# Supplementary material for: Transcriptional changes of the extracellular matrix in chronic thromboembolic pulmonary hypertension govern right ventricle remodeling and recovery
Source: Nat Cardiovasc Res. 2025 Jul 4;4(7):857–75. doi: 10.1038/s44161-025-00672-8 (PMC12259468; doi:10.1038/s44161-025-00672-8)
Supplement: Supplementary file 3 — Supplementary Tables 1–9. [file 44161_2025_672_MOESM3_ESM.xlsx]

## Sheet: Supplementary Table 1
	Supplementary Table 1. Clinical characteristics of the patients with CTEPH in the exploratory cohort at prePEA
	Parameter	Total (n = 14)	A-prePEAm_RV (n = 4)	A-prePEAi_RV (n = 5)	A-prePEAs_RV (n = 5)	P value¹	P value²	P value³
	General characteristics
	Female gender, n (%)	5 (35.71)	3 (75)	0 (0)	2 (40)		0.04
	Age at PEA, y	52.83 ± 14.34	58.78 ± 12.3	48.94 ± 13.88	51.97 ± 17.53
	BMI, kg/m²	29.25 ± 4.54	24.6 ± 3.63	27.43 ± 4.56	26.39 ± 5.64
	Laboratory
	GFR, ml/min/1.73m2 *	79.87 (42-86.05)	88.23 (83-106.5)	43 (36.5-51)	80.29 (51.81-88.34)	0.01
	Creatinine, µmol/l *	0.95 (0.83-1.023)	0.73 (0.61-0.91)	0.94 (0.90-1)	1.02 (0.93-2.05)		0.03
	NT-proBNP, pg/ml *	810.7 (145.3- 1859)	113.4 (43.75-390.9)	1112 (555.3-1943)	1466 (544-3825)		0.03
	Functional status
	6-MWD, m	351.5 ± 180.7	378 ± NA	330.5 ± NA	356.7 ± 202.5	NA	NA	NA
	WHO FC, n ( %)
	I	0 (0)	0 (0)	0 (0)	0 (0)
	II	2 (14.28)	1 (25)	1 (20)	0 (0)
	III	8 (57.14)	2 (50)	2 (40)	4 (80)
	IV	4 (28.57)	1 (25)	2 (40)	1 (20)
	VO2max, ml/min/kg	15.12 ± 6.12	21 ± NA	NA	12.18 ± 3.71	NA	NA	NA
	Hemodynamics
	sPAP, mmHg	71.79 ± 19.58	47.75 ± 13.6	76.6 ± 13.89	86.2 ± 6.9	0.01	0.0008
	mPAP, mmHg	41.21 ± 12.14	25.25 ± 6.85	43.6 ± 8.26	50.8 ± 5.45	0.01	0.0005
	mRAP, mmHg	7 ± 2.92	4.75 ± 2.21	6.25 ± 0.95	10 ± 2.44		0.01	0.02
	PVR, WU	7.81 ± 4.16	2.93 ± 2.39	8.08 ± 2.64	11.44 ± 2.24	0.01	0.0008
	CI, L/min/m²	2.25 ± 0.47	2.4 ± 0.35	2.25 ± 0.44	1.79 ± 0.16		0.01	0.006
	CO, L/min	4.41 ± 1.24	4.34 ± 0.77	5.25 ± 1.50	3.60 ± 0.43			0.04
	Echocardiography
	RV basal diameter, mm	46 ± 11.47	36.5 ± 7.55	52 ± 9.62	49.5 ± 12.18	0.04
	LVEF, % *	60 (55-60)	60 (60-60)	60 (57.5-67.5)	55 (55-60)
	TAPSE, mm *	19 (11.75-21)	20 (19-22.5)	15 (10-20.5)	12 (11.5-22)
	TAPSE/sPAP, mm/mmHg *	0.23 (0.14-0.35)	0.43 (0.35-0.55)	0.21 (0.14-0.24)	0.16 (0.12-0.24)	0.01	0.01
	¹B-prePEAm_RV versus B-prePEAi_RV
	²B-prePEAm_RV versus B-prePEAs_RV
	³B-prePEAi_RV versus B-prePEAs_RV
	Data are presented as n (%), median (interquartile range)*, or mean ± standard deviation.
	Abbreviations: PEA, pulmonary endarterectomy; BMI, body mass index; GFR, glomerular filtration rate; NT-proBNP, N-terminal pro-brain natriuretic peptide; 6-MWD, 6-minute-walk-test-distance; WHO FC, world health organization functional class; sPAP, systolic pulmonary artery pressure; mPAP, mean pulmonary artery pressure; mRAP, mean right atrial pressure; PVR, pulmonary vascular resistance; CI, car…

## Sheet: Supplementary Table 2
	Supplementary Table 2. Clinical characteristics of the patients with CTEPH in the confirmatory cohort for fibrosis and hypertrophy assessment at prePEA
	Parameter	Total (n = 43)	B-prePEAm_RV (n = 18)	B-prePEAi_RV (n = 17)	B-prePEAs_RV (n = 8)	P value¹	P value²	P value³
	General characteristics
	Female gender, n (%)	10 (23.25)	7 (38.8)	3 (17.64)	0
	Age at PEA, y	58.2 ± 12.4	57.59 ± 10.72	59.64 ± 14.51	56.49 ± 12.42
	BMI, kg/m²	29.68 ± 7.27	31.3 ± 6.60	29.02 ± 8.09	27.42 ± 6.92
	Laboratory
	GFR, ml/min/1.73m2 *	84.62 (68.24-102)	89.97 (76.78-103.8)	79.12 (57.78-98.51)	78.01 (63.92-103.4)
	Creatinine, µmol/l *	0.93 (0.82-1.09)	0.88 (0.76-0.93)	1.03 (0.82-1.32)	1.14 (0.84-1.2)
	NT-proBNP, pg/ml *	748.5 (334.3-2203)	357.6 (153.7-613.6)	1821 (771.2-3310)	2125 (634.9-5836)	< 0.0001	0.001
	Functional status
	6-MWD, m	456.4 ± 83.24	468.8 ± 55.66	335 ± NA	0	NA	NA	NA
	WHO FC, n ( %)
	I	0 (0)	0 (0)	0 (0)	0 (0)
	II	6 (13.95)	3 (16.66)	2 (11.76)	1 (12.5)
	III	34 (79.06)	14 (77.77)	13 (76.47)	7 (87.5)
	IV	3 (6.97)	1 (5.55)	2 (11.76)	0 (0)
	VO2max, ml/min/kg	9.73 ± 2.39	10.6 ± 3.25	10.08 ± 2.38	7.8 ± 1.69
	Hemodynamics
	sPAP, mmHg	72.67 ± 18.46	67.81 ± 19.72	76.38 ± 19.28	75.29 ± 12.18
	mPAP, mmHg	42.7 ± 9.88	38.22 ± 8.9	47.47 ± 10.58	42.63 ± 5.7	0.008
	mRAP, mmHg	6.71 ± 3.70	5.4 ± 2.5	6.85 ± 4.67	9.75 ± 3.30		0.019
	PVR, WU	7.29 ± 2.61	5.57 ± 2.06	8.25 ± 2.28	8.89 ± 2.41	0.001	0.01
	CI, L/min/m²	2.24 ± 0.45	2.49 ± 0.33	2.20 ± 0.46	1.75 ± 0.18	0.04	< 0.0001	0.01
	CO, L/min	4.59 ± 1.27	5.32 ± 1.28	4.39 ± 1.11	3.71 ± 0.88		0.009
	Echocardiography
	RV basal diameter, mm	44.21 ± 9.25	41.5 ± 9.58	46.35 ± 7.92	46 ± 10.91
	LVEF, % *	55 (55-60)	60 (55-60)	55 (55-60)	55 (55-55)
	TAPSE, mm *	19 (16.75-22)	21 (18.75-23.25)	18.50 (14.75-21.75)	15.5 (10.75-18)		0.008
	TAPSE/sPAP, mm/mmHg *	0.26 (0.18-0.35)	0.31 (0.22-0.46)	0.24 (0.18-0.32)	0.18 (0.13-0.27)	0.03	0.03
	¹B-prePEAm_RV versus B-prePEAi_RV
	²B-prePEAm_RV versus B-prePEAs_RV
	³B-prePEAi_RV versus B-prePEAs_RV
	Data are presented as n (%), median (interquartile range)*, or mean ± standard deviation.
	Abbreviations: PEA, pulmonary endarterectomy; BMI, body mass index; GFR, glomerular filtration rate; NT-proBNP, N-terminal pro-brain natriuretic peptide; 6-MWD, 6-minute-walk-test-distance; WHO FC, world health organization functional class; sPAP, systolic pulmonary artery pressure; mPAP, mean pulmonary artery pressure; mRAP, mean right atrial pressure; PVR, pulmonary vascular resistance; CI, car…

## Sheet: Supplementary Table 3
	Supplementary Table 3. The effect of PEA on the clinical parameters of patients with CTEPH in the confirmatory cohort, comparing B-prePEA_RV and B-postPEA_septum in paired patients
	Parameter	B-prePEA_RV (n = 3)	B-postPEA_septum (n = 3)	P value
	Laboratory
	NT-proBNP, pg/ml*	7595 (1074-9505)	548.5 (60.7-2067)
	Hemodynamics
	sPAP, mmHg	81.33 ± 15.31	39.67 ± 20.43
	mPAP, mmHg	46.67 ± 7.31	28 ± 14.73
	mRAP, mmHg	11 ± NA	8.33 ± 7.57	NA
	PVR, WU	7.51 ± 1.26	3.19 ± 1.23
	CI, l/min/m²	2.03 ± 0.37	2.53 ± 0.30
	CO, L/min	4.12 ± NA	5.24 ± 0.97	NA
	Echocardiography
	RV basal diameter (mm)	41.33 ± 9.29	38 ± 11.27
	LVEF, % *	55 (45-55)	55 (50-55)
	TAPSE, mm *	18 (10-24)	16 (14-17)
	TAPSE/sPAP, mm/mmHg *	0.24 (0.13-0.25)	0.54 (0.22-0.64)
	Data are presented as median (interquartile range)*, or mean ± standard deviation.
	Abbreviations: PEA, pulmonary endarterectomy; NT-proBNP, N-terminal pro-brain natriuretic peptide; sPAP, systolic pulmonary artery pressure; mPAP, mean pulmonary artery pressure; mRAP, mean right atrial pressure; PVR, pulmonary vascular resistance; CI, cardiac index; CO, cardiac output; LVEF, left ventricular ejection fraction; TAPSE, tricuspid annular plane systolic excursion; NA, not applicable.

## Sheet: Supplementary Table 4
	Supplementary Table 4. The effect of PEA on the clinical parameters of patients with CTEPH in the confirmatory cohort, comparing B-prePEA_RV and B-postPEA_septum in paired patients (for transcriptomic analysis)
	Parameter	B-prePEA_RV (n = 21)	B-postPEA_septum (n = 21)	P value
	Laboratory
	NT-proBNP, pg/ml*	1074 (194-2338)	259 (123-962.7)	0.038
	Hemodynamics
	sPAP, mmHg	70.71 ± 21.34	39.48 ± 21.87	<0.0001
	mPAP, mmHg	40.43 ± 11.08	28.48 ± 11.48	<0.0001
	mRAP, mmHg	7.07 ± 3.42	6.23 ± 4.51
	PVR, WU	7.5 ± 3.29	3.54 ± 2.73	0.0005
	CI, l/min/m²	2.19 ± 0.41	2.38 ± 0.41
	CO, L/min	4.12 ± 0.79	4.87 ± 0.96	0.034
	Echocardiography
	RV basal diameter (mm)	43.56 ± 9.90	36.78 ± 7.72	0.039
	LVEF, % *	57.5 (55-60)	55 (55-60)
	TAPSE, mm *	19 (15.75-21)	17 (16-19)
	TAPSE/sPAP, mm/mmHg *	0.25 (0.19-0.35)	0.57 (0.36-0.7)	<0.0001
	Data are presented as median (interquartile range)*, or mean ± standard deviation.
	Abbreviations: PEA, pulmonary endarterectomy; NT-proBNP, N-terminal pro-brain natriuretic peptide; sPAP, systolic pulmonary artery pressure; mPAP, mean pulmonary artery pressure; mRAP, mean right atrial pressure; PVR, pulmonary vascular resistance; CI, cardiac index; CO, cardiac output; LVEF, left ventricular ejection fraction; TAPSE, tricuspid annular plane systolic excursion.

## Sheet: Supplementary Table 5
	Supplementary Table 5. The effect of PEA on the clinical parameters of patients with CTEPH in the confirmatory cohort, comparing B-prePEA_RV and B-postPEA_septum in paired patients (for fibrosis and hypertrophy assessment)
	Parameter	B-prePEA _RV (n = 13)	B-postPEA_septum (n = 13)	P value
	Laboratory
	NT-proBNP, pg/ml *	585.1 (197-2338)	128 (105.8-1253)	0.068
	Hemodynamics
	sPAP, mmHg	70.23 ± 18.41	41.69 ± 26.76	0.001
	mPAP, mmHg	39.31 ± 7.79	24.62 ± 14.25	0.002
	mRAP, mmHg	6.5 ± 3.78	6.5 ± 4.83
	PVR, WU	6.7 ± 2.56	3.75 ± 3.31	0.053
	CI, l/min/m²	2.26 ± 0.55	2.52 ± 0.44
	CO, L/min	4.54 ± 1.63	4.97 ± 0.97	0.025
	Echocardiography
	RV basal diameter (mm)	44 ± 11.14	38.44 ± 9.098
	LVEF, % *	55 (55-60)	55 (55-55)
	TAPSE, mm *	19 (18-22)	17 (16-19)
	TAPSE/sPAP, mm/mmHg *	0.26 (0.19-0.37)	0.62 (0.22-0.79)	0.004
	Data are presented as median (interquartile range)*, or mean ± standard deviation.
	Abbreviations: PEA, pulmonary endarterectomy; NT-proBNP, N-terminal pro-brain natriuretic peptide; sPAP, systolic pulmonary artery pressure; mPAP, mean pulmonary artery pressure; mRAP, mean right atrial pressure; PVR, pulmonary vascular resistance; CI, cardiac index; CO, cardiac output; LVEF, left ventricular ejection fraction; TAPSE, tricuspid annular plane systolic excursion

## Sheet: Supplementary Table 6
	Supplementary Table 6. The effect of PEA on the clinical parameters of patients with CTEPH in the confirmatory cohort, comparing B-prePEA_RV and B-postPEA_septum in paired patients (for tissue vascularization assessment)
	Parameter	B-prePEA_RV (n = 7)	B-postPEA_septum (n = 7)	P value
	Laboratory
	NT-proBNP, pg/ml*	1097 (232-7595)	162 (93.5-3638)
	Hemodynamics
	sPAP, mmHg	77.14 ± 15.23	49 ± 30.83	0.03
	mPAP, mmHg	40.86 ± 8.51	29 ± 15.47
	mRAP, mmHg	7 ± 3.89	7.29 ± 5.55
	PVR, WU	7.05 ± 2.07	5.25 ± 4.15
	CI, l/min/m²	2.24 ± 0.42	2.66 ± 0.33	0.04
	CO, L/min	4.44 ± 0.76	5.31 ± 0.78	0.03
	Echocardiography
	RV basal diameter (mm)	40.29 ± 8.59	42 ± 11.05
	LVEF, %*	55 (45-55)	55 (51.25-55)
	TAPSE, mm*	18 (14-19)	16 (14-19.25)
	TAPSE/sPAP, mm/mmHg*	0.21 (0.16-0.26)	0.55 (0.19-0.68)
	Data are presented as median (interquartile range)*, or mean ± standard deviation.
	Abbreviations: PEA, pulmonary endarterectomy; NT-proBNP, N-terminal pro-brain natriuretic peptide; sPAP, systolic pulmonary artery pressure; mPAP, mean pulmonary artery pressure; mRAP, mean right atrial pressure; PVR, pulmonary vascular resistance; CI, cardiac index; CO, cardiac output; LVEF, left ventricular ejection fraction; TAPSE, tricuspid annular plane systolic excursion

## Sheet: Supplementary Table 7
	Supplementary Table 7. Sequence of siRNA
	Gene	Product	Target sequence
	CONTROL	ON-TARGET plus Non-targeting Pool D-001810-01-05	UGGUUUACAUGUCGACUAA
		ON-TARGET plus Non-targeting Pool D-001810-02-05	UGGUUUACAUGUUGUGUGA
		ON-TARGET plus Non-targeting Pool D-001810-03-05	UGGUUUACAUGUUUUCUGA
		ON-TARGET plus Non-targeting Pool D-001810-04-05	UGGUUUACAUGUUUUCCUA
	IL7R	ON- TARGETplus SMARTpool siRNA J-007996-06	CAAAUGGACGCAUGUGAAU
		ON- TARGETplus SMARTpool siRNA J-007996-07	GGAUUAAGCCUAUCGUAUG
		ON- TARGETplus SMARTpool siRNA J-007996-08	GAAUGGGCCUCAUGUGUAC
		ON- TARGETplus SMARTpool siRNA J-007996-09	CAGGGUCAGCCCAUUCUUA
	ANKRD1	ON- TARGETplus SMARTpool siRNA J-012515-05	CUACAAGACCUCUCGCAUA
		ON- TARGETplus SMARTpool siRNA J-012515-06	GAACCAAAGCAAUAUUCGA
		ON- TARGETplus SMARTpool siRNA J-012515-07	CGAAUUCCGUGAUAUGCUU
		ON- TARGETplus SMARTpool siRNA J-012515-08	GCUAUAAGAUGAUCCGACU
	SERPINE1	ON- TARGETplus SMARTpool siRNA J-019376-09	GGACAUCCAGCGUGACGGA
		ON- TARGETplus SMARTpool siRNA J-019376-10	UGCAGAAAGUGAAGAUCGA
		ON- TARGETplus SMARTpool siRNA J-019376-11	UCUCCAAACCAGACGGUGA
		ON- TARGETplus SMARTpool siRNA J-019376-12	GAGACAGGCAGCUCGGAUU

## Sheet: Supplementary Table 8
	Supplementary Table 8. List of the sequence of human primers for qRT-PCR
	Gene name	Primer sequence
	HPRT1	F: TGACACTGGCAAAACAAT
		R: GGTCCTTTTCACCAGCAA
	ANKRD1	F: TACGGAACCTGTGGATGTGC
		R: CACGGAATTCGATCTGGGCT
	SERPINE1	F: GAAGACTCCCTTCCCCGACT
		R: TGGGCACTCAGAATGTTGGT
	IL7R	F: GCCCTCGTGGAGGTAAAGTG
		R: TTGGCTCCTTCCCGATAGAC

## Sheet: Supplementary Table 9
	Supplementary Table 9. List of the sequence of rat primers for qRT-PCR
	Gene name	Primer sequence
	Gapdh	F: AGATGGTGAAGGTCGGTGTG
		R: GACTGTGCCGTTGAACTTGC
	Ankrd1	F: ACTTCCAGCCAACAGTGTGAA
		R: TCAGAAACCTTGGCACATCCA
	Serpine1	F: GGCCACCAACTTCGGAGTAA
		R: TGTTCCATGACCCCATGAGC
	Il7r	F: AAGCATGATGTGGCCTACCG
		R: CTCCACTCACTCCAGAAGCC

## Sheet: Clinical parameters- All CTEPH
Patient ID	ESC/ERS (A-prePEA_RV n = 14) and (B-prePEA_RV n = 88)	Confirmatory (B-postPEA_septum) (n = 28)	RNA-seq Identification number (B-prePEA_RV) (n = 71 RV tissue)	RNA-seq Identification number (A-prePEA_RV) (n = 14 RV tissue)	RNA-seq Identification number (B-postPEA_septum) (n = 24 septum tissue)	RNA-seq Identification number (B-postPEA_septum) (n = 3 septum tissue)	Identification number (B-prePEA_septum (n = 3 septum tissue)	exploratory cohort RNA-seq (A-prePEA_RV) (n = 14)	confirmatory cohort RNA-seq (B-prePEA_RV) (n = 71)	Confirmatory cohort RNA-seq (B-postPEA_septum) (n = 21)	Confirmatory cohort (B-prePEA_septum) (n = 3)	Confirmatory cohort Hypertrophy (B-prePEA_RV) (n = 43)	Confirmatory cohort Hypertrophy (B-postPEA_septum) (n = 13)	Confirmatory cohort Fibrosis (B-prePEA_RV) (n = 43)	Confirmatory cohort Fibrosis (B-postPEA_septum) (n = 13)	Confirmatory cohort vascularization (B-prePEA_RV) (n = 7)	Confirmatory cohort vascularization (B-postPEA_septum) (n = 7)	prePEA	LV-EF (%)	TAPSE (mm)	RV basal diameter(mm)	mRAP (mmHg)	VO2 Max (ml/min/kg)	CI (L/min/m²)	CO (L/min)	6 MWD (m)	PVR (WU)	mPAP (mmHg)	NT-proBNP (pg/ml)	Age (years)	Sex(3 = F, 2 = M)	GFR (ml/min/1.73m²)	Creatinine (µmol/l)	BMI (kg/m²)	WHO-Class (2 = WHO I; 3 = WHO II; 4 = WHO III; 5 = WHO IV)	sPAP (mmHg)	TAPSE/sPAP (mm/mmHg)	postPEA	LV-EF (%)	TAPSE (mm)	RV basal diameter(mm)	mRAP (mmHg)	VO2 Max (ml/min/kg)	CI (L/min/m²)	CO (L/min)	6 MWD (m)	PVR (WU)	mPAP (mmHg)	NT-proBNP (pg/ml)
54	B-prePEAi_RV	B-postPEAi_septum	Pat 54-BL		Pat 54-FU				B-prePEAi_RV	B-postPEAi_septum		B-prePEAi_RV	B-postPEAi_septum	B-prePEAi_RV	B-postPEAi_septum	B-prePEAi_RV	B-postPEAi_septum		45	19	42	5		2.85	4.63		8.65747	50	1097	58.64	3	120.39	0.55	23.73	4	102	0.186275		55	14	56	11		2.65	4.4		13.0866	55	7814
42	B-prePEAm_RV	B-postPEAm_septum	Pat 42-BL		Pat 42-FU				B-prePEAm_RV	B-postPEAm_septum									67	19	49	8		2.1				36	134.9	45.89	3	70.46	0.91	40.23	4	62	0.306452		60	19	46	11	8.6			317	5.31995	40	1187
45	A-prePEAs_RV			Pat45.BL-1				A-prePEAs_RV											55	21		8	14.1	1.93	3.71		11.7189	52	1466	59.03	2	79.44	1.02	24.07	4	90	0.233333
22	B-prePEAi_RV		Pat 22-BL						B-prePEAi_RV										55	17	46		11	2.22	4		9.28482	51	1895	47.94	3	55.2	1.12	26.93	3	93	0.182796
35	B-prePEAm_RV		Pat 35-BL						B-prePEAm_RV										60	20	44			2.2	4.4	540	8.89586	43	951	59.92	2	79.2	1.02	26.53	4	87	0.229885
40	B-prePEAm_RV		Pat 40-BL						B-prePEAm_RV										55	19	43	3		2.9	5.4		5.57089	40	875.8	73	2	54.6	1.36	30.85	4	81	0.234568
38	B-prePEAi_RV		Pat 38-BL						B-prePEAi_RV										60	33	52	9	12.5	2.23	5.2		7.13927	45	1400	58.91	2	131.35	0.66	30.27	4	79	0.417722
27	B-prePEAs_RV		Pat 27-BL						B-prePEAs_RV										55	12	57			1.6	3.4		8.99624	39	5864	67.82	2	100.78	0.81	22.02	5	72	0.166667
24	B-prePEAi_RV		Pat 24-BL						B-prePEAi_RV										55	21	49	2	17.6	2.96	4.93	340	5.69636	36	1312	60.31	3	63.71	0.95	21.61	5	62	0.33871
74	B-prePEAm_RV		Pat 74-BL						B-prePEAm_RV										65	20	35	5	15.8	3.17	7.27		1.24216	17	24.41	35.04	2	90.36	1	29.14	3	27	0.740741
46	B-prePEAm_RV		Pat 46-BL						B-prePEAm_RV										60	19	31			2.5	5		5.21957	33	129.2	76.12	3	95.86	0.64	26.61	4	58	0.327586
14	A-prePEAm_RV/B-prePEAm_RV	B-postPEAm_septum	Pat 14-BL	Pat14.BL-1	Pat 14-FU			A-prePEAm_RV	B-prePEAm_RV	B-postPEAm_septum									67	19	31	6		2.7	4.9	378	2.21527	22	35	69.68	3	92.57	0.67	28.26	4	33	0.575758		65	17	31	8	17.2				2.733	18	157.3
78	B-prePEAm_RV		Pat 78-BL						B-prePEAm_RV										60	18	49	11		2.14	4.9		7.78231	46	382.3	29.57	2	100.45	0.94	29.22	5	75	0.24
25	B-prePEAm_RV		Pat 25-BL						B-prePEAm_RV										60	18	30	8	17.2	3.09	6.27	600	4.16562	37	77	34.28	2	110.99	0.84	23.89	3	63	0.285714
96	B-prePEAm_RV	B-postPEAm_septum	Pat 96-BL		Pat 96-FU				B-prePEAm_RV										60	24	32			3.1	3.07	380	7.84191	27	275.8	59.9	3	87.85	0.72	19.53	4	40	0.6		60	14	20	6	8.8	1.8	2.6		6.89	28	240.2
51	A-prePEAm_RV			Pat51.BL-1				A-prePEAm_RV											60	19	31	7		2.7				36	156.7	44.38	3	83.88	0.79	22.39	4	53	0.358491
69	A-prePEAi_RV			Pat69.BL_1				A-prePEAi_RV											60	10		7		2.7	5.4		5.3701	39	111.1	45.36	3	68.34	0.94	30.04	4	69	0.145
5	B-prePEAm_RV		Pat 5-BL						B-prePEAm_RV										60	27		8	11.1	3.33	6.57		4.12798	38	563	33.18	2	87.32	1.04	20.94	4	59	0.457627
11	A-prePEAm_RV			Pat11.BL-1				A-prePEAm_RV											60	21	47	4	16.4	2	3.8		4.49184	26	70	68.32	2	82.71	0.96	27.06	5	41	0.512195
43	B-prePEAm_RV		Pat 43-BL						B-prePEAm_RV										60	25	39			2.39	3.76	275	13.3375	60	785.8	75.58	3	89.51	0.68	20.82	4	108	0.231481
62	B-prePEAi_RV		Pat 62-BL						B-prePEAi_RV										57	17	58	14	6.1	2.51				49	1427	54.77	2	50.9	1.52	28.41	3	81	0.209877
67	B-prePEAi_RV		Pat 67-BL						B-prePEAi_RV										60	14	39		10.4	2.916	5.4		8.28105	52	4773	76.93	2	68.29	1.11	24.44	4	99	0.141414
92	B-prePEAs_RV		Pat 92-BL						B-prePEAs_RV										55	12	33			1.57	2.75		6.64994	27	3710	76.24	3	42.68	1.29	32.32	5	44	0.272727
79	B-prePEAm_RV		Pat 79-BL						B-prePEAm_RV										50	13	49			3.2	5.8	480	5.63363	42	300	73.41	2	88.96	0.89	23.42	5	66	0.19697
57	B-prePEAs_RV		Pat 57-BL						B-prePEAs_RV										60	16	38	11						38	1414	80.02	3	47.3	1.17	31.18	4	63	0.253968
44	B-prePEAs_RV		Pat 44-BL						B-prePEAs_RV										55	12	47	3	11.3	1.63	3.03	405	9.59849	36	2079	64.2	2	62.93	1.23	22.66	4	57	0.210526
98	A-prePEAi_RV			Pat98.BL_1				A-prePEAi_RV											60	20	55	5		3.26	7.67	131	9.3224	43	1112	57.8	2	94.6	0.88	29.09	5	84	0.238
80	A-prePEAs_RV			Pat80.BL-1				A-prePEAs_RV											60	12	35	5	15.3	1.9	3.3	505	9.71214	43	466	72.53	2	94.03	0.85	22.32	4	85	0.141176
66	B-prePEAs_RV		Pat 66-BL						B-prePEAs_RV										63	10	53			1.5		300	7.71644	54	1094	52.47	2	117.84	0.74	41.5	4	97	0.103093
97	B-prePEAs_RV		Pat 97-BL						B-prePEAs_RV										55	18	68	13	13.3	1.75	3.57		9.18984	46	2987	34.79	2	79.4	1.12	24.15	4	75	0.24
34	B-prePEAs_RV		Pat 34-BL						B-prePEAs_RV										60	20	53			1.6	3.6		11.4178	45	1717	63.88	2	48.24	1.55	25.5	4	79	0.253165
32	B-prePEAi_RV		Pat 32-BL						B-prePEAi_RV										63	29	60		10.4					34	2454	50.86	2	78.33	1.06	30.92	4	86	0.337209
48	B-prePEAm_RV		Pat 48-BL						B-prePEAm_RV										45	23	41			2.91	5.97		4.0276	30	290	73.2	2	113.68	0.72	27.41	5	57	0.403509
2	B-prePEAs_RV		Pat 2-BL						B-prePEAs_RV										60	16	36		11.9	1.4			6.90088	35	1638	50.98	2	87.78	0.96	23.96	4	64	0.25
6	B-prePEAm_RV		Pat 6-BL						B-prePEAm_RV										65	28	33		16.9	3.31	6.6	385	4.51694	35	89.5	74.09	2	74.18	1.04	30.82	5	63	0.444444
60	B-prePEAi_RV		Pat 60-BL						B-prePEAi_RV										55	15		7	11.5	2.23	4.4		10.0376	52	1338	51.4	2	79.01	1.05	22.21	4	107	0.140187
61	B-prePEAs_RV		Pat 61-BL						B-prePEAs_RV										65	19	39		11.2	1.49	2.9	410	12.3588	43	1018	42.36	3	79.99	0.83	28.7	4	76	0.25
1	A-prePEAs_RV/B-prePEAs_RV	B-postPEAs_septum	Pat 1-BL	Pat1.BL-1	Pat 1-FU			A-prePEAs_RV	B-prePEAs_RV	B-postPEAs_septum									55	12	44			1.63	3.3	439	12.4718	52	1849	24.47	2	80.29	1.18	21.39	5	75	0.16		60	15	39	6		2.8	5.5	510	4.74279	24	27.6
8	B-prePEAm_RV		Pat 8-BL						B-prePEAm_RV										65	26	41	5	11.5	3.2	6.5		3.85194	31	668	71.62	2	89.4	0.89	29.4	4	55	0.472727
49	B-prePEAm_RV	B-postPEAm_septum	Pat 49-BL		Pat 49-FU				B-prePEAm_RV	B-postPEAm_septum									55	20	33		16.1	2.16	5.1		3.73902	38	129	44.8	2	91.2	0.95	38.2	4	52	0.384615		55	19	44	21		1.54	3.63	410	2.76198	35	1069
18	B-prePEAs_RV		Pat 18-BL						B-prePEAs_RV										55	18	65		8.6	1.9	3.9		11.0414	56		79.5	2	73.95	1.03	26.22	5	97	0.185567
59	A-prePEAs_RV/B-prePEAs_RV		Pat 59-BL	Pat59.BL-1				A-prePEAs_RV	B-prePEAs_RV										55	23	61	8	12.4	1.93	4.33		8.79548	49	622	51.42	2	82.64	1.01	34.87	4	88	0.261364
9	A-prePEAi_RV	B-postPEAm_septum		Pat9.BL_1	Pat 9-FU			A-prePEAi_RV											55	10	63			2.3	5.2		7.151	46	999.4	32.78	2	88.52	1.03	32.72	3	74	0.1351		60	18	34		12.9	2.24		390	2140	18	48.54
3	A-prePEAm_RV/B-prePEAm_RV	B-postPEAm_septum	Pat 3-BL	Pat3.BL-1	Pat 3-FU			A-prePEAm_RV	B-prePEAm_RV	B-postPEAm_septum									60	23	37	2	25.6	2.2			5.00626	21	468.9	52.73	3	111.19	0.6	20.7	3	64	0.359375		60	22	31	5	22.5	2	3.2	645	0.953576	14	316.4
47	B-prePEAi_RV		Pat 47-BL						B-prePEAi_RV										60	13	63		9	3.383	6.5		6.22334	48	1144	71.88	3	76.06	0.79	26.7	4	96	0.135417
63	B-prePEAi_RV		Pat 63-BL						B-prePEAi_RV										63	17	44	6		2.04	3.77			40	6152	76.21	2	62.53	1.2	22.31	4	71	0.239437
56	A-prePEAi_RV/B-prePEAi_RV	B-postPEAi_septum	Pat 56-BL	Pat56.BL_1	Pat 56-FU			A-prePEAi_RV	B-prePEAi_RV	B-postPEAi_septum									60	21	50	7		2.56	4	530	12.0452	56	1995	40.98	3	70.62	0.93	22.27	4	96	0.21875		60	17	30	3	21	2.4	3.9		4.85571	23	259.7
85	B-prePEAm_RV		Pat 85-BL						B-prePEAm_RV										60	28	47		16.7	3.05	6.41	480	4.60477	37	248.3	52.7	2	110.79	0.78	29.35	3	57	0.491228
50	A-prePEAs_RV/B-prePEAs_RV	B-postPEAs_septum	Pat 50-BL	Pat50.BL-1	Pat 50-FU			A-prePEAs_RV	B-prePEAs_RV	B-postPEAs_septum									60	11	58	13	6.9	1.6	3.4	126	14.4668	58	5801	52.42	2	24.18	2.922	29.32	4	93	0.11828		60	19	35	1		2.2	4.95	500	2.86073	15	131.6
28	B-prePEAm_RV		Pat 28-BL						B-prePEAm_RV										55	23	44	3		2.077	4.1	427	8.3187	41	833.8	36.45	2	79.47	1.11	22.45	4	76	0.302632
15	A-prePEAi_RV/B-prePEAi_RV	B-postPEAi_septum	Pat 15-BL	Pat15.BL_1	Pat 15-FU			A-prePEAi_RV	B-prePEAi_RV	B-postPEAi_septum									75	15	40	6		2.09	4		6.52447	34	1890	67.78	2	80.9	0.98	23.04	5	60	0.25		70	9	37	6	13.5	2.3	4.4		2.72271	18	856.3
7	B-prePEAs_RV		Pat 7-BL						B-prePEAs_RV										55	11	46	15		1.22	1.97		17.8545	42	10264	77.76	3	48.05	1.16	19.78	5	65	0.169231
83		B-postPEAm_septum			Pat 83-FU																																		55	25	44			2.4				16	419
68	B-prePEAm_RV		Pat 68-BL						B-prePEAm_RV										58	26	36			3.5	7.1	480	2.5345	31	30.22	48.95	2	99.15	0.87	27.44	4	48	0.541667
53	B-prePEAs_RV		Pat 53-BL						B-prePEAs_RV			B-prePEAs_RV		B-prePEAs_RV					55	26			9	1.95	5.15		5.83438	45	755.2	57.97	2	62.48	1.23	39.89	4	95	0.273684
H1	B-prePEAm_RV	B-postPEAm_septum										B-prePEAm_RV	B-postPEAm_septum	B-prePEAm_RV	B-postPEAm_septum				60	25	31			2.07	3.56	500	2.81054	36	113.6	51.03	3	114.2	0.59	21.45	3	52	0.480769						22.4	2.07		590	2653	20	140.3
H2	B-prePEAm_RV											B-prePEAm_RV		B-prePEAm_RV					55	26	53	3		2.2	5.7		7.04216	46	317.2	35.15	2	101.98	0.9	47.34	4	77	0.337662
64	B-prePEAi_RV		Pat 64-BL						B-prePEAi_RV			B-prePEAi_RV		B-prePEAi_RV					55	21	47	15	13.5	2.3	4.6		9.37265	57	2036	63.89	2	56.57	1.35	27.7	4	112	0.1875
77	B-prePEAs_RV	B-postPEAs_septum	Pat 77-BL		Pat 77-FU				B-prePEAs_RV	B-postPEAs_septum		B-prePEAs_RV	B-postPEAs_septum	B-prePEAs_RV	B-postPEAs_septum				55	18	61			1.47	2.38		11.0414	44	2473	53.38	2	82.01	1.01	24.3	4	66	0.272727		55	17	30	2	25.6			615	2.40903	12	55.62
H3	B-prePEAs_RV											B-prePEAs_RV		B-prePEAs_RV					55	18	45	10		1.81	3.4		9.33501	36	1777	45.38	2	155.92	0.77	21.06	3	62	0.387097
30	B-prePEAs_RV		Pat 30-BL						B-prePEAs_RV			B-prePEAs_RV		B-prePEAs_RV					60	15	49		6.6	1.9	4.13		12.4216	54	3563	64.84	2	51.53	1.46	24.49	4	89	0.168539
H4	B-prePEAm_RV	B-postPEAm_septum										B-prePEAm_RV	B-postPEAm_septum	B-prePEAm_RV	B-postPEAm_septum				60	20	51			3.3	8.14	441	3.45044	43	162	51.5	2	102.17	0.84	30.24	4	82	0.243902			17	34		18	3			1063	12	124.4
H5	B-prePEAm_RV	B-postPEAm_septum										B-prePEAm_RV	B-postPEAm_septum	B-prePEAm_RV	B-postPEAm_septum				60	23	63	2		2.61	6.27		6.08532	42	585.1	56.89	2	78.27	1.04	44.26	4	78	0.294872		60	18	38		8.5				4473	43	119.6
41	B-prePEAi_RV	B-postPEAi_septum	Pat 41-BL						B-prePEAi_RV			B-prePEAi_RV		B-prePEAi_RV					55	17	42			2	4.124		6.53701	45	1821	75.39	2	41.09	1.73	26.51	4	95	0.178947
73	B-prePEAm_RV		Pat 73-BL						B-prePEAm_RV			B-prePEAm_RV		B-prePEAm_RV					55	17	43	7		2.52	3.97	446	8.33124	43	713	66.58	3	125.17	0.52	23.53	4	79	0.21519
H6	B-prePEAm_RV											B-prePEAm_RV		B-prePEAm_RV					55	24	42	4		2.49	5.17		3.30188	24	106	61.58	2	94.64	0.87	30.39	3	39	0.615385
86	B-prePEAi_RV	B-postPEAi_septum	Pat 86-BL		Pat 86-FU				B-prePEAi_RV	B-postPEAi_septum		B-prePEAi_RV	B-postPEAi_septum	B-prePEAi_RV	B-postPEAi_septum	B-prePEAi_RV	B-postPEAi_septum		55	14	35	1		2.69	5.46		6.07277	43	232	57.64	2	78.91	1.03	26.25	3	84	0.166667		55	20	33	2		2.8	6		1.66876	16	162
95	B-prePEAi_RV	B-postPEAi_septum	Pat 95-BL		Pat 95-FU				B-prePEAi_RV	B-postPEAi_septum		B-prePEAi_RV	B-postPEAi_septum	B-prePEAi_RV	B-postPEAi_septum	B-prePEAi_RV	B-postPEAi_septum		60	22	38		10.8	2			3.42535	24	9328	64.85	2	62.8	1.23	27.47	4	53	0.415094					10		2.4	4.9		6.27353	31	3638
H7	B-prePEAs_RV											B-prePEAs_RV		B-prePEAs_RV						16	33	12		1.62			5.86123	37	329.6	52.37	2	106.21	0.81	36.61	4
H8	B-prePEAs_RV											B-prePEAs_RV		B-prePEAs_RV					55	13	48	5		1.98	4.27		7.28984	39	594.8	37.06	2	94.79	0.95	22.58	4	69	0.188406
88	B-prePEAm_RV	B-postPEAm_septum	Pat 88-BL		Pat 88-FU				B-prePEAm_RV	B-postPEAm_septum		B-prePEAm_RV	B-postPEAm_septum	B-prePEAm_RV	B-postPEAm_septum	B-prePEAm_RV	B-postPEAm_septum		55	19	35	8		2.3	4.45		6.77541	37	146.7	64.77	3	90.82	0.69	33.5	5	71	0.267606			19		3	12.2	2.57	4.98		2.96813	16	93.5
89	B-prePEAi_RV	B-postPEAi_septum	Pat 89-BL		Pat 89-FU				B-prePEAi_RV	B-postPEAi_septum		B-prePEAi_RV	B-postPEAi_septum	B-prePEAi_RV	B-postPEAi_septum				60	22	48	8	11.9	1.53	3.03		7.60903	35	238.1	61.04	2	100.15	0.83	28.73	4	67	0.328358			17		6		1.97	3.46		1.50376	16	128
100	B-prePEAm_RV	B-postPEAm_septum	Pat 100-BL		Pat 100-FU				B-prePEAm_RV	B-postPEAm_septum		B-prePEAm_RV		B-prePEAm_RV					60	22	55			2.2			7.2271	48	896	67.83	2	72.31	1.08	38.22	4	103	0.213592		55	19	31	5		2.59	6.25		2.97415	26	173.2
H9	B-prePEAi_RV											B-prePEAi_RV		B-prePEAi_RV					55	8	51			2.1	3.8		8.83312	48	7187	67.36	2	58.98	1.29	26.35	5	90	0.0888889							2.45			4317	25
33	B-prePEAm_RV	B-postPEAm_septum	Pat 33-BL		Pat 33-FU	Pat-33-FU	Pat-33-PreBL		B-prePEAm_RV	B-postPEAm_septum	B-prePEA_septum	B-prePEAm_RV	B-postPEAm_septum	B-prePEAm_RV	B-postPEAm_septum	B-prePEAm_RV	B-postPEAm_septum		55	18	44	10		2.2	4.94		6.29862	41	1074	56.65	2	89.12	0.93	27.73	4	72	0.25		55	16	31	3		2.8	6.37		2.97365	20	60.7
31	B-prePEAm_RV	B-postPEAm_septum	Pat 31-BL		Pat 31-FU				B-prePEAm_RV	B-postPEAm_septum		B-prePEAm_RV	B-postPEAm_septum	B-prePEAm_RV	B-postPEAm_septum				60	19	36			2.7				25	362	39.38	3	80.49	0.84	34.89	3	28	0.678571		55	21	34	6	14.6	1.9	4.06		1.48055	14	439.8
65	B-prePEAm_RV	B-postPEAm_septum	Pat 65-BL		Pat 65-FU				B-prePEAm_RV	B-postPEAm_septum		B-prePEAm_RV		B-prePEAm_RV					60	21	32			2.73			5.24467	39	156	68.82	2	84.62	0.94	28.08	4	47	0.446809		55	18	32	4		1.95	4.14		1.67516	16	337
17	B-prePEAi_RV		Pat 17-BL						B-prePEAi_RV			B-prePEAi_RV		B-prePEAi_RV					55	24	53		7.2	1.8			6.12296	62	2620	59.85	2	91.53	0.9	33.24	3	61	0.393443
H10	B-prePEAi_RV											B-prePEAi_RV		B-prePEAi_RV					55	19	43			2.09	4.67		10.0251	58	2944	54.88	2	51.27	1.51	39.79	4	61	0.311475
87	B-prePEAi_RV		Pat 87-BL						B-prePEAi_RV			B-prePEAi_RV		B-prePEAi_RV					60	13	51			2			10.0376	56	3676	20.1	3	121.28	0.66	53.98	5	71	0.183099
20	B-prePEAi_RV		Pat 20-BL						B-prePEAi_RV			B-prePEAi_RV		B-prePEAi_RV					55	20	29	3	8.4	1.62	2.7	335	8.18068	29	334.3	43.88	3	174.3	0.42	22.55	4	48	0.416667
23	B-prePEAm_RV		Pat 23-BL						B-prePEAm_RV			B-prePEAm_RV		B-prePEAm_RV					55	26	42	7		2.43	4.35		6.02258	33	361.5	43.44	2	94.06	0.93	25.51	4	55	0.472727
H11	B-prePEAm_RV											B-prePEAm_RV		B-prePEAm_RV					60	19	48			2.96	6.8		6.8005	54	353.6	51.22	2	126.26	0.7	29.74	4	90	0.211111
72	B-prePEAs_RV	B-postPEAs_septum	Pat 72-BL		Pat 72-FU	Pat-72-FU	Pat-72-preBL		B-prePEAs_RV	B-postPEAs_septum	B-prePEA_septum	B-prePEAs_RV	B-postPEAs_septum	B-prePEAs_RV	B-postPEAs_septum	B-prePEAs_RV	B-postPEAs_septum		45	10	31	12		1.6	3.3		8.83312	44	7595	77.17	2	68.24	1.11	26.54	4	73	0.136986		50	14	51	17		2.2	4.57		4.5	45	2067
H12	B-prePEAm_RV											B-prePEAm_RV		B-prePEAm_RV					55	21	34	5		2.67			4.43864	32	343.3	63.96	3	71.58	0.85	32.32	4
70	B-prePEAm_RV		Pat 70-BL						B-prePEAm_RV			B-prePEAm_RV		B-prePEAm_RV					60	21	34		8.3	2.7	5.6		3.01129	26	450.2	73.22	3	45.04	1.24	30.35	4	62	0.33871
H13	B-prePEAi_RV											B-prePEAi_RV		B-prePEAi_RV					60	13	42	10		3.5	7.07		13.6261	57	793.9	51	2	82.77	1.01	26.83	4
37	B-prePEAm_RV		Pat 37-BL						B-prePEAm_RV			B-prePEAm_RV		B-prePEAm_RV					60	23	28	4	12.9	2.66	4.997	560	4.84818	32	448.7	64.23	2	89.09	0.91	27.28	4	66	0.348485
94	B-prePEAm_RV		Pat 94-BL						B-prePEAm_RV			B-prePEAm_RV		B-prePEAm_RV					60	18	33			2			10.0251	53	699.2	66.26	3	67.39	0.89	31.1	4	84	0.214286
75	B-prePEAi_RV	B-postPEAi_septum	Pat 75-BL		Pat 75-FU				B-prePEAi_RV	B-postPEAi_septum		B-prePEAi_RV	B-postPEAi_septum	B-prePEAi_RV	B-postPEAi_septum	B-prePEAi_RV	B-postPEAi_septum		55	18	57	6		2.09	3.87		9.34304	47	2203	76.91	2	96.86	0.82	23.78	4	85	0.211765		39	16	39	5		3.25	6			20	118
H14	B-prePEAm_RV											B-prePEAm_RV		B-prePEAm_RV					55	12	43	4		2.17			3.0542	34	47.69	54.08	2	108.6	0.79	27.47	4
H15	B-prePEAi_RV											B-prePEAi_RV		B-prePEAi_RV					60	18	60			2.02	3.87		9.08407	40	748.5	51.8	2	89.64	0.94	23.99	4	71	0.253521
H16	B-prePEAs_RV											B-prePEAs_RV		B-prePEAs_RV					55	10	55			1.7	3.4		10.5019	42	6593	63.77	2	74.01	1.07	23.92	4	73	0.136986
36	B-prePEAi_RV		Pat 36-BL						B-prePEAi_RV			B-prePEAi_RV		B-prePEAi_RV					60	18	52		8.7	2.338	5.15		6.03513	52	1636	51.09	2	79.12	1.05	36.51	4	67	0.268657
H17	B-prePEAi_RV											B-prePEAi_RV		B-prePEAi_RV					55		49			2.2	4.1		10.0251	49	1447	76.04	2	69.9	1.09	24.91	4	56
91	B-prePEAi_RV	B-postPEAi_septum	Pat 91-BL		Pat 91-FU	Pat-91-FU	Pat-91-preBL		B-prePEAi_RV	B-postPEAi_septum	B-prePEA_septum	B-prePEAi_RV		B-prePEAi_RV					55	24	49			2.3			7.41531	55	9505	79.6	2	33.22	2.06	20.98	4	99	0.242424		55	17	32	5	18.4	2.6	4.8		2.08519	19	548.5
Pat-83-FU and Pat-9-FU are excluded from the RNA-seq analysis
Pat-96-BL and Pat-96-FU was excluded from the paired comparison of RNA-seq data
Red highlighted NT-proBNP levels were measured recently using the deposited samples
[truncated: 3 more columns]

[truncated: 1 more sheets: All Control ]
