# Supplementary material for: Transcriptional changes of the extracellular matrix in chronic thromboembolic pulmonary hypertension govern right ventricle remodeling and recovery
Source: Nat Cardiovasc Res. 2025 Jul 4;4(7):857–75. doi: 10.1038/s44161-025-00672-8 (PMC12259468; doi:10.1038/s44161-025-00672-8)
Supplement: Supplementary file 4 — Statistical source data. [file 44161_2025_672_MOESM4_ESM.xlsx]

## Sheet: Fig 2a
Confirmatory cohort (B-prePEA_RV, n = 71)
Moderate risk group (B-prePEAm_RV, n = 30)
Intermediate risk group (B-prePEAi_RV, n = 23)
Severe risk group (B-prePEAs_RV, n = 18)
DESeq2:
filter threshold for significance: basemean >= 5, -0.585 <= log2fc >= 0.585, fdr <= 0.05
Contrasting group: B-prePEAm_RV versus B-prePEAs_RV: 358 DEGs
Contrasting group: B-prePEAm_RV versus B-prePEAi_RV : 88 DEGs
Contrasting group: B-prePEAi_RV versus B-prePEAs_RV : 15 DEGs

## Sheet: Fig 2c
ensid	Ensembl.gene	Ensembl.chr	KEGG.PATHWAY.terms	KEGG.PATHWAY.ids	Gene.Ontology.terms	Gene.Ontology.ids	baseMean	log2FoldChange	pvalue	padj
ENSG00000286021	LINC02822	chr12					5.65304	4.62535	4e-06	0.000556
ENSG00000174697	LEP	chr7	Neuroactive ligand-receptor interaction, Cytokine-cytokine receptor interaction, Jak-STAT signaling pathway, AMPK signaling pathway, Adipocytokine signaling pathway, Non-alcoholic fatty liver disease (NAFLD)	hsa04080, hsa04060, hsa04630, hsa04152, hsa04920, hsa04932	reproduction, negative regulation of transcription from RNA polymerase II promoter, MAPK cascade, response to acid chemical, skeletal system development, ossification, angiogenesis, ovulation from ovarian follicle, blood vessel development, response to hypoxia, cell activation, natural killer cell proliferation, cytokine production, regulation of cytokine production, positive regulation of cytoki…	GO:0000003, GO:0000122, GO:0000165, GO:0001101, GO:0001501, GO:0001503, GO:0001525, GO:0001542, GO:0001568, GO:0001666, GO:0001775, GO:0001787, GO:0001816, GO:0001817, GO:0001819, GO:0001890, GO:0001906, GO:0001909, GO:0001910, GO:0001932, GO:0001934, GO:0001935, GO:0001936, GO:0001944, GO:0002021, GO:0002228, GO:0002252, GO:0002376, GO:0002443, GO:0002449, GO:0002520, GO:0002521, GO:0002532, GO:…	28.8726	2.83608	0.000193	0.009106
ENSG00000187288	CIDEC	chr3			intracellular, cell, nucleus, cytoplasm, endoplasmic reticulum, lipid particle, cytosol, nucleobase-containing compound metabolic process, transcription, DNA-templated, regulation of transcription, DNA-templated, cellular aromatic compound metabolic process, nitrogen compound metabolic process, apoptotic process, organelle organization, metabolic process, cell death, biosynthetic process, macromo…	GO:0005622, GO:0005623, GO:0005634, GO:0005737, GO:0005783, GO:0005811, GO:0005829, GO:0006139, GO:0006351, GO:0006355, GO:0006725, GO:0006807, GO:0006915, GO:0006996, GO:0008152, GO:0008219, GO:0009058, GO:0009059, GO:0009889, GO:0009987, GO:0010467, GO:0010468, GO:0010556, GO:0010941, GO:0012501, GO:0012505, GO:0016043, GO:0016070, GO:0018130, GO:0019219, GO:0019222, GO:0019438, GO:0031323, GO:…	8.09133	2.75233	0.000381	0.014774
ENSG00000214814	FER1L6	chr8			membrane, integral component of membrane, intrinsic component of membrane, membrane part	GO:0016020, GO:0016021, GO:0031224, GO:0044425	14.8877	2.65826	0	1.3e-05
ENSG00000282917	ENSG00000282917	chr4					70.7506	2.64344	2e-06	0.000389
ENSG00000287730	ENSG00000287730	chr4					12.8011	2.61086	2e-06	0.000328
ENSG00000236333	TRHDE-AS1	chr12					20.7823	2.28498	1e-06	0.000232
ENSG00000184811	TRARG1	chr17			response to biotic stimulus, membrane, integral component of membrane, intrinsic component of membrane, membrane part, response to stimulus	GO:0009607, GO:0016020, GO:0016021, GO:0031224, GO:0044425, GO:0050896	22.5304	2.19786	0.000682	0.021299
ENSG00000124253	PCK1	chr20	Metabolic pathways, PI3K-Akt signaling pathway, FoxO signaling pathway, AMPK signaling pathway, Insulin signaling pathway, Adipocytokine signaling pathway, Glycolysis / Gluconeogenesis, Citrate cycle (TCA cycle), Pyruvate metabolism, Glucagon signaling pathway, Insulin resistance, PPAR signaling pathway, Proximal tubule bicarbonate reclamation	hsa01100, hsa04151, hsa04068, hsa04152, hsa04910, hsa04920, hsa00010, hsa00020, hsa00620, hsa04922, hsa04931, hsa03320, hsa04964	nucleotide binding, magnesium ion binding, nucleoside binding, purine nucleoside binding, catalytic activity, phosphoenolpyruvate carboxykinase activity, phosphoenolpyruvate carboxykinase (GTP) activity, binding, GTP binding, extracellular region, intracellular, cell, cytoplasm, cytosol, carbohydrate metabolic process, monosaccharide metabolic process, glucose metabolic process, alcohol metabolic…	GO:0000166, GO:0000287, GO:0001882, GO:0001883, GO:0003824, GO:0004611, GO:0004613, GO:0005488, GO:0005525, GO:0005576, GO:0005622, GO:0005623, GO:0005737, GO:0005829, GO:0005975, GO:0005996, GO:0006006, GO:0006066, GO:0006071, GO:0006082, GO:0006090, GO:0006094, GO:0006107, GO:0006114, GO:0006139, GO:0006351, GO:0006355, GO:0006357, GO:0006366, GO:0006464, GO:0006473, GO:0006475, GO:0006629, GO:…	9.55195	2.1959	0.001336	0.032665
ENSG00000176194	CIDEA	chr18			DNA catabolic process, endonucleolytic, temperature homeostasis, cytokine production, regulation of cytokine production, negative regulation of cytokine production, binding, protein binding, intracellular, cell, nucleus, cytoplasm, mitochondrion, mitochondrial envelope, lipid particle, nucleobase-containing compound metabolic process, DNA metabolic process, DNA catabolic process, apoptotic DNA fr…	GO:0000737, GO:0001659, GO:0001816, GO:0001817, GO:0001818, GO:0005488, GO:0005515, GO:0005622, GO:0005623, GO:0005634, GO:0005737, GO:0005739, GO:0005740, GO:0005811, GO:0006139, GO:0006259, GO:0006308, GO:0006309, GO:0006351, GO:0006355, GO:0006629, GO:0006725, GO:0006807, GO:0006810, GO:0006915, GO:0006921, GO:0007154, GO:0007165, GO:0007166, GO:0007167, GO:0007178, GO:0007179, GO:0008104, GO:…	5.20144	2.18562	0.000194	0.009149
ENSG00000135917	SLC19A3	chr2	Vitamin digestion and absorption	hsa04977	transporter activity, cell, plasma membrane, integral component of plasma membrane, cellular aromatic compound metabolic process, vitamin metabolic process, water-soluble vitamin metabolic process, sulfur compound metabolic process, nitrogen compound metabolic process, transport, metabolic process, cellular process, thiamine transmembrane transporter activity, drug transmembrane transporter activ…	GO:0005215, GO:0005623, GO:0005886, GO:0005887, GO:0006725, GO:0006766, GO:0006767, GO:0006790, GO:0006807, GO:0006810, GO:0008152, GO:0009987, GO:0015234, GO:0015238, GO:0015403, GO:0015563, GO:0015888, GO:0016020, GO:0016021, GO:0022857, GO:0022891, GO:0022892, GO:0031224, GO:0031226, GO:0034641, GO:0035461, GO:0042723, GO:0044237, GO:0044281, GO:0044425, GO:0044459, GO:0044464, GO:0044699, GO:…	16.2339	2.1277	5.4e-05	0.003692
ENSG00000130226	DPP6	chr7			catalytic activity, extracellular region, cell, plasma membrane, integral component of plasma membrane, proteolysis, transport, ion transport, cation transport, potassium ion transport, plasma membrane organization, voltage-gated potassium channel complex, protein localization, metabolic process, peptidase activity, serine-type peptidase activity, cell surface, cellular process, endomembrane syst…	GO:0003824, GO:0005576, GO:0005623, GO:0005886, GO:0005887, GO:0006508, GO:0006810, GO:0006811, GO:0006812, GO:0006813, GO:0007009, GO:0008076, GO:0008104, GO:0008152, GO:0008233, GO:0008236, GO:0009986, GO:0009987, GO:0010256, GO:0010959, GO:0015459, GO:0015672, GO:0016020, GO:0016021, GO:0016043, GO:0016247, GO:0016787, GO:0017171, GO:0019538, GO:0030001, GO:0031224, GO:0031226, GO:0031982, GO:…	5.56813	2.12623	3e-06	0.000503
ENSG00000181092	ADIPOQ	chr3	Type II diabetes mellitus, AMPK signaling pathway, Longevity regulating pathway, Adipocytokine signaling pathway, Non-alcoholic fatty liver disease (NAFLD), PPAR signaling pathway	hsa04930, hsa04152, hsa04211, hsa04920, hsa04932, hsa03320	MAPK cascade, urogenital system development, metanephros development, response to hypoxia, cytokine production, regulation of cytokine production, negative regulation of cytokine production, positive regulation of cytokine production, kidney development, regulation of protein phosphorylation, negative regulation of protein phosphorylation, positive regulation of protein phosphorylation, regulatio…	GO:0000165, GO:0001655, GO:0001656, GO:0001666, GO:0001816, GO:0001817, GO:0001818, GO:0001819, GO:0001822, GO:0001932, GO:0001933, GO:0001934, GO:0001959, GO:0001960, GO:0002064, GO:0002376, GO:0002520, GO:0002521, GO:0002573, GO:0002682, GO:0002683, GO:0002761, GO:0002762, GO:0003008, GO:0003013, GO:0003014, GO:0005102, GO:0005125, GO:0005179, GO:0005488, GO:0005515, GO:0005576, GO:0005581, GO:…	85.5319	2.11297	0.001682	0.037371
ENSG00000166819	PLIN1	chr15	Regulation of lipolysis in adipocytes, PPAR signaling pathway	hsa04923, hsa03320	binding, intracellular, cell, cytoplasm, endoplasmic reticulum, lipid particle, lipid metabolic process, metabolic process, lipid binding, endomembrane system, organelle, membrane-bounded organelle, non-membrane-bounded organelle, intracellular organelle, intracellular membrane-bounded organelle, intracellular non-membrane-bounded organelle, primary metabolic process, intracellular part, cytoplas…	GO:0005488, GO:0005622, GO:0005623, GO:0005737, GO:0005783, GO:0005811, GO:0006629, GO:0008152, GO:0008289, GO:0012505, GO:0043226, GO:0043227, GO:0043228, GO:0043229, GO:0043231, GO:0043232, GO:0044238, GO:0044424, GO:0044444, GO:0044464, GO:0044699, GO:0044710, GO:0071704	54.6916	2.10385	0.000146	0.007483
ENSG00000204928	GRXCR2	chr5			system process, binding, protein binding, cell, microvillus, sensory perception, sensory perception of sound, heat shock protein binding, stereocilium, stereocilium bundle, multicellular organismal process, cell projection, organelle, organelle part, cell part, neurological system process, sensory perception of mechanical stimulus, unfolded protein binding, neuron part, actin-based cell projectio…	GO:0003008, GO:0005488, GO:0005515, GO:0005623, GO:0005902, GO:0007600, GO:0007605, GO:0031072, GO:0032420, GO:0032421, GO:0032501, GO:0042995, GO:0043226, GO:0044422, GO:0044464, GO:0050877, GO:0050954, GO:0051082, GO:0097458, GO:0098858, GO:0098862	22.6489	2.07103	3.9e-05	0.00297
ENSG00000168907	PLA2G4F	chr15	Metabolic pathways, MAPK signaling pathway, Ras signaling pathway, Oxytocin signaling pathway, Phospholipase D signaling pathway, Fc epsilon RI signaling pathway, Fc gamma R-mediated phagocytosis, Inflammatory mediator regulation of TRP channels, Vascular smooth muscle contraction, Platelet activation, Glutamatergic synapse, GnRH signaling pathway, Ovarian steroidogenesis, VEGF signaling pathway,…	hsa01100, hsa04010, hsa04014, hsa04921, hsa04072, hsa04664, hsa04666, hsa04750, hsa04270, hsa04611, hsa04724, hsa04912, hsa04913, hsa04370, hsa04726, hsa04730, hsa05231, hsa00564, hsa00590, hsa00591, hsa00565, hsa00592	lytic vacuole, prostaglandin biosynthetic process, ruffle, catalytic activity, phospholipase activity, lysophospholipase activity, phospholipase A2 activity, binding, intracellular, cell, cytoplasm, lysosome, lysosomal membrane, vacuole, vacuolar membrane, cytosol, plasma membrane, organic acid metabolic process, cellular modified amino acid metabolic process, lipid metabolic process, fatty acid …	GO:0000323, GO:0001516, GO:0001726, GO:0003824, GO:0004620, GO:0004622, GO:0004623, GO:0005488, GO:0005622, GO:0005623, GO:0005737, GO:0005764, GO:0005765, GO:0005773, GO:0005774, GO:0005829, GO:0005886, GO:0006082, GO:0006575, GO:0006629, GO:0006631, GO:0006633, GO:0006636, GO:0006644, GO:0006650, GO:0006658, GO:0006690, GO:0006692, GO:0006693, GO:0006793, GO:0006796, GO:0006807, GO:0006810, GO:…	19.9727	1.92825	0	5e-06
ENSG00000009950	MLXIPL	chr7	Non-alcoholic fatty liver disease (NAFLD), Insulin resistance	hsa04932, hsa04931	negative regulation of transcription from RNA polymerase II promoter, regulatory region DNA binding, transcription regulatory region sequence-specific DNA binding, RNA polymerase II regulatory region sequence-specific DNA binding, RNA polymerase II core promoter proximal region sequence-specific DNA binding, RNA polymerase II transcription factor activity, sequence-specific DNA binding, transcrip…	GO:0000122, GO:0000975, GO:0000976, GO:0000977, GO:0000978, GO:0000981, GO:0000982, GO:0000987, GO:0001012, GO:0001067, GO:0001071, GO:0001078, GO:0001159, GO:0001227, GO:0001678, GO:0001932, GO:0001933, GO:0002082, GO:0003676, GO:0003677, GO:0003690, GO:0003700, GO:0005488, GO:0005515, GO:0005622, GO:0005623, GO:0005634, GO:0005654, GO:0005667, GO:0005737, GO:0005829, GO:0005975, GO:0006082, GO:…	12.0504	1.90578	0	3.9e-05
ENSG00000065609	SNAP91	chr6			binding, protein binding, phospholipid binding, 1-phosphatidylinositol binding, intracellular, cell, cytoplasm, plasma membrane, clathrin-coated pit, protein complex assembly, transport, endocytosis, receptor-mediated endocytosis, cell communication, cell-cell signaling, chemical synaptic transmission, protein localization, lipid binding, cellular process, endomembrane system, protein transport, …	GO:0005488, GO:0005515, GO:0005543, GO:0005545, GO:0005622, GO:0005623, GO:0005737, GO:0005886, GO:0005905, GO:0006461, GO:0006810, GO:0006897, GO:0006898, GO:0007154, GO:0007267, GO:0007268, GO:0008104, GO:0008289, GO:0009987, GO:0012505, GO:0015031, GO:0016020, GO:0016023, GO:0016043, GO:0016192, GO:0019899, GO:0019900, GO:0019901, GO:0022607, GO:0023052, GO:0030100, GO:0030135, GO:0030136, GO:…	19.6468	1.84476	0.000628	0.020349
ENSG00000001626	CFTR	chr7	cAMP signaling pathway, Gastric acid secretion, AMPK signaling pathway, ABC transporters, Pancreatic secretion, Bile secretion, Vibrio cholerae infection	hsa04024, hsa04971, hsa04152, hsa02010, hsa04972, hsa04976, hsa05110	reproduction, nucleotide binding, lytic vacuole, cellular glucose homeostasis, nucleoside binding, purine nucleoside binding, peptide secretion, regulation of peptide secretion, positive regulation of peptide secretion, developmental process involved in reproduction, catalytic activity, receptor activity, transporter activity, ion channel activity, intracellular ligand-gated ion channel activity,…	GO:0000003, GO:0000166, GO:0000323, GO:0001678, GO:0001882, GO:0001883, GO:0002790, GO:0002791, GO:0002793, GO:0003006, GO:0003824, GO:0004872, GO:0005215, GO:0005216, GO:0005217, GO:0005224, GO:0005253, GO:0005254, GO:0005260, GO:0005488, GO:0005515, GO:0005524, GO:0005576, GO:0005622, GO:0005623, GO:0005737, GO:0005764, GO:0005765, GO:0005768, GO:0005769, GO:0005773, GO:0005774, GO:0005783, GO:…	6.80838	1.81731	0.000125	0.006699
ENSG00000145824	CXCL14	chr5	Cytokine-cytokine receptor interaction, Chemokine signaling pathway	hsa04060, hsa04062	G-protein coupled receptor binding, immune system process, regulation of immune system process, positive regulation of immune system process, regulation of leukocyte migration, positive regulation of leukocyte migration, regulation of leukocyte chemotaxis, positive regulation of leukocyte chemotaxis, receptor binding, cytokine activity, cytokine receptor binding, binding, protein binding, extrace…	GO:0001664, GO:0002376, GO:0002682, GO:0002684, GO:0002685, GO:0002687, GO:0002688, GO:0002690, GO:0005102, GO:0005125, GO:0005126, GO:0005488, GO:0005515, GO:0005576, GO:0005615, GO:0005622, GO:0005623, GO:0005737, GO:0005794, GO:0006928, GO:0006935, GO:0006955, GO:0007154, GO:0007165, GO:0007267, GO:0007275, GO:0007423, GO:0008009, GO:0009605, GO:0009987, GO:0012505, GO:0016477, GO:0023052, GO:…	11.1984	1.60583	0.000328	0.013304
ENSG00000147697	GSDMC	chr8			intracellular, cell, cytoplasm, mitochondrion, microtubule organizing center, cytoskeleton, cell death, cellular process, programmed cell death, microtubule cytoskeleton, organelle, membrane-bounded organelle, non-membrane-bounded organelle, intracellular organelle, intracellular membrane-bounded organelle, intracellular non-membrane-bounded organelle, organelle part, intracellular part, cytoskel…	GO:0005622, GO:0005623, GO:0005737, GO:0005739, GO:0005815, GO:0005856, GO:0008219, GO:0009987, GO:0012501, GO:0015630, GO:0043226, GO:0043227, GO:0043228, GO:0043229, GO:0043231, GO:0043232, GO:0044422, GO:0044424, GO:0044430, GO:0044444, GO:0044446, GO:0044464, GO:0044699, GO:0044763	6.57952	1.60079	3.1e-05	0.002544
ENSG00000253369	ENSG00000253369	chr8					27.5871	1.57313	7e-06	0.000852
ENSG00000118298	CA14	chr1	Nitrogen metabolism	hsa00910	catalytic activity, carbonate dehydratase activity, binding, cell, plasma membrane, transport, ion transport, anion transport, bicarbonate transport, organic anion transport, membrane, integral component of membrane, lyase activity, carbon-oxygen lyase activity, hydro-lyase activity, intrinsic component of membrane, ion binding, cation binding, membrane part, cell part, metal ion binding, localiz…	GO:0003824, GO:0004089, GO:0005488, GO:0005623, GO:0005886, GO:0006810, GO:0006811, GO:0006820, GO:0015701, GO:0015711, GO:0016020, GO:0016021, GO:0016829, GO:0016835, GO:0016836, GO:0031224, GO:0043167, GO:0043169, GO:0044425, GO:0044464, GO:0046872, GO:0051179, GO:0051234, GO:0071702, GO:0071944	25.3643	1.55428	1e-06	0.00019
ENSG00000084112	SSH1	chr12	Regulation of actin cytoskeleton, Axon guidance	hsa04810, hsa04360	cell morphogenesis, cell morphogenesis involved in differentiation, nucleic acid binding, DNA binding, actin binding, catalytic activity, phosphoprotein phosphatase activity, protein tyrosine phosphatase activity, binding, protein binding, intracellular, cell, nucleus, nucleoplasm, cytoplasm, cytoskeleton, plasma membrane, cellular protein modification process, protein dephosphorylation, phosphor…	GO:0000902, GO:0000904, GO:0003676, GO:0003677, GO:0003779, GO:0003824, GO:0004721, GO:0004725, GO:0005488, GO:0005515, GO:0005622, GO:0005623, GO:0005634, GO:0005654, GO:0005737, GO:0005856, GO:0005886, GO:0006464, GO:0006470, GO:0006793, GO:0006796, GO:0006996, GO:0007010, GO:0007015, GO:0007275, GO:0007399, GO:0007409, GO:0008064, GO:0008092, GO:0008138, GO:0008152, GO:0008154, GO:0009653, GO:…	339.548	-0.233259	0	5e-06
ENSG00000070193	FGF10	chr5	PI3K-Akt signaling pathway, Pathways in cancer, MAPK signaling pathway, Ras signaling pathway, Rap1 signaling pathway, Regulation of actin cytoskeleton, Melanoma	hsa04151, hsa05200, hsa04010, hsa04014, hsa04015, hsa04810, hsa05218	reproduction, regulation of cyclin-dependent protein serine/threonine kinase activity, G1/S transition of mitotic cell cycle, establishment of mitotic spindle orientation, MAPK cascade, activation of MAPK activity, microtubule cytoskeleton organization, mitotic cell cycle, angiogenesis, blood vessel development, eye development, urogenital system development, metanephros development, ameboidal-ty…	GO:0000003, GO:0000079, GO:0000082, GO:0000132, GO:0000165, GO:0000187, GO:0000226, GO:0000278, GO:0001525, GO:0001568, GO:0001654, GO:0001655, GO:0001656, GO:0001667, GO:0001759, GO:0001763, GO:0001775, GO:0001822, GO:0001823, GO:0001932, GO:0001934, GO:0001942, GO:0001944, GO:0001974, GO:0002009, GO:0002237, GO:0002376, GO:0002520, GO:0002682, GO:0002684, GO:0002694, GO:0002696, GO:0003002, GO:…	17.8718	1.55068	0.00078	0.023056
ENSG00000121310	ECHDC2	chr1			catalytic activity, intracellular, cell, cytoplasm, mitochondrion, organic acid metabolic process, lipid metabolic process, fatty acid metabolic process, metabolic process, cellular process, lyase activity, carboxylic acid metabolic process, monocarboxylic acid metabolic process, organelle, membrane-bounded organelle, intracellular organelle, intracellular membrane-bounded organelle, oxoacid meta…	GO:0003824, GO:0005622, GO:0005623, GO:0005737, GO:0005739, GO:0006082, GO:0006629, GO:0006631, GO:0008152, GO:0009987, GO:0016829, GO:0019752, GO:0032787, GO:0043226, GO:0043227, GO:0043229, GO:0043231, GO:0043436, GO:0044237, GO:0044238, GO:0044255, GO:0044281, GO:0044424, GO:0044444, GO:0044464, GO:0044699, GO:0044710, GO:0044763, GO:0071704	498.746	0.293919	0	6e-06
ENSG00000167588	GPD1	chr12	Glycerophospholipid metabolism	hsa00564	nucleotide binding, catalytic activity, glycerol-3-phosphate dehydrogenase [NAD+] activity, glycerol-3-phosphate dehydrogenase activity, binding, protein binding, extracellular region, intracellular, cell, cytoplasm, mitochondrion, cytosol, carbohydrate metabolic process, monosaccharide metabolic process, glucose metabolic process, glycerol-3-phosphate metabolic process, organic acid metabolic pr…	GO:0000166, GO:0003824, GO:0004367, GO:0004368, GO:0005488, GO:0005515, GO:0005576, GO:0005622, GO:0005623, GO:0005737, GO:0005739, GO:0005829, GO:0005975, GO:0005996, GO:0006006, GO:0006072, GO:0006082, GO:0006090, GO:0006091, GO:0006094, GO:0006096, GO:0006109, GO:0006110, GO:0006116, GO:0006127, GO:0006139, GO:0006140, GO:0006163, GO:0006165, GO:0006629, GO:0006638, GO:0006639, GO:0006641, GO:…	56.0038	1.48643	0	5e-06
ENSG00000148308	GTF3C5	chr9			transcription factor TFIIIC complex, nucleic acid binding, DNA binding, binding, protein binding, intracellular, cell, nucleus, nucleoplasm, transcription factor complex, nucleobase-containing compound metabolic process, transcription, DNA-templated, transcription from RNA polymerase III promoter, tRNA metabolic process, cellular aromatic compound metabolic process, nitrogen compound metabolic pr…	GO:0000127, GO:0003676, GO:0003677, GO:0005488, GO:0005515, GO:0005622, GO:0005623, GO:0005634, GO:0005654, GO:0005667, GO:0006139, GO:0006351, GO:0006383, GO:0006399, GO:0006725, GO:0006807, GO:0007275, GO:0007517, GO:0007519, GO:0008152, GO:0009058, GO:0009059, GO:0009303, GO:0009304, GO:0009888, GO:0009987, GO:0010467, GO:0014706, GO:0016070, GO:0018130, GO:0019438, GO:0030154, GO:0031974, GO:…	106.238	0.314791	0	6e-06
ENSG00000101144	BMP7	chr20	Cytokine-cytokine receptor interaction, Hippo signaling pathway, TGF-beta signaling pathway, Axon guidance	hsa04060, hsa04390, hsa04350, hsa04360	reproduction, MAPK cascade, mitotic cell cycle, nuclear division, response to reactive oxygen species, response to superoxide, response to oxygen radical, cell morphogenesis, cell morphogenesis involved in differentiation, skeletal system development, ossification, blood vessel development, osteoblast differentiation, eye development, urogenital system development, metanephros development, ureter…	GO:0000003, GO:0000165, GO:0000278, GO:0000280, GO:0000302, GO:0000303, GO:0000305, GO:0000902, GO:0000904, GO:0001501, GO:0001503, GO:0001568, GO:0001649, GO:0001654, GO:0001655, GO:0001656, GO:0001657, GO:0001666, GO:0001704, GO:0001707, GO:0001763, GO:0001822, GO:0001823, GO:0001837, GO:0001932, GO:0001933, GO:0001934, GO:0001944, GO:0002009, GO:0003006, GO:0003156, GO:0005102, GO:0005125, GO:…	12.3986	1.47803	0.000417	0.015634
ENSG00000056998	GYG2	chrX			polysaccharide biosynthetic process, polysaccharide catabolic process, lytic vacuole, catalytic activity, intracellular, cell, cytoplasm, lysosome, vacuole, vacuolar lumen, cytosol, carbohydrate metabolic process, polysaccharide metabolic process, glycogen metabolic process, glycogen biosynthetic process, glycogen catabolic process, cellular glucan metabolic process, generation of precursor metab…	GO:0000271, GO:0000272, GO:0000323, GO:0003824, GO:0005622, GO:0005623, GO:0005737, GO:0005764, GO:0005773, GO:0005775, GO:0005829, GO:0005975, GO:0005976, GO:0005977, GO:0005978, GO:0005980, GO:0006073, GO:0006091, GO:0006112, GO:0008152, GO:0008194, GO:0008466, GO:0009056, GO:0009057, GO:0009058, GO:0009059, GO:0009250, GO:0009251, GO:0009987, GO:0015980, GO:0016051, GO:0016052, GO:0016740, GO:…	6.60379	1.47145	0.00016	0.007969
ENSG00000165731	RET	chr10	Pathways in cancer, Endocytosis, Central carbon metabolism in cancer, Thyroid cancer	hsa05200, hsa04144, hsa05230, hsa05216	MAPK cascade, nucleotide binding, cell morphogenesis, cell morphogenesis involved in differentiation, response to acid chemical, eye development, urogenital system development, metanephros development, ureteric bud development, ameboidal-type cell migration, neural crest cell migration, kidney development, mesonephros development, embryonic epithelial tube formation, nucleoside binding, purine nu…	GO:0000165, GO:0000166, GO:0000902, GO:0000904, GO:0001101, GO:0001654, GO:0001655, GO:0001656, GO:0001657, GO:0001667, GO:0001755, GO:0001822, GO:0001823, GO:0001838, GO:0001882, GO:0001883, GO:0001932, GO:0001934, GO:0002009, GO:0002376, GO:0002520, GO:0003824, GO:0004672, GO:0004713, GO:0004714, GO:0004871, GO:0004872, GO:0004888, GO:0005085, GO:0005088, GO:0005488, GO:0005509, GO:0005515, GO:…	14.6136	1.45202	1.9e-05	0.001719
ENSG00000183742	MACC1	chr7			receptor binding, binding, protein binding, intracellular, cell, nucleus, cytoplasm, mitochondrion, nucleobase-containing compound metabolic process, transcription, DNA-templated, regulation of transcription, DNA-templated, cellular aromatic compound metabolic process, nitrogen compound metabolic process, growth factor activity, metabolic process, biosynthetic process, macromolecule biosynthetic …	GO:0005102, GO:0005488, GO:0005515, GO:0005622, GO:0005623, GO:0005634, GO:0005737, GO:0005739, GO:0006139, GO:0006351, GO:0006355, GO:0006725, GO:0006807, GO:0008083, GO:0008152, GO:0009058, GO:0009059, GO:0009889, GO:0009987, GO:0010467, GO:0010468, GO:0010556, GO:0016070, GO:0018130, GO:0019219, GO:0019222, GO:0019438, GO:0031323, GO:0031326, GO:0032774, GO:0034641, GO:0034645, GO:0034654, GO:…	5.48698	1.43399	0.000728	0.022089
ENSG00000072422	RHOBTB1	chr10	Ubiquitin mediated proteolysis	hsa04120	nucleotide binding, nucleoside binding, purine nucleoside binding, binding, GTP binding, intracellular, cell, cytoplasm, cytosol, plasma membrane, cell communication, signal transduction, small GTPase mediated signal transduction, regulation of signal transduction, cellular process, regulation of cell communication, membrane, purine nucleotide binding, guanyl nucleotide binding, regulation of sig…	GO:0000166, GO:0001882, GO:0001883, GO:0005488, GO:0005525, GO:0005622, GO:0005623, GO:0005737, GO:0005829, GO:0005886, GO:0007154, GO:0007165, GO:0007264, GO:0009966, GO:0009987, GO:0010646, GO:0016020, GO:0017076, GO:0019001, GO:0023051, GO:0023052, GO:0032549, GO:0032550, GO:0032553, GO:0032555, GO:0032561, GO:0035556, GO:0035639, GO:0036094, GO:0044424, GO:0044444, GO:0044464, GO:0044699, GO:…	208.323	-0.448218	0	1.9e-05
ENSG00000271945	ENSG00000271945	chr6					5.6736	1.40684	2e-06	0.000395
ENSG00000253775	ENSG00000253775	chr8					6.27775	1.40678	0	8.8e-05
ENSG00000165269	AQP7	chr9	Regulation of lipolysis in adipocytes, PPAR signaling pathway	hsa04923, hsa03320	system process, transporter activity, water transmembrane transporter activity, intracellular, cell, cytoplasm, plasma membrane, integral component of plasma membrane, cell-cell junction, generation of precursor metabolites and energy, transport, ion transport, water transport, cell volume homeostasis, excretion, metabolic process, regulation of cell size, carbohydrate transport, cellular process…	GO:0003008, GO:0005215, GO:0005372, GO:0005622, GO:0005623, GO:0005737, GO:0005886, GO:0005887, GO:0005911, GO:0006091, GO:0006810, GO:0006811, GO:0006833, GO:0006884, GO:0007588, GO:0008152, GO:0008361, GO:0008643, GO:0009987, GO:0009992, GO:0015144, GO:0015166, GO:0015168, GO:0015204, GO:0015250, GO:0015254, GO:0015267, GO:0015665, GO:0015791, GO:0015793, GO:0015840, GO:0015850, GO:0016020, GO:…	596.948	0.442738	0	2.4e-05
ENSG00000073670	ADAM11	chr17			catalytic activity, endopeptidase activity, metalloendopeptidase activity, receptor binding, integrin binding, binding, protein binding, extracellular region, cell, plasma membrane, proteolysis, cell communication, signal transduction, cell surface receptor signaling pathway, integrin-mediated signaling pathway, metabolic process, peptidase activity, metallopeptidase activity, zinc ion binding, c…	GO:0003824, GO:0004175, GO:0004222, GO:0005102, GO:0005178, GO:0005488, GO:0005515, GO:0005576, GO:0005623, GO:0005886, GO:0006508, GO:0007154, GO:0007165, GO:0007166, GO:0007229, GO:0008152, GO:0008233, GO:0008237, GO:0008270, GO:0009987, GO:0016020, GO:0016021, GO:0016787, GO:0019538, GO:0023052, GO:0031012, GO:0031224, GO:0032403, GO:0043167, GO:0043169, GO:0043170, GO:0044238, GO:0044421, GO:…	44.1214	1.39737	0	7.8e-05
ENSG00000117122	MFAP2	chr1			microfibril, eye development, extracellular region, proteinaceous extracellular matrix, multicellular organism development, sensory organ development, anatomical structure morphogenesis, embryo development, post-embryonic development, post-embryonic morphogenesis, organ morphogenesis, cellular process, cellular component organization, extracellular matrix organization, extracellular matrix, multi…	GO:0001527, GO:0001654, GO:0005576, GO:0005578, GO:0007275, GO:0007423, GO:0009653, GO:0009790, GO:0009791, GO:0009886, GO:0009887, GO:0009987, GO:0016043, GO:0030198, GO:0031012, GO:0032501, GO:0032502, GO:0043062, GO:0043205, GO:0044420, GO:0044421, GO:0044699, GO:0044707, GO:0044763, GO:0044767, GO:0048048, GO:0048050, GO:0048513, GO:0048562, GO:0048563, GO:0048568, GO:0048569, GO:0048592, GO:…	4.55753	-1.43157	0	3.7e-05
ENSG00000116983	HPCAL4	chr1			calcium channel regulator activity, binding, calcium ion binding, protein binding, intracellular, cell, cell communication, signal transduction, multicellular organism development, nervous system development, central nervous system development, protein C-terminus binding, cellular process, channel regulator activity, protein domain specific binding, signaling, multicellular organismal process, de…	GO:0005246, GO:0005488, GO:0005509, GO:0005515, GO:0005622, GO:0005623, GO:0007154, GO:0007165, GO:0007275, GO:0007399, GO:0007417, GO:0008022, GO:0009987, GO:0016247, GO:0019904, GO:0023052, GO:0032501, GO:0032502, GO:0043167, GO:0043169, GO:0044464, GO:0044699, GO:0044700, GO:0044707, GO:0044763, GO:0044767, GO:0046872, GO:0048731, GO:0048856, GO:0050789, GO:0050794, GO:0050896, GO:0051716, GO:…	34.9417	1.38087	0.000106	0.006014
ENSG00000165899	OTOGL	chr12			system process, catalytic activity, hydrolase activity, hydrolyzing O-glycosyl compounds, extracellular region, carbohydrate metabolic process, monosaccharide metabolic process, sensory perception, sensory perception of sound, metabolic process, hydrolase activity, hydrolase activity, acting on glycosyl bonds, pentose metabolic process, arabinose metabolic process, multicellular organismal proces…	GO:0003008, GO:0003824, GO:0004553, GO:0005576, GO:0005975, GO:0005996, GO:0007600, GO:0007605, GO:0008152, GO:0016787, GO:0016798, GO:0019321, GO:0019566, GO:0032501, GO:0044238, GO:0044281, GO:0044699, GO:0044710, GO:0044723, GO:0046373, GO:0046556, GO:0050877, GO:0050954, GO:0071704	26.2578	1.37204	0.002077	0.042283
ENSG00000277737	ENSG00000277737	chr9					32.402	1.34044	1e-06	0.000197
ENSG00000123096	SSPN	chr12			system process, muscle system process, intracellular, cell, cytoplasm, plasma membrane, integral component of plasma membrane, muscle contraction, cell adhesion, endomembrane system, dystrophin-associated glycoprotein complex, membrane, integral component of membrane, cytoplasmic, membrane-bounded vesicle, biological adhesion, cell junction, transport vesicle, intrinsic component of membrane, int…	GO:0003008, GO:0003012, GO:0005622, GO:0005623, GO:0005737, GO:0005886, GO:0005887, GO:0006936, GO:0007155, GO:0012505, GO:0016010, GO:0016020, GO:0016021, GO:0016023, GO:0022610, GO:0030054, GO:0030133, GO:0031224, GO:0031226, GO:0031410, GO:0031982, GO:0031988, GO:0032501, GO:0032991, GO:0042383, GO:0043226, GO:0043227, GO:0043229, GO:0043231, GO:0043234, GO:0044424, GO:0044425, GO:0044444, GO:…	496.492	-0.356021	0	4.6e-05
ENSG00000112249	ASCC3	chr6			nucleotide binding, nucleoside binding, purine nucleoside binding, nucleic acid binding, DNA helicase activity, RNA binding, catalytic activity, ATP-dependent DNA helicase activity, helicase activity, binding, protein binding, ATP binding, intracellular, cell, nucleus, nucleoplasm, cytoplasm, Golgi apparatus, nucleobase-containing compound metabolic process, DNA metabolic process, DNA repair, DNA…	GO:0000166, GO:0001882, GO:0001883, GO:0003676, GO:0003678, GO:0003723, GO:0003824, GO:0004003, GO:0004386, GO:0005488, GO:0005515, GO:0005524, GO:0005622, GO:0005623, GO:0005634, GO:0005654, GO:0005737, GO:0005794, GO:0006139, GO:0006259, GO:0006281, GO:0006304, GO:0006307, GO:0006351, GO:0006355, GO:0006725, GO:0006807, GO:0006950, GO:0006974, GO:0006996, GO:0008026, GO:0008094, GO:0008152, GO:…	433.484	-0.280701	0	4.6e-05
ENSG00000274080	ENSG00000274080	chr7					9.06275	1.33945	2.1e-05	0.001865
ENSG00000005882	PDK2	chr17			nucleotide binding, response to reactive oxygen species, nucleoside binding, purine nucleoside binding, catalytic activity, protein kinase activity, pyruvate dehydrogenase (acetyl-transferring) kinase activity, binding, protein binding, ATP binding, intracellular, cell, nucleus, nucleoplasm, cytoplasm, mitochondrion, mitochondrial matrix, mitochondrial pyruvate dehydrogenase complex, carbohydrate…	GO:0000166, GO:0000302, GO:0001882, GO:0001883, GO:0003824, GO:0004672, GO:0004740, GO:0005488, GO:0005515, GO:0005524, GO:0005622, GO:0005623, GO:0005634, GO:0005654, GO:0005737, GO:0005739, GO:0005759, GO:0005967, GO:0005975, GO:0005996, GO:0006006, GO:0006082, GO:0006084, GO:0006085, GO:0006086, GO:0006090, GO:0006094, GO:0006109, GO:0006111, GO:0006464, GO:0006468, GO:0006629, GO:0006631, GO:…	294.506	0.254954	0	5.4e-05
ENSG00000113916	BCL6	chr3	Transcriptional misregulation in cancer, FoxO signaling pathway	hsa05202, hsa04068	reproduction, regulation of DNA recombination, protein import into nucleus, translocation, negative regulation of transcription from RNA polymerase II promoter, cell morphogenesis, regulatory region DNA binding, transcription regulatory region sequence-specific DNA binding, RNA polymerase II regulatory region sequence-specific DNA binding, RNA polymerase II transcription factor activity, sequence…	GO:0000003, GO:0000018, GO:0000060, GO:0000122, GO:0000902, GO:0000975, GO:0000976, GO:0000977, GO:0000981, GO:0001012, GO:0001067, GO:0001071, GO:0001161, GO:0001227, GO:0001558, GO:0001775, GO:0001783, GO:0001816, GO:0001817, GO:0001818, GO:0001952, GO:0001953, GO:0002200, GO:0002204, GO:0002208, GO:0002250, GO:0002252, GO:0002262, GO:0002263, GO:0002285, GO:0002286, GO:0002287, GO:0002292, GO:…	322.072	0.376242	0	7.2e-05
ENSG00000172020	GAP43	chr3			cell morphogenesis, cell morphogenesis involved in differentiation, phosphatidylserine binding, binding, protein binding, calmodulin binding, phospholipid binding, intracellular, cell, cytoplasm, plasma membrane, movement of cell or subcellular component, chemotaxis, response to stress, cell communication, signal transduction, G-protein coupled receptor signaling pathway, protein kinase C-activat…	GO:0000902, GO:0000904, GO:0001786, GO:0005488, GO:0005515, GO:0005516, GO:0005543, GO:0005622, GO:0005623, GO:0005737, GO:0005886, GO:0006928, GO:0006935, GO:0006950, GO:0007154, GO:0007165, GO:0007186, GO:0007205, GO:0007275, GO:0007399, GO:0007409, GO:0007411, GO:0008037, GO:0008038, GO:0008289, GO:0009605, GO:0009611, GO:0009653, GO:0009888, GO:0009987, GO:0010001, GO:0014069, GO:0016020, GO:…	3.59139	-1.95286	0	7.3e-05
ENSG00000249816	LINC00964	chr8					15.1057	1.33717	1e-05	0.001064
ENSG00000184544	DHRS7C	chr17			catalytic activity, retinol dehydrogenase activity, extracellular region, intracellular, cell, cytoplasm, endoplasmic reticulum, endoplasmic reticulum membrane, transport, ion transport, cation transport, calcium ion transport, cellular ion homeostasis, cellular calcium ion homeostasis, cellular metal ion homeostasis, positive regulation of cytosolic calcium ion concentration, metabolic process, …	GO:0003824, GO:0004745, GO:0005576, GO:0005622, GO:0005623, GO:0005737, GO:0005783, GO:0005789, GO:0006810, GO:0006811, GO:0006812, GO:0006816, GO:0006873, GO:0006874, GO:0006875, GO:0007204, GO:0008152, GO:0009987, GO:0010522, GO:0010880, GO:0010959, GO:0012505, GO:0014801, GO:0014808, GO:0016020, GO:0016491, GO:0016528, GO:0016529, GO:0016614, GO:0016616, GO:0019725, GO:0030001, GO:0030003, GO:…	51.0886	1.3365	0.000173	0.008428
ENSG00000180440	SERTM1	chr13			membrane, integral component of membrane, intrinsic component of membrane, membrane part	GO:0016020, GO:0016021, GO:0031224, GO:0044425	10.6037	1.33201	9.5e-05	0.005587
ENSG00000260711	ENSG00000260711	chr14					29.4644	1.32631	0	0.000129
ENSG00000245848	CEBPA	chr19	Transcriptional misregulation in cancer, Pathways in cancer, Non-alcoholic fatty liver disease (NAFLD), Acute myeloid leukemia	hsa05202, hsa05200, hsa04932, hsa05221	reproduction, urea cycle, regulation of cyclin-dependent protein serine/threonine kinase activity, negative regulation of transcription from RNA polymerase II promoter, regulatory region DNA binding, transcription regulatory region sequence-specific DNA binding, RNA polymerase II regulatory region sequence-specific DNA binding, RNA polymerase II core promoter proximal region sequence-specific DNA…	GO:0000003, GO:0000050, GO:0000079, GO:0000122, GO:0000975, GO:0000976, GO:0000977, GO:0000978, GO:0000981, GO:0000982, GO:0000987, GO:0000988, GO:0000989, GO:0001012, GO:0001013, GO:0001067, GO:0001071, GO:0001077, GO:0001159, GO:0001228, GO:0001503, GO:0001649, GO:0001701, GO:0001889, GO:0001890, GO:0001892, GO:0001932, GO:0001933, GO:0002376, GO:0002520, GO:0002521, GO:0002573, GO:0003006, GO:…	6.59173	1.31965	0.002224	0.043832
ENSG00000286272	ENSG00000286272	chr2					11.9731	1.30455	4.5e-05	0.003228
ENSG00000124713	GNMT	chr6	Glycine, serine and threonine metabolism	hsa00260	catalytic activity, binding, protein binding, folic acid binding, intracellular, cell, cytoplasm, cytosol, carbohydrate metabolic process, polysaccharide metabolic process, glycogen metabolic process, monosaccharide metabolic process, glucose metabolic process, cellular glucan metabolic process, organic acid metabolic process, generation of precursor metabolites and energy, gluconeogenesis, regul…	GO:0003824, GO:0005488, GO:0005515, GO:0005542, GO:0005622, GO:0005623, GO:0005737, GO:0005829, GO:0005975, GO:0005976, GO:0005977, GO:0005996, GO:0006006, GO:0006073, GO:0006082, GO:0006091, GO:0006094, GO:0006109, GO:0006111, GO:0006112, GO:0006461, GO:0006464, GO:0006520, GO:0006555, GO:0006730, GO:0006732, GO:0006790, GO:0006807, GO:0008152, GO:0008168, GO:0008170, GO:0008757, GO:0009058, GO:…	6.21966	1.29041	4e-06	0.000631
ENSG00000185559	DLK1	chr14			binding, calcium ion binding, extracellular region, extracellular space, cell communication, signal transduction, cell surface receptor signaling pathway, Notch signaling pathway, regulation of Notch signaling pathway, regulation of signal transduction, negative regulation of signal transduction, cellular process, regulation of cell communication, negative regulation of cell communication, membra…	GO:0005488, GO:0005509, GO:0005576, GO:0005615, GO:0007154, GO:0007165, GO:0007166, GO:0007219, GO:0008593, GO:0009966, GO:0009968, GO:0009987, GO:0010646, GO:0010648, GO:0016020, GO:0016021, GO:0023051, GO:0023052, GO:0023057, GO:0030154, GO:0031224, GO:0032502, GO:0043167, GO:0043169, GO:0044421, GO:0044425, GO:0044699, GO:0044700, GO:0044763, GO:0044767, GO:0045746, GO:0046872, GO:0048519, GO:…	55.9177	1.28943	0.000113	0.006284
ENSG00000099194	SCD	chr10	AMPK signaling pathway, Fatty acid metabolism, PPAR signaling pathway, Biosynthesis of unsaturated fatty acids	hsa04152, hsa01212, hsa03320, hsa01040	catalytic activity, stearoyl-CoA 9-desaturase activity, binding, iron ion binding, intracellular, cell, cytoplasm, endoplasmic reticulum, endoplasmic reticulum membrane, organic acid metabolic process, lipid metabolic process, fatty acid metabolic process, fatty acid biosynthetic process, unsaturated fatty acid biosynthetic process, acyl-CoA metabolic process, coenzyme metabolic process, sulfur c…	GO:0003824, GO:0004768, GO:0005488, GO:0005506, GO:0005622, GO:0005623, GO:0005737, GO:0005783, GO:0005789, GO:0006082, GO:0006629, GO:0006631, GO:0006633, GO:0006636, GO:0006637, GO:0006732, GO:0006790, GO:0008152, GO:0008610, GO:0009058, GO:0009108, GO:0009987, GO:0012505, GO:0016020, GO:0016021, GO:0016053, GO:0016215, GO:0016491, GO:0016705, GO:0016717, GO:0019752, GO:0031224, GO:0032787, GO:…	106.19	1.27079	0.001231	0.030757
ENSG00000164283	ESM1	chr5			angiogenesis, regulation of cell growth, blood vessel development, vasculature development, sprouting angiogenesis, receptor binding, hepatocyte growth factor receptor binding, integrin binding, binding, protein binding, insulin-like growth factor binding, extracellular region, cell communication, signal transduction, cell surface receptor signaling pathway, enzyme linked receptor protein signali…	GO:0001525, GO:0001558, GO:0001568, GO:0001944, GO:0002040, GO:0005102, GO:0005171, GO:0005178, GO:0005488, GO:0005515, GO:0005520, GO:0005576, GO:0007154, GO:0007165, GO:0007166, GO:0007167, GO:0007169, GO:0007275, GO:0008283, GO:0008284, GO:0009653, GO:0009966, GO:0009967, GO:0009987, GO:0010646, GO:0010647, GO:0016043, GO:0016049, GO:0019838, GO:0023051, GO:0023052, GO:0023056, GO:0032403, GO:…	3.26304	-2.62373	0	0.000106
ENSG00000157470	FAM81A	chr15					25.5537	1.26382	8e-06	0.000939
ENSG00000177414	UBE2U	chr1	Ubiquitin mediated proteolysis	hsa04120	ubiquitin ligase complex, nucleotide binding, protein polyubiquitination, nuclear chromosome, chromatin, nuclear chromatin, heterochromatin, nucleoside binding, purine nucleoside binding, catalytic activity, ubiquitin-protein transferase activity, binding, protein binding, ATP binding, intracellular, cell, nucleus, chromosome, cytoplasm, nucleobase-containing compound metabolic process, DNA metab…	GO:0000151, GO:0000166, GO:0000209, GO:0000228, GO:0000785, GO:0000790, GO:0000792, GO:0001882, GO:0001883, GO:0003824, GO:0004842, GO:0005488, GO:0005515, GO:0005524, GO:0005622, GO:0005623, GO:0005634, GO:0005694, GO:0005737, GO:0006139, GO:0006259, GO:0006281, GO:0006325, GO:0006464, GO:0006508, GO:0006511, GO:0006725, GO:0006807, GO:0006950, GO:0006974, GO:0006996, GO:0008152, GO:0009056, GO:…	6.49147	1.23958	0.001962	0.041081
ENSG00000167971	CASKIN1	chr16			binding, protein binding, intracellular, cell, cytoplasm, cell communication, signal transduction, cellular process, protein domain specific binding, signaling, intracellular part, cell part, single-organism process, single organism signaling, single-organism cellular process, regulation of biological process, regulation of cellular process, response to stimulus, cellular response to stimulus, bi…	GO:0005488, GO:0005515, GO:0005622, GO:0005623, GO:0005737, GO:0007154, GO:0007165, GO:0009987, GO:0019904, GO:0023052, GO:0044424, GO:0044464, GO:0044699, GO:0044700, GO:0044763, GO:0050789, GO:0050794, GO:0050896, GO:0051716, GO:0065007	9.00747	1.22247	5.9e-05	0.003871
ENSG00000128655	PDE11A	chr2	Purine metabolism, Morphine addiction	hsa00230, hsa05032	nucleotide binding, catalytic activity, cyclic-nucleotide phosphodiesterase activity, 3',5'-cyclic-nucleotide phosphodiesterase activity, 3',5'-cyclic-AMP phosphodiesterase activity, cGMP-stimulated cyclic-nucleotide phosphodiesterase activity, binding, intracellular, cell, cytoplasm, cytosol, nucleobase-containing compound metabolic process, purine nucleotide metabolic process, purine nucleotide…	GO:0000166, GO:0003824, GO:0004112, GO:0004114, GO:0004115, GO:0004118, GO:0005488, GO:0005622, GO:0005623, GO:0005737, GO:0005829, GO:0006139, GO:0006163, GO:0006195, GO:0006198, GO:0006725, GO:0006753, GO:0006793, GO:0006796, GO:0006807, GO:0007154, GO:0007165, GO:0008081, GO:0008152, GO:0009056, GO:0009117, GO:0009150, GO:0009154, GO:0009166, GO:0009187, GO:0009214, GO:0009259, GO:0009261, GO:…	19.1504	1.21317	0.001779	0.038632
ENSG00000250497	ENSG00000250497	chr4					44.8211	1.20664	2e-06	0.000332
ENSG00000179403	VWA1	chr1			binding, protein binding, extracellular region, proteinaceous extracellular matrix, basement membrane, interstitial matrix, extracellular space, response to stress, behavior, cellular process, cellular component organization, extracellular matrix organization, extracellular matrix, vesicle, membrane-bounded vesicle, multicellular organismal process, multicellular organismal response to stress, id…	GO:0005488, GO:0005515, GO:0005576, GO:0005578, GO:0005604, GO:0005614, GO:0005615, GO:0006950, GO:0007610, GO:0009987, GO:0016043, GO:0030198, GO:0031012, GO:0031982, GO:0031988, GO:0032501, GO:0033555, GO:0042802, GO:0043062, GO:0043226, GO:0043227, GO:0043230, GO:0044420, GO:0044421, GO:0044699, GO:0044707, GO:0044708, GO:0044763, GO:0048265, GO:0048266, GO:0050896, GO:0070062, GO:0071840, GO:…	39.7267	-0.563647	0	0.000138
ENSG00000267316	ENSG00000267316	chr18					3.72919	-1.18604	0	0.000139
ENSG00000065457	ADAT1	chr16			nucleic acid binding, RNA binding, catalytic activity, adenosine deaminase activity, binding, nucleobase-containing compound metabolic process, RNA processing, tRNA metabolic process, cellular aromatic compound metabolic process, nitrogen compound metabolic process, tRNA processing, metabolic process, tRNA-specific adenosine deaminase activity, cellular process, gene expression, RNA metabolic pro…	GO:0003676, GO:0003723, GO:0003824, GO:0004000, GO:0005488, GO:0006139, GO:0006396, GO:0006399, GO:0006725, GO:0006807, GO:0008033, GO:0008152, GO:0008251, GO:0009987, GO:0010467, GO:0016070, GO:0016787, GO:0016810, GO:0016814, GO:0019239, GO:0034470, GO:0034641, GO:0034660, GO:0043167, GO:0043169, GO:0043170, GO:0044237, GO:0044238, GO:0044260, GO:0046483, GO:0046872, GO:0071704, GO:0090304, GO:…	74.2464	-0.336297	0	0.000141
ENSG00000285914	ENSG00000285914	chr5					26.9476	1.18954	0.000413	0.015554
ENSG00000229619	MBNL1-AS1	chr3					138.707	-0.417675	1e-06	0.000165
ENSG00000138758	SEPTIN11	chr4	Bacterial invasion of epithelial cells	hsa05100	nucleotide binding, stress fiber, nucleoside binding, purine nucleoside binding, binding, protein binding, GTP binding, extracellular region, intracellular, cell, cytoplasm, cytoskeleton, protein complex assembly, cell cycle, cellular process, actin cytoskeleton, cellular component organization, purine nucleotide binding, guanyl nucleotide binding, cellular component assembly, cell junction, axon…	GO:0000166, GO:0001725, GO:0001882, GO:0001883, GO:0005488, GO:0005515, GO:0005525, GO:0005576, GO:0005622, GO:0005623, GO:0005737, GO:0005856, GO:0006461, GO:0007049, GO:0009987, GO:0015629, GO:0016043, GO:0017076, GO:0019001, GO:0022607, GO:0030054, GO:0030424, GO:0030425, GO:0031982, GO:0031988, GO:0032432, GO:0032549, GO:0032550, GO:0032553, GO:0032555, GO:0032561, GO:0035639, GO:0036094, GO:…	435.003	-0.357235	1e-06	0.000166
ENSG00000112182	BACH2	chr6			negative regulation of transcription from RNA polymerase II promoter, ubiquitin ligase complex, regulatory region DNA binding, transcription regulatory region sequence-specific DNA binding, RNA polymerase II regulatory region sequence-specific DNA binding, RNA polymerase II distal enhancer sequence-specific DNA binding, RNA polymerase II transcription factor activity, sequence-specific DNA bindin…	GO:0000122, GO:0000151, GO:0000975, GO:0000976, GO:0000977, GO:0000980, GO:0000981, GO:0001012, GO:0001067, GO:0001071, GO:0001158, GO:0001206, GO:0001227, GO:0003676, GO:0003677, GO:0003690, GO:0003700, GO:0003705, GO:0003824, GO:0004842, GO:0005488, GO:0005622, GO:0005623, GO:0005634, GO:0005737, GO:0006139, GO:0006351, GO:0006355, GO:0006357, GO:0006366, GO:0006464, GO:0006725, GO:0006807, GO:…	50.0957	-0.492962	1e-06	0.000176
ENSG00000261115	TMEM178B	chr7			membrane, integral component of membrane, intrinsic component of membrane, membrane part	GO:0016020, GO:0016021, GO:0031224, GO:0044425	681.002	0.57834	1e-06	0.000176
ENSG00000139364	TMEM132B	chr12			membrane, integral component of membrane, intrinsic component of membrane, membrane part	GO:0016020, GO:0016021, GO:0031224, GO:0044425	45.1746	1.16333	0.000378	0.014724
ENSG00000230333	ENSG00000230333	chr7					10.0129	1.15067	0.000153	0.007741
ENSG00000260230	FRRS1L	chr9			cell, plasma membrane, membrane, integral component of membrane, cell junction, intrinsic component of membrane, membrane part, cell part, synapse, cell periphery	GO:0005623, GO:0005886, GO:0016020, GO:0016021, GO:0030054, GO:0031224, GO:0044425, GO:0044464, GO:0045202, GO:0071944	18.3686	1.14449	0.000651	0.020716
ENSG00000255248	MIR100HG	chr11					507.908	-0.323927	1e-06	0.00019
ENSG00000076555	ACACB	chr12	Metabolic pathways, AMPK signaling pathway, Insulin signaling pathway, Adipocytokine signaling pathway, Pyruvate metabolism, Glucagon signaling pathway, Insulin resistance, Fatty acid biosynthesis, Propanoate metabolism	hsa01100, hsa04152, hsa04910, hsa04920, hsa00620, hsa04922, hsa04931, hsa00061, hsa00640	nucleotide binding, nucleoside binding, purine nucleoside binding, catalytic activity, acetyl-CoA carboxylase activity, biotin carboxylase activity, binding, protein binding, ATP binding, intracellular, cell, nucleus, cytoplasm, mitochondrion, mitochondrial envelope, mitochondrial outer membrane, cytosol, carbohydrate metabolic process, monosaccharide metabolic process, glucose metabolic process,…	GO:0000166, GO:0001882, GO:0001883, GO:0003824, GO:0003989, GO:0004075, GO:0005488, GO:0005515, GO:0005524, GO:0005622, GO:0005623, GO:0005634, GO:0005737, GO:0005739, GO:0005740, GO:0005741, GO:0005829, GO:0005975, GO:0005996, GO:0006006, GO:0006082, GO:0006084, GO:0006109, GO:0006461, GO:0006629, GO:0006631, GO:0006633, GO:0006635, GO:0006637, GO:0006732, GO:0006766, GO:0006767, GO:0006768, GO:…	1353.37	0.34923	1e-06	0.00019
ENSG00000189350	TOGARAM2	chr2					62.5098	1.13262	3.8e-05	0.00293
ENSG00000258498	DIO3OS	chr14					17.3539	1.10802	3e-06	0.000509
ENSG00000016391	CHDH	chr3	Metabolic pathways, Glycine, serine and threonine metabolism	hsa01100, hsa00260	nucleotide binding, catalytic activity, binding, protein binding, intracellular, cell, cytoplasm, mitochondrion, mitochondrial envelope, mitochondrial inner membrane, cellular modified amino acid metabolic process, cellular biogenic amine metabolic process, amino-acid betaine metabolic process, amino-acid betaine biosynthetic process, nitrogen compound metabolic process, metabolic process, cholin…	GO:0000166, GO:0003824, GO:0005488, GO:0005515, GO:0005622, GO:0005623, GO:0005737, GO:0005739, GO:0005740, GO:0005743, GO:0006575, GO:0006576, GO:0006577, GO:0006578, GO:0006807, GO:0008152, GO:0008812, GO:0009056, GO:0009058, GO:0009308, GO:0009310, GO:0009987, GO:0016020, GO:0016491, GO:0016614, GO:0019285, GO:0019695, GO:0019866, GO:0031090, GO:0031455, GO:0031456, GO:0031966, GO:0031967, GO:…	19.0245	1.09728	2e-06	0.000357
ENSG00000100626	GALNT16	chr14	Metabolic pathways, Mucin type O-Glycan biosynthesis	hsa01100, hsa00512	Golgi membrane, catalytic activity, polypeptide N-acetylgalactosaminyltransferase activity, binding, extracellular region, intracellular, cell, cytoplasm, Golgi apparatus, carbohydrate metabolic process, cellular protein modification process, protein glycosylation, metabolic process, UDP-glycosyltransferase activity, acetylgalactosaminyltransferase activity, biosynthetic process, macromolecule bi…	GO:0000139, GO:0003824, GO:0004653, GO:0005488, GO:0005576, GO:0005622, GO:0005623, GO:0005737, GO:0005794, GO:0005975, GO:0006464, GO:0006486, GO:0008152, GO:0008194, GO:0008376, GO:0009058, GO:0009059, GO:0009100, GO:0009101, GO:0009987, GO:0012505, GO:0016020, GO:0016021, GO:0016740, GO:0016757, GO:0016758, GO:0019538, GO:0030246, GO:0031090, GO:0031224, GO:0031982, GO:0031988, GO:0034645, GO:…	362.687	0.447435	1e-06	0.000197
ENSG00000178343	SHISA3	chr4			binding, protein binding, intracellular, cell, cytoplasm, endoplasmic reticulum, endoplasmic reticulum membrane, multicellular organism development, endomembrane system, membrane, integral component of membrane, intrinsic component of membrane, multicellular organismal process, developmental process, nuclear outer membrane-endoplasmic reticulum membrane network, organelle, membrane-bounded organe…	GO:0005488, GO:0005515, GO:0005622, GO:0005623, GO:0005737, GO:0005783, GO:0005789, GO:0007275, GO:0012505, GO:0016020, GO:0016021, GO:0031224, GO:0032501, GO:0032502, GO:0042175, GO:0043226, GO:0043227, GO:0043229, GO:0043231, GO:0044422, GO:0044424, GO:0044425, GO:0044432, GO:0044444, GO:0044446, GO:0044464, GO:0044699, GO:0044707, GO:0044767, GO:0048856	46.8246	1.09129	0.000128	0.006755
ENSG00000267339	LINC00906	chr19					20.559	1.08549	0.000197	0.009155
ENSG00000075945	KIFAP3	chr1			nuclear chromosome, condensed chromosome, condensed nuclear chromosome, immune system process, antigen processing and presentation of exogenous peptide antigen, antigen processing and presentation of peptide antigen via MHC class II, antigen processing and presentation of peptide or polysaccharide antigen via MHC class II, binding, protein binding, extracellular region, intracellular, cell, nucle…	GO:0000228, GO:0000793, GO:0000794, GO:0002376, GO:0002478, GO:0002495, GO:0002504, GO:0005488, GO:0005515, GO:0005576, GO:0005622, GO:0005623, GO:0005634, GO:0005694, GO:0005737, GO:0005783, GO:0005794, GO:0005813, GO:0005815, GO:0005819, GO:0005829, GO:0005856, GO:0005871, GO:0005874, GO:0005875, GO:0005876, GO:0005886, GO:0005929, GO:0005930, GO:0006461, GO:0006810, GO:0006890, GO:0006915, GO:…	293.174	-0.409499	1e-06	0.000214
ENSG00000122756	CNTFR	chr9	Cytokine-cytokine receptor interaction, Jak-STAT signaling pathway	hsa04060, hsa04630	reproduction, suckling behavior, developmental process involved in reproduction, brainstem development, signal transducer activity, receptor activity, transmembrane signaling receptor activity, cytokine receptor activity, ciliary neurotrophic factor receptor activity, receptor binding, binding, protein binding, extracellular region, extracellular space, cell, plasma membrane, integral component o…	GO:0000003, GO:0001967, GO:0003006, GO:0003360, GO:0004871, GO:0004872, GO:0004888, GO:0004896, GO:0004897, GO:0005102, GO:0005488, GO:0005515, GO:0005576, GO:0005615, GO:0005623, GO:0005886, GO:0005887, GO:0006915, GO:0007154, GO:0007165, GO:0007166, GO:0007275, GO:0007399, GO:0007517, GO:0007548, GO:0007610, GO:0007631, GO:0008219, GO:0008283, GO:0008284, GO:0009987, GO:0010033, GO:0010941, GO:…	7.58313	1.07629	0.000141	0.007272
ENSG00000160712	IL6R	chr1	Cytokine-cytokine receptor interaction, PI3K-Akt signaling pathway, Jak-STAT signaling pathway, HIF-1 signaling pathway, Hematopoietic cell lineage, Non-alcoholic fatty liver disease (NAFLD), EGFR tyrosine kinase inhibitor resistance	hsa04060, hsa04151, hsa04630, hsa04066, hsa04640, hsa04932, hsa01521	MAPK cascade, ossification, osteoblast differentiation, cytokine production, regulation of cytokine production, negative regulation of cytokine production, positive regulation of cytokine production, regulation of protein phosphorylation, positive regulation of protein phosphorylation, organ or tissue specific immune response, immune effector process, immune system process, hepatic immune respons…	GO:0000165, GO:0001503, GO:0001649, GO:0001816, GO:0001817, GO:0001818, GO:0001819, GO:0001932, GO:0001934, GO:0002251, GO:0002252, GO:0002376, GO:0002384, GO:0002443, GO:0002444, GO:0002446, GO:0002526, GO:0002548, GO:0002682, GO:0002684, GO:0002685, GO:0002687, GO:0002688, GO:0002690, GO:0004871, GO:0004872, GO:0004888, GO:0004896, GO:0004897, GO:0004915, GO:0005102, GO:0005126, GO:0005138, GO:…	120.464	0.406377	1e-06	0.00022
ENSG00000079819	EPB41L2	chr6	Tight junction	hsa04530	actin binding, structural molecule activity, binding, protein binding, extracellular region, intracellular, cell, nucleus, nucleoplasm, cytoplasm, cytoskeleton, plasma membrane, adherens junction, cell-substrate adherens junction, focal adhesion, cell cortex, organelle organization, cytoskeleton organization, spectrin, cytoskeletal protein binding, COP9 signalosome, cellular process, actin cytosk…	GO:0003779, GO:0005198, GO:0005488, GO:0005515, GO:0005576, GO:0005622, GO:0005623, GO:0005634, GO:0005654, GO:0005737, GO:0005856, GO:0005886, GO:0005912, GO:0005924, GO:0005925, GO:0005938, GO:0006996, GO:0007010, GO:0008091, GO:0008092, GO:0008180, GO:0009987, GO:0015629, GO:0016020, GO:0016043, GO:0019898, GO:0019904, GO:0030029, GO:0030036, GO:0030054, GO:0030055, GO:0030507, GO:0030863, GO:…	937.966	0.312987	1e-06	0.000222
ENSG00000137727	ARHGAP20	chr11			GTPase activator activity, intracellular, cell, cytoplasm, cytosol, cell communication, signal transduction, small GTPase mediated signal transduction, enzyme activator activity, regulation of signal transduction, cellular process, regulation of cell communication, regulation of signaling, signaling, enzyme regulator activity, GTPase regulator activity, intracellular signal transduction, positive…	GO:0005096, GO:0005622, GO:0005623, GO:0005737, GO:0005829, GO:0007154, GO:0007165, GO:0007264, GO:0008047, GO:0009966, GO:0009987, GO:0010646, GO:0023051, GO:0023052, GO:0030234, GO:0030695, GO:0035556, GO:0043085, GO:0043087, GO:0043547, GO:0044093, GO:0044424, GO:0044444, GO:0044464, GO:0044699, GO:0044700, GO:0044763, GO:0048583, GO:0050789, GO:0050790, GO:0050794, GO:0050896, GO:0051056, GO:…	10.3596	1.06984	0.002364	0.045268
ENSG00000172965	MIR4435-2HG	chr2					142.668	-0.574567	1e-06	0.00023
ENSG00000260337	ENSG00000260337	chr15					7.67831	1.06246	3.7e-05	0.002926
ENSG00000164603	BMT2	chr7			rRNA modification, RNA methylation, catalytic activity, nucleobase-containing compound metabolic process, rRNA processing, RNA processing, cellular aromatic compound metabolic process, nitrogen compound metabolic process, metabolic process, methyltransferase activity, RNA methyltransferase activity, rRNA methyltransferase activity, S-adenosylmethionine-dependent methyltransferase activity, RNA mo…	GO:0000154, GO:0001510, GO:0003824, GO:0006139, GO:0006364, GO:0006396, GO:0006725, GO:0006807, GO:0008152, GO:0008168, GO:0008173, GO:0008649, GO:0008757, GO:0009451, GO:0009987, GO:0010467, GO:0016070, GO:0016072, GO:0016433, GO:0016740, GO:0016741, GO:0022613, GO:0031167, GO:0032259, GO:0034470, GO:0034641, GO:0034660, GO:0042254, GO:0043170, GO:0043412, GO:0043414, GO:0044085, GO:0044237, GO:…	167.121	-0.441913	1e-06	0.000232
ENSG00000123095	BHLHE41	chr12	Circadian rhythm	hsa04710	negative regulation of transcription from RNA polymerase II promoter, regulatory region DNA binding, transcription regulatory region sequence-specific DNA binding, RNA polymerase II regulatory region sequence-specific DNA binding, RNA polymerase II core promoter proximal region sequence-specific DNA binding, RNA polymerase II transcription factor activity, sequence-specific DNA binding, transcrip…	GO:0000122, GO:0000975, GO:0000976, GO:0000977, GO:0000978, GO:0000981, GO:0000982, GO:0000987, GO:0000988, GO:0000989, GO:0001012, GO:0001067, GO:0001071, GO:0001076, GO:0001078, GO:0001085, GO:0001102, GO:0001159, GO:0001191, GO:0001227, GO:0003676, GO:0003677, GO:0003690, GO:0003700, GO:0003705, GO:0003712, GO:0003714, GO:0005488, GO:0005515, GO:0005622, GO:0005623, GO:0005634, GO:0006139, GO:…	111.588	-0.392616	1e-06	0.000232
ENSG00000164619	BMPER	chr7			MAPK cascade, angiogenesis, blood vessel development, urogenital system development, ureteric bud development, ameboidal-type cell migration, cell activation, kidney development, mesonephros development, regulation of protein phosphorylation, positive regulation of protein phosphorylation, endothelial cell proliferation, vasculature development, sprouting angiogenesis, blood vessel endothelial ce…	GO:0000165, GO:0001525, GO:0001568, GO:0001655, GO:0001657, GO:0001667, GO:0001775, GO:0001822, GO:0001823, GO:0001932, GO:0001934, GO:0001935, GO:0001944, GO:0002040, GO:0002043, GO:0003158, GO:0005576, GO:0005615, GO:0006139, GO:0006351, GO:0006355, GO:0006357, GO:0006366, GO:0006464, GO:0006468, GO:0006725, GO:0006793, GO:0006796, GO:0006807, GO:0006928, GO:0007154, GO:0007165, GO:0007166, GO:…	13.1629	1.05847	0.000235	0.010436
ENSG00000215018	COL28A1	chr7			enzyme inhibitor activity, endopeptidase inhibitor activity, serine-type endopeptidase inhibitor activity, extracellular region, proteinaceous extracellular matrix, collagen trimer, basement membrane, intracellular, cell, cytoplasm, endoplasmic reticulum, endoplasmic reticulum lumen, proteolysis, cell adhesion, metabolic process, negative regulation of metabolic process, cellular process, negativ…	GO:0004857, GO:0004866, GO:0004867, GO:0005576, GO:0005578, GO:0005581, GO:0005604, GO:0005622, GO:0005623, GO:0005737, GO:0005783, GO:0005788, GO:0006508, GO:0007155, GO:0008152, GO:0009892, GO:0009987, GO:0010466, GO:0010605, GO:0010951, GO:0012505, GO:0019222, GO:0019538, GO:0022610, GO:0030162, GO:0030234, GO:0030414, GO:0031012, GO:0031323, GO:0031324, GO:0031974, GO:0032268, GO:0032269, GO:…	51.4566	1.03833	0.000219	0.009854
ENSG00000064225	ST3GAL6	chr3	Metabolic pathways, Glycosphingolipid biosynthesis - lacto and neolacto series	hsa01100, hsa00601	Golgi membrane, ganglioside metabolic process, ganglioside biosynthetic process, catalytic activity, beta-galactoside (CMP) alpha-2,3-sialyltransferase activity, extracellular region, intracellular, cell, cytoplasm, Golgi apparatus, carbohydrate metabolic process, aminoglycan metabolic process, aminoglycan biosynthetic process, glycosaminoglycan biosynthetic process, cellular protein modification…	GO:0000139, GO:0001573, GO:0001574, GO:0003824, GO:0003836, GO:0005576, GO:0005622, GO:0005623, GO:0005737, GO:0005794, GO:0005975, GO:0006022, GO:0006023, GO:0006024, GO:0006464, GO:0006486, GO:0006487, GO:0006629, GO:0006643, GO:0006664, GO:0006665, GO:0006672, GO:0006687, GO:0006688, GO:0006790, GO:0006807, GO:0008152, GO:0008373, GO:0008610, GO:0009058, GO:0009059, GO:0009100, GO:0009101, GO:…	341.847	-0.358012	1e-06	0.000235
ENSG00000133067	LGR6	chr1			Golgi membrane, signal transducer activity, receptor activity, transmembrane signaling receptor activity, binding, protein binding, intracellular, cell, cytoplasm, Golgi apparatus, trans-Golgi network, plasma membrane, integral component of plasma membrane, movement of cell or subcellular component, cell communication, signal transduction, cell surface receptor signaling pathway, G-protein couple…	GO:0000139, GO:0004871, GO:0004872, GO:0004888, GO:0005488, GO:0005515, GO:0005622, GO:0005623, GO:0005737, GO:0005794, GO:0005802, GO:0005886, GO:0005887, GO:0006928, GO:0007154, GO:0007165, GO:0007166, GO:0007186, GO:0007267, GO:0009966, GO:0009967, GO:0009987, GO:0010646, GO:0010647, GO:0012505, GO:0016020, GO:0016021, GO:0016055, GO:0016477, GO:0023051, GO:0023052, GO:0023056, GO:0030111, GO:…	12.4688	1.0347	0.000899	0.025201
ENSG00000183287	CCBE1	chr18			angiogenesis, blood vessel development, ameboidal-type cell migration, cytokine production, regulation of cytokine production, positive regulation of cytokine production, vasculature development, lymph vessel development, lymphangiogenesis, protease binding, sprouting angiogenesis, binding, calcium ion binding, protein binding, collagen binding, extracellular region, proteinaceous extracellular m…	GO:0001525, GO:0001568, GO:0001667, GO:0001816, GO:0001817, GO:0001819, GO:0001944, GO:0001945, GO:0001946, GO:0002020, GO:0002040, GO:0005488, GO:0005509, GO:0005515, GO:0005518, GO:0005576, GO:0005578, GO:0005581, GO:0005615, GO:0006508, GO:0006928, GO:0007154, GO:0007165, GO:0007166, GO:0007167, GO:0007169, GO:0007275, GO:0008152, GO:0009653, GO:0009893, GO:0009966, GO:0009967, GO:0009987, GO:…	18.6203	1.03291	0.001152	0.029359
ENSG00000135632	SMYD5	chr2			catalytic activity, binding, metabolic process, methyltransferase activity, transferase activity, transferase activity, transferring one-carbon groups, methylation, ion binding, cation binding, metal ion binding	GO:0003824, GO:0005488, GO:0008152, GO:0008168, GO:0016740, GO:0016741, GO:0032259, GO:0043167, GO:0043169, GO:0046872	58.322	-0.425582	1e-06	0.000259
ENSG00000006468	ETV1	chr7	Transcriptional misregulation in cancer	hsa05202	cell morphogenesis, cell morphogenesis involved in differentiation, regulatory region DNA binding, transcription regulatory region sequence-specific DNA binding, RNA polymerase II regulatory region sequence-specific DNA binding, RNA polymerase II core promoter proximal region sequence-specific DNA binding, RNA polymerase II transcription factor activity, sequence-specific DNA binding, transcripti…	GO:0000902, GO:0000904, GO:0000975, GO:0000976, GO:0000977, GO:0000978, GO:0000981, GO:0000982, GO:0000987, GO:0001012, GO:0001067, GO:0001071, GO:0001077, GO:0001159, GO:0001228, GO:0003676, GO:0003677, GO:0003690, GO:0003700, GO:0005488, GO:0005515, GO:0005622, GO:0005623, GO:0005634, GO:0006139, GO:0006351, GO:0006355, GO:0006357, GO:0006366, GO:0006725, GO:0006807, GO:0006928, GO:0006935, GO:…	342.46	-0.563337	1e-06	0.000274
ENSG00000261617	LINC02177	chr16					34.6944	1.01931	3e-06	0.000504
ENSG00000169436	COL22A1	chr8	Protein digestion and absorption	hsa04974	extracellular region, proteinaceous extracellular matrix, collagen trimer, intracellular, cell, cytoplasm, endoplasmic reticulum, endoplasmic reticulum lumen, endomembrane system, extracellular matrix, membrane-enclosed lumen, macromolecular complex, organelle, membrane-bounded organelle, intracellular organelle, intracellular membrane-bounded organelle, organelle lumen, protein complex, extracel…	GO:0005576, GO:0005578, GO:0005581, GO:0005622, GO:0005623, GO:0005737, GO:0005783, GO:0005788, GO:0012505, GO:0031012, GO:0031974, GO:0032991, GO:0043226, GO:0043227, GO:0043229, GO:0043231, GO:0043233, GO:0043234, GO:0044421, GO:0044422, GO:0044424, GO:0044432, GO:0044444, GO:0044446, GO:0044464, GO:0070013	3.45681	-2.26907	1e-06	0.000276
ENSG00000269964	MEI4	chr6			reproduction, nuclear chromosome, nuclear division, condensed chromosome, condensed nuclear chromosome, synaptonemal complex, lateral element, developmental process involved in reproduction, intracellular, cell, nucleus, chromosome, nucleobase-containing compound metabolic process, DNA metabolic process, DNA recombination, cellular aromatic compound metabolic process, nitrogen compound metabolic …	GO:0000003, GO:0000228, GO:0000280, GO:0000793, GO:0000794, GO:0000795, GO:0000800, GO:0003006, GO:0005622, GO:0005623, GO:0005634, GO:0005694, GO:0006139, GO:0006259, GO:0006310, GO:0006725, GO:0006807, GO:0006996, GO:0007049, GO:0007059, GO:0007126, GO:0007127, GO:0007129, GO:0007276, GO:0007281, GO:0007283, GO:0007292, GO:0008152, GO:0009987, GO:0016043, GO:0019953, GO:0022402, GO:0022412, GO:…	10.8951	0.993197	0.00249	0.046903
ENSG00000185565	LSAMP	chr3			binding, protein binding, cell, plasma membrane, cell adhesion, multicellular organism development, nervous system development, behavior, locomotory behavior, membrane, biological adhesion, intrinsic component of membrane, anchored component of membrane, multicellular organismal process, developmental process, exploration behavior, locomotory exploration behavior, membrane part, cell part, single…	GO:0005488, GO:0005515, GO:0005623, GO:0005886, GO:0007155, GO:0007275, GO:0007399, GO:0007610, GO:0007626, GO:0016020, GO:0022610, GO:0031224, GO:0031225, GO:0032501, GO:0032502, GO:0035640, GO:0035641, GO:0044425, GO:0044464, GO:0044699, GO:0044707, GO:0044708, GO:0044767, GO:0048731, GO:0048856, GO:0071944	219.834	0.99078	0.000211	0.009614
ENSG00000152527	PLEKHH2	chr2			actin binding, binding, protein binding, intracellular, cell, cytoplasm, cytoskeleton, plasma membrane, cell cortex, organelle organization, cytoskeleton organization, actin filament organization, regulation of actin polymerization or depolymerization, cytoskeletal protein binding, actin polymerization or depolymerization, cellular process, negative regulation of organelle organization, actin cyt…	GO:0003779, GO:0005488, GO:0005515, GO:0005622, GO:0005623, GO:0005737, GO:0005856, GO:0005886, GO:0005938, GO:0006996, GO:0007010, GO:0007015, GO:0008064, GO:0008092, GO:0008154, GO:0009987, GO:0010639, GO:0015629, GO:0016020, GO:0016043, GO:0022411, GO:0030027, GO:0030029, GO:0030036, GO:0030042, GO:0030832, GO:0030834, GO:0030835, GO:0030863, GO:0030864, GO:0031252, GO:0032535, GO:0032956, GO:…	132.037	-0.513711	1e-06	0.0003
ENSG00000229648	RPSAP22	chr2					5.11105	0.990346	0.000273	0.011684
ENSG00000186350	RXRA	chr9	Transcriptional misregulation in cancer, Hepatitis C, PI3K-Akt signaling pathway, Pathways in cancer, Adipocytokine signaling pathway, Non-alcoholic fatty liver disease (NAFLD), Bile secretion, Small cell lung cancer, Non-small cell lung cancer, Thyroid hormone signaling pathway, Thyroid cancer, PPAR signaling pathway	hsa05202, hsa05160, hsa04151, hsa05200, hsa04920, hsa04932, hsa04976, hsa05222, hsa05223, hsa04919, hsa05216, hsa03320	reproduction, negative regulation of transcription from RNA polymerase II promoter, nuclear chromosome, chromatin, nuclear chromatin, regulatory region DNA binding, transcription regulatory region sequence-specific DNA binding, RNA polymerase II regulatory region sequence-specific DNA binding, RNA polymerase II transcription factor activity, sequence-specific DNA binding, transcription factor act…	GO:0000003, GO:0000122, GO:0000228, GO:0000785, GO:0000790, GO:0000975, GO:0000976, GO:0000977, GO:0000981, GO:0000988, GO:0000989, GO:0001012, GO:0001067, GO:0001071, GO:0001101, GO:0001654, GO:0001655, GO:0001701, GO:0001763, GO:0001889, GO:0001890, GO:0001893, GO:0002009, GO:0002065, GO:0002067, GO:0003006, GO:0003007, GO:0003205, GO:0003206, GO:0003208, GO:0003229, GO:0003231, GO:0003676, GO:…	257.257	0.296449	1e-06	0.000308
ENSG00000138356	AOX1	chr2	Metabolic pathways, Jak-STAT signaling pathway, Nicotinate and nicotinamide metabolism, Retinol metabolism, Tyrosine metabolism, Tryptophan metabolism, Drug metabolism - cytochrome P450, Vitamin B6 metabolism, Valine, leucine and isoleucine degradation	hsa01100, hsa04630, hsa00760, hsa00830, hsa00350, hsa00380, hsa00982, hsa00750, hsa00280	nucleotide binding, catalytic activity, aldehyde oxidase activity, xanthine dehydrogenase activity, binding, iron ion binding, extracellular region, intracellular, cell, cytoplasm, cytosol, nucleobase-containing compound metabolic process, purine nucleobase metabolic process, purine nucleobase catabolic process, cellular aromatic compound metabolic process, vitamin metabolic process, water-solubl…	GO:0000166, GO:0003824, GO:0004031, GO:0004854, GO:0005488, GO:0005506, GO:0005576, GO:0005622, GO:0005623, GO:0005737, GO:0005829, GO:0006139, GO:0006144, GO:0006145, GO:0006725, GO:0006766, GO:0006767, GO:0006807, GO:0006950, GO:0006952, GO:0006954, GO:0008152, GO:0009055, GO:0009056, GO:0009112, GO:0009115, GO:0009987, GO:0016491, GO:0016614, GO:0016623, GO:0016725, GO:0016726, GO:0016903, GO:…	91.3595	0.985049	0.000422	0.015779
ENSG00000179057	IGSF22	chr11					6.14919	0.983467	3.1e-05	0.002527
ENSG00000174899	SLC66A1L	chr3					19.7565	0.969848	1.8e-05	0.001664
ENSG00000123094	RASSF8	chr12			cell communication, signal transduction, cellular process, signaling, single-organism process, single organism signaling, single-organism cellular process, regulation of biological process, regulation of cellular process, response to stimulus, cellular response to stimulus, biological regulation	GO:0007154, GO:0007165, GO:0009987, GO:0023052, GO:0044699, GO:0044700, GO:0044763, GO:0050789, GO:0050794, GO:0050896, GO:0051716, GO:0065007	290.717	-0.19265	2e-06	0.00037
ENSG00000141576	RNF157	chr17			binding, zinc ion binding, ion binding, cation binding, metal ion binding, transition metal ion binding	GO:0005488, GO:0008270, GO:0043167, GO:0043169, GO:0046872, GO:0046914	119.016	0.968736	1e-06	0.000183
ENSG00000253819	LINC01151	chr8					41.2446	0.968554	0.000196	0.009149
ENSG00000125170	DOK4	chr16			MAPK cascade, signal transducer activity, receptor signaling protein activity, receptor binding, insulin receptor binding, binding, protein binding, intracellular, cell, cellular protein modification process, protein phosphorylation, phosphorus metabolic process, phosphate-containing compound metabolic process, cell communication, signal transduction, cell surface receptor signaling pathway, enzy…	GO:0000165, GO:0004871, GO:0005057, GO:0005102, GO:0005158, GO:0005488, GO:0005515, GO:0005622, GO:0005623, GO:0006464, GO:0006468, GO:0006793, GO:0006796, GO:0007154, GO:0007165, GO:0007166, GO:0007167, GO:0007169, GO:0007275, GO:0007399, GO:0008152, GO:0009987, GO:0016310, GO:0019538, GO:0023014, GO:0023052, GO:0032403, GO:0032501, GO:0032502, GO:0035556, GO:0036211, GO:0043170, GO:0043412, GO:…	33.182	-0.475732	2e-06	0.000382
ENSG00000115361	ACADL	chr2	Metabolic pathways, Fatty acid degradation, Fatty acid metabolism, PPAR signaling pathway	hsa01100, hsa00071, hsa01212, hsa03320	fatty-acyl-CoA binding, nucleotide binding, temperature homeostasis, long-chain fatty acid metabolic process, catalytic activity, acyl-CoA dehydrogenase activity, acyl-CoA oxidase activity, long-chain-acyl-CoA dehydrogenase activity, binding, intracellular, cell, cytoplasm, mitochondrion, mitochondrial envelope, mitochondrial matrix, alcohol metabolic process, organic acid metabolic process, prot…	GO:0000062, GO:0000166, GO:0001659, GO:0001676, GO:0003824, GO:0003995, GO:0003997, GO:0004466, GO:0005488, GO:0005622, GO:0005623, GO:0005737, GO:0005739, GO:0005740, GO:0005759, GO:0006066, GO:0006082, GO:0006461, GO:0006577, GO:0006579, GO:0006629, GO:0006631, GO:0006633, GO:0006635, GO:0006807, GO:0008152, GO:0008202, GO:0008203, GO:0008610, GO:0009055, GO:0009056, GO:0009058, GO:0009062, GO:…	29.6264	0.955313	8.6e-05	0.005153
ENSG00000165929	TC2N	chr14			binding, calcium ion binding, intracellular, cell, nucleus, plasma membrane, response to stress, blood coagulation, hemostasis, metabolic process, response to external stimulus, response to wounding, gene expression, regulation of gene expression, membrane, regulation of metabolic process, regulation of blood coagulation, regulation of response to external stimulus, multicellular organismal proce…	GO:0005488, GO:0005509, GO:0005622, GO:0005623, GO:0005634, GO:0005886, GO:0006950, GO:0007596, GO:0007599, GO:0008152, GO:0009605, GO:0009611, GO:0010467, GO:0010468, GO:0016020, GO:0019222, GO:0030193, GO:0032101, GO:0032501, GO:0042060, GO:0043167, GO:0043169, GO:0043170, GO:0043226, GO:0043227, GO:0043229, GO:0043231, GO:0044424, GO:0044464, GO:0044699, GO:0044707, GO:0046872, GO:0048583, GO:…	143.733	0.943441	4.7e-05	0.003375
ENSG00000267653	ENSG00000267653	chr17					11.8719	0.940746	0.000126	0.006704
ENSG00000166171	DPCD	chr10			reproduction, regionalization, cilium movement, epithelial cilium movement, binding, protein binding, intracellular, cell, nucleus, movement of cell or subcellular component, microtubule-based process, microtubule-based movement, multicellular organism development, gamete generation, spermatogenesis, determination of left/right symmetry, pattern specification process, nervous system development, …	GO:0000003, GO:0003002, GO:0003341, GO:0003351, GO:0005488, GO:0005515, GO:0005622, GO:0005623, GO:0005634, GO:0006928, GO:0007017, GO:0007018, GO:0007275, GO:0007276, GO:0007283, GO:0007368, GO:0007389, GO:0007399, GO:0007417, GO:0007420, GO:0009799, GO:0009855, GO:0009987, GO:0019953, GO:0021537, GO:0021591, GO:0021670, GO:0021678, GO:0022414, GO:0030317, GO:0030900, GO:0032501, GO:0032502, GO:…	31.3555	-0.401311	2e-06	0.000395
ENSG00000186314	PRELID2	chr5			transporter activity, lipid transporter activity, phospholipid transporter activity, intracellular, cell, cytoplasm, mitochondrion, mitochondrial envelope, mitochondrial intermembrane space, transport, lipid transport, lipid localization, organophosphate ester transport, phospholipid transport, substrate-specific transporter activity, organelle envelope, organelle envelope lumen, membrane-enclose…	GO:0005215, GO:0005319, GO:0005548, GO:0005622, GO:0005623, GO:0005737, GO:0005739, GO:0005740, GO:0005758, GO:0006810, GO:0006869, GO:0010876, GO:0015748, GO:0015914, GO:0022892, GO:0031967, GO:0031970, GO:0031974, GO:0031975, GO:0033036, GO:0043226, GO:0043227, GO:0043229, GO:0043231, GO:0043233, GO:0044422, GO:0044424, GO:0044429, GO:0044444, GO:0044446, GO:0044464, GO:0044699, GO:0044765, GO:…	68.6187	0.920956	0.000868	0.024598
ENSG00000113578	FGF1	chr5	PI3K-Akt signaling pathway, Hippo signaling pathway, Pathways in cancer, MAPK signaling pathway, Ras signaling pathway, Rap1 signaling pathway, Regulation of actin cytoskeleton, Melanoma	hsa04151, hsa04390, hsa05200, hsa04010, hsa04014, hsa04015, hsa04810, hsa05218	MAPK cascade, activation of MAPK activity, angiogenesis, blood vessel development, urogenital system development, ureteric bud development, branching involved in ureteric bud morphogenesis, ameboidal-type cell migration, organ induction, morphogenesis of a branching structure, kidney development, mesonephros development, regulation of protein phosphorylation, positive regulation of protein phosph…	GO:0000165, GO:0000187, GO:0001525, GO:0001568, GO:0001655, GO:0001657, GO:0001658, GO:0001667, GO:0001759, GO:0001763, GO:0001822, GO:0001823, GO:0001932, GO:0001934, GO:0001944, GO:0002009, GO:0002040, GO:0003002, GO:0003156, GO:0003158, GO:0003159, GO:0003401, GO:0003824, GO:0004672, GO:0004713, GO:0005085, GO:0005088, GO:0005102, GO:0005104, GO:0005178, GO:0005488, GO:0005515, GO:0005539, GO:…	339.68	-0.332473	2e-06	0.000398
ENSG00000078549	ADCYAP1R1	chr7	cAMP signaling pathway, Neuroactive ligand-receptor interaction, Insulin secretion, Circadian entrainment, Renin secretion	hsa04024, hsa04080, hsa04911, hsa04713, hsa04924	reproduction, developmental process involved in reproduction, signal transducer activity, receptor activity, transmembrane signaling receptor activity, G-protein coupled receptor activity, vasoactive intestinal polypeptide receptor activity, binding, protein binding, intracellular, cell, cytoplasm, endosome, vacuole, endoplasmic reticulum, rough endoplasmic reticulum, plasma membrane, integral co…	GO:0000003, GO:0003006, GO:0004871, GO:0004872, GO:0004888, GO:0004930, GO:0004999, GO:0005488, GO:0005515, GO:0005622, GO:0005623, GO:0005737, GO:0005768, GO:0005773, GO:0005783, GO:0005791, GO:0005886, GO:0005887, GO:0005901, GO:0005911, GO:0005923, GO:0005975, GO:0006066, GO:0006109, GO:0006139, GO:0006140, GO:0006163, GO:0006164, GO:0006171, GO:0006725, GO:0006753, GO:0006793, GO:0006796, GO:…	46.7716	0.918868	1e-06	0.000197
ENSG00000170703	TTLL6	chr17			nucleotide binding, microtubule cytoskeleton organization, microtubule bundle formation, nucleoside binding, purine nucleoside binding, cilium movement, regulation of cilium movement, positive regulation of cilium movement, catalytic activity, binding, protein binding, ATP binding, intracellular, cell, cytoplasm, microtubule organizing center, cytoskeleton, microtubule, cilium, cellular protein m…	GO:0000166, GO:0000226, GO:0001578, GO:0001882, GO:0001883, GO:0003341, GO:0003352, GO:0003353, GO:0003824, GO:0005488, GO:0005515, GO:0005524, GO:0005622, GO:0005623, GO:0005737, GO:0005815, GO:0005856, GO:0005874, GO:0005929, GO:0006464, GO:0006928, GO:0006996, GO:0007010, GO:0007017, GO:0007018, GO:0008092, GO:0008152, GO:0009987, GO:0015630, GO:0015631, GO:0016043, GO:0016874, GO:0016879, GO:…	5.69612	0.913435	0.000825	0.023886
ENSG00000176771	NCKAP5	chr2					179.529	-0.428936	2e-06	0.00043
ENSG00000128045	RASL11B	chr4			nucleotide binding, nucleoside binding, purine nucleoside binding, receptor binding, cytokine receptor binding, transforming growth factor beta receptor binding, binding, protein binding, GTP binding, intracellular, cell, cell communication, signal transduction, cell surface receptor signaling pathway, enzyme linked receptor protein signaling pathway, transmembrane receptor protein serine/threoni…	GO:0000166, GO:0001882, GO:0001883, GO:0005102, GO:0005126, GO:0005160, GO:0005488, GO:0005515, GO:0005525, GO:0005622, GO:0005623, GO:0007154, GO:0007165, GO:0007166, GO:0007167, GO:0007178, GO:0007179, GO:0007264, GO:0009719, GO:0009966, GO:0009968, GO:0009987, GO:0010033, GO:0010646, GO:0010648, GO:0016020, GO:0017015, GO:0017076, GO:0019001, GO:0023051, GO:0023052, GO:0023057, GO:0030512, GO:…	4.4019	-1.14961	3e-06	0.000434
ENSG00000253389	ENSG00000253389	chr8					38.2973	0.908551	0.000125	0.006693
ENSG00000164900	GBX1	chr7			cell morphogenesis, cell morphogenesis involved in differentiation, system process, nucleic acid binding, DNA binding, binding, intracellular, cell, nucleus, nucleobase-containing compound metabolic process, transcription, DNA-templated, regulation of transcription, DNA-templated, cellular aromatic compound metabolic process, nitrogen compound metabolic process, movement of cell or subcellular co…	GO:0000902, GO:0000904, GO:0003008, GO:0003676, GO:0003677, GO:0005488, GO:0005622, GO:0005623, GO:0005634, GO:0006139, GO:0006351, GO:0006355, GO:0006725, GO:0006807, GO:0006928, GO:0006935, GO:0007275, GO:0007399, GO:0007409, GO:0007411, GO:0007417, GO:0007600, GO:0007610, GO:0007626, GO:0007628, GO:0008152, GO:0008344, GO:0009058, GO:0009059, GO:0009605, GO:0009653, GO:0009889, GO:0009987, GO:…	6.71489	0.902748	0.002584	0.048105
ENSG00000183508	TENT5C	chr1			binding, protein binding	GO:0005488, GO:0005515	152.644	0.501099	3e-06	0.000438
ENSG00000101654	RNMT	chr18	mRNA surveillance pathway	hsa03015	RNA methylation, nucleic acid binding, RNA binding, catalytic activity, mRNA (guanine-N7-)-methyltransferase activity, binding, protein binding, intracellular, cell, nucleus, nucleoplasm, nucleolus, mRNA cap binding complex, nucleobase-containing compound metabolic process, transcription, DNA-templated, transcription from RNA polymerase II promoter, 7-methylguanosine mRNA capping, RNA processing,…	GO:0001510, GO:0003676, GO:0003723, GO:0003824, GO:0004482, GO:0005488, GO:0005515, GO:0005622, GO:0005623, GO:0005634, GO:0005654, GO:0005730, GO:0005845, GO:0006139, GO:0006351, GO:0006366, GO:0006370, GO:0006396, GO:0006397, GO:0006725, GO:0006807, GO:0008152, GO:0008168, GO:0008170, GO:0008173, GO:0008174, GO:0008757, GO:0009058, GO:0009059, GO:0009451, GO:0009452, GO:0009987, GO:0010467, GO:…	348.633	-0.181266	3e-06	0.000461
ENSG00000185942	NKAIN3	chr8					16.5811	0.897937	5.4e-05	0.003674
ENSG00000139329	LUM	chr12	Proteoglycans in cancer	hsa05205	lytic vacuole, skeletal system development, cytokine production, regulation of cytokine production, positive regulation of cytokine production, system process, structural molecule activity, extracellular matrix structural constituent, binding, protein binding, collagen binding, extracellular region, proteinaceous extracellular matrix, collagen trimer, fibrillar collagen trimer, extracellular spac…	GO:0000323, GO:0001501, GO:0001816, GO:0001817, GO:0001819, GO:0003008, GO:0005198, GO:0005201, GO:0005488, GO:0005515, GO:0005518, GO:0005576, GO:0005578, GO:0005581, GO:0005583, GO:0005615, GO:0005622, GO:0005623, GO:0005737, GO:0005764, GO:0005773, GO:0005775, GO:0005794, GO:0005796, GO:0006022, GO:0006023, GO:0006024, GO:0006026, GO:0006027, GO:0006139, GO:0006351, GO:0006355, GO:0006357, GO:…	357.054	-0.542725	3e-06	0.000478
ENSG00000080845	DLGAP4	chr20			binding, protein binding, membrane, signaling, synapse	GO:0005488, GO:0005515, GO:0016020, GO:0023052, GO:0045202	217.746	-0.221033	3e-06	0.000479
ENSG00000287171	ENSG00000287171	chrX					1.82666	-2.40241	3e-06	0.000482
ENSG00000090776	EFNB1	chrX	Axon guidance	hsa04360	cell morphogenesis, cell morphogenesis involved in differentiation, ameboidal-type cell migration, neural crest cell migration, cell activation, immune system process, regulation of immune system process, positive regulation of immune system process, regulation of leukocyte activation, positive regulation of leukocyte activation, receptor binding, binding, protein binding, extracellular region, i…	GO:0000902, GO:0000904, GO:0001667, GO:0001755, GO:0001775, GO:0002376, GO:0002682, GO:0002684, GO:0002694, GO:0002696, GO:0005102, GO:0005488, GO:0005515, GO:0005576, GO:0005622, GO:0005623, GO:0005634, GO:0005737, GO:0005886, GO:0005887, GO:0006928, GO:0006935, GO:0007154, GO:0007155, GO:0007159, GO:0007165, GO:0007166, GO:0007167, GO:0007169, GO:0007267, GO:0007275, GO:0007389, GO:0007399, GO:…	127.466	0.358257	3e-06	0.000482
ENSG00000175564	UCP3	chr11			response to reactive oxygen species, response to superoxide, response to oxygen radical, response to hypoxia, structural constituent of ribosome, structural molecule activity, transporter activity, binding, protein binding, intracellular, cell, cytoplasm, mitochondrion, mitochondrial envelope, mitochondrial inner membrane, organic acid metabolic process, translation, peptide metabolic process, li…	GO:0000302, GO:0000303, GO:0000305, GO:0001666, GO:0003735, GO:0005198, GO:0005215, GO:0005488, GO:0005515, GO:0005622, GO:0005623, GO:0005737, GO:0005739, GO:0005740, GO:0005743, GO:0006082, GO:0006412, GO:0006518, GO:0006629, GO:0006631, GO:0006807, GO:0006810, GO:0006811, GO:0006812, GO:0006818, GO:0006839, GO:0006950, GO:0006979, GO:0007568, GO:0007584, GO:0007585, GO:0008152, GO:0009058, GO:…	18.6613	0.884977	2.8e-05	0.002331
ENSG00000270442	ENSG00000270442	chr5					28.4628	0.87747	0.000166	0.008177
ENSG00000155846	PPARGC1B	chr5	Insulin resistance	hsa04931	nucleotide binding, response to reactive oxygen species, mitochondrial RNA metabolic process, transcription factor activity, protein binding, transcription factor activity, transcription factor binding, transcription factor activity, RNA polymerase II transcription factor binding, RNA polymerase II transcription cofactor activity, skeletal system development, ossification, tissue homeostasis, imm…	GO:0000166, GO:0000302, GO:0000959, GO:0000988, GO:0000989, GO:0001076, GO:0001104, GO:0001501, GO:0001503, GO:0001894, GO:0002376, GO:0002520, GO:0002521, GO:0002573, GO:0002682, GO:0002684, GO:0002761, GO:0002763, GO:0003676, GO:0003712, GO:0003713, GO:0003723, GO:0005102, GO:0005488, GO:0005515, GO:0005622, GO:0005623, GO:0005634, GO:0005654, GO:0005737, GO:0005739, GO:0006139, GO:0006351, GO:…	534.468	0.36058	3e-06	0.000509
ENSG00000090447	TFAP4	chr16	Proteoglycans in cancer	hsa05205	regulation of cyclin-dependent protein serine/threonine kinase activity, regulatory region DNA binding, transcription regulatory region sequence-specific DNA binding, RNA polymerase II regulatory region sequence-specific DNA binding, RNA polymerase II core promoter proximal region sequence-specific DNA binding, RNA polymerase II transcription factor activity, sequence-specific DNA binding, transc…	GO:0000079, GO:0000975, GO:0000976, GO:0000977, GO:0000978, GO:0000981, GO:0000982, GO:0000987, GO:0001012, GO:0001067, GO:0001071, GO:0001077, GO:0001159, GO:0001228, GO:0001932, GO:0001933, GO:0003676, GO:0003677, GO:0003690, GO:0003700, GO:0003705, GO:0005488, GO:0005515, GO:0005622, GO:0005623, GO:0005634, GO:0006139, GO:0006351, GO:0006355, GO:0006357, GO:0006366, GO:0006461, GO:0006464, GO:…	30.0481	0.535179	3e-06	0.000509
ENSG00000172005	MAL	chr2			membrane raft polarization, structural molecule activity, transporter activity, binding, protein binding, intracellular, cell, cytoplasm, endosome, vacuole, endoplasmic reticulum, plasma membrane, integral component of plasma membrane, transport, apoptotic process, cell communication, signal transduction, cell surface receptor signaling pathway, ensheathment of neurons, multicellular organism dev…	GO:0001766, GO:0005198, GO:0005215, GO:0005488, GO:0005515, GO:0005622, GO:0005623, GO:0005737, GO:0005768, GO:0005773, GO:0005783, GO:0005886, GO:0005887, GO:0006810, GO:0006915, GO:0007154, GO:0007165, GO:0007166, GO:0007272, GO:0007275, GO:0007399, GO:0007417, GO:0008047, GO:0008104, GO:0008105, GO:0008219, GO:0008289, GO:0008366, GO:0008625, GO:0009966, GO:0009967, GO:0009987, GO:0010646, GO:…	8.89146	0.859841	0.001072	0.028187
ENSG00000102359	SRPX2	chrX			angiogenesis, blood vessel development, ameboidal-type cell migration, vasculature development, sprouting angiogenesis, cell migration involved in sprouting angiogenesis, receptor binding, binding, protein binding, extracellular region, extracellular space, intracellular, cell, cytoplasm, plasma membrane, phosphorus metabolic process, phosphate-containing compound metabolic process, movement of c…	GO:0001525, GO:0001568, GO:0001667, GO:0001944, GO:0002040, GO:0002042, GO:0005102, GO:0005488, GO:0005515, GO:0005576, GO:0005615, GO:0005622, GO:0005623, GO:0005737, GO:0005886, GO:0006793, GO:0006796, GO:0006928, GO:0007155, GO:0007275, GO:0007399, GO:0007416, GO:0007610, GO:0008152, GO:0009653, GO:0009986, GO:0009987, GO:0010594, GO:0010595, GO:0010631, GO:0010632, GO:0010634, GO:0016020, GO:…	208.825	-0.56251	4e-06	0.000553
ENSG00000237994	ENSG00000237994	chrX					6.11956	0.857503	0.000295	0.012353
ENSG00000154736	ADAMTS5	chr21			catalytic activity, endopeptidase activity, metalloendopeptidase activity, receptor binding, integrin binding, binding, protein binding, glycosaminoglycan binding, extracellular region, proteinaceous extracellular matrix, extracellular space, intracellular, cell, cytoplasm, endoplasmic reticulum, endoplasmic reticulum lumen, carbohydrate metabolic process, cellular protein modification process, p…	GO:0003824, GO:0004175, GO:0004222, GO:0005102, GO:0005178, GO:0005488, GO:0005515, GO:0005539, GO:0005576, GO:0005578, GO:0005615, GO:0005622, GO:0005623, GO:0005737, GO:0005783, GO:0005788, GO:0005975, GO:0006464, GO:0006486, GO:0006493, GO:0006508, GO:0006950, GO:0006952, GO:0008152, GO:0008201, GO:0008233, GO:0008237, GO:0008270, GO:0009058, GO:0009059, GO:0009100, GO:0009101, GO:0009605, GO:…	226.551	0.845369	5.6e-05	0.003749
ENSG00000154822	PLCL2	chr3			cell activation, B-1 B cell differentiation, regulation of protein phosphorylation, immune effector process, activation of immune response, cell activation involved in immune response, lymphocyte activation involved in immune response, B cell activation involved in immune response, B cell proliferation involved in immune response, mature B cell differentiation, B-1a B cell differentiation, leukoc…	GO:0001775, GO:0001923, GO:0001932, GO:0002252, GO:0002253, GO:0002263, GO:0002285, GO:0002312, GO:0002322, GO:0002335, GO:0002337, GO:0002366, GO:0002376, GO:0002429, GO:0002520, GO:0002521, GO:0002682, GO:0002683, GO:0002684, GO:0002757, GO:0002764, GO:0002768, GO:0003824, GO:0004435, GO:0004620, GO:0004629, GO:0004871, GO:0005102, GO:0005488, GO:0005515, GO:0005622, GO:0005623, GO:0005737, GO:…	458.451	0.223868	4e-06	0.000567
ENSG00000165272	AQP3	chr9	Vasopressin-regulated water reabsorption	hsa04962	response to acid chemical, immune system process, regulation of immune system process, positive regulation of immune system process, system process, renal system process, renal water homeostasis, renal water transport, transporter activity, water transmembrane transporter activity, intracellular, cell, nucleus, cytoplasm, plasma membrane, integral component of plasma membrane, cell-cell junction,…	GO:0001101, GO:0002376, GO:0002682, GO:0002684, GO:0003008, GO:0003014, GO:0003091, GO:0003097, GO:0005215, GO:0005372, GO:0005622, GO:0005623, GO:0005634, GO:0005737, GO:0005886, GO:0005887, GO:0005911, GO:0006810, GO:0006811, GO:0006833, GO:0006884, GO:0007275, GO:0007584, GO:0007588, GO:0008361, GO:0008544, GO:0008643, GO:0009605, GO:0009653, GO:0009887, GO:0009888, GO:0009913, GO:0009987, GO:…	32.4656	0.840272	0.00088	0.024818
ENSG00000104833	TUBB4A	chr19	Phagosome, Gap junction, Pathogenic Escherichia coli infection	hsa04145, hsa04540, hsa05130	G2/M transition of mitotic cell cycle, nucleotide binding, mitotic cell cycle, nucleoside binding, purine nucleoside binding, catalytic activity, GTPase activity, structural molecule activity, structural constituent of cytoskeleton, binding, protein binding, GTP binding, extracellular region, intracellular, cell, nucleus, cytoplasm, cytosol, cytoskeleton, microtubule, cilium, microtubule-based pr…	GO:0000086, GO:0000166, GO:0000278, GO:0001882, GO:0001883, GO:0003824, GO:0003924, GO:0005198, GO:0005200, GO:0005488, GO:0005515, GO:0005525, GO:0005576, GO:0005622, GO:0005623, GO:0005634, GO:0005737, GO:0005829, GO:0005856, GO:0005874, GO:0005929, GO:0007017, GO:0007049, GO:0009987, GO:0015630, GO:0016462, GO:0016787, GO:0016817, GO:0016818, GO:0017076, GO:0017111, GO:0019001, GO:0022402, GO:…	5.97298	0.840082	0.002233	0.04387
ENSG00000180999	C1orf105	chr1			binding, protein binding	GO:0005488, GO:0005515	20.8898	0.831742	0.001345	0.032717
ENSG00000151746	BICD1	chr12			microtubule cytoskeleton organization, G-protein coupled receptor binding, receptor binding, structural molecule activity, structural constituent of cytoskeleton, binding, protein binding, intracellular, cell, cytoplasm, Golgi apparatus, trans-Golgi network, cytosol, cytoskeleton, microtubule, cytoplasmic microtubule, nucleobase-containing compound metabolic process, RNA processing, RNA localizat…	GO:0000226, GO:0001664, GO:0005102, GO:0005198, GO:0005200, GO:0005488, GO:0005515, GO:0005622, GO:0005623, GO:0005737, GO:0005794, GO:0005802, GO:0005829, GO:0005856, GO:0005874, GO:0005881, GO:0006139, GO:0006396, GO:0006403, GO:0006725, GO:0006807, GO:0006810, GO:0006897, GO:0006898, GO:0006928, GO:0006996, GO:0007010, GO:0007017, GO:0007018, GO:0007154, GO:0007165, GO:0007186, GO:0007200, GO:…	211.044	-0.379033	4e-06	0.000631
ENSG00000135821	GLUL	chr1	Metabolic pathways, Biosynthesis of amino acids, Glutamatergic synapse, GABAergic synapse, Alanine, aspartate and glutamate metabolism, Glyoxylate and dicarboxylate metabolism, Arginine biosynthesis, Nitrogen metabolism	hsa01100, hsa01230, hsa04724, hsa04727, hsa00250, hsa00630, hsa00220, hsa00910	nucleotide binding, magnesium ion binding, neurotransmitter uptake, regulation of neurotransmitter levels, nucleoside binding, purine nucleoside binding, peptide secretion, regulation of peptide secretion, positive regulation of peptide secretion, catalytic activity, glutamate decarboxylase activity, glutamate-ammonia ligase activity, binding, protein binding, ATP binding, extracellular region, i…	GO:0000166, GO:0000287, GO:0001504, GO:0001505, GO:0001882, GO:0001883, GO:0002790, GO:0002791, GO:0002793, GO:0003824, GO:0004351, GO:0004356, GO:0005488, GO:0005515, GO:0005524, GO:0005576, GO:0005622, GO:0005623, GO:0005634, GO:0005737, GO:0005739, GO:0005783, GO:0005791, GO:0005829, GO:0006082, GO:0006461, GO:0006520, GO:0006536, GO:0006538, GO:0006541, GO:0006542, GO:0006807, GO:0006810, GO:…	877.306	0.368118	4e-06	0.000631
ENSG00000157445	CACNA2D3	chr3	MAPK signaling pathway, Oxytocin signaling pathway, Dilated cardiomyopathy, Adrenergic signaling in cardiomyocytes, Hypertrophic cardiomyopathy (HCM), Cardiac muscle contraction, Arrhythmogenic right ventricular cardiomyopathy (ARVC)	hsa04010, hsa04921, hsa05414, hsa04261, hsa05410, hsa04260, hsa05412	system process, circulatory system process, heart process, transporter activity, ion channel activity, voltage-gated ion channel activity, calcium channel regulator activity, cation channel activity, calcium channel activity, binding, cell, plasma membrane, voltage-gated calcium channel complex, transport, ion transport, cation transport, calcium ion transport, blood circulation, regulation of he…	GO:0003008, GO:0003013, GO:0003015, GO:0005215, GO:0005216, GO:0005244, GO:0005246, GO:0005261, GO:0005262, GO:0005488, GO:0005623, GO:0005886, GO:0005891, GO:0006810, GO:0006811, GO:0006812, GO:0006816, GO:0008015, GO:0008016, GO:0008324, GO:0010959, GO:0015075, GO:0015085, GO:0015267, GO:0016020, GO:0016021, GO:0016247, GO:0022803, GO:0022832, GO:0022836, GO:0022838, GO:0022857, GO:0022890, GO:…	170.061	0.440575	4e-06	0.000631
ENSG00000141404	GNAL	chr18	Calcium signaling pathway, Olfactory transduction, Amoebiasis, Dopaminergic synapse, Chagas disease (American trypanosomiasis), Parkinson's disease	hsa04020, hsa04740, hsa05146, hsa04728, hsa05142, hsa05012	nucleotide binding, nucleoside binding, purine nucleoside binding, system process, catalytic activity, GTPase activity, signal transducer activity, binding, protein binding, GTP binding, extracellular region, cell, plasma membrane, nucleobase-containing compound metabolic process, regulation of nucleotide metabolic process, purine nucleotide metabolic process, purine nucleotide biosynthetic proce…	GO:0000166, GO:0001882, GO:0001883, GO:0003008, GO:0003824, GO:0003924, GO:0004871, GO:0005488, GO:0005515, GO:0005525, GO:0005576, GO:0005623, GO:0005886, GO:0006139, GO:0006140, GO:0006163, GO:0006164, GO:0006171, GO:0006725, GO:0006753, GO:0006793, GO:0006796, GO:0006807, GO:0007154, GO:0007165, GO:0007186, GO:0007187, GO:0007188, GO:0007189, GO:0007190, GO:0007191, GO:0007193, GO:0007212, GO:…	35.6104	0.81751	0.002354	0.045268
ENSG00000179270	PCARE	chr2			photoreceptor outer segment, system process, cell, cilium, sensory perception, visual perception, nonmotile primary cilium, multicellular organismal process, cell projection, organelle, cell part, neurological system process, response to stimulus, sensory perception of light stimulus, primary cilium, neuron part	GO:0001750, GO:0003008, GO:0005623, GO:0005929, GO:0007600, GO:0007601, GO:0031513, GO:0032501, GO:0042995, GO:0043226, GO:0044464, GO:0050877, GO:0050896, GO:0050953, GO:0072372, GO:0097458	28.1505	0.817168	5e-06	0.000671
ENSG00000004468	CD38	chr4	Metabolic pathways, Calcium signaling pathway, Epstein-Barr virus infection, Nicotinate and nicotinamide metabolism, Oxytocin signaling pathway, Hematopoietic cell lineage, Salivary secretion, Pancreatic secretion	hsa01100, hsa04020, hsa05169, hsa00760, hsa04921, hsa04640, hsa04970, hsa04972	reproduction, response to acid chemical, regulation of cell growth, response to hypoxia, cell activation, tissue homeostasis, activation of immune response, immune system process, immune response-activating cell surface receptor signaling pathway, regulation of immune system process, positive regulation of immune system process, regulation of leukocyte activation, positive regulation of leukocyte…	GO:0000003, GO:0001101, GO:0001558, GO:0001666, GO:0001775, GO:0001894, GO:0002253, GO:0002376, GO:0002429, GO:0002682, GO:0002684, GO:0002694, GO:0002696, GO:0002757, GO:0002764, GO:0002768, GO:0002790, GO:0002791, GO:0002793, GO:0003008, GO:0003013, GO:0003018, GO:0003824, GO:0003953, GO:0005576, GO:0005622, GO:0005623, GO:0005634, GO:0005737, GO:0005829, GO:0005886, GO:0006139, GO:0006351, GO:…	71.6691	0.801849	0	0
ENSG00000267557	ENSG00000267557	chr19					8.61535	0.797659	0.0014	0.033374
ENSG00000170525	PFKFB3	chr10	AMPK signaling pathway, HIF-1 signaling pathway, Fructose and mannose metabolism	hsa04152, hsa04066, hsa00051	nucleotide binding, nucleoside binding, purine nucleoside binding, catalytic activity, 6-phosphofructo-2-kinase activity, fructose-2,6-bisphosphate 2-phosphatase activity, binding, ATP binding, intracellular, cell, nucleus, nucleoplasm, cytoplasm, cytosol, carbohydrate metabolic process, monosaccharide metabolic process, fructose metabolic process, fructose 2,6-bisphosphate metabolic process, glu…	GO:0000166, GO:0001882, GO:0001883, GO:0003824, GO:0003873, GO:0004331, GO:0005488, GO:0005524, GO:0005622, GO:0005623, GO:0005634, GO:0005654, GO:0005737, GO:0005829, GO:0005975, GO:0005996, GO:0006000, GO:0006003, GO:0006006, GO:0006007, GO:0006082, GO:0006090, GO:0006091, GO:0006096, GO:0006139, GO:0006163, GO:0006165, GO:0006725, GO:0006732, GO:0006733, GO:0006734, GO:0006735, GO:0006753, GO:…	153.396	0.797496	0	0.00013
ENSG00000187486	KCNJ11	chr11	Type II diabetes mellitus, Insulin secretion	hsa04930, hsa04911	nucleotide binding, cellular glucose homeostasis, nucleoside binding, purine nucleoside binding, peptide secretion, regulation of peptide secretion, negative regulation of peptide secretion, response to ischemia, system process, circulatory system process, heart process, receptor activity, transporter activity, ion channel activity, inward rectifier potassium channel activity, voltage-gated ion c…	GO:0000166, GO:0001678, GO:0001882, GO:0001883, GO:0002790, GO:0002791, GO:0002792, GO:0002931, GO:0003008, GO:0003013, GO:0003015, GO:0004872, GO:0005215, GO:0005216, GO:0005242, GO:0005244, GO:0005249, GO:0005261, GO:0005267, GO:0005488, GO:0005515, GO:0005524, GO:0005622, GO:0005623, GO:0005634, GO:0005635, GO:0005737, GO:0005739, GO:0005768, GO:0005773, GO:0005783, GO:0005829, GO:0005886, GO:…	52.1845	0.419564	5e-06	0.000654
ENSG00000196923	PDLIM7	chr5			ossification, osteoblast differentiation, stress fiber, ruffle, binding, protein binding, intracellular, cell, nucleus, cytoplasm, cytoskeleton, adherens junction, cell-substrate adherens junction, focal adhesion, transport, endocytosis, receptor-mediated endocytosis, organelle organization, cytoskeleton organization, multicellular organism development, zinc ion binding, cellular process, actin c…	GO:0001503, GO:0001649, GO:0001725, GO:0001726, GO:0005488, GO:0005515, GO:0005622, GO:0005623, GO:0005634, GO:0005737, GO:0005856, GO:0005912, GO:0005924, GO:0005925, GO:0006810, GO:0006897, GO:0006898, GO:0006996, GO:0007010, GO:0007275, GO:0008270, GO:0009987, GO:0015629, GO:0016043, GO:0016192, GO:0030029, GO:0030036, GO:0030054, GO:0030055, GO:0030154, GO:0030278, GO:0031252, GO:0032432, GO:…	69.7116	-0.424472	5e-06	0.000667
ENSG00000133657	ATP13A3	chr3			nucleotide binding, nucleoside binding, purine nucleoside binding, catalytic activity, transporter activity, binding, ATP binding, intracellular, cell, plasma membrane, integral component of plasma membrane, transport, ion transport, cation transport, cellular ion homeostasis, cellular calcium ion homeostasis, cellular metal ion homeostasis, cation transmembrane transporter activity, cellular pro…	GO:0000166, GO:0001882, GO:0001883, GO:0003824, GO:0005215, GO:0005488, GO:0005524, GO:0005622, GO:0005623, GO:0005886, GO:0005887, GO:0006810, GO:0006811, GO:0006812, GO:0006873, GO:0006874, GO:0006875, GO:0008324, GO:0009987, GO:0015075, GO:0015399, GO:0015405, GO:0016020, GO:0016021, GO:0016462, GO:0016787, GO:0016817, GO:0016818, GO:0016820, GO:0016887, GO:0017076, GO:0017111, GO:0019725, GO:…	819.539	-0.478549	5e-06	0.000671
ENSG00000162461	SLC25A34	chr1			structural constituent of ribosome, structural molecule activity, intracellular, cell, cytoplasm, mitochondrion, mitochondrial envelope, mitochondrial inner membrane, translation, peptide metabolic process, nitrogen compound metabolic process, transport, metabolic process, biosynthetic process, macromolecule biosynthetic process, cellular process, gene expression, membrane, integral component of …	GO:0003735, GO:0005198, GO:0005622, GO:0005623, GO:0005737, GO:0005739, GO:0005740, GO:0005743, GO:0006412, GO:0006518, GO:0006807, GO:0006810, GO:0008152, GO:0009058, GO:0009059, GO:0009987, GO:0010467, GO:0016020, GO:0016021, GO:0019538, GO:0019866, GO:0031090, GO:0031224, GO:0031966, GO:0031967, GO:0031975, GO:0034641, GO:0034645, GO:0043043, GO:0043170, GO:0043226, GO:0043227, GO:0043229, GO:…	74.0601	0.796168	1.5e-05	0.00147
ENSG00000166086	JAM3	chr11	Cell adhesion molecules (CAMs), Tight junction, Leukocyte transendothelial migration, Epithelial cell signaling in Helicobacter pylori infection	hsa04514, hsa04530, hsa04670, hsa05120	reproduction, angiogenesis, blood vessel development, leukocyte homeostasis, neutrophil homeostasis, vasculature development, hematopoietic progenitor cell differentiation, adaptive immune response, myeloid cell homeostasis, myeloid progenitor cell differentiation, immune system process, immune system development, leukocyte migration involved in inflammatory response, regulation of immune system …	GO:0000003, GO:0001525, GO:0001568, GO:0001776, GO:0001780, GO:0001944, GO:0002244, GO:0002250, GO:0002262, GO:0002318, GO:0002376, GO:0002520, GO:0002523, GO:0002682, GO:0002685, GO:0002688, GO:0003006, GO:0003008, GO:0005102, GO:0005178, GO:0005488, GO:0005515, GO:0005576, GO:0005615, GO:0005622, GO:0005623, GO:0005737, GO:0005794, GO:0005886, GO:0005911, GO:0005923, GO:0006928, GO:0006935, GO:…	245.275	-0.210452	5e-06	0.000677
ENSG00000196083	IL1RAP	chr3	Cytokine-cytokine receptor interaction, Inflammatory mediator regulation of TRP channels	hsa04060, hsa04750	immune system process, signal transducer activity, receptor activity, transmembrane signaling receptor activity, cytokine receptor activity, interleukin-1 receptor activity, receptor binding, cytokine receptor binding, interleukin-1 receptor binding, binding, protein binding, extracellular region, intracellular, cell, cytoplasm, plasma membrane, integral component of plasma membrane, protein comp…	GO:0002376, GO:0004871, GO:0004872, GO:0004888, GO:0004896, GO:0004908, GO:0005102, GO:0005126, GO:0005149, GO:0005488, GO:0005515, GO:0005576, GO:0005622, GO:0005623, GO:0005737, GO:0005886, GO:0005887, GO:0006461, GO:0006950, GO:0006952, GO:0006954, GO:0006955, GO:0007154, GO:0007165, GO:0007166, GO:0009987, GO:0010033, GO:0016020, GO:0016021, GO:0016043, GO:0019221, GO:0022607, GO:0023052, GO:…	84.5151	-0.363138	5e-06	0.000687
ENSG00000162817	C1orf115	chr1			membrane, integral component of membrane, intrinsic component of membrane, membrane part	GO:0016020, GO:0016021, GO:0031224, GO:0044425	218.862	0.309211	5e-06	0.000689
ENSG00000250072	SH3TC2-DT	chr5					27.6757	0.792529	0.001187	0.030041
ENSG00000250979	ENSG00000250979	chr8					1.75337	-2.65294	5e-06	0.000699
ENSG00000075413	MARK3	chr14			MAPK cascade, nucleotide binding, nucleoside binding, purine nucleoside binding, catalytic activity, protein kinase activity, protein serine/threonine kinase activity, binding, protein binding, ATP binding, extracellular region, intracellular, cell, cytoplasm, cytosol, plasma membrane, cellular protein modification process, protein phosphorylation, phosphorus metabolic process, phosphate-containi…	GO:0000165, GO:0000166, GO:0001882, GO:0001883, GO:0003824, GO:0004672, GO:0004674, GO:0005488, GO:0005515, GO:0005524, GO:0005576, GO:0005622, GO:0005623, GO:0005737, GO:0005829, GO:0005886, GO:0006464, GO:0006468, GO:0006793, GO:0006796, GO:0007154, GO:0007165, GO:0008152, GO:0009987, GO:0016020, GO:0016301, GO:0016310, GO:0016740, GO:0016772, GO:0016773, GO:0017076, GO:0019538, GO:0023014, GO:…	1044.9	0.227462	6e-06	0.000754
ENSG00000124702	KLHDC3	chr6			reproduction, nuclear chromosome, nuclear division, chromatin, nuclear chromatin, chromatin binding, binding, protein binding, intracellular, cell, nucleus, chromosome, cytoplasm, cytosol, nucleobase-containing compound metabolic process, DNA metabolic process, DNA recombination, cellular aromatic compound metabolic process, nitrogen compound metabolic process, response to stress, response to unf…	GO:0000003, GO:0000228, GO:0000280, GO:0000785, GO:0000790, GO:0003682, GO:0005488, GO:0005515, GO:0005622, GO:0005623, GO:0005634, GO:0005694, GO:0005737, GO:0005829, GO:0006139, GO:0006259, GO:0006310, GO:0006725, GO:0006807, GO:0006950, GO:0006986, GO:0006996, GO:0007049, GO:0007126, GO:0007127, GO:0007131, GO:0007154, GO:0007165, GO:0008152, GO:0009987, GO:0010033, GO:0016043, GO:0022402, GO:…	198.968	0.268105	6e-06	0.000754
ENSG00000166821	PEX11A	chr15	Peroxisome	hsa04146	binding, protein binding, intracellular, cell, cytoplasm, peroxisome, peroxisomal membrane, integral component of peroxisomal membrane, organelle organization, peroxisome organization, cell communication, signal transduction, cellular process, membrane, integral component of membrane, cellular component organization, peroxisome membrane biogenesis, peroxisome fission, signaling, cell differentiat…	GO:0005488, GO:0005515, GO:0005622, GO:0005623, GO:0005737, GO:0005777, GO:0005778, GO:0005779, GO:0006996, GO:0007031, GO:0007154, GO:0007165, GO:0009987, GO:0016020, GO:0016021, GO:0016043, GO:0016557, GO:0016559, GO:0023052, GO:0030154, GO:0031090, GO:0031224, GO:0031231, GO:0031300, GO:0031301, GO:0031903, GO:0032502, GO:0032535, GO:0032991, GO:0042579, GO:0042802, GO:0042803, GO:0043226, GO:…	107.916	0.357762	6e-06	0.000754
ENSG00000259916	ENSG00000259916	chr2					3.29258	1.77105	6e-06	0.000755
ENSG00000054690	PLEKHH1	chr14			intracellular, cell, cytoskeleton, organelle, non-membrane-bounded organelle, intracellular organelle, intracellular non-membrane-bounded organelle, intracellular part, cell part	GO:0005622, GO:0005623, GO:0005856, GO:0043226, GO:0043228, GO:0043229, GO:0043232, GO:0044424, GO:0044464	48.5949	0.433194	6e-06	0.00076
ENSG00000196616	ADH1B	chr4	Metabolic pathways, Glycolysis / Gluconeogenesis, Retinol metabolism, Tyrosine metabolism, Fatty acid degradation, Metabolism of xenobiotics by cytochrome P450, Drug metabolism - cytochrome P450, Chemical carcinogenesis	hsa01100, hsa00010, hsa00830, hsa00350, hsa00071, hsa00980, hsa00982, hsa05204	catalytic activity, alcohol dehydrogenase (NAD) activity, alcohol dehydrogenase activity, zinc-dependent, binding, intracellular, cell, cytoplasm, cytosol, alcohol metabolic process, ethanol metabolic process, ethanol oxidation, metabolic process, zinc ion binding, oxidoreductase activity, oxidoreductase activity, acting on CH-OH group of donors, oxidoreductase activity, acting on the CH-OH group…	GO:0003824, GO:0004022, GO:0004024, GO:0005488, GO:0005622, GO:0005623, GO:0005737, GO:0005829, GO:0006066, GO:0006067, GO:0006069, GO:0008152, GO:0008270, GO:0016491, GO:0016614, GO:0016616, GO:0034308, GO:0043167, GO:0043169, GO:0044281, GO:0044424, GO:0044444, GO:0044464, GO:0044699, GO:0044710, GO:0046872, GO:0046914, GO:0055114, GO:0071704, GO:1901615	537.615	0.788353	6e-05	0.003898
ENSG00000132825	PPP1R3D	chr20	Insulin signaling pathway, Insulin resistance	hsa04910, hsa04931	polysaccharide biosynthetic process, polysaccharide catabolic process, catalytic activity, phosphoprotein phosphatase activity, protein serine/threonine phosphatase activity, binding, protein binding, intracellular, cell, cytoplasm, carbohydrate metabolic process, polysaccharide metabolic process, glycogen metabolic process, glycogen biosynthetic process, regulation of glycogen biosynthetic proce…	GO:0000271, GO:0000272, GO:0003824, GO:0004721, GO:0004722, GO:0005488, GO:0005515, GO:0005622, GO:0005623, GO:0005737, GO:0005975, GO:0005976, GO:0005977, GO:0005978, GO:0005979, GO:0005980, GO:0005981, GO:0005996, GO:0006006, GO:0006073, GO:0006091, GO:0006109, GO:0006112, GO:0006464, GO:0006470, GO:0006793, GO:0006796, GO:0008152, GO:0009056, GO:0009057, GO:0009058, GO:0009059, GO:0009250, GO:…	81.7364	0.322076	6e-06	0.000767
ENSG00000169710	FASN	chr17	Metabolic pathways, AMPK signaling pathway, Insulin signaling pathway, Fatty acid metabolism, Fatty acid biosynthesis	hsa01100, hsa04152, hsa04910, hsa01212, hsa00061	nucleotide binding, ossification, osteoblast differentiation, nucleic acid binding, RNA binding, catalytic activity, fatty acid synthase activity, [acyl-carrier-protein] S-acetyltransferase activity, [acyl-carrier-protein] S-malonyltransferase activity, 3-oxoacyl-[acyl-carrier-protein] synthase activity, 3-oxoacyl-[acyl-carrier-protein] reductase (NADPH) activity, 3-hydroxypalmitoyl-[acyl-carrier…	GO:0000166, GO:0001503, GO:0001649, GO:0003676, GO:0003723, GO:0003824, GO:0004312, GO:0004313, GO:0004314, GO:0004315, GO:0004316, GO:0004317, GO:0004319, GO:0004320, GO:0005488, GO:0005515, GO:0005576, GO:0005622, GO:0005623, GO:0005737, GO:0005739, GO:0005794, GO:0005829, GO:0005886, GO:0006082, GO:0006084, GO:0006629, GO:0006631, GO:0006633, GO:0006637, GO:0006732, GO:0006766, GO:0006767, GO:…	139.042	0.786696	0.000585	0.019689
ENSG00000120049	KCNIP2	chr10			system process, muscle system process, circulatory system process, heart process, signal sequence binding, transporter activity, ion channel activity, voltage-gated ion channel activity, voltage-gated potassium channel activity, A-type (transient outward) potassium channel activity, cation channel activity, potassium channel activity, binding, calcium ion binding, detection of calcium ion, protei…	GO:0003008, GO:0003012, GO:0003013, GO:0003015, GO:0005048, GO:0005215, GO:0005216, GO:0005244, GO:0005249, GO:0005250, GO:0005261, GO:0005267, GO:0005488, GO:0005509, GO:0005513, GO:0005515, GO:0005622, GO:0005623, GO:0005737, GO:0005886, GO:0005887, GO:0006810, GO:0006811, GO:0006812, GO:0006813, GO:0006936, GO:0007154, GO:0007165, GO:0007267, GO:0007268, GO:0007275, GO:0007399, GO:0008015, GO:…	382.571	0.775672	4.3e-05	0.003196
ENSG00000235436	DPY19L2P4	chr7					20.5368	0.775488	0.000161	0.007986
ENSG00000182704	TSKU	chr11			cell morphogenesis, cell morphogenesis involved in differentiation, eye development, extracellular region, extracellular space, cell communication, signal transduction, cell surface receptor signaling pathway, cell-cell signaling, multicellular organism development, nervous system development, axonogenesis, central nervous system development, brain development, sensory organ development, metaboli…	GO:0000902, GO:0000904, GO:0001654, GO:0005576, GO:0005615, GO:0007154, GO:0007165, GO:0007166, GO:0007267, GO:0007275, GO:0007399, GO:0007409, GO:0007417, GO:0007420, GO:0007423, GO:0008152, GO:0009653, GO:0009887, GO:0009966, GO:0009968, GO:0009987, GO:0010467, GO:0010468, GO:0010646, GO:0010648, GO:0016043, GO:0016055, GO:0019222, GO:0021537, GO:0021540, GO:0021591, GO:0021670, GO:0021952, GO:…	35.1571	0.769845	0.000413	0.015554
ENSG00000263105	ENSG00000263105	chr16					3.10246	-1.27753	7e-06	0.000862
ENSG00000126603	GLIS2	chr16			negative regulation of transcription from RNA polymerase II promoter, regulatory region DNA binding, RNA polymerase II transcription factor activity, sequence-specific DNA binding, transcription factor activity, RNA polymerase II core promoter proximal region sequence-specific binding, regulatory region nucleic acid binding, nucleic acid binding transcription factor activity, transcriptional acti…	"""GO:0000122"	45.9904	-0.529697	7e-06	0.000863
ENSG00000235888	ENSG00000235888	chr21					6.55834	0.769777	0.002136	0.042689
ENSG00000168952	STXBP6	chr14			exocyst, binding, protein binding, phospholipid binding, phosphatidylinositol-4,5-bisphosphate binding, intracellular, cell, cytoplasm, plasma membrane, cell cortex, protein complex assembly, transport, exocytosis, post-Golgi vesicle-mediated transport, Golgi to plasma membrane transport, vesicle fusion, organelle organization, protein localization, lipid binding, cellular process, membrane, inte…	GO:0000145, GO:0005488, GO:0005515, GO:0005543, GO:0005546, GO:0005622, GO:0005623, GO:0005737, GO:0005886, GO:0005938, GO:0006461, GO:0006810, GO:0006887, GO:0006892, GO:0006893, GO:0006906, GO:0006996, GO:0008104, GO:0008289, GO:0009987, GO:0016020, GO:0016021, GO:0016043, GO:0016050, GO:0016192, GO:0017016, GO:0017048, GO:0017049, GO:0017157, GO:0019899, GO:0022607, GO:0031224, GO:0031267, GO:…	145.784	0.427205	7e-06	0.000863
ENSG00000211455	STK38L	chr12			nucleotide binding, magnesium ion binding, nucleoside binding, purine nucleoside binding, actin binding, catalytic activity, protein kinase activity, protein serine/threonine kinase activity, binding, protein binding, ATP binding, intracellular, cell, cytoplasm, cytoskeleton, cellular protein modification process, protein phosphorylation, phosphorus metabolic process, phosphate-containing compoun…	GO:0000166, GO:0000287, GO:0001882, GO:0001883, GO:0003779, GO:0003824, GO:0004672, GO:0004674, GO:0005488, GO:0005515, GO:0005524, GO:0005622, GO:0005623, GO:0005737, GO:0005856, GO:0006464, GO:0006468, GO:0006793, GO:0006796, GO:0007154, GO:0007165, GO:0008092, GO:0008152, GO:0009987, GO:0015629, GO:0016020, GO:0016043, GO:0016301, GO:0016310, GO:0016740, GO:0016772, GO:0016773, GO:0017076, GO:…	533.39	-0.44914	7e-06	0.000879
ENSG00000137177	KIF13A	chr6			Golgi membrane, nucleotide binding, cytokinesis, nucleoside binding, purine nucleoside binding, motor activity, microtubule motor activity, catalytic activity, binding, protein binding, ATP binding, intracellular, cell, cytoplasm, endosome, vacuole, vacuolar membrane, Golgi apparatus, trans-Golgi network, centrosome, microtubule organizing center, cytoskeleton, kinesin complex, microtubule, micro…	GO:0000139, GO:0000166, GO:0000910, GO:0001882, GO:0001883, GO:0003774, GO:0003777, GO:0003824, GO:0005488, GO:0005515, GO:0005524, GO:0005622, GO:0005623, GO:0005737, GO:0005768, GO:0005773, GO:0005774, GO:0005794, GO:0005802, GO:0005813, GO:0005815, GO:0005856, GO:0005871, GO:0005874, GO:0005875, GO:0006810, GO:0006886, GO:0006928, GO:0006996, GO:0007009, GO:0007017, GO:0007018, GO:0007034, GO:…	1031.27	-0.311091	7e-06	0.000879
ENSG00000085117	CD82	chr11	p53 signaling pathway	hsa04115	binding, protein binding, extracellular region, cell, plasma membrane, integral component of plasma membrane, cell communication, signal transduction, cell surface receptor signaling pathway, cellular process, membrane, integral component of membrane, signaling, intrinsic component of membrane, intrinsic component of plasma membrane, vesicle, membrane-bounded vesicle, organelle, membrane-bounded …	GO:0005488, GO:0005515, GO:0005576, GO:0005623, GO:0005886, GO:0005887, GO:0007154, GO:0007165, GO:0007166, GO:0009987, GO:0016020, GO:0016021, GO:0023052, GO:0031224, GO:0031226, GO:0031982, GO:0031988, GO:0043226, GO:0043227, GO:0043230, GO:0044421, GO:0044425, GO:0044459, GO:0044464, GO:0044699, GO:0044700, GO:0044763, GO:0050789, GO:0050794, GO:0050896, GO:0051716, GO:0065007, GO:0070062, GO:…	100.565	0.407592	7e-06	0.000879
ENSG00000107317	PTGDS	chr9	Metabolic pathways, Arachidonic acid metabolism	hsa01100, hsa00590	reproduction, prostaglandin biosynthetic process, long-chain fatty acid metabolic process, male germ cell proliferation, catalytic activity, prostaglandin-D synthase activity, transporter activity, binding, retinoid binding, fatty acid binding, protein binding, extracellular region, extracellular space, intracellular, cell, nucleus, nuclear envelope, cytoplasm, endoplasmic reticulum, endoplasmic …	GO:0000003, GO:0001516, GO:0001676, GO:0002176, GO:0003824, GO:0004667, GO:0005215, GO:0005488, GO:0005501, GO:0005504, GO:0005515, GO:0005576, GO:0005615, GO:0005622, GO:0005623, GO:0005634, GO:0005635, GO:0005737, GO:0005783, GO:0005789, GO:0005791, GO:0005794, GO:0006082, GO:0006629, GO:0006631, GO:0006633, GO:0006636, GO:0006690, GO:0006692, GO:0006693, GO:0006810, GO:0007276, GO:0007610, GO:…	126.055	0.435456	8e-06	0.000894
ENSG00000100146	SOX10	chr22			regulatory region DNA binding, transcription regulatory region sequence-specific DNA binding, RNA polymerase II regulatory region sequence-specific DNA binding, RNA polymerase II core promoter proximal region sequence-specific DNA binding, RNA polymerase II distal enhancer sequence-specific DNA binding, RNA polymerase II transcription factor activity, sequence-specific DNA binding, core promoter …	GO:0000975, GO:0000976, GO:0000977, GO:0000978, GO:0000980, GO:0000981, GO:0000987, GO:0000988, GO:0000989, GO:0001012, GO:0001067, GO:0001071, GO:0001076, GO:0001158, GO:0001159, GO:0001190, GO:0001191, GO:0001667, GO:0001701, GO:0001755, GO:0001763, GO:0002009, GO:0002052, GO:0003676, GO:0003677, GO:0003682, GO:0003690, GO:0003700, GO:0003705, GO:0003712, GO:0003713, GO:0005488, GO:0005515, GO:…	10.5005	0.765939	0.001451	0.033987
ENSG00000088992	TESC	chr12			magnesium ion binding, response to acid chemical, ruffle, regulation of protein phosphorylation, negative regulation of protein phosphorylation, regulation of sodium ion transport, immune system process, immune system development, leukocyte differentiation, myeloid leukocyte differentiation, regulation of immune system process, positive regulation of immune system process, regulation of myeloid l…	GO:0000287, GO:0001101, GO:0001726, GO:0001932, GO:0001933, GO:0002028, GO:0002376, GO:0002520, GO:0002521, GO:0002573, GO:0002682, GO:0002684, GO:0002761, GO:0002763, GO:0004857, GO:0004860, GO:0005488, GO:0005509, GO:0005515, GO:0005622, GO:0005623, GO:0005634, GO:0005737, GO:0005886, GO:0006139, GO:0006351, GO:0006355, GO:0006464, GO:0006468, GO:0006469, GO:0006605, GO:0006612, GO:0006725, GO:…	60.4517	0.523022	8e-06	0.000954
ENSG00000134042	MRO	chr18			intracellular, cell, nucleus, nucleolus, membrane-enclosed lumen, nuclear lumen, organelle, membrane-bounded organelle, non-membrane-bounded organelle, intracellular organelle, intracellular membrane-bounded organelle, intracellular non-membrane-bounded organelle, organelle lumen, organelle part, intracellular part, nuclear part, intracellular organelle part, cell part, intracellular organelle lu…	GO:0005622, GO:0005623, GO:0005634, GO:0005730, GO:0031974, GO:0031981, GO:0043226, GO:0043227, GO:0043228, GO:0043229, GO:0043231, GO:0043232, GO:0043233, GO:0044422, GO:0044424, GO:0044428, GO:0044446, GO:0044464, GO:0070013	60.4091	0.763666	2.7e-05	0.002241
ENSG00000102316	MAGED2	chrX			binding, protein binding, membrane	GO:0005488, GO:0005515, GO:0016020	191.198	-0.240922	9e-06	0.000996
ENSG00000170835	CEL	chr9	Metabolic pathways, Pancreatic secretion, Steroid biosynthesis, Glycerolipid metabolism, Fat digestion and absorption	hsa01100, hsa04972, hsa00100, hsa00561, hsa04975	retinoid metabolic process, catalytic activity, phospholipase activity, lysophospholipase activity, sterol esterase activity, triglyceride lipase activity, binding, protein binding, extracellular region, extracellular space, intracellular, cell, cytoplasm, endoplasmic reticulum, rough endoplasmic reticulum, Golgi apparatus, cytosol, alcohol metabolic process, lipid metabolic process, membrane lip…	GO:0001523, GO:0003824, GO:0004620, GO:0004622, GO:0004771, GO:0004806, GO:0005488, GO:0005515, GO:0005576, GO:0005615, GO:0005622, GO:0005623, GO:0005737, GO:0005783, GO:0005791, GO:0005794, GO:0005829, GO:0006066, GO:0006629, GO:0006643, GO:0006665, GO:0006672, GO:0006720, GO:0006721, GO:0006807, GO:0008152, GO:0008289, GO:0009056, GO:0009987, GO:0010817, GO:0012505, GO:0016020, GO:0016023, GO:…	3.84402	1.82976	9e-06	0.001016
ENSG00000150510	FAM124A	chr13			binding, protein binding	GO:0005488, GO:0005515	63.1061	0.54664	9e-06	0.001028
ENSG00000214866	DCDC2C	chr2					2.91117	-1.98364	9e-06	0.001057
ENSG00000142973	CYP4B1	chr1			catalytic activity, monooxygenase activity, binding, iron ion binding, intracellular, cell, cytoplasm, endoplasmic reticulum, endoplasmic reticulum membrane, cellular aromatic compound metabolic process, drug binding, metabolic process, catabolic process, cellular process, endomembrane system, toxic substance binding, membrane, oxidoreductase activity, oxidoreductase activity, acting on paired do…	GO:0003824, GO:0004497, GO:0005488, GO:0005506, GO:0005622, GO:0005623, GO:0005737, GO:0005783, GO:0005789, GO:0006725, GO:0008144, GO:0008152, GO:0009056, GO:0009987, GO:0012505, GO:0015643, GO:0016020, GO:0016491, GO:0016705, GO:0016712, GO:0017144, GO:0018585, GO:0018879, GO:0018917, GO:0019825, GO:0020037, GO:0042175, GO:0042221, GO:0042493, GO:0042537, GO:0042737, GO:0042738, GO:0043167, GO:…	274.086	0.759605	0.000308	0.012712
ENSG00000166033	HTRA1	chr10			reproduction, regulation of cell growth, placenta development, immune effector process, immune system process, regulation of immune system process, negative regulation of immune system process, regulation of immune effector process, negative regulation of immune effector process, regulation of response to biotic stimulus, negative regulation of response to biotic stimulus, developmental process i…	GO:0000003, GO:0001558, GO:0001890, GO:0002252, GO:0002376, GO:0002682, GO:0002683, GO:0002697, GO:0002698, GO:0002831, GO:0002832, GO:0003006, GO:0003824, GO:0004175, GO:0004252, GO:0005488, GO:0005515, GO:0005520, GO:0005576, GO:0005615, GO:0005622, GO:0005623, GO:0005737, GO:0005829, GO:0005886, GO:0006139, GO:0006351, GO:0006355, GO:0006357, GO:0006366, GO:0006508, GO:0006725, GO:0006807, GO:…	218.551	-0.25462	1e-05	0.001064
ENSG00000181826	RELL1	chr4			intracellular, cell, cytoskeleton, plasma membrane, microtubule cytoskeleton, membrane, integral component of membrane, intrinsic component of membrane, organelle, non-membrane-bounded organelle, intracellular organelle, intracellular non-membrane-bounded organelle, intracellular part, membrane part, cell part, cell periphery	GO:0005622, GO:0005623, GO:0005856, GO:0005886, GO:0015630, GO:0016020, GO:0016021, GO:0031224, GO:0043226, GO:0043228, GO:0043229, GO:0043232, GO:0044424, GO:0044425, GO:0044464, GO:0071944	221.502	-0.237709	9e-06	0.001064
ENSG00000088854	C20orf194	chr20					408.398	-0.222372	1e-05	0.001064
ENSG00000148925	BTBD10	chr11			intracellular, cell, nucleus, nucleoplasm, nucleolus, cytoplasm, phosphorus metabolic process, phosphate-containing compound metabolic process, metabolic process, cell death, cell proliferation, positive regulation of metabolic process, cellular process, positive regulation of phosphorus metabolic process, regulation of cell death, phosphorylation, regulation of phosphate metabolic process, regul…	GO:0005622, GO:0005623, GO:0005634, GO:0005654, GO:0005730, GO:0005737, GO:0006793, GO:0006796, GO:0008152, GO:0008219, GO:0008283, GO:0009893, GO:0009987, GO:0010562, GO:0010941, GO:0016310, GO:0019220, GO:0019222, GO:0031323, GO:0031325, GO:0031974, GO:0031981, GO:0042325, GO:0042327, GO:0043226, GO:0043227, GO:0043228, GO:0043229, GO:0043231, GO:0043232, GO:0043233, GO:0044237, GO:0044342, GO:…	199.049	-0.210766	9e-06	0.001064
ENSG00000186466	AQP7P1	chr9					19.4763	0.756402	1.6e-05	0.001568
ENSG00000135447	PPP1R1A	chr12	Adrenergic signaling in cardiomyocytes, Long-term potentiation	hsa04261, hsa04720	regulation of protein phosphorylation, negative regulation of protein phosphorylation, enzyme inhibitor activity, protein phosphatase inhibitor activity, protein serine/threonine phosphatase inhibitor activity, binding, protein binding, extracellular region, extracellular space, intracellular, cell, cytoplasm, carbohydrate metabolic process, polysaccharide metabolic process, glycogen metabolic pr…	GO:0001932, GO:0001933, GO:0004857, GO:0004864, GO:0004865, GO:0005488, GO:0005515, GO:0005576, GO:0005615, GO:0005622, GO:0005623, GO:0005737, GO:0005975, GO:0005976, GO:0005977, GO:0006073, GO:0006091, GO:0006112, GO:0006464, GO:0006468, GO:0006469, GO:0006793, GO:0006796, GO:0007154, GO:0007165, GO:0008152, GO:0009892, GO:0009987, GO:0010563, GO:0010605, GO:0015980, GO:0016310, GO:0019208, GO:…	187.151	0.755268	0	4.3e-05
ENSG00000143502	SUSD4	chr1			adaptive immune response, immune effector process, activation of immune response, immune system process, leukocyte mediated immunity, lymphocyte mediated immunity, humoral immune response mediated by circulating immunoglobulin, adaptive immune response based on somatic recombination of immune receptors built from immunoglobulin superfamily domains, acute inflammatory response, regulation of acute…	GO:0002250, GO:0002252, GO:0002253, GO:0002376, GO:0002443, GO:0002449, GO:0002455, GO:0002460, GO:0002526, GO:0002673, GO:0002682, GO:0002683, GO:0002684, GO:0002697, GO:0002698, GO:0002703, GO:0002704, GO:0002706, GO:0002707, GO:0002712, GO:0002713, GO:0002819, GO:0002820, GO:0002822, GO:0002823, GO:0002889, GO:0002890, GO:0002920, GO:0002921, GO:0002923, GO:0002924, GO:0005576, GO:0006508, GO:…	27.5195	0.75501	5e-06	0.000694
ENSG00000161714	PLCD3	chr17	Metabolic pathways, Calcium signaling pathway, AGE-RAGE signaling pathway in diabetic complications, Thyroid hormone signaling pathway, Inositol phosphate metabolism, Phosphatidylinositol signaling system	hsa01100, hsa04020, hsa04933, hsa04919, hsa00562, hsa04070	reproduction, angiogenesis, blood vessel development, in utero embryonic development, placenta development, embryonic placenta development, vasculature development, developmental process involved in reproduction, catalytic activity, phosphatidylinositol phospholipase C activity, phospholipase activity, phospholipase C activity, signal transducer activity, binding, intracellular, cell, cytoplasm, …	GO:0000003, GO:0001525, GO:0001568, GO:0001701, GO:0001890, GO:0001892, GO:0001944, GO:0003006, GO:0003824, GO:0004435, GO:0004620, GO:0004629, GO:0004871, GO:0005488, GO:0005622, GO:0005623, GO:0005737, GO:0005829, GO:0005886, GO:0006066, GO:0006629, GO:0006793, GO:0006796, GO:0007154, GO:0007165, GO:0007275, GO:0008081, GO:0008152, GO:0008283, GO:0009056, GO:0009653, GO:0009790, GO:0009792, GO:…	207.394	0.326404	1.1e-05	0.001161
ENSG00000163872	YEATS2	chr3			negative regulation of transcription from RNA polymerase II promoter, histone acetyltransferase complex, binding, protein binding, intracellular, cell, nucleus, nucleoplasm, Ada2/Gcn5/Ada3 transcription activator complex, spindle, cytoskeleton, nucleobase-containing compound metabolic process, chromatin organization, transcription, DNA-templated, regulation of transcription, DNA-templated, regula…	GO:0000122, GO:0000123, GO:0005488, GO:0005515, GO:0005622, GO:0005623, GO:0005634, GO:0005654, GO:0005671, GO:0005819, GO:0005856, GO:0006139, GO:0006325, GO:0006351, GO:0006355, GO:0006357, GO:0006366, GO:0006464, GO:0006473, GO:0006475, GO:0006725, GO:0006807, GO:0006996, GO:0008134, GO:0008152, GO:0009058, GO:0009059, GO:0009889, GO:0009890, GO:0009892, GO:0009987, GO:0010467, GO:0010468, GO:…	217.307	-0.234782	1.1e-05	0.001169
ENSG00000090924	PLEKHG2	chr19			guanyl-nucleotide exchange factor activity, Ras guanyl-nucleotide exchange factor activity, Rho guanyl-nucleotide exchange factor activity, binding, protein binding, intracellular, cell, cytoplasm, cytosol, apoptotic process, cell communication, signal transduction, small GTPase mediated signal transduction, Ras protein signal transduction, Rho protein signal transduction, cell death, regulation …	GO:0005085, GO:0005088, GO:0005089, GO:0005488, GO:0005515, GO:0005622, GO:0005623, GO:0005737, GO:0005829, GO:0006915, GO:0007154, GO:0007165, GO:0007264, GO:0007265, GO:0007266, GO:0008219, GO:0009966, GO:0009987, GO:0010646, GO:0010941, GO:0010942, GO:0012501, GO:0023051, GO:0023052, GO:0035023, GO:0035556, GO:0042981, GO:0043065, GO:0043067, GO:0043068, GO:0043085, GO:0043087, GO:0043547, GO:…	98.4049	-0.36664	1.1e-05	0.001178
ENSG00000135605	TEC	chr4	Osteoclast differentiation, T cell receptor signaling pathway	hsa04380, hsa04660	nucleotide binding, cell activation, nucleoside binding, purine nucleoside binding, regulation of protein phosphorylation, positive regulation of protein phosphorylation, adaptive immune response, activation of immune response, immune system process, immune response-activating cell surface receptor signaling pathway, regulation of immune system process, positive regulation of immune system proces…	GO:0000166, GO:0001775, GO:0001882, GO:0001883, GO:0001932, GO:0001934, GO:0002250, GO:0002253, GO:0002376, GO:0002429, GO:0002682, GO:0002684, GO:0002757, GO:0002764, GO:0002768, GO:0003824, GO:0004672, GO:0004713, GO:0004715, GO:0005488, GO:0005515, GO:0005524, GO:0005543, GO:0005622, GO:0005623, GO:0005737, GO:0005829, GO:0005856, GO:0005886, GO:0006464, GO:0006468, GO:0006793, GO:0006796, GO:…	48.4372	-0.53466	1.1e-05	0.001182
ENSG00000185483	ROR1	chr1			nucleotide binding, establishment of planar polarity, morphogenesis of a polarized epithelium, nucleoside binding, purine nucleoside binding, morphogenesis of an epithelium, catalytic activity, protein kinase activity, protein tyrosine kinase activity, transmembrane receptor protein tyrosine kinase activity, signal transducer activity, receptor activity, transmembrane signaling receptor activity,…	GO:0000166, GO:0001736, GO:0001738, GO:0001882, GO:0001883, GO:0002009, GO:0003824, GO:0004672, GO:0004713, GO:0004714, GO:0004871, GO:0004872, GO:0004888, GO:0005488, GO:0005515, GO:0005524, GO:0005622, GO:0005623, GO:0005737, GO:0005886, GO:0005887, GO:0006464, GO:0006468, GO:0006793, GO:0006796, GO:0007154, GO:0007164, GO:0007165, GO:0007166, GO:0007167, GO:0007169, GO:0007267, GO:0007275, GO:…	213.575	-0.407963	1.1e-05	0.001182
ENSG00000152782	PANK1	chr10	Metabolic pathways, Pantothenate and CoA biosynthesis	hsa01100, hsa00770	nucleotide binding, nucleoside binding, purine nucleoside binding, catalytic activity, pantothenate kinase activity, binding, ATP binding, intracellular, cell, nucleus, cytoplasm, endosome, vacuole, cytosol, nucleobase-containing compound metabolic process, purine nucleotide metabolic process, purine nucleotide biosynthetic process, cellular aromatic compound metabolic process, coenzyme metabolic…	GO:0000166, GO:0001882, GO:0001883, GO:0003824, GO:0004594, GO:0005488, GO:0005524, GO:0005622, GO:0005623, GO:0005634, GO:0005737, GO:0005768, GO:0005773, GO:0005829, GO:0006139, GO:0006163, GO:0006164, GO:0006725, GO:0006732, GO:0006753, GO:0006793, GO:0006796, GO:0006807, GO:0008152, GO:0009058, GO:0009108, GO:0009116, GO:0009117, GO:0009119, GO:0009150, GO:0009152, GO:0009163, GO:0009165, GO:…	161.096	0.293905	1.1e-05	0.001182
ENSG00000134324	LPIN1	chr2	Metabolic pathways, mTOR signaling pathway, Glycerolipid metabolism, Glycerophospholipid metabolism	hsa01100, hsa04150, hsa00561, hsa00564	mitotic cell cycle, transcription factor activity, protein binding, transcription factor activity, transcription factor binding, transcription cofactor activity, transcription coactivator activity, catalytic activity, intracellular, cell, nucleus, nuclear envelope, nucleoplasm, cytoplasm, mitochondrion, mitochondrial envelope, mitochondrial outer membrane, endoplasmic reticulum, endoplasmic retic…	GO:0000278, GO:0000988, GO:0000989, GO:0003712, GO:0003713, GO:0003824, GO:0005622, GO:0005623, GO:0005634, GO:0005635, GO:0005654, GO:0005737, GO:0005739, GO:0005740, GO:0005741, GO:0005783, GO:0005789, GO:0005829, GO:0006082, GO:0006139, GO:0006351, GO:0006355, GO:0006357, GO:0006366, GO:0006629, GO:0006631, GO:0006638, GO:0006639, GO:0006641, GO:0006642, GO:0006644, GO:0006646, GO:0006650, GO:…	578.86	0.362533	1.1e-05	0.001182
ENSG00000179862	CITED4	chr1			transcription factor activity, protein binding, transcription factor activity, transcription factor binding, transcription factor activity, RNA polymerase II transcription factor binding, RNA polymerase II transcription cofactor activity, RNA polymerase II transcription coactivator activity, transcriptional activator activity, RNA polymerase II transcription factor binding, transcriptional repres…	GO:0000988, GO:0000989, GO:0001076, GO:0001104, GO:0001105, GO:0001190, GO:0001191, GO:0003712, GO:0003713, GO:0005622, GO:0005623, GO:0005634, GO:0005737, GO:0006139, GO:0006351, GO:0006355, GO:0006357, GO:0006366, GO:0006725, GO:0006807, GO:0008152, GO:0009058, GO:0009059, GO:0009889, GO:0009891, GO:0009893, GO:0009987, GO:0010467, GO:0010468, GO:0010556, GO:0010557, GO:0010604, GO:0010628, GO:…	17.2444	0.743715	1e-06	0.000176
ENSG00000111799	COL12A1	chr6	Protein digestion and absorption	hsa04974	skeletal system development, formation of primary germ layer, endoderm formation, structural molecule activity, extracellular matrix structural constituent, extracellular region, proteinaceous extracellular matrix, collagen trimer, FACIT collagen trimer, collagen type XII trimer, extracellular space, intracellular, cell, cytoplasm, endoplasmic reticulum, endoplasmic reticulum lumen, cell adhesion…	GO:0001501, GO:0001704, GO:0001706, GO:0005198, GO:0005201, GO:0005576, GO:0005578, GO:0005581, GO:0005593, GO:0005595, GO:0005615, GO:0005622, GO:0005623, GO:0005737, GO:0005783, GO:0005788, GO:0007155, GO:0007275, GO:0007369, GO:0007492, GO:0008152, GO:0009056, GO:0009653, GO:0009790, GO:0009888, GO:0009987, GO:0012505, GO:0016043, GO:0022610, GO:0030020, GO:0030154, GO:0030198, GO:0030199, GO:…	414.505	-0.547627	1.1e-05	0.001205
ENSG00000068831	RASGRP2	chr11	Pathways in cancer, MAPK signaling pathway, Ras signaling pathway, Rap1 signaling pathway, Chemokine signaling pathway, Platelet activation	hsa05200, hsa04010, hsa04014, hsa04015, hsa04062, hsa04611	regulation of cell growth, ruffle, guanyl-nucleotide exchange factor activity, binding, calcium ion binding, intracellular, cell, cytoplasm, cytosol, plasma membrane, cell communication, signal transduction, small GTPase mediated signal transduction, Ras protein signal transduction, lipid binding, cellular process, response to inorganic substance, response to metal ion, membrane, cellular compone…	GO:0001558, GO:0001726, GO:0005085, GO:0005488, GO:0005509, GO:0005622, GO:0005623, GO:0005737, GO:0005829, GO:0005886, GO:0007154, GO:0007165, GO:0007264, GO:0007265, GO:0008289, GO:0009987, GO:0010035, GO:0010038, GO:0016020, GO:0016043, GO:0016049, GO:0019992, GO:0023052, GO:0030054, GO:0031252, GO:0031253, GO:0031256, GO:0032587, GO:0035556, GO:0040007, GO:0040008, GO:0042221, GO:0042995, GO:…	79.7181	0.28407	1.2e-05	0.001252
ENSG00000171385	KCND3	chr1			system process, circulatory system process, heart process, transporter activity, ion channel activity, voltage-gated ion channel activity, voltage-gated potassium channel activity, A-type (transient outward) potassium channel activity, cation channel activity, potassium channel activity, binding, protein binding, intracellular, cell, cytoplasm, endoplasmic reticulum, plasma membrane, integral com…	GO:0003008, GO:0003013, GO:0003015, GO:0005215, GO:0005216, GO:0005244, GO:0005249, GO:0005250, GO:0005261, GO:0005267, GO:0005488, GO:0005515, GO:0005622, GO:0005623, GO:0005737, GO:0005783, GO:0005886, GO:0005887, GO:0006461, GO:0006810, GO:0006811, GO:0006812, GO:0006813, GO:0008015, GO:0008016, GO:0008076, GO:0008324, GO:0009719, GO:0009987, GO:0010033, GO:0012505, GO:0015075, GO:0015077, GO:…	369.438	0.38628	1.2e-05	0.001254
ENSG00000158806	NPM2	chr8			reproduction, nuclear chromosome, cytoplasmic chromosome, mitotic cell cycle, nuclear division, chromatin, cytoplasmic chromatin, nuclear chromatin, developmental process involved in reproduction, chromatin binding, binding, protein binding, intracellular, cell, nucleus, chromosome, cytoplasm, nucleobase-containing compound metabolic process, DNA metabolic process, DNA replication, regulation of …	GO:0000003, GO:0000228, GO:0000229, GO:0000278, GO:0000280, GO:0000785, GO:0000789, GO:0000790, GO:0003006, GO:0003682, GO:0005488, GO:0005515, GO:0005622, GO:0005623, GO:0005634, GO:0005694, GO:0005737, GO:0006139, GO:0006259, GO:0006260, GO:0006275, GO:0006325, GO:0006338, GO:0006461, GO:0006725, GO:0006807, GO:0006996, GO:0007049, GO:0007067, GO:0007088, GO:0007096, GO:0007126, GO:0007275, GO:…	5.16251	0.743133	0.001548	0.035358
ENSG00000072110	ACTN1	chr14	Tight junction, Leukocyte transendothelial migration, Regulation of actin cytoskeleton, Viral carcinogenesis, Amoebiasis, Systemic lupus erythematosus, Focal adhesion, Adherens junction, Arrhythmogenic right ventricular cardiomyopathy (ARVC)	hsa04530, hsa04670, hsa04810, hsa05203, hsa05146, hsa05322, hsa04510, hsa04520, hsa05412	cell morphogenesis, cell morphogenesis involved in differentiation, transcription factor activity, protein binding, transcription factor activity, transcription factor binding, stress fiber, ruffle, immune system process, immune system development, platelet degranulation, nucleic acid binding, transcription cofactor activity, transcription coactivator activity, RNA binding, double-stranded RNA bi…	GO:0000902, GO:0000904, GO:0000988, GO:0000989, GO:0001725, GO:0001726, GO:0002376, GO:0002520, GO:0002576, GO:0003676, GO:0003712, GO:0003713, GO:0003723, GO:0003725, GO:0003779, GO:0005102, GO:0005178, GO:0005488, GO:0005509, GO:0005515, GO:0005576, GO:0005615, GO:0005622, GO:0005623, GO:0005737, GO:0005829, GO:0005856, GO:0005884, GO:0005886, GO:0005903, GO:0005911, GO:0005912, GO:0005913, GO:…	527.366	-0.407186	1.2e-05	0.001276
ENSG00000134363	FST	chr5	TGF-beta signaling pathway	hsa04350	negative regulation of transcription from RNA polymerase II promoter, hair follicle development, glycoprotein binding, hematopoietic progenitor cell differentiation, immune system process, immune system development, signal transducer activity, binding, protein binding, extracellular region, nucleobase-containing compound metabolic process, transcription, DNA-templated, regulation of transcription…	GO:0000122, GO:0001942, GO:0001948, GO:0002244, GO:0002376, GO:0002520, GO:0004871, GO:0005488, GO:0005515, GO:0005576, GO:0006139, GO:0006351, GO:0006355, GO:0006357, GO:0006366, GO:0006725, GO:0006807, GO:0007154, GO:0007165, GO:0007166, GO:0007167, GO:0007178, GO:0007275, GO:0008152, GO:0008544, GO:0009058, GO:0009059, GO:0009888, GO:0009889, GO:0009890, GO:0009892, GO:0009966, GO:0009968, GO:…	21.9737	0.742695	0.001403	0.033374
ENSG00000137878	GCOM1	chr15					321.901	0.252796	1.3e-05	0.001362
ENSG00000165995	CACNB2	chr10	MAPK signaling pathway, Oxytocin signaling pathway, Dilated cardiomyopathy, Adrenergic signaling in cardiomyocytes, Hypertrophic cardiomyopathy (HCM), Cardiac muscle contraction, Arrhythmogenic right ventricular cardiomyopathy (ARVC)	hsa04010, hsa04921, hsa05414, hsa04261, hsa05410, hsa04260, hsa05412	action potential, regulation of heart rate, system process, muscle system process, circulatory system process, heart process, actin binding, transporter activity, ion channel activity, voltage-gated ion channel activity, voltage-gated calcium channel activity, calcium channel regulator activity, cation channel activity, calcium channel activity, binding, protein binding, cell, plasma membrane, in…	GO:0001508, GO:0002027, GO:0003008, GO:0003012, GO:0003013, GO:0003015, GO:0003779, GO:0005215, GO:0005216, GO:0005244, GO:0005245, GO:0005246, GO:0005261, GO:0005262, GO:0005488, GO:0005515, GO:0005623, GO:0005886, GO:0005887, GO:0005891, GO:0006810, GO:0006811, GO:0006812, GO:0006816, GO:0006928, GO:0006936, GO:0006941, GO:0007009, GO:0007154, GO:0007267, GO:0007268, GO:0007528, GO:0007600, GO:…	392.411	0.33181	1.3e-05	0.001363
ENSG00000197616	MYH6	chr14	Tight junction, Viral myocarditis, Dilated cardiomyopathy, Adrenergic signaling in cardiomyocytes, Hypertrophic cardiomyopathy (HCM), Thyroid hormone signaling pathway, Cardiac muscle contraction	hsa04530, hsa05416, hsa05414, hsa04261, hsa05410, hsa04919, hsa04260	microfilament motor activity, nucleotide binding, in utero embryonic development, stress fiber, nucleoside binding, purine nucleoside binding, regulation of the force of heart contraction, regulation of heart rate, heart morphogenesis, system process, muscle system process, circulatory system process, heart process, cardiac chamber development, cardiac chamber morphogenesis, cardiac ventricle mor…	GO:0000146, GO:0000166, GO:0001701, GO:0001725, GO:0001882, GO:0001883, GO:0002026, GO:0002027, GO:0003007, GO:0003008, GO:0003012, GO:0003013, GO:0003015, GO:0003205, GO:0003206, GO:0003208, GO:0003209, GO:0003228, GO:0003229, GO:0003230, GO:0003231, GO:0003774, GO:0003779, GO:0003824, GO:0004721, GO:0004722, GO:0005488, GO:0005515, GO:0005516, GO:0005524, GO:0005622, GO:0005623, GO:0005737, GO:…	1883.29	0.740507	1.1e-05	0.001182
ENSG00000253591	KCNIP1-AS1	chr5					8.51343	0.736404	0.002	0.041343
ENSG00000173926	MARCHF3	chr5			lytic vacuole, catalytic activity, binding, intracellular, cell, cytoplasm, lysosome, endosome, early endosome, vacuole, vacuolar membrane, cellular protein modification process, transport, endocytosis, metabolic process, zinc ion binding, cellular process, endosome membrane, endomembrane system, vesicle membrane, membrane, integral component of membrane, cytoplasmic, membrane-bounded vesicle, ve…	GO:0000323, GO:0003824, GO:0005488, GO:0005622, GO:0005623, GO:0005737, GO:0005764, GO:0005768, GO:0005769, GO:0005773, GO:0005774, GO:0006464, GO:0006810, GO:0006897, GO:0008152, GO:0008270, GO:0009987, GO:0010008, GO:0012505, GO:0012506, GO:0016020, GO:0016021, GO:0016023, GO:0016192, GO:0016567, GO:0016874, GO:0019538, GO:0030659, GO:0031090, GO:0031224, GO:0031410, GO:0031901, GO:0031982, GO:…	63.6492	-0.512677	1.4e-05	0.001404
ENSG00000104549	SQLE	chr8	Metabolic pathways, Steroid biosynthesis	hsa01100, hsa00100	nucleotide binding, catalytic activity, monooxygenase activity, squalene monooxygenase activity, binding, intracellular, cell, cytoplasm, endoplasmic reticulum, endoplasmic reticulum membrane, alcohol metabolic process, lipid metabolic process, steroid biosynthetic process, cholesterol biosynthetic process, cellular aromatic compound metabolic process, metabolic process, steroid metabolic process…	GO:0000166, GO:0003824, GO:0004497, GO:0004506, GO:0005488, GO:0005622, GO:0005623, GO:0005737, GO:0005783, GO:0005789, GO:0006066, GO:0006629, GO:0006694, GO:0006695, GO:0006725, GO:0008152, GO:0008202, GO:0008203, GO:0008610, GO:0009058, GO:0009987, GO:0010033, GO:0012505, GO:0016020, GO:0016021, GO:0016125, GO:0016126, GO:0016491, GO:0016705, GO:0016709, GO:0031224, GO:0036094, GO:0042175, GO:…	27.6419	-0.498923	1.4e-05	0.001404
ENSG00000248810	LINC02432	chr4					66.0436	0.735314	0.001346	0.032717
ENSG00000141959	PFKL	chr21	Metabolic pathways, AMPK signaling pathway, Pentose phosphate pathway, Carbon metabolism, Biosynthesis of amino acids, Glycolysis / Gluconeogenesis, HIF-1 signaling pathway, Glucagon signaling pathway, Central carbon metabolism in cancer, RNA degradation, Galactose metabolism, Fructose and mannose metabolism	hsa01100, hsa04152, hsa00030, hsa01200, hsa01230, hsa00010, hsa04066, hsa04922, hsa05230, hsa03018, hsa00052, hsa00051	nucleotide binding, nucleoside binding, purine nucleoside binding, peptide secretion, regulation of peptide secretion, negative regulation of peptide secretion, catalytic activity, 6-phosphofructokinase activity, binding, protein binding, ATP binding, extracellular region, intracellular, cell, cytoplasm, cytosol, 6-phosphofructokinase complex, carbohydrate metabolic process, monosaccharide metabo…	GO:0000166, GO:0001882, GO:0001883, GO:0002790, GO:0002791, GO:0002792, GO:0003824, GO:0003872, GO:0005488, GO:0005515, GO:0005524, GO:0005576, GO:0005622, GO:0005623, GO:0005737, GO:0005829, GO:0005945, GO:0005975, GO:0005996, GO:0006002, GO:0006006, GO:0006007, GO:0006082, GO:0006090, GO:0006091, GO:0006096, GO:0006139, GO:0006163, GO:0006165, GO:0006461, GO:0006725, GO:0006732, GO:0006733, GO:…	177.847	-0.19583	1.5e-05	0.001457
ENSG00000248332	TUB-AS1	chr11					6.03276	0.731027	0.001521	0.035002
ENSG00000124225	PMEPA1	chr20			Golgi membrane, regulation of protein phosphorylation, negative regulation of protein phosphorylation, binding, protein binding, intracellular, cell, nucleus, nucleoplasm, cytoplasm, endosome, early endosome, vacuole, vacuolar membrane, Golgi apparatus, plasma membrane, protein complex assembly, cellular protein modification process, protein phosphorylation, phosphorus metabolic process, phosphat…	GO:0000139, GO:0001932, GO:0001933, GO:0005488, GO:0005515, GO:0005622, GO:0005623, GO:0005634, GO:0005654, GO:0005737, GO:0005768, GO:0005769, GO:0005773, GO:0005774, GO:0005794, GO:0005886, GO:0006461, GO:0006464, GO:0006468, GO:0006793, GO:0006796, GO:0007154, GO:0007165, GO:0007166, GO:0007167, GO:0007178, GO:0007179, GO:0007183, GO:0008152, GO:0009719, GO:0009725, GO:0009755, GO:0009892, GO:…	145.707	-0.428012	1.5e-05	0.001472
ENSG00000198742	SMURF1	chr7	Ubiquitin mediated proteolysis, Endocytosis, TGF-beta signaling pathway, Hedgehog signaling pathway	hsa04120, hsa04144, hsa04350, hsa04340	protein polyubiquitination, mitophagy, macromitophagy, cell morphogenesis, ossification, regulation of cell growth, establishment of planar polarity, morphogenesis of a polarized epithelium, morphogenesis of an epithelium, positive regulation of defense response to virus by host, immune effector process, immune system process, regulation of immune system process, regulation of immune effector pro…	GO:0000209, GO:0000422, GO:0000423, GO:0000902, GO:0001503, GO:0001558, GO:0001736, GO:0001738, GO:0002009, GO:0002230, GO:0002252, GO:0002376, GO:0002682, GO:0002697, GO:0002831, GO:0003824, GO:0004842, GO:0005488, GO:0005515, GO:0005543, GO:0005576, GO:0005622, GO:0005623, GO:0005634, GO:0005654, GO:0005737, GO:0005739, GO:0005829, GO:0005886, GO:0006139, GO:0006351, GO:0006355, GO:0006357, GO:…	141.315	-0.216624	1.5e-05	0.001491
ENSG00000173705	SUSD5	chr3			binding, glycosaminoglycan binding, hyaluronic acid binding, cell communication, cell adhesion, signal transduction, cell surface receptor signaling pathway, Notch signaling pathway, cellular process, membrane, integral component of membrane, biological adhesion, signaling, intrinsic component of membrane, membrane part, single-organism process, single organism signaling, single-organism cellular…	GO:0005488, GO:0005539, GO:0005540, GO:0007154, GO:0007155, GO:0007165, GO:0007166, GO:0007219, GO:0009987, GO:0016020, GO:0016021, GO:0022610, GO:0023052, GO:0031224, GO:0044425, GO:0044699, GO:0044700, GO:0044763, GO:0050789, GO:0050794, GO:0050896, GO:0051716, GO:0065007, GO:0097367	71.5797	0.729188	0.000865	0.024538
ENSG00000130508	PXDN	chr2			regulation of cytokine-mediated signaling pathway, negative regulation of cytokine-mediated signaling pathway, immune system process, catalytic activity, peroxidase activity, receptor binding, cytokine receptor binding, interleukin-1 receptor antagonist activity, structural molecule activity, extracellular matrix structural constituent, binding, protein binding, extracellular region, proteinaceou…	GO:0001959, GO:0001960, GO:0002376, GO:0003824, GO:0004601, GO:0005102, GO:0005126, GO:0005152, GO:0005198, GO:0005201, GO:0005488, GO:0005515, GO:0005576, GO:0005578, GO:0005615, GO:0005622, GO:0005623, GO:0005737, GO:0005783, GO:0006950, GO:0006955, GO:0006979, GO:0007154, GO:0007165, GO:0007166, GO:0008152, GO:0009056, GO:0009636, GO:0009966, GO:0009968, GO:0009987, GO:0010033, GO:0010646, GO:…	265.748	-0.357087	1.6e-05	0.001514
ENSG00000197766	CFD	chr19	Staphylococcus aureus infection, Complement and coagulation cascades	hsa05150, hsa04610	immune effector process, activation of immune response, immune system process, platelet degranulation, regulation of immune system process, positive regulation of immune system process, catalytic activity, endopeptidase activity, serine-type endopeptidase activity, extracellular region, extracellular space, intracellular, cell, cytoplasm, proteolysis, transport, exocytosis, response to stress, de…	GO:0002252, GO:0002253, GO:0002376, GO:0002576, GO:0002682, GO:0002684, GO:0003824, GO:0004175, GO:0004252, GO:0005576, GO:0005615, GO:0005622, GO:0005623, GO:0005737, GO:0006508, GO:0006810, GO:0006887, GO:0006950, GO:0006952, GO:0006955, GO:0006956, GO:0006957, GO:0006959, GO:0008152, GO:0008233, GO:0008236, GO:0009987, GO:0012505, GO:0016023, GO:0016192, GO:0016787, GO:0017171, GO:0019538, GO:…	78.0376	0.728844	0.001034	0.027684
ENSG00000087008	ACOX3	chr4	Metabolic pathways, cAMP signaling pathway, Peroxisome, Fatty acid degradation, Fatty acid metabolism, PPAR signaling pathway, alpha-Linolenic acid metabolism, Biosynthesis of unsaturated fatty acids	hsa01100, hsa04024, hsa04146, hsa00071, hsa01212, hsa03320, hsa00592, hsa01040	fatty-acyl-CoA binding, nucleotide binding, catalytic activity, acyl-CoA dehydrogenase activity, acyl-CoA oxidase activity, receptor binding, binding, protein binding, intracellular, cell, cytoplasm, mitochondrion, peroxisome, peroxisomal matrix, organic acid metabolic process, lipid metabolic process, fatty acid metabolic process, fatty acid beta-oxidation, metabolic process, electron carrier ac…	GO:0000062, GO:0000166, GO:0003824, GO:0003995, GO:0003997, GO:0005102, GO:0005488, GO:0005515, GO:0005622, GO:0005623, GO:0005737, GO:0005739, GO:0005777, GO:0005782, GO:0006082, GO:0006629, GO:0006631, GO:0006635, GO:0008152, GO:0009055, GO:0009056, GO:0009062, GO:0009987, GO:0016020, GO:0016042, GO:0016054, GO:0016402, GO:0016491, GO:0016627, GO:0016634, GO:0019395, GO:0019752, GO:0030258, GO:…	104.17	-0.28807	1.6e-05	0.001568
ENSG00000177301	KCNA2	chr1			action potential, system process, transporter activity, ion channel activity, voltage-gated ion channel activity, voltage-gated potassium channel activity, delayed rectifier potassium channel activity, cation channel activity, potassium channel activity, binding, protein binding, intracellular, cell, cytoplasm, endoplasmic reticulum, endoplasmic reticulum membrane, plasma membrane, integral compo…	GO:0001508, GO:0003008, GO:0005215, GO:0005216, GO:0005244, GO:0005249, GO:0005251, GO:0005261, GO:0005267, GO:0005488, GO:0005515, GO:0005622, GO:0005623, GO:0005737, GO:0005783, GO:0005789, GO:0005886, GO:0005887, GO:0006461, GO:0006810, GO:0006811, GO:0006812, GO:0006813, GO:0007154, GO:0007275, GO:0007399, GO:0007600, GO:0007610, GO:0007622, GO:0007623, GO:0008076, GO:0008324, GO:0009653, GO:…	57.6623	0.726111	1e-06	0.000176
ENSG00000151892	GFRA1	chr10			MAPK cascade, signal transducer activity, receptor activity, transmembrane signaling receptor activity, cytokine receptor activity, guanyl-nucleotide exchange factor activity, Ras guanyl-nucleotide exchange factor activity, receptor binding, binding, protein binding, extracellular region, intracellular, cell, plasma membrane, cellular protein modification process, protein phosphorylation, phospho…	GO:0000165, GO:0004871, GO:0004872, GO:0004888, GO:0004896, GO:0005085, GO:0005088, GO:0005102, GO:0005488, GO:0005515, GO:0005576, GO:0005622, GO:0005623, GO:0005886, GO:0006464, GO:0006468, GO:0006793, GO:0006796, GO:0007154, GO:0007165, GO:0007166, GO:0007167, GO:0007169, GO:0007275, GO:0007399, GO:0008152, GO:0009987, GO:0016020, GO:0016167, GO:0016310, GO:0019538, GO:0019898, GO:0023014, GO:…	165.711	0.706867	0.001591	0.035961
ENSG00000160097	FNDC5	chr1			receptor binding, hormone activity, binding, protein binding, extracellular region, intracellular, cell, cytoplasm, peroxisome, peroxisomal membrane, endoplasmic reticulum, plasma membrane, cellular process, endomembrane system, response to activity, response to muscle activity, membrane, integral component of membrane, cell differentiation, organelle membrane, intrinsic component of membrane, mi…	GO:0005102, GO:0005179, GO:0005488, GO:0005515, GO:0005576, GO:0005622, GO:0005623, GO:0005737, GO:0005777, GO:0005778, GO:0005783, GO:0005886, GO:0009987, GO:0012505, GO:0014823, GO:0014850, GO:0016020, GO:0016021, GO:0030154, GO:0031090, GO:0031224, GO:0031903, GO:0032502, GO:0042579, GO:0043226, GO:0043227, GO:0043229, GO:0043231, GO:0044422, GO:0044424, GO:0044425, GO:0044438, GO:0044439, GO:…	295.883	0.362023	1.8e-05	0.001668
ENSG00000049283	EPN3	chr17	Endocytosis	hsa04144	binding, protein binding, extracellular region, intracellular, cell, nucleus, nucleoplasm, cytoplasm, plasma membrane, clathrin-coated pit, lipid binding, endomembrane system, membrane, cytoplasmic, membrane-bounded vesicle, extrinsic component of plasma membrane, extrinsic component of membrane, protein domain specific binding, coated vesicle, clathrin-coated vesicle, cytoplasmic vesicle, membra…	GO:0005488, GO:0005515, GO:0005576, GO:0005622, GO:0005623, GO:0005634, GO:0005654, GO:0005737, GO:0005886, GO:0005905, GO:0008289, GO:0012505, GO:0016020, GO:0016023, GO:0019897, GO:0019898, GO:0019904, GO:0030135, GO:0030136, GO:0031410, GO:0031974, GO:0031981, GO:0031982, GO:0031988, GO:0043226, GO:0043227, GO:0043229, GO:0043230, GO:0043231, GO:0043233, GO:0044421, GO:0044422, GO:0044424, GO:…	45.3713	0.706815	2.4e-05	0.002067
ENSG00000164294	GPX8	chr5	Thyroid hormone synthesis, Glutathione metabolism, Arachidonic acid metabolism	hsa04918, hsa00480, hsa00590	response to reactive oxygen species, catalytic activity, peroxidase activity, glutathione peroxidase activity, intracellular, cell, cytoplasm, endoplasmic reticulum, endoplasmic reticulum lumen, response to stress, response to oxidative stress, metabolic process, response to toxic substance, cellular process, endomembrane system, membrane, integral component of membrane, antioxidant activity, oxi…	GO:0000302, GO:0003824, GO:0004601, GO:0004602, GO:0005622, GO:0005623, GO:0005737, GO:0005783, GO:0005788, GO:0006950, GO:0006979, GO:0008152, GO:0009636, GO:0009987, GO:0012505, GO:0016020, GO:0016021, GO:0016209, GO:0016491, GO:0016684, GO:0031224, GO:0031974, GO:0042221, GO:0043226, GO:0043227, GO:0043229, GO:0043231, GO:0043233, GO:0044422, GO:0044424, GO:0044425, GO:0044432, GO:0044444, GO:…	37.5231	-0.510813	1.8e-05	0.001719
ENSG00000198517	MAFK	chr7			regulatory region DNA binding, transcription regulatory region sequence-specific DNA binding, RNA polymerase II transcription factor activity, sequence-specific DNA binding, regulatory region nucleic acid binding, nucleic acid binding transcription factor activity, transcription cofactor binding, transcriptional activator activity, RNA polymerase II transcription regulatory region sequence-specif…	GO:0000975, GO:0000976, GO:0000981, GO:0001067, GO:0001071, GO:0001221, GO:0001228, GO:0003676, GO:0003677, GO:0003690, GO:0003700, GO:0005488, GO:0005515, GO:0005622, GO:0005623, GO:0005634, GO:0005654, GO:0006139, GO:0006351, GO:0006355, GO:0006357, GO:0006366, GO:0006725, GO:0006807, GO:0006950, GO:0007275, GO:0007399, GO:0007596, GO:0007599, GO:0008134, GO:0008152, GO:0009058, GO:0009059, GO:…	386.267	-0.481804	1.9e-05	0.001719
ENSG00000048052	HDAC9	chr7	Viral carcinogenesis, Alcoholism	hsa05203, hsa05034	histone deacetylase complex, negative regulation of transcription from RNA polymerase II promoter, transcription factor activity, protein binding, transcription factor activity, transcription factor binding, angiogenesis, blood vessel development, ameboidal-type cell migration, cell activation, vasculature development, response to amphetamine, sprouting angiogenesis, cell migration involved in sp…	GO:0000118, GO:0000122, GO:0000988, GO:0000989, GO:0001525, GO:0001568, GO:0001667, GO:0001775, GO:0001944, GO:0001975, GO:0002040, GO:0002042, GO:0002376, GO:0002520, GO:0002521, GO:0003712, GO:0003714, GO:0003824, GO:0004407, GO:0005080, GO:0005488, GO:0005515, GO:0005622, GO:0005623, GO:0005634, GO:0005654, GO:0005667, GO:0005737, GO:0006139, GO:0006325, GO:0006351, GO:0006355, GO:0006357, GO:…	334.013	-0.347519	1.8e-05	0.001719
ENSG00000169306	IL1RAPL1	chrX			cell morphogenesis, cell morphogenesis involved in differentiation, receptor binding, transporter activity, ion channel activity, voltage-gated ion channel activity, voltage-gated calcium channel activity, cation channel activity, calcium channel activity, binding, protein binding, intracellular, cell, cytoplasm, plasma membrane, transport, ion transport, cation transport, calcium ion transport, …	GO:0000902, GO:0000904, GO:0005102, GO:0005215, GO:0005216, GO:0005244, GO:0005245, GO:0005261, GO:0005262, GO:0005488, GO:0005515, GO:0005622, GO:0005623, GO:0005737, GO:0005886, GO:0006810, GO:0006811, GO:0006812, GO:0006816, GO:0006887, GO:0007154, GO:0007155, GO:0007157, GO:0007165, GO:0007275, GO:0007399, GO:0007416, GO:0008324, GO:0009653, GO:0009986, GO:0009987, GO:0010720, GO:0010769, GO:…	48.9921	0.706776	2e-06	0.000434
ENSG00000143416	SELENBP1	chr1			binding, protein binding, extracellular region, extracellular space, intracellular, cell, nucleus, nucleolus, cytoplasm, cytosol, transport, protein localization, selenium binding, protein transport, membrane, membrane-enclosed lumen, nuclear lumen, vesicle, membrane-bounded vesicle, macromolecule localization, organelle, membrane-bounded organelle, non-membrane-bounded organelle, intracellular o…	GO:0005488, GO:0005515, GO:0005576, GO:0005615, GO:0005622, GO:0005623, GO:0005634, GO:0005730, GO:0005737, GO:0005829, GO:0006810, GO:0008104, GO:0008430, GO:0015031, GO:0016020, GO:0031974, GO:0031981, GO:0031982, GO:0031988, GO:0033036, GO:0043226, GO:0043227, GO:0043228, GO:0043229, GO:0043230, GO:0043231, GO:0043232, GO:0043233, GO:0044421, GO:0044422, GO:0044424, GO:0044428, GO:0044444, GO:…	91.2003	0.705988	0	5e-06
ENSG00000286735	ENSG00000286735	chr3					8.92806	0.697617	0.002559	0.047796
ENSG00000166265	CYYR1	chr21			membrane, integral component of membrane, intrinsic component of membrane, membrane part	GO:0016020, GO:0016021, GO:0031224, GO:0044425	152.758	0.22479	2e-05	0.00178
ENSG00000258603	ENSG00000258603	chr14					8.21374	0.696296	6.9e-05	0.00435
ENSG00000187634	SAMD11	chr1			intracellular, cell, nucleus, organelle, membrane-bounded organelle, intracellular organelle, intracellular membrane-bounded organelle, intracellular part, cell part	GO:0005622, GO:0005623, GO:0005634, GO:0043226, GO:0043227, GO:0043229, GO:0043231, GO:0044424, GO:0044464	3.06962	-1.42267	2.1e-05	0.001896
ENSG00000158079	PTPDC1	chr9			cell morphogenesis, catalytic activity, phosphoprotein phosphatase activity, protein tyrosine phosphatase activity, intracellular, cell, nucleus, nucleoplasm, cytoplasm, cellular protein modification process, protein dephosphorylation, phosphorus metabolic process, phosphate-containing compound metabolic process, protein tyrosine/serine/threonine phosphatase activity, metabolic process, anatomica…	GO:0000902, GO:0003824, GO:0004721, GO:0004725, GO:0005622, GO:0005623, GO:0005634, GO:0005654, GO:0005737, GO:0006464, GO:0006470, GO:0006793, GO:0006796, GO:0008138, GO:0008152, GO:0009653, GO:0009987, GO:0016043, GO:0016311, GO:0016787, GO:0016788, GO:0016791, GO:0019538, GO:0030030, GO:0031974, GO:0031981, GO:0032502, GO:0032989, GO:0032990, GO:0035335, GO:0036211, GO:0042578, GO:0043170, GO:…	193.986	-0.291366	2.1e-05	0.001923
ENSG00000164089	ETNPPL	chr4	Metabolic pathways, Glycerophospholipid metabolism	hsa01100, hsa00564	catalytic activity, binding, protein binding, intracellular, cell, cytoplasm, mitochondrion, mitochondrial matrix, lipid metabolic process, phospholipid metabolic process, phosphatidylethanolamine biosynthetic process, glycerophospholipid metabolic process, phosphorus metabolic process, phosphate-containing compound metabolic process, metabolic process, transaminase activity, lipid biosynthetic p…	GO:0003824, GO:0005488, GO:0005515, GO:0005622, GO:0005623, GO:0005737, GO:0005739, GO:0005759, GO:0006629, GO:0006644, GO:0006646, GO:0006650, GO:0006793, GO:0006796, GO:0008152, GO:0008483, GO:0008610, GO:0008654, GO:0009058, GO:0009987, GO:0016740, GO:0016769, GO:0016829, GO:0016835, GO:0016838, GO:0019637, GO:0030170, GO:0031974, GO:0042802, GO:0043167, GO:0043168, GO:0043226, GO:0043227, GO:…	50.0348	0.691339	0.00033	0.013317
ENSG00000170921	TANC2	chr17			in utero embryonic development, multicellular organism development, embryo development, embryo development ending in birth or egg hatching, multicellular organismal process, developmental process, chordate embryonic development, single-organism process, single-multicellular organism process, single-organism developmental process, anatomical structure development	GO:0001701, GO:0007275, GO:0009790, GO:0009792, GO:0032501, GO:0032502, GO:0043009, GO:0044699, GO:0044707, GO:0044767, GO:0048856	171.387	-0.460595	2.2e-05	0.001946
ENSG00000171951	SCG2	chr2			MAPK cascade, angiogenesis, blood vessel development, ameboidal-type cell migration, endothelial cell proliferation, regulation of endothelial cell proliferation, negative regulation of endothelial cell proliferation, positive regulation of endothelial cell proliferation, vasculature development, immune system process, receptor binding, cytokine activity, binding, protein binding, extracellular r…	GO:0000165, GO:0001525, GO:0001568, GO:0001667, GO:0001935, GO:0001936, GO:0001937, GO:0001938, GO:0001944, GO:0002376, GO:0005102, GO:0005125, GO:0005488, GO:0005515, GO:0005576, GO:0005615, GO:0005622, GO:0005623, GO:0005737, GO:0006464, GO:0006468, GO:0006793, GO:0006796, GO:0006810, GO:0006915, GO:0006928, GO:0006935, GO:0006950, GO:0006952, GO:0006954, GO:0007154, GO:0007165, GO:0007166, GO:…	1.79771	-2.2564	2.4e-05	0.002067
ENSG00000162383	SLC1A7	chr1	Glutamatergic synapse	hsa04724	transporter activity, L-glutamate transmembrane transporter activity, high-affinity glutamate transmembrane transporter activity, organic acid transmembrane transporter activity, cell, plasma membrane, transport, ion transport, anion transport, dicarboxylic acid transport, amino acid transport, cation transmembrane transporter activity, anion transmembrane transporter activity, organic anion tran…	GO:0005215, GO:0005313, GO:0005314, GO:0005342, GO:0005623, GO:0005886, GO:0006810, GO:0006811, GO:0006820, GO:0006835, GO:0006865, GO:0008324, GO:0008509, GO:0008514, GO:0009987, GO:0014047, GO:0015075, GO:0015077, GO:0015081, GO:0015171, GO:0015172, GO:0015291, GO:0015293, GO:0015294, GO:0015370, GO:0015711, GO:0015800, GO:0015807, GO:0015813, GO:0016020, GO:0016021, GO:0022804, GO:0022857, GO:…	2.55071	-1.80137	2.4e-05	0.002067
ENSG00000166402	TUB	chr11			eye development, tissue homeostasis, retina homeostasis, system process, binding, protein binding, phospholipid binding, extracellular region, intracellular, cell, nucleus, cytoplasm, cytosol, plasma membrane, cilium, transport, endocytosis, phagocytosis, phagocytosis, recognition, multicellular organism development, sensory organ development, sensory perception, sensory perception of sound, cell…	GO:0001654, GO:0001894, GO:0001895, GO:0003008, GO:0005488, GO:0005515, GO:0005543, GO:0005576, GO:0005622, GO:0005623, GO:0005634, GO:0005737, GO:0005829, GO:0005886, GO:0005929, GO:0006810, GO:0006897, GO:0006909, GO:0006910, GO:0007275, GO:0007423, GO:0007600, GO:0007605, GO:0008037, GO:0008104, GO:0008289, GO:0009719, GO:0009725, GO:0009987, GO:0010033, GO:0016020, GO:0016043, GO:0016192, GO:…	229.827	0.263722	2.3e-05	0.002067
ENSG00000173801	JUP	chr17	Transcriptional misregulation in cancer, Pathways in cancer, Acute myeloid leukemia, Arrhythmogenic right ventricular cardiomyopathy (ARVC)	hsa05202, hsa05200, hsa05221, hsa05412	transcription factor activity, protein binding, transcription factor activity, transcription factor binding, action potential, regulation of heart rate, desmosome assembly, desmosome organization, system process, muscle system process, circulatory system process, heart process, transcription cofactor activity, transcription coactivator activity, signal transducer activity, structural molecule act…	GO:0000988, GO:0000989, GO:0001508, GO:0002027, GO:0002159, GO:0002934, GO:0003008, GO:0003012, GO:0003013, GO:0003015, GO:0003712, GO:0003713, GO:0004871, GO:0005198, GO:0005199, GO:0005488, GO:0005515, GO:0005576, GO:0005622, GO:0005623, GO:0005634, GO:0005737, GO:0005829, GO:0005856, GO:0005882, GO:0005886, GO:0005911, GO:0005912, GO:0005913, GO:0005915, GO:0005916, GO:0005924, GO:0005925, GO:…	431.428	0.290933	2.4e-05	0.002067
ENSG00000257279	ENSG00000257279	chr12					7.137	0.685793	0.001855	0.039584
ENSG00000198785	GRIN3A	chr9	cAMP signaling pathway, Neuroactive ligand-receptor interaction, Glutamatergic synapse, Alcoholism, Amphetamine addiction, Cocaine addiction, Nicotine addiction	hsa04024, hsa04080, hsa04724, hsa05034, hsa05031, hsa05030, hsa05033	startle response, system process, signal transducer activity, receptor activity, transmembrane signaling receptor activity, ionotropic glutamate receptor activity, NMDA glutamate receptor activity, transporter activity, ion channel activity, extracellular ligand-gated ion channel activity, excitatory extracellular ligand-gated ion channel activity, extracellular-glutamate-gated ion channel activi…	GO:0001964, GO:0003008, GO:0004871, GO:0004872, GO:0004888, GO:0004970, GO:0004972, GO:0005215, GO:0005216, GO:0005230, GO:0005231, GO:0005234, GO:0005261, GO:0005262, GO:0005488, GO:0005515, GO:0005622, GO:0005623, GO:0005886, GO:0005887, GO:0006810, GO:0006811, GO:0006812, GO:0006816, GO:0007154, GO:0007165, GO:0007166, GO:0007215, GO:0007275, GO:0007399, GO:0008066, GO:0008324, GO:0008328, GO:…	15.3605	0.680762	0.000594	0.01985
ENSG00000214097	SMCO1	chr3			membrane, integral component of membrane, intrinsic component of membrane, membrane part	GO:0016020, GO:0016021, GO:0031224, GO:0044425	215.419	0.312385	2.6e-05	0.002208
ENSG00000112562	SMOC2	chr6			binding, calcium ion binding, glycosaminoglycan binding, extracellular region, proteinaceous extracellular matrix, basement membrane, interstitial matrix, cell communication, cell adhesion, signal transduction, heparin binding, cellular process, regulation of cell-substrate adhesion, positive regulation of cell-substrate adhesion, cellular component organization, biological adhesion, signaling, r…	GO:0005488, GO:0005509, GO:0005539, GO:0005576, GO:0005578, GO:0005604, GO:0005614, GO:0007154, GO:0007155, GO:0007165, GO:0008201, GO:0009987, GO:0010810, GO:0010811, GO:0016043, GO:0022610, GO:0023052, GO:0030155, GO:0030198, GO:0031012, GO:0031589, GO:0043062, GO:0043167, GO:0043169, GO:0044420, GO:0044421, GO:0044699, GO:0044700, GO:0044763, GO:0045785, GO:0046872, GO:0048518, GO:0050789, GO:…	247.945	-0.525862	2.6e-05	0.002212
ENSG00000182902	SLC25A18	chr22			structural constituent of ribosome, structural molecule activity, transporter activity, binding, protein binding, intracellular, cell, cytoplasm, mitochondrion, mitochondrial envelope, mitochondrial inner membrane, translation, peptide metabolic process, nitrogen compound metabolic process, transport, metabolic process, biosynthetic process, macromolecule biosynthetic process, cellular process, g…	GO:0003735, GO:0005198, GO:0005215, GO:0005488, GO:0005515, GO:0005622, GO:0005623, GO:0005737, GO:0005739, GO:0005740, GO:0005743, GO:0006412, GO:0006518, GO:0006807, GO:0006810, GO:0008152, GO:0009058, GO:0009059, GO:0009987, GO:0010467, GO:0015291, GO:0015293, GO:0016020, GO:0016021, GO:0019538, GO:0019866, GO:0022804, GO:0022857, GO:0031090, GO:0031224, GO:0031966, GO:0031967, GO:0031975, GO:…	33.2653	0.676002	1.4e-05	0.001368
ENSG00000120594	PLXDC2	chr10			binding, protein binding, extracellular region, membrane, integral component of membrane, intrinsic component of membrane, vesicle, membrane-bounded vesicle, organelle, membrane-bounded organelle, extracellular organelle, extracellular region part, membrane part, extracellular exosome, extracellular vesicle	GO:0005488, GO:0005515, GO:0005576, GO:0016020, GO:0016021, GO:0031224, GO:0031982, GO:0031988, GO:0043226, GO:0043227, GO:0043230, GO:0044421, GO:0044425, GO:0070062, GO:1903561	583.336	-0.23637	2.6e-05	0.002223
ENSG00000197442	MAP3K5	chr6	MAPK signaling pathway, Neurotrophin signaling pathway, Sphingolipid signaling pathway, TNF signaling pathway, Non-alcoholic fatty liver disease (NAFLD), Platinum drug resistance, Apoptosis, Protein processing in endoplasmic reticulum, Amyotrophic lateral sclerosis (ALS)	hsa04010, hsa04722, hsa04071, hsa04668, hsa04932, hsa01524, hsa04210, hsa04141, hsa05014	MAPK cascade, nucleotide binding, activation of MAPKK activity, activation of MAPK activity, magnesium ion binding, response to reactive oxygen species, nucleoside binding, purine nucleoside binding, regulation of protein phosphorylation, positive regulation of protein phosphorylation, immune system process, response to ischemia, catalytic activity, protein kinase activity, protein serine/threoni…	GO:0000165, GO:0000166, GO:0000186, GO:0000187, GO:0000287, GO:0000302, GO:0001882, GO:0001883, GO:0001932, GO:0001934, GO:0002376, GO:0002931, GO:0003824, GO:0004672, GO:0004674, GO:0004702, GO:0004709, GO:0004871, GO:0005057, GO:0005488, GO:0005515, GO:0005524, GO:0005622, GO:0005623, GO:0005737, GO:0005783, GO:0005789, GO:0005829, GO:0006464, GO:0006468, GO:0006508, GO:0006793, GO:0006796, GO:…	349.823	0.199667	2.6e-05	0.002223
ENSG00000174611	KY	chr3			catalytic activity, intracellular, cell, cytoplasm, cytoskeleton, proteolysis, metabolic process, peptidase activity, hydrolase activity, protein metabolic process, myofibril, sarcomere, Z disc, I band, macromolecule metabolic process, organelle, non-membrane-bounded organelle, intracellular organelle, intracellular non-membrane-bounded organelle, contractile fiber, primary metabolic process, org…	GO:0003824, GO:0005622, GO:0005623, GO:0005737, GO:0005856, GO:0006508, GO:0008152, GO:0008233, GO:0016787, GO:0019538, GO:0030016, GO:0030017, GO:0030018, GO:0031674, GO:0043170, GO:0043226, GO:0043228, GO:0043229, GO:0043232, GO:0043292, GO:0044238, GO:0044422, GO:0044424, GO:0044444, GO:0044449, GO:0044464, GO:0071704	98.6286	0.666842	2e-06	0.000382
ENSG00000139874	SSTR1	chr14	cAMP signaling pathway, Neuroactive ligand-receptor interaction	hsa04024, hsa04080	reproduction, peptide receptor activity, signal transducer activity, receptor activity, transmembrane signaling receptor activity, G-protein coupled receptor activity, somatostatin receptor activity, binding, intracellular, cell, cytoplasm, plasma membrane, integral component of plasma membrane, response to stress, cell communication, signal transduction, cell surface receptor signaling pathway, …	GO:0000003, GO:0001653, GO:0004871, GO:0004872, GO:0004888, GO:0004930, GO:0004994, GO:0005488, GO:0005622, GO:0005623, GO:0005737, GO:0005886, GO:0005887, GO:0006950, GO:0007154, GO:0007165, GO:0007166, GO:0007186, GO:0007187, GO:0007215, GO:0007218, GO:0007267, GO:0007268, GO:0007275, GO:0007276, GO:0007283, GO:0007399, GO:0007417, GO:0007420, GO:0007584, GO:0007586, GO:0008188, GO:0008283, GO:…	8.76095	0.666117	0.002096	0.042283
ENSG00000166546	BEAN1	chr16			membrane, integral component of membrane, intrinsic component of membrane, membrane part	GO:0016020, GO:0016021, GO:0031224, GO:0044425	16.3071	0.66505	0.000994	0.026977
ENSG00000155850	SLC26A2	chr5			ossification, transporter activity, ion channel activity, anion channel activity, chloride channel activity, extracellular region, cell, plasma membrane, integral component of plasma membrane, nucleobase-containing compound metabolic process, purine nucleotide metabolic process, purine nucleotide biosynthetic process, cellular aromatic compound metabolic process, nucleoside phosphate metabolic pr…	GO:0001503, GO:0005215, GO:0005216, GO:0005253, GO:0005254, GO:0005576, GO:0005623, GO:0005886, GO:0005887, GO:0006139, GO:0006163, GO:0006164, GO:0006725, GO:0006753, GO:0006790, GO:0006793, GO:0006796, GO:0006807, GO:0006810, GO:0006811, GO:0006820, GO:0006821, GO:0006835, GO:0006873, GO:0006885, GO:0008152, GO:0008271, GO:0008272, GO:0008509, GO:0008514, GO:0009058, GO:0009116, GO:0009117, GO:…	106.058	-0.375529	2.8e-05	0.002338
ENSG00000185028	LRRC14B	chr5					123.792	0.655176	1e-06	0.000258
ENSG00000141401	IMPA2	chr18	Metabolic pathways, Inositol phosphate metabolism, Phosphatidylinositol signaling system	hsa01100, hsa00562, hsa04070	magnesium ion binding, catalytic activity, binding, protein binding, intracellular, cell, cytoplasm, cytosol, carbohydrate metabolic process, inositol metabolic process, inositol biosynthetic process, alcohol metabolic process, lipid metabolic process, phospholipid metabolic process, glycerophospholipid metabolic process, phosphorus metabolic process, phosphate-containing compound metabolic proce…	GO:0000287, GO:0003824, GO:0005488, GO:0005515, GO:0005622, GO:0005623, GO:0005737, GO:0005829, GO:0005975, GO:0006020, GO:0006021, GO:0006066, GO:0006629, GO:0006644, GO:0006650, GO:0006793, GO:0006796, GO:0007154, GO:0007165, GO:0008152, GO:0008934, GO:0009056, GO:0009058, GO:0009987, GO:0016051, GO:0016310, GO:0016311, GO:0016787, GO:0016788, GO:0016791, GO:0019637, GO:0019751, GO:0023052, GO:…	69.0869	0.405401	3e-05	0.002498
ENSG00000204323	SMIM5	chr17			membrane, integral component of membrane, intrinsic component of membrane, membrane part	GO:0016020, GO:0016021, GO:0031224, GO:0044425	28.8916	0.648649	1.9e-05	0.001719
ENSG00000162576	MXRA8	chr1			extracellular region, cell, multicellular organism development, nervous system development, cell surface, cellular process, glial cell differentiation, membrane, integral component of membrane, glial cell development, neurogenesis, cell differentiation, intrinsic component of membrane, vesicle, membrane-bounded vesicle, multicellular organismal process, developmental process, gliogenesis, organel…	GO:0005576, GO:0005623, GO:0007275, GO:0007399, GO:0009986, GO:0009987, GO:0010001, GO:0016020, GO:0016021, GO:0021782, GO:0022008, GO:0030154, GO:0031224, GO:0031982, GO:0031988, GO:0032501, GO:0032502, GO:0042063, GO:0043226, GO:0043227, GO:0043230, GO:0044421, GO:0044425, GO:0044464, GO:0044699, GO:0044707, GO:0044763, GO:0044767, GO:0048468, GO:0048731, GO:0048856, GO:0048869, GO:0060856, GO:…	51.5811	-0.447882	3.1e-05	0.002527
ENSG00000143365	RORC	chr1	Inflammatory bowel disease (IBD), Circadian rhythm	hsa05321, hsa04710	RNA polymerase II transcription factor activity, sequence-specific DNA binding, nucleic acid binding transcription factor activity, cell activation, adaptive immune response, immune effector process, cell activation involved in immune response, lymphocyte activation involved in immune response, T cell activation involved in immune response, alpha-beta T cell activation involved in immune response…	GO:0000981, GO:0001071, GO:0001775, GO:0002250, GO:0002252, GO:0002263, GO:0002285, GO:0002286, GO:0002287, GO:0002292, GO:0002293, GO:0002294, GO:0002366, GO:0002376, GO:0002460, GO:0002520, GO:0002521, GO:0003676, GO:0003677, GO:0003700, GO:0003707, GO:0004871, GO:0004872, GO:0004879, GO:0005488, GO:0005496, GO:0005515, GO:0005622, GO:0005623, GO:0005634, GO:0005654, GO:0005730, GO:0005975, GO:…	141.545	0.638026	6.1e-05	0.003948
ENSG00000117480	FAAH	chr1	Retrograde endocannabinoid signaling	hsa04723	long-chain fatty acid metabolic process, catalytic activity, binding, protein binding, intracellular, cell, cytoplasm, endoplasmic reticulum, endoplasmic reticulum membrane, cytoskeleton, organic acid metabolic process, lipid metabolic process, fatty acid metabolic process, icosanoid metabolic process, metabolic process, catabolic process, fatty acid catabolic process, cellular process, endomembr…	GO:0001676, GO:0003824, GO:0005488, GO:0005515, GO:0005622, GO:0005623, GO:0005737, GO:0005783, GO:0005789, GO:0005856, GO:0006082, GO:0006629, GO:0006631, GO:0006690, GO:0008152, GO:0009056, GO:0009062, GO:0009987, GO:0012505, GO:0016020, GO:0016021, GO:0016042, GO:0016054, GO:0016298, GO:0016787, GO:0016788, GO:0016810, GO:0016811, GO:0016874, GO:0016879, GO:0016884, GO:0017064, GO:0019369, GO:…	9.78249	0.635931	0.000124	0.006693
ENSG00000150760	DOCK1	chr10	Regulation of actin cytoskeleton, Focal adhesion, Bacterial invasion of epithelial cells, Shigellosis	hsa04810, hsa04510, hsa05100, hsa05131	immune effector process, activation of immune response, immune system process, immune response-activating cell surface receptor signaling pathway, Fc receptor mediated stimulatory signaling pathway, immune response-regulating cell surface receptor signaling pathway involved in phagocytosis, regulation of immune system process, positive regulation of immune system process, immune response-activati…	GO:0002252, GO:0002253, GO:0002376, GO:0002429, GO:0002431, GO:0002433, GO:0002682, GO:0002684, GO:0002757, GO:0002764, GO:0002768, GO:0005085, GO:0005088, GO:0005089, GO:0005096, GO:0005488, GO:0005515, GO:0005622, GO:0005623, GO:0005634, GO:0005654, GO:0005737, GO:0005829, GO:0006810, GO:0006897, GO:0006909, GO:0006911, GO:0006915, GO:0006928, GO:0006950, GO:0006955, GO:0006996, GO:0007010, GO:…	469.865	-0.168224	3.2e-05	0.00259
ENSG00000133794	ARNTL	chr11	Herpes simplex infection, Dopaminergic synapse, Circadian rhythm	hsa05168, hsa04728, hsa04710	reproduction, protein import into nucleus, translocation, regulatory region DNA binding, transcription regulatory region sequence-specific DNA binding, RNA polymerase II transcription factor activity, sequence-specific DNA binding, transcription factor activity, RNA polymerase II core promoter proximal region sequence-specific binding, transcription factor activity, protein binding, transcription…	GO:0000003, GO:0000060, GO:0000975, GO:0000976, GO:0000981, GO:0000982, GO:0000988, GO:0000989, GO:0001046, GO:0001047, GO:0001067, GO:0001071, GO:0001076, GO:0001190, GO:0001191, GO:0002064, GO:0002065, GO:0002066, GO:0002067, GO:0002068, GO:0002790, GO:0002791, GO:0003309, GO:0003323, GO:0003676, GO:0003677, GO:0003690, GO:0003700, GO:0005102, GO:0005488, GO:0005515, GO:0005622, GO:0005623, GO:…	99.0249	0.630185	0.001014	0.027326
ENSG00000114790	ARHGEF26	chr3	Bacterial invasion of epithelial cells	hsa05100	cell morphogenesis, cell morphogenesis involved in differentiation, ruffle, endothelial cell development, endothelial cell morphogenesis, epithelial cell development, endothelium development, epithelial cell morphogenesis, guanyl-nucleotide exchange factor activity, Ras guanyl-nucleotide exchange factor activity, Rho guanyl-nucleotide exchange factor activity, cell, cell communication, signal tra…	GO:0000902, GO:0000904, GO:0001726, GO:0001885, GO:0001886, GO:0002064, GO:0003158, GO:0003382, GO:0005085, GO:0005088, GO:0005089, GO:0005623, GO:0007154, GO:0007165, GO:0007264, GO:0007265, GO:0007266, GO:0009653, GO:0009888, GO:0009966, GO:0009987, GO:0010646, GO:0016043, GO:0022607, GO:0023051, GO:0023052, GO:0030030, GO:0030031, GO:0030154, GO:0030855, GO:0031252, GO:0031529, GO:0032502, GO:…	52.7996	-0.49853	3.2e-05	0.002616
ENSG00000197283	SYNGAP1	chr6	Ras signaling pathway	hsa04014	MAPK cascade, cell morphogenesis, cell morphogenesis involved in differentiation, regulation of protein phosphorylation, system process, GTPase activator activity, binding, protein binding, intracellular, cell, cytoplasm, cytosol, plasma membrane, cellular protein modification process, protein phosphorylation, phosphorus metabolic process, phosphate-containing compound metabolic process, apoptoti…	GO:0000165, GO:0000902, GO:0000904, GO:0001932, GO:0003008, GO:0005096, GO:0005488, GO:0005515, GO:0005622, GO:0005623, GO:0005737, GO:0005829, GO:0005886, GO:0006464, GO:0006468, GO:0006793, GO:0006796, GO:0006915, GO:0007154, GO:0007165, GO:0007264, GO:0007265, GO:0007267, GO:0007268, GO:0007275, GO:0007389, GO:0007399, GO:0007409, GO:0007610, GO:0007611, GO:0007612, GO:0007632, GO:0008047, GO:…	53.5849	-0.288225	3.4e-05	0.002759
ENSG00000274317	LINC02334	chr13					233.237	0.628356	0	9.6e-05
ENSG00000112210	RAB23	chr6			autophagosome assembly, nucleotide binding, cell morphogenesis, skeletal system development, nucleoside binding, purine nucleoside binding, catalytic activity, GTPase activity, binding, protein binding, GTP binding, extracellular region, intracellular, cell, cytoplasm, endosome, vacuole, vacuolar membrane, autophagosome, plasma membrane, protein targeting, protein import into nucleus, transport, …	GO:0000045, GO:0000166, GO:0000902, GO:0001501, GO:0001882, GO:0001883, GO:0003824, GO:0003924, GO:0005488, GO:0005515, GO:0005525, GO:0005576, GO:0005622, GO:0005623, GO:0005737, GO:0005768, GO:0005773, GO:0005774, GO:0005776, GO:0005886, GO:0006605, GO:0006606, GO:0006810, GO:0006886, GO:0006913, GO:0006914, GO:0006950, GO:0006952, GO:0006968, GO:0006996, GO:0007033, GO:0007154, GO:0007165, GO:…	139.795	-0.301924	3.5e-05	0.00276
ENSG00000244161	FLNB-AS1	chr3					8.83473	0.628051	0.001415	0.033409
ENSG00000242808	SOX2-OT	chr3					42.1392	0.623661	2.6e-05	0.002223
ENSG00000068976	PYGM	chr11	Metabolic pathways, Insulin signaling pathway, Glucagon signaling pathway, Starch and sucrose metabolism, Insulin resistance	hsa01100, hsa04910, hsa04922, hsa00500, hsa04931	nucleotide binding, polysaccharide catabolic process, response to hypoxia, nucleoside binding, purine nucleoside binding, catalytic activity, phosphorylase activity, binding, protein binding, extracellular region, intracellular, cell, cytoplasm, endoplasmic reticulum, cytosol, carbohydrate metabolic process, polysaccharide metabolic process, glycogen metabolic process, glycogen catabolic process,…	GO:0000166, GO:0000272, GO:0001666, GO:0001882, GO:0001883, GO:0003824, GO:0004645, GO:0005488, GO:0005515, GO:0005576, GO:0005622, GO:0005623, GO:0005737, GO:0005783, GO:0005829, GO:0005975, GO:0005976, GO:0005977, GO:0005980, GO:0006073, GO:0006091, GO:0006112, GO:0006873, GO:0006874, GO:0006875, GO:0006950, GO:0008144, GO:0008152, GO:0008184, GO:0009056, GO:0009057, GO:0009251, GO:0009628, GO:…	307.674	0.472169	3.6e-05	0.002851
ENSG00000131725	WDR44	chrX			binding, protein binding, intracellular, cell, cytoplasm, endosome, vacuole, vacuolar membrane, Golgi apparatus, cytosol, cytoskeleton, microtubule, movement of cell or subcellular component, cellular process, endosome membrane, endomembrane system, microtubule cytoskeleton, membrane, cell migration, Ras GTPase binding, Rab GTPase binding, enzyme binding, regulation of cell migration, organelle m…	GO:0005488, GO:0005515, GO:0005622, GO:0005623, GO:0005737, GO:0005768, GO:0005773, GO:0005774, GO:0005794, GO:0005829, GO:0005856, GO:0005874, GO:0006928, GO:0009987, GO:0010008, GO:0012505, GO:0015630, GO:0016020, GO:0016477, GO:0017016, GO:0017137, GO:0019899, GO:0030334, GO:0031090, GO:0031267, GO:0032879, GO:0040011, GO:0040012, GO:0043226, GO:0043227, GO:0043228, GO:0043229, GO:0043231, GO:…	180.438	-0.174317	3.7e-05	0.002883
ENSG00000196353	CPNE4	chr3			binding, protein binding, extracellular region, vesicle, membrane-bounded vesicle, organelle, membrane-bounded organelle, extracellular organelle, extracellular region part, extracellular exosome, extracellular vesicle	GO:0005488, GO:0005515, GO:0005576, GO:0031982, GO:0031988, GO:0043226, GO:0043227, GO:0043230, GO:0044421, GO:0070062, GO:1903561	150.831	0.621875	0.002154	0.042935
ENSG00000154040	CABYR	chr18			reproduction, developmental process involved in reproduction, cilium movement, epithelial cilium movement, binding, calcium ion binding, protein binding, intracellular, cell, nucleus, cytoplasm, cytoskeleton, cilium, movement of cell or subcellular component, microtubule-based process, microtubule-based movement, gamete generation, germ cell development, spermatogenesis, spermatid development, ce…	GO:0000003, GO:0003006, GO:0003341, GO:0003351, GO:0005488, GO:0005509, GO:0005515, GO:0005622, GO:0005623, GO:0005634, GO:0005737, GO:0005856, GO:0005929, GO:0006928, GO:0007017, GO:0007018, GO:0007276, GO:0007281, GO:0007283, GO:0007286, GO:0009987, GO:0017124, GO:0019899, GO:0019904, GO:0019953, GO:0021700, GO:0022412, GO:0022414, GO:0030154, GO:0031514, GO:0032501, GO:0032502, GO:0032504, GO:…	4.05161	-1.01243	3.8e-05	0.00293
ENSG00000196208	GREB1	chr2			extracellular region, membrane, integral component of membrane, intrinsic component of membrane, vesicle, membrane-bounded vesicle, organelle, membrane-bounded organelle, extracellular organelle, extracellular region part, membrane part, extracellular exosome, extracellular vesicle	GO:0005576, GO:0016020, GO:0016021, GO:0031224, GO:0031982, GO:0031988, GO:0043226, GO:0043227, GO:0043230, GO:0044421, GO:0044425, GO:0070062, GO:1903561	142.643	0.618215	0	1.2e-05
ENSG00000111077	TNS2	chr12			urogenital system development, kidney development, catalytic activity, phosphoprotein phosphatase activity, binding, protein binding, intracellular, cell, plasma membrane, adherens junction, cell-substrate adherens junction, focal adhesion, cellular protein modification process, protein dephosphorylation, phosphorus metabolic process, phosphate-containing compound metabolic process, cell communic…	GO:0001655, GO:0001822, GO:0003824, GO:0004721, GO:0005488, GO:0005515, GO:0005622, GO:0005623, GO:0005886, GO:0005912, GO:0005924, GO:0005925, GO:0006464, GO:0006470, GO:0006793, GO:0006796, GO:0007154, GO:0007165, GO:0007275, GO:0008152, GO:0008283, GO:0008285, GO:0009987, GO:0014823, GO:0014850, GO:0016020, GO:0016311, GO:0016787, GO:0016788, GO:0016791, GO:0019538, GO:0019725, GO:0019899, GO:…	642.06	0.23417	3.8e-05	0.00293
ENSG00000115425	PECR	chr2	Peroxisome, Fatty acid metabolism, Biosynthesis of unsaturated fatty acids	hsa04146, hsa01212, hsa01040	catalytic activity, receptor binding, binding, protein binding, intracellular, cell, cytoplasm, mitochondrion, peroxisome, peroxisomal membrane, alcohol metabolic process, organic acid metabolic process, lipid metabolic process, fatty acid metabolic process, fatty acid biosynthetic process, isoprenoid metabolic process, terpenoid metabolic process, metabolic process, lipid biosynthetic process, b…	GO:0003824, GO:0005102, GO:0005488, GO:0005515, GO:0005622, GO:0005623, GO:0005737, GO:0005739, GO:0005777, GO:0005778, GO:0006066, GO:0006082, GO:0006629, GO:0006631, GO:0006633, GO:0006720, GO:0006721, GO:0008152, GO:0008610, GO:0009058, GO:0009987, GO:0016020, GO:0016053, GO:0016101, GO:0016491, GO:0016627, GO:0016628, GO:0019166, GO:0019752, GO:0031090, GO:0031903, GO:0032787, GO:0033306, GO:…	18.9784	0.617026	0.000112	0.006257
ENSG00000187193	MT1X	chr16	Mineral absorption	hsa04978	binding, protein binding, intracellular, cell, nucleus, cytoplasm, zinc ion binding, cellular process, response to organic substance, response to inorganic substance, response to metal ion, response to zinc ion, response to cytokine, response to erythropoietin, cellular response to erythropoietin, growth, regulation of growth, response to chemical, ion binding, cation binding, organelle, membrane…	GO:0005488, GO:0005515, GO:0005622, GO:0005623, GO:0005634, GO:0005737, GO:0008270, GO:0009987, GO:0010033, GO:0010035, GO:0010038, GO:0010043, GO:0034097, GO:0036017, GO:0036018, GO:0040007, GO:0040008, GO:0042221, GO:0043167, GO:0043169, GO:0043226, GO:0043227, GO:0043229, GO:0043231, GO:0044424, GO:0044444, GO:0044464, GO:0045926, GO:0046686, GO:0046872, GO:0046914, GO:0048471, GO:0048519, GO:…	42.6836	0.614109	0.000335	0.013427
ENSG00000146426	TIAM2	chr6			signal transducer activity, receptor signaling protein activity, guanyl-nucleotide exchange factor activity, Ras guanyl-nucleotide exchange factor activity, Rho guanyl-nucleotide exchange factor activity, GTPase activator activity, extracellular region, intracellular, cell, cytoplasm, cytosol, apoptotic process, cell communication, signal transduction, small GTPase mediated signal transduction, R…	GO:0004871, GO:0005057, GO:0005085, GO:0005088, GO:0005089, GO:0005096, GO:0005576, GO:0005622, GO:0005623, GO:0005737, GO:0005829, GO:0006915, GO:0007154, GO:0007165, GO:0007264, GO:0007265, GO:0007266, GO:0008047, GO:0008219, GO:0009966, GO:0009987, GO:0010646, GO:0010941, GO:0010942, GO:0012501, GO:0016020, GO:0023051, GO:0023052, GO:0030027, GO:0030175, GO:0030234, GO:0030426, GO:0030427, GO:…	113.572	-0.400474	4e-05	0.00303
ENSG00000176658	MYO1D	chr17			microfilament motor activity, nucleotide binding, nucleoside binding, purine nucleoside binding, motor activity, actin binding, catalytic activity, binding, protein binding, calmodulin binding, ATP binding, extracellular region, intracellular, cell, cytoplasm, endosome, vacuole, endoplasmic reticulum, smooth endoplasmic reticulum, cytosol, cytoskeleton, plasma membrane, brush border, phosphorus m…	GO:0000146, GO:0000166, GO:0001882, GO:0001883, GO:0003774, GO:0003779, GO:0003824, GO:0005488, GO:0005515, GO:0005516, GO:0005524, GO:0005576, GO:0005622, GO:0005623, GO:0005737, GO:0005768, GO:0005773, GO:0005783, GO:0005790, GO:0005829, GO:0005856, GO:0005886, GO:0005903, GO:0006793, GO:0006796, GO:0006810, GO:0007034, GO:0008092, GO:0008152, GO:0009892, GO:0009987, GO:0010563, GO:0010921, GO:…	134.206	-0.398436	4e-05	0.00303
ENSG00000153721	CNKSR3	chr6			MAPK cascade, regulation of protein phosphorylation, negative regulation of protein phosphorylation, regulation of sodium ion transport, binding, protein binding, intracellular, cell, cytoplasm, cellular protein modification process, protein phosphorylation, phosphorus metabolic process, phosphate-containing compound metabolic process, transport, ion transport, cation transport, sodium ion transp…	GO:0000165, GO:0001932, GO:0001933, GO:0002028, GO:0005488, GO:0005515, GO:0005622, GO:0005623, GO:0005737, GO:0006464, GO:0006468, GO:0006793, GO:0006796, GO:0006810, GO:0006811, GO:0006812, GO:0006814, GO:0007154, GO:0007165, GO:0008152, GO:0009892, GO:0009966, GO:0009968, GO:0009987, GO:0010563, GO:0010605, GO:0010646, GO:0010648, GO:0010765, GO:0010959, GO:0015672, GO:0016020, GO:0016310, GO:…	208.528	-0.392279	4e-05	0.003045
ENSG00000214787	MS4A4E	chr11					29.8976	0.61349	0.002037	0.041774
ENSG00000196950	SLC39A10	chr2			transition metal ion transport, cell activation, B cell apoptotic process, activation of immune response, immune system process, immune response-activating cell surface receptor signaling pathway, regulation of immune system process, positive regulation of immune system process, regulation of leukocyte activation, positive regulation of leukocyte activation, immune response-activating signal tran…	GO:0000041, GO:0001775, GO:0001783, GO:0002253, GO:0002376, GO:0002429, GO:0002682, GO:0002684, GO:0002694, GO:0002696, GO:0002757, GO:0002764, GO:0002768, GO:0002902, GO:0002903, GO:0005215, GO:0005385, GO:0005623, GO:0005886, GO:0005887, GO:0006464, GO:0006470, GO:0006793, GO:0006796, GO:0006810, GO:0006811, GO:0006812, GO:0006829, GO:0006873, GO:0006875, GO:0006882, GO:0006915, GO:0006955, GO:…	144.878	-0.411421	4.1e-05	0.003068
ENSG00000115648	MLPH	chr2			binding, protein binding, extracellular region, intracellular, cell, cytoplasm, transport, intracellular protein transport, protein localization, protein transport, Ras GTPase binding, Rab GTPase binding, enzyme binding, dendrite, small GTPase binding, vesicle, membrane-bounded vesicle, macromolecule localization, cellular protein localization, somatodendritic compartment, cell projection, neuron…	GO:0005488, GO:0005515, GO:0005576, GO:0005622, GO:0005623, GO:0005737, GO:0006810, GO:0006886, GO:0008104, GO:0015031, GO:0017016, GO:0017137, GO:0019899, GO:0030425, GO:0031267, GO:0031982, GO:0031988, GO:0033036, GO:0034613, GO:0036477, GO:0042995, GO:0043005, GO:0043167, GO:0043169, GO:0043226, GO:0043227, GO:0043230, GO:0044421, GO:0044424, GO:0044444, GO:0044464, GO:0045184, GO:0046872, GO:…	202.429	0.609452	0	4.6e-05
ENSG00000133800	LYVE1	chr11			signal transducer activity, receptor activity, transmembrane signaling receptor activity, binding, protein binding, glycosaminoglycan binding, hyaluronic acid binding, extracellular region, cell, plasma membrane, integral component of plasma membrane, aminoglycan metabolic process, aminoglycan catabolic process, glycosaminoglycan catabolic process, nitrogen compound metabolic process, transport, …	GO:0004871, GO:0004872, GO:0004888, GO:0005488, GO:0005515, GO:0005539, GO:0005540, GO:0005576, GO:0005623, GO:0005886, GO:0005887, GO:0006022, GO:0006026, GO:0006027, GO:0006807, GO:0006810, GO:0006928, GO:0006950, GO:0007154, GO:0007155, GO:0007160, GO:0007165, GO:0008152, GO:0009056, GO:0009057, GO:0009611, GO:0009653, GO:0009987, GO:0016020, GO:0016021, GO:0022610, GO:0023052, GO:0030203, GO:…	125.128	0.607385	0.000823	0.023879
ENSG00000101871	MID1	chrX	Ubiquitin mediated proteolysis	hsa04120	MAPK cascade, microtubule cytoskeleton organization, regulation of protein phosphorylation, positive regulation of protein phosphorylation, immune system process, catalytic activity, binding, protein binding, intracellular, cell, cytoplasm, spindle, cytosol, cytoskeleton, microtubule, microtubule associated complex, cytoplasmic microtubule, cellular protein modification process, protein phosphory…	GO:0000165, GO:0000226, GO:0001932, GO:0001934, GO:0002376, GO:0003824, GO:0005488, GO:0005515, GO:0005622, GO:0005623, GO:0005737, GO:0005819, GO:0005829, GO:0005856, GO:0005874, GO:0005875, GO:0005881, GO:0006464, GO:0006468, GO:0006793, GO:0006796, GO:0006950, GO:0006952, GO:0006955, GO:0006996, GO:0007010, GO:0007017, GO:0007019, GO:0007026, GO:0007154, GO:0007165, GO:0007166, GO:0007275, GO:…	88.7379	-0.571242	4.1e-05	0.003094
ENSG00000163406	SLC15A2	chr3			transporter activity, binding, protein binding, extracellular region, cell, plasma membrane, integral component of plasma membrane, transport, ion transport, cation transport, hydrogen transport, oligopeptide transport, protein localization, cation transmembrane transporter activity, protein transport, ion transmembrane transporter activity, peptide transporter activity, oligopeptide transporter …	GO:0005215, GO:0005488, GO:0005515, GO:0005576, GO:0005623, GO:0005886, GO:0005887, GO:0006810, GO:0006811, GO:0006812, GO:0006818, GO:0006857, GO:0008104, GO:0008324, GO:0015031, GO:0015075, GO:0015197, GO:0015198, GO:0015291, GO:0015293, GO:0015294, GO:0015295, GO:0015333, GO:0015672, GO:0015833, GO:0015893, GO:0015992, GO:0016020, GO:0016021, GO:0022804, GO:0022857, GO:0022891, GO:0022892, GO:…	80.9645	0.607375	0.000651	0.020716
ENSG00000225383	SFTA1P	chr10					3.08746	-1.33412	4.3e-05	0.003196
ENSG00000197776	KLHDC1	chr14			intracellular, cell, cytoplasm, intracellular part, cell part	GO:0005622, GO:0005623, GO:0005737, GO:0044424, GO:0044464	63.527	0.288258	4.3e-05	0.003196
ENSG00000133026	MYH10	chr17	Tight junction, Regulation of actin cytoskeleton, Salmonella infection	hsa04530, hsa04810, hsa05132	microfilament motor activity, nucleotide binding, mitotic cell cycle, mitotic cytokinesis, cell morphogenesis, cell morphogenesis involved in differentiation, cytokinesis, blood vessel development, eye development, in utero embryonic development, stress fiber, neuron migration, plasma membrane repair, nucleoside binding, purine nucleoside binding, vasculature development, system process, cardiac …	GO:0000146, GO:0000166, GO:0000278, GO:0000281, GO:0000902, GO:0000904, GO:0000910, GO:0001568, GO:0001654, GO:0001701, GO:0001725, GO:0001764, GO:0001778, GO:0001882, GO:0001883, GO:0001944, GO:0003008, GO:0003205, GO:0003279, GO:0003774, GO:0003779, GO:0003824, GO:0005488, GO:0005515, GO:0005516, GO:0005524, GO:0005576, GO:0005622, GO:0005623, GO:0005634, GO:0005737, GO:0005739, GO:0005819, GO:…	624.415	-0.291125	4.3e-05	0.003205
ENSG00000223764	LINC02593	chr1					1.94105	-1.97528	4.4e-05	0.00321
ENSG00000003096	KLHL13	chrX	Ubiquitin mediated proteolysis	hsa04120	ubiquitin ligase complex, mitotic cell cycle, nuclear division, cytokinesis, catalytic activity, ubiquitin-protein transferase activity, intracellular, cell, cellular protein modification process, organelle organization, cell cycle, mitotic nuclear division, metabolic process, cellular process, cellular component organization, protein ubiquitination, transferase activity, protein metabolic proces…	GO:0000151, GO:0000278, GO:0000280, GO:0000910, GO:0003824, GO:0004842, GO:0005622, GO:0005623, GO:0006464, GO:0006996, GO:0007049, GO:0007067, GO:0008152, GO:0009987, GO:0016043, GO:0016567, GO:0016740, GO:0019538, GO:0019787, GO:0022402, GO:0030496, GO:0031461, GO:0031463, GO:0032446, GO:0032991, GO:0036211, GO:0043170, GO:0043234, GO:0043412, GO:0044237, GO:0044238, GO:0044260, GO:0044267, GO:…	52.5639	-0.47034	4.4e-05	0.00321
ENSG00000122547	EEPD1	chr7			nucleic acid binding, DNA binding, binding, nucleobase-containing compound metabolic process, DNA metabolic process, DNA repair, cellular aromatic compound metabolic process, nitrogen compound metabolic process, response to stress, cellular response to DNA damage stimulus, metabolic process, cellular process, cellular response to stress, cellular nitrogen compound metabolic process, macromolecule…	GO:0003676, GO:0003677, GO:0005488, GO:0006139, GO:0006259, GO:0006281, GO:0006725, GO:0006807, GO:0006950, GO:0006974, GO:0008152, GO:0009987, GO:0033554, GO:0034641, GO:0043170, GO:0044237, GO:0044238, GO:0044260, GO:0046483, GO:0050896, GO:0051716, GO:0071704, GO:0090304, GO:0097159, GO:1901360, GO:1901363	66.1009	0.359079	4.4e-05	0.00321
ENSG00000197299	BLM	chr15	Fanconi anemia pathway, Homologous recombination	hsa03460, hsa03440	regulation of DNA recombination, cell cycle checkpoint, DNA damage checkpoint, regulation of cyclin-dependent protein serine/threonine kinase activity, G2/M transition of mitotic cell cycle, nucleotide binding, DNA secondary structure binding, nuclear chromosome, mitotic cell cycle, bubble DNA binding, double-strand break repair via homologous recombination, recombinational repair, DNA double-str…	GO:0000018, GO:0000075, GO:0000077, GO:0000079, GO:0000086, GO:0000166, GO:0000217, GO:0000228, GO:0000278, GO:0000405, GO:0000724, GO:0000725, GO:0000729, GO:0000731, GO:0000732, GO:0000733, GO:0000781, GO:0000793, GO:0000794, GO:0000795, GO:0000800, GO:0001882, GO:0001883, GO:0001932, GO:0002039, GO:0003676, GO:0003677, GO:0003678, GO:0003697, GO:0003824, GO:0004003, GO:0004386, GO:0005488, GO:…	91.6516	0.606579	0.000348	0.013868
ENSG00000113657	DPYSL3	chr5			catalytic activity, binding, protein binding, glycosaminoglycan binding, extracellular region, extracellular space, intracellular, cell, cytoplasm, cytosol, cytoskeleton, actin filament, protein complex assembly, movement of cell or subcellular component, response to stress, organelle organization, cytoskeleton organization, actin filament organization, multicellular organism development, nervous…	GO:0003824, GO:0005488, GO:0005515, GO:0005539, GO:0005576, GO:0005615, GO:0005622, GO:0005623, GO:0005737, GO:0005829, GO:0005856, GO:0005884, GO:0006461, GO:0006928, GO:0006950, GO:0006996, GO:0007010, GO:0007015, GO:0007275, GO:0007399, GO:0008092, GO:0009611, GO:0009987, GO:0010033, GO:0010720, GO:0010721, GO:0010975, GO:0010976, GO:0010977, GO:0012505, GO:0015629, GO:0016023, GO:0016043, GO:…	181.393	-0.498449	4.5e-05	0.003228
ENSG00000186377	CYP4X1	chr1	Serotonergic synapse	hsa04726	catalytic activity, monooxygenase activity, binding, iron ion binding, intracellular, cell, cytoplasm, endoplasmic reticulum, endoplasmic reticulum membrane, metabolic process, endomembrane system, membrane, integral component of membrane, oxidoreductase activity, oxidoreductase activity, acting on paired donors, with incorporation or reduction of molecular oxygen, oxidoreductase activity, acting…	GO:0003824, GO:0004497, GO:0005488, GO:0005506, GO:0005622, GO:0005623, GO:0005737, GO:0005783, GO:0005789, GO:0008152, GO:0012505, GO:0016020, GO:0016021, GO:0016491, GO:0016705, GO:0016712, GO:0020037, GO:0031224, GO:0042175, GO:0043167, GO:0043169, GO:0043226, GO:0043227, GO:0043229, GO:0043231, GO:0044422, GO:0044424, GO:0044425, GO:0044432, GO:0044444, GO:0044446, GO:0044464, GO:0044699, GO:…	35.8315	0.604506	6.8e-05	0.004311
ENSG00000241362	RPL36AP43	chr15					6.32421	0.604435	0.001404	0.03338
ENSG00000151694	ADAM17	chr2	Alzheimer's disease, Epithelial cell signaling in Helicobacter pylori infection, Notch signaling pathway	hsa05010, hsa05120, hsa04330	regulation of cyclin-dependent protein serine/threonine kinase activity, G1/S transition of mitotic cell cycle, mitotic cell cycle, regulation of cell growth, response to hypoxia, ruffle, cell activation, leukocyte homeostasis, cytokine production, regulation of cytokine production, positive regulation of cytokine production, regulation of protein phosphorylation, positive regulation of protein p…	GO:0000079, GO:0000082, GO:0000278, GO:0001558, GO:0001666, GO:0001726, GO:0001775, GO:0001776, GO:0001816, GO:0001817, GO:0001819, GO:0001932, GO:0001934, GO:0002009, GO:0002011, GO:0002237, GO:0002250, GO:0002252, GO:0002262, GO:0002376, GO:0002443, GO:0002444, GO:0002446, GO:0002460, GO:0002467, GO:0002520, GO:0002521, GO:0002682, GO:0002684, GO:0002685, GO:0002687, GO:0002688, GO:0002690, GO:…	195.812	-0.165658	4.6e-05	0.003286
ENSG00000152767	FARP1	chr13			cell morphogenesis, cell morphogenesis involved in differentiation, guanyl-nucleotide exchange factor activity, Ras guanyl-nucleotide exchange factor activity, Rho guanyl-nucleotide exchange factor activity, binding, protein binding, intracellular, cell, cytoplasm, cytosol, cytoskeleton, plasma membrane, phosphorus metabolic process, phosphate-containing compound metabolic process, cell communica…	GO:0000902, GO:0000904, GO:0005085, GO:0005088, GO:0005089, GO:0005488, GO:0005515, GO:0005622, GO:0005623, GO:0005737, GO:0005829, GO:0005856, GO:0005886, GO:0006793, GO:0006796, GO:0007154, GO:0007165, GO:0007264, GO:0007265, GO:0007266, GO:0007275, GO:0007399, GO:0007416, GO:0008092, GO:0008152, GO:0009653, GO:0009892, GO:0009898, GO:0009966, GO:0009987, GO:0010563, GO:0010646, GO:0010921, GO:…	353.818	-0.530167	4.6e-05	0.003307
ENSG00000215483	LINC00598	chr13					25.2557	0.600767	0.001089	0.028371
ENSG00000101104	PABPC1L	chr20	RNA transport, mRNA surveillance pathway, RNA degradation	hsa03013, hsa03015, hsa03018	reproduction, nucleotide binding, oocyte maturation, developmental process involved in reproduction, nucleic acid binding, RNA binding, binding, extracellular region, nucleobase-containing compound metabolic process, mRNA polyadenylation, RNA processing, mRNA processing, cellular aromatic compound metabolic process, nitrogen compound metabolic process, gamete generation, germ cell development, fe…	GO:0000003, GO:0000166, GO:0001556, GO:0003006, GO:0003676, GO:0003723, GO:0005488, GO:0005576, GO:0006139, GO:0006378, GO:0006396, GO:0006397, GO:0006725, GO:0006807, GO:0007276, GO:0007281, GO:0007292, GO:0008152, GO:0009987, GO:0009994, GO:0010467, GO:0016070, GO:0016071, GO:0019953, GO:0021700, GO:0022412, GO:0022414, GO:0030154, GO:0031123, GO:0031124, GO:0031982, GO:0031988, GO:0032501, GO:…	26.4085	-0.389993	4.8e-05	0.00339
ENSG00000104177	MYEF2	chr15			nucleotide binding, nucleic acid binding, DNA binding, RNA binding, binding, protein binding, intracellular, cell, nucleus, nucleoplasm, cytoplasm, nucleobase-containing compound metabolic process, transcription, DNA-templated, cellular aromatic compound metabolic process, nitrogen compound metabolic process, multicellular organism development, nervous system development, metabolic process, biosy…	GO:0000166, GO:0003676, GO:0003677, GO:0003723, GO:0005488, GO:0005515, GO:0005622, GO:0005623, GO:0005634, GO:0005654, GO:0005737, GO:0006139, GO:0006351, GO:0006725, GO:0006807, GO:0007275, GO:0007399, GO:0008152, GO:0009058, GO:0009059, GO:0009987, GO:0010467, GO:0014902, GO:0016070, GO:0018130, GO:0019438, GO:0022008, GO:0030154, GO:0030182, GO:0031974, GO:0031981, GO:0032501, GO:0032502, GO:…	186.786	-0.283372	4.9e-05	0.00346
ENSG00000204262	COL5A2	chr2	Protein digestion and absorption	hsa04974	response to acid chemical, skeletal system development, ossification, eye development, formation of primary germ layer, endoderm formation, structural molecule activity, extracellular matrix structural constituent, binding, protein binding, extracellular region, proteinaceous extracellular matrix, collagen trimer, fibrillar collagen trimer, collagen type V trimer, intracellular, cell, cytoplasm, …	GO:0001101, GO:0001501, GO:0001503, GO:0001654, GO:0001704, GO:0001706, GO:0005198, GO:0005201, GO:0005488, GO:0005515, GO:0005576, GO:0005578, GO:0005581, GO:0005583, GO:0005588, GO:0005622, GO:0005623, GO:0005737, GO:0005783, GO:0005788, GO:0007275, GO:0007369, GO:0007423, GO:0007492, GO:0008152, GO:0009056, GO:0009653, GO:0009719, GO:0009790, GO:0009887, GO:0009888, GO:0009987, GO:0010033, GO:…	224.781	-0.466363	5e-05	0.003549
ENSG00000161681	SHANK1	chr19	Glutamatergic synapse	hsa04724	cell morphogenesis, cell morphogenesis involved in differentiation, G-protein coupled receptor binding, system process, receptor binding, structural molecule activity, binding, protein binding, intracellular, cell, cytoplasm, plasma membrane, integral component of plasma membrane, protein complex assembly, transport, ion transport, organelle organization, cytoskeleton organization, actin filament…	GO:0000902, GO:0000904, GO:0001664, GO:0003008, GO:0005102, GO:0005198, GO:0005488, GO:0005515, GO:0005622, GO:0005623, GO:0005737, GO:0005886, GO:0005887, GO:0006461, GO:0006810, GO:0006811, GO:0006996, GO:0007010, GO:0007015, GO:0007016, GO:0007154, GO:0007165, GO:0007166, GO:0007215, GO:0007267, GO:0007268, GO:0007275, GO:0007399, GO:0007600, GO:0007610, GO:0007611, GO:0007612, GO:0007613, GO:…	2.48019	-1.34644	5.1e-05	0.0036
ENSG00000253858	ENSG00000253858	chr5					4.71096	1.24971	5.1e-05	0.0036
ENSG00000133477	FAM83F	chr22					67.8413	0.599258	0.000124	0.006693
ENSG00000155760	FZD7	chr2	Signaling pathways regulating pluripotency of stem cells, mTOR signaling pathway, Wnt signaling pathway, Hippo signaling pathway, Melanogenesis, HTLV-I infection, Pathways in cancer, Proteoglycans in cancer, Basal cell carcinoma	hsa04550, hsa04150, hsa04310, hsa04390, hsa04916, hsa05166, hsa05200, hsa05205, hsa05217	MAPK cascade, cell morphogenesis, cell morphogenesis involved in differentiation, response to acid chemical, G-protein coupled receptor binding, formation of primary germ layer, ectoderm formation, cell fate specification, ectodermal cell fate commitment, ectodermal cell fate specification, establishment of planar polarity, morphogenesis of a polarized epithelium, cell activation, regulation of p…	GO:0000165, GO:0000902, GO:0000904, GO:0001101, GO:0001664, GO:0001704, GO:0001705, GO:0001708, GO:0001712, GO:0001715, GO:0001736, GO:0001738, GO:0001775, GO:0001932, GO:0001934, GO:0002009, GO:0002064, GO:0002376, GO:0002520, GO:0002521, GO:0003382, GO:0004871, GO:0004872, GO:0004888, GO:0004930, GO:0005102, GO:0005109, GO:0005488, GO:0005515, GO:0005623, GO:0005886, GO:0006139, GO:0006351, GO:…	148.101	-0.414376	5.2e-05	0.003601
ENSG00000196227	FAM217B	chr20					262.171	0.211037	5.2e-05	0.003612
ENSG00000182197	EXT1	chr8	Metabolic pathways, Glycosaminoglycan biosynthesis - heparan sulfate / heparin	hsa01100, hsa00534	Golgi membrane, polysaccharide biosynthetic process, cell morphogenesis, cell morphogenesis involved in differentiation, skeletal system development, ossification, catalytic activity, binding, protein binding, intracellular, cell, cytoplasm, endoplasmic reticulum, endoplasmic reticulum membrane, Golgi apparatus, carbohydrate metabolic process, polysaccharide metabolic process, aminoglycan metabol…	GO:0000139, GO:0000271, GO:0000902, GO:0000904, GO:0001501, GO:0001503, GO:0003824, GO:0005488, GO:0005515, GO:0005622, GO:0005623, GO:0005737, GO:0005783, GO:0005789, GO:0005794, GO:0005975, GO:0005976, GO:0006022, GO:0006023, GO:0006024, GO:0006029, GO:0006464, GO:0006486, GO:0006790, GO:0006807, GO:0006928, GO:0006935, GO:0007154, GO:0007165, GO:0007275, GO:0007369, GO:0007399, GO:0007409, GO:…	192.336	-0.3667	5.2e-05	0.003626
ENSG00000065923	SLC9A7	chrX			Golgi membrane, transporter activity, monovalent cation:proton antiporter activity, binding, protein binding, intracellular, cell, cytoplasm, endosome, vacuole, vacuolar membrane, Golgi apparatus, trans-Golgi network, transport, ion transport, cation transport, potassium ion transport, sodium ion transport, hydrogen transport, regulation of pH, cation transmembrane transporter activity, cellular …	GO:0000139, GO:0005215, GO:0005451, GO:0005488, GO:0005515, GO:0005622, GO:0005623, GO:0005737, GO:0005768, GO:0005773, GO:0005774, GO:0005794, GO:0005802, GO:0006810, GO:0006811, GO:0006812, GO:0006813, GO:0006814, GO:0006818, GO:0006885, GO:0008324, GO:0009987, GO:0010008, GO:0012505, GO:0015075, GO:0015077, GO:0015078, GO:0015079, GO:0015081, GO:0015291, GO:0015297, GO:0015298, GO:0015299, GO:…	54.0673	0.598178	7.9e-05	0.004889
ENSG00000108506	INTS2	chr17			DNA-directed RNA polymerase complex, binding, protein binding, intracellular, cell, nucleus, nuclear envelope, nucleoplasm, nucleobase-containing compound metabolic process, transcription, DNA-templated, transcription from RNA polymerase II promoter, RNA processing, cellular aromatic compound metabolic process, nitrogen compound metabolic process, metabolic process, biosynthetic process, macromol…	GO:0000428, GO:0005488, GO:0005515, GO:0005622, GO:0005623, GO:0005634, GO:0005635, GO:0005654, GO:0006139, GO:0006351, GO:0006366, GO:0006396, GO:0006725, GO:0006807, GO:0008152, GO:0009058, GO:0009059, GO:0009301, GO:0009987, GO:0010467, GO:0012505, GO:0016020, GO:0016021, GO:0016070, GO:0016073, GO:0016180, GO:0016591, GO:0018130, GO:0019438, GO:0030880, GO:0031090, GO:0031224, GO:0031965, GO:…	191.026	-0.234155	5.4e-05	0.003674
ENSG00000184113	CLDN5	chr22	Cell adhesion molecules (CAMs), Tight junction, Leukocyte transendothelial migration, Hepatitis C	hsa04514, hsa04530, hsa04670, hsa05160	endothelial cell development, epithelial cell development, heart morphogenesis, system process, outflow tract morphogenesis, endothelium development, structural molecule activity, binding, protein binding, extracellular region, intracellular, cell, cytoplasm, cytoskeleton, plasma membrane, cell-cell junction, bicellular tight junction, cell cortex, cell-cell junction assembly, cell communication,…	"GO:0001885	39.561	0.596288	4e-05	0.003045
ENSG00000236714	LINC01844	chr5					140.15	0.593414	3.4e-05	0.002759
ENSG00000142611	PRDM16	chr1			negative regulation of transcription from RNA polymerase II promoter, transcription factor activity, protein binding, transcription factor activity, transcription factor binding, immune system process, immune system development, leukocyte differentiation, myeloid leukocyte differentiation, regulation of immune system process, negative regulation of immune system process, regulation of myeloid leu…	GO:0000122, GO:0000988, GO:0000989, GO:0002376, GO:0002520, GO:0002521, GO:0002573, GO:0002682, GO:0002683, GO:0002761, GO:0002762, GO:0003676, GO:0003677, GO:0003712, GO:0003713, GO:0003824, GO:0005488, GO:0005515, GO:0005622, GO:0005623, GO:0005634, GO:0005737, GO:0005829, GO:0006091, GO:0006139, GO:0006325, GO:0006351, GO:0006355, GO:0006357, GO:0006366, GO:0006464, GO:0006479, GO:0006725, GO:…	159.741	0.293944	5.4e-05	0.003709
ENSG00000151726	ACSL1	chr4	Metabolic pathways, Adipocytokine signaling pathway, Peroxisome, Fatty acid degradation, Fatty acid metabolism, PPAR signaling pathway, Fatty acid biosynthesis	hsa01100, hsa04920, hsa04146, hsa00071, hsa01212, hsa03320, hsa00061	nucleotide binding, long-chain fatty acid metabolic process, nucleoside binding, purine nucleoside binding, regulation of protein phosphorylation, positive regulation of protein phosphorylation, catalytic activity, long-chain fatty acid-CoA ligase activity, binding, ATP binding, intracellular, cell, cytoplasm, mitochondrion, mitochondrial envelope, mitochondrial outer membrane, peroxisome, peroxi…	GO:0000166, GO:0001676, GO:0001882, GO:0001883, GO:0001932, GO:0001934, GO:0003824, GO:0004467, GO:0005488, GO:0005524, GO:0005622, GO:0005623, GO:0005737, GO:0005739, GO:0005740, GO:0005741, GO:0005777, GO:0005778, GO:0005783, GO:0005789, GO:0005886, GO:0006082, GO:0006464, GO:0006468, GO:0006629, GO:0006631, GO:0006637, GO:0006638, GO:0006639, GO:0006641, GO:0006732, GO:0006790, GO:0006793, GO:…	960.717	0.292685	5.5e-05	0.003722
ENSG00000237807	ENSG00000237807	chr8					227.005	0.592934	3.5e-05	0.002827
ENSG00000140090	SLC24A4	chr14	Olfactory transduction	hsa04740	system process, transporter activity, ion channel activity, cation channel activity, calcium channel activity, binding, calcium ion binding, intracellular, cell, cytoplasm, plasma membrane, integral component of plasma membrane, transport, ion transport, cation transport, potassium ion transport, sodium ion transport, calcium ion transport, cellular ion homeostasis, cellular calcium ion homeostas…	GO:0003008, GO:0005215, GO:0005216, GO:0005261, GO:0005262, GO:0005488, GO:0005509, GO:0005622, GO:0005623, GO:0005737, GO:0005886, GO:0005887, GO:0006810, GO:0006811, GO:0006812, GO:0006813, GO:0006814, GO:0006816, GO:0006873, GO:0006874, GO:0006875, GO:0007275, GO:0007600, GO:0007606, GO:0007608, GO:0008273, GO:0008324, GO:0009653, GO:0009887, GO:0009987, GO:0015075, GO:0015077, GO:0015079, GO:…	15.3466	0.589165	0.002623	0.048479
ENSG00000164330	EBF1	chr5			RNA polymerase II transcription factor activity, sequence-specific DNA binding, transcription factor activity, RNA polymerase II core promoter proximal region sequence-specific binding, nucleic acid binding transcription factor activity, transcriptional activator activity, RNA polymerase II core promoter proximal region sequence-specific binding, transcriptional activator activity, RNA polymerase…	GO:0000981, GO:0000982, GO:0001071, GO:0001077, GO:0001228, GO:0003676, GO:0003677, GO:0003700, GO:0005488, GO:0005515, GO:0005622, GO:0005623, GO:0005634, GO:0006139, GO:0006351, GO:0006355, GO:0006357, GO:0006366, GO:0006725, GO:0006807, GO:0007275, GO:0008152, GO:0009058, GO:0009059, GO:0009889, GO:0009891, GO:0009893, GO:0009987, GO:0010467, GO:0010468, GO:0010556, GO:0010557, GO:0010604, GO:…	290.249	0.295999	5.6e-05	0.003732
ENSG00000240207	ENSG00000240207	chr3					48.9762	0.508054	5.5e-05	0.003732
ENSG00000154328	NEIL2	chr8	Base excision repair	hsa03410	nucleic acid binding, DNA binding, damaged DNA binding, catalytic activity, DNA-(apurinic or apyrimidinic site) lyase activity, nuclease activity, endonuclease activity, endodeoxyribonuclease activity, deoxyribonuclease activity, binding, protein binding, intracellular, cell, nucleus, nucleoplasm, cytoplasm, spindle, cytoskeleton, microtubule, spindle microtubule, nucleobase-containing compound m…	GO:0003676, GO:0003677, GO:0003684, GO:0003824, GO:0003906, GO:0004518, GO:0004519, GO:0004520, GO:0004536, GO:0005488, GO:0005515, GO:0005622, GO:0005623, GO:0005634, GO:0005654, GO:0005737, GO:0005819, GO:0005856, GO:0005874, GO:0005876, GO:0006139, GO:0006220, GO:0006244, GO:0006259, GO:0006281, GO:0006284, GO:0006285, GO:0006289, GO:0006304, GO:0006725, GO:0006753, GO:0006793, GO:0006796, GO:…	58.2076	-0.321137	5.6e-05	0.003749
ENSG00000175556	LONRF3	chrX			catalytic activity, ATP-dependent peptidase activity, binding, protein binding, proteolysis, metabolic process, peptidase activity, zinc ion binding, pyrophosphatase activity, hydrolase activity, hydrolase activity, acting on acid anhydrides, hydrolase activity, acting on acid anhydrides, in phosphorus-containing anhydrides, ATPase activity, nucleoside-triphosphatase activity, protein metabolic p…	GO:0003824, GO:0004176, GO:0005488, GO:0005515, GO:0006508, GO:0008152, GO:0008233, GO:0008270, GO:0016462, GO:0016787, GO:0016817, GO:0016818, GO:0016887, GO:0017111, GO:0019538, GO:0042623, GO:0043167, GO:0043169, GO:0043170, GO:0044238, GO:0046872, GO:0046914, GO:0070011, GO:0071704	44.7288	0.585346	8.9e-05	0.005304
ENSG00000153094	BCL2L11	chr2	PI3K-Akt signaling pathway, FoxO signaling pathway, MicroRNAs in cancer, Apoptosis - multiple species, Non-alcoholic fatty liver disease (NAFLD), Apoptosis, EGFR tyrosine kinase inhibitor resistance	hsa04151, hsa04068, hsa05206, hsa04215, hsa04932, hsa04210, hsa01521	reproduction, urogenital system development, in utero embryonic development, leukocyte homeostasis, B cell homeostasis, B cell apoptotic process, kidney development, release of cytochrome c from mitochondria, protein insertion into mitochondrial membrane involved in apoptotic signaling pathway, cell killing, killing by symbiont of host cells, lymphocyte homeostasis, myeloid cell homeostasis, immu…	GO:0000003, GO:0001655, GO:0001701, GO:0001776, GO:0001782, GO:0001783, GO:0001822, GO:0001836, GO:0001844, GO:0001906, GO:0001907, GO:0002260, GO:0002262, GO:0002376, GO:0002520, GO:0003006, GO:0005488, GO:0005515, GO:0005622, GO:0005623, GO:0005737, GO:0005739, GO:0005740, GO:0005741, GO:0005829, GO:0005856, GO:0005868, GO:0005874, GO:0005875, GO:0006461, GO:0006508, GO:0006810, GO:0006839, GO:…	93.6449	0.400732	5.7e-05	0.003757
ENSG00000258851	ENSG00000258851	chr14					9.38497	-0.585107	0.001402	0.033374
ENSG00000115457	IGFBP2	chr2			reproduction, response to acid chemical, regulation of cell growth, cell activation, immune system process, regulation of immune system process, positive regulation of immune system process, regulation of leukocyte activation, positive regulation of leukocyte activation, receptor binding, binding, protein binding, insulin-like growth factor binding, extracellular region, extracellular space, intr…	GO:0000003, GO:0001101, GO:0001558, GO:0001775, GO:0002376, GO:0002682, GO:0002684, GO:0002694, GO:0002696, GO:0005102, GO:0005488, GO:0005515, GO:0005520, GO:0005576, GO:0005615, GO:0005622, GO:0005623, GO:0005737, GO:0005886, GO:0007154, GO:0007155, GO:0007159, GO:0007165, GO:0007166, GO:0007167, GO:0007169, GO:0007267, GO:0007565, GO:0007568, GO:0007584, GO:0008152, GO:0008283, GO:0008284, GO:…	115.116	-0.508405	5.7e-05	0.003775
ENSG00000177303	CASKIN2	chr17			intracellular, cell, cytoplasm, cell communication, signal transduction, cellular process, signaling, intracellular part, cell part, single-organism process, single organism signaling, single-organism cellular process, regulation of biological process, regulation of cellular process, response to stimulus, cellular response to stimulus, biological regulation	GO:0005622, GO:0005623, GO:0005737, GO:0007154, GO:0007165, GO:0009987, GO:0023052, GO:0044424, GO:0044464, GO:0044699, GO:0044700, GO:0044763, GO:0050789, GO:0050794, GO:0050896, GO:0051716, GO:0065007	170.174	0.235683	5.7e-05	0.003775
ENSG00000213722	DDAH2	chr6			citrulline metabolic process, catalytic activity, binding, protein binding, extracellular region, intracellular, cell, cytoplasm, mitochondrion, centrosome, microtubule organizing center, cytosol, cytoskeleton, organic acid metabolic process, cellular amino acid metabolic process, arginine metabolic process, arginine catabolic process, nitrogen compound metabolic process, nitric oxide biosyntheti…	GO:0000052, GO:0003824, GO:0005488, GO:0005515, GO:0005576, GO:0005622, GO:0005623, GO:0005737, GO:0005739, GO:0005813, GO:0005815, GO:0005829, GO:0005856, GO:0006082, GO:0006520, GO:0006525, GO:0006527, GO:0006807, GO:0006809, GO:0006915, GO:0007154, GO:0007165, GO:0007263, GO:0008152, GO:0008219, GO:0009056, GO:0009058, GO:0009063, GO:0009064, GO:0009065, GO:0009889, GO:0009891, GO:0009893, GO:…	99.1722	-0.322147	5.8e-05	0.003777
ENSG00000073417	PDE8A	chr15	Purine metabolism, Morphine addiction	hsa00230, hsa05032	catalytic activity, cyclic-nucleotide phosphodiesterase activity, 3',5'-cyclic-nucleotide phosphodiesterase activity, 3',5'-cyclic-AMP phosphodiesterase activity, binding, extracellular region, intracellular, cell, cytoplasm, cytosol, nucleobase-containing compound metabolic process, purine nucleotide metabolic process, purine nucleotide catabolic process, cAMP catabolic process, transcription, D…	GO:0003824, GO:0004112, GO:0004114, GO:0004115, GO:0005488, GO:0005576, GO:0005622, GO:0005623, GO:0005737, GO:0005829, GO:0006139, GO:0006163, GO:0006195, GO:0006198, GO:0006351, GO:0006355, GO:0006725, GO:0006753, GO:0006793, GO:0006796, GO:0006807, GO:0007154, GO:0007165, GO:0008081, GO:0008152, GO:0009056, GO:0009058, GO:0009059, GO:0009117, GO:0009150, GO:0009154, GO:0009166, GO:0009187, GO:…	260.085	-0.230501	5.9e-05	0.003871
ENSG00000174640	SLCO2A1	chr3			transporter activity, lipid transporter activity, organic acid transmembrane transporter activity, cell, plasma membrane, integral component of plasma membrane, transport, ion transport, anion transport, lipid transport, monocarboxylic acid transmembrane transporter activity, anion transmembrane transporter activity, organic anion transmembrane transporter activity, lipid localization, ion transm…	GO:0005215, GO:0005319, GO:0005342, GO:0005623, GO:0005886, GO:0005887, GO:0006810, GO:0006811, GO:0006820, GO:0006869, GO:0008028, GO:0008509, GO:0008514, GO:0010876, GO:0015075, GO:0015132, GO:0015245, GO:0015291, GO:0015347, GO:0015711, GO:0015718, GO:0015732, GO:0015908, GO:0016020, GO:0016021, GO:0022804, GO:0022857, GO:0022891, GO:0022892, GO:0031224, GO:0031226, GO:0033036, GO:0043252, GO:…	79.3381	-0.585651	0.000249	0.010914
ENSG00000236567	TCF3P1	chr9					19.9986	-0.58717	0.001505	0.034667
ENSG00000135540	NHSL1	chr6					458.053	-0.259334	6e-05	0.003911
ENSG00000113296	THBS4	chr5	PI3K-Akt signaling pathway, Phagosome, Malaria, Focal adhesion, ECM-receptor interaction	hsa04151, hsa04145, hsa05144, hsa04510, hsa04512	cell morphogenesis, angiogenesis, blood vessel development, regulation of protein phosphorylation, positive regulation of protein phosphorylation, endothelial cell proliferation, regulation of endothelial cell proliferation, positive regulation of endothelial cell proliferation, vasculature development, fibronectin binding, immune system process, regulation of immune system process, positive regu…	GO:0000902, GO:0001525, GO:0001568, GO:0001932, GO:0001934, GO:0001935, GO:0001936, GO:0001938, GO:0001944, GO:0001968, GO:0002376, GO:0002682, GO:0002684, GO:0002685, GO:0002687, GO:0002688, GO:0002690, GO:0005102, GO:0005178, GO:0005488, GO:0005509, GO:0005515, GO:0005518, GO:0005539, GO:0005576, GO:0005578, GO:0005604, GO:0005615, GO:0005622, GO:0005623, GO:0005737, GO:0005783, GO:0006461, GO:…	539.83	-0.590852	0.002302	0.044652
ENSG00000178162	FAR2P2	chr2					7.84289	-0.593006	0.001004	0.027196
ENSG00000283122	HYMAI	chr6					10.1794	-0.593549	0.000735	0.022151
ENSG00000164305	CASP3	chr4	p53 signaling pathway, Natural killer cell mediated cytotoxicity, Tuberculosis, Hepatitis B, Herpes simplex infection, Pathways in cancer, Proteoglycans in cancer, MAPK signaling pathway, Viral carcinogenesis, Viral myocarditis, MicroRNAs in cancer, Apoptosis - multiple species, Amoebiasis, Toxoplasmosis, Pertussis, TNF signaling pathway, Non-alcoholic fatty liver disease (NAFLD), AGE-RAGE signal…	hsa04115, hsa04650, hsa05152, hsa05161, hsa05168, hsa05200, hsa05205, hsa04010, hsa05203, hsa05416, hsa05206, hsa04215, hsa05146, hsa05145, hsa05133, hsa04668, hsa04932, hsa04933, hsa05010, hsa05134, hsa01524, hsa04210, hsa05012, hsa05014, hsa04726, hsa05210, hsa05016, hsa05120	regulation of cyclin-dependent protein serine/threonine kinase activity, response to reactive oxygen species, DNA catabolic process, endonucleolytic, cell morphogenesis, cell morphogenesis involved in differentiation, response to acid chemical, response to hypoxia, cell activation, leukocyte homeostasis, B cell homeostasis, regulation of protein phosphorylation, negative regulation of protein pho…	GO:0000079, GO:0000302, GO:0000737, GO:0000902, GO:0000904, GO:0001101, GO:0001666, GO:0001775, GO:0001776, GO:0001782, GO:0001932, GO:0001933, GO:0002020, GO:0002237, GO:0002260, GO:0002262, GO:0002376, GO:0002520, GO:0002682, GO:0002683, GO:0002694, GO:0002695, GO:0003008, GO:0003824, GO:0004175, GO:0004190, GO:0004197, GO:0004857, GO:0004860, GO:0004861, GO:0005102, GO:0005123, GO:0005126, GO:…	113.209	-0.339322	6.5e-05	0.004123
ENSG00000160310	PRMT2	chr21			G1/S transition of mitotic cell cycle, mitotic cell cycle, transcription factor activity, protein binding, transcription factor activity, transcription factor binding, transcription cofactor activity, transcription coactivator activity, catalytic activity, signal transducer activity, receptor binding, binding, protein binding, intracellular, cell, nucleus, nucleoplasm, transcription factor comple…	GO:0000082, GO:0000278, GO:0000988, GO:0000989, GO:0003712, GO:0003713, GO:0003824, GO:0004871, GO:0005102, GO:0005488, GO:0005515, GO:0005622, GO:0005623, GO:0005634, GO:0005654, GO:0005667, GO:0005730, GO:0005737, GO:0005829, GO:0006139, GO:0006325, GO:0006351, GO:0006355, GO:0006464, GO:0006479, GO:0006725, GO:0006807, GO:0006915, GO:0006996, GO:0007049, GO:0007154, GO:0007165, GO:0007346, GO:…	221.333	-0.204713	6.5e-05	0.004123
ENSG00000066422	ZBTB11	chr3			regulatory region DNA binding, transcription regulatory region sequence-specific DNA binding, RNA polymerase II regulatory region sequence-specific DNA binding, RNA polymerase II regulatory region DNA binding, regulatory region nucleic acid binding, nucleic acid binding transcription factor activity, nucleic acid binding, DNA binding, double-stranded DNA binding, transcription factor activity, se…	GO:0000975, GO:0000976, GO:0000977, GO:0001012, GO:0001067, GO:0001071, GO:0003676, GO:0003677, GO:0003690, GO:0003700, GO:0005488, GO:0005622, GO:0005623, GO:0005634, GO:0005654, GO:0006139, GO:0006351, GO:0006355, GO:0006725, GO:0006807, GO:0008152, GO:0009058, GO:0009059, GO:0009889, GO:0009987, GO:0010467, GO:0010468, GO:0010556, GO:0016070, GO:0018130, GO:0019219, GO:0019222, GO:0019438, GO:…	267.772	0.135418	6.8e-05	0.004299
ENSG00000137672	TRPC6	chr11	cGMP-PKG signaling pathway, Axon guidance	hsa04022, hsa04360	reproduction, transition metal ion transport, response to reactive oxygen species, cell morphogenesis, cell morphogenesis involved in differentiation, response to hypoxia, cell activation, regulation of protein phosphorylation, positive regulation of protein phosphorylation, actin binding, transporter activity, ion channel activity, cation channel activity, calcium channel activity, binding, prot…	GO:0000003, GO:0000041, GO:0000302, GO:0000902, GO:0000904, GO:0001666, GO:0001775, GO:0001932, GO:0001934, GO:0003779, GO:0005215, GO:0005216, GO:0005261, GO:0005262, GO:0005488, GO:0005515, GO:0005622, GO:0005623, GO:0005737, GO:0005829, GO:0005886, GO:0005887, GO:0005911, GO:0006464, GO:0006468, GO:0006793, GO:0006796, GO:0006810, GO:0006811, GO:0006812, GO:0006816, GO:0006828, GO:0006873, GO:…	20.1047	-0.593822	0.001566	0.035682
ENSG00000159200	RCAN1	chr21	Oxytocin signaling pathway, Thyroid hormone signaling pathway	hsa04921, hsa04919	nucleotide binding, nucleic acid binding transcription factor activity, system process, circulatory system process, nucleic acid binding, DNA binding, transcription factor activity, sequence-specific DNA binding, binding, protein binding, intracellular, cell, nucleus, cytoplasm, nucleobase-containing compound metabolic process, transcription, DNA-templated, regulation of transcription, DNA-templa…	GO:0000166, GO:0001071, GO:0003008, GO:0003013, GO:0003676, GO:0003677, GO:0003700, GO:0005488, GO:0005515, GO:0005622, GO:0005623, GO:0005634, GO:0005737, GO:0006139, GO:0006351, GO:0006355, GO:0006725, GO:0006807, GO:0007154, GO:0007165, GO:0007275, GO:0007399, GO:0007417, GO:0008015, GO:0008152, GO:0008597, GO:0009058, GO:0009059, GO:0009889, GO:0009966, GO:0009987, GO:0010467, GO:0010468, GO:…	148.408	-0.596783	8e-06	0.000991
ENSG00000164591	MYOZ3	chr5			binding, protein binding, intracellular, cell, cytoplasm, myofibril, sarcomere, Z disc, I band, organelle, non-membrane-bounded organelle, intracellular organelle, intracellular non-membrane-bounded organelle, contractile fiber, organelle part, intracellular part, cytoplasmic part, contractile fiber part, cell part	GO:0005488, GO:0005515, GO:0005622, GO:0005623, GO:0005737, GO:0030016, GO:0030017, GO:0030018, GO:0031674, GO:0043226, GO:0043228, GO:0043229, GO:0043232, GO:0043292, GO:0044422, GO:0044424, GO:0044444, GO:0044449, GO:0044464	35.7851	-0.599142	0.000648	0.020704
ENSG00000159459	UBR1	chr15			ubiquitin ligase complex, proteasome complex, response to acid chemical, catalytic activity, ubiquitin-protein transferase activity, binding, intracellular, cell, cytoplasm, cytosol, cellular protein modification process, proteolysis, ubiquitin-dependent protein catabolic process, cell communication, signal transduction, metabolic process, zinc ion binding, catabolic process, macromolecule catabo…	GO:0000151, GO:0000502, GO:0001101, GO:0003824, GO:0004842, GO:0005488, GO:0005622, GO:0005623, GO:0005737, GO:0005829, GO:0006464, GO:0006508, GO:0006511, GO:0007154, GO:0007165, GO:0008152, GO:0008270, GO:0009056, GO:0009057, GO:0009719, GO:0009966, GO:0009968, GO:0009987, GO:0010033, GO:0010243, GO:0010498, GO:0010646, GO:0010648, GO:0016567, GO:0016597, GO:0016740, GO:0016874, GO:0019538, GO:…	694.879	-0.243416	6.9e-05	0.004357
ENSG00000130592	LSP1	chr11	Tuberculosis	hsa05152	actin binding, signal transducer activity, binding, protein binding, extracellular region, intracellular, cell, cytoskeleton, plasma membrane, movement of cell or subcellular component, chemotaxis, response to stress, defense response, cellular defense response, cell communication, signal transduction, cytoskeletal protein binding, response to external stimulus, cellular process, actin cytoskelet…	GO:0003779, GO:0004871, GO:0005488, GO:0005515, GO:0005576, GO:0005622, GO:0005623, GO:0005856, GO:0005886, GO:0006928, GO:0006935, GO:0006950, GO:0006952, GO:0006968, GO:0007154, GO:0007165, GO:0008092, GO:0009605, GO:0009987, GO:0015629, GO:0016020, GO:0023052, GO:0031982, GO:0031988, GO:0040011, GO:0042221, GO:0042330, GO:0043226, GO:0043227, GO:0043228, GO:0043229, GO:0043230, GO:0043232, GO:…	56.7154	-0.531779	7e-05	0.004388
ENSG00000075151	EIF4G3	chr1	RNA transport, Viral myocarditis	hsa03013, hsa05416	RNA cap binding, nucleic acid binding, RNA binding, translation initiation factor activity, binding, intracellular, cell, cytoplasm, cytosol, translation, translational initiation, regulation of translation, regulation of translational initiation, peptide metabolic process, nitrogen compound metabolic process, translation factor activity, RNA binding, metabolic process, biosynthetic process, macr…	GO:0000339, GO:0003676, GO:0003723, GO:0003743, GO:0005488, GO:0005622, GO:0005623, GO:0005737, GO:0005829, GO:0006412, GO:0006413, GO:0006417, GO:0006446, GO:0006518, GO:0006807, GO:0008135, GO:0008152, GO:0009058, GO:0009059, GO:0009889, GO:0009987, GO:0010467, GO:0010468, GO:0010556, GO:0010608, GO:0016032, GO:0016281, GO:0019222, GO:0019538, GO:0031323, GO:0031326, GO:0032268, GO:0032991, GO:…	610.083	-0.149338	7.4e-05	0.004604
ENSG00000120963	ZNF706	chr8			binding, intracellular, cell, nucleus, cytoplasm, nucleobase-containing compound metabolic process, transcription, DNA-templated, regulation of transcription, DNA-templated, translation, regulation of translation, peptide metabolic process, cellular aromatic compound metabolic process, nitrogen compound metabolic process, metabolic process, biosynthetic process, macromolecule biosynthetic process…	GO:0005488, GO:0005622, GO:0005623, GO:0005634, GO:0005737, GO:0006139, GO:0006351, GO:0006355, GO:0006412, GO:0006417, GO:0006518, GO:0006725, GO:0006807, GO:0008152, GO:0009058, GO:0009059, GO:0009889, GO:0009890, GO:0009892, GO:0009987, GO:0010467, GO:0010468, GO:0010556, GO:0010558, GO:0010605, GO:0010608, GO:0010629, GO:0016070, GO:0018130, GO:0019219, GO:0019222, GO:0019438, GO:0019538, GO:…	170.145	0.198951	7.4e-05	0.004609
ENSG00000223749	MIR503HG	chrX					7.71808	-0.602234	0.001852	0.039556
ENSG00000151458	ANKRD50	chr4			binding, protein binding, intracellular, cell, cytoplasm, endosome, vacuole, transport, vacuolar transport, protein localization, endomembrane system, protein transport, vesicle-mediated transport, endosomal transport, macromolecule localization, organelle, membrane-bounded organelle, intracellular organelle, intracellular membrane-bounded organelle, intracellular part, cytoplasmic part, cell par…	GO:0005488, GO:0005515, GO:0005622, GO:0005623, GO:0005737, GO:0005768, GO:0005773, GO:0006810, GO:0007034, GO:0008104, GO:0012505, GO:0015031, GO:0016192, GO:0016197, GO:0033036, GO:0043226, GO:0043227, GO:0043229, GO:0043231, GO:0044424, GO:0044444, GO:0044464, GO:0045184, GO:0051179, GO:0051234, GO:0071702, GO:0098876, GO:1990126	292.548	-0.277665	7.6e-05	0.004734
ENSG00000186628	FSD2	chr15			binding, protein binding	GO:0005488, GO:0005515	562.51	0.260574	7.9e-05	0.004869
ENSG00000082684	SEMA5B	chr3	Axon guidance	hsa04360	cell morphogenesis, cell morphogenesis involved in differentiation, regulation of cell growth, ameboidal-type cell migration, neural crest cell migration, system process, receptor binding, binding, protein binding, movement of cell or subcellular component, chemotaxis, cell communication, signal transduction, cell surface receptor signaling pathway, multicellular organism development, nervous sys…	GO:0000902, GO:0000904, GO:0001558, GO:0001667, GO:0001755, GO:0003008, GO:0005102, GO:0005488, GO:0005515, GO:0006928, GO:0006935, GO:0007154, GO:0007165, GO:0007166, GO:0007275, GO:0007399, GO:0007409, GO:0007411, GO:0007600, GO:0007601, GO:0008361, GO:0009314, GO:0009416, GO:0009581, GO:0009582, GO:0009583, GO:0009584, GO:0009605, GO:0009628, GO:0009653, GO:0009888, GO:0009987, GO:0010721, GO:…	49.7218	-0.602555	0.000269	0.011575
ENSG00000138193	PLCE1	chr10	Metabolic pathways, cAMP signaling pathway, Calcium signaling pathway, Proteoglycans in cancer, Ras signaling pathway, Rap1 signaling pathway, AGE-RAGE signaling pathway in diabetic complications, Thyroid hormone signaling pathway, Inositol phosphate metabolism, Phosphatidylinositol signaling system	hsa01100, hsa04024, hsa04020, hsa05205, hsa04014, hsa04015, hsa04933, hsa04919, hsa00562, hsa04070	Golgi membrane, MAPK cascade, activation of MAPK activity, regulation of cell growth, urogenital system development, kidney development, regulation of protein phosphorylation, positive regulation of protein phosphorylation, system process, muscle system process, catalytic activity, phosphatidylinositol phospholipase C activity, phospholipase activity, phospholipase C activity, signal transducer a…	GO:0000139, GO:0000165, GO:0000187, GO:0001558, GO:0001655, GO:0001822, GO:0001932, GO:0001934, GO:0003008, GO:0003012, GO:0003824, GO:0004435, GO:0004620, GO:0004629, GO:0004871, GO:0005057, GO:0005085, GO:0005488, GO:0005515, GO:0005622, GO:0005623, GO:0005737, GO:0005794, GO:0005829, GO:0005886, GO:0006066, GO:0006464, GO:0006468, GO:0006629, GO:0006638, GO:0006639, GO:0006644, GO:0006651, GO:…	676.625	-0.574836	8e-05	0.004914
ENSG00000146648	EGFR	chr7	Calcium signaling pathway, Hepatitis C, Cytokine-cytokine receptor interaction, PI3K-Akt signaling pathway, Pathways in cancer, Proteoglycans in cancer, FoxO signaling pathway, MAPK signaling pathway, Ras signaling pathway, Rap1 signaling pathway, Regulation of actin cytoskeleton, Melanoma, Endocytosis, HIF-1 signaling pathway, Central carbon metabolism in cancer, MicroRNAs in cancer, Oxytocin si…	hsa04020, hsa05160, hsa04060, hsa04151, hsa05200, hsa05205, hsa04068, hsa04010, hsa04014, hsa04015, hsa04810, hsa05218, hsa04144, hsa04066, hsa05230, hsa05206, hsa04921, hsa04072, hsa01522, hsa04540, hsa04912, hsa04915, hsa04510, hsa05219, hsa05223, hsa01521, hsa04012, hsa05214, hsa04320, hsa05212, hsa05213, hsa05215, hsa05231, hsa05120, hsa04520	reproduction, regulation of cyclin-dependent protein serine/threonine kinase activity, G1/S transition of mitotic cell cycle, Golgi membrane, MAPK cascade, nucleotide binding, activation of MAPKK activity, mitotic cell cycle, cell morphogenesis, response to acid chemical, ossification, regulation of cell growth, eye development, in utero embryonic development, nucleoside binding, purine nucleosid…	GO:0000003, GO:0000079, GO:0000082, GO:0000139, GO:0000165, GO:0000166, GO:0000186, GO:0000278, GO:0000902, GO:0001101, GO:0001503, GO:0001558, GO:0001654, GO:0001701, GO:0001882, GO:0001883, GO:0001890, GO:0001892, GO:0001932, GO:0001934, GO:0001942, GO:0002009, GO:0003006, GO:0003008, GO:0003676, GO:0003677, GO:0003682, GO:0003690, GO:0003779, GO:0003824, GO:0004672, GO:0004674, GO:0004702, GO:…	600.339	0.28658	8e-05	0.004914
ENSG00000162458	FBLIM1	chr1			cell morphogenesis, stress fiber, binding, protein binding, intracellular, cell, cytoplasm, cytosol, cytoskeleton, adherens junction, cell-substrate adherens junction, focal adhesion, cell cortex, protein complex assembly, cell adhesion, cytoskeletal protein binding, zinc ion binding, regulation of cell shape, anatomical structure morphogenesis, cellular process, actin cytoskeleton, cellular comp…	GO:0000902, GO:0001725, GO:0005488, GO:0005515, GO:0005622, GO:0005623, GO:0005737, GO:0005829, GO:0005856, GO:0005912, GO:0005924, GO:0005925, GO:0005938, GO:0006461, GO:0007155, GO:0008092, GO:0008270, GO:0008360, GO:0009653, GO:0009987, GO:0015629, GO:0016043, GO:0016337, GO:0022603, GO:0022604, GO:0022607, GO:0022610, GO:0030054, GO:0030055, GO:0031005, GO:0032432, GO:0032502, GO:0032989, GO:…	128.966	0.319663	8.1e-05	0.004916
ENSG00000167123	CERCAM	chr9			intracellular, cell, cytoplasm, endoplasmic reticulum, endoplasmic reticulum lumen, plasma membrane, movement of cell or subcellular component, cell adhesion, leukocyte cell-cell adhesion, cellular process, endomembrane system, membrane, single organismal cell-cell adhesion, biological adhesion, membrane-enclosed lumen, organelle, membrane-bounded organelle, intracellular organelle, intracellular…	GO:0005622, GO:0005623, GO:0005737, GO:0005783, GO:0005788, GO:0005886, GO:0006928, GO:0007155, GO:0007159, GO:0009987, GO:0012505, GO:0016020, GO:0016337, GO:0022610, GO:0031974, GO:0043226, GO:0043227, GO:0043229, GO:0043231, GO:0043233, GO:0044422, GO:0044424, GO:0044432, GO:0044444, GO:0044446, GO:0044464, GO:0044699, GO:0044763, GO:0070013, GO:0071944, GO:0098602, GO:0098609	26.6932	-0.533675	8.2e-05	0.004975
ENSG00000166483	WEE1	chr11	Cell cycle	hsa04110	G2/M transition of mitotic cell cycle, nucleotide binding, microtubule cytoskeleton organization, mitotic cell cycle, nuclear division, magnesium ion binding, cell morphogenesis, nucleoside binding, purine nucleoside binding, catalytic activity, protein kinase activity, protein tyrosine kinase activity, non-membrane spanning protein tyrosine kinase activity, binding, protein binding, ATP binding,…	GO:0000086, GO:0000166, GO:0000226, GO:0000278, GO:0000280, GO:0000287, GO:0000902, GO:0001882, GO:0001883, GO:0003824, GO:0004672, GO:0004713, GO:0004715, GO:0005488, GO:0005515, GO:0005524, GO:0005622, GO:0005623, GO:0005634, GO:0005654, GO:0005730, GO:0005737, GO:0006464, GO:0006468, GO:0006793, GO:0006796, GO:0006996, GO:0007010, GO:0007017, GO:0007049, GO:0007067, GO:0007163, GO:0007275, GO:…	332.511	-0.354117	8.2e-05	0.004989
ENSG00000178585	CTNNBIP1	chr1	Wnt signaling pathway	hsa04310	negative regulation of transcription from RNA polymerase II promoter, ossification, osteoblast differentiation, urogenital system development, ureteric bud development, branching involved in ureteric bud morphogenesis, morphogenesis of a branching structure, kidney development, mesonephros development, morphogenesis of an epithelium, immune system process, immune system development, leukocyte dif…	GO:0000122, GO:0001503, GO:0001649, GO:0001655, GO:0001657, GO:0001658, GO:0001763, GO:0001822, GO:0001823, GO:0002009, GO:0002376, GO:0002520, GO:0002521, GO:0002526, GO:0002528, GO:0002573, GO:0002682, GO:0002684, GO:0002761, GO:0002763, GO:0003002, GO:0003008, GO:0003013, GO:0003018, GO:0005488, GO:0005515, GO:0005622, GO:0005623, GO:0005634, GO:0005654, GO:0005737, GO:0005829, GO:0006139, GO:…	130.815	0.262292	8.3e-05	0.005041
ENSG00000112541	PDE10A	chr6	Purine metabolism, Morphine addiction	hsa00230, hsa05032	nucleotide binding, catalytic activity, cyclic-nucleotide phosphodiesterase activity, 3',5'-cyclic-nucleotide phosphodiesterase activity, 3',5'-cyclic-AMP phosphodiesterase activity, cGMP-stimulated cyclic-nucleotide phosphodiesterase activity, binding, intracellular, cell, cytoplasm, cytosol, nucleobase-containing compound metabolic process, purine nucleotide metabolic process, purine nucleotide…	GO:0000166, GO:0003824, GO:0004112, GO:0004114, GO:0004115, GO:0004118, GO:0005488, GO:0005622, GO:0005623, GO:0005737, GO:0005829, GO:0006139, GO:0006163, GO:0006195, GO:0006198, GO:0006725, GO:0006753, GO:0006793, GO:0006796, GO:0006807, GO:0007154, GO:0007165, GO:0008081, GO:0008144, GO:0008152, GO:0009056, GO:0009117, GO:0009150, GO:0009154, GO:0009166, GO:0009187, GO:0009214, GO:0009259, GO:…	313.817	-0.37958	8.5e-05	0.005102
ENSG00000170745	KCNS3	chr2			peptide secretion, regulation of peptide secretion, transporter activity, ion channel activity, voltage-gated ion channel activity, voltage-gated potassium channel activity, delayed rectifier potassium channel activity, cation channel activity, potassium channel activity, intracellular, cell, cytoplasm, Golgi apparatus, plasma membrane, integral component of plasma membrane, protein complex assem…	GO:0002790, GO:0002791, GO:0005215, GO:0005216, GO:0005244, GO:0005249, GO:0005251, GO:0005261, GO:0005267, GO:0005622, GO:0005623, GO:0005737, GO:0005794, GO:0005886, GO:0005887, GO:0006461, GO:0006810, GO:0006811, GO:0006812, GO:0006813, GO:0007154, GO:0007267, GO:0008076, GO:0008104, GO:0008324, GO:0009306, GO:0009914, GO:0009987, GO:0010646, GO:0010817, GO:0012505, GO:0015031, GO:0015075, GO:…	16.3059	-0.604185	2.9e-05	0.002448
ENSG00000182255	KCNA4	chr11			transporter activity, ion channel activity, voltage-gated ion channel activity, voltage-gated potassium channel activity, cation channel activity, potassium channel activity, binding, protein binding, cell, plasma membrane, integral component of plasma membrane, protein complex assembly, transport, ion transport, cation transport, potassium ion transport, voltage-gated potassium channel complex, …	GO:0005215, GO:0005216, GO:0005244, GO:0005249, GO:0005261, GO:0005267, GO:0005488, GO:0005515, GO:0005623, GO:0005886, GO:0005887, GO:0006461, GO:0006810, GO:0006811, GO:0006812, GO:0006813, GO:0008076, GO:0008324, GO:0009987, GO:0015075, GO:0015077, GO:0015079, GO:0015267, GO:0015672, GO:0016020, GO:0016021, GO:0016043, GO:0022607, GO:0022803, GO:0022832, GO:0022836, GO:0022838, GO:0022843, GO:…	98.2976	-0.570816	8.6e-05	0.005153
ENSG00000081923	ATP8B1	chr18			nucleotide binding, magnesium ion binding, nucleoside binding, purine nucleoside binding, system process, catalytic activity, phospholipid-translocating ATPase activity, transporter activity, lipid transporter activity, binding, protein binding, ATP binding, phospholipid binding, phospholipid transporter activity, intracellular, cell, cytoplasm, endoplasmic reticulum, Golgi apparatus, plasma memb…	GO:0000166, GO:0000287, GO:0001882, GO:0001883, GO:0003008, GO:0003824, GO:0004012, GO:0005215, GO:0005319, GO:0005488, GO:0005515, GO:0005524, GO:0005543, GO:0005548, GO:0005622, GO:0005623, GO:0005737, GO:0005783, GO:0005794, GO:0005886, GO:0005887, GO:0005903, GO:0006082, GO:0006139, GO:0006351, GO:0006355, GO:0006629, GO:0006725, GO:0006807, GO:0006810, GO:0006811, GO:0006820, GO:0006855, GO:…	142.794	-0.350354	8.6e-05	0.005153
ENSG00000184194	GPR173	chrX			neuron migration, signal transducer activity, receptor activity, transmembrane signaling receptor activity, G-protein coupled receptor activity, gonadotropin-releasing hormone receptor activity, cell, plasma membrane, movement of cell or subcellular component, cell communication, signal transduction, G-protein coupled receptor signaling pathway, multicellular organism development, nervous system …	GO:0001764, GO:0004871, GO:0004872, GO:0004888, GO:0004930, GO:0004968, GO:0005623, GO:0005886, GO:0006928, GO:0007154, GO:0007165, GO:0007186, GO:0007275, GO:0007399, GO:0009719, GO:0009725, GO:0009987, GO:0010033, GO:0010243, GO:0010721, GO:0016020, GO:0016021, GO:0016477, GO:0016500, GO:0022008, GO:0023052, GO:0030154, GO:0030334, GO:0030336, GO:0031224, GO:0032501, GO:0032502, GO:0032870, GO:…	11.405	-0.604727	0.000766	0.022782
ENSG00000166343	MSS51	chr10			binding, behavior, social behavior, ion binding, cation binding, metal ion binding, intraspecies interaction between organisms, multi-organism process, multi-organism behavior	GO:0005488, GO:0007610, GO:0035176, GO:0043167, GO:0043169, GO:0046872, GO:0051703, GO:0051704, GO:0051705	36.5549	-0.605253	0.000271	0.01164
ENSG00000104611	SH2D4A	chr8			binding, protein binding, intracellular, cell, cytoplasm, phosphorus metabolic process, phosphate-containing compound metabolic process, metabolic process, negative regulation of metabolic process, cellular process, negative regulation of phosphorus metabolic process, regulation of phosphatase activity, negative regulation of phosphatase activity, dephosphorylation, regulation of phosphate metabo…	GO:0005488, GO:0005515, GO:0005622, GO:0005623, GO:0005737, GO:0006793, GO:0006796, GO:0008152, GO:0009892, GO:0009987, GO:0010563, GO:0010921, GO:0010923, GO:0016311, GO:0019220, GO:0019222, GO:0019899, GO:0019902, GO:0031323, GO:0031324, GO:0035303, GO:0035305, GO:0043086, GO:0044092, GO:0044237, GO:0044424, GO:0044464, GO:0045936, GO:0048519, GO:0048523, GO:0050789, GO:0050790, GO:0050794, GO:…	29.0619	-0.606514	0.000494	0.017463
ENSG00000103647	CORO2B	chr15			actin binding, binding, protein binding, intracellular, cell, cytoplasm, cytoskeleton, organelle organization, cytoskeleton organization, cytoskeletal protein binding, cellular process, actin cytoskeleton, membrane, cellular component organization, actin filament-based process, actin cytoskeleton organization, protein complex binding, organelle, non-membrane-bounded organelle, intracellular organ…	GO:0003779, GO:0005488, GO:0005515, GO:0005622, GO:0005623, GO:0005737, GO:0005856, GO:0006996, GO:0007010, GO:0008092, GO:0009987, GO:0015629, GO:0016020, GO:0016043, GO:0030029, GO:0030036, GO:0032403, GO:0043226, GO:0043228, GO:0043229, GO:0043232, GO:0044424, GO:0044464, GO:0044699, GO:0044763, GO:0044877, GO:0051015, GO:0071840, GO:1902589	65.8258	0.394012	9.2e-05	0.005424
ENSG00000141756	FKBP10	chr17			protein peptidyl-prolyl isomerization, peptidyl-prolyl cis-trans isomerase activity, catalytic activity, binding, calcium ion binding, macrolide binding, FK506 binding, intracellular, cell, cytoplasm, endoplasmic reticulum, endoplasmic reticulum lumen, endoplasmic reticulum membrane, protein folding, cellular protein modification process, drug binding, metabolic process, cellular process, endomem…	GO:0000413, GO:0003755, GO:0003824, GO:0005488, GO:0005509, GO:0005527, GO:0005528, GO:0005622, GO:0005623, GO:0005737, GO:0005783, GO:0005788, GO:0005789, GO:0006457, GO:0006464, GO:0008144, GO:0008152, GO:0009987, GO:0012505, GO:0016020, GO:0016853, GO:0016859, GO:0018193, GO:0018208, GO:0019538, GO:0031974, GO:0036211, GO:0042175, GO:0043167, GO:0043169, GO:0043170, GO:0043226, GO:0043227, GO:…	47.0677	-0.607562	0	2.2e-05
ENSG00000082293	COL19A1	chr6			skeletal system development, structural molecule activity, extracellular matrix structural constituent, binding, protein binding, extracellular region, proteinaceous extracellular matrix, collagen trimer, intracellular, cell, cytoplasm, endoplasmic reticulum, endoplasmic reticulum lumen, cell adhesion, multicellular organism development, muscle organ development, skeletal muscle tissue developmen…	GO:0001501, GO:0005198, GO:0005201, GO:0005488, GO:0005515, GO:0005576, GO:0005578, GO:0005581, GO:0005622, GO:0005623, GO:0005737, GO:0005783, GO:0005788, GO:0007155, GO:0007275, GO:0007517, GO:0007519, GO:0008152, GO:0009056, GO:0009888, GO:0009987, GO:0012505, GO:0014706, GO:0016043, GO:0016337, GO:0022610, GO:0030154, GO:0030198, GO:0030574, GO:0030674, GO:0031012, GO:0031974, GO:0032501, GO:…	60.2168	-0.610071	4.6e-05	0.003285
ENSG00000102265	TIMP1	chrX	HIF-1 signaling pathway	hsa04066	reproduction, skeletal system development, ameboidal-type cell migration, cell activation, protease binding, platelet degranulation, enzyme inhibitor activity, endopeptidase inhibitor activity, receptor binding, cytokine activity, binding, protein binding, extracellular region, proteinaceous extracellular matrix, basement membrane, extracellular space, intracellular, cell, cytoplasm, proteolysis,…	GO:0000003, GO:0001501, GO:0001667, GO:0001775, GO:0002020, GO:0002576, GO:0004857, GO:0004866, GO:0005102, GO:0005125, GO:0005488, GO:0005515, GO:0005576, GO:0005578, GO:0005604, GO:0005615, GO:0005622, GO:0005623, GO:0005737, GO:0006508, GO:0006509, GO:0006810, GO:0006887, GO:0006915, GO:0006928, GO:0006950, GO:0007154, GO:0007165, GO:0007166, GO:0007229, GO:0007275, GO:0007565, GO:0007566, GO:…	36.1132	-0.613746	9e-06	0.001057
ENSG00000246430	LINC00968	chr8					3.66889	-1.23816	9.8e-05	0.005699
ENSG00000143603	KCNN3	chr1	Insulin secretion	hsa04911	transporter activity, ion channel activity, calcium activated cation channel activity, cation channel activity, potassium channel activity, binding, protein binding, calmodulin binding, cell, plasma membrane, protein targeting, protein targeting to mitochondrion, transport, ion transport, cation transport, potassium ion transport, mitochondrial transport, intracellular protein transport, organell…	GO:0005215, GO:0005216, GO:0005227, GO:0005261, GO:0005267, GO:0005488, GO:0005515, GO:0005516, GO:0005623, GO:0005886, GO:0006605, GO:0006626, GO:0006810, GO:0006811, GO:0006812, GO:0006813, GO:0006839, GO:0006886, GO:0006996, GO:0007005, GO:0008104, GO:0008324, GO:0009987, GO:0010638, GO:0010821, GO:0010822, GO:0015031, GO:0015075, GO:0015077, GO:0015079, GO:0015267, GO:0015269, GO:0015672, GO:…	87.6163	-0.615027	0.000189	0.009028
ENSG00000198108	CHSY3	chr5	Metabolic pathways, Glycosaminoglycan biosynthesis - chondroitin sulfate / dermatan sulfate	hsa01100, hsa00532	Golgi membrane, catalytic activity, binding, intracellular, cell, cytoplasm, Golgi apparatus, Golgi stack, aminoglycan metabolic process, aminoglycan biosynthetic process, glycosaminoglycan biosynthetic process, proteoglycan metabolic process, sulfur compound metabolic process, nitrogen compound metabolic process, metabolic process, UDP-glycosyltransferase activity, acetylgalactosaminyltransferas…	GO:0000139, GO:0003824, GO:0005488, GO:0005622, GO:0005623, GO:0005737, GO:0005794, GO:0005795, GO:0006022, GO:0006023, GO:0006024, GO:0006029, GO:0006790, GO:0006807, GO:0008152, GO:0008194, GO:0008376, GO:0009058, GO:0009059, GO:0009100, GO:0009101, GO:0009987, GO:0012505, GO:0015020, GO:0016020, GO:0016021, GO:0016740, GO:0016757, GO:0016758, GO:0030166, GO:0030203, GO:0030204, GO:0030206, GO:…	13.7809	-0.615314	0.000493	0.017452
ENSG00000284391	ENSG00000284391	chrX					12.0292	-0.620503	9e-05	0.00536
ENSG00000132326	PER2	chr2	Transcriptional misregulation in cancer, Herpes simplex infection, Circadian entrainment, Circadian rhythm	hsa05202, hsa05168, hsa04713, hsa04710	negative regulation of transcription from RNA polymerase II promoter, polysaccharide biosynthetic process, regulatory region DNA binding, transcription regulatory region sequence-specific DNA binding, transcription factor activity, protein binding, transcription factor activity, transcription factor binding, regulatory region nucleic acid binding, neurotransmitter uptake, regulation of neurotrans…	GO:0000122, GO:0000271, GO:0000975, GO:0000976, GO:0000988, GO:0000989, GO:0001067, GO:0001504, GO:0001505, GO:0002790, GO:0002791, GO:0002931, GO:0003008, GO:0003013, GO:0003018, GO:0003676, GO:0003677, GO:0003690, GO:0003712, GO:0003713, GO:0005488, GO:0005515, GO:0005622, GO:0005623, GO:0005634, GO:0005654, GO:0005730, GO:0005737, GO:0005975, GO:0005976, GO:0005977, GO:0005978, GO:0005996, GO:…	231.374	-0.285582	0.0001	0.005739
ENSG00000162407	PLPP3	chr1	Metabolic pathways, Phospholipase D signaling pathway, Fc gamma R-mediated phagocytosis, Choline metabolism in cancer, Sphingolipid metabolism, Glycerolipid metabolism, Glycerophospholipid metabolism, Ether lipid metabolism, Fat digestion and absorption	hsa01100, hsa04072, hsa04666, hsa05231, hsa00600, hsa00561, hsa00564, hsa00565, hsa04975	reproduction, blood vessel development, gastrulation with mouth forming second, regulation of protein phosphorylation, negative regulation of protein phosphorylation, positive regulation of protein phosphorylation, vasculature development, catalytic activity, phosphoprotein phosphatase activity, receptor binding, integrin binding, binding, protein binding, extracellular region, intracellular, cel…	"GO:0000003	362.003	0.26913	0.0001	0.005759
ENSG00000177133	PRDM16-DT	chr1					68.8994	0.477889	0.000104	0.005937
ENSG00000120306	CYSTM1	chr5			extracellular region, membrane, integral component of membrane, intrinsic component of membrane, vesicle, membrane-bounded vesicle, organelle, membrane-bounded organelle, extracellular organelle, extracellular region part, membrane part, extracellular exosome, extracellular vesicle	GO:0005576, GO:0016020, GO:0016021, GO:0031224, GO:0031982, GO:0031988, GO:0043226, GO:0043227, GO:0043230, GO:0044421, GO:0044425, GO:0070062, GO:1903561	71.5951	-0.316092	0.000104	0.005965
ENSG00000123119	NECAB1	chr8			binding, calcium ion binding, intracellular, cell, nucleus, nucleoplasm, cytoplasm, membrane-enclosed lumen, nuclear lumen, ion binding, cation binding, organelle, membrane-bounded organelle, intracellular organelle, intracellular membrane-bounded organelle, organelle lumen, organelle part, intracellular part, nuclear part, intracellular organelle part, cell part, metal ion binding, intracellular…	GO:0005488, GO:0005509, GO:0005622, GO:0005623, GO:0005634, GO:0005654, GO:0005737, GO:0031974, GO:0031981, GO:0043167, GO:0043169, GO:0043226, GO:0043227, GO:0043229, GO:0043231, GO:0043233, GO:0044422, GO:0044424, GO:0044428, GO:0044446, GO:0044464, GO:0046872, GO:0070013	33.1883	-0.622977	3.6e-05	0.002848
ENSG00000111452	ADGRD1	chr12			signal transducer activity, receptor activity, transmembrane signaling receptor activity, G-protein coupled receptor activity, cell, plasma membrane, nucleobase-containing compound metabolic process, regulation of nucleotide metabolic process, purine nucleotide metabolic process, purine nucleotide biosynthetic process, cAMP biosynthetic process, cellular aromatic compound metabolic process, nucle…	GO:0004871, GO:0004872, GO:0004888, GO:0004930, GO:0005623, GO:0005886, GO:0006139, GO:0006140, GO:0006163, GO:0006164, GO:0006171, GO:0006725, GO:0006753, GO:0006793, GO:0006796, GO:0006807, GO:0007154, GO:0007165, GO:0007166, GO:0007186, GO:0007187, GO:0007188, GO:0007189, GO:0008152, GO:0009058, GO:0009117, GO:0009150, GO:0009152, GO:0009165, GO:0009187, GO:0009190, GO:0009259, GO:0009260, GO:…	378.161	0.294995	0.000106	0.006014
ENSG00000128268	MGAT3	chr22	Metabolic pathways, N-Glycan biosynthesis	hsa01100, hsa00510	Golgi membrane, catalytic activity, beta-1,4-mannosylglycoprotein 4-beta-N-acetylglucosaminyltransferase activity, intracellular, cell, cytoplasm, Golgi apparatus, carbohydrate metabolic process, cellular protein modification process, protein glycosylation, protein N-linked glycosylation, metabolic process, UDP-glycosyltransferase activity, acetylglucosaminyltransferase activity, biosynthetic pro…	GO:0000139, GO:0003824, GO:0003830, GO:0005622, GO:0005623, GO:0005737, GO:0005794, GO:0005975, GO:0006464, GO:0006486, GO:0006487, GO:0008152, GO:0008194, GO:0008375, GO:0009058, GO:0009059, GO:0009100, GO:0009101, GO:0009987, GO:0012505, GO:0016020, GO:0016021, GO:0016740, GO:0016757, GO:0016758, GO:0019538, GO:0031090, GO:0031224, GO:0034645, GO:0036211, GO:0043170, GO:0043226, GO:0043227, GO:…	25.1795	-0.626839	1e-05	0.001143
ENSG00000120254	MTHFD1L	chr6	Metabolic pathways, One carbon pool by folate	hsa01100, hsa00670	nucleotide binding, skeletal system development, embryonic epithelial tube formation, neural tube formation, neural tube closure, nucleoside binding, purine nucleoside binding, morphogenesis of an epithelium, catalytic activity, formate-tetrahydrofolate ligase activity, binding, protein binding, ATP binding, intracellular, cell, cytoplasm, mitochondrion, mitochondrial matrix, organic acid metabol…	GO:0000166, GO:0001501, GO:0001838, GO:0001841, GO:0001843, GO:0001882, GO:0001883, GO:0002009, GO:0003824, GO:0004329, GO:0005488, GO:0005515, GO:0005524, GO:0005622, GO:0005623, GO:0005737, GO:0005739, GO:0005759, GO:0006082, GO:0006575, GO:0006725, GO:0006730, GO:0006732, GO:0006760, GO:0006766, GO:0006767, GO:0006807, GO:0007275, GO:0007399, GO:0008152, GO:0009058, GO:0009108, GO:0009396, GO:…	25.0428	-0.630632	0.000212	0.009631
ENSG00000130338	TULP4	chr6			nucleic acid binding transcription factor activity, transcription factor activity, sequence-specific DNA binding, binding, phospholipid binding, intracellular, cell, cytoplasm, cilium, nucleobase-containing compound metabolic process, transcription, DNA-templated, regulation of transcription, DNA-templated, cellular protein modification process, cellular aromatic compound metabolic process, nitro…	GO:0001071, GO:0003700, GO:0005488, GO:0005543, GO:0005622, GO:0005623, GO:0005737, GO:0005929, GO:0006139, GO:0006351, GO:0006355, GO:0006464, GO:0006725, GO:0006807, GO:0007154, GO:0007165, GO:0008104, GO:0008152, GO:0008289, GO:0009058, GO:0009059, GO:0009889, GO:0009987, GO:0010467, GO:0010468, GO:0010556, GO:0016070, GO:0016567, GO:0018130, GO:0019219, GO:0019222, GO:0019438, GO:0019538, GO:…	463.394	-0.162813	0.000109	0.006134
ENSG00000137801	THBS1	chr15	p53 signaling pathway, PI3K-Akt signaling pathway, Proteoglycans in cancer, Rap1 signaling pathway, Phagosome, MicroRNAs in cancer, Malaria, Focal adhesion, Bladder cancer, TGF-beta signaling pathway, ECM-receptor interaction	hsa04115, hsa04151, hsa05205, hsa04015, hsa04145, hsa05206, hsa05144, hsa04510, hsa05219, hsa04350, hsa04512	MAPK cascade, activation of MAPK activity, angiogenesis, blood vessel development, response to hypoxia, ameboidal-type cell migration, cell activation, phosphatidylserine binding, cytokine production, regulation of cytokine production, negative regulation of cytokine production, positive regulation of cytokine production, regulation of protein phosphorylation, positive regulation of protein phosp…	GO:0000165, GO:0000187, GO:0001525, GO:0001568, GO:0001666, GO:0001667, GO:0001775, GO:0001786, GO:0001816, GO:0001817, GO:0001818, GO:0001819, GO:0001932, GO:0001934, GO:0001935, GO:0001936, GO:0001937, GO:0001944, GO:0001948, GO:0001952, GO:0001953, GO:0001968, GO:0002040, GO:0002274, GO:0002376, GO:0002468, GO:0002504, GO:0002544, GO:0002576, GO:0002577, GO:0002578, GO:0002580, GO:0002581, GO:…	455.365	-0.542087	0.00011	0.006169
ENSG00000188897	ENSG00000188897	chr16					18.4194	-0.631828	0.001409	0.033409
ENSG00000166250	CLMP	chr11			extracellular region, intracellular, cell, cytoplasm, cytoskeleton, microtubule, cytoplasmic microtubule, plasma membrane, cell-cell junction, bicellular tight junction, multicellular organism development, cell surface, microtubule cytoskeleton, membrane, integral component of membrane, cell junction, intrinsic component of membrane, vesicle, membrane-bounded vesicle, multicellular organismal pro…	GO:0005576, GO:0005622, GO:0005623, GO:0005737, GO:0005856, GO:0005874, GO:0005881, GO:0005886, GO:0005911, GO:0005923, GO:0007275, GO:0009986, GO:0015630, GO:0016020, GO:0016021, GO:0030054, GO:0031224, GO:0031982, GO:0031988, GO:0032501, GO:0032502, GO:0035295, GO:0043226, GO:0043227, GO:0043228, GO:0043229, GO:0043230, GO:0043232, GO:0043296, GO:0044421, GO:0044422, GO:0044424, GO:0044425, GO:…	108.409	-0.636032	1e-06	0.000276
ENSG00000251669	FAM86EP	chr4					7.20827	-0.637515	0.00033	0.013317
ENSG00000118004	COLEC11	chr2	Phagosome	hsa04145	immune effector process, activation of immune response, immune system process, regulation of immune system process, positive regulation of immune system process, catalytic activity, endopeptidase activity, serine-type endopeptidase activity, binding, mannose binding, extracellular region, collagen trimer, proteolysis, transport, endocytosis, receptor-mediated endocytosis, immune response, complem…	GO:0002252, GO:0002253, GO:0002376, GO:0002682, GO:0002684, GO:0003824, GO:0004175, GO:0004252, GO:0005488, GO:0005537, GO:0005576, GO:0005581, GO:0006508, GO:0006810, GO:0006897, GO:0006898, GO:0006955, GO:0006956, GO:0006959, GO:0007275, GO:0008152, GO:0008233, GO:0008236, GO:0016192, GO:0016787, GO:0017171, GO:0019538, GO:0030246, GO:0032501, GO:0032502, GO:0032991, GO:0036094, GO:0043170, GO:…	13.5891	-0.637595	0.000665	0.020995
ENSG00000018408	WWTR1	chr3	Hippo signaling pathway, Hippo signaling pathway -multiple species	hsa04390, hsa04392	negative regulation of transcription from RNA polymerase II promoter, cell morphogenesis, cell morphogenesis involved in differentiation, transcription factor activity, protein binding, transcription factor activity, transcription factor binding, ossification, osteoblast differentiation, urogenital system development, metanephros development, kidney development, epithelial to mesenchymal transiti…	GO:0000122, GO:0000902, GO:0000904, GO:0000988, GO:0000989, GO:0001503, GO:0001649, GO:0001655, GO:0001656, GO:0001822, GO:0001837, GO:0001932, GO:0001933, GO:0003712, GO:0003713, GO:0003714, GO:0005488, GO:0005515, GO:0005622, GO:0005623, GO:0005634, GO:0005654, GO:0005667, GO:0005737, GO:0005829, GO:0006139, GO:0006351, GO:0006352, GO:0006355, GO:0006357, GO:0006366, GO:0006367, GO:0006464, GO:…	439.695	-0.202561	0.000116	0.006448
ENSG00000205730	ITPRIPL2	chr16			membrane, integral component of membrane, intrinsic component of membrane, membrane part	GO:0016020, GO:0016021, GO:0031224, GO:0044425	180.112	-0.252268	0.000116	0.006453
ENSG00000151327	FAM177A1	chr14					382.031	-0.237146	0.000117	0.00648
ENSG00000136052	SLC41A2	chr12			transporter activity, binding, protein binding, cell, plasma membrane, transport, ion transport, cation transport, cation transmembrane transporter activity, ion transmembrane transporter activity, magnesium ion transmembrane transporter activity, membrane, integral component of membrane, transmembrane transporter activity, inorganic cation transmembrane transporter activity, substrate-specific t…	GO:0005215, GO:0005488, GO:0005515, GO:0005623, GO:0005886, GO:0006810, GO:0006811, GO:0006812, GO:0008324, GO:0015075, GO:0015095, GO:0016020, GO:0016021, GO:0022857, GO:0022890, GO:0022891, GO:0022892, GO:0031224, GO:0034220, GO:0044425, GO:0044464, GO:0046873, GO:0051179, GO:0051234, GO:0055085, GO:0071944, GO:0072509, GO:0098655, GO:1903830	25.4974	-0.637751	8.6e-05	0.005153
ENSG00000185761	ADAMTSL5	chr19			microfibril, catalytic activity, endopeptidase activity, metalloendopeptidase activity, binding, protein binding, glycosaminoglycan binding, extracellular region, proteinaceous extracellular matrix, proteolysis, metabolic process, heparin binding, peptidase activity, metallopeptidase activity, zinc ion binding, hydrolase activity, protein metabolic process, extracellular matrix, ion binding, cati…	GO:0001527, GO:0003824, GO:0004175, GO:0004222, GO:0005488, GO:0005515, GO:0005539, GO:0005576, GO:0005578, GO:0006508, GO:0008152, GO:0008201, GO:0008233, GO:0008237, GO:0008270, GO:0016787, GO:0019538, GO:0031012, GO:0043167, GO:0043169, GO:0043170, GO:0043205, GO:0044238, GO:0044420, GO:0044421, GO:0046872, GO:0046914, GO:0070011, GO:0071704, GO:0097367, GO:1901681	72.6814	-0.406547	0.000119	0.006537
ENSG00000146809	ASB15	chr7			intracellular, cell, cellular protein modification process, cell communication, signal transduction, metabolic process, cellular process, protein ubiquitination, protein metabolic process, signaling, protein modification by small protein conjugation, intracellular signal transduction, protein modification process, macromolecule metabolic process, macromolecule modification, cellular metabolic pro…	GO:0005622, GO:0005623, GO:0006464, GO:0007154, GO:0007165, GO:0008152, GO:0009987, GO:0016567, GO:0019538, GO:0023052, GO:0032446, GO:0035556, GO:0036211, GO:0043170, GO:0043412, GO:0044237, GO:0044238, GO:0044260, GO:0044267, GO:0044464, GO:0044699, GO:0044700, GO:0044763, GO:0050789, GO:0050794, GO:0050896, GO:0051716, GO:0065007, GO:0070647, GO:0071704	409.638	0.317723	0.000119	0.006537
ENSG00000138735	PDE5A	chr4	cGMP-PKG signaling pathway, Purine metabolism	hsa04022, hsa00230	reproduction, MAPK cascade, nucleotide binding, cell activation, regulation of protein phosphorylation, positive regulation of protein phosphorylation, immune system process, regulation of immune system process, negative regulation of immune system process, regulation of leukocyte activation, negative regulation of leukocyte activation, developmental process involved in reproduction, system proce…	GO:0000003, GO:0000165, GO:0000166, GO:0001775, GO:0001932, GO:0001934, GO:0002376, GO:0002682, GO:0002683, GO:0002694, GO:0002695, GO:0003006, GO:0003008, GO:0003012, GO:0003013, GO:0003015, GO:0003300, GO:0003824, GO:0004112, GO:0004114, GO:0005488, GO:0005622, GO:0005623, GO:0005737, GO:0005829, GO:0006139, GO:0006140, GO:0006163, GO:0006195, GO:0006464, GO:0006468, GO:0006725, GO:0006753, GO:…	220.275	-0.522292	0.000121	0.006598
ENSG00000133985	TTC9	chr14			protein peptidyl-prolyl isomerization, peptidyl-prolyl cis-trans isomerase activity, catalytic activity, binding, macrolide binding, FK506 binding, intracellular, cell, cytoplasm, endoplasmic reticulum, endoplasmic reticulum membrane, protein folding, cellular protein modification process, drug binding, metabolic process, cellular process, endomembrane system, membrane, isomerase activity, cis-tr…	GO:0000413, GO:0003755, GO:0003824, GO:0005488, GO:0005527, GO:0005528, GO:0005622, GO:0005623, GO:0005737, GO:0005783, GO:0005789, GO:0006457, GO:0006464, GO:0008144, GO:0008152, GO:0009987, GO:0012505, GO:0016020, GO:0016853, GO:0016859, GO:0018193, GO:0018208, GO:0019538, GO:0036211, GO:0042175, GO:0043170, GO:0043226, GO:0043227, GO:0043229, GO:0043231, GO:0043412, GO:0044237, GO:0044238, GO:…	19.5539	-0.640553	0.000662	0.020957
ENSG00000100784	RPS6KA5	chr14	MAPK signaling pathway, Neurotrophin signaling pathway, MicroRNAs in cancer, Adrenergic signaling in cardiomyocytes, TNF signaling pathway, Circadian entrainment, Bladder cancer	hsa04010, hsa04722, hsa05206, hsa04261, hsa04668, hsa04713, hsa05219	nucleotide binding, magnesium ion binding, cell morphogenesis, cell morphogenesis involved in differentiation, cytokine production, regulation of cytokine production, negative regulation of cytokine production, nucleoside binding, purine nucleoside binding, regulation of protein phosphorylation, positive regulation of protein phosphorylation, activation of innate immune response, innate immune re…	GO:0000166, GO:0000287, GO:0000902, GO:0000904, GO:0001816, GO:0001817, GO:0001818, GO:0001882, GO:0001883, GO:0001932, GO:0001934, GO:0002218, GO:0002220, GO:0002223, GO:0002253, GO:0002376, GO:0002429, GO:0002682, GO:0002684, GO:0002757, GO:0002758, GO:0002764, GO:0002768, GO:0003824, GO:0004672, GO:0004674, GO:0005488, GO:0005515, GO:0005524, GO:0005622, GO:0005623, GO:0005634, GO:0005654, GO:…	213.257	0.377465	0.000122	0.006628
ENSG00000122378	PRXL2A	chr10			immune system process, immune system development, leukocyte differentiation, myeloid leukocyte differentiation, regulation of immune system process, regulation of myeloid leukocyte differentiation, extracellular region, intracellular, cell, cytoplasm, mitochondrion, multicellular organism development, metabolic process, response to toxic substance, cellular process, antioxidant activity, hemopoie…	GO:0002376, GO:0002520, GO:0002521, GO:0002573, GO:0002682, GO:0002761, GO:0005576, GO:0005622, GO:0005623, GO:0005737, GO:0005739, GO:0007275, GO:0008152, GO:0009636, GO:0009987, GO:0016209, GO:0030097, GO:0030099, GO:0030154, GO:0030316, GO:0031982, GO:0031988, GO:0032501, GO:0032502, GO:0042221, GO:0043226, GO:0043227, GO:0043229, GO:0043230, GO:0043231, GO:0044421, GO:0044424, GO:0044444, GO:…	333.617	0.248069	0.000123	0.00666
ENSG00000197121	PGAP1	chr2	Metabolic pathways, Glycosylphosphatidylinositol(GPI)-anchor biosynthesis	hsa01100, hsa00563	regionalization, system process, catalytic activity, nuclease activity, intracellular, cell, cytoplasm, endoplasmic reticulum, endoplasmic reticulum membrane, nucleobase-containing compound metabolic process, cellular protein modification process, protein lipidation, GPI anchor metabolic process, GPI anchor biosynthetic process, lipid metabolic process, membrane lipid metabolic process, phospholi…	GO:0003002, GO:0003008, GO:0003824, GO:0004518, GO:0005622, GO:0005623, GO:0005737, GO:0005783, GO:0005789, GO:0006139, GO:0006464, GO:0006497, GO:0006505, GO:0006506, GO:0006629, GO:0006643, GO:0006644, GO:0006650, GO:0006661, GO:0006664, GO:0006725, GO:0006793, GO:0006796, GO:0006807, GO:0006810, GO:0007275, GO:0007389, GO:0007399, GO:0007417, GO:0007420, GO:0007600, GO:0007605, GO:0008104, GO:…	199.836	-0.269365	0.000124	0.006693
ENSG00000069122	ADGRF5	chr6			cell activation, tissue homeostasis, myeloid leukocyte activation, immune system process, regulation of immune system process, negative regulation of immune system process, regulation of leukocyte activation, negative regulation of leukocyte activation, signal transducer activity, receptor activity, transmembrane signaling receptor activity, G-protein coupled receptor activity, intracellular, cel…	GO:0001775, GO:0001894, GO:0002274, GO:0002376, GO:0002682, GO:0002683, GO:0002694, GO:0002695, GO:0004871, GO:0004872, GO:0004888, GO:0004930, GO:0005622, GO:0005623, GO:0005737, GO:0005886, GO:0006091, GO:0006112, GO:0006629, GO:0006644, GO:0006793, GO:0006796, GO:0007154, GO:0007165, GO:0007166, GO:0007186, GO:0008152, GO:0008610, GO:0008654, GO:0009058, GO:0009889, GO:0009891, GO:0009893, GO:…	911.966	0.16448	0.000125	0.006693
ENSG00000181104	F2R	chr5	cAMP signaling pathway, Neuroactive ligand-receptor interaction, Calcium signaling pathway, PI3K-Akt signaling pathway, Pathways in cancer, Rap1 signaling pathway, Regulation of actin cytoskeleton, Endocytosis, Phospholipase D signaling pathway, Platelet activation, Complement and coagulation cascades	hsa04024, hsa04080, hsa04020, hsa04151, hsa05200, hsa04015, hsa04810, hsa04144, hsa04072, hsa04611, hsa04610	MAPK cascade, activation of MAPKK activity, peptide receptor activity, cell activation, cytokine production, regulation of cytokine production, positive regulation of cytokine production, tissue homeostasis, regulation of protein phosphorylation, positive regulation of protein phosphorylation, G-protein alpha-subunit binding, renal system process involved in regulation of blood volume, regulation…	GO:0000165, GO:0000186, GO:0001653, GO:0001775, GO:0001816, GO:0001817, GO:0001819, GO:0001894, GO:0001932, GO:0001934, GO:0001965, GO:0001977, GO:0001990, GO:0001991, GO:0001999, GO:0002001, GO:0002237, GO:0002246, GO:0002248, GO:0003008, GO:0003012, GO:0003013, GO:0003014, GO:0003018, GO:0003044, GO:0003071, GO:0003073, GO:0003081, GO:0003093, GO:0003094, GO:0003105, GO:0004871, GO:0004872, GO:…	205.091	-0.642697	1e-06	0.000258
ENSG00000235978	ENSG00000235978	chr3					10.3161	-0.644694	0.000542	0.018677
ENSG00000106484	MEST	chr7			catalytic activity, extracellular region, intracellular, cell, cytoplasm, endoplasmic reticulum, endoplasmic reticulum membrane, mesoderm development, tissue development, lipid localization, regulation of lipid storage, endomembrane system, membrane, integral component of membrane, hydrolase activity, lipid storage, intrinsic component of membrane, vesicle, membrane-bounded vesicle, developmental…	GO:0003824, GO:0005576, GO:0005622, GO:0005623, GO:0005737, GO:0005783, GO:0005789, GO:0007498, GO:0009888, GO:0010876, GO:0010883, GO:0012505, GO:0016020, GO:0016021, GO:0016787, GO:0019915, GO:0031224, GO:0031982, GO:0031988, GO:0032502, GO:0032879, GO:0033036, GO:0042175, GO:0043226, GO:0043227, GO:0043229, GO:0043230, GO:0043231, GO:0044421, GO:0044422, GO:0044424, GO:0044425, GO:0044432, GO:…	12.9231	-0.649261	0.001973	0.041126
ENSG00000156049	GNA14	chr9	Calcium signaling pathway, Amoebiasis, Chagas disease (American trypanosomiasis)	hsa04020, hsa05146, hsa05142	nucleotide binding, G-protein coupled receptor binding, cell activation, nucleoside binding, purine nucleoside binding, catalytic activity, GTPase activity, signal transducer activity, receptor binding, binding, protein binding, GTP binding, extracellular region, intracellular, cell, heterotrimeric G-protein complex, plasma membrane, response to stress, cell communication, signal transduction, G-…	GO:0000166, GO:0001664, GO:0001775, GO:0001882, GO:0001883, GO:0003824, GO:0003924, GO:0004871, GO:0005102, GO:0005488, GO:0005515, GO:0005525, GO:0005576, GO:0005622, GO:0005623, GO:0005834, GO:0005886, GO:0006950, GO:0007154, GO:0007165, GO:0007186, GO:0007200, GO:0007212, GO:0007596, GO:0007599, GO:0009611, GO:0009898, GO:0009987, GO:0016020, GO:0016462, GO:0016787, GO:0016817, GO:0016818, GO:…	12.8227	-0.653465	0.000289	0.012192
ENSG00000244227	LRRC77P	chr3					67.3996	-0.657415	0.000268	0.01157
ENSG00000283709	FAM238C	chr10					4.3102	1.18958	0.000126	0.006704
ENSG00000178935	ZNF552	chr19			regulatory region DNA binding, transcription regulatory region sequence-specific DNA binding, RNA polymerase II regulatory region sequence-specific DNA binding, RNA polymerase II regulatory region DNA binding, regulatory region nucleic acid binding, nucleic acid binding transcription factor activity, nucleic acid binding, DNA binding, double-stranded DNA binding, transcription factor activity, se…	GO:0000975, GO:0000976, GO:0000977, GO:0001012, GO:0001067, GO:0001071, GO:0003676, GO:0003677, GO:0003690, GO:0003700, GO:0005488, GO:0005622, GO:0005623, GO:0005634, GO:0006139, GO:0006351, GO:0006355, GO:0006725, GO:0006807, GO:0008152, GO:0009058, GO:0009059, GO:0009889, GO:0009890, GO:0009892, GO:0009987, GO:0010467, GO:0010468, GO:0010556, GO:0010558, GO:0010605, GO:0010629, GO:0016070, GO:…	21.6462	0.430396	0.000126	0.006705
ENSG00000271590	ENSG00000271590	chr2					13.1138	-0.664355	0.000161	0.007989
ENSG00000132003	ZSWIM4	chr19			binding, zinc ion binding, ion binding, cation binding, metal ion binding, transition metal ion binding	GO:0005488, GO:0008270, GO:0043167, GO:0043169, GO:0046872, GO:0046914	18.1652	-0.455853	0.000131	0.006915
ENSG00000060656	PTPRU	chr1			catalytic activity, phosphoprotein phosphatase activity, protein tyrosine phosphatase activity, signal transducer activity, receptor activity, transmembrane signaling receptor activity, transmembrane receptor protein tyrosine phosphatase activity, binding, protein binding, cell, plasma membrane, integral component of plasma membrane, cell-cell junction, cellular protein modification process, prot…	GO:0003824, GO:0004721, GO:0004725, GO:0004871, GO:0004872, GO:0004888, GO:0005001, GO:0005488, GO:0005515, GO:0005623, GO:0005886, GO:0005887, GO:0005911, GO:0006464, GO:0006470, GO:0006793, GO:0006796, GO:0006928, GO:0007154, GO:0007155, GO:0007165, GO:0007166, GO:0007167, GO:0007185, GO:0007267, GO:0007275, GO:0008013, GO:0008104, GO:0008152, GO:0008283, GO:0008285, GO:0009719, GO:0009725, GO:…	68.3082	0.410335	0.000131	0.006915
ENSG00000222041	CYTOR	chr2					26.8388	-0.668138	0.000105	0.006014
ENSG00000070961	ATP2B1	chr12	cAMP signaling pathway, Calcium signaling pathway, cGMP-PKG signaling pathway, Mineral absorption, Adrenergic signaling in cardiomyocytes, Salivary secretion, Pancreatic secretion, Endocrine and other factor-regulated calcium reabsorption	hsa04024, hsa04020, hsa04022, hsa04978, hsa04261, hsa04970, hsa04972, hsa04961	nucleotide binding, eye development, nucleoside binding, purine nucleoside binding, system process, circulatory system process, heart process, neural retina development, catalytic activity, transporter activity, calcium-transporting ATPase activity, binding, protein binding, calmodulin binding, ATP binding, extracellular region, intracellular, cell, nucleus, plasma membrane, integral component of…	GO:0000166, GO:0001654, GO:0001882, GO:0001883, GO:0003008, GO:0003013, GO:0003015, GO:0003407, GO:0003824, GO:0005215, GO:0005388, GO:0005488, GO:0005515, GO:0005516, GO:0005524, GO:0005576, GO:0005622, GO:0005623, GO:0005634, GO:0005886, GO:0005887, GO:0006810, GO:0006811, GO:0006812, GO:0006816, GO:0006873, GO:0006874, GO:0006875, GO:0006950, GO:0007154, GO:0007275, GO:0007399, GO:0007417, GO:…	223.508	-0.251639	0.000134	0.007017
ENSG00000160199	PKNOX1	chr21			RNA polymerase II transcription factor activity, sequence-specific DNA binding, nucleic acid binding transcription factor activity, transcriptional activator activity, RNA polymerase II transcription regulatory region sequence-specific binding, angiogenesis, blood vessel development, eye development, cell activation, vasculature development, myeloid cell homeostasis, immune system process, immune…	GO:0000981, GO:0001071, GO:0001228, GO:0001525, GO:0001568, GO:0001654, GO:0001775, GO:0001944, GO:0002262, GO:0002376, GO:0002520, GO:0002521, GO:0003676, GO:0003677, GO:0003700, GO:0003705, GO:0005488, GO:0005515, GO:0005622, GO:0005623, GO:0005634, GO:0005667, GO:0005737, GO:0006139, GO:0006351, GO:0006355, GO:0006357, GO:0006366, GO:0006725, GO:0006807, GO:0007155, GO:0007159, GO:0007275, GO:…	82.6365	-0.197876	0.000134	0.007017
ENSG00000179604	CDC42EP4	chr17			cell morphogenesis, nucleic acid binding, RNA binding, GTPase activator activity, binding, protein binding, intracellular, cell, cytoplasm, cytoskeleton, plasma membrane, protein complex assembly, organelle organization, cytoskeleton organization, actin filament organization, cell communication, signal transduction, small GTPase mediated signal transduction, Ras protein signal transduction, Rho p…	GO:0000902, GO:0003676, GO:0003723, GO:0005096, GO:0005488, GO:0005515, GO:0005622, GO:0005623, GO:0005737, GO:0005856, GO:0005886, GO:0006461, GO:0006996, GO:0007010, GO:0007015, GO:0007154, GO:0007165, GO:0007264, GO:0007265, GO:0007266, GO:0008047, GO:0008064, GO:0008154, GO:0008360, GO:0009653, GO:0009987, GO:0010638, GO:0012505, GO:0015629, GO:0015630, GO:0016020, GO:0016043, GO:0017016, GO:…	262.099	0.269332	0.000136	0.007066
ENSG00000143195	ILDR2	chr1			tissue homeostasis, peptide secretion, intracellular, cell, cytoplasm, endoplasmic reticulum, endoplasmic reticulum membrane, transport, cell communication, cell-cell signaling, multicellular organism development, protein localization, protein secretion, response to carbohydrate, response to hexose, response to glucose, hormone transport, cellular process, response to organic substance, regulatio…	GO:0001894, GO:0002790, GO:0005622, GO:0005623, GO:0005737, GO:0005783, GO:0005789, GO:0006810, GO:0007154, GO:0007267, GO:0007275, GO:0008104, GO:0009306, GO:0009743, GO:0009746, GO:0009749, GO:0009914, GO:0009987, GO:0010033, GO:0010817, GO:0012505, GO:0015031, GO:0015833, GO:0016020, GO:0016021, GO:0023052, GO:0023061, GO:0030072, GO:0030073, GO:0030154, GO:0031016, GO:0031224, GO:0032501, GO:…	99.0931	-0.670169	6.5e-05	0.004123
ENSG00000169660	HEXD	chr17	Other glycan degradation	hsa00511	catalytic activity, hydrolase activity, hydrolyzing O-glycosyl compounds, beta-N-acetylhexosaminidase activity, intracellular, cell, nucleus, cytoplasm, carbohydrate metabolic process, metabolic process, hexosaminidase activity, hydrolase activity, hydrolase activity, acting on glycosyl bonds, organelle, membrane-bounded organelle, intracellular organelle, intracellular membrane-bounded organelle…	GO:0003824, GO:0004553, GO:0004563, GO:0005622, GO:0005623, GO:0005634, GO:0005737, GO:0005975, GO:0008152, GO:0015929, GO:0016787, GO:0016798, GO:0043226, GO:0043227, GO:0043229, GO:0043231, GO:0044238, GO:0044424, GO:0044464, GO:0071704	77.0812	0.270235	0.000137	0.007106
ENSG00000237422	ENSG00000237422	chr9					17.5126	0.538303	0.000139	0.007198
ENSG00000283575	U6	chr1					5.78467	-0.67241	0.001233	0.030757
ENSG00000178776	C5orf46	chr5			extracellular region, vesicle, membrane-bounded vesicle, organelle, membrane-bounded organelle, extracellular organelle, extracellular region part, extracellular exosome, extracellular vesicle	GO:0005576, GO:0031982, GO:0031988, GO:0043226, GO:0043227, GO:0043230, GO:0044421, GO:0070062, GO:1903561	30.5256	-0.672942	0.001386	0.033242
ENSG00000109452	INPP4B	chr4	Metabolic pathways, Inositol phosphate metabolism, Phosphatidylinositol signaling system	hsa01100, hsa00562, hsa04070	catalytic activity, binding, protein binding, intracellular, cell, cytoplasm, cytosol, alcohol metabolic process, lipid metabolic process, phospholipid metabolic process, glycerophospholipid metabolic process, phosphatidylinositol biosynthetic process, phosphorus metabolic process, phosphate-containing compound metabolic process, cell communication, signal transduction, metabolic process, lipid b…	GO:0003824, GO:0005488, GO:0005515, GO:0005622, GO:0005623, GO:0005737, GO:0005829, GO:0006066, GO:0006629, GO:0006644, GO:0006650, GO:0006661, GO:0006793, GO:0006796, GO:0007154, GO:0007165, GO:0008152, GO:0008610, GO:0008654, GO:0009058, GO:0009987, GO:0016311, GO:0016312, GO:0016316, GO:0016787, GO:0016788, GO:0016791, GO:0017161, GO:0019637, GO:0019751, GO:0023052, GO:0034593, GO:0034596, GO:…	663.841	-0.466887	0.000145	0.007462
ENSG00000061656	SPAG4	chr20			reproduction, structural molecule activity, binding, protein binding, intracellular, cell, nucleus, nuclear envelope, cytoplasm, cytoskeleton, cilium, organelle organization, nucleus organization, nuclear envelope organization, cytoskeleton organization, gamete generation, spermatogenesis, protein localization, cellular process, endomembrane system organization, endomembrane system, membrane, int…	GO:0000003, GO:0005198, GO:0005488, GO:0005515, GO:0005622, GO:0005623, GO:0005634, GO:0005635, GO:0005737, GO:0005856, GO:0005929, GO:0006996, GO:0006997, GO:0006998, GO:0007010, GO:0007276, GO:0007283, GO:0008104, GO:0009987, GO:0010256, GO:0012505, GO:0016020, GO:0016021, GO:0016043, GO:0019953, GO:0022414, GO:0031224, GO:0031514, GO:0031967, GO:0031975, GO:0032501, GO:0032504, GO:0032507, GO:…	5.63034	-0.673179	0.001717	0.037826
ENSG00000165175	MID1IP1	chrX			microtubule cytoskeleton organization, binding, protein binding, intracellular, cell, nucleus, cytoplasm, cytosol, cytoskeleton, microtubule, organic acid metabolic process, protein complex assembly, lipid metabolic process, fatty acid metabolic process, fatty acid biosynthetic process, organelle organization, cytoskeleton organization, microtubule-based process, microtubule depolymerization, neg…	GO:0000226, GO:0005488, GO:0005515, GO:0005622, GO:0005623, GO:0005634, GO:0005737, GO:0005829, GO:0005856, GO:0005874, GO:0006082, GO:0006461, GO:0006629, GO:0006631, GO:0006633, GO:0006996, GO:0007010, GO:0007017, GO:0007019, GO:0007026, GO:0008022, GO:0008152, GO:0008610, GO:0009058, GO:0009889, GO:0009891, GO:0009893, GO:0009987, GO:0010565, GO:0010639, GO:0015630, GO:0016043, GO:0016053, GO:…	110.61	0.372409	0.000148	0.007554
ENSG00000143869	GDF7	chr2	Hippo signaling pathway, TGF-beta signaling pathway, Axon guidance	hsa04390, hsa04350, hsa04360	reproduction, MAPK cascade, cell morphogenesis, cell morphogenesis involved in differentiation, morphogenesis of a branching structure, embryonic epithelial tube formation, neural tube formation, regulation of protein phosphorylation, positive regulation of protein phosphorylation, morphogenesis of an epithelium, developmental process involved in reproduction, receptor binding, cytokine activity,…	GO:0000003, GO:0000165, GO:0000902, GO:0000904, GO:0001763, GO:0001838, GO:0001841, GO:0001932, GO:0001934, GO:0002009, GO:0003006, GO:0005102, GO:0005125, GO:0005126, GO:0005160, GO:0005488, GO:0005515, GO:0005576, GO:0005615, GO:0006139, GO:0006351, GO:0006355, GO:0006357, GO:0006366, GO:0006464, GO:0006468, GO:0006725, GO:0006793, GO:0006796, GO:0006807, GO:0006915, GO:0006928, GO:0006935, GO:…	27.3161	-0.679455	0.001121	0.028874
ENSG00000144810	COL8A1	chr3			angiogenesis, blood vessel development, eye development, formation of primary germ layer, endoderm formation, vasculature development, binding, protein binding, extracellular region, proteinaceous extracellular matrix, collagen trimer, collagen type VIII trimer, short-chain collagen trimer, basement membrane, intracellular, cell, cytoplasm, endoplasmic reticulum, endoplasmic reticulum lumen, cell…	GO:0001525, GO:0001568, GO:0001654, GO:0001704, GO:0001706, GO:0001944, GO:0005488, GO:0005515, GO:0005576, GO:0005578, GO:0005581, GO:0005591, GO:0005598, GO:0005604, GO:0005622, GO:0005623, GO:0005737, GO:0005783, GO:0005788, GO:0007155, GO:0007275, GO:0007369, GO:0007423, GO:0007492, GO:0008152, GO:0008283, GO:0009056, GO:0009653, GO:0009790, GO:0009887, GO:0009888, GO:0009987, GO:0010810, GO:…	269.629	-0.680222	0	5e-06
ENSG00000172380	GNG12	chr1	PI3K-Akt signaling pathway, Pathways in cancer, MAPK signaling pathway, Ras signaling pathway, Regulation of actin cytoskeleton, Chemokine signaling pathway, Dopaminergic synapse, Circadian entrainment, Retrograde endocannabinoid signaling, Glutamatergic synapse, Cholinergic synapse, GABAergic synapse, Morphine addiction, Alcoholism, Serotonergic synapse	hsa04151, hsa05200, hsa04010, hsa04014, hsa04810, hsa04062, hsa04728, hsa04713, hsa04723, hsa04724, hsa04725, hsa04727, hsa05032, hsa05034, hsa04726	response to molecule of bacterial origin, signal transducer activity, binding, protein binding, extracellular region, intracellular, cell, heterotrimeric G-protein complex, cytoskeleton, actin filament, plasma membrane, cell communication, signal transduction, G-protein coupled receptor signaling pathway, multicellular organism development, nervous system development, central nervous system devel…	GO:0002237, GO:0004871, GO:0005488, GO:0005515, GO:0005576, GO:0005622, GO:0005623, GO:0005834, GO:0005856, GO:0005884, GO:0005886, GO:0007154, GO:0007165, GO:0007186, GO:0007275, GO:0007399, GO:0007417, GO:0007420, GO:0009605, GO:0009607, GO:0009617, GO:0009719, GO:0009725, GO:0009898, GO:0009987, GO:0010033, GO:0010243, GO:0015629, GO:0016020, GO:0019897, GO:0019898, GO:0019904, GO:0021537, GO:…	273.539	-0.305065	0.000151	0.007626
ENSG00000148634	HERC4	chr10	Ubiquitin mediated proteolysis	hsa04120	reproduction, catalytic activity, ubiquitin-protein transferase activity, intracellular, cell, nucleus, cytoplasm, cytosol, cellular protein modification process, proteolysis, ubiquitin-dependent protein catabolic process, gamete generation, spermatogenesis, metabolic process, catabolic process, macromolecule catabolic process, cellular process, protein ubiquitination, transferase activity, ligas…	GO:0000003, GO:0003824, GO:0004842, GO:0005622, GO:0005623, GO:0005634, GO:0005737, GO:0005829, GO:0006464, GO:0006508, GO:0006511, GO:0007276, GO:0007283, GO:0008152, GO:0009056, GO:0009057, GO:0009987, GO:0016567, GO:0016740, GO:0016874, GO:0019538, GO:0019787, GO:0019941, GO:0019953, GO:0022414, GO:0030154, GO:0030163, GO:0032446, GO:0032501, GO:0032502, GO:0032504, GO:0036211, GO:0042787, GO:…	453.91	-0.190789	0.000151	0.007626
ENSG00000196843	ARID5A	chr2			regulatory region DNA binding, regulatory region nucleic acid binding, nucleic acid binding, DNA binding, binding, protein binding, intracellular, cell, nucleus, nucleoplasm, nucleolus, nucleobase-containing compound metabolic process, transcription, DNA-templated, regulation of transcription, DNA-templated, regulation of transcription from RNA polymerase II promoter, transcription from RNA polym…	GO:0000975, GO:0001067, GO:0003676, GO:0003677, GO:0005488, GO:0005515, GO:0005622, GO:0005623, GO:0005634, GO:0005654, GO:0005730, GO:0006139, GO:0006351, GO:0006355, GO:0006357, GO:0006366, GO:0006725, GO:0006807, GO:0008152, GO:0009058, GO:0009059, GO:0009889, GO:0009890, GO:0009892, GO:0009987, GO:0010467, GO:0010468, GO:0010556, GO:0010558, GO:0010605, GO:0010629, GO:0016070, GO:0018130, GO:…	105.683	-0.681276	5.6e-05	0.003732
ENSG00000164683	HEY1	chr8			reproduction, negative regulation of transcription from RNA polymerase II promoter, cell morphogenesis, cell morphogenesis involved in differentiation, RNA polymerase II transcription factor activity, sequence-specific DNA binding, transcription factor activity, RNA polymerase II core promoter sequence-specific, transcription factor activity, protein binding, nucleic acid binding transcription fa…	GO:0000003, GO:0000122, GO:0000902, GO:0000904, GO:0000981, GO:0000983, GO:0000988, GO:0001071, GO:0001525, GO:0001568, GO:0001570, GO:0001701, GO:0001837, GO:0001890, GO:0001892, GO:0001944, GO:0003006, GO:0003007, GO:0003158, GO:0003170, GO:0003171, GO:0003177, GO:0003179, GO:0003181, GO:0003184, GO:0003188, GO:0003190, GO:0003197, GO:0003198, GO:0003203, GO:0003205, GO:0003206, GO:0003208, GO:…	112.348	-0.372025	0.000156	0.007841
ENSG00000132718	SYT11	chr1			SNARE binding, regulation of neurotransmitter levels, binding, protein binding, intracellular, cell, cytoplasm, plasma membrane, integral component of plasma membrane, protein complex assembly, transport, neurotransmitter transport, exocytosis, vesicle fusion, organelle organization, cell communication, cell-cell signaling, chemical synaptic transmission, neurotransmitter secretion, synaptic vesi…	GO:0000149, GO:0001505, GO:0005488, GO:0005515, GO:0005622, GO:0005623, GO:0005737, GO:0005886, GO:0005887, GO:0006461, GO:0006810, GO:0006836, GO:0006887, GO:0006906, GO:0006996, GO:0007154, GO:0007267, GO:0007268, GO:0007269, GO:0008021, GO:0009987, GO:0010646, GO:0010648, GO:0012505, GO:0012506, GO:0014069, GO:0016020, GO:0016021, GO:0016023, GO:0016043, GO:0016050, GO:0016079, GO:0016192, GO:…	166.25	-0.25424	0.000156	0.007841
ENSG00000179456	ZBTB18	chr1			negative regulation of transcription from RNA polymerase II promoter, nuclear chromosome, nucleic acid binding transcription factor activity, nucleic acid binding, DNA binding, transcription factor activity, sequence-specific DNA binding, binding, protein binding, extracellular region, intracellular, cell, nucleus, nucleoplasm, chromosome, cytoskeleton, nucleobase-containing compound metabolic pr…	GO:0000122, GO:0000228, GO:0001071, GO:0003676, GO:0003677, GO:0003700, GO:0005488, GO:0005515, GO:0005576, GO:0005622, GO:0005623, GO:0005634, GO:0005654, GO:0005694, GO:0005856, GO:0006139, GO:0006351, GO:0006355, GO:0006357, GO:0006366, GO:0006725, GO:0006807, GO:0007275, GO:0007517, GO:0007519, GO:0008152, GO:0009058, GO:0009059, GO:0009888, GO:0009889, GO:0009890, GO:0009892, GO:0009987, GO:…	144.652	0.229876	0.000156	0.007841
ENSG00000182224	CYB5D1	chr17			binding, ion binding, cation binding, metal ion binding	GO:0005488, GO:0043167, GO:0043169, GO:0046872	53.7485	0.305846	0.000158	0.007905
ENSG00000226482	ADIPOQ-AS1	chr3					2.85166	2.60976	0.000159	0.007909
ENSG00000017427	IGF1	chr12	Transcriptional misregulation in cancer, Signaling pathways regulating pluripotency of stem cells, p53 signaling pathway, Aldosterone-regulated sodium reabsorption, PI3K-Akt signaling pathway, mTOR signaling pathway, Pathways in cancer, Proteoglycans in cancer, FoxO signaling pathway, AMPK signaling pathway, Longevity regulating pathway, Longevity regulating pathway - multiple species, Ras signal…	hsa05202, hsa04550, hsa04115, hsa04960, hsa04151, hsa04150, hsa05200, hsa05205, hsa04068, hsa04152, hsa04211, hsa04213, hsa04014, hsa04015, hsa05218, hsa04114, hsa04066, hsa04914, hsa05414, hsa04750, hsa01522, hsa04913, hsa04510, hsa05410, hsa01521, hsa05214, hsa04730, hsa05215	reproduction, protein import into nucleus, translocation, MAPK cascade, activation of MAPK activity, polysaccharide biosynthetic process, mitotic cell cycle, nuclear division, skeletal system development, ossification, regulation of cell growth, osteoblast differentiation, response to hypoxia, in utero embryonic development, cell activation, blastocyst development, blastocyst growth, trophectoder…	GO:0000003, GO:0000060, GO:0000165, GO:0000187, GO:0000271, GO:0000278, GO:0000280, GO:0001501, GO:0001503, GO:0001558, GO:0001649, GO:0001666, GO:0001701, GO:0001775, GO:0001824, GO:0001832, GO:0001834, GO:0001836, GO:0001932, GO:0001934, GO:0002237, GO:0002376, GO:0002576, GO:0002682, GO:0002684, GO:0002694, GO:0002696, GO:0003006, GO:0003008, GO:0003012, GO:0003300, GO:0005102, GO:0005158, GO:…	261.88	-0.683103	0.000108	0.006101
ENSG00000164530	PI16	chr6			enzyme inhibitor activity, extracellular region, proteolysis, metabolic process, negative regulation of metabolic process, cellular process, negative regulation of peptidase activity, negative regulation of macromolecule metabolic process, membrane, integral component of membrane, regulation of metabolic process, protein metabolic process, regulation of proteolysis, enzyme regulator activity, pep…	GO:0004857, GO:0005576, GO:0006508, GO:0008152, GO:0009892, GO:0009987, GO:0010466, GO:0010605, GO:0016020, GO:0016021, GO:0019222, GO:0019538, GO:0030162, GO:0030234, GO:0030414, GO:0031224, GO:0031323, GO:0031324, GO:0031982, GO:0031988, GO:0032268, GO:0032269, GO:0043086, GO:0043170, GO:0043226, GO:0043227, GO:0043230, GO:0044092, GO:0044237, GO:0044238, GO:0044260, GO:0044267, GO:0044421, GO:…	60.3948	-0.691674	0.000665	0.020995
ENSG00000286657	ENSG00000286657	chr5					5.21602	-0.696084	0.001178	0.02991
ENSG00000164056	SPRY1	chr4			establishment of mitotic spindle orientation, MAPK cascade, microtubule cytoskeleton organization, mitotic cell cycle, urogenital system development, metanephros development, ureteric bud development, organ induction, morphogenesis of a branching structure, kidney development, mesonephros development, regulation of protein phosphorylation, negative regulation of protein phosphorylation, morphogen…	GO:0000132, GO:0000165, GO:0000226, GO:0000278, GO:0001655, GO:0001656, GO:0001657, GO:0001759, GO:0001763, GO:0001822, GO:0001823, GO:0001932, GO:0001933, GO:0002009, GO:0003002, GO:0003156, GO:0003401, GO:0005488, GO:0005515, GO:0005622, GO:0005623, GO:0005634, GO:0005654, GO:0005737, GO:0005794, GO:0005829, GO:0005886, GO:0006464, GO:0006468, GO:0006469, GO:0006793, GO:0006796, GO:0006996, GO:…	231.377	-0.278463	0.000162	0.008022
ENSG00000173598	NUDT4	chr12			nucleic acid binding, RNA binding, catalytic activity, binding, protein binding, intracellular, cell, cytoplasm, cytosol, alcohol metabolic process, nucleobase-containing compound metabolic process, RNA localization, RNA export from nucleus, cellular aromatic compound metabolic process, nucleoside phosphate metabolic process, phosphorus metabolic process, phosphate-containing compound metabolic p…	GO:0003676, GO:0003723, GO:0003824, GO:0005488, GO:0005515, GO:0005622, GO:0005623, GO:0005737, GO:0005829, GO:0006066, GO:0006139, GO:0006403, GO:0006405, GO:0006725, GO:0006753, GO:0006793, GO:0006796, GO:0006807, GO:0006810, GO:0006913, GO:0007154, GO:0007165, GO:0008152, GO:0008486, GO:0009117, GO:0009187, GO:0009987, GO:0015931, GO:0016462, GO:0016787, GO:0016817, GO:0016818, GO:0019637, GO:…	425.911	0.258456	0.000165	0.008148
ENSG00000105472	CLEC11A	chr19			receptor binding, binding, protein binding, extracellular region, extracellular space, intracellular, cell, cytoplasm, growth factor activity, cell proliferation, positive regulation of cell proliferation, cellular process, carbohydrate binding, regulation of cell proliferation, extracellular region part, intracellular part, cell part, single-organism process, positive regulation of biological pr…	GO:0005102, GO:0005488, GO:0005515, GO:0005576, GO:0005615, GO:0005622, GO:0005623, GO:0005737, GO:0008083, GO:0008283, GO:0008284, GO:0009987, GO:0030246, GO:0042127, GO:0044421, GO:0044424, GO:0044464, GO:0044699, GO:0048518, GO:0048522, GO:0050789, GO:0050794, GO:0065007	10.9028	-0.697935	0.000818	0.023792
ENSG00000081277	PKP1	chr1			signal transducer activity, structural molecule activity, binding, protein binding, lamin binding, extracellular region, intracellular, cell, nucleus, nucleoplasm, cytoskeleton, intermediate filament, plasma membrane, cell-cell junction, organelle organization, cytoskeleton organization, cell communication, cell adhesion, signal transduction, multicellular organism development, cellular process, …	GO:0004871, GO:0005198, GO:0005488, GO:0005515, GO:0005521, GO:0005576, GO:0005622, GO:0005623, GO:0005634, GO:0005654, GO:0005856, GO:0005882, GO:0005886, GO:0005911, GO:0006996, GO:0007010, GO:0007154, GO:0007155, GO:0007165, GO:0007275, GO:0009987, GO:0016020, GO:0016043, GO:0016337, GO:0019215, GO:0022607, GO:0022610, GO:0023052, GO:0030054, GO:0030057, GO:0030280, GO:0031974, GO:0031981, GO:…	2.83499	2.40941	0.00017	0.008322
ENSG00000174996	KLC2	chr11	Salmonella infection	hsa05132	immune system process, antigen processing and presentation of exogenous peptide antigen, antigen processing and presentation of peptide antigen via MHC class II, antigen processing and presentation of peptide or polysaccharide antigen via MHC class II, motor activity, microtubule motor activity, catalytic activity, binding, protein binding, intracellular, cell, cytoplasm, cytosol, cytoskeleton, k…	GO:0002376, GO:0002478, GO:0002495, GO:0002504, GO:0003774, GO:0003777, GO:0003824, GO:0005488, GO:0005515, GO:0005622, GO:0005623, GO:0005737, GO:0005829, GO:0005856, GO:0005871, GO:0005874, GO:0005875, GO:0006810, GO:0006890, GO:0006928, GO:0007017, GO:0007018, GO:0008092, GO:0009987, GO:0015630, GO:0016020, GO:0016192, GO:0016462, GO:0016787, GO:0016817, GO:0016818, GO:0016938, GO:0017111, GO:…	104.587	-0.274357	0.00017	0.008327
ENSG00000068912	ERLEC1	chr2	Protein processing in endoplasmic reticulum	hsa04141	glycoprotein binding, binding, protein binding, intracellular, cell, cytoplasm, endoplasmic reticulum, endoplasmic reticulum lumen, proteolysis, ubiquitin-dependent protein catabolic process, transport, intracellular protein transport, response to stress, protein localization, metabolic process, catabolic process, macromolecule catabolic process, negative regulation of metabolic process, regulati…	GO:0001948, GO:0005488, GO:0005515, GO:0005622, GO:0005623, GO:0005737, GO:0005783, GO:0005788, GO:0006508, GO:0006511, GO:0006810, GO:0006886, GO:0006950, GO:0008104, GO:0008152, GO:0009056, GO:0009057, GO:0009892, GO:0009894, GO:0009895, GO:0009987, GO:0010033, GO:0010498, GO:0010605, GO:0012505, GO:0015031, GO:0019222, GO:0019538, GO:0019941, GO:0030163, GO:0030433, GO:0030970, GO:0031974, GO:…	210.32	-0.154273	0.000173	0.008428
ENSG00000244405	ETV5	chr3	Transcriptional misregulation in cancer	hsa05202	reproduction, regulatory region DNA binding, transcription regulatory region sequence-specific DNA binding, RNA polymerase II regulatory region sequence-specific DNA binding, RNA polymerase II transcription factor activity, sequence-specific DNA binding, RNA polymerase II regulatory region DNA binding, regulatory region nucleic acid binding, nucleic acid binding transcription factor activity, tra…	GO:0000003, GO:0000975, GO:0000976, GO:0000977, GO:0000981, GO:0001012, GO:0001067, GO:0001071, GO:0001228, GO:0001763, GO:0001941, GO:0002009, GO:0003006, GO:0003676, GO:0003677, GO:0003690, GO:0003700, GO:0005488, GO:0005515, GO:0005622, GO:0005623, GO:0005634, GO:0005654, GO:0005886, GO:0006139, GO:0006351, GO:0006355, GO:0006357, GO:0006366, GO:0006725, GO:0006807, GO:0006950, GO:0006979, GO:…	36.899	-0.698611	0	7.8e-05
ENSG00000248698	LINC01085	chr4					1.78511	-1.65628	0.000175	0.008465
ENSG00000102984	ZNF821	chr16			regulatory region DNA binding, regulatory region nucleic acid binding, nucleic acid binding transcription factor activity, nucleic acid binding, DNA binding, transcription factor activity, sequence-specific DNA binding, binding, protein binding, intracellular, cell, nucleus, nucleobase-containing compound metabolic process, transcription, DNA-templated, regulation of transcription, DNA-templated,…	GO:0000975, GO:0001067, GO:0001071, GO:0003676, GO:0003677, GO:0003700, GO:0005488, GO:0005515, GO:0005622, GO:0005623, GO:0005634, GO:0006139, GO:0006351, GO:0006355, GO:0006357, GO:0006366, GO:0006725, GO:0006807, GO:0008152, GO:0009058, GO:0009059, GO:0009889, GO:0009891, GO:0009893, GO:0009987, GO:0010467, GO:0010468, GO:0010556, GO:0010557, GO:0010604, GO:0010628, GO:0016070, GO:0018130, GO:…	19.7004	-0.542054	0.000174	0.008465
ENSG00000106333	PCOLCE	chr7			binding, protein binding, collagen binding, glycosaminoglycan binding, extracellular region, extracellular space, proteolysis, multicellular organism development, enzyme activator activity, metabolic process, heparin binding, positive regulation of metabolic process, cellular process, positive regulation of macromolecule metabolic process, positive regulation of peptidase activity, peptidase acti…	GO:0005488, GO:0005515, GO:0005518, GO:0005539, GO:0005576, GO:0005615, GO:0006508, GO:0007275, GO:0008047, GO:0008152, GO:0008201, GO:0009893, GO:0009987, GO:0010604, GO:0010952, GO:0016504, GO:0019222, GO:0019538, GO:0030162, GO:0030234, GO:0031012, GO:0031323, GO:0031325, GO:0031982, GO:0031988, GO:0032268, GO:0032270, GO:0032403, GO:0032501, GO:0032502, GO:0043085, GO:0043170, GO:0043226, GO:…	41.5137	-0.514425	0.000175	0.008465
ENSG00000198825	INPP5F	chr10			receptor recycling, regulation of receptor recycling, positive regulation of receptor recycling, regulation of protein phosphorylation, negative regulation of protein phosphorylation, system process, muscle system process, muscle hypertrophy in response to stress, cardiac muscle hypertrophy, catalytic activity, binding, protein binding, intracellular, cell, cytoplasm, endosome, early endosome, va…	GO:0001881, GO:0001919, GO:0001921, GO:0001932, GO:0001933, GO:0003008, GO:0003012, GO:0003299, GO:0003300, GO:0003824, GO:0005488, GO:0005515, GO:0005622, GO:0005623, GO:0005737, GO:0005768, GO:0005769, GO:0005773, GO:0005774, GO:0005905, GO:0006464, GO:0006468, GO:0006629, GO:0006644, GO:0006650, GO:0006661, GO:0006793, GO:0006796, GO:0006810, GO:0006897, GO:0006898, GO:0006928, GO:0006950, GO:…	131.86	-0.321158	0.000175	0.008471
ENSG00000066855	MTFR1	chr8			mitochondrial fission, intracellular, cell, cytoplasm, mitochondrion, plasma membrane, generation of precursor metabolites and energy, organelle organization, mitochondrion organization, metabolic process, aerobic respiration, cellular process, energy derivation by oxidation of organic compounds, membrane, cellular component organization, organelle, membrane-bounded organelle, intracellular organ…	GO:0000266, GO:0005622, GO:0005623, GO:0005737, GO:0005739, GO:0005886, GO:0006091, GO:0006996, GO:0007005, GO:0008152, GO:0009060, GO:0009987, GO:0015980, GO:0016020, GO:0016043, GO:0043226, GO:0043227, GO:0043229, GO:0043231, GO:0044237, GO:0044424, GO:0044444, GO:0044464, GO:0044699, GO:0044710, GO:0044763, GO:0045333, GO:0048285, GO:0055114, GO:0071840, GO:0071944	91.6891	-0.261421	0.00018	0.008653
ENSG00000059573	ALDH18A1	chr10	Metabolic pathways, Biosynthesis of amino acids, Arginine and proline metabolism	hsa01100, hsa01230, hsa00330	citrulline metabolic process, nucleotide binding, nucleoside binding, purine nucleoside binding, nucleic acid binding, RNA binding, catalytic activity, glutamate 5-kinase activity, glutamate-5-semialdehyde dehydrogenase activity, binding, protein binding, ATP binding, intracellular, cell, cytoplasm, mitochondrion, mitochondrial envelope, mitochondrial inner membrane, organic acid metabolic proces…	GO:0000052, GO:0000166, GO:0001882, GO:0001883, GO:0003676, GO:0003723, GO:0003824, GO:0004349, GO:0004350, GO:0005488, GO:0005515, GO:0005524, GO:0005622, GO:0005623, GO:0005737, GO:0005739, GO:0005740, GO:0005743, GO:0006082, GO:0006520, GO:0006536, GO:0006560, GO:0006561, GO:0006591, GO:0006592, GO:0006793, GO:0006796, GO:0006807, GO:0008152, GO:0008652, GO:0009058, GO:0009064, GO:0009084, GO:…	59.5653	-0.347126	0.00018	0.008673
ENSG00000171368	TPPP	chr5			microtubule cytoskeleton organization, microtubule bundle formation, binding, protein binding, intracellular, cell, nucleus, cytoplasm, cytoskeleton, microtubule, protein complex assembly, organelle organization, cytoskeleton organization, microtubule-based process, microtubule binding, cytoskeletal protein binding, cellular process, microtubule cytoskeleton, tubulin binding, cellular component o…	GO:0000226, GO:0001578, GO:0005488, GO:0005515, GO:0005622, GO:0005623, GO:0005634, GO:0005737, GO:0005856, GO:0005874, GO:0006461, GO:0006996, GO:0007010, GO:0007017, GO:0008017, GO:0008092, GO:0009987, GO:0015630, GO:0015631, GO:0016043, GO:0022607, GO:0031109, GO:0031334, GO:0032271, GO:0032273, GO:0034622, GO:0043209, GO:0043226, GO:0043227, GO:0043228, GO:0043229, GO:0043231, GO:0043232, GO:…	218.611	0.522024	0.000183	0.008781
ENSG00000178462	TUBAL3	chr10	Phagosome, Gap junction, Apoptosis, Pathogenic Escherichia coli infection	hsa04145, hsa04540, hsa04210, hsa05130	nucleotide binding, nucleoside binding, purine nucleoside binding, catalytic activity, GTPase activity, structural molecule activity, structural constituent of cytoskeleton, binding, GTP binding, intracellular, cell, cytoplasm, cytoskeleton, microtubule, microtubule-based process, cellular process, microtubule cytoskeleton, pyrophosphatase activity, hydrolase activity, hydrolase activity, acting …	GO:0000166, GO:0001882, GO:0001883, GO:0003824, GO:0003924, GO:0005198, GO:0005200, GO:0005488, GO:0005525, GO:0005622, GO:0005623, GO:0005737, GO:0005856, GO:0005874, GO:0007017, GO:0009987, GO:0015630, GO:0016462, GO:0016787, GO:0016817, GO:0016818, GO:0017076, GO:0017111, GO:0019001, GO:0032549, GO:0032550, GO:0032553, GO:0032555, GO:0032561, GO:0035639, GO:0036094, GO:0043226, GO:0043228, GO:…	3.58468	1.43211	0.000185	0.008855
ENSG00000267279	ENSG00000267279	chr18					15.3349	-0.699791	5.2e-05	0.003601
ENSG00000206712	RNU6-26P	chr3					6.73019	-0.701941	0.00011	0.0062
ENSG00000197008	ZNF138	chr7			regulatory region DNA binding, transcription regulatory region sequence-specific DNA binding, RNA polymerase II regulatory region sequence-specific DNA binding, RNA polymerase II core promoter proximal region sequence-specific DNA binding, core promoter proximal region sequence-specific DNA binding, RNA polymerase II regulatory region DNA binding, regulatory region nucleic acid binding, nucleic a…	GO:0000975, GO:0000976, GO:0000977, GO:0000978, GO:0000987, GO:0001012, GO:0001067, GO:0001071, GO:0001159, GO:0003676, GO:0003677, GO:0003690, GO:0003700, GO:0005488, GO:0005515, GO:0005622, GO:0005623, GO:0005634, GO:0006139, GO:0006351, GO:0006355, GO:0006725, GO:0006807, GO:0008152, GO:0009058, GO:0009059, GO:0009889, GO:0009987, GO:0010467, GO:0010468, GO:0010556, GO:0016070, GO:0018130, GO:…	70.5023	0.235754	0.00019	0.009029
ENSG00000138378	STAT4	chr2	Jak-STAT signaling pathway, Hepatitis B, Inflammatory bowel disease (IBD)	hsa04630, hsa05161, hsa05321	regulatory region DNA binding, transcription regulatory region sequence-specific DNA binding, RNA polymerase II regulatory region sequence-specific DNA binding, RNA polymerase II regulatory region DNA binding, regulatory region nucleic acid binding, nucleic acid binding transcription factor activity, nucleic acid binding, DNA binding, double-stranded DNA binding, transcription factor activity, se…	GO:0000975, GO:0000976, GO:0000977, GO:0001012, GO:0001067, GO:0001071, GO:0003676, GO:0003677, GO:0003690, GO:0003700, GO:0005488, GO:0005515, GO:0005622, GO:0005623, GO:0005634, GO:0005654, GO:0005737, GO:0006139, GO:0006351, GO:0006355, GO:0006725, GO:0006807, GO:0007154, GO:0007165, GO:0007259, GO:0008152, GO:0009058, GO:0009059, GO:0009889, GO:0009987, GO:0010467, GO:0010468, GO:0010556, GO:…	62.7602	-0.702029	0.002585	0.048105
ENSG00000151276	MAGI1	chr3	Tight junction, Rap1 signaling pathway	hsa04530, hsa04015	nucleotide binding, nucleoside binding, purine nucleoside binding, structural molecule activity, binding, protein binding, ATP binding, intracellular, cell, nucleus, nucleoplasm, cytoplasm, plasma membrane, cell-cell junction, adherens junction, bicellular tight junction, protein complex assembly, cell communication, cell adhesion, signal transduction, cell surface receptor signaling pathway, pro…	GO:0000166, GO:0001882, GO:0001883, GO:0005198, GO:0005488, GO:0005515, GO:0005524, GO:0005622, GO:0005623, GO:0005634, GO:0005654, GO:0005737, GO:0005886, GO:0005911, GO:0005912, GO:0005923, GO:0006461, GO:0007154, GO:0007155, GO:0007165, GO:0007166, GO:0008022, GO:0008092, GO:0008219, GO:0009987, GO:0016020, GO:0016043, GO:0017076, GO:0022607, GO:0022610, GO:0023052, GO:0030054, GO:0030554, GO:…	689.423	-0.255447	0.000191	0.009056
ENSG00000173334	TRIB1	chr8			MAPK cascade, regulation of protein phosphorylation, negative regulation of protein phosphorylation, response to molecule of bacterial origin, immune system process, immune system development, leukocyte differentiation, myeloid leukocyte differentiation, regulation of immune system process, negative regulation of immune system process, positive regulation of immune system process, regulation of m…	GO:0000165, GO:0001932, GO:0001933, GO:0002237, GO:0002376, GO:0002520, GO:0002521, GO:0002573, GO:0002682, GO:0002683, GO:0002684, GO:0002761, GO:0002762, GO:0002763, GO:0002831, GO:0002832, GO:0004857, GO:0004860, GO:0005488, GO:0005515, GO:0005622, GO:0005623, GO:0005634, GO:0005737, GO:0006139, GO:0006351, GO:0006355, GO:0006464, GO:0006468, GO:0006469, GO:0006508, GO:0006511, GO:0006725, GO:…	130.723	-0.702105	1.3e-05	0.00133
ENSG00000079931	MOXD1	chr6			catalytic activity, monooxygenase activity, binding, copper ion binding, protein binding, intracellular, cell, cytoplasm, endoplasmic reticulum, endoplasmic reticulum membrane, metabolic process, endomembrane system, membrane, integral component of membrane, oxidoreductase activity, oxidoreductase activity, acting on paired donors, with incorporation or reduction of molecular oxygen, oxidoreducta…	GO:0003824, GO:0004497, GO:0005488, GO:0005507, GO:0005515, GO:0005622, GO:0005623, GO:0005737, GO:0005783, GO:0005789, GO:0008152, GO:0012505, GO:0016020, GO:0016021, GO:0016491, GO:0016705, GO:0016715, GO:0031224, GO:0042175, GO:0043167, GO:0043169, GO:0043226, GO:0043227, GO:0043229, GO:0043231, GO:0044422, GO:0044424, GO:0044425, GO:0044432, GO:0044444, GO:0044446, GO:0044464, GO:0044699, GO:…	37.9297	-0.70369	0.000119	0.006537
ENSG00000251615	ENSG00000251615	chr4					37.6626	-0.399916	0.000196	0.009149
ENSG00000166886	NAB2	chr12			transcription factor activity, protein binding, transcription factor activity, transcription factor binding, skeletal system development, ossification, endochondral ossification, transcription cofactor activity, transcription corepressor activity, binding, protein binding, intracellular, cell, nucleus, nucleobase-containing compound metabolic process, transcription, DNA-templated, regulation of t…	GO:0000988, GO:0000989, GO:0001501, GO:0001503, GO:0001958, GO:0003712, GO:0003714, GO:0005488, GO:0005515, GO:0005622, GO:0005623, GO:0005634, GO:0006139, GO:0006351, GO:0006355, GO:0006359, GO:0006383, GO:0006725, GO:0006807, GO:0007272, GO:0007275, GO:0007399, GO:0007422, GO:0008134, GO:0008152, GO:0008283, GO:0008366, GO:0008544, GO:0009058, GO:0009059, GO:0009653, GO:0009887, GO:0009888, GO:…	39.5258	-0.357109	0.000195	0.009149
ENSG00000006327	TNFRSF12A	chr16	Cytokine-cytokine receptor interaction	hsa04060	cell morphogenesis, cell morphogenesis involved in differentiation, angiogenesis, regulation of cell growth, blood vessel development, ruffle, vasculature development, binding, protein binding, cell, plasma membrane, apoptotic process, movement of cell or subcellular component, substrate-dependent cell migration, substrate-dependent cell migration, cell attachment to substrate, response to stress…	GO:0000902, GO:0000904, GO:0001525, GO:0001558, GO:0001568, GO:0001726, GO:0001944, GO:0005488, GO:0005515, GO:0005623, GO:0005886, GO:0006915, GO:0006928, GO:0006929, GO:0006931, GO:0006950, GO:0007154, GO:0007155, GO:0007165, GO:0007166, GO:0007275, GO:0007399, GO:0007409, GO:0008219, GO:0008361, GO:0009611, GO:0009653, GO:0009966, GO:0009967, GO:0009986, GO:0009987, GO:0010033, GO:0010646, GO:…	91.2017	-0.704042	0.000874	0.024702
ENSG00000135074	ADAM19	chr5			catalytic activity, endopeptidase activity, metalloendopeptidase activity, binding, protein binding, intracellular, cell, cytoplasm, Golgi apparatus, proteolysis, membrane protein ectodomain proteolysis, multicellular organism development, heart development, metabolic process, peptidase activity, metallopeptidase activity, zinc ion binding, endomembrane system, membrane, integral component of mem…	GO:0003824, GO:0004175, GO:0004222, GO:0005488, GO:0005515, GO:0005622, GO:0005623, GO:0005737, GO:0005794, GO:0006508, GO:0006509, GO:0007275, GO:0007507, GO:0008152, GO:0008233, GO:0008237, GO:0008270, GO:0012505, GO:0016020, GO:0016021, GO:0016787, GO:0017124, GO:0019538, GO:0019904, GO:0031224, GO:0032501, GO:0032502, GO:0033619, GO:0043167, GO:0043169, GO:0043170, GO:0043226, GO:0043227, GO:…	140.617	-0.704083	0.000211	0.009608
ENSG00000178761	FAM219B	chr15					243.653	0.241157	0.000197	0.009155
ENSG00000148730	EIF4EBP2	chr10	RNA transport, Longevity regulating pathway - multiple species	hsa03013, hsa04213	system process, binding, protein binding, intracellular, cell, cytoplasm, translation, translational initiation, regulation of translation, regulation of translational initiation, peptide metabolic process, nitrogen compound metabolic process, cell communication, signal transduction, cell surface receptor signaling pathway, enzyme linked receptor protein signaling pathway, transmembrane receptor …	GO:0003008, GO:0005488, GO:0005515, GO:0005622, GO:0005623, GO:0005737, GO:0006412, GO:0006413, GO:0006417, GO:0006446, GO:0006518, GO:0006807, GO:0007154, GO:0007165, GO:0007166, GO:0007167, GO:0007169, GO:0007267, GO:0007268, GO:0007610, GO:0007611, GO:0007613, GO:0008152, GO:0008190, GO:0008286, GO:0009058, GO:0009059, GO:0009719, GO:0009725, GO:0009889, GO:0009890, GO:0009892, GO:0009987, GO:…	940.727	0.269081	0.000197	0.009155
ENSG00000130300	PLVAP	chr19			MAPK cascade, immune system process, regulation of immune system process, positive regulation of immune system process, regulation of leukocyte migration, positive regulation of leukocyte migration, regulation of cellular extravasation, positive regulation of cellular extravasation, binding, protein binding, extracellular region, intracellular, cell, cytoplasm, plasma membrane, caveola, cellular …	GO:0000165, GO:0002376, GO:0002682, GO:0002684, GO:0002685, GO:0002687, GO:0002691, GO:0002693, GO:0005488, GO:0005515, GO:0005576, GO:0005622, GO:0005623, GO:0005737, GO:0005886, GO:0005901, GO:0006464, GO:0006468, GO:0006793, GO:0006796, GO:0006928, GO:0007154, GO:0007165, GO:0007166, GO:0008152, GO:0009986, GO:0009987, GO:0010033, GO:0016020, GO:0016021, GO:0016310, GO:0016477, GO:0019221, GO:…	84.7025	-0.705792	0.00109	0.028371
ENSG00000115414	FN1	chr2	PI3K-Akt signaling pathway, Pathways in cancer, Proteoglycans in cancer, Regulation of actin cytoskeleton, Amoebiasis, AGE-RAGE signaling pathway in diabetic complications, Focal adhesion, Small cell lung cancer, Bacterial invasion of epithelial cells, ECM-receptor interaction	hsa04151, hsa05200, hsa05205, hsa04810, hsa05146, hsa04933, hsa04510, hsa05222, hsa05100, hsa04512	MAPK cascade, response to reactive oxygen species, cell morphogenesis, cell morphogenesis involved in differentiation, response to acid chemical, angiogenesis, regulation of cell growth, blood vessel development, cellular glucose homeostasis, formation of primary germ layer, endoderm formation, cell activation, cytokine production, regulation of cytokine production, negative regulation of cytokin…	GO:0000165, GO:0000302, GO:0000902, GO:0000904, GO:0001101, GO:0001525, GO:0001558, GO:0001568, GO:0001678, GO:0001704, GO:0001706, GO:0001775, GO:0001816, GO:0001817, GO:0001818, GO:0001932, GO:0001944, GO:0002020, GO:0002237, GO:0002376, GO:0002526, GO:0002576, GO:0002931, GO:0005102, GO:0005178, GO:0005488, GO:0005515, GO:0005518, GO:0005539, GO:0005576, GO:0005577, GO:0005578, GO:0005604, GO:…	1593.26	-0.432009	0.000202	0.009344
ENSG00000154743	TSEN2	chr3			tRNA-intron endonuclease activity, tRNA-intron endonuclease complex, tRNA-type intron splice site recognition and cleavage, RNA splicing, via endonucleolytic cleavage and ligation, nucleic acid binding, catalytic activity, nuclease activity, endonuclease activity, endoribonuclease activity, ribonuclease activity, tRNA-specific ribonuclease activity, binding, protein binding, intracellular, cell, …	GO:0000213, GO:0000214, GO:0000379, GO:0000394, GO:0003676, GO:0003824, GO:0004518, GO:0004519, GO:0004521, GO:0004540, GO:0004549, GO:0005488, GO:0005515, GO:0005622, GO:0005623, GO:0005634, GO:0005654, GO:0005730, GO:0005737, GO:0005813, GO:0005815, GO:0005856, GO:0006139, GO:0006388, GO:0006396, GO:0006397, GO:0006399, GO:0006725, GO:0006807, GO:0008033, GO:0008152, GO:0008380, GO:0009987, GO:…	157.225	0.222784	0.000202	0.009344
ENSG00000114796	KLHL24	chr3			ubiquitin ligase complex, catalytic activity, ubiquitin-protein transferase activity, intracellular, cell, cytoplasm, cellular protein modification process, transport, ion transport, cell communication, signal transduction, cell surface receptor signaling pathway, glutamate receptor signaling pathway, metabolic process, regulation of signal transduction, cellular process, regulation of receptor a…	GO:0000151, GO:0003824, GO:0004842, GO:0005622, GO:0005623, GO:0005737, GO:0006464, GO:0006810, GO:0006811, GO:0007154, GO:0007165, GO:0007166, GO:0007215, GO:0008152, GO:0009966, GO:0009987, GO:0010469, GO:0010646, GO:0016567, GO:0016740, GO:0019538, GO:0019787, GO:0022898, GO:0023051, GO:0023052, GO:0030424, GO:0031461, GO:0031463, GO:0032409, GO:0032412, GO:0032446, GO:0032879, GO:0032991, GO:…	1321.24	0.244147	0.000205	0.009469
ENSG00000044524	EPHA3	chr3	Axon guidance	hsa04360	nucleotide binding, microtubule cytoskeleton organization, cell morphogenesis, cell morphogenesis involved in differentiation, response to acid chemical, epithelial to mesenchymal transition, nucleoside binding, purine nucleoside binding, regulation of cell-matrix adhesion, catalytic activity, protein kinase activity, protein tyrosine kinase activity, transmembrane receptor protein tyrosine kinas…	GO:0000166, GO:0000226, GO:0000902, GO:0000904, GO:0001101, GO:0001837, GO:0001882, GO:0001883, GO:0001952, GO:0003824, GO:0004672, GO:0004713, GO:0004714, GO:0004871, GO:0004872, GO:0004888, GO:0005003, GO:0005004, GO:0005488, GO:0005515, GO:0005524, GO:0005576, GO:0005622, GO:0005623, GO:0005737, GO:0005768, GO:0005769, GO:0005773, GO:0005886, GO:0005887, GO:0006464, GO:0006468, GO:0006793, GO:…	82.6238	-0.50727	0.000206	0.00949
ENSG00000287151	C2orf27A	chr2					11.4939	-0.706056	0.000145	0.007445
ENSG00000135097	MSI1	chr12	mRNA surveillance pathway	hsa03015	nucleotide binding, nucleic acid binding, RNA binding, single-stranded RNA binding, binding, intracellular, cell, nucleus, cytoplasm, polysome, multicellular organism development, nervous system development, poly-pyrimidine tract binding, poly(U) RNA binding, intracellular ribonucleoprotein complex, multicellular organismal process, developmental process, macromolecular complex, small molecule bi…	GO:0000166, GO:0003676, GO:0003723, GO:0003727, GO:0005488, GO:0005622, GO:0005623, GO:0005634, GO:0005737, GO:0005844, GO:0007275, GO:0007399, GO:0008187, GO:0008266, GO:0030529, GO:0032501, GO:0032502, GO:0032991, GO:0036094, GO:0043226, GO:0043227, GO:0043229, GO:0043231, GO:0044424, GO:0044464, GO:0044699, GO:0044707, GO:0044767, GO:0044822, GO:0048731, GO:0048856, GO:0097159, GO:1901265, GO:…	18.3166	-0.472686	0.000208	0.009527
ENSG00000255690	TRIL	chr7			lipopolysaccharide binding, cytokine production, regulation of cytokine production, activation of innate immune response, pattern recognition receptor signaling pathway, toll-like receptor signaling pathway, immune effector process, activation of immune response, cytokine production involved in immune response, immune system process, production of molecular mediator of immune response, regulation…	GO:0001530, GO:0001816, GO:0001817, GO:0002218, GO:0002221, GO:0002224, GO:0002252, GO:0002253, GO:0002367, GO:0002376, GO:0002440, GO:0002682, GO:0002684, GO:0002697, GO:0002700, GO:0002718, GO:0002757, GO:0002758, GO:0002764, GO:0005488, GO:0006950, GO:0006952, GO:0006954, GO:0006955, GO:0007154, GO:0007165, GO:0008289, GO:0009987, GO:0016020, GO:0016021, GO:0023052, GO:0031224, GO:0031347, GO:…	19.8005	-0.709994	0.002462	0.046478
ENSG00000087116	ADAMTS2	chr5			reproduction, catalytic activity, endopeptidase activity, metalloendopeptidase activity, binding, extracellular region, proteinaceous extracellular matrix, proteolysis, multicellular organism development, gamete generation, spermatogenesis, metabolic process, peptidase activity, metallopeptidase activity, zinc ion binding, catabolic process, cellular process, gene expression, cellular component o…	GO:0000003, GO:0003824, GO:0004175, GO:0004222, GO:0005488, GO:0005576, GO:0005578, GO:0006508, GO:0007275, GO:0007276, GO:0007283, GO:0008152, GO:0008233, GO:0008237, GO:0008270, GO:0009056, GO:0009987, GO:0010467, GO:0016043, GO:0016485, GO:0016787, GO:0019538, GO:0019953, GO:0022414, GO:0030198, GO:0030199, GO:0030323, GO:0030324, GO:0030574, GO:0031012, GO:0032501, GO:0032502, GO:0032504, GO:…	49.835	-0.710258	2.2e-05	0.001943
ENSG00000179954	SSC5D	chr19			cytokine production, regulation of cytokine production, negative regulation of cytokine production, fibronectin binding, response to molecule of bacterial origin, immune system process, receptor activity, scavenger receptor activity, binding, protein binding, extracellular region, extracellular space, intracellular, cell, cytoplasm, transport, endocytosis, receptor-mediated endocytosis, response …	GO:0001816, GO:0001817, GO:0001818, GO:0001968, GO:0002237, GO:0002376, GO:0004872, GO:0005044, GO:0005488, GO:0005515, GO:0005576, GO:0005615, GO:0005622, GO:0005623, GO:0005737, GO:0006810, GO:0006897, GO:0006898, GO:0006950, GO:0006952, GO:0006955, GO:0007275, GO:0008104, GO:0009306, GO:0009593, GO:0009595, GO:0009605, GO:0009607, GO:0009617, GO:0009987, GO:0010033, GO:0015031, GO:0016020, GO:…	37.0237	-0.714619	2e-06	0.000308
ENSG00000184374	COLEC10	chr8			immune effector process, activation of immune response, immune system process, regulation of immune system process, positive regulation of immune system process, catalytic activity, endopeptidase activity, serine-type endopeptidase activity, binding, mannose binding, extracellular region, collagen trimer, intracellular, cell, cytoplasm, proteolysis, immune response, complement activation, humoral…	GO:0002252, GO:0002253, GO:0002376, GO:0002682, GO:0002684, GO:0003824, GO:0004175, GO:0004252, GO:0005488, GO:0005537, GO:0005576, GO:0005581, GO:0005622, GO:0005623, GO:0005737, GO:0006508, GO:0006955, GO:0006956, GO:0006959, GO:0008152, GO:0008233, GO:0008236, GO:0016787, GO:0017171, GO:0019538, GO:0030246, GO:0032991, GO:0036094, GO:0043170, GO:0043234, GO:0044238, GO:0044424, GO:0044464, GO:…	26.0202	-0.715449	0.001544	0.035336
ENSG00000150687	PRSS23	chr11			catalytic activity, endopeptidase activity, serine-type endopeptidase activity, extracellular region, intracellular, cell, nucleus, proteolysis, metabolic process, peptidase activity, serine-type peptidase activity, hydrolase activity, serine hydrolase activity, protein metabolic process, vesicle, membrane-bounded vesicle, macromolecule metabolic process, organelle, membrane-bounded organelle, in…	GO:0003824, GO:0004175, GO:0004252, GO:0005576, GO:0005622, GO:0005623, GO:0005634, GO:0006508, GO:0008152, GO:0008233, GO:0008236, GO:0016787, GO:0017171, GO:0019538, GO:0031982, GO:0031988, GO:0043170, GO:0043226, GO:0043227, GO:0043229, GO:0043230, GO:0043231, GO:0044238, GO:0044421, GO:0044424, GO:0044464, GO:0070011, GO:0070062, GO:0071704, GO:1903561	148.29	-0.71875	1.2e-05	0.001255
ENSG00000115963	RND3	chr2			Golgi membrane, nucleotide binding, nucleoside binding, purine nucleoside binding, catalytic activity, GTPase activity, binding, protein binding, GTP binding, extracellular region, intracellular, cell, cytoplasm, Golgi apparatus, adherens junction, cell-substrate adherens junction, focal adhesion, organelle organization, cytoskeleton organization, cell communication, cell adhesion, signal transdu…	GO:0000139, GO:0000166, GO:0001882, GO:0001883, GO:0003824, GO:0003924, GO:0005488, GO:0005515, GO:0005525, GO:0005576, GO:0005622, GO:0005623, GO:0005737, GO:0005794, GO:0005912, GO:0005924, GO:0005925, GO:0006996, GO:0007010, GO:0007154, GO:0007155, GO:0007165, GO:0007264, GO:0009987, GO:0012505, GO:0016020, GO:0016043, GO:0016462, GO:0016787, GO:0016817, GO:0016818, GO:0017076, GO:0017111, GO:…	308.84	-0.247658	0.000217	0.009818
ENSG00000106070	GRB10	chr7	mTOR signaling pathway	hsa04150	polysaccharide biosynthetic process, SH3/SH2 adaptor activity, receptor binding, insulin receptor binding, binding, protein binding, intracellular, cell, cytoplasm, cytosol, plasma membrane, carbohydrate metabolic process, polysaccharide metabolic process, glycogen metabolic process, glycogen biosynthetic process, regulation of glycogen biosynthetic process, monosaccharide metabolic process, gluc…	GO:0000271, GO:0005070, GO:0005102, GO:0005158, GO:0005488, GO:0005515, GO:0005622, GO:0005623, GO:0005737, GO:0005829, GO:0005886, GO:0005975, GO:0005976, GO:0005977, GO:0005978, GO:0005979, GO:0005996, GO:0006006, GO:0006073, GO:0006091, GO:0006109, GO:0006112, GO:0006793, GO:0006796, GO:0006810, GO:0007154, GO:0007165, GO:0007166, GO:0007167, GO:0007169, GO:0007267, GO:0008152, GO:0008286, GO:…	313.32	-0.199991	0.000219	0.009854
ENSG00000149260	CAPN5	chr11			reproduction, ovarian follicle development, luteinization, developmental process involved in reproduction, catalytic activity, endopeptidase activity, cysteine-type endopeptidase activity, calcium-dependent cysteine-type endopeptidase activity, extracellular region, intracellular, cell, cytoplasm, adherens junction, cell-substrate adherens junction, focal adhesion, proteolysis, cell communication…	GO:0000003, GO:0001541, GO:0001553, GO:0003006, GO:0003824, GO:0004175, GO:0004197, GO:0004198, GO:0005576, GO:0005622, GO:0005623, GO:0005737, GO:0005912, GO:0005924, GO:0005925, GO:0006508, GO:0007154, GO:0007165, GO:0007275, GO:0007548, GO:0008152, GO:0008233, GO:0008234, GO:0008406, GO:0008585, GO:0009888, GO:0009986, GO:0009987, GO:0016787, GO:0019538, GO:0022414, GO:0022602, GO:0023052, GO:…	11.0366	-0.729891	6.1e-05	0.003939
ENSG00000112977	DAP	chr5			binding, protein binding, nucleobase-containing compound metabolic process, transcription, DNA-templated, regulation of transcription, DNA-templated, proteolysis, cellular aromatic compound metabolic process, nitrogen compound metabolic process, autophagy, apoptotic process, activation of cysteine-type endopeptidase activity involved in apoptotic process, response to stress, cell communication, s…	GO:0005488, GO:0005515, GO:0006139, GO:0006351, GO:0006355, GO:0006508, GO:0006725, GO:0006807, GO:0006914, GO:0006915, GO:0006919, GO:0006950, GO:0007154, GO:0007165, GO:0008152, GO:0008219, GO:0009058, GO:0009059, GO:0009267, GO:0009605, GO:0009889, GO:0009890, GO:0009892, GO:0009893, GO:0009987, GO:0009991, GO:0010467, GO:0010468, GO:0010506, GO:0010507, GO:0010556, GO:0010558, GO:0010604, GO:…	95.3668	-0.298379	0.000221	0.009908
ENSG00000166135	HIF1AN	chr10			negative regulation of transcription from RNA polymerase II promoter, blood vessel development, vasculogenesis, response to hypoxia, vasculature development, catalytic activity, receptor binding, Notch binding, binding, iron ion binding, protein binding, intracellular, cell, nucleus, nucleoplasm, cytoplasm, cytosol, nucleobase-containing compound metabolic process, transcription, DNA-templated, r…	"GO:0000122	344.561	-0.161066	0.000222	0.00994
ENSG00000186088	GSAP	chr7			beta-amyloid binding, binding, intracellular, cell, cytoplasm, Golgi apparatus, trans-Golgi network, proteolysis, peptide metabolic process, nitrogen compound metabolic process, metabolic process, positive regulation of metabolic process, cellular process, positive regulation of macromolecule metabolic process, endomembrane system, regulation of metabolic process, protein metabolic process, regul…	GO:0001540, GO:0005488, GO:0005622, GO:0005623, GO:0005737, GO:0005794, GO:0005802, GO:0006508, GO:0006518, GO:0006807, GO:0008152, GO:0009893, GO:0009987, GO:0010604, GO:0012505, GO:0019222, GO:0019538, GO:0030162, GO:0031323, GO:0031325, GO:0031984, GO:0033218, GO:0034205, GO:0034248, GO:0034250, GO:0034641, GO:0042277, GO:0042982, GO:0042987, GO:0043170, GO:0043226, GO:0043227, GO:0043229, GO:…	97.0721	0.230413	0.000223	0.009976
ENSG00000064692	SNCAIP	chr5	Parkinson's disease	hsa05012	regulation of neurotransmitter levels, binding, protein binding, intracellular, cell, cytoplasm, cytosol, plasma membrane, catecholamine metabolic process, cellular aromatic compound metabolic process, nitrogen compound metabolic process, transport, neurotransmitter transport, cell communication, cell-cell signaling, chemical synaptic transmission, neurotransmitter secretion, synaptic vesicle, me…	GO:0001505, GO:0005488, GO:0005515, GO:0005622, GO:0005623, GO:0005737, GO:0005829, GO:0005886, GO:0006584, GO:0006725, GO:0006807, GO:0006810, GO:0006836, GO:0007154, GO:0007267, GO:0007268, GO:0007269, GO:0008021, GO:0008152, GO:0008219, GO:0009712, GO:0009987, GO:0010646, GO:0012505, GO:0016020, GO:0016023, GO:0016043, GO:0018958, GO:0019538, GO:0019899, GO:0022607, GO:0023051, GO:0023052, GO:…	17.3869	-0.560993	0.000228	0.010161
ENSG00000129521	EGLN3	chr14	Pathways in cancer, HIF-1 signaling pathway, Renal cell carcinoma	hsa05200, hsa04066, hsa05211	response to hypoxia, catalytic activity, binding, iron ion binding, protein binding, intracellular, cell, nucleus, nucleoplasm, cytoplasm, cytosol, organic acid metabolic process, nucleobase-containing compound metabolic process, transcription, DNA-templated, regulation of transcription, DNA-templated, regulation of transcription from RNA polymerase II promoter, transcription from RNA polymerase …	GO:0001666, GO:0003824, GO:0005488, GO:0005506, GO:0005515, GO:0005622, GO:0005623, GO:0005634, GO:0005654, GO:0005737, GO:0005829, GO:0006082, GO:0006139, GO:0006351, GO:0006355, GO:0006357, GO:0006366, GO:0006464, GO:0006508, GO:0006575, GO:0006725, GO:0006807, GO:0006915, GO:0006919, GO:0006950, GO:0006974, GO:0008152, GO:0008219, GO:0008283, GO:0009058, GO:0009059, GO:0009628, GO:0009889, GO:…	470.998	-0.424058	0.000231	0.010293
ENSG00000187867	PALM3	chr19			nucleotide binding, nucleoside binding, purine nucleoside binding, regulation of cytokine-mediated signaling pathway, negative regulation of cytokine-mediated signaling pathway, response to molecule of bacterial origin, binding, protein binding, ATP binding, intracellular, cell, cytoplasm, plasma membrane, cell communication, signal transduction, cell surface receptor signaling pathway, Toll sign…	GO:0000166, GO:0001882, GO:0001883, GO:0001959, GO:0001960, GO:0002237, GO:0005488, GO:0005515, GO:0005524, GO:0005622, GO:0005623, GO:0005737, GO:0005886, GO:0007154, GO:0007165, GO:0007166, GO:0008063, GO:0009605, GO:0009607, GO:0009617, GO:0009966, GO:0009968, GO:0009987, GO:0010033, GO:0010646, GO:0010648, GO:0016020, GO:0017076, GO:0019221, GO:0023051, GO:0023052, GO:0023057, GO:0030554, GO:…	1.91075	-1.25498	0.000232	0.010305
ENSG00000164692	COL1A2	chr7	PI3K-Akt signaling pathway, Amoebiasis, AGE-RAGE signaling pathway in diabetic complications, Platelet activation, Focal adhesion, ECM-receptor interaction, Protein digestion and absorption	hsa04151, hsa05146, hsa04933, hsa04611, hsa04510, hsa04512, hsa04974	response to acid chemical, skeletal system development, blood vessel development, cell activation, vasculature development, immune system process, regulation of immune system process, system process, circulatory system process, structural molecule activity, extracellular matrix structural constituent, binding, protein binding, extracellular region, proteinaceous extracellular matrix, collagen tri…	GO:0001101, GO:0001501, GO:0001568, GO:0001775, GO:0001944, GO:0002376, GO:0002682, GO:0003008, GO:0003013, GO:0005198, GO:0005201, GO:0005488, GO:0005515, GO:0005576, GO:0005578, GO:0005581, GO:0005583, GO:0005584, GO:0005615, GO:0005622, GO:0005623, GO:0005737, GO:0005783, GO:0005788, GO:0006461, GO:0006928, GO:0006950, GO:0006955, GO:0007154, GO:0007165, GO:0007166, GO:0007167, GO:0007178, GO:…	605.158	-0.731819	0	0.000116
ENSG00000237928	NFIA-AS2	chr1					3.978	-1.16304	0.000236	0.01045
ENSG00000166557	TMED3	chr15			Golgi membrane, intracellular, cell, cytoplasm, endoplasmic reticulum, endoplasmic reticulum membrane, endoplasmic reticulum-Golgi intermediate compartment, Golgi apparatus, Golgi stack, Golgi-associated vesicle, transport, ER to Golgi vesicle-mediated transport, retrograde vesicle-mediated transport, Golgi to ER, protein localization, endomembrane system, vesicle membrane, protein transport, mem…	GO:0000139, GO:0005622, GO:0005623, GO:0005737, GO:0005783, GO:0005789, GO:0005793, GO:0005794, GO:0005795, GO:0005798, GO:0006810, GO:0006888, GO:0006890, GO:0008104, GO:0012505, GO:0012506, GO:0015031, GO:0016020, GO:0016021, GO:0016023, GO:0016192, GO:0030117, GO:0030120, GO:0030126, GO:0030133, GO:0030135, GO:0030137, GO:0030659, GO:0030660, GO:0030662, GO:0030663, GO:0031090, GO:0031224, GO:…	39.1256	-0.371625	0.000237	0.010472
ENSG00000127083	OMD	chr9			lytic vacuole, ossification, extracellular region, proteinaceous extracellular matrix, extracellular space, intracellular, cell, cytoplasm, lysosome, vacuole, vacuolar lumen, Golgi apparatus, Golgi lumen, aminoglycan metabolic process, aminoglycan biosynthetic process, glycosaminoglycan biosynthetic process, aminoglycan catabolic process, glycosaminoglycan catabolic process, sulfur compound metab…	GO:0000323, GO:0001503, GO:0005576, GO:0005578, GO:0005615, GO:0005622, GO:0005623, GO:0005737, GO:0005764, GO:0005773, GO:0005775, GO:0005794, GO:0005796, GO:0006022, GO:0006023, GO:0006024, GO:0006026, GO:0006027, GO:0006790, GO:0006807, GO:0007155, GO:0007275, GO:0008152, GO:0009056, GO:0009057, GO:0009058, GO:0009059, GO:0009888, GO:0009987, GO:0012505, GO:0018146, GO:0022610, GO:0030203, GO:…	138.511	-0.40435	0.000239	0.010522
ENSG00000175356	SCUBE2	chr11			binding, calcium ion binding, extracellular region, ion binding, cation binding, metal ion binding	GO:0005488, GO:0005509, GO:0005576, GO:0043167, GO:0043169, GO:0046872	26.5465	-0.733197	0.000113	0.006284
ENSG00000179241	LDLRAD3	chr11			beta-amyloid binding, binding, cell, plasma membrane, proteolysis, transport, endocytosis, receptor-mediated endocytosis, metabolic process, gene expression, regulation of gene expression, membrane, integral component of membrane, vesicle-mediated transport, protein processing, regulation of metabolic process, protein metabolic process, cell junction, regulation of proteolysis, intrinsic componen…	GO:0001540, GO:0005488, GO:0005623, GO:0005886, GO:0006508, GO:0006810, GO:0006897, GO:0006898, GO:0008152, GO:0010467, GO:0010468, GO:0016020, GO:0016021, GO:0016192, GO:0016485, GO:0019222, GO:0019538, GO:0030054, GO:0030162, GO:0031224, GO:0033218, GO:0042277, GO:0043170, GO:0044238, GO:0044425, GO:0044464, GO:0050789, GO:0051179, GO:0051234, GO:0051246, GO:0051604, GO:0060255, GO:0065007, GO:…	19.2434	-0.735661	1.4e-05	0.001418
ENSG00000196159	FAT4	chr4	Hippo signaling pathway -multiple species	hsa04392	skeletal system development, ossification, urogenital system development, metanephros development, ureteric bud development, branching involved in ureteric bud morphogenesis, morphogenesis of a branching structure, kidney development, mesonephros development, morphogenesis of an epithelium, heart morphogenesis, binding, calcium ion binding, protein binding, extracellular region, intracellular, ce…	GO:0001501, GO:0001503, GO:0001655, GO:0001656, GO:0001657, GO:0001658, GO:0001763, GO:0001822, GO:0001823, GO:0002009, GO:0003007, GO:0005488, GO:0005509, GO:0005515, GO:0005576, GO:0005622, GO:0005623, GO:0005886, GO:0007009, GO:0007154, GO:0007155, GO:0007156, GO:0007157, GO:0007165, GO:0007275, GO:0007399, GO:0007417, GO:0007420, GO:0007423, GO:0007507, GO:0009653, GO:0009887, GO:0009888, GO:…	810.423	-0.196426	0.00025	0.010945
ENSG00000044446	PHKA2	chrX	Calcium signaling pathway, Insulin signaling pathway, Glucagon signaling pathway	hsa04020, hsa04910, hsa04922	polysaccharide catabolic process, catalytic activity, protein kinase activity, protein serine/threonine kinase activity, calmodulin-dependent protein kinase activity, phosphorylase kinase activity, binding, protein binding, calmodulin binding, intracellular, cell, cytoplasm, cytosol, plasma membrane, phosphorylase kinase complex, carbohydrate metabolic process, polysaccharide metabolic process, g…	GO:0000272, GO:0003824, GO:0004672, GO:0004674, GO:0004683, GO:0004689, GO:0005488, GO:0005515, GO:0005516, GO:0005622, GO:0005623, GO:0005737, GO:0005829, GO:0005886, GO:0005964, GO:0005975, GO:0005976, GO:0005977, GO:0005980, GO:0006073, GO:0006091, GO:0006112, GO:0006464, GO:0006468, GO:0006793, GO:0006796, GO:0008152, GO:0009056, GO:0009057, GO:0009251, GO:0009987, GO:0015980, GO:0016020, GO:…	282.186	0.210641	0.000255	0.011138
ENSG00000171812	COL8A2	chr1			angiogenesis, blood vessel development, eye development, vasculature development, structural molecule activity, extracellular matrix structural constituent, binding, protein binding, extracellular region, proteinaceous extracellular matrix, collagen trimer, basement membrane, intracellular, cell, cytoplasm, endoplasmic reticulum, endoplasmic reticulum lumen, cell adhesion, multicellular organism …	GO:0001525, GO:0001568, GO:0001654, GO:0001944, GO:0005198, GO:0005201, GO:0005488, GO:0005515, GO:0005576, GO:0005578, GO:0005581, GO:0005604, GO:0005622, GO:0005623, GO:0005737, GO:0005783, GO:0005788, GO:0007155, GO:0007275, GO:0007423, GO:0008152, GO:0008283, GO:0009056, GO:0009653, GO:0009887, GO:0009987, GO:0012505, GO:0016043, GO:0016337, GO:0022610, GO:0030198, GO:0030574, GO:0030674, GO:…	3.58945	-1.25468	0.000256	0.011143
ENSG00000272970	ENSG00000272970	chr3					3.95959	-1.09962	0.000257	0.011143
ENSG00000156219	ART3	chr4			catalytic activity, NAD+ ADP-ribosyltransferase activity, NAD(P)+-protein-arginine ADP-ribosyltransferase activity, extracellular region, cell, plasma membrane, integral component of plasma membrane, carbohydrate metabolic process, cellular protein modification process, protein ADP-ribosylation, protein glycosylation, metabolic process, biosynthetic process, macromolecule biosynthetic process, gl…	GO:0003824, GO:0003950, GO:0003956, GO:0005576, GO:0005623, GO:0005886, GO:0005887, GO:0005975, GO:0006464, GO:0006471, GO:0006486, GO:0008152, GO:0009058, GO:0009059, GO:0009100, GO:0009101, GO:0009987, GO:0016020, GO:0016021, GO:0016740, GO:0016757, GO:0016763, GO:0019538, GO:0031224, GO:0031225, GO:0031226, GO:0031982, GO:0031988, GO:0034645, GO:0036211, GO:0043170, GO:0043226, GO:0043227, GO:…	186.249	0.488252	0.000256	0.011143
ENSG00000101236	RNF24	chr20			Golgi membrane, protein polyubiquitination, catalytic activity, ubiquitin-protein transferase activity, binding, protein binding, intracellular, cell, cytoplasm, Golgi apparatus, cellular protein modification process, proteolysis, ubiquitin-dependent protein catabolic process, metabolic process, zinc ion binding, catabolic process, macromolecule catabolic process, cellular process, proteasomal pr…	GO:0000139, GO:0000209, GO:0003824, GO:0004842, GO:0005488, GO:0005515, GO:0005622, GO:0005623, GO:0005737, GO:0005794, GO:0006464, GO:0006508, GO:0006511, GO:0008152, GO:0008270, GO:0009056, GO:0009057, GO:0009987, GO:0010498, GO:0012505, GO:0016020, GO:0016021, GO:0016567, GO:0016740, GO:0019538, GO:0019787, GO:0019941, GO:0030163, GO:0031090, GO:0031224, GO:0032446, GO:0036211, GO:0042787, GO:…	40.1856	-0.365386	0.000266	0.01153
ENSG00000182492	BGN	chrX			lytic vacuole, regulation of protein phosphorylation, negative regulation of protein phosphorylation, blood vessel remodeling, enzyme inhibitor activity, protein kinase inhibitor activity, structural molecule activity, extracellular matrix structural constituent, binding, glycosaminoglycan binding, extracellular region, proteinaceous extracellular matrix, intracellular, cell, cytoplasm, lysosome,…	GO:0000323, GO:0001932, GO:0001933, GO:0001974, GO:0004857, GO:0004860, GO:0005198, GO:0005201, GO:0005488, GO:0005539, GO:0005576, GO:0005578, GO:0005622, GO:0005623, GO:0005737, GO:0005764, GO:0005773, GO:0005775, GO:0005794, GO:0005796, GO:0005886, GO:0006022, GO:0006023, GO:0006024, GO:0006026, GO:0006027, GO:0006029, GO:0006464, GO:0006468, GO:0006469, GO:0006790, GO:0006793, GO:0006796, GO:…	190.085	-0.738281	0	7.8e-05
ENSG00000258819	LINC02289	chr14					33.4523	0.429562	0.000268	0.01157
ENSG00000134013	LOXL2	chr8			cell morphogenesis, cell morphogenesis involved in differentiation, transcription factor activity, protein binding, transcription factor activity, transcription factor binding, skeletal system development, angiogenesis, blood vessel development, response to hypoxia, ameboidal-type cell migration, epithelial to mesenchymal transition, endothelial cell proliferation, vasculature development, sprout…	GO:0000902, GO:0000904, GO:0000988, GO:0000989, GO:0001501, GO:0001525, GO:0001568, GO:0001666, GO:0001667, GO:0001837, GO:0001935, GO:0001944, GO:0002040, GO:0002062, GO:0003682, GO:0003712, GO:0003714, GO:0003824, GO:0004720, GO:0004872, GO:0005044, GO:0005488, GO:0005507, GO:0005515, GO:0005576, GO:0005578, GO:0005604, GO:0005615, GO:0005622, GO:0005623, GO:0005634, GO:0005654, GO:0005694, GO:…	71.3206	-0.738825	0	2.2e-05
ENSG00000258484	SPESP1	chr15			reproduction, acrosomal vesicle, intracellular, cell, cytoplasm, multicellular organism development, single fertilization, acrosome reaction, fusion of sperm to egg plasma membrane, fertilization, cellular process, endomembrane system, cytoplasmic, membrane-bounded vesicle, cellular component organization, sexual reproduction, cellular process involved in reproduction in multicellular organism, r…	GO:0000003, GO:0001669, GO:0005622, GO:0005623, GO:0005737, GO:0007275, GO:0007338, GO:0007340, GO:0007342, GO:0009566, GO:0009987, GO:0012505, GO:0016023, GO:0016043, GO:0019953, GO:0022412, GO:0022414, GO:0030141, GO:0031410, GO:0031982, GO:0031988, GO:0032501, GO:0032502, GO:0032504, GO:0043226, GO:0043227, GO:0043229, GO:0043231, GO:0044424, GO:0044444, GO:0044464, GO:0044699, GO:0044702, GO:…	30.4873	-0.7433	0.001133	0.029033
ENSG00000229221	HNRNPA1P66	chr2					3.81186	-1.27173	0.000273	0.011684
ENSG00000128606	LRRC17	chr7			skeletal system development, immune system process, immune system development, leukocyte differentiation, myeloid leukocyte differentiation, regulation of immune system process, negative regulation of immune system process, regulation of myeloid leukocyte differentiation, negative regulation of myeloid leukocyte differentiation, extracellular region, extracellular space, multicellular organism de…	GO:0001501, GO:0002376, GO:0002520, GO:0002521, GO:0002573, GO:0002682, GO:0002683, GO:0002761, GO:0002762, GO:0005576, GO:0005615, GO:0007275, GO:0009888, GO:0009987, GO:0030097, GO:0030099, GO:0030154, GO:0030316, GO:0032501, GO:0032502, GO:0044421, GO:0044699, GO:0044707, GO:0044763, GO:0044767, GO:0045595, GO:0045596, GO:0045637, GO:0045638, GO:0045670, GO:0045671, GO:0048513, GO:0048519, GO:…	31.8457	-0.751386	4e-06	0.000637
ENSG00000159958	TNFRSF13C	chr22	Cytokine-cytokine receptor interaction, HTLV-I infection, Intestinal immune network for IgA production, NF-kappa B signaling pathway, Primary immunodeficiency	hsa04060, hsa05166, hsa04672, hsa04064, hsa05340	cell activation, leukocyte homeostasis, B cell homeostasis, cytokine production, regulation of cytokine production, positive regulation of cytokine production, adaptive immune response, lymphocyte homeostasis, immune system process, adaptive immune response based on somatic recombination of immune receptors built from immunoglobulin superfamily domains, germinal center formation, regulation of ge…	GO:0001775, GO:0001776, GO:0001782, GO:0001816, GO:0001817, GO:0001819, GO:0002250, GO:0002260, GO:0002376, GO:0002460, GO:0002467, GO:0002634, GO:0002636, GO:0002682, GO:0002684, GO:0002694, GO:0002696, GO:0002819, GO:0002821, GO:0002822, GO:0002824, GO:0005623, GO:0005886, GO:0006955, GO:0007154, GO:0007155, GO:0007159, GO:0007165, GO:0007166, GO:0008152, GO:0008283, GO:0008284, GO:0009058, GO:…	4.86519	1.05603	0.000273	0.011684
ENSG00000148604	RGR	chr10			system process, signal transducer activity, receptor activity, transmembrane signaling receptor activity, G-protein coupled receptor activity, binding, protein binding, cell, plasma membrane, integral component of plasma membrane, cellular protein modification process, cell communication, signal transduction, G-protein coupled receptor signaling pathway, sensory perception, visual perception, pho…	GO:0003008, GO:0004871, GO:0004872, GO:0004888, GO:0004930, GO:0005488, GO:0005515, GO:0005623, GO:0005886, GO:0005887, GO:0006464, GO:0007154, GO:0007165, GO:0007186, GO:0007600, GO:0007601, GO:0007602, GO:0008152, GO:0009314, GO:0009416, GO:0009581, GO:0009582, GO:0009583, GO:0009605, GO:0009628, GO:0009881, GO:0009987, GO:0016020, GO:0016021, GO:0018298, GO:0019538, GO:0023052, GO:0031224, GO:…	2.30173	1.50051	0.000275	0.011722
ENSG00000165675	ENOX2	chrX			nucleotide binding, nucleic acid binding, catalytic activity, binding, protein binding, extracellular region, extracellular space, intracellular, cell, cytoplasm, cytosol, plasma membrane, ultradian rhythm, metabolic process, external side of plasma membrane, cell surface, cellular process, protein disulfide oxidoreductase activity, disulfide oxidoreductase activity, membrane, cell growth, oxidor…	GO:0000166, GO:0003676, GO:0003824, GO:0005488, GO:0005515, GO:0005576, GO:0005615, GO:0005622, GO:0005623, GO:0005737, GO:0005829, GO:0005886, GO:0007624, GO:0008152, GO:0009897, GO:0009986, GO:0009987, GO:0015035, GO:0015036, GO:0016020, GO:0016049, GO:0016491, GO:0016667, GO:0036094, GO:0040007, GO:0040008, GO:0044421, GO:0044424, GO:0044425, GO:0044444, GO:0044459, GO:0044464, GO:0044699, GO:…	125.59	-0.24061	0.000279	0.011849
ENSG00000135341	MAP3K7	chr6	Toll-like receptor signaling pathway, RIG-I-like receptor signaling pathway, Measles, Herpes simplex infection, Wnt signaling pathway, AMPK signaling pathway, MAPK signaling pathway, Epstein-Barr virus infection, NF-kappa B signaling pathway, Leishmaniasis, Toxoplasmosis, Osteoclast differentiation, T cell receptor signaling pathway, NOD-like receptor signaling pathway, TNF signaling pathway, Adh…	hsa04620, hsa04622, hsa05162, hsa05168, hsa04310, hsa04152, hsa04010, hsa05169, hsa04064, hsa05140, hsa05145, hsa04380, hsa04660, hsa04621, hsa04668, hsa04520	histone acetyltransferase complex, MAPK cascade, nucleotide binding, activation of MAPKK activity, activation of MAPK activity, magnesium ion binding, cell activation, cytokine production, regulation of cytokine production, positive regulation of cytokine production, nucleoside binding, purine nucleoside binding, regulation of protein phosphorylation, positive regulation of protein phosphorylatio…	GO:0000123, GO:0000165, GO:0000166, GO:0000186, GO:0000187, GO:0000287, GO:0001775, GO:0001816, GO:0001817, GO:0001819, GO:0001882, GO:0001883, GO:0001932, GO:0001934, GO:0002218, GO:0002220, GO:0002221, GO:0002223, GO:0002224, GO:0002250, GO:0002252, GO:0002253, GO:0002367, GO:0002369, GO:0002376, GO:0002429, GO:0002440, GO:0002443, GO:0002449, GO:0002456, GO:0002460, GO:0002682, GO:0002684, GO:…	323.799	-0.141909	0.000279	0.011849
ENSG00000137501	SYTL2	chr11			SNARE binding, phosphatidylserine binding, receptor binding, binding, calcium ion binding, protein binding, phospholipid binding, calcium-dependent phospholipid binding, phosphatidylinositol-4,5-bisphosphate binding, intracellular, cell, cytoplasm, plasma membrane, phosphorus metabolic process, phosphate-containing compound metabolic process, transport, intracellular protein transport, exocytosis…	GO:0000149, GO:0001786, GO:0005102, GO:0005488, GO:0005509, GO:0005515, GO:0005543, GO:0005544, GO:0005546, GO:0005622, GO:0005623, GO:0005737, GO:0005886, GO:0006793, GO:0006796, GO:0006810, GO:0006886, GO:0006887, GO:0006904, GO:0006906, GO:0006996, GO:0007009, GO:0007589, GO:0008104, GO:0008152, GO:0008289, GO:0009892, GO:0009987, GO:0010256, GO:0010563, GO:0010921, GO:0010923, GO:0012505, GO:…	95.6217	-0.501232	0.000282	0.011959
ENSG00000198355	PIM3	chr22			nucleotide binding, mitotic cell cycle, cellular glucose homeostasis, nucleoside binding, purine nucleoside binding, peptide secretion, regulation of peptide secretion, negative regulation of peptide secretion, catalytic activity, protein kinase activity, protein serine/threonine kinase activity, binding, protein binding, ATP binding, intracellular, cell, cytoplasm, cellular protein modification …	GO:0000166, GO:0000278, GO:0001678, GO:0001882, GO:0001883, GO:0002790, GO:0002791, GO:0002792, GO:0003824, GO:0004672, GO:0004674, GO:0005488, GO:0005515, GO:0005524, GO:0005622, GO:0005623, GO:0005737, GO:0006464, GO:0006468, GO:0006793, GO:0006796, GO:0006810, GO:0006915, GO:0007049, GO:0007154, GO:0007267, GO:0007346, GO:0008104, GO:0008152, GO:0008219, GO:0009306, GO:0009743, GO:0009746, GO:…	109.64	0.377274	0.000283	0.011959
ENSG00000166147	FBN1	chr15			skeletal system development, microfibril, eye development, urogenital system development, metanephros development, kidney development, receptor binding, integrin binding, structural molecule activity, extracellular matrix structural constituent, binding, calcium ion binding, protein binding, extracellular region, proteinaceous extracellular matrix, basement membrane, extracellular space, nucleoba…	GO:0001501, GO:0001527, GO:0001654, GO:0001655, GO:0001656, GO:0001822, GO:0005102, GO:0005178, GO:0005198, GO:0005201, GO:0005488, GO:0005509, GO:0005515, GO:0005576, GO:0005578, GO:0005604, GO:0005615, GO:0006139, GO:0006351, GO:0006355, GO:0006357, GO:0006366, GO:0006725, GO:0006807, GO:0007154, GO:0007165, GO:0007166, GO:0007167, GO:0007178, GO:0007179, GO:0007275, GO:0007423, GO:0007507, GO:…	805.276	-0.426764	0.000289	0.012185
ENSG00000130635	COL5A1	chr9	Protein digestion and absorption	hsa04974	blood vessel development, eye development, formation of primary germ layer, endoderm formation, vasculature development, glycoprotein binding, morphogenesis of an epithelium, morphogenesis of an epithelial sheet, heart morphogenesis, receptor binding, integrin binding, structural molecule activity, extracellular matrix structural constituent, binding, protein binding, glycosaminoglycan binding, e…	GO:0001568, GO:0001654, GO:0001704, GO:0001706, GO:0001944, GO:0001948, GO:0002009, GO:0002011, GO:0003007, GO:0005102, GO:0005178, GO:0005198, GO:0005201, GO:0005488, GO:0005515, GO:0005539, GO:0005576, GO:0005578, GO:0005581, GO:0005583, GO:0005588, GO:0005604, GO:0005622, GO:0005623, GO:0005737, GO:0005783, GO:0005788, GO:0006928, GO:0006950, GO:0007009, GO:0007155, GO:0007275, GO:0007369, GO:…	272.434	-0.752038	0	3.4e-05
ENSG00000177565	TBL1XR1	chr3	Wnt signaling pathway	hsa04310	histone deacetylase complex, negative regulation of transcription from RNA polymerase II promoter, regulatory region DNA binding, transcription factor activity, protein binding, transcription factor activity, transcription factor binding, regulatory region nucleic acid binding, response to dietary excess, nucleic acid binding, DNA binding, transcription cofactor activity, transcription corepresso…	GO:0000118, GO:0000122, GO:0000975, GO:0000988, GO:0000989, GO:0001067, GO:0002021, GO:0003676, GO:0003677, GO:0003712, GO:0003714, GO:0005488, GO:0005515, GO:0005622, GO:0005623, GO:0005634, GO:0005654, GO:0005819, GO:0005856, GO:0005874, GO:0005876, GO:0006139, GO:0006140, GO:0006163, GO:0006325, GO:0006351, GO:0006355, GO:0006357, GO:0006366, GO:0006464, GO:0006476, GO:0006508, GO:0006511, GO:…	846.984	-0.164112	0.000292	0.012285
ENSG00000108187	PBLD	chr10			cell morphogenesis, cell morphogenesis involved in differentiation, ameboidal-type cell migration, epithelial to mesenchymal transition, tissue homeostasis, regulation of protein phosphorylation, negative regulation of protein phosphorylation, system process, catalytic activity, binding, protein binding, extracellular region, intracellular, cell, cytoplasm, cellular protein modification process, …	GO:0000902, GO:0000904, GO:0001667, GO:0001837, GO:0001894, GO:0001932, GO:0001933, GO:0003008, GO:0003824, GO:0005488, GO:0005515, GO:0005576, GO:0005622, GO:0005623, GO:0005737, GO:0006464, GO:0006468, GO:0006605, GO:0006606, GO:0006793, GO:0006796, GO:0006810, GO:0006886, GO:0006913, GO:0006928, GO:0007154, GO:0007165, GO:0007166, GO:0007167, GO:0007178, GO:0007179, GO:0007184, GO:0007275, GO:…	44.1287	-0.294876	0.000296	0.012353
ENSG00000128791	TWSG1	chr18			ossification, osteoblast differentiation, eye development, formation of primary germ layer, mesoderm formation, immune system process, immune system development, binding, protein binding, extracellular region, extracellular space, nucleobase-containing compound metabolic process, transcription, DNA-templated, regulation of transcription, DNA-templated, regulation of transcription from RNA polymer…	GO:0001503, GO:0001649, GO:0001654, GO:0001704, GO:0001707, GO:0002376, GO:0002520, GO:0005488, GO:0005515, GO:0005576, GO:0005615, GO:0006139, GO:0006351, GO:0006355, GO:0006357, GO:0006366, GO:0006725, GO:0006807, GO:0007154, GO:0007165, GO:0007166, GO:0007167, GO:0007178, GO:0007275, GO:0007369, GO:0007399, GO:0007417, GO:0007420, GO:0007423, GO:0007431, GO:0007435, GO:0007498, GO:0008152, GO:…	92.2303	-0.242051	0.000295	0.012353
ENSG00000118777	ABCG2	chr4	ABC transporters, Bile secretion	hsa02010, hsa04976	reproduction, nucleotide binding, response to acid chemical, nucleoside binding, purine nucleoside binding, catalytic activity, transporter activity, binding, protein binding, ATP binding, intracellular, cell, nucleus, cytoplasm, mitochondrion, mitochondrial envelope, plasma membrane, organic acid metabolic process, transport, drug transmembrane transport, cellular ion homeostasis, cellular metal…	GO:0000003, GO:0000166, GO:0001101, GO:0001882, GO:0001883, GO:0003824, GO:0005215, GO:0005488, GO:0005515, GO:0005524, GO:0005622, GO:0005623, GO:0005634, GO:0005737, GO:0005739, GO:0005740, GO:0005886, GO:0006082, GO:0006810, GO:0006855, GO:0006873, GO:0006875, GO:0006879, GO:0007275, GO:0007565, GO:0007584, GO:0008152, GO:0008559, GO:0009605, GO:0009719, GO:0009725, GO:0009790, GO:0009792, GO:…	63.9762	-0.76076	4e-06	0.000553
ENSG00000120370	GORAB	chr1	p53 signaling pathway	hsa04115	binding, protein binding, intracellular, cell, nucleus, nucleoplasm, nucleolus, cytoplasm, Golgi apparatus, endomembrane system, membrane-enclosed lumen, nuclear lumen, organelle, membrane-bounded organelle, non-membrane-bounded organelle, intracellular organelle, intracellular membrane-bounded organelle, intracellular non-membrane-bounded organelle, organelle lumen, organelle part, intracellular…	GO:0005488, GO:0005515, GO:0005622, GO:0005623, GO:0005634, GO:0005654, GO:0005730, GO:0005737, GO:0005794, GO:0012505, GO:0031974, GO:0031981, GO:0043226, GO:0043227, GO:0043228, GO:0043229, GO:0043231, GO:0043232, GO:0043233, GO:0044422, GO:0044424, GO:0044428, GO:0044444, GO:0044446, GO:0044464, GO:0070013	75.8241	-0.312906	0.000297	0.012395
ENSG00000104047	DTWD1	chr15					277.476	0.184256	0.000302	0.012554
ENSG00000105576	TNPO2	chr19			protein import into nucleus, docking, protein import into nucleus, translocation, signal sequence binding, transporter activity, binding, protein binding, intracellular, cell, nucleus, nuclear envelope, cytoplasm, protein complex assembly, protein targeting, protein import into nucleus, NLS-bearing protein import into nucleus, ribosomal protein import into nucleus, transport, intracellular protei…	GO:0000059, GO:0000060, GO:0005048, GO:0005215, GO:0005488, GO:0005515, GO:0005622, GO:0005623, GO:0005634, GO:0005635, GO:0005737, GO:0006461, GO:0006605, GO:0006606, GO:0006607, GO:0006610, GO:0006810, GO:0006886, GO:0006913, GO:0008104, GO:0008139, GO:0008536, GO:0008565, GO:0009987, GO:0012505, GO:0015031, GO:0016020, GO:0016043, GO:0017016, GO:0017038, GO:0019899, GO:0022607, GO:0022892, GO:…	247.544	-0.155807	0.000304	0.012622
ENSG00000106701	FSD1L	chr9			intracellular, cell, cell part	GO:0005622, GO:0005623, GO:0044464	137.854	-0.371689	0.000304	0.012624
ENSG00000067208	EVI5	chr1			GTPase activator activity, binding, protein binding, intracellular, cell, nucleus, cytoplasm, Golgi apparatus, microtubule organizing center, spindle, cytosol, cytoskeleton, transport, intracellular protein transport, vesicle fusion, organelle organization, vacuolar transport, cell cycle, multicellular organism development, enzyme activator activity, protein localization, cell proliferation, cell…	GO:0005096, GO:0005488, GO:0005515, GO:0005622, GO:0005623, GO:0005634, GO:0005737, GO:0005794, GO:0005815, GO:0005819, GO:0005829, GO:0005856, GO:0006810, GO:0006886, GO:0006906, GO:0006996, GO:0007034, GO:0007049, GO:0007275, GO:0008047, GO:0008104, GO:0008283, GO:0009987, GO:0012505, GO:0015031, GO:0015630, GO:0016043, GO:0016050, GO:0016192, GO:0016197, GO:0016482, GO:0017016, GO:0017137, GO:…	494.368	-0.145343	0.000308	0.012712
ENSG00000248431	ENSG00000248431	chr4					17.4766	-0.764636	0.000941	0.025957
ENSG00000111885	MAN1A1	chr6	Metabolic pathways, Protein processing in endoplasmic reticulum, N-Glycan biosynthesis	hsa01100, hsa04141, hsa00510	Golgi membrane, catalytic activity, hydrolase activity, hydrolyzing O-glycosyl compounds, alpha-mannosidase activity, mannosyl-oligosaccharide 1,2-alpha-mannosidase activity, binding, calcium ion binding, extracellular region, intracellular, cell, cytoplasm, endoplasmic reticulum, endoplasmic reticulum-Golgi intermediate compartment, Golgi apparatus, carbohydrate metabolic process, cellular prote…	GO:0000139, GO:0003824, GO:0004553, GO:0004559, GO:0004571, GO:0005488, GO:0005509, GO:0005576, GO:0005622, GO:0005623, GO:0005737, GO:0005783, GO:0005793, GO:0005794, GO:0005975, GO:0006464, GO:0006486, GO:0006487, GO:0006491, GO:0006517, GO:0008152, GO:0009058, GO:0009059, GO:0009100, GO:0009101, GO:0009311, GO:0009987, GO:0012505, GO:0015923, GO:0015924, GO:0016020, GO:0016021, GO:0016787, GO:…	308.741	0.496175	0.000309	0.01275
ENSG00000254154	CRYZL2P-SEC16B	chr1					14.4324	0.563107	0.000312	0.012823
ENSG00000156463	SH3RF2	chr5			catalytic activity, enzyme inhibitor activity, protein phosphatase inhibitor activity, binding, protein binding, intracellular, cell, nucleus, nucleoplasm, cellular protein modification process, phosphorus metabolic process, phosphate-containing compound metabolic process, metabolic process, protein phosphatase 1 binding, zinc ion binding, negative regulation of metabolic process, cellular proces…	GO:0003824, GO:0004857, GO:0004864, GO:0005488, GO:0005515, GO:0005622, GO:0005623, GO:0005634, GO:0005654, GO:0006464, GO:0006793, GO:0006796, GO:0008152, GO:0008157, GO:0008270, GO:0009892, GO:0009987, GO:0010563, GO:0010921, GO:0010923, GO:0016311, GO:0016567, GO:0016874, GO:0019208, GO:0019212, GO:0019220, GO:0019222, GO:0019538, GO:0019888, GO:0019899, GO:0019902, GO:0019903, GO:0030234, GO:…	303.52	0.258149	0.000314	0.012878
ENSG00000126368	NR1D1	chr17	Circadian rhythm	hsa04710	negative regulation of transcription from RNA polymerase II promoter, nuclear chromosome, polysaccharide biosynthetic process, chromatin, nuclear chromatin, regulatory region DNA binding, transcription regulatory region sequence-specific DNA binding, RNA polymerase II regulatory region sequence-specific DNA binding, RNA polymerase II core promoter proximal region sequence-specific DNA binding, RN…	GO:0000122, GO:0000228, GO:0000271, GO:0000785, GO:0000790, GO:0000975, GO:0000976, GO:0000977, GO:0000978, GO:0000981, GO:0000982, GO:0000987, GO:0000988, GO:0000989, GO:0001012, GO:0001046, GO:0001047, GO:0001067, GO:0001071, GO:0001078, GO:0001159, GO:0001221, GO:0001222, GO:0001227, GO:0001659, GO:0001678, GO:0002218, GO:0002221, GO:0002224, GO:0002237, GO:0002253, GO:0002376, GO:0002682, GO:…	23.7146	-0.76597	9.2e-05	0.005434
ENSG00000203645	LINC00501	chr3					3.96807	-0.997101	0.000322	0.013157
ENSG00000175600	SUGCT	chr7			catalytic activity, intracellular, cell, cytoplasm, mitochondrion, CoA-transferase activity, transferase activity, transferase activity, transferring sulfur-containing groups, organelle, membrane-bounded organelle, intracellular organelle, intracellular membrane-bounded organelle, intracellular part, cytoplasmic part, cell part, succinate-hydroxymethylglutarate CoA-transferase activity	GO:0003824, GO:0005622, GO:0005623, GO:0005737, GO:0005739, GO:0008410, GO:0016740, GO:0016782, GO:0043226, GO:0043227, GO:0043229, GO:0043231, GO:0044424, GO:0044444, GO:0044464, GO:0047369	26.6584	0.429759	0.000324	0.013244
ENSG00000101665	SMAD7	chr18	Hippo signaling pathway, TGF-beta signaling pathway	hsa04390, hsa04350	negative regulation of transcription from RNA polymerase II promoter, cell morphogenesis, cell morphogenesis involved in differentiation, regulatory region DNA binding, regulatory region nucleic acid binding, nucleic acid binding transcription factor activity, blood vessel development, urogenital system development, ureteric bud development, kidney development, mesonephros development, epithelial…	GO:0000122, GO:0000902, GO:0000904, GO:0000975, GO:0001067, GO:0001071, GO:0001568, GO:0001655, GO:0001657, GO:0001822, GO:0001823, GO:0001837, GO:0001932, GO:0001933, GO:0001944, GO:0003007, GO:0003008, GO:0003012, GO:0003013, GO:0003015, GO:0003205, GO:0003206, GO:0003208, GO:0003229, GO:0003231, GO:0003254, GO:0003279, GO:0003281, GO:0003676, GO:0003677, GO:0003700, GO:0004871, GO:0005057, GO:…	116.185	-0.387171	0.000325	0.013253
ENSG00000137571	SLCO5A1	chr8			transporter activity, cell, plasma membrane, integral component of plasma membrane, transport, ion transport, anion transport, anion transmembrane transporter activity, organic anion transmembrane transporter activity, ion transmembrane transporter activity, secondary active transmembrane transporter activity, sodium-independent organic anion transmembrane transporter activity, organic anion tran…	GO:0005215, GO:0005623, GO:0005886, GO:0005887, GO:0006810, GO:0006811, GO:0006820, GO:0008509, GO:0008514, GO:0015075, GO:0015291, GO:0015347, GO:0015711, GO:0016020, GO:0016021, GO:0022804, GO:0022857, GO:0022891, GO:0022892, GO:0031224, GO:0031226, GO:0043252, GO:0044425, GO:0044459, GO:0044464, GO:0051179, GO:0051234, GO:0071702, GO:0071944	118.821	-0.301906	0.000326	0.013276
ENSG00000126803	HSPA2	chr14	Measles, Influenza A, Longevity regulating pathway - multiple species, MAPK signaling pathway, Endocytosis, Spliceosome, Antigen processing and presentation, Epstein-Barr virus infection, Toxoplasmosis, Legionellosis, Estrogen signaling pathway, Protein processing in endoplasmic reticulum	hsa05162, hsa05164, hsa04213, hsa04010, hsa04144, hsa03040, hsa04612, hsa05169, hsa05145, hsa05134, hsa04915, hsa04141	reproduction, regulation of cyclin-dependent protein serine/threonine kinase activity, G2/M transition of mitotic cell cycle, nucleotide binding, nuclear chromosome, mitotic cell cycle, nuclear division, condensed chromosome, condensed nuclear chromosome, synaptonemal complex, male germ cell nucleus, nucleoside binding, purine nucleoside binding, regulation of protein phosphorylation, positive re…	GO:0000003, GO:0000079, GO:0000086, GO:0000166, GO:0000228, GO:0000278, GO:0000280, GO:0000793, GO:0000794, GO:0000795, GO:0001673, GO:0001882, GO:0001883, GO:0001932, GO:0001934, GO:0003006, GO:0005488, GO:0005515, GO:0005524, GO:0005576, GO:0005615, GO:0005622, GO:0005623, GO:0005634, GO:0005694, GO:0005737, GO:0005739, GO:0005819, GO:0005829, GO:0005856, GO:0005886, GO:0005891, GO:0006457, GO:…	159.785	-0.768934	0.001834	0.039248
ENSG00000226476	LINC01748	chr1					2.1124	-1.50774	0.000331	0.013317
ENSG00000134917	ADAMTS8	chr11			catalytic activity, endopeptidase activity, metalloendopeptidase activity, receptor binding, integrin binding, transporter activity, binding, protein binding, glycosaminoglycan binding, extracellular region, proteinaceous extracellular matrix, proteolysis, transport, ion transport, phosphate ion transport, anion transport, metabolic process, heparin binding, peptidase activity, metallopeptidase a…	GO:0003824, GO:0004175, GO:0004222, GO:0005102, GO:0005178, GO:0005215, GO:0005488, GO:0005515, GO:0005539, GO:0005576, GO:0005578, GO:0006508, GO:0006810, GO:0006811, GO:0006817, GO:0006820, GO:0008152, GO:0008201, GO:0008233, GO:0008237, GO:0008270, GO:0008283, GO:0008285, GO:0008509, GO:0009673, GO:0009987, GO:0015075, GO:0015103, GO:0015114, GO:0015698, GO:0016787, GO:0019538, GO:0022857, GO:…	6.36212	-0.775147	0.000632	0.020421
ENSG00000115762	PLEKHB2	chr2			binding, protein binding, intracellular, cell, cytoplasm, endosome, vacuole, vacuolar membrane, endosome membrane, endomembrane system, membrane, organelle membrane, organelle, membrane-bounded organelle, intracellular organelle, intracellular membrane-bounded organelle, organelle part, intracellular part, vacuolar part, endosomal part, cytoplasmic part, intracellular organelle part, cell part, r…	GO:0005488, GO:0005515, GO:0005622, GO:0005623, GO:0005737, GO:0005768, GO:0005773, GO:0005774, GO:0010008, GO:0012505, GO:0016020, GO:0031090, GO:0043226, GO:0043227, GO:0043229, GO:0043231, GO:0044422, GO:0044424, GO:0044437, GO:0044440, GO:0044444, GO:0044446, GO:0044464, GO:0055037, GO:0055038, GO:0098588, GO:0098805	182.101	-0.231415	0.00033	0.013317
ENSG00000074047	GLI2	chr2	Hippo signaling pathway, Pathways in cancer, Basal cell carcinoma, Hedgehog signaling pathway	hsa04390, hsa05200, hsa05217, hsa04340	reproduction, negative regulation of transcription from RNA polymerase II promoter, cell morphogenesis, cell morphogenesis involved in differentiation, regulatory region DNA binding, transcription regulatory region sequence-specific DNA binding, RNA polymerase II regulatory region sequence-specific DNA binding, RNA polymerase II core promoter proximal region sequence-specific DNA binding, RNA pol…	GO:0000003, GO:0000122, GO:0000902, GO:0000904, GO:0000975, GO:0000976, GO:0000977, GO:0000978, GO:0000981, GO:0000982, GO:0000987, GO:0001012, GO:0001067, GO:0001071, GO:0001077, GO:0001159, GO:0001228, GO:0001501, GO:0001503, GO:0001649, GO:0001655, GO:0001701, GO:0001708, GO:0001763, GO:0001775, GO:0001822, GO:0002009, GO:0002062, GO:0002076, GO:0002376, GO:0002520, GO:0002521, GO:0002682, GO:…	17.4002	-0.777836	9.8e-05	0.005699
ENSG00000234965	SHISA8	chr22			membrane, integral component of membrane, intrinsic component of membrane, membrane part	GO:0016020, GO:0016021, GO:0031224, GO:0044425	3.8927	1.04038	0.000331	0.013317
ENSG00000153162	BMP6	chr6	Hippo signaling pathway, Ovarian steroidogenesis, TGF-beta signaling pathway	hsa04390, hsa04913, hsa04350	reproduction, negative regulation of transcription from RNA polymerase II promoter, MAPK cascade, response to acid chemical, skeletal system development, ossification, osteoblast differentiation, eye development, urogenital system development, kidney development, regulation of protein phosphorylation, positive regulation of protein phosphorylation, endothelial cell proliferation, regulation of en…	GO:0000003, GO:0000122, GO:0000165, GO:0001101, GO:0001501, GO:0001503, GO:0001649, GO:0001654, GO:0001655, GO:0001822, GO:0001932, GO:0001934, GO:0001935, GO:0001936, GO:0001938, GO:0001958, GO:0002062, GO:0002064, GO:0002065, GO:0002066, GO:0002067, GO:0002068, GO:0002237, GO:0002376, GO:0002831, GO:0002833, GO:0003006, GO:0003008, GO:0003158, GO:0003309, GO:0003323, GO:0005102, GO:0005125, GO:…	23.4258	-0.780106	9.9e-05	0.005716
ENSG00000144891	AGTR1	chr3	Neuroactive ligand-receptor interaction, Renin-angiotensin system, Calcium signaling pathway, Pathways in cancer, cGMP-PKG signaling pathway, Phospholipase D signaling pathway, Adrenergic signaling in cardiomyocytes, AGE-RAGE signaling pathway in diabetic complications, Vascular smooth muscle contraction, Aldosterone synthesis and secretion, Renin secretion	hsa04080, hsa04614, hsa04020, hsa05200, hsa04022, hsa04072, hsa04261, hsa04933, hsa04270, hsa04925, hsa04924	regulation of cell growth, angiotensin receptor activity, angiotensin type I receptor activity, peptide receptor activity, urogenital system development, G-protein coupled receptor binding, kidney development, regulation of systemic arterial blood pressure by hormone, regulation of blood volume by renin-angiotensin, renin-angiotensin regulation of aldosterone production, regulation of blood vesse…	GO:0001558, GO:0001595, GO:0001596, GO:0001653, GO:0001655, GO:0001664, GO:0001822, GO:0001990, GO:0002016, GO:0002018, GO:0002034, GO:0003008, GO:0003013, GO:0003014, GO:0003018, GO:0003044, GO:0003071, GO:0003072, GO:0003073, GO:0003081, GO:0004871, GO:0004872, GO:0004888, GO:0004930, GO:0004945, GO:0005102, GO:0005488, GO:0005515, GO:0005622, GO:0005623, GO:0005886, GO:0005887, GO:0006629, GO:…	32.3795	0.497896	0.000336	0.013437
ENSG00000067445	TRO	chrX			reproduction, regulation of cell growth, binding, protein binding, intracellular, cell, nucleus, cytoplasm, plasma membrane, integral component of plasma membrane, cell adhesion, homophilic cell adhesion via plasma membrane adhesion molecules, multicellular organism development, female pregnancy, embryo implantation, cellular process, membrane, integral component of membrane, cellular component o…	GO:0000003, GO:0001558, GO:0005488, GO:0005515, GO:0005622, GO:0005623, GO:0005634, GO:0005737, GO:0005886, GO:0005887, GO:0007155, GO:0007156, GO:0007275, GO:0007565, GO:0007566, GO:0009987, GO:0016020, GO:0016021, GO:0016043, GO:0016049, GO:0022414, GO:0022610, GO:0030308, GO:0031224, GO:0031226, GO:0032501, GO:0032502, GO:0040007, GO:0040008, GO:0043226, GO:0043227, GO:0043229, GO:0043231, GO:…	16.3354	-0.551178	0.000347	0.013862
ENSG00000170876	TMEM43	chr3			binding, protein binding, intracellular, cell, nucleus, nuclear envelope, nuclear inner membrane, integral component of nuclear inner membrane, cytoplasm, endoplasmic reticulum, endoplasmic reticulum lumen, Golgi apparatus, organelle organization, nucleus organization, nuclear envelope organization, cellular process, endomembrane system organization, endomembrane system, membrane, integral compon…	GO:0005488, GO:0005515, GO:0005622, GO:0005623, GO:0005634, GO:0005635, GO:0005637, GO:0005639, GO:0005737, GO:0005783, GO:0005788, GO:0005794, GO:0006996, GO:0006997, GO:0006998, GO:0009987, GO:0010256, GO:0012505, GO:0016020, GO:0016021, GO:0016043, GO:0019866, GO:0031090, GO:0031224, GO:0031229, GO:0031300, GO:0031301, GO:0031965, GO:0031967, GO:0031974, GO:0031975, GO:0043226, GO:0043227, GO:…	249.275	-0.236024	0.000347	0.013862
ENSG00000250878	METTL21EP	chr13					25.773	-0.78023	3.8e-05	0.00293
ENSG00000173950	XXYLT1	chr3			catalytic activity, intracellular, cell, cytoplasm, endoplasmic reticulum, endoplasmic reticulum membrane, endomembrane system, membrane, integral component of membrane, transferase activity, transferase activity, transferring glycosyl groups, transferase activity, transferring pentosyl groups, intrinsic component of membrane, nuclear outer membrane-endoplasmic reticulum membrane network, organel…	GO:0003824, GO:0005622, GO:0005623, GO:0005737, GO:0005783, GO:0005789, GO:0012505, GO:0016020, GO:0016021, GO:0016740, GO:0016757, GO:0016763, GO:0031224, GO:0042175, GO:0043226, GO:0043227, GO:0043229, GO:0043231, GO:0044422, GO:0044424, GO:0044425, GO:0044432, GO:0044444, GO:0044446, GO:0044464	26.1215	-0.404226	0.000349	0.013883
ENSG00000158290	CUL4B	chrX	Ubiquitin mediated proteolysis, Nucleotide excision repair	hsa04120, hsa03420	G1/S transition of mitotic cell cycle, ubiquitin ligase complex, mitotic cell cycle, nucleotide-excision repair, DNA damage recognition, nucleotide-excision repair, DNA duplex unwinding, nucleic acid binding, DNA binding, damaged DNA binding, catalytic activity, ubiquitin-protein transferase activity, binding, protein binding, extracellular region, intracellular, cell, nucleus, nucleoplasm, cytop…	GO:0000082, GO:0000151, GO:0000278, GO:0000715, GO:0000717, GO:0003676, GO:0003677, GO:0003684, GO:0003824, GO:0004842, GO:0005488, GO:0005515, GO:0005576, GO:0005622, GO:0005623, GO:0005634, GO:0005654, GO:0005737, GO:0005829, GO:0006139, GO:0006259, GO:0006281, GO:0006283, GO:0006289, GO:0006293, GO:0006294, GO:0006295, GO:0006296, GO:0006325, GO:0006461, GO:0006464, GO:0006508, GO:0006511, GO:…	429.085	-0.166853	0.00035	0.013902
ENSG00000164574	GALNT10	chr5	Metabolic pathways, Mucin type O-Glycan biosynthesis	hsa01100, hsa00512	Golgi membrane, catalytic activity, polypeptide N-acetylgalactosaminyltransferase activity, binding, intracellular, cell, cytoplasm, Golgi apparatus, carbohydrate metabolic process, cellular protein modification process, protein glycosylation, protein O-linked glycosylation, metabolic process, UDP-glycosyltransferase activity, acetylgalactosaminyltransferase activity, biosynthetic process, macrom…	GO:0000139, GO:0003824, GO:0004653, GO:0005488, GO:0005622, GO:0005623, GO:0005737, GO:0005794, GO:0005975, GO:0006464, GO:0006486, GO:0006493, GO:0008152, GO:0008194, GO:0008376, GO:0009058, GO:0009059, GO:0009100, GO:0009101, GO:0009987, GO:0012505, GO:0016020, GO:0016021, GO:0016266, GO:0016740, GO:0016757, GO:0016758, GO:0019538, GO:0030246, GO:0031090, GO:0031224, GO:0034645, GO:0036211, GO:…	143.615	-0.250217	0.000354	0.013999
ENSG00000180772	AGTR2	chrX	Neuroactive ligand-receptor interaction, Renin-angiotensin system, Adrenergic signaling in cardiomyocytes	hsa04080, hsa04614, hsa04261	regulation of cell growth, angiotensin receptor activity, peptide receptor activity, urogenital system development, metanephros development, ureteric bud development, branching involved in ureteric bud morphogenesis, ameboidal-type cell migration, morphogenesis of a branching structure, cytokine production, regulation of cytokine production, positive regulation of cytokine production, kidney deve…	GO:0001558, GO:0001595, GO:0001653, GO:0001655, GO:0001656, GO:0001657, GO:0001658, GO:0001667, GO:0001763, GO:0001816, GO:0001817, GO:0001819, GO:0001822, GO:0001823, GO:0001974, GO:0001976, GO:0001990, GO:0001991, GO:0002009, GO:0002016, GO:0002018, GO:0002027, GO:0002033, GO:0002034, GO:0002035, GO:0003008, GO:0003012, GO:0003013, GO:0003014, GO:0003015, GO:0003018, GO:0003044, GO:0003071, GO:…	1.55108	-1.65089	0.000358	0.014131
ENSG00000015475	BID	chr22	p53 signaling pathway, Natural killer cell mediated cytotoxicity, Tuberculosis, Pathways in cancer, Sphingolipid signaling pathway, Viral myocarditis, Apoptosis - multiple species, Non-alcoholic fatty liver disease (NAFLD), Alzheimer's disease, Platinum drug resistance, Apoptosis, Amyotrophic lateral sclerosis (ALS)	hsa04115, hsa04650, hsa05152, hsa05200, hsa04071, hsa05416, hsa04215, hsa04932, hsa05010, hsa01524, hsa04210, hsa05014	G1/S transition of mitotic cell cycle, mitotic cell cycle, release of cytochrome c from mitochondria, protein insertion into mitochondrial membrane involved in apoptotic signaling pathway, receptor binding, death receptor binding, cytokine receptor binding, binding, protein binding, extracellular region, intracellular, cell, cytoplasm, mitochondrion, mitochondrial envelope, mitochondrial outer me…	GO:0000082, GO:0000278, GO:0001836, GO:0001844, GO:0005102, GO:0005123, GO:0005126, GO:0005488, GO:0005515, GO:0005576, GO:0005622, GO:0005623, GO:0005737, GO:0005739, GO:0005740, GO:0005741, GO:0005829, GO:0006461, GO:0006508, GO:0006605, GO:0006626, GO:0006810, GO:0006839, GO:0006886, GO:0006915, GO:0006919, GO:0006950, GO:0006974, GO:0006996, GO:0007005, GO:0007006, GO:0007049, GO:0007154, GO:…	61.3998	0.28191	0.000359	0.014177
ENSG00000187672	ERC2	chr3			binding, protein binding, intracellular, cell, cytoplasm, cytoskeleton, plasma membrane, membrane, cell junction, growth cone, site of polarized growth, presynaptic membrane, cell projection, neuron projection, organelle, non-membrane-bounded organelle, intracellular organelle, intracellular non-membrane-bounded organelle, intracellular part, membrane part, synapse part, plasma membrane part, cel…	GO:0005488, GO:0005515, GO:0005622, GO:0005623, GO:0005737, GO:0005856, GO:0005886, GO:0016020, GO:0030054, GO:0030426, GO:0030427, GO:0042734, GO:0042995, GO:0043005, GO:0043226, GO:0043228, GO:0043229, GO:0043232, GO:0044424, GO:0044425, GO:0044456, GO:0044459, GO:0044463, GO:0044464, GO:0045202, GO:0048786, GO:0071944, GO:0097060, GO:0097458, GO:0098590, GO:0098793	17.4941	-0.781614	0.000942	0.025959
ENSG00000147099	HDAC8	chrX	Viral carcinogenesis, Alcoholism	hsa05203, hsa05034	histone deacetylase complex, negative regulation of transcription from RNA polymerase II promoter, nuclear chromosome, telomere maintenance, sister chromatid segregation, catalytic activity, histone deacetylase activity, binding, protein binding, intracellular, cell, nucleus, nucleoplasm, chromosome, cytoplasm, cytosol, plasma membrane, nucleobase-containing compound metabolic process, DNA metabo…	GO:0000118, GO:0000122, GO:0000228, GO:0000723, GO:0000819, GO:0003824, GO:0004407, GO:0005488, GO:0005515, GO:0005622, GO:0005623, GO:0005634, GO:0005654, GO:0005694, GO:0005737, GO:0005829, GO:0005886, GO:0006139, GO:0006259, GO:0006325, GO:0006333, GO:0006351, GO:0006355, GO:0006357, GO:0006366, GO:0006464, GO:0006476, GO:0006725, GO:0006807, GO:0006996, GO:0007049, GO:0007059, GO:0007062, GO:…	232.604	-0.170997	0.000371	0.014561
ENSG00000133835	HSD17B4	chr5	Metabolic pathways, Primary bile acid biosynthesis, Peroxisome	hsa01100, hsa00120, hsa04146	reproduction, very long-chain fatty acid metabolic process, ossification, osteoblast differentiation, long-chain fatty acid metabolic process, epithelial cell development, developmental process involved in reproduction, catalytic activity, 3-hydroxyacyl-CoA dehydrogenase activity, receptor binding, binding, protein binding, intracellular, cell, cytoplasm, mitochondrion, peroxisome, peroxisomal me…	GO:0000003, GO:0000038, GO:0001503, GO:0001649, GO:0001676, GO:0002064, GO:0003006, GO:0003824, GO:0003857, GO:0005102, GO:0005488, GO:0005515, GO:0005622, GO:0005623, GO:0005737, GO:0005739, GO:0005777, GO:0005778, GO:0005782, GO:0006082, GO:0006629, GO:0006631, GO:0006635, GO:0006637, GO:0006694, GO:0006699, GO:0006732, GO:0006790, GO:0007275, GO:0007548, GO:0008152, GO:0008202, GO:0008206, GO:…	964.345	0.147937	0.000371	0.014561
ENSG00000110811	P3H3	chr12			catalytic activity, binding, iron ion binding, intracellular, cell, cytoplasm, endoplasmic reticulum, cellular protein modification process, metabolic process, cell proliferation, negative regulation of cell proliferation, cellular process, endomembrane system, oxidoreductase activity, oxidoreductase activity, acting on paired donors, with incorporation or reduction of molecular oxygen, oxidoredu…	GO:0003824, GO:0005488, GO:0005506, GO:0005622, GO:0005623, GO:0005737, GO:0005783, GO:0006464, GO:0008152, GO:0008283, GO:0008285, GO:0009987, GO:0012505, GO:0016491, GO:0016705, GO:0016706, GO:0018126, GO:0018193, GO:0018208, GO:0019511, GO:0019538, GO:0019797, GO:0019798, GO:0019842, GO:0031406, GO:0031418, GO:0031543, GO:0031544, GO:0036094, GO:0036211, GO:0042127, GO:0043167, GO:0043168, GO:…	87.5553	-0.478655	0.000375	0.014644
ENSG00000182118	FAM89A	chr1					21.343	0.495981	0.000374	0.014644
ENSG00000156103	MMP16	chr8	MicroRNAs in cancer	hsa05206	skeletal system development, ossification, endochondral ossification, catalytic activity, endopeptidase activity, metalloendopeptidase activity, binding, calcium ion binding, extracellular region, proteinaceous extracellular matrix, intracellular, cell, cytoplasm, Golgi apparatus, Golgi lumen, plasma membrane, integral component of plasma membrane, proteolysis, multicellular organism development,…	GO:0001501, GO:0001503, GO:0001958, GO:0003824, GO:0004175, GO:0004222, GO:0005488, GO:0005509, GO:0005576, GO:0005578, GO:0005622, GO:0005623, GO:0005737, GO:0005794, GO:0005796, GO:0005886, GO:0005887, GO:0006508, GO:0007275, GO:0008047, GO:0008152, GO:0008233, GO:0008237, GO:0008270, GO:0008283, GO:0009056, GO:0009653, GO:0009790, GO:0009792, GO:0009887, GO:0009986, GO:0009987, GO:0012505, GO:…	51.9159	-0.580321	0.000378	0.014724
ENSG00000255571	MIR9-3HG	chr15					5.74863	-0.783985	0.000723	0.022026
ENSG00000112175	BMP5	chr6	Hippo signaling pathway, TGF-beta signaling pathway	hsa04390, hsa04350	reproduction, MAPK cascade, cell morphogenesis, cell morphogenesis involved in differentiation, skeletal system development, ossification, epithelial to mesenchymal transition, regulation of protein phosphorylation, positive regulation of protein phosphorylation, epithelial cell development, columnar/cuboidal epithelial cell differentiation, columnar/cuboidal epithelial cell development, glandula…	GO:0000003, GO:0000165, GO:0000902, GO:0000904, GO:0001501, GO:0001503, GO:0001837, GO:0001932, GO:0001934, GO:0002064, GO:0002065, GO:0002066, GO:0002067, GO:0002068, GO:0002376, GO:0002682, GO:0002683, GO:0002685, GO:0002686, GO:0003006, GO:0003309, GO:0003323, GO:0005102, GO:0005125, GO:0005126, GO:0005160, GO:0005488, GO:0005515, GO:0005576, GO:0005615, GO:0006081, GO:0006139, GO:0006259, GO:…	90.5001	0.366869	0.00038	0.014758
ENSG00000112655	PTK7	chr6			nucleotide binding, response to acid chemical, blood vessel development, establishment of planar polarity, morphogenesis of a polarized epithelium, embryonic epithelial tube formation, neural tube formation, neural tube closure, nucleoside binding, purine nucleoside binding, vasculature development, morphogenesis of an epithelium, cardiac chamber development, cardiac ventricle development, cardia…	GO:0000166, GO:0001101, GO:0001568, GO:0001736, GO:0001738, GO:0001838, GO:0001841, GO:0001843, GO:0001882, GO:0001883, GO:0001944, GO:0002009, GO:0003205, GO:0003231, GO:0003279, GO:0003281, GO:0003401, GO:0003824, GO:0004672, GO:0004871, GO:0004872, GO:0005488, GO:0005515, GO:0005524, GO:0005623, GO:0005886, GO:0005887, GO:0005911, GO:0005912, GO:0005924, GO:0005925, GO:0006464, GO:0006468, GO:…	18.4134	-0.784349	2e-06	0.000395
ENSG00000126953	TIMM8A	chrX			binding, protein binding, intracellular, cell, cytoplasm, mitochondrion, mitochondrial envelope, mitochondrial inner membrane, mitochondrial intermembrane space, transport, multicellular organism development, nervous system development, protein localization, protein transport, membrane, organelle inner membrane, organelle membrane, mitochondrial membrane, organelle envelope, organelle envelope lu…	GO:0005488, GO:0005515, GO:0005622, GO:0005623, GO:0005737, GO:0005739, GO:0005740, GO:0005743, GO:0005758, GO:0006810, GO:0007275, GO:0007399, GO:0008104, GO:0015031, GO:0016020, GO:0019866, GO:0031090, GO:0031966, GO:0031967, GO:0031970, GO:0031974, GO:0031975, GO:0032501, GO:0032502, GO:0033036, GO:0043167, GO:0043169, GO:0043226, GO:0043227, GO:0043229, GO:0043231, GO:0043233, GO:0044422, GO:…	61.0312	-0.244307	0.000388	0.015018
ENSG00000159147	DONSON	chr21			intracellular, cell, nucleus, multicellular organism development, multicellular organismal process, developmental process, organelle, membrane-bounded organelle, intracellular organelle, intracellular membrane-bounded organelle, intracellular part, cell part, single-organism process, single-multicellular organism process, single-organism developmental process, anatomical structure development	GO:0005622, GO:0005623, GO:0005634, GO:0007275, GO:0032501, GO:0032502, GO:0043226, GO:0043227, GO:0043229, GO:0043231, GO:0044424, GO:0044464, GO:0044699, GO:0044707, GO:0044767, GO:0048856	37.6636	-0.277189	0.000392	0.015139
ENSG00000185697	MYBL1	chr8	HTLV-I infection	hsa05166	regulatory region DNA binding, transcription regulatory region sequence-specific DNA binding, RNA polymerase II regulatory region sequence-specific DNA binding, RNA polymerase II core promoter proximal region sequence-specific DNA binding, RNA polymerase II transcription factor activity, sequence-specific DNA binding, transcription factor activity, RNA polymerase II core promoter proximal region …	GO:0000975, GO:0000976, GO:0000977, GO:0000978, GO:0000981, GO:0000982, GO:0000987, GO:0001012, GO:0001067, GO:0001071, GO:0001077, GO:0001159, GO:0001228, GO:0003676, GO:0003677, GO:0003690, GO:0003700, GO:0005488, GO:0005622, GO:0005623, GO:0005634, GO:0006139, GO:0006351, GO:0006355, GO:0006357, GO:0006366, GO:0006725, GO:0006807, GO:0008152, GO:0009058, GO:0009059, GO:0009889, GO:0009891, GO:…	117.477	-0.581402	0.000393	0.01516
ENSG00000152104	PTPN14	chr1			transcription factor activity, protein binding, transcription factor activity, transcription factor binding, vasculature development, lymph vessel development, lymphangiogenesis, transcription cofactor activity, catalytic activity, phosphoprotein phosphatase activity, protein tyrosine phosphatase activity, receptor binding, binding, protein binding, intracellular, cell, nucleus, nucleoplasm, cyto…	GO:0000988, GO:0000989, GO:0001944, GO:0001945, GO:0001946, GO:0003712, GO:0003824, GO:0004721, GO:0004725, GO:0005102, GO:0005488, GO:0005515, GO:0005622, GO:0005623, GO:0005634, GO:0005654, GO:0005737, GO:0005856, GO:0006139, GO:0006351, GO:0006355, GO:0006464, GO:0006470, GO:0006611, GO:0006725, GO:0006793, GO:0006796, GO:0006807, GO:0006810, GO:0006886, GO:0006913, GO:0007275, GO:0008104, GO:…	829.227	-0.271494	0.000394	0.01516
ENSG00000196547	MAN2A2	chr15	Metabolic pathways, N-Glycan biosynthesis	hsa01100, hsa00510	Golgi membrane, catalytic activity, hydrolase activity, hydrolyzing O-glycosyl compounds, alpha-mannosidase activity, mannosyl-oligosaccharide 1,3-1,6-alpha-mannosidase activity, binding, intracellular, cell, cytoplasm, Golgi apparatus, carbohydrate metabolic process, monosaccharide metabolic process, mannose metabolic process, cellular protein modification process, protein glycosylation, protein…	GO:0000139, GO:0003824, GO:0004553, GO:0004559, GO:0004572, GO:0005488, GO:0005622, GO:0005623, GO:0005737, GO:0005794, GO:0005975, GO:0005996, GO:0006013, GO:0006464, GO:0006486, GO:0006487, GO:0006491, GO:0006517, GO:0008152, GO:0008270, GO:0009058, GO:0009059, GO:0009100, GO:0009101, GO:0009311, GO:0009987, GO:0012505, GO:0015923, GO:0015924, GO:0016020, GO:0016021, GO:0016787, GO:0016798, GO:…	599.528	0.199915	0.000395	0.015189
ENSG00000188677	PARVB	chr22	Focal adhesion	hsa04510	cell morphogenesis, actin binding, binding, protein binding, intracellular, cell, cytoplasm, cytosol, cytoskeleton, plasma membrane, adherens junction, cell-substrate adherens junction, focal adhesion, organelle organization, cytoskeleton organization, cell adhesion, establishment or maintenance of cell polarity, cytoskeletal protein binding, regulation of cell shape, anatomical structure morphog…	GO:0000902, GO:0003779, GO:0005488, GO:0005515, GO:0005622, GO:0005623, GO:0005737, GO:0005829, GO:0005856, GO:0005886, GO:0005912, GO:0005924, GO:0005925, GO:0006996, GO:0007010, GO:0007155, GO:0007163, GO:0008092, GO:0008360, GO:0009653, GO:0009987, GO:0016020, GO:0016043, GO:0022603, GO:0022604, GO:0022607, GO:0022610, GO:0030016, GO:0030017, GO:0030018, GO:0030027, GO:0030029, GO:0030030, GO:…	348.164	0.301767	0.000398	0.015259
ENSG00000258647	LINC00930	chr15					2.75248	1.2015	0.000399	0.015279
ENSG00000260807	CEROX1	chr16			intracellular, cell, cytoplasm, endoplasmic reticulum, endoplasmic reticulum membrane, Golgi apparatus, carbohydrate metabolic process, alcohol metabolic process, cellular protein modification process, protein glycosylation, lipid metabolic process, neutral lipid metabolic process, acylglycerol metabolic process, triglyceride metabolic process, transport, ER to Golgi vesicle-mediated transport, d…	GO:0005622, GO:0005623, GO:0005737, GO:0005783, GO:0005789, GO:0005794, GO:0005975, GO:0006066, GO:0006464, GO:0006486, GO:0006629, GO:0006638, GO:0006639, GO:0006641, GO:0006810, GO:0006888, GO:0007586, GO:0008104, GO:0008152, GO:0008202, GO:0008203, GO:0009058, GO:0009059, GO:0009100, GO:0009101, GO:0009306, GO:0009987, GO:0010467, GO:0012505, GO:0015031, GO:0016020, GO:0016021, GO:0016125, GO:…	9.63129	-0.785714	4.4e-05	0.003219
ENSG00000102878	HSF4	chr16			negative regulation of transcription from RNA polymerase II promoter, transcription factor activity, protein binding, transcription factor activity, transcription factor binding, nucleic acid binding transcription factor activity, eye development, system process, nucleic acid binding, DNA binding, transcription factor activity, sequence-specific DNA binding, transcription cofactor activity, trans…	GO:0000122, GO:0000988, GO:0000989, GO:0001071, GO:0001654, GO:0003008, GO:0003676, GO:0003677, GO:0003700, GO:0003712, GO:0003714, GO:0005488, GO:0005515, GO:0005622, GO:0005623, GO:0005634, GO:0005654, GO:0006139, GO:0006325, GO:0006351, GO:0006355, GO:0006357, GO:0006366, GO:0006461, GO:0006464, GO:0006482, GO:0006725, GO:0006807, GO:0006996, GO:0007275, GO:0007423, GO:0007600, GO:0007601, GO:…	57.4894	0.286136	0.000402	0.015334
ENSG00000132964	CDK8	chr13			nucleotide binding, nucleoside binding, purine nucleoside binding, catalytic activity, protein kinase activity, protein serine/threonine kinase activity, cyclin-dependent protein serine/threonine kinase activity, binding, protein binding, ATP binding, intracellular, cell, nucleus, nucleoplasm, nucleobase-containing compound metabolic process, transcription, DNA-templated, DNA-templated transcript…	GO:0000166, GO:0001882, GO:0001883, GO:0003824, GO:0004672, GO:0004674, GO:0004693, GO:0005488, GO:0005515, GO:0005524, GO:0005622, GO:0005623, GO:0005634, GO:0005654, GO:0006139, GO:0006351, GO:0006352, GO:0006355, GO:0006357, GO:0006366, GO:0006367, GO:0006464, GO:0006468, GO:0006725, GO:0006793, GO:0006796, GO:0006807, GO:0007049, GO:0008152, GO:0008353, GO:0009058, GO:0009059, GO:0009889, GO:…	117.351	-0.210047	0.000405	0.015448
ENSG00000129009	ISLR	chr15			platelet degranulation, extracellular region, intracellular, cell, cytoplasm, transport, exocytosis, cell adhesion, cellular process, endomembrane system, cytoplasmic, membrane-bounded vesicle, vesicle-mediated transport, biological adhesion, secretory granule, platelet alpha granule, platelet alpha granule lumen, cytoplasmic vesicle, membrane-enclosed lumen, vesicle, vesicle lumen, membrane-boun…	GO:0002576, GO:0005576, GO:0005622, GO:0005623, GO:0005737, GO:0006810, GO:0006887, GO:0007155, GO:0009987, GO:0012505, GO:0016023, GO:0016192, GO:0022610, GO:0030141, GO:0031091, GO:0031093, GO:0031410, GO:0031974, GO:0031982, GO:0031983, GO:0031988, GO:0032940, GO:0034774, GO:0043226, GO:0043227, GO:0043229, GO:0043230, GO:0043231, GO:0043233, GO:0044421, GO:0044422, GO:0044424, GO:0044433, GO:…	38.6947	-0.546944	0.000413	0.015554
ENSG00000117153	KLHL12	chr1			Golgi membrane, ubiquitin ligase complex, catalytic activity, ubiquitin-protein transferase activity, binding, protein binding, intracellular, cell, cytoplasm, Golgi apparatus, microtubule organizing center, cytosol, cytoskeleton, protein complex assembly, cellular protein modification process, protein monoubiquitination, transport, ER to Golgi vesicle-mediated transport, membrane budding, vesicl…	"GO:0000139	154.308	-0.159538	0.000413	0.015554
ENSG00000205981	DNAJC19	chr3			reproduction, developmental process involved in reproduction, system process, binding, protein binding, intracellular, cell, cytoplasm, mitochondrion, mitochondrial envelope, mitochondrial inner membrane, protein folding, protein targeting, protein targeting to mitochondrion, transport, mitochondrial transport, intracellular protein transport, organelle organization, mitochondrion organization, m…	GO:0000003, GO:0003006, GO:0003008, GO:0005488, GO:0005515, GO:0005622, GO:0005623, GO:0005737, GO:0005739, GO:0005740, GO:0005743, GO:0006457, GO:0006605, GO:0006626, GO:0006810, GO:0006839, GO:0006886, GO:0006996, GO:0007005, GO:0007275, GO:0007548, GO:0007600, GO:0007601, GO:0008104, GO:0009987, GO:0015031, GO:0016020, GO:0016021, GO:0016043, GO:0019866, GO:0022414, GO:0031090, GO:0031224, GO:…	146.45	0.220034	0.000411	0.015554
ENSG00000279175	ENSG00000279175	chr22					79.7061	0.385703	0.000412	0.015554
[truncated: 33,916 more rows]

## Sheet: Fig 2d
ensid	Ensembl.gene	Ensembl.chr	KEGG.PATHWAY.terms	KEGG.PATHWAY.ids	Gene.Ontology.terms	Gene.Ontology.ids	baseMean	log2FoldChange	pvalue	padj
[truncated: 35,162 more rows]

## Sheet: Fig 2e
ensid	Ensembl.gene	Ensembl.chr	KEGG.PATHWAY.terms	KEGG.PATHWAY.ids	Gene.Ontology.terms	Gene.Ontology.ids	baseMean	log2FoldChange	pvalue	padj
[truncated: 34,330 more rows]

## Sheet: Fig 2f
filter threshold for significance: basemean >= 5, -0.585 <= log2fc >= 0.585, fdr <= 0.05												filter threshold for significance: basemean >= 5, -0.585 <= log2fc >= 0.585, fdr <= 0.05
Gene on the Venn diagram	total	elements										Gene on the Venn diagram	total	elements
	58	SYTL5											36	DIAPH3
		SEZ6L												TGFB2
		DIAPH3												LINC00884
		TGFB2												SLC4A8
		GLI2												PCARE
		LINC00884												LINC00670
		IER3												INHBA
		ABCG2												SERPINE2
		SLC4A8												TENM4
		MEST												COL1A1
		PCARE												LINC01151
		LINC00670												FSCN1
[truncated: 971 more rows]

## Sheet: Fig 2g
Top 20 clusters	GO	Description	_LogP_Confirmatory (B-prePEAi_RV vs B-prePEAs_RV)	_LogP_Confirmatory (B-prePEAm_RV vs B-prePEAi_RV)	_LogP_Confirmatory (B-prePEAm_RV vs B-prePEAs_RV)	_LogP_Exploratory cohort (A-prePEAm_RV vs A-prePEAs_RV)
[truncated: 20 more rows]

[truncated: 1 more sheets: Correlation ]
