# Supplementary material for: Transcriptional changes of the extracellular matrix in chronic thromboembolic pulmonary hypertension govern right ventricle remodeling and recovery
Source: Nat Cardiovasc Res. 2025 Jul 4;4(7):857–75. doi: 10.1038/s44161-025-00672-8 (PMC12259468; doi:10.1038/s44161-025-00672-8)
Supplement: Supplementary file 5 — Statistical source data. [file 44161_2025_672_MOESM5_ESM.xlsx]

## Sheet: Fig 3a
Confirmatory cohort (B-prePEAm_RV, n = 30)
Confirmatory cohort (B-prePEAi_RV, n = 23)
Confirmatory cohort (B-prePEAs_RV, n = 18)
Control RV (Control_RV, n = 10)
DESeq2:
filter threshold for significance: basemean >= 5, -0.585 <= log2fc >= 0.585, fdr <= 0.05
Contrasting group: B-prePEAm_RV versus Control_RV: 4509 DEGs
Contrasting group: B-prePEAi_RV versus Control_RV: 4404 DEGs
Contrasting group: B-prePEAs_RV Control_RV : 4510 DEGs

## Sheet: Fig 3c
ensid	Ensembl.gene	Ensembl.chr	KEGG.PATHWAY.terms	KEGG.PATHWAY.ids	Gene.Ontology.terms	Gene.Ontology.ids	baseMean	log2FoldChange	pvalue	padj
ENSG00000000003	TSPAN6	chrX			cytokine production, regulation of cytokine production, positive regulation of cytokine production, activation of innate immune response, pattern recognition receptor signaling pathway, immune effector process, activation of immune response, immune system process, regulation of immune system process, negative regulation of immune system process, positive regulation of immune system process, regul…	GO:0001816, GO:0001817, GO:0001819, GO:0002218, GO:0002221, GO:0002252, GO:0002253, GO:0002376, GO:0002682, GO:0002683, GO:0002684, GO:0002697, GO:0002698, GO:0002753, GO:0002757, GO:0002758, GO:0002764, GO:0002831, GO:0002832, GO:0004871, GO:0005488, GO:0005515, GO:0005576, GO:0005623, GO:0005886, GO:0005887, GO:0006950, GO:0006952, GO:0006955, GO:0007154, GO:0007165, GO:0007166, GO:0007249, GO:…	68.7031	0.0114659	0.917465	0.943107
ENSG00000000005	TNMD	chrX			cell morphogenesis, cell morphogenesis involved in differentiation, angiogenesis, blood vessel development, endothelial cell development, endothelial cell morphogenesis, endothelial cell proliferation, regulation of endothelial cell proliferation, negative regulation of endothelial cell proliferation, vasculature development, epithelial cell development, endothelium development, epithelial cell m…	GO:0000902, GO:0000904, GO:0001525, GO:0001568, GO:0001885, GO:0001886, GO:0001935, GO:0001936, GO:0001937, GO:0001944, GO:0002064, GO:0003158, GO:0003382, GO:0005488, GO:0005515, GO:0005622, GO:0005623, GO:0005634, GO:0005635, GO:0005737, GO:0007275, GO:0008283, GO:0008285, GO:0009653, GO:0009719, GO:0009888, GO:0009987, GO:0010033, GO:0012505, GO:0016020, GO:0016021, GO:0016043, GO:0016525, GO:…	3.31884	2.16173	0.00168693	0.00469667
ENSG00000181143	MUC16	chr19			binding, protein binding, extracellular region, extracellular space, intracellular, cell, cytoplasm, Golgi apparatus, Golgi lumen, plasma membrane, carbohydrate metabolic process, cellular protein modification process, protein glycosylation, protein O-linked glycosylation, cell adhesion, metabolic process, biosynthetic process, macromolecule biosynthetic process, glycoprotein metabolic process, g…	GO:0005488, GO:0005515, GO:0005576, GO:0005615, GO:0005622, GO:0005623, GO:0005737, GO:0005794, GO:0005796, GO:0005886, GO:0005975, GO:0006464, GO:0006486, GO:0006493, GO:0007155, GO:0008152, GO:0009058, GO:0009059, GO:0009100, GO:0009101, GO:0009987, GO:0012505, GO:0016020, GO:0016021, GO:0016266, GO:0019538, GO:0019898, GO:0022610, GO:0031224, GO:0031974, GO:0031982, GO:0031988, GO:0034645, GO:…	9.70703	4.60509	4.2479e-06	2.08681e-05
ENSG00000000457	SCYL3	chr1			nucleotide binding, nucleoside binding, purine nucleoside binding, binding, protein binding, ATP binding, intracellular, cell, cytoplasm, Golgi apparatus, cellular protein modification process, protein phosphorylation, phosphorus metabolic process, phosphate-containing compound metabolic process, movement of cell or subcellular component, metabolic process, cellular process, endomembrane system, …	GO:0000166, GO:0001882, GO:0001883, GO:0005488, GO:0005515, GO:0005524, GO:0005622, GO:0005623, GO:0005737, GO:0005794, GO:0006464, GO:0006468, GO:0006793, GO:0006796, GO:0006928, GO:0008152, GO:0009987, GO:0012505, GO:0016310, GO:0016477, GO:0017076, GO:0019538, GO:0030027, GO:0030554, GO:0031252, GO:0032549, GO:0032550, GO:0032553, GO:0032555, GO:0032559, GO:0035639, GO:0036094, GO:0036211, GO:…	82.0991	-0.0367456	0.615331	0.703757
ENSG00000000460	C1orf112	chr1					28.3079	0.17726	0.0974135	0.159949
ENSG00000000938	FGR	chr1	Chemokine signaling pathway, Epstein-Barr virus infection	hsa04062, hsa05169	nucleotide binding, cell morphogenesis, ruffle, cell activation, phosphotyrosine binding, cytokine production, regulation of cytokine production, positive regulation of cytokine production, nucleoside binding, purine nucleoside binding, regulation of protein phosphorylation, immune effector process, activation of immune response, cell activation involved in immune response, myeloid leukocyte acti…	GO:0000166, GO:0000902, GO:0001726, GO:0001775, GO:0001784, GO:0001816, GO:0001817, GO:0001819, GO:0001882, GO:0001883, GO:0001932, GO:0002252, GO:0002253, GO:0002263, GO:0002274, GO:0002275, GO:0002279, GO:0002366, GO:0002376, GO:0002429, GO:0002431, GO:0002433, GO:0002443, GO:0002444, GO:0002448, GO:0002682, GO:0002684, GO:0002694, GO:0002696, GO:0002697, GO:0002699, GO:0002703, GO:0002705, GO:…	21.8554	-0.279478	0.267139	0.367566
ENSG00000000971	CFH	chr1	Staphylococcus aureus infection, Complement and coagulation cascades	hsa05150, hsa04610	glycoprotein binding, immune effector process, activation of immune response, immune system process, acute inflammatory response, regulation of acute inflammatory response, regulation of immune system process, positive regulation of immune system process, regulation of immune effector process, regulation of humoral immune response, binding, protein binding, glycosaminoglycan binding, extracellula…	GO:0001948, GO:0002252, GO:0002253, GO:0002376, GO:0002526, GO:0002673, GO:0002682, GO:0002684, GO:0002697, GO:0002920, GO:0005488, GO:0005515, GO:0005539, GO:0005576, GO:0005615, GO:0006508, GO:0006950, GO:0006952, GO:0006954, GO:0006955, GO:0006956, GO:0006957, GO:0006959, GO:0008152, GO:0008201, GO:0009605, GO:0010467, GO:0010468, GO:0016485, GO:0019222, GO:0019538, GO:0030162, GO:0030449, GO:…	445.864	0.26182	0.0443559	0.0822667
ENSG00000001036	FUCA2	chr6	Other glycan degradation	hsa00511	catalytic activity, hydrolase activity, hydrolyzing O-glycosyl compounds, alpha-L-fucosidase activity, binding, protein binding, extracellular region, extracellular space, carbohydrate metabolic process, monosaccharide metabolic process, fucose metabolic process, metabolic process, catabolic process, response to external stimulus, response to biotic stimulus, response to bacterium, fucosidase act…	GO:0003824, GO:0004553, GO:0004560, GO:0005488, GO:0005515, GO:0005576, GO:0005615, GO:0005975, GO:0005996, GO:0006004, GO:0008152, GO:0009056, GO:0009605, GO:0009607, GO:0009617, GO:0015928, GO:0016137, GO:0016139, GO:0016787, GO:0016798, GO:0019318, GO:0030260, GO:0031982, GO:0031988, GO:0035635, GO:0043207, GO:0043226, GO:0043227, GO:0043230, GO:0043900, GO:0043903, GO:0044238, GO:0044281, GO:…	112.397	-0.531612	1.33981e-09	1.21442e-08
ENSG00000001084	GCLC	chr6	Metabolic pathways, Glutathione metabolism, Cysteine and methionine metabolism	hsa01100, hsa00480, hsa00270	sulfur amino acid metabolic process, nucleotide binding, magnesium ion binding, nucleoside binding, purine nucleoside binding, system process, circulatory system process, vascular process in circulatory system, regulation of membrane depolarization, catalytic activity, glutamate-cysteine ligase activity, binding, protein binding, ATP binding, intracellular, cell, cytoplasm, cytosol, organic acid …	GO:0000096, GO:0000166, GO:0000287, GO:0001882, GO:0001883, GO:0003008, GO:0003013, GO:0003018, GO:0003254, GO:0003824, GO:0004357, GO:0005488, GO:0005515, GO:0005524, GO:0005622, GO:0005623, GO:0005737, GO:0005829, GO:0006082, GO:0006139, GO:0006351, GO:0006355, GO:0006464, GO:0006508, GO:0006511, GO:0006518, GO:0006534, GO:0006536, GO:0006575, GO:0006725, GO:0006749, GO:0006750, GO:0006766, GO:…	178.966	0.0209654	0.720655	0.792932
ENSG00000001167	NFYA	chr6	Tuberculosis, Antigen processing and presentation	hsa05152, hsa04612	regulatory region DNA binding, transcription regulatory region sequence-specific DNA binding, core promoter sequence-specific DNA binding, core promoter binding, regulatory region nucleic acid binding, nucleic acid binding transcription factor activity, transcription cofactor binding, nucleic acid binding, DNA binding, double-stranded DNA binding, transcription factor activity, sequence-specific …	GO:0000975, GO:0000976, GO:0001046, GO:0001047, GO:0001067, GO:0001071, GO:0001221, GO:0003676, GO:0003677, GO:0003690, GO:0003700, GO:0005488, GO:0005515, GO:0005622, GO:0005623, GO:0005634, GO:0005654, GO:0005667, GO:0006139, GO:0006351, GO:0006355, GO:0006366, GO:0006725, GO:0006807, GO:0008134, GO:0008152, GO:0009058, GO:0009059, GO:0009889, GO:0009891, GO:0009893, GO:0009987, GO:0010467, GO:…	228.688	0.0930451	0.112878	0.180872
ENSG00000001460	STPG1	chr1			intracellular, cell, nucleus, cytoplasm, apoptotic process, cell death, cellular process, programmed cell death, organelle, membrane-bounded organelle, intracellular organelle, intracellular membrane-bounded organelle, intracellular part, cell part, single-organism process, single-organism cellular process	GO:0005622, GO:0005623, GO:0005634, GO:0005737, GO:0006915, GO:0008219, GO:0009987, GO:0012501, GO:0043226, GO:0043227, GO:0043229, GO:0043231, GO:0044424, GO:0044464, GO:0044699, GO:0044763	32.4336	-0.247837	0.013198	0.0288324
ENSG00000001461	NIPAL3	chr1			transporter activity, binding, protein binding, transport, ion transport, cation transport, cation transmembrane transporter activity, ion transmembrane transporter activity, magnesium ion transmembrane transporter activity, magnesium ion transport, membrane, integral component of membrane, transmembrane transporter activity, inorganic cation transmembrane transporter activity, substrate-specific…	GO:0005215, GO:0005488, GO:0005515, GO:0006810, GO:0006811, GO:0006812, GO:0008324, GO:0015075, GO:0015095, GO:0015693, GO:0016020, GO:0016021, GO:0022857, GO:0022890, GO:0022891, GO:0022892, GO:0030001, GO:0031224, GO:0044425, GO:0046873, GO:0051179, GO:0051234, GO:0055085, GO:0070838, GO:0072509, GO:0072511, GO:1903830	379.5	-0.203138	0.0116453	0.0258535
ENSG00000001497	LAS1L	chrX			maturation of 5.8S rRNA, cleavage involved in rRNA processing, maturation of LSU-rRNA, endonucleolytic cleavage involved in rRNA processing, nucleic acid binding, RNA binding, binding, intracellular, cell, nucleus, nucleoplasm, nucleolus, cytoplasm, microtubule organizing center, cytoskeleton, nucleobase-containing compound metabolic process, chromatin organization, rRNA processing, RNA processin…	GO:0000460, GO:0000469, GO:0000470, GO:0000478, GO:0003676, GO:0003723, GO:0005488, GO:0005622, GO:0005623, GO:0005634, GO:0005654, GO:0005730, GO:0005737, GO:0005815, GO:0005856, GO:0006139, GO:0006325, GO:0006364, GO:0006396, GO:0006725, GO:0006807, GO:0006996, GO:0008152, GO:0009987, GO:0010467, GO:0015630, GO:0016020, GO:0016043, GO:0016070, GO:0016072, GO:0022613, GO:0030529, GO:0030684, GO:…	168.025	0.350202	4.02654e-07	2.35594e-06
ENSG00000001561	ENPP4	chr6	Purine metabolism	hsa00230	catalytic activity, nucleotide diphosphatase activity, binding, extracellular region, cell, plasma membrane, nucleobase-containing compound metabolic process, purine nucleoside catabolic process, cellular aromatic compound metabolic process, nitrogen compound metabolic process, response to stress, blood coagulation, hemostasis, metabolic process, catabolic process, nucleoside metabolic process, r…	GO:0003824, GO:0004551, GO:0005488, GO:0005576, GO:0005623, GO:0005886, GO:0006139, GO:0006152, GO:0006725, GO:0006807, GO:0006950, GO:0007596, GO:0007599, GO:0008152, GO:0009056, GO:0009116, GO:0009119, GO:0009164, GO:0009605, GO:0009611, GO:0009987, GO:0016020, GO:0016021, GO:0016462, GO:0016787, GO:0016817, GO:0016818, GO:0019439, GO:0030193, GO:0030194, GO:0031224, GO:0031982, GO:0031988, GO:…	258.771	-0.430831	4.4428e-10	4.36764e-09
ENSG00000001617	SEMA3F	chr3	Axon guidance	hsa04360	cell morphogenesis, cell morphogenesis involved in differentiation, regulation of cell growth, ameboidal-type cell migration, neural crest cell migration, regionalization, receptor binding, binding, protein binding, extracellular region, extracellular space, movement of cell or subcellular component, chemotaxis, cell communication, signal transduction, cell surface receptor signaling pathway, mul…	GO:0000902, GO:0000904, GO:0001558, GO:0001667, GO:0001755, GO:0003002, GO:0005102, GO:0005488, GO:0005515, GO:0005576, GO:0005615, GO:0006928, GO:0006935, GO:0007154, GO:0007165, GO:0007166, GO:0007275, GO:0007350, GO:0007389, GO:0007399, GO:0007409, GO:0007411, GO:0007417, GO:0008045, GO:0008361, GO:0009605, GO:0009653, GO:0009790, GO:0009880, GO:0009888, GO:0009987, GO:0010721, GO:0010769, GO:…	79.9768	-0.134399	0.186917	0.274795
ENSG00000001626	CFTR	chr7	cAMP signaling pathway, Gastric acid secretion, AMPK signaling pathway, ABC transporters, Pancreatic secretion, Bile secretion, Vibrio cholerae infection	hsa04024, hsa04971, hsa04152, hsa02010, hsa04972, hsa04976, hsa05110	reproduction, nucleotide binding, lytic vacuole, cellular glucose homeostasis, nucleoside binding, purine nucleoside binding, peptide secretion, regulation of peptide secretion, positive regulation of peptide secretion, developmental process involved in reproduction, catalytic activity, receptor activity, transporter activity, ion channel activity, intracellular ligand-gated ion channel activity,…	GO:0000003, GO:0000166, GO:0000323, GO:0001678, GO:0001882, GO:0001883, GO:0002790, GO:0002791, GO:0002793, GO:0003006, GO:0003824, GO:0004872, GO:0005215, GO:0005216, GO:0005217, GO:0005224, GO:0005253, GO:0005254, GO:0005260, GO:0005488, GO:0005515, GO:0005524, GO:0005576, GO:0005622, GO:0005623, GO:0005737, GO:0005764, GO:0005765, GO:0005768, GO:0005769, GO:0005773, GO:0005774, GO:0005783, GO:…	10.2335	-0.124412	0.785803	0.84457
ENSG00000001629	ANKIB1	chr7			ubiquitin ligase complex, protein polyubiquitination, catalytic activity, ubiquitin-protein transferase activity, binding, protein binding, intracellular, cell, cytoplasm, cellular protein modification process, proteolysis, ubiquitin-dependent protein catabolic process, metabolic process, zinc ion binding, catabolic process, macromolecule catabolic process, positive regulation of metabolic proces…	GO:0000151, GO:0000209, GO:0003824, GO:0004842, GO:0005488, GO:0005515, GO:0005622, GO:0005623, GO:0005737, GO:0006464, GO:0006508, GO:0006511, GO:0008152, GO:0008270, GO:0009056, GO:0009057, GO:0009893, GO:0009894, GO:0009896, GO:0009987, GO:0010498, GO:0010604, GO:0016567, GO:0016740, GO:0019222, GO:0019538, GO:0019787, GO:0019899, GO:0019941, GO:0030162, GO:0030163, GO:0031323, GO:0031325, GO:…	326.731	0.0166716	0.737217	0.80638
ENSG00000235050	MLIP-AS1	chr6					10.3532	4.41693	5.59059e-17	1.4315e-15
ENSG00000259395	ENSG00000259395	chr15					6.49746	4.25079	6.14657e-06	2.92471e-05
ENSG00000002016	RAD52	chr12	Homologous recombination	hsa03440	double-strand break repair via homologous recombination, recombinational repair, non-recombinational repair, DNA double-strand break processing, DNA recombinase assembly, nucleic acid binding, DNA binding, binding, protein binding, intracellular, cell, nucleus, nucleoplasm, nucleobase-containing compound metabolic process, DNA metabolic process, DNA repair, regulation of DNA repair, nucleotide-ex…	GO:0000724, GO:0000725, GO:0000726, GO:0000729, GO:0000730, GO:0003676, GO:0003677, GO:0005488, GO:0005515, GO:0005622, GO:0005623, GO:0005634, GO:0005654, GO:0006139, GO:0006259, GO:0006281, GO:0006282, GO:0006289, GO:0006302, GO:0006310, GO:0006464, GO:0006725, GO:0006807, GO:0006950, GO:0006974, GO:0006979, GO:0008152, GO:0009987, GO:0010792, GO:0016043, GO:0016925, GO:0018193, GO:0018205, GO:…	57.9562	0.166749	0.143929	0.221493
ENSG00000002330	BAD	chr11	cAMP signaling pathway, Hepatitis C, PI3K-Akt signaling pathway, Tuberculosis, Hepatitis B, Pathways in cancer, cGMP-PKG signaling pathway, Insulin signaling pathway, Ras signaling pathway, Melanoma, Neurotrophin signaling pathway, Viral carcinogenesis, Toxoplasmosis, Alzheimer's disease, Acute myeloid leukemia, Endocrine resistance, Platinum drug resistance, Apoptosis, Focal adhesion, Non-small …	hsa04024, hsa05160, hsa04151, hsa05152, hsa05161, hsa05200, hsa04022, hsa04910, hsa04014, hsa05218, hsa04722, hsa05203, hsa05145, hsa05010, hsa05221, hsa01522, hsa01524, hsa04210, hsa04510, hsa05223, hsa05014, hsa01521, hsa04012, hsa04370, hsa05220, hsa04919, hsa05210, hsa05212, hsa05213, hsa05215	reproduction, response to reactive oxygen species, response to acid chemical, response to hypoxia, cellular glucose homeostasis, cell activation, release of cytochrome c from mitochondria, protein insertion into mitochondrial membrane involved in apoptotic signaling pathway, cell killing, killing by symbiont of host cells, epithelial cell development, columnar/cuboidal epithelial cell differentia…	GO:0000003, GO:0000302, GO:0001101, GO:0001666, GO:0001678, GO:0001775, GO:0001836, GO:0001844, GO:0001906, GO:0001907, GO:0002064, GO:0002065, GO:0002066, GO:0002067, GO:0002068, GO:0002376, GO:0002520, GO:0002521, GO:0002682, GO:0002684, GO:0002694, GO:0002696, GO:0002790, GO:0002791, GO:0002793, GO:0003309, GO:0003323, GO:0005488, GO:0005515, GO:0005543, GO:0005622, GO:0005623, GO:0005737, GO:…	80.091	-0.246002	0.0662103	0.115226
ENSG00000002549	LAP3	chr4	Metabolic pathways, Arginine and proline metabolism, Glutathione metabolism	hsa01100, hsa00330, hsa00480	catalytic activity, aminopeptidase activity, binding, extracellular region, intracellular, cell, nucleus, nucleoplasm, cytoplasm, mitochondrion, Golgi apparatus, trans-Golgi network, adherens junction, cell-substrate adherens junction, focal adhesion, proteolysis, metabolic process, peptidase activity, metalloexopeptidase activity, metallopeptidase activity, exopeptidase activity, endomembrane sy…	GO:0003824, GO:0004177, GO:0005488, GO:0005576, GO:0005622, GO:0005623, GO:0005634, GO:0005654, GO:0005737, GO:0005739, GO:0005794, GO:0005802, GO:0005912, GO:0005924, GO:0005925, GO:0006508, GO:0008152, GO:0008233, GO:0008235, GO:0008237, GO:0008238, GO:0012505, GO:0016787, GO:0019538, GO:0030054, GO:0030055, GO:0030145, GO:0031974, GO:0031981, GO:0031982, GO:0031984, GO:0031988, GO:0043167, GO:…	188.427	-0.180565	0.00483687	0.0119592
ENSG00000002586	CD99	chrX	Cell adhesion molecules (CAMs), Leukocyte transendothelial migration	hsa04514, hsa04670	intracellular, cell, cytoplasm, plasma membrane, integral component of plasma membrane, adherens junction, cell-substrate adherens junction, focal adhesion, cell adhesion, membrane, integral component of membrane, biological adhesion, cell junction, cell-substrate junction, intrinsic component of membrane, intrinsic component of plasma membrane, intracellular part, membrane part, plasma membrane …	GO:0005622, GO:0005623, GO:0005737, GO:0005886, GO:0005887, GO:0005912, GO:0005924, GO:0005925, GO:0007155, GO:0016020, GO:0016021, GO:0022610, GO:0030054, GO:0030055, GO:0031224, GO:0031226, GO:0044424, GO:0044425, GO:0044459, GO:0044464, GO:0070161, GO:0071944	412.39	0.0918142	0.304477	0.407442
ENSG00000283399	ENSG00000283399	chr16					46.0103	3.97424	9.71337e-38	2.07752e-35
ENSG00000002726	AOC1	chr7	Metabolic pathways, Arginine and proline metabolism, Tryptophan metabolism, Histidine metabolism	hsa01100, hsa00330, hsa00380, hsa00340	catalytic activity, receptor activity, binding, copper ion binding, calcium ion binding, protein binding, glycosaminoglycan binding, extracellular region, extracellular space, intracellular, cell, cytoplasm, peroxisome, plasma membrane, cell-cell junction, bicellular tight junction, xenobiotic metabolic process, nitrogen compound metabolic process, response to stress, cell communication, primary …	GO:0003824, GO:0004872, GO:0005488, GO:0005507, GO:0005509, GO:0005515, GO:0005539, GO:0005576, GO:0005615, GO:0005622, GO:0005623, GO:0005737, GO:0005777, GO:0005886, GO:0005911, GO:0005923, GO:0006805, GO:0006807, GO:0006950, GO:0007154, GO:0008131, GO:0008144, GO:0008152, GO:0008201, GO:0008270, GO:0009267, GO:0009308, GO:0009410, GO:0009605, GO:0009719, GO:0009987, GO:0009991, GO:0010033, GO:…	3.24109	-1.24488	0.00198681	0.0054322
ENSG00000002746	HECW1	chr7			catalytic activity, ubiquitin-protein transferase activity, intracellular, cell, nucleus, cytoplasm, cytosol, cellular protein modification process, proteolysis, ubiquitin-dependent protein catabolic process, cell communication, signal transduction, cell surface receptor signaling pathway, cell-cell signaling, metabolic process, catabolic process, macromolecule catabolic process, regulation of si…	GO:0003824, GO:0004842, GO:0005622, GO:0005623, GO:0005634, GO:0005737, GO:0005829, GO:0006464, GO:0006508, GO:0006511, GO:0007154, GO:0007165, GO:0007166, GO:0007267, GO:0008152, GO:0009056, GO:0009057, GO:0009966, GO:0009968, GO:0009987, GO:0010646, GO:0010648, GO:0016055, GO:0016567, GO:0016740, GO:0016874, GO:0019538, GO:0019787, GO:0019941, GO:0023051, GO:0023052, GO:0023057, GO:0030111, GO:…	1.06577	0.609967	0.718093	0.790831
ENSG00000002822	MAD1L1	chr7	Cell cycle, Progesterone-mediated oocyte maturation, Viral carcinogenesis	hsa04110, hsa04914, hsa05203	mitotic sister chromatid segregation, cell cycle checkpoint, mitotic cell cycle, nuclear division, chromosome, centromeric region, kinetochore, condensed chromosome kinetochore, condensed chromosome, centromeric region, condensed chromosome, sister chromatid segregation, spindle pole, cell activation, immune system process, immune system development, regulation of immune system process, negative …	GO:0000070, GO:0000075, GO:0000278, GO:0000280, GO:0000775, GO:0000776, GO:0000777, GO:0000779, GO:0000793, GO:0000819, GO:0000922, GO:0001775, GO:0002376, GO:0002520, GO:0002682, GO:0002683, GO:0002694, GO:0002695, GO:0005488, GO:0005515, GO:0005622, GO:0005623, GO:0005634, GO:0005635, GO:0005643, GO:0005694, GO:0005737, GO:0005813, GO:0005815, GO:0005819, GO:0005829, GO:0005856, GO:0006996, GO:…	6.21286	0.302971	0.231452	0.327128
ENSG00000002834	LASP1	chr17			actin binding, SH3/SH2 adaptor activity, transporter activity, binding, protein binding, extracellular region, intracellular, cell, cytoplasm, cytoskeleton, adherens junction, cell-substrate adherens junction, focal adhesion, cell cortex, transport, ion transport, cell communication, signal transduction, cytoskeletal protein binding, zinc ion binding, regulation of signal transduction, positive r…	GO:0003779, GO:0005070, GO:0005215, GO:0005488, GO:0005515, GO:0005576, GO:0005622, GO:0005623, GO:0005737, GO:0005856, GO:0005912, GO:0005924, GO:0005925, GO:0005938, GO:0006810, GO:0006811, GO:0007154, GO:0007165, GO:0008092, GO:0008270, GO:0009966, GO:0009967, GO:0009987, GO:0010646, GO:0010647, GO:0015075, GO:0015629, GO:0022857, GO:0022891, GO:0022892, GO:0023051, GO:0023052, GO:0023056, GO:…	264.246	0.119419	0.118875	0.188877
ENSG00000002919	SNX11	chr17			binding, protein binding, phospholipid binding, intracellular, cell, cytoplasm, endosome, vacuole, transport, intracellular protein transport, endocytosis, organelle organization, protein localization, lipid binding, cellular process, endomembrane system, protein transport, membrane, cellular component organization, vesicle organization, vesicle-mediated transport, extrinsic component of membrane…	GO:0005488, GO:0005515, GO:0005543, GO:0005622, GO:0005623, GO:0005737, GO:0005768, GO:0005773, GO:0006810, GO:0006886, GO:0006897, GO:0006996, GO:0008104, GO:0008289, GO:0009987, GO:0012505, GO:0015031, GO:0016020, GO:0016043, GO:0016050, GO:0016192, GO:0019898, GO:0033036, GO:0034613, GO:0035091, GO:0043226, GO:0043227, GO:0043229, GO:0043231, GO:0044424, GO:0044425, GO:0044444, GO:0044464, GO:…	35.9565	-0.346987	0.000383948	0.00124
ENSG00000256222	MTRNR2L3	chr20			extracellular region, intracellular, cell, cytoplasm, intracellular part, cell part	GO:0005576, GO:0005622, GO:0005623, GO:0005737, GO:0044424, GO:0044464	8.84144	3.81653	2.47788e-14	4.53719e-13
ENSG00000003056	M6PR	chr12	Phagosome, Lysosome	hsa04145, hsa04142	Golgi membrane, lytic vacuole, signal transducer activity, receptor activity, transmembrane signaling receptor activity, transporter activity, binding, mannose binding, intracellular, cell, cytoplasm, lysosome, lysosomal membrane, endosome, late endosome, vacuole, vacuolar membrane, Golgi apparatus, trans-Golgi network, plasma membrane, integral component of plasma membrane, transport, endocytosi…	GO:0000139, GO:0000323, GO:0004871, GO:0004872, GO:0004888, GO:0005215, GO:0005488, GO:0005537, GO:0005622, GO:0005623, GO:0005737, GO:0005764, GO:0005765, GO:0005768, GO:0005770, GO:0005773, GO:0005774, GO:0005794, GO:0005802, GO:0005886, GO:0005887, GO:0006810, GO:0006897, GO:0006898, GO:0007034, GO:0007041, GO:0007154, GO:0007165, GO:0008333, GO:0008643, GO:0008645, GO:0009987, GO:0012505, GO:…	280.839	-0.0805603	0.132443	0.206782
ENSG00000212443	SNORA53	chr12					16.185	3.57335	6.34109e-33	9.60675e-31
ENSG00000003137	CYP26B1	chr2	Metabolic pathways, Retinol metabolism	hsa01100, hsa00830	reproduction, nuclear division, response to acid chemical, skeletal system development, retinoid metabolic process, cell fate determination, establishment of lymphocyte polarity, establishment of T cell polarity, cell activation, retinoic acid binding, immune system process, immune system development, leukocyte differentiation, regulation of immune system process, regulation of leukocyte activati…	GO:0000003, GO:0000280, GO:0001101, GO:0001501, GO:0001523, GO:0001709, GO:0001767, GO:0001768, GO:0001775, GO:0001972, GO:0002376, GO:0002520, GO:0002521, GO:0002682, GO:0002694, GO:0003002, GO:0003824, GO:0004497, GO:0005488, GO:0005501, GO:0005506, GO:0005622, GO:0005623, GO:0005737, GO:0005783, GO:0005789, GO:0006082, GO:0006629, GO:0006720, GO:0006721, GO:0006766, GO:0006775, GO:0006950, GO:…	19.9538	-0.331188	0.235961	0.332191
ENSG00000003147	ICA1	chr7	Type I diabetes mellitus	hsa04940	Golgi membrane, peptide secretion, regulation of peptide secretion, binding, protein binding, intracellular, cell, cytoplasm, Golgi apparatus, Golgi stack, cytosol, transport, neurotransmitter transport, cell communication, cell-cell signaling, synaptic vesicle, protein localization, protein secretion, hormone transport, cellular process, regulation of cell communication, regulation of hormone le…	GO:0000139, GO:0002790, GO:0002791, GO:0005488, GO:0005515, GO:0005622, GO:0005623, GO:0005737, GO:0005794, GO:0005795, GO:0005829, GO:0006810, GO:0006836, GO:0007154, GO:0007267, GO:0008021, GO:0008104, GO:0009306, GO:0009914, GO:0009987, GO:0010646, GO:0010817, GO:0012505, GO:0012506, GO:0015031, GO:0015833, GO:0016020, GO:0016023, GO:0019904, GO:0023051, GO:0023052, GO:0023061, GO:0030054, GO:…	306.948	0.0696945	0.337633	0.442049
ENSG00000228623	ZNF883	chr9					72.9808	3.50367	1.24647e-69	1.44205e-66
ENSG00000253775	ENSG00000253775	chr8					6.7222	3.4393	1.20819e-13	2.02309e-12
ENSG00000003400	CASP10	chr2	RIG-I-like receptor signaling pathway, Tuberculosis, Hepatitis B, TNF signaling pathway, Apoptosis	hsa04622, hsa05152, hsa05161, hsa04668, hsa04210	immune system process, immune system development, leukocyte differentiation, myeloid leukocyte differentiation, catalytic activity, endopeptidase activity, cysteine-type endopeptidase activity, signal transducer activity, binding, protein binding, intracellular, cell, cytoplasm, cytosol, plasma membrane, proteolysis, apoptotic process, cell communication, signal transduction, cell surface recepto…	GO:0002376, GO:0002520, GO:0002521, GO:0002573, GO:0003824, GO:0004175, GO:0004197, GO:0004871, GO:0005488, GO:0005515, GO:0005622, GO:0005623, GO:0005737, GO:0005829, GO:0005886, GO:0006508, GO:0006915, GO:0007154, GO:0007165, GO:0007166, GO:0007249, GO:0007275, GO:0008152, GO:0008219, GO:0008233, GO:0008234, GO:0008625, GO:0009966, GO:0009967, GO:0009987, GO:0010646, GO:0010647, GO:0010941, GO:…	94.3546	0.173309	0.0636716	0.111533
ENSG00000196581	AJAP1	chr1			cell, plasma membrane, adherens junction, cell adhesion, membrane, integral component of membrane, basolateral plasma membrane, apical plasma membrane, biological adhesion, cell junction, intrinsic component of membrane, membrane part, plasma membrane part, cell part, apical part of cell, anchoring junction, cell periphery, plasma membrane region	GO:0005623, GO:0005886, GO:0005912, GO:0007155, GO:0016020, GO:0016021, GO:0016323, GO:0016324, GO:0022610, GO:0030054, GO:0031224, GO:0044425, GO:0044459, GO:0044464, GO:0045177, GO:0070161, GO:0071944, GO:0098590	5.54198	3.42503	7.16323e-10	6.83353e-09
ENSG00000003436	TFPI	chr2	Complement and coagulation cascades	hsa04610	enzyme inhibitor activity, endopeptidase inhibitor activity, serine-type endopeptidase inhibitor activity, extracellular region, extracellular space, intracellular, cell, cytoplasm, endoplasmic reticulum, plasma membrane, proteolysis, response to stress, blood coagulation, blood coagulation, extrinsic pathway, hemostasis, metabolic process, response to wounding, negative regulation of metabolic p…	GO:0004857, GO:0004866, GO:0004867, GO:0005576, GO:0005615, GO:0005622, GO:0005623, GO:0005737, GO:0005783, GO:0005886, GO:0006508, GO:0006950, GO:0007596, GO:0007598, GO:0007599, GO:0008152, GO:0009611, GO:0009892, GO:0009986, GO:0009987, GO:0010466, GO:0010605, GO:0010951, GO:0012505, GO:0016020, GO:0019222, GO:0019538, GO:0030162, GO:0030234, GO:0030414, GO:0031090, GO:0031224, GO:0031225, GO:…	421.93	0.456016	8.7073e-07	4.83166e-06
ENSG00000003509	NDUFAF7	chr2			catalytic activity, binding, protein binding, extracellular region, extracellular space, intracellular, cell, cytoplasm, mitochondrion, mitochondrial matrix, protein complex assembly, organelle organization, mitochondrion organization, metabolic process, methyltransferase activity, cellular process, NADH dehydrogenase complex assembly, cellular component organization, transferase activity, transf…	GO:0003824, GO:0005488, GO:0005515, GO:0005576, GO:0005615, GO:0005622, GO:0005623, GO:0005737, GO:0005739, GO:0005759, GO:0006461, GO:0006996, GO:0007005, GO:0008152, GO:0008168, GO:0009987, GO:0010257, GO:0016043, GO:0016740, GO:0016741, GO:0019899, GO:0022607, GO:0031974, GO:0032259, GO:0032981, GO:0033108, GO:0034622, GO:0043226, GO:0043227, GO:0043229, GO:0043231, GO:0043233, GO:0043623, GO:…	168.554	0.155535	0.00276057	0.0072818
ENSG00000003756	RBM5	chr3			nucleotide binding, spliceosomal complex assembly, RNA splicing, via transesterification reactions, RNA splicing, via transesterification reactions with bulged adenosine as nucleophile, alternative mRNA splicing, via spliceosome, regulation of alternative mRNA splicing, via spliceosome, mRNA splicing, via spliceosome, nucleic acid binding, DNA binding, RNA binding, mRNA binding, binding, protein …	GO:0000166, GO:0000245, GO:0000375, GO:0000377, GO:0000380, GO:0000381, GO:0000398, GO:0003676, GO:0003677, GO:0003723, GO:0003729, GO:0005488, GO:0005515, GO:0005622, GO:0005623, GO:0005634, GO:0005654, GO:0005681, GO:0006139, GO:0006396, GO:0006397, GO:0006725, GO:0006807, GO:0006915, GO:0008152, GO:0008219, GO:0008270, GO:0008283, GO:0008285, GO:0008380, GO:0009987, GO:0010467, GO:0010468, GO:…	625.144	0.575977	4.43983e-41	1.24179e-38
ENSG00000003987	MTMR7	chr8	Metabolic pathways, Inositol phosphate metabolism, Phosphatidylinositol signaling system	hsa01100, hsa00562, hsa04070	catalytic activity, phosphatidylinositol-3-phosphatase activity, phosphoprotein phosphatase activity, protein tyrosine phosphatase activity, binding, protein binding, intracellular, cell, cytoplasm, cytosol, carbohydrate metabolic process, alcohol metabolic process, cellular protein modification process, protein dephosphorylation, lipid metabolic process, phospholipid metabolic process, glyceroph…	GO:0003824, GO:0004438, GO:0004721, GO:0004725, GO:0005488, GO:0005515, GO:0005622, GO:0005623, GO:0005737, GO:0005829, GO:0005975, GO:0006066, GO:0006464, GO:0006470, GO:0006629, GO:0006644, GO:0006650, GO:0006661, GO:0006793, GO:0006796, GO:0008152, GO:0008610, GO:0008654, GO:0009056, GO:0009058, GO:0009987, GO:0016020, GO:0016311, GO:0016787, GO:0016788, GO:0016791, GO:0019538, GO:0019637, GO:…	3.5279	-0.0188103	0.963797	0.975953
ENSG00000003989	SLC7A2	chr8			L-ornithine transmembrane transporter activity, cell activation, myeloid leukocyte activation, immune system process, production of molecular mediator involved in inflammatory response, nitric oxide production involved in inflammatory response, regulation of immune system process, regulation of leukocyte activation, amino acid transmembrane transport, transporter activity, high-affinity basic ami…	GO:0000064, GO:0001775, GO:0002274, GO:0002376, GO:0002532, GO:0002537, GO:0002682, GO:0002694, GO:0003333, GO:0005215, GO:0005287, GO:0005289, GO:0005292, GO:0005342, GO:0005623, GO:0005886, GO:0005887, GO:0006082, GO:0006520, GO:0006807, GO:0006809, GO:0006810, GO:0006811, GO:0006820, GO:0006865, GO:0006950, GO:0006952, GO:0006954, GO:0008152, GO:0009058, GO:0009605, GO:0009987, GO:0015171, GO:…	453.526	-0.333712	0.0005469	0.00170438
ENSG00000004059	ARF5	chr7	Endocytosis	hsa04144	nucleotide binding, nucleoside binding, purine nucleoside binding, catalytic activity, GTPase activity, binding, protein binding, GTP binding, extracellular region, intracellular, cell, cytoplasm, Golgi apparatus, plasma membrane, transport, retrograde vesicle-mediated transport, Golgi to ER, cell communication, signal transduction, small GTPase mediated signal transduction, protein localization,…	GO:0000166, GO:0001882, GO:0001883, GO:0003824, GO:0003924, GO:0005488, GO:0005515, GO:0005525, GO:0005576, GO:0005622, GO:0005623, GO:0005737, GO:0005794, GO:0005886, GO:0006810, GO:0006890, GO:0007154, GO:0007165, GO:0007264, GO:0008104, GO:0009987, GO:0012505, GO:0015031, GO:0016020, GO:0016192, GO:0016462, GO:0016787, GO:0016817, GO:0016818, GO:0017076, GO:0017111, GO:0019001, GO:0023052, GO:…	54.1998	-0.224557	0.00211502	0.00573886
ENSG00000004139	SARM1	chr17			cell morphogenesis, cell morphogenesis involved in differentiation, activation of innate immune response, pattern recognition receptor signaling pathway, toll-like receptor signaling pathway, activation of immune response, immune system process, regulation of immune system process, negative regulation of immune system process, positive regulation of immune system process, MyD88-independent toll-l…	GO:0000902, GO:0000904, GO:0002218, GO:0002221, GO:0002224, GO:0002253, GO:0002376, GO:0002682, GO:0002683, GO:0002684, GO:0002756, GO:0002757, GO:0002758, GO:0002764, GO:0005622, GO:0005623, GO:0005737, GO:0005739, GO:0005740, GO:0005741, GO:0005829, GO:0005856, GO:0005874, GO:0006915, GO:0006950, GO:0006952, GO:0006955, GO:0007154, GO:0007165, GO:0007275, GO:0007399, GO:0008219, GO:0009653, GO:…	79.1403	-0.15535	0.0431275	0.0803279
ENSG00000004142	POLDIP2	chr17			nucleic acid binding, DNA binding, binding, protein binding, intracellular, cell, nucleus, cytoplasm, mitochondrion, mitochondrial matrix, organelle organization, mitochondrion organization, nucleoid, anatomical structure morphogenesis, cellular process, cellular component organization, membrane-enclosed lumen, developmental process, cellular component morphogenesis, cell part morphogenesis, mito…	GO:0003676, GO:0003677, GO:0005488, GO:0005515, GO:0005622, GO:0005623, GO:0005634, GO:0005737, GO:0005739, GO:0005759, GO:0006996, GO:0007005, GO:0009295, GO:0009653, GO:0009987, GO:0016043, GO:0031974, GO:0032502, GO:0032989, GO:0032990, GO:0042645, GO:0043226, GO:0043227, GO:0043228, GO:0043229, GO:0043231, GO:0043232, GO:0043233, GO:0044422, GO:0044424, GO:0044429, GO:0044444, GO:0044446, GO:…	316.217	-0.28093	7.43819e-06	3.4737e-05
ENSG00000004399	PLXND1	chr3			cell morphogenesis, cell morphogenesis involved in differentiation, angiogenesis, regulation of cell growth, blood vessel development, patterning of blood vessels, ameboidal-type cell migration, morphogenesis of a branching structure, vasculature development, morphogenesis of an epithelium, semaphorin receptor complex, heart morphogenesis, outflow tract morphogenesis, cardiac chamber development,…	GO:0000902, GO:0000904, GO:0001525, GO:0001558, GO:0001568, GO:0001569, GO:0001667, GO:0001763, GO:0001944, GO:0002009, GO:0002116, GO:0003007, GO:0003151, GO:0003205, GO:0003279, GO:0004871, GO:0004872, GO:0004888, GO:0005488, GO:0005515, GO:0005623, GO:0005886, GO:0005887, GO:0006928, GO:0006935, GO:0007154, GO:0007165, GO:0007166, GO:0007275, GO:0007389, GO:0007399, GO:0007409, GO:0007411, GO:…	516.456	0.0859918	0.159556	0.241283
ENSG00000004455	AK2	chr1	Metabolic pathways, Purine metabolism	hsa01100, hsa00230	nucleotide binding, nucleoside binding, purine nucleoside binding, liver development, catalytic activity, adenylate kinase activity, binding, ATP binding, extracellular region, intracellular, cell, cytoplasm, mitochondrion, mitochondrial envelope, mitochondrial inner membrane, mitochondrial intermembrane space, cytosol, cilium, generation of precursor metabolites and energy, oxidative phosphoryla…	GO:0000166, GO:0001882, GO:0001883, GO:0001889, GO:0003824, GO:0004017, GO:0005488, GO:0005524, GO:0005576, GO:0005622, GO:0005623, GO:0005737, GO:0005739, GO:0005740, GO:0005743, GO:0005758, GO:0005829, GO:0005929, GO:0006091, GO:0006119, GO:0006139, GO:0006163, GO:0006164, GO:0006172, GO:0006725, GO:0006753, GO:0006793, GO:0006796, GO:0006807, GO:0007275, GO:0007399, GO:0007417, GO:0007420, GO:…	256.598	0.121611	0.00369729	0.00944718
ENSG00000257181	ENSG00000257181	chr12					11.9206	3.379	2.6399e-20	1.03053e-18
ENSG00000004478	FKBP4	chr12	Estrogen signaling pathway	hsa04915	reproduction, transition metal ion transport, nucleotide binding, microtubule cytoskeleton organization, protein peptidyl-prolyl isomerization, urogenital system development, nucleoside binding, purine nucleoside binding, developmental process involved in reproduction, nucleic acid binding, RNA binding, peptidyl-prolyl cis-trans isomerase activity, catalytic activity, receptor binding, binding, p…	GO:0000003, GO:0000041, GO:0000166, GO:0000226, GO:0000413, GO:0001655, GO:0001882, GO:0001883, GO:0003006, GO:0003676, GO:0003723, GO:0003755, GO:0003824, GO:0005102, GO:0005488, GO:0005515, GO:0005524, GO:0005525, GO:0005527, GO:0005528, GO:0005576, GO:0005622, GO:0005623, GO:0005634, GO:0005654, GO:0005737, GO:0005739, GO:0005783, GO:0005789, GO:0005829, GO:0005856, GO:0005874, GO:0006457, GO:…	286.575	-0.37046	4.81764e-06	2.34318e-05
ENSG00000004487	KDM1A	chr1			regulation of DNA recombination, negative regulation of transcription from RNA polymerase II promoter, nucleotide binding, nuclear chromosome, double-strand break repair via homologous recombination, recombinational repair, chromosome, telomeric region, nuclear chromosome, telomeric region, chromatin, nuclear chromatin, regulatory region DNA binding, transcription factor activity, protein binding…	GO:0000018, GO:0000122, GO:0000166, GO:0000228, GO:0000724, GO:0000725, GO:0000781, GO:0000784, GO:0000785, GO:0000790, GO:0000975, GO:0000988, GO:0000989, GO:0001067, GO:0001071, GO:0001085, GO:0001701, GO:0002039, GO:0002262, GO:0002376, GO:0002520, GO:0002521, GO:0002573, GO:0002682, GO:0002684, GO:0003676, GO:0003677, GO:0003682, GO:0003700, GO:0003712, GO:0003713, GO:0003723, GO:0003824, GO:…	266.624	-0.150037	8.56119e-05	0.000320912
ENSG00000004534	RBM6	chr3			nucleotide binding, nucleic acid binding, DNA binding, RNA binding, binding, protein binding, intracellular, cell, nucleus, nucleobase-containing compound metabolic process, RNA processing, cellular aromatic compound metabolic process, nitrogen compound metabolic process, metabolic process, cellular process, gene expression, RNA metabolic process, cellular nitrogen compound metabolic process, sma…	GO:0000166, GO:0003676, GO:0003677, GO:0003723, GO:0005488, GO:0005515, GO:0005622, GO:0005623, GO:0005634, GO:0006139, GO:0006396, GO:0006725, GO:0006807, GO:0008152, GO:0009987, GO:0010467, GO:0016070, GO:0034641, GO:0036094, GO:0043170, GO:0043226, GO:0043227, GO:0043229, GO:0043231, GO:0044237, GO:0044238, GO:0044260, GO:0044424, GO:0044464, GO:0044822, GO:0046483, GO:0071704, GO:0090304, GO:…	576.181	0.332565	3.17958e-08	2.27004e-07
ENSG00000184619	KRBA2	chr17			nucleic acid binding, binding, intracellular, cell, nucleobase-containing compound metabolic process, DNA metabolic process, transcription, DNA-templated, regulation of transcription, DNA-templated, cellular aromatic compound metabolic process, nitrogen compound metabolic process, metabolic process, biosynthetic process, macromolecule biosynthetic process, regulation of biosynthetic process, cell…	GO:0003676, GO:0005488, GO:0005622, GO:0005623, GO:0006139, GO:0006259, GO:0006351, GO:0006355, GO:0006725, GO:0006807, GO:0008152, GO:0009058, GO:0009059, GO:0009889, GO:0009987, GO:0010467, GO:0010468, GO:0010556, GO:0015074, GO:0016070, GO:0018130, GO:0019219, GO:0019222, GO:0019438, GO:0031323, GO:0031326, GO:0032774, GO:0034641, GO:0034645, GO:0034654, GO:0043170, GO:0044237, GO:0044238, GO:…	210.855	3.348	1.35182e-221	5.73444e-218
ENSG00000004700	RECQL	chr12			nucleotide binding, double-strand break repair via homologous recombination, recombinational repair, DNA strand renaturation, nucleoside binding, purine nucleoside binding, nucleic acid binding, DNA binding, DNA helicase activity, catalytic activity, ATP-dependent DNA helicase activity, helicase activity, binding, protein binding, ATP binding, intracellular, cell, nucleus, nucleoplasm, chromosome…	GO:0000166, GO:0000724, GO:0000725, GO:0000733, GO:0001882, GO:0001883, GO:0003676, GO:0003677, GO:0003678, GO:0003824, GO:0004003, GO:0004386, GO:0005488, GO:0005515, GO:0005524, GO:0005622, GO:0005623, GO:0005634, GO:0005654, GO:0005694, GO:0005737, GO:0006139, GO:0006259, GO:0006281, GO:0006302, GO:0006310, GO:0006725, GO:0006807, GO:0006950, GO:0006974, GO:0006996, GO:0008026, GO:0008094, GO:…	276.575	0.109878	0.170495	0.254632
ENSG00000004766	VPS50	chr7			SNARE binding, binding, protein binding, extracellular region, intracellular, cell, cytoplasm, endosome, vacuole, transport, vacuolar transport, protein localization, endomembrane system, protein transport, membrane, vesicle-mediated transport, endosomal transport, vesicle, membrane-bounded vesicle, endocytic recycling, macromolecular complex, macromolecule localization, organelle, membrane-bound…	GO:0000149, GO:0005488, GO:0005515, GO:0005576, GO:0005622, GO:0005623, GO:0005737, GO:0005768, GO:0005773, GO:0006810, GO:0007034, GO:0008104, GO:0012505, GO:0015031, GO:0016020, GO:0016192, GO:0016197, GO:0031982, GO:0031988, GO:0032456, GO:0032991, GO:0033036, GO:0043226, GO:0043227, GO:0043229, GO:0043230, GO:0043231, GO:0043234, GO:0044421, GO:0044422, GO:0044424, GO:0044437, GO:0044440, GO:…	221.096	0.00421099	0.940654	0.959926
ENSG00000004776	HSPB6	chr19			system process, muscle system process, structural molecule activity, structural constituent of eye lens, binding, protein binding, intracellular, cell, nucleus, cytoplasm, muscle contraction, regulation of muscle contraction, multicellular organismal process, identical protein binding, protein homodimerization activity, organelle, membrane-bounded organelle, intracellular organelle, intracellular…	GO:0003008, GO:0003012, GO:0005198, GO:0005212, GO:0005488, GO:0005515, GO:0005622, GO:0005623, GO:0005634, GO:0005737, GO:0006936, GO:0006937, GO:0032501, GO:0042802, GO:0042803, GO:0043226, GO:0043227, GO:0043229, GO:0043231, GO:0044057, GO:0044424, GO:0044464, GO:0046983, GO:0050789, GO:0051239, GO:0065007, GO:0090257	397.664	0.246139	0.0833997	0.140075
ENSG00000004777	ARHGAP33	chr19			GTPase activator activity, binding, protein binding, phospholipid binding, intracellular, cell, cytoplasm, cytosol, transport, cell communication, signal transduction, small GTPase mediated signal transduction, enzyme activator activity, protein localization, lipid binding, regulation of signal transduction, cellular process, regulation of cell communication, protein transport, regulation of sign…	GO:0005096, GO:0005488, GO:0005515, GO:0005543, GO:0005622, GO:0005623, GO:0005737, GO:0005829, GO:0006810, GO:0007154, GO:0007165, GO:0007264, GO:0008047, GO:0008104, GO:0008289, GO:0009966, GO:0009987, GO:0010646, GO:0015031, GO:0023051, GO:0023052, GO:0030234, GO:0030695, GO:0033036, GO:0035091, GO:0035556, GO:0043085, GO:0043087, GO:0043547, GO:0044093, GO:0044424, GO:0044444, GO:0044464, GO:…	12.5048	-0.126539	0.46163	0.565419
ENSG00000004779	NDUFAB1	chr16	Metabolic pathways, Non-alcoholic fatty liver disease (NAFLD), Alzheimer's disease, Parkinson's disease, Huntington's disease, Oxidative phosphorylation	hsa01100, hsa04932, hsa05010, hsa05012, hsa05016, hsa00190	ACP phosphopantetheine attachment site binding involved in fatty acid biosynthetic process, catalytic activity, NADH dehydrogenase activity, binding, fatty acid binding, calcium ion binding, intracellular, cell, cytoplasm, mitochondrion, mitochondrial envelope, mitochondrial inner membrane, mitochondrial respiratory chain, mitochondrial respiratory chain complex I, mitochondrial matrix, organic a…	GO:0000036, GO:0003824, GO:0003954, GO:0005488, GO:0005504, GO:0005509, GO:0005622, GO:0005623, GO:0005737, GO:0005739, GO:0005740, GO:0005743, GO:0005746, GO:0005747, GO:0005759, GO:0006082, GO:0006091, GO:0006119, GO:0006120, GO:0006139, GO:0006163, GO:0006461, GO:0006464, GO:0006629, GO:0006631, GO:0006633, GO:0006725, GO:0006753, GO:0006793, GO:0006796, GO:0006807, GO:0006996, GO:0007005, GO:…	168.488	0.171172	0.00734109	0.0172845
ENSG00000116981	NT5C1A	chr1	Pyrimidine metabolism, Metabolic pathways, Purine metabolism, Nicotinate and nicotinamide metabolism	hsa00240, hsa01100, hsa00230, hsa00760	nucleotide binding, magnesium ion binding, catalytic activity, binding, intracellular, cell, cytoplasm, cytosol, nucleobase-containing compound metabolic process, purine nucleotide metabolic process, purine nucleotide catabolic process, pyrimidine nucleoside metabolic process, cellular aromatic compound metabolic process, nucleoside phosphate metabolic process, phosphorus metabolic process, phosp…	GO:0000166, GO:0000287, GO:0003824, GO:0005488, GO:0005622, GO:0005623, GO:0005737, GO:0005829, GO:0006139, GO:0006163, GO:0006195, GO:0006213, GO:0006725, GO:0006753, GO:0006793, GO:0006796, GO:0006807, GO:0008152, GO:0008252, GO:0008253, GO:0009056, GO:0009116, GO:0009117, GO:0009119, GO:0009123, GO:0009125, GO:0009126, GO:0009128, GO:0009164, GO:0009166, GO:0009987, GO:0016311, GO:0016787, GO:…	377.033	3.30763	2.03283e-93	6.46746e-90
ENSG00000004809	SLC22A16	chr6			reproduction, transporter activity, amine transmembrane transporter activity, cell, plasma membrane, integral component of plasma membrane, transport, ion transport, cation transport, movement of cell or subcellular component, multicellular organism development, gamete generation, spermatogenesis, single fertilization, cation transmembrane transporter activity, fertilization, cellular process, io…	GO:0000003, GO:0005215, GO:0005275, GO:0005623, GO:0005886, GO:0005887, GO:0006810, GO:0006811, GO:0006812, GO:0006928, GO:0007275, GO:0007276, GO:0007283, GO:0007338, GO:0008324, GO:0009566, GO:0009987, GO:0015075, GO:0015101, GO:0015199, GO:0015226, GO:0015651, GO:0015695, GO:0015697, GO:0015837, GO:0015838, GO:0015879, GO:0016020, GO:0016021, GO:0019953, GO:0022414, GO:0022804, GO:0022857, GO:…	0.799745	-2.44212	0.00124363	0.00356973
ENSG00000004838	ZMYND10	chr3			microtubule cytoskeleton organization, cell morphogenesis, microtubule bundle formation, binding, protein binding, intracellular, cell, cytoplasm, centrosome, microtubule organizing center, cytoskeleton, protein complex assembly, organelle organization, cytoskeleton organization, microtubule-based process, anatomical structure morphogenesis, cellular process, cellular component assembly involved …	GO:0000226, GO:0000902, GO:0001578, GO:0005488, GO:0005515, GO:0005622, GO:0005623, GO:0005737, GO:0005813, GO:0005815, GO:0005856, GO:0006461, GO:0006996, GO:0007010, GO:0007017, GO:0009653, GO:0009987, GO:0010927, GO:0015630, GO:0016043, GO:0022607, GO:0030030, GO:0030031, GO:0032502, GO:0032989, GO:0032990, GO:0034451, GO:0034622, GO:0035082, GO:0036158, GO:0036159, GO:0042384, GO:0043167, GO:…	0.671885	0.0941381	0.892472	0.925424
ENSG00000004864	SLC25A13	chr7			structural constituent of ribosome, structural molecule activity, transporter activity, dicarboxylic acid transmembrane transporter activity, L-glutamate transmembrane transporter activity, organic acid transmembrane transporter activity, binding, calcium ion binding, intracellular, cell, cytoplasm, mitochondrion, mitochondrial envelope, mitochondrial inner membrane, plasma membrane, integral com…	GO:0003735, GO:0005198, GO:0005215, GO:0005310, GO:0005313, GO:0005342, GO:0005488, GO:0005509, GO:0005622, GO:0005623, GO:0005737, GO:0005739, GO:0005740, GO:0005743, GO:0005886, GO:0005887, GO:0005975, GO:0005996, GO:0006006, GO:0006091, GO:0006094, GO:0006139, GO:0006163, GO:0006164, GO:0006412, GO:0006518, GO:0006725, GO:0006753, GO:0006754, GO:0006793, GO:0006796, GO:0006807, GO:0006810, GO:…	84.6395	0.211937	0.0272023	0.0541113
ENSG00000004866	ST7	chr7					125.454	0.111445	0.0336044	0.0649225
ENSG00000004897	CDC27	chr17	Cell cycle, HTLV-I infection, Ubiquitin mediated proteolysis, Oocyte meiosis, Progesterone-mediated oocyte maturation	hsa04110, hsa05166, hsa04120, hsa04114, hsa04914	mitotic sister chromatid segregation, ubiquitin ligase complex, nuclear ubiquitin ligase complex, protein polyubiquitination, mitotic cell cycle, nuclear division, sister chromatid segregation, binding, protein binding, intracellular, cell, nucleus, nucleoplasm, anaphase-promoting complex, cytoplasm, centrosome, microtubule organizing center, spindle, cytosol, cytoskeleton, microtubule, spindle m…	GO:0000070, GO:0000151, GO:0000152, GO:0000209, GO:0000278, GO:0000280, GO:0000819, GO:0005488, GO:0005515, GO:0005622, GO:0005623, GO:0005634, GO:0005654, GO:0005680, GO:0005737, GO:0005813, GO:0005815, GO:0005819, GO:0005829, GO:0005856, GO:0005874, GO:0005876, GO:0006464, GO:0006508, GO:0006511, GO:0006996, GO:0007049, GO:0007059, GO:0007067, GO:0007088, GO:0007091, GO:0007346, GO:0008152, GO:…	414.24	-0.0747545	0.185653	0.273225
ENSG00000004939	SLC4A1	chr17	Collecting duct acid secretion	hsa04966	actin binding, transporter activity, inorganic anion exchanger activity, binding, protein binding, extracellular region, extracellular space, intracellular, cell, cytoplasm, cytoskeleton, plasma membrane, integral component of plasma membrane, cell cortex, transport, ion transport, anion transport, chloride transport, cellular ion homeostasis, regulation of pH, protein C-terminus binding, cytoske…	GO:0003779, GO:0005215, GO:0005452, GO:0005488, GO:0005515, GO:0005576, GO:0005615, GO:0005622, GO:0005623, GO:0005737, GO:0005856, GO:0005886, GO:0005887, GO:0005938, GO:0006810, GO:0006811, GO:0006820, GO:0006821, GO:0006873, GO:0006885, GO:0008022, GO:0008092, GO:0008509, GO:0008514, GO:0009987, GO:0015075, GO:0015103, GO:0015106, GO:0015108, GO:0015291, GO:0015297, GO:0015301, GO:0015698, GO:…	2.22184	0.0788516	0.907818	0.936405
ENSG00000004948	CALCR	chr7	Neuroactive ligand-receptor interaction, Osteoclast differentiation	hsa04080, hsa04380	ossification, peptide receptor activity, acrosomal vesicle, immune system process, immune system development, leukocyte differentiation, myeloid leukocyte differentiation, signal transducer activity, receptor activity, transmembrane signaling receptor activity, G-protein coupled receptor activity, calcitonin receptor activity, transporter activity, binding, protein binding, intracellular, cell, c…	GO:0001503, GO:0001653, GO:0001669, GO:0002376, GO:0002520, GO:0002521, GO:0002573, GO:0004871, GO:0004872, GO:0004888, GO:0004930, GO:0004948, GO:0005215, GO:0005488, GO:0005515, GO:0005622, GO:0005623, GO:0005737, GO:0005886, GO:0005887, GO:0005929, GO:0006139, GO:0006140, GO:0006163, GO:0006164, GO:0006171, GO:0006725, GO:0006753, GO:0006793, GO:0006796, GO:0006807, GO:0006810, GO:0006873, GO:…	0.937912	-0.696182	0.217641	0.311047
ENSG00000004961	HCCS	chrX	Porphyrin and chlorophyll metabolism	hsa00860	catalytic activity, holocytochrome-c synthase activity, binding, intracellular, cell, cytoplasm, mitochondrion, mitochondrial envelope, mitochondrial inner membrane, multicellular organism development, metabolic process, anatomical structure morphogenesis, organ morphogenesis, membrane, lyase activity, carbon-sulfur lyase activity, organelle inner membrane, organelle membrane, mitochondrial membr…	GO:0003824, GO:0004408, GO:0005488, GO:0005622, GO:0005623, GO:0005737, GO:0005739, GO:0005740, GO:0005743, GO:0007275, GO:0008152, GO:0009653, GO:0009887, GO:0016020, GO:0016829, GO:0016846, GO:0019866, GO:0031090, GO:0031966, GO:0031967, GO:0031975, GO:0032501, GO:0032502, GO:0043167, GO:0043169, GO:0043226, GO:0043227, GO:0043229, GO:0043231, GO:0044422, GO:0044424, GO:0044429, GO:0044444, GO:…	176.786	-0.0690629	0.20672	0.298452
ENSG00000004975	DVL2	chr17	Signaling pathways regulating pluripotency of stem cells, mTOR signaling pathway, Wnt signaling pathway, Hippo signaling pathway, Melanogenesis, HTLV-I infection, Pathways in cancer, Basal cell carcinoma, Notch signaling pathway	hsa04550, hsa04150, hsa04310, hsa04390, hsa04916, hsa05166, hsa05200, hsa05217, hsa04330	MAPK cascade, G-protein coupled receptor binding, establishment of planar polarity, morphogenesis of a polarized epithelium, embryonic epithelial tube formation, neural plate morphogenesis, neural plate development, neural tube formation, neural tube closure, regulation of protein phosphorylation, positive regulation of protein phosphorylation, morphogenesis of an epithelium, morphogenesis of an …	GO:0000165, GO:0001664, GO:0001736, GO:0001738, GO:0001838, GO:0001839, GO:0001840, GO:0001841, GO:0001843, GO:0001932, GO:0001934, GO:0002009, GO:0002011, GO:0003002, GO:0003007, GO:0003151, GO:0005102, GO:0005109, GO:0005488, GO:0005515, GO:0005622, GO:0005623, GO:0005634, GO:0005737, GO:0005829, GO:0005886, GO:0006139, GO:0006351, GO:0006355, GO:0006366, GO:0006461, GO:0006464, GO:0006468, GO:…	66.9548	-0.365448	2.45221e-05	0.000103129
ENSG00000005007	UPF1	chr19	RNA transport, mRNA surveillance pathway	hsa03013, hsa03015	nucleotide binding, nuclear-transcribed mRNA catabolic process, nonsense-mediated decay, nuclear chromosome, nuclear-transcribed mRNA catabolic process, endonucleolytic cleavage-dependent decay, telomere maintenance, chromosome, telomeric region, nuclear chromosome, telomeric region, chromatin, cytoplasmic mRNA processing body, nuclear-transcribed mRNA catabolic process, nucleoside binding, purin…	GO:0000166, GO:0000184, GO:0000228, GO:0000294, GO:0000723, GO:0000781, GO:0000784, GO:0000785, GO:0000932, GO:0000956, GO:0001882, GO:0001883, GO:0002237, GO:0003676, GO:0003677, GO:0003682, GO:0003723, GO:0003724, GO:0003824, GO:0004004, GO:0004386, GO:0005488, GO:0005515, GO:0005524, GO:0005622, GO:0005623, GO:0005634, GO:0005654, GO:0005681, GO:0005694, GO:0005737, GO:0005829, GO:0006139, GO:…	336.949	-0.210924	0.00012032	0.000436049
ENSG00000005020	SKAP2	chr7			cell activation, activation of immune response, immune system process, regulation of immune system process, positive regulation of immune system process, immune response-activating signal transduction, immune response-regulating signaling pathway, SH3/SH2 adaptor activity, binding, protein binding, intracellular, cell, nucleus, nucleoplasm, cytoplasm, cytosol, plasma membrane, protein complex ass…	GO:0001775, GO:0002253, GO:0002376, GO:0002682, GO:0002684, GO:0002757, GO:0002764, GO:0005070, GO:0005488, GO:0005515, GO:0005622, GO:0005623, GO:0005634, GO:0005654, GO:0005737, GO:0005829, GO:0005886, GO:0006461, GO:0006955, GO:0007154, GO:0007165, GO:0008283, GO:0008285, GO:0009966, GO:0009967, GO:0009987, GO:0010646, GO:0010647, GO:0016020, GO:0016043, GO:0022607, GO:0023051, GO:0023052, GO:…	106.373	-0.164039	0.126195	0.198645
ENSG00000005022	SLC25A5	chrX	Calcium signaling pathway, HTLV-I infection, cGMP-PKG signaling pathway, Parkinson's disease, Huntington's disease	hsa04020, hsa05166, hsa04022, hsa05012, hsa05016	peptide secretion, regulation of peptide secretion, nucleic acid binding, RNA binding, structural constituent of ribosome, structural molecule activity, transporter activity, purine nucleobase transmembrane transporter activity, binding, protein binding, extracellular region, intracellular, cell, nucleus, cytoplasm, mitochondrion, mitochondrial envelope, mitochondrial inner membrane, mitochondria…	GO:0002790, GO:0002791, GO:0003676, GO:0003723, GO:0003735, GO:0005198, GO:0005215, GO:0005345, GO:0005488, GO:0005515, GO:0005576, GO:0005622, GO:0005623, GO:0005634, GO:0005737, GO:0005739, GO:0005740, GO:0005743, GO:0005759, GO:0005819, GO:0005856, GO:0005886, GO:0005887, GO:0006412, GO:0006518, GO:0006807, GO:0006810, GO:0006839, GO:0006863, GO:0006915, GO:0006996, GO:0007005, GO:0007006, GO:…	153.365	0.190968	0.0317909	0.0619034
ENSG00000231826	LINC01819	chr2					11.9967	3.29951	2.18961e-20	8.64031e-19
ENSG00000005075	POLR2J	chr7	Pyrimidine metabolism, Metabolic pathways, Purine metabolism, Epstein-Barr virus infection, RNA polymerase, Huntington's disease	hsa00240, hsa01100, hsa00230, hsa05169, hsa03020, hsa05016	RNA splicing, via transesterification reactions, RNA splicing, via transesterification reactions with bulged adenosine as nucleophile, mRNA splicing, via spliceosome, DNA-directed RNA polymerase complex, RNA polymerase II activity, nucleic acid binding, DNA binding, catalytic activity, DNA-directed RNA polymerase activity, binding, protein binding, intracellular, cell, nucleus, nucleoplasm, DNA-d…	GO:0000375, GO:0000377, GO:0000398, GO:0000428, GO:0001055, GO:0003676, GO:0003677, GO:0003824, GO:0003899, GO:0005488, GO:0005515, GO:0005622, GO:0005623, GO:0005634, GO:0005654, GO:0005665, GO:0006139, GO:0006259, GO:0006281, GO:0006283, GO:0006289, GO:0006351, GO:0006352, GO:0006354, GO:0006366, GO:0006367, GO:0006368, GO:0006370, GO:0006396, GO:0006397, GO:0006725, GO:0006807, GO:0006950, GO:…	47.4256	0.229389	0.018677	0.0390639
ENSG00000005100	DHX33	chr17			nucleotide binding, rDNA binding, nucleoside binding, purine nucleoside binding, nucleic acid binding, DNA binding, double-stranded DNA binding, RNA binding, RNA helicase activity, catalytic activity, ATP-dependent RNA helicase activity, helicase activity, binding, protein binding, ATP binding, intracellular, cell, nucleus, nucleoplasm, nucleolus, cytoplasm, nucleobase-containing compound metabol…	GO:0000166, GO:0000182, GO:0001882, GO:0001883, GO:0003676, GO:0003677, GO:0003690, GO:0003723, GO:0003724, GO:0003824, GO:0004004, GO:0004386, GO:0005488, GO:0005515, GO:0005524, GO:0005622, GO:0005623, GO:0005634, GO:0005654, GO:0005730, GO:0005737, GO:0006139, GO:0006351, GO:0006355, GO:0006356, GO:0006360, GO:0006396, GO:0006725, GO:0006807, GO:0008026, GO:0008134, GO:0008152, GO:0008186, GO:…	84.7108	-0.137863	0.0377232	0.071689
ENSG00000146352	CLVS2	chr6			Golgi membrane, transporter activity, binding, intracellular, cell, cytoplasm, endosome, early endosome, vacuole, vacuolar membrane, Golgi apparatus, trans-Golgi network, transport, organelle organization, vacuole organization, lysosome organization, cellular process, endosome membrane, endomembrane system, vesicle membrane, membrane, cytoplasmic, membrane-bounded vesicle, cellular component orga…	GO:0000139, GO:0005215, GO:0005488, GO:0005622, GO:0005623, GO:0005737, GO:0005768, GO:0005769, GO:0005773, GO:0005774, GO:0005794, GO:0005802, GO:0006810, GO:0006996, GO:0007033, GO:0007040, GO:0009987, GO:0010008, GO:0012505, GO:0012506, GO:0016020, GO:0016023, GO:0016043, GO:0030135, GO:0030136, GO:0030139, GO:0030659, GO:0030662, GO:0030665, GO:0030666, GO:0030669, GO:0031090, GO:0031410, GO:…	6.03541	3.29177	0.000927978	0.00274766
ENSG00000005108	THSD7A	chr7			angiogenesis, blood vessel development, vasculature development, extracellular region, cell, plasma membrane, multicellular organism development, anatomical structure morphogenesis, cellular process, membrane, integral component of membrane, cell differentiation, intrinsic component of membrane, vesicle, membrane-bounded vesicle, multicellular organismal process, developmental process, organelle,…	GO:0001525, GO:0001568, GO:0001944, GO:0005576, GO:0005623, GO:0005886, GO:0007275, GO:0009653, GO:0009987, GO:0016020, GO:0016021, GO:0030154, GO:0031224, GO:0031982, GO:0031988, GO:0032501, GO:0032502, GO:0043226, GO:0043227, GO:0043230, GO:0044421, GO:0044425, GO:0044464, GO:0044699, GO:0044707, GO:0044763, GO:0044767, GO:0048514, GO:0048646, GO:0048731, GO:0048856, GO:0048869, GO:0070062, GO:…	68.827	-0.530473	0.000557812	0.0017352
ENSG00000005156	LIG3	chr17	Base excision repair	hsa03410	mitochondrial genome maintenance, nucleotide binding, double-strand break repair via homologous recombination, recombinational repair, non-recombinational repair, nucleoside binding, purine nucleoside binding, nucleic acid binding, DNA binding, catalytic activity, DNA ligase activity, DNA ligase (ATP) activity, binding, protein binding, ATP binding, intracellular, cell, nucleus, nucleoplasm, cyto…	GO:0000002, GO:0000166, GO:0000724, GO:0000725, GO:0000726, GO:0001882, GO:0001883, GO:0003676, GO:0003677, GO:0003824, GO:0003909, GO:0003910, GO:0005488, GO:0005515, GO:0005524, GO:0005622, GO:0005623, GO:0005634, GO:0005654, GO:0005737, GO:0005739, GO:0006139, GO:0006259, GO:0006260, GO:0006261, GO:0006264, GO:0006266, GO:0006275, GO:0006281, GO:0006283, GO:0006284, GO:0006288, GO:0006289, GO:…	235.041	-0.50854	7.61961e-15	1.49872e-13
ENSG00000005175	RPAP3	chr12			binding, protein binding, macromolecular complex, protein complex, R2TP complex	GO:0005488, GO:0005515, GO:0032991, GO:0043234, GO:0097255	257.99	-0.138922	0.00519773	0.0127376
ENSG00000237986	CELF2-AS2	chr10					9.62392	3.27412	5.68135e-17	1.45183e-15
ENSG00000005189	REXO5	chr16	Ribosome biogenesis in eukaryotes	hsa03008	nucleotide binding, nucleic acid binding, RNA binding, catalytic activity, nuclease activity, exonuclease activity, binding, extracellular region, intracellular, cell, nucleus, nucleolus, nucleobase-containing compound metabolic process, cellular aromatic compound metabolic process, nitrogen compound metabolic process, metabolic process, cellular process, hydrolase activity, hydrolase activity, a…	GO:0000166, GO:0003676, GO:0003723, GO:0003824, GO:0004518, GO:0004527, GO:0005488, GO:0005576, GO:0005622, GO:0005623, GO:0005634, GO:0005730, GO:0006139, GO:0006725, GO:0006807, GO:0008152, GO:0009987, GO:0016787, GO:0016788, GO:0031974, GO:0031981, GO:0031982, GO:0031988, GO:0034641, GO:0036094, GO:0043170, GO:0043226, GO:0043227, GO:0043228, GO:0043229, GO:0043230, GO:0043231, GO:0043232, GO:…	37.2564	0.000712867	0.995796	0.996932
ENSG00000287092	ENSG00000287092	chr6					5.20889	3.26751	3.17517e-10	3.20057e-09
ENSG00000005206	SPPL2B	chr19			lytic vacuole, immune system process, regulation of immune system process, catalytic activity, endopeptidase activity, aspartic-type endopeptidase activity, binding, protein binding, intracellular, cell, nucleus, nucleoplasm, cytoplasm, lysosome, lysosomal membrane, endosome, vacuole, vacuolar membrane, endoplasmic reticulum, endoplasmic reticulum membrane, Golgi apparatus, Golgi-associated vesic…	GO:0000323, GO:0002376, GO:0002682, GO:0003824, GO:0004175, GO:0004190, GO:0005488, GO:0005515, GO:0005622, GO:0005623, GO:0005634, GO:0005654, GO:0005737, GO:0005764, GO:0005765, GO:0005768, GO:0005773, GO:0005774, GO:0005783, GO:0005789, GO:0005794, GO:0005798, GO:0005813, GO:0005815, GO:0005856, GO:0005886, GO:0006465, GO:0006508, GO:0006509, GO:0006518, GO:0006807, GO:0006955, GO:0008152, GO:…	66.6191	-0.198242	0.0628341	0.110255
ENSG00000005238	FAM214B	chr9			binding, protein binding, intracellular, cell, nucleus, organelle, membrane-bounded organelle, intracellular organelle, intracellular membrane-bounded organelle, intracellular part, cell part	GO:0005488, GO:0005515, GO:0005622, GO:0005623, GO:0005634, GO:0043226, GO:0043227, GO:0043229, GO:0043231, GO:0044424, GO:0044464	104.624	-0.263933	0.0019531	0.00535499
ENSG00000005243	COPZ2	chr17			Golgi membrane, intracellular, cell, cytoplasm, endoplasmic reticulum, endoplasmic reticulum membrane, endoplasmic reticulum-Golgi intermediate compartment, Golgi apparatus, Golgi-associated vesicle, cis-Golgi network, cytosol, transport, intracellular protein transport, ER to Golgi vesicle-mediated transport, retrograde vesicle-mediated transport, Golgi to ER, protein localization, endomembrane …	GO:0000139, GO:0005622, GO:0005623, GO:0005737, GO:0005783, GO:0005789, GO:0005793, GO:0005794, GO:0005798, GO:0005801, GO:0005829, GO:0006810, GO:0006886, GO:0006888, GO:0006890, GO:0008104, GO:0012505, GO:0012506, GO:0015031, GO:0016020, GO:0016023, GO:0016192, GO:0030117, GO:0030120, GO:0030126, GO:0030133, GO:0030135, GO:0030137, GO:0030659, GO:0030660, GO:0030662, GO:0030663, GO:0031090, GO:…	42.115	0.0985668	0.290989	0.393113
ENSG00000005249	PRKAR2B	chr7	Insulin signaling pathway	hsa04910	G2/M transition of mitotic cell cycle, nucleotide binding, mitotic cell cycle, regulation of protein phosphorylation, negative regulation of protein phosphorylation, positive regulation of protein phosphorylation, system process, renal system process, renal water homeostasis, enzyme inhibitor activity, protein kinase inhibitor activity, cAMP-dependent protein kinase inhibitor activity, binding, p…	GO:0000086, GO:0000166, GO:0000278, GO:0001932, GO:0001933, GO:0001934, GO:0003008, GO:0003014, GO:0003091, GO:0004857, GO:0004860, GO:0004862, GO:0005488, GO:0005515, GO:0005576, GO:0005622, GO:0005623, GO:0005737, GO:0005739, GO:0005740, GO:0005743, GO:0005813, GO:0005815, GO:0005829, GO:0005856, GO:0005886, GO:0005929, GO:0005952, GO:0006082, GO:0006464, GO:0006468, GO:0006469, GO:0006629, GO:…	187.263	0.0270759	0.850787	0.894914
ENSG00000005302	MSL3	chrX			histone acetyltransferase complex, nucleic acid binding, DNA binding, binding, protein binding, intracellular, cell, nucleus, nucleoplasm, nucleobase-containing compound metabolic process, chromatin organization, chromatin remodeling, chromatin silencing, transcription, DNA-templated, regulation of transcription, DNA-templated, cellular protein modification process, protein acetylation, internal …	GO:0000123, GO:0003676, GO:0003677, GO:0005488, GO:0005515, GO:0005622, GO:0005623, GO:0005634, GO:0005654, GO:0006139, GO:0006325, GO:0006338, GO:0006342, GO:0006351, GO:0006355, GO:0006464, GO:0006473, GO:0006475, GO:0006476, GO:0006725, GO:0006807, GO:0006996, GO:0008152, GO:0009058, GO:0009059, GO:0009889, GO:0009890, GO:0009892, GO:0009987, GO:0010467, GO:0010468, GO:0010556, GO:0010558, GO:…	111.348	-0.0110999	0.875937	0.913415
ENSG00000005339	CREBBP	chr16	cAMP signaling pathway, Cell cycle, Jak-STAT signaling pathway, Tuberculosis, Hepatitis B, Influenza A, Herpes simplex infection, Wnt signaling pathway, Melanogenesis, HTLV-I infection, Pathways in cancer, FoxO signaling pathway, HIF-1 signaling pathway, Glucagon signaling pathway, Epstein-Barr virus infection, Viral carcinogenesis, MicroRNAs in cancer, Long-term potentiation, Thyroid hormone sig…	hsa04024, hsa04110, hsa04630, hsa05152, hsa05161, hsa05164, hsa05168, hsa04310, hsa04916, hsa05166, hsa05200, hsa04068, hsa04066, hsa04922, hsa05169, hsa05203, hsa05206, hsa04720, hsa04919, hsa05211, hsa05215, hsa05016, hsa04350, hsa04520, hsa04330	G1/S transition of mitotic cell cycle, negative regulation of transcription from RNA polymerase II promoter, histone acetyltransferase complex, nuclear chromosome, mitotic cell cycle, chromatin, nuclear chromatin, regulatory region DNA binding, transcription regulatory region sequence-specific DNA binding, RNA polymerase II transcription factor activity, sequence-specific DNA binding, transcripti…	GO:0000082, GO:0000122, GO:0000123, GO:0000228, GO:0000278, GO:0000785, GO:0000790, GO:0000975, GO:0000976, GO:0000981, GO:0000982, GO:0000987, GO:0000988, GO:0000989, GO:0001067, GO:0001071, GO:0001076, GO:0001078, GO:0001085, GO:0001102, GO:0001104, GO:0001105, GO:0001159, GO:0001190, GO:0001191, GO:0001227, GO:0001666, GO:0001816, GO:0001817, GO:0001819, GO:0002039, GO:0002218, GO:0002220, GO:…	860.673	0.0720325	0.117955	0.187649
ENSG00000005379	TSPOAP1	chr17			regulation of neurotransmitter levels, receptor binding, binding, protein binding, intracellular, cell, cytoplasm, mitochondrion, cytosol, transport, ion transport, anion transport, dicarboxylic acid transport, neurotransmitter transport, cell communication, cell-cell signaling, chemical synaptic transmission, neurotransmitter secretion, cellular process, glutamate secretion, organic anion transp…	GO:0001505, GO:0005102, GO:0005488, GO:0005515, GO:0005622, GO:0005623, GO:0005737, GO:0005739, GO:0005829, GO:0006810, GO:0006811, GO:0006820, GO:0006835, GO:0006836, GO:0007154, GO:0007267, GO:0007268, GO:0007269, GO:0009987, GO:0014047, GO:0015711, GO:0023052, GO:0023061, GO:0030156, GO:0032940, GO:0043226, GO:0043227, GO:0043229, GO:0043231, GO:0044424, GO:0044444, GO:0044456, GO:0044464, GO:…	156.916	-0.217753	0.146282	0.224463
ENSG00000005381	MPO	chr17	Transcriptional misregulation in cancer, Phagosome	hsa05202, hsa04145	response to reactive oxygen species, response to superoxide, response to oxygen radical, lytic vacuole, response to yeast, hypochlorous acid metabolic process, hypochlorous acid biosynthetic process, response to molecule of bacterial origin, immune effector process, immune system process, respiratory burst involved in defense response, chromatin binding, catalytic activity, peroxidase activity, b…	GO:0000302, GO:0000303, GO:0000305, GO:0000323, GO:0001878, GO:0002148, GO:0002149, GO:0002237, GO:0002252, GO:0002376, GO:0002679, GO:0003682, GO:0003824, GO:0004601, GO:0005488, GO:0005539, GO:0005576, GO:0005615, GO:0005622, GO:0005623, GO:0005634, GO:0005737, GO:0005739, GO:0005764, GO:0005766, GO:0005773, GO:0006082, GO:0006801, GO:0006915, GO:0006950, GO:0006952, GO:0006979, GO:0007568, GO:…	1.1517	-0.623132	0.240239	0.336927
ENSG00000005436	GCFC2	chr2			negative regulation of transcription from RNA polymerase II promoter, spliceosomal complex assembly, RNA splicing, via transesterification reactions, RNA splicing, via transesterification reactions with bulged adenosine as nucleophile, mRNA splicing, via spliceosome, regulatory region DNA binding, transcription regulatory region sequence-specific DNA binding, RNA polymerase II regulatory region s…	GO:0000122, GO:0000245, GO:0000375, GO:0000377, GO:0000398, GO:0000975, GO:0000976, GO:0000977, GO:0000978, GO:0000981, GO:0000982, GO:0000987, GO:0001012, GO:0001067, GO:0001071, GO:0001078, GO:0001159, GO:0001227, GO:0003676, GO:0003677, GO:0003690, GO:0003700, GO:0005488, GO:0005622, GO:0005623, GO:0005634, GO:0005654, GO:0005681, GO:0005684, GO:0005730, GO:0006139, GO:0006351, GO:0006355, GO:…	155.412	0.0877824	0.358199	0.462974
ENSG00000005448	WDR54	chr2					7.09036	-0.0666826	0.738879	0.807816
ENSG00000005469	CROT	chr7	Peroxisome	hsa04146	catalytic activity, receptor binding, binding, protein binding, intracellular, cell, cytoplasm, mitochondrion, peroxisome, peroxisomal matrix, organic acid metabolic process, generation of precursor metabolites and energy, nucleobase-containing compound metabolic process, purine nucleotide metabolic process, amino-acid betaine metabolic process, lipid metabolic process, fatty acid metabolic proce…	GO:0003824, GO:0005102, GO:0005488, GO:0005515, GO:0005622, GO:0005623, GO:0005737, GO:0005739, GO:0005777, GO:0005782, GO:0006082, GO:0006091, GO:0006139, GO:0006163, GO:0006577, GO:0006629, GO:0006631, GO:0006635, GO:0006725, GO:0006732, GO:0006753, GO:0006793, GO:0006796, GO:0006807, GO:0006810, GO:0006811, GO:0006820, GO:0006869, GO:0008152, GO:0008374, GO:0008458, GO:0009056, GO:0009062, GO:…	94.0074	-0.250332	0.000847384	0.0025329
ENSG00000005471	ABCB4	chr7	ABC transporters, Bile secretion	hsa02010, hsa04976	nucleotide binding, response to acid chemical, nucleoside binding, purine nucleoside binding, immune system process, antigen processing and presentation of peptide antigen via MHC class Ib, antigen processing and presentation of peptide antigen via MHC class I, antigen processing and presentation via MHC class Ib, antigen processing and presentation of endogenous peptide antigen via MHC class Ib,…	GO:0000166, GO:0001101, GO:0001882, GO:0001883, GO:0002376, GO:0002428, GO:0002474, GO:0002475, GO:0002476, GO:0002477, GO:0002478, GO:0002481, GO:0002483, GO:0002484, GO:0002485, GO:0002488, GO:0002489, GO:0002577, GO:0002579, GO:0002583, GO:0002585, GO:0002589, GO:0002591, GO:0002682, GO:0002684, GO:0003824, GO:0004012, GO:0005215, GO:0005319, GO:0005488, GO:0005515, GO:0005524, GO:0005548, GO:…	109.493	-0.217689	0.074331	0.127099
ENSG00000005483	KMT2E	chr7	Lysine degradation	hsa00310	transcription factor activity, protein binding, transcription factor activity, transcription factor binding, response to acid chemical, cell activation, immune effector process, myeloid cell homeostasis, myeloid leukocyte activation, immune system process, leukocyte mediated immunity, myeloid leukocyte mediated immunity, neutrophil mediated immunity, immune system development, leukocyte different…	GO:0000988, GO:0000989, GO:0001101, GO:0001775, GO:0002252, GO:0002262, GO:0002274, GO:0002376, GO:0002443, GO:0002444, GO:0002446, GO:0002520, GO:0002521, GO:0002573, GO:0002682, GO:0002684, GO:0002761, GO:0002763, GO:0003712, GO:0003713, GO:0003824, GO:0005488, GO:0005515, GO:0005576, GO:0005622, GO:0005623, GO:0005634, GO:0005654, GO:0005737, GO:0005886, GO:0006139, GO:0006259, GO:0006304, GO:…	808.403	0.219459	4.50079e-08	3.13075e-07
ENSG00000005486	RHBDD2	chr7			Golgi membrane, catalytic activity, endopeptidase activity, serine-type endopeptidase activity, intracellular, cell, cytoplasm, Golgi apparatus, proteolysis, metabolic process, peptidase activity, serine-type peptidase activity, endomembrane system, membrane, integral component of membrane, hydrolase activity, serine hydrolase activity, protein metabolic process, organelle membrane, intrinsic com…	GO:0000139, GO:0003824, GO:0004175, GO:0004252, GO:0005622, GO:0005623, GO:0005737, GO:0005794, GO:0006508, GO:0008152, GO:0008233, GO:0008236, GO:0012505, GO:0016020, GO:0016021, GO:0016787, GO:0017171, GO:0019538, GO:0031090, GO:0031224, GO:0043170, GO:0043226, GO:0043227, GO:0043229, GO:0043231, GO:0044238, GO:0044422, GO:0044424, GO:0044425, GO:0044431, GO:0044444, GO:0044446, GO:0044464, GO:…	33.538	-0.104407	0.272744	0.373681
ENSG00000112214	FHL5	chr6			transcription factor activity, protein binding, transcription factor activity, transcription factor binding, transcription cofactor activity, transcription coactivator activity, binding, protein binding, intracellular, cell, nucleus, nucleobase-containing compound metabolic process, transcription, DNA-templated, regulation of transcription, DNA-templated, regulation of transcription from RNA poly…	GO:0000988, GO:0000989, GO:0003712, GO:0003713, GO:0005488, GO:0005515, GO:0005622, GO:0005623, GO:0005634, GO:0006139, GO:0006351, GO:0006355, GO:0006357, GO:0006366, GO:0006725, GO:0006807, GO:0008152, GO:0008270, GO:0009058, GO:0009059, GO:0009889, GO:0009891, GO:0009893, GO:0009987, GO:0010467, GO:0010468, GO:0010556, GO:0010557, GO:0010604, GO:0010628, GO:0016070, GO:0018130, GO:0019219, GO:…	161.451	3.18866	5.5729e-64	5.67366e-61
ENSG00000005700	IBTK	chr6			regulation of protein phosphorylation, negative regulation of protein phosphorylation, enzyme inhibitor activity, protein kinase inhibitor activity, binding, protein binding, intracellular, cell, nucleus, nucleoplasm, cytoplasm, cellular protein modification process, protein phosphorylation, negative regulation of protein kinase activity, phosphorus metabolic process, phosphate-containing compoun…	GO:0001932, GO:0001933, GO:0004857, GO:0004860, GO:0005488, GO:0005515, GO:0005622, GO:0005623, GO:0005634, GO:0005654, GO:0005737, GO:0006464, GO:0006468, GO:0006469, GO:0006793, GO:0006796, GO:0006810, GO:0006811, GO:0006812, GO:0006816, GO:0006873, GO:0006874, GO:0006875, GO:0007204, GO:0008152, GO:0009892, GO:0009987, GO:0010563, GO:0010605, GO:0016020, GO:0016310, GO:0018108, GO:0018193, GO:…	639.308	-0.101521	0.0248889	0.0501045
ENSG00000005801	ZNF195	chr11			regulatory region DNA binding, transcription regulatory region sequence-specific DNA binding, RNA polymerase II regulatory region sequence-specific DNA binding, RNA polymerase II core promoter proximal region sequence-specific DNA binding, core promoter proximal region sequence-specific DNA binding, RNA polymerase II regulatory region DNA binding, regulatory region nucleic acid binding, core prom…	GO:0000975, GO:0000976, GO:0000977, GO:0000978, GO:0000987, GO:0001012, GO:0001067, GO:0001159, GO:0003676, GO:0003677, GO:0003690, GO:0005488, GO:0005622, GO:0005623, GO:0005634, GO:0006139, GO:0006351, GO:0006355, GO:0006725, GO:0006807, GO:0008152, GO:0008270, GO:0009058, GO:0009059, GO:0009889, GO:0009987, GO:0010467, GO:0010468, GO:0010556, GO:0016070, GO:0018130, GO:0019219, GO:0019222, GO:…	191.583	0.331039	9.6602e-08	6.32385e-07
ENSG00000005810	MYCBP2	chr13			catalytic activity, binding, protein binding, intracellular, cell, nucleus, nucleobase-containing compound metabolic process, transcription, DNA-templated, regulation of transcription, DNA-templated, cellular protein modification process, cellular aromatic compound metabolic process, nitrogen compound metabolic process, metabolic process, zinc ion binding, biosynthetic process, macromolecule bios…	GO:0003824, GO:0005488, GO:0005515, GO:0005622, GO:0005623, GO:0005634, GO:0006139, GO:0006351, GO:0006355, GO:0006464, GO:0006725, GO:0006807, GO:0008152, GO:0008270, GO:0009058, GO:0009059, GO:0009889, GO:0009987, GO:0010467, GO:0010468, GO:0010556, GO:0016020, GO:0016070, GO:0016567, GO:0016874, GO:0018130, GO:0019219, GO:0019222, GO:0019438, GO:0019538, GO:0031323, GO:0031326, GO:0032446, GO:…	1365.72	0.0423778	0.260115	0.359632
ENSG00000005812	FBXL3	chr13	Circadian rhythm	hsa04710	ubiquitin ligase complex, catalytic activity, ubiquitin-protein transferase activity, binding, protein binding, intracellular, cell, nucleus, cytoplasm, cytosol, cellular protein modification process, proteolysis, ubiquitin-dependent protein catabolic process, circadian rhythm, metabolic process, catabolic process, macromolecule catabolic process, response to radiation, response to light stimulus…	GO:0000151, GO:0003824, GO:0004842, GO:0005488, GO:0005515, GO:0005622, GO:0005623, GO:0005634, GO:0005737, GO:0005829, GO:0006464, GO:0006508, GO:0006511, GO:0007623, GO:0008152, GO:0009056, GO:0009057, GO:0009314, GO:0009416, GO:0009605, GO:0009628, GO:0009648, GO:0009649, GO:0009987, GO:0010498, GO:0016567, GO:0016740, GO:0019005, GO:0019538, GO:0019787, GO:0019941, GO:0030163, GO:0031146, GO:…	424.667	0.174411	0.000110863	0.000405533
ENSG00000252316	RNY4	chr7					11.0017	3.17875	4.84326e-20	1.83986e-18
ENSG00000005882	PDK2	chr17			nucleotide binding, response to reactive oxygen species, nucleoside binding, purine nucleoside binding, catalytic activity, protein kinase activity, pyruvate dehydrogenase (acetyl-transferring) kinase activity, binding, protein binding, ATP binding, intracellular, cell, nucleus, nucleoplasm, cytoplasm, mitochondrion, mitochondrial matrix, mitochondrial pyruvate dehydrogenase complex, carbohydrate…	GO:0000166, GO:0000302, GO:0001882, GO:0001883, GO:0003824, GO:0004672, GO:0004740, GO:0005488, GO:0005515, GO:0005524, GO:0005622, GO:0005623, GO:0005634, GO:0005654, GO:0005737, GO:0005739, GO:0005759, GO:0005967, GO:0005975, GO:0005996, GO:0006006, GO:0006082, GO:0006084, GO:0006085, GO:0006086, GO:0006090, GO:0006094, GO:0006109, GO:0006111, GO:0006464, GO:0006468, GO:0006629, GO:0006631, GO:…	333.248	0.00950853	0.87692	0.913979
ENSG00000249307	LINC01088	chr4					73.4088	3.10708	1.99238e-34	3.29286e-32
ENSG00000005889	ZFX	chrX			regulatory region DNA binding, transcription regulatory region sequence-specific DNA binding, RNA polymerase II regulatory region sequence-specific DNA binding, transcription factor activity, protein binding, transcription factor activity, transcription factor binding, RNA polymerase II regulatory region DNA binding, regulatory region nucleic acid binding, nucleic acid binding transcription facto…	GO:0000975, GO:0000976, GO:0000977, GO:0000988, GO:0000989, GO:0001012, GO:0001067, GO:0001071, GO:0003676, GO:0003677, GO:0003690, GO:0003700, GO:0003712, GO:0003713, GO:0005488, GO:0005622, GO:0005623, GO:0005634, GO:0006139, GO:0006351, GO:0006355, GO:0006725, GO:0006807, GO:0007275, GO:0008152, GO:0009058, GO:0009059, GO:0009889, GO:0009987, GO:0010467, GO:0010468, GO:0010556, GO:0016070, GO:…	517.026	-0.0630864	0.483767	0.585935
ENSG00000005893	LAMP2	chrX	Tuberculosis, Phagosome, Lysosome	hsa05152, hsa04145, hsa04142	lytic vacuole, platelet degranulation, binding, protein binding, extracellular region, extracellular space, intracellular, cell, cytoplasm, lysosome, lysosomal membrane, endosome, late endosome, vacuole, vacuolar membrane, vacuolar lumen, plasma membrane, transport, exocytosis, autophagy, protein localization, cellular process, endosome membrane, endomembrane system, vesicle membrane, protein tra…	GO:0000323, GO:0002576, GO:0005488, GO:0005515, GO:0005576, GO:0005615, GO:0005622, GO:0005623, GO:0005737, GO:0005764, GO:0005765, GO:0005768, GO:0005770, GO:0005773, GO:0005774, GO:0005775, GO:0005886, GO:0006810, GO:0006887, GO:0006914, GO:0008104, GO:0009987, GO:0010008, GO:0012505, GO:0012506, GO:0015031, GO:0016020, GO:0016021, GO:0016023, GO:0016192, GO:0017038, GO:0019725, GO:0019899, GO:…	465.848	-0.0472855	0.349679	0.453991
ENSG00000005961	ITGA2B	chr17	PI3K-Akt signaling pathway, Pathways in cancer, Rap1 signaling pathway, Regulation of actin cytoskeleton, Hematopoietic cell lineage, Dilated cardiomyopathy, Platelet activation, Focal adhesion, Small cell lung cancer, Hypertrophic cardiomyopathy (HCM), ECM-receptor interaction, Arrhythmogenic right ventricular cardiomyopathy (ARVC)	hsa04151, hsa05200, hsa04015, hsa04810, hsa04640, hsa05414, hsa04611, hsa04510, hsa05222, hsa05410, hsa04512, hsa05412	cell activation, immune system process, platelet degranulation, regulation of immune system process, positive regulation of immune system process, regulation of leukocyte migration, positive regulation of leukocyte migration, binding, protein binding, extracellular region, extracellular space, intracellular, cell, cytoplasm, plasma membrane, integral component of plasma membrane, adherens junctio…	GO:0001775, GO:0002376, GO:0002576, GO:0002682, GO:0002684, GO:0002685, GO:0002687, GO:0005488, GO:0005515, GO:0005576, GO:0005615, GO:0005622, GO:0005623, GO:0005737, GO:0005886, GO:0005887, GO:0005912, GO:0005924, GO:0005925, GO:0006810, GO:0006887, GO:0006928, GO:0006950, GO:0007154, GO:0007155, GO:0007160, GO:0007165, GO:0007166, GO:0007229, GO:0007596, GO:0007599, GO:0008305, GO:0009611, GO:…	4.50943	0.414921	0.198477	0.288731
ENSG00000005981	ASB4	chr7			ubiquitin ligase complex, blood vessel development, vasculogenesis, vasculature development, catalytic activity, ubiquitin-protein transferase activity, binding, protein binding, intracellular, cell, cellular protein modification process, cell communication, signal transduction, multicellular organism development, metabolic process, anatomical structure morphogenesis, cellular process, protein ub…	GO:0000151, GO:0001568, GO:0001570, GO:0001944, GO:0003824, GO:0004842, GO:0005488, GO:0005515, GO:0005622, GO:0005623, GO:0006464, GO:0007154, GO:0007165, GO:0007275, GO:0008152, GO:0009653, GO:0009987, GO:0016567, GO:0016740, GO:0019538, GO:0019787, GO:0019899, GO:0022603, GO:0023052, GO:0030154, GO:0031461, GO:0031462, GO:0031466, GO:0031625, GO:0032446, GO:0032501, GO:0032502, GO:0032991, GO:…	50.7008	-0.483991	0.0899222	0.149461
ENSG00000006007	GDE1	chr16			catalytic activity, binding, intracellular, cell, cytoplasm, plasma membrane, lipid metabolic process, phospholipid metabolic process, glycerophospholipid metabolic process, phosphorus metabolic process, phosphate-containing compound metabolic process, phosphoric diester hydrolase activity, metabolic process, glycerophosphodiester phosphodiesterase activity, catabolic process, phospholipid catabo…	GO:0003824, GO:0005488, GO:0005622, GO:0005623, GO:0005737, GO:0005886, GO:0006629, GO:0006644, GO:0006650, GO:0006793, GO:0006796, GO:0008081, GO:0008152, GO:0008889, GO:0009056, GO:0009395, GO:0009987, GO:0012506, GO:0016020, GO:0016021, GO:0016023, GO:0016042, GO:0016787, GO:0016788, GO:0019637, GO:0030659, GO:0031090, GO:0031224, GO:0031410, GO:0031982, GO:0031988, GO:0042578, GO:0043167, GO:…	390.851	-0.306465	3.69412e-09	3.11643e-08
ENSG00000006015	REX1BD	chr19			binding, protein binding	GO:0005488, GO:0005515	44.3102	-0.31795	0.00106583	0.00311166
ENSG00000006016	CRLF1	chr19			urogenital system development, ureteric bud development, kidney development, mesonephros development, regulation of protein phosphorylation, positive regulation of protein phosphorylation, receptor activity, receptor binding, cytokine activity, cytokine receptor binding, ciliary neurotrophic factor receptor binding, binding, protein binding, extracellular region, extracellular space, cellular pro…	GO:0001655, GO:0001657, GO:0001822, GO:0001823, GO:0001932, GO:0001934, GO:0004872, GO:0005102, GO:0005125, GO:0005126, GO:0005127, GO:0005488, GO:0005515, GO:0005576, GO:0005615, GO:0006464, GO:0006468, GO:0006793, GO:0006796, GO:0006915, GO:0007154, GO:0007165, GO:0007259, GO:0007260, GO:0007275, GO:0008152, GO:0008219, GO:0008283, GO:0008284, GO:0009888, GO:0009893, GO:0009966, GO:0009967, GO:…	8.93241	-0.648827	0.100458	0.164195
ENSG00000006025	OSBPL7	chr17			binding, steroid binding, protein binding, intracellular, cell, cytoplasm, vacuole, autophagosome, endoplasmic reticulum, endoplasmic reticulum membrane, cytosol, plasma membrane, proteolysis, transport, lipid transport, metabolic process, lipid binding, catabolic process, macromolecule catabolic process, positive regulation of metabolic process, regulation of catabolic process, positive regulati…	GO:0005488, GO:0005496, GO:0005515, GO:0005622, GO:0005623, GO:0005737, GO:0005773, GO:0005776, GO:0005783, GO:0005789, GO:0005829, GO:0005886, GO:0006508, GO:0006810, GO:0006869, GO:0008152, GO:0008289, GO:0009056, GO:0009057, GO:0009893, GO:0009894, GO:0009896, GO:0009987, GO:0010033, GO:0010498, GO:0010604, GO:0010876, GO:0012505, GO:0014070, GO:0015485, GO:0016020, GO:0019222, GO:0019538, GO:…	27.2094	0.260911	0.0449043	0.0830757
ENSG00000006042	TMEM98	chr17			intracellular, cell, cytoplasm, endoplasmic reticulum, endomembrane system, membrane, integral component of membrane, intrinsic component of membrane, organelle, membrane-bounded organelle, intracellular organelle, intracellular membrane-bounded organelle, intracellular part, membrane part, cytoplasmic part, cell part	GO:0005622, GO:0005623, GO:0005737, GO:0005783, GO:0012505, GO:0016020, GO:0016021, GO:0031224, GO:0043226, GO:0043227, GO:0043229, GO:0043231, GO:0044424, GO:0044425, GO:0044444, GO:0044464	24.5789	-0.252028	0.0835812	0.140324
ENSG00000006047	YBX2	chr17			reproduction, developmental process involved in reproduction, nucleic acid binding, DNA binding, RNA binding, binding, intracellular, cell, nucleus, nucleolus, cytoplasm, nucleobase-containing compound metabolic process, transcription, DNA-templated, regulation of transcription, DNA-templated, transcription from RNA polymerase II promoter, translation, regulation of translation, peptide metabolic…	GO:0000003, GO:0003006, GO:0003676, GO:0003677, GO:0003723, GO:0005488, GO:0005622, GO:0005623, GO:0005634, GO:0005730, GO:0005737, GO:0006139, GO:0006351, GO:0006355, GO:0006366, GO:0006412, GO:0006417, GO:0006518, GO:0006725, GO:0006807, GO:0007276, GO:0007281, GO:0007283, GO:0007292, GO:0008152, GO:0009058, GO:0009059, GO:0009386, GO:0009889, GO:0009987, GO:0009994, GO:0010467, GO:0010468, GO:…	3.276	-0.461923	0.289696	0.391781
ENSG00000207258	Y_RNA	chr8					8.51264	3.07788	4.04083e-18	1.17005e-16
ENSG00000286889	ENSG00000286889	chr2					52.7877	3.05373	6.70009e-12	8.75362e-11
ENSG00000006118	TMEM132A	chr11			Golgi membrane, extracellular region, intracellular, cell, cytoplasm, endoplasmic reticulum, endoplasmic reticulum membrane, Golgi apparatus, endomembrane system, membrane, integral component of membrane, organelle membrane, intrinsic component of membrane, vesicle, membrane-bounded vesicle, nuclear outer membrane-endoplasmic reticulum membrane network, organelle, membrane-bounded organelle, intr…	GO:0000139, GO:0005576, GO:0005622, GO:0005623, GO:0005737, GO:0005783, GO:0005789, GO:0005794, GO:0012505, GO:0016020, GO:0016021, GO:0031090, GO:0031224, GO:0031982, GO:0031988, GO:0042175, GO:0043226, GO:0043227, GO:0043229, GO:0043230, GO:0043231, GO:0044421, GO:0044422, GO:0044424, GO:0044425, GO:0044431, GO:0044432, GO:0044444, GO:0044446, GO:0044464, GO:0070062, GO:0098588, GO:1903561	39.2898	-0.0333505	0.82352	0.874618
ENSG00000006125	AP2B1	chr17	Endocytosis, Huntington's disease, Synaptic vesicle cycle, Endocrine and other factor-regulated calcium reabsorption	hsa04144, hsa05016, hsa04721, hsa04961	lytic vacuole, blood vessel development, establishment of planar polarity, morphogenesis of a polarized epithelium, vasculature development, morphogenesis of an epithelium, immune effector process, immune system process, antigen processing and presentation of exogenous peptide antigen, antigen processing and presentation of peptide antigen via MHC class II, antigen processing and presentation of …	GO:0000323, GO:0001568, GO:0001736, GO:0001738, GO:0001944, GO:0002009, GO:0002252, GO:0002376, GO:0002478, GO:0002495, GO:0002504, GO:0002682, GO:0002697, GO:0002831, GO:0003205, GO:0003231, GO:0003279, GO:0003281, GO:0005048, GO:0005215, GO:0005488, GO:0005515, GO:0005622, GO:0005623, GO:0005737, GO:0005764, GO:0005765, GO:0005768, GO:0005773, GO:0005774, GO:0005794, GO:0005802, GO:0005829, GO:…	637.419	-0.144561	0.00068156	0.00207999
ENSG00000006128	TAC1	chr7			reproduction, ossification, action potential, G-protein coupled receptor binding, ameboidal-type cell migration, cell activation, response to yeast, regulation of heart rate, response to molecule of bacterial origin, immune system process, acute inflammatory response, regulation of acute inflammatory response, positive regulation of acute inflammatory response, regulation of immune system process…	GO:0000003, GO:0001503, GO:0001508, GO:0001664, GO:0001667, GO:0001775, GO:0001878, GO:0002027, GO:0002237, GO:0002376, GO:0002526, GO:0002673, GO:0002675, GO:0002682, GO:0002684, GO:0002694, GO:0002696, GO:0003008, GO:0003013, GO:0003014, GO:0003015, GO:0005102, GO:0005488, GO:0005515, GO:0005576, GO:0005615, GO:0005623, GO:0005886, GO:0006810, GO:0006869, GO:0006873, GO:0006874, GO:0006875, GO:…	0.142245	-0.694836	0.682145	1
ENSG00000006194	ZNF263	chr16					96.4072	-0.0361128	0.539704	0.637546
ENSG00000006210	CX3CL1	chr16	Cytokine-cytokine receptor interaction, Chemokine signaling pathway, TNF signaling pathway	hsa04060, hsa04062, hsa04668	MAPK cascade, angiogenesis, blood vessel development, G-protein coupled receptor binding, response to hypoxia, microglial cell activation, cell activation, cytokine production, regulation of cytokine production, negative regulation of cytokine production, positive regulation of cytokine production, regulation of protein phosphorylation, positive regulation of protein phosphorylation, vasculature …	GO:0000165, GO:0001525, GO:0001568, GO:0001664, GO:0001666, GO:0001774, GO:0001775, GO:0001816, GO:0001817, GO:0001818, GO:0001819, GO:0001932, GO:0001934, GO:0001944, GO:0002052, GO:0002274, GO:0002376, GO:0002523, GO:0002548, GO:0002682, GO:0002684, GO:0002685, GO:0002687, GO:0002688, GO:0002690, GO:0003008, GO:0003013, GO:0003018, GO:0005102, GO:0005125, GO:0005126, GO:0005178, GO:0005488, GO:…	128.874	0.239892	0.00964878	0.0219445
ENSG00000006282	SPATA20	chr17			reproduction, catalytic activity, extracellular region, multicellular organism development, gamete generation, spermatogenesis, cellular process, sexual reproduction, reproductive process, cell differentiation, multicellular organismal process, developmental process, multicellular organism reproduction, single-organism process, single organism reproductive process, multi-organism reproductive pro…	GO:0000003, GO:0003824, GO:0005576, GO:0007275, GO:0007276, GO:0007283, GO:0009987, GO:0019953, GO:0022414, GO:0030154, GO:0032501, GO:0032502, GO:0032504, GO:0044699, GO:0044702, GO:0044703, GO:0044707, GO:0044763, GO:0044767, GO:0048232, GO:0048609, GO:0048856, GO:0048869, GO:0051704	161.614	-0.219766	0.00927415	0.0211852
ENSG00000006283	CACNA1G	chr17	Calcium signaling pathway, Type II diabetes mellitus, MAPK signaling pathway, Circadian entrainment, Aldosterone synthesis and secretion	hsa04020, hsa04930, hsa04010, hsa04713, hsa04925	action potential, regulation of heart rate, system process, circulatory system process, heart process, regulation of membrane depolarization, transporter activity, ion channel activity, voltage-gated ion channel activity, voltage-gated calcium channel activity, cation channel activity, calcium channel activity, binding, protein binding, cell, plasma membrane, voltage-gated calcium channel complex…	GO:0001508, GO:0002027, GO:0003008, GO:0003013, GO:0003015, GO:0003254, GO:0005215, GO:0005216, GO:0005244, GO:0005245, GO:0005261, GO:0005262, GO:0005488, GO:0005515, GO:0005623, GO:0005886, GO:0005891, GO:0006810, GO:0006811, GO:0006812, GO:0006816, GO:0006887, GO:0007154, GO:0007267, GO:0007268, GO:0008015, GO:0008016, GO:0008324, GO:0008332, GO:0009987, GO:0010035, GO:0010038, GO:0010045, GO:…	7.5767	0.15676	0.630332	0.716185
ENSG00000006327	TNFRSF12A	chr16	Cytokine-cytokine receptor interaction	hsa04060	cell morphogenesis, cell morphogenesis involved in differentiation, angiogenesis, regulation of cell growth, blood vessel development, ruffle, vasculature development, binding, protein binding, cell, plasma membrane, apoptotic process, movement of cell or subcellular component, substrate-dependent cell migration, substrate-dependent cell migration, cell attachment to substrate, response to stress…	GO:0000902, GO:0000904, GO:0001525, GO:0001558, GO:0001568, GO:0001726, GO:0001944, GO:0005488, GO:0005515, GO:0005623, GO:0005886, GO:0006915, GO:0006928, GO:0006929, GO:0006931, GO:0006950, GO:0007154, GO:0007155, GO:0007165, GO:0007166, GO:0007275, GO:0007399, GO:0007409, GO:0008219, GO:0008361, GO:0009611, GO:0009653, GO:0009966, GO:0009967, GO:0009986, GO:0009987, GO:0010033, GO:0010646, GO:…	88.4727	-0.589247	0.0407463	0.0765426
ENSG00000271141	ENSG00000271141	chr2					16.471	3.05358	1.25345e-20	5.13733e-19
ENSG00000006451	RALA	chr7	Pathways in cancer, Ras signaling pathway, Rap1 signaling pathway, Phospholipase D signaling pathway, Pancreatic cancer	hsa05200, hsa04014, hsa04015, hsa04072, hsa05212	nucleotide binding, cytokinesis, G-protein coupled receptor binding, embryonic epithelial tube formation, neural tube formation, neural tube closure, nucleoside binding, purine nucleoside binding, morphogenesis of an epithelium, catalytic activity, GTPase activity, receptor binding, binding, protein binding, GTP binding, extracellular region, intracellular, cell, cytoplasm, plasma membrane, adher…	GO:0000166, GO:0000910, GO:0001664, GO:0001838, GO:0001841, GO:0001843, GO:0001882, GO:0001883, GO:0002009, GO:0003824, GO:0003924, GO:0005102, GO:0005488, GO:0005515, GO:0005525, GO:0005576, GO:0005622, GO:0005623, GO:0005737, GO:0005886, GO:0005912, GO:0005924, GO:0005925, GO:0006810, GO:0006887, GO:0006935, GO:0006996, GO:0007010, GO:0007049, GO:0007154, GO:0007165, GO:0007264, GO:0007265, GO:…	184.791	-0.345487	2.74136e-06	1.39073e-05
ENSG00000234961	ENSG00000234961	chr10					6.97571	3.03922	0.00130123	0.0037158
ENSG00000006459	KDM7A	chr7			catalytic activity, binding, iron ion binding, protein binding, intracellular, cell, nucleus, nucleoplasm, nucleolus, nucleobase-containing compound metabolic process, chromatin organization, transcription, DNA-templated, regulation of transcription, DNA-templated, cellular protein modification process, protein demethylation, cellular aromatic compound metabolic process, nitrogen compound metabol…	GO:0003824, GO:0005488, GO:0005506, GO:0005515, GO:0005622, GO:0005623, GO:0005634, GO:0005654, GO:0005730, GO:0006139, GO:0006325, GO:0006351, GO:0006355, GO:0006464, GO:0006482, GO:0006725, GO:0006807, GO:0006996, GO:0007275, GO:0007399, GO:0007417, GO:0007420, GO:0008152, GO:0008214, GO:0008270, GO:0009058, GO:0009059, GO:0009889, GO:0009891, GO:0009893, GO:0009987, GO:0010467, GO:0010468, GO:…	475.431	0.366902	1.86052e-09	1.64595e-08
ENSG00000006468	ETV1	chr7	Transcriptional misregulation in cancer	hsa05202	cell morphogenesis, cell morphogenesis involved in differentiation, regulatory region DNA binding, transcription regulatory region sequence-specific DNA binding, RNA polymerase II regulatory region sequence-specific DNA binding, RNA polymerase II core promoter proximal region sequence-specific DNA binding, RNA polymerase II transcription factor activity, sequence-specific DNA binding, transcripti…	GO:0000902, GO:0000904, GO:0000975, GO:0000976, GO:0000977, GO:0000978, GO:0000981, GO:0000982, GO:0000987, GO:0001012, GO:0001067, GO:0001071, GO:0001077, GO:0001159, GO:0001228, GO:0003676, GO:0003677, GO:0003690, GO:0003700, GO:0005488, GO:0005515, GO:0005622, GO:0005623, GO:0005634, GO:0006139, GO:0006351, GO:0006355, GO:0006357, GO:0006366, GO:0006725, GO:0006807, GO:0006928, GO:0006935, GO:…	334.938	-0.417018	0.00232277	0.00624211
ENSG00000006530	AGK	chr7	Metabolic pathways, Glycerolipid metabolism	hsa01100, hsa00561	nucleotide binding, lipid kinase activity, ceramide kinase activity, nucleoside binding, purine nucleoside binding, catalytic activity, diacylglycerol kinase activity, binding, ATP binding, intracellular, cell, cytoplasm, mitochondrion, mitochondrial envelope, mitochondrial outer membrane, lipid metabolic process, acyl-CoA metabolic process, membrane lipid metabolic process, sphingolipid metaboli…	GO:0000166, GO:0001727, GO:0001729, GO:0001882, GO:0001883, GO:0003824, GO:0004143, GO:0005488, GO:0005524, GO:0005622, GO:0005623, GO:0005737, GO:0005739, GO:0005740, GO:0005741, GO:0006629, GO:0006637, GO:0006643, GO:0006665, GO:0006672, GO:0006732, GO:0006790, GO:0006793, GO:0006796, GO:0006807, GO:0008152, GO:0008610, GO:0009058, GO:0009108, GO:0009987, GO:0016020, GO:0016301, GO:0016310, GO:…	203.856	-0.0465206	0.39558	0.501234
ENSG00000285555	ENSG00000285555	chr12					5.84654	3.00153	5.96576e-10	5.76027e-09
ENSG00000006555	TTC22	chr1					0.976175	-1.72936	0.00493913	0.0121813
ENSG00000006576	PHTF2	chr7			nucleic acid binding, DNA binding, binding, intracellular, cell, nucleus, cytoplasm, endoplasmic reticulum, nucleobase-containing compound metabolic process, transcription, DNA-templated, regulation of transcription, DNA-templated, cellular aromatic compound metabolic process, nitrogen compound metabolic process, metabolic process, biosynthetic process, macromolecule biosynthetic process, regulat…	GO:0003676, GO:0003677, GO:0005488, GO:0005622, GO:0005623, GO:0005634, GO:0005737, GO:0005783, GO:0006139, GO:0006351, GO:0006355, GO:0006725, GO:0006807, GO:0008152, GO:0009058, GO:0009059, GO:0009889, GO:0009987, GO:0010467, GO:0010468, GO:0010556, GO:0012505, GO:0016070, GO:0018130, GO:0019219, GO:0019222, GO:0019438, GO:0031323, GO:0031326, GO:0032774, GO:0034641, GO:0034645, GO:0034654, GO:…	238.201	-0.24008	0.000375574	0.00121493
ENSG00000006607	FARP2	chr2	Rap1 signaling pathway, Adherens junction	hsa04015, hsa04520	immune system process, immune system development, leukocyte differentiation, myeloid leukocyte differentiation, guanyl-nucleotide exchange factor activity, Ras guanyl-nucleotide exchange factor activity, Rho guanyl-nucleotide exchange factor activity, binding, protein binding, intracellular, cell, cytoplasm, cytosol, cytoskeleton, protein complex assembly, organelle organization, cytoskeleton org…	GO:0002376, GO:0002520, GO:0002521, GO:0002573, GO:0005085, GO:0005088, GO:0005089, GO:0005488, GO:0005515, GO:0005622, GO:0005623, GO:0005737, GO:0005829, GO:0005856, GO:0006461, GO:0006996, GO:0007010, GO:0007154, GO:0007155, GO:0007165, GO:0007166, GO:0007264, GO:0007265, GO:0007266, GO:0007275, GO:0007399, GO:0008092, GO:0009966, GO:0009987, GO:0010646, GO:0016020, GO:0016043, GO:0016322, GO:…	178.692	-0.0262645	0.679666	0.758588
ENSG00000006611	USH1C	chr11			G2/M transition of mitotic cell cycle, mitotic cell cycle, photoreceptor outer segment, tissue homeostasis, retina homeostasis, photoreceptor inner segment, system process, actin binding, binding, protein binding, intracellular, cell, cytoplasm, cytosol, cytoskeleton, plasma membrane, microvillus, brush border, cilium, protein complex assembly, cell cycle, sensory perception, sensory perception o…	GO:0000086, GO:0000278, GO:0001750, GO:0001894, GO:0001895, GO:0001917, GO:0003008, GO:0003779, GO:0005488, GO:0005515, GO:0005622, GO:0005623, GO:0005737, GO:0005829, GO:0005856, GO:0005886, GO:0005902, GO:0005903, GO:0005929, GO:0006461, GO:0007049, GO:0007600, GO:0007605, GO:0008092, GO:0008104, GO:0009987, GO:0016020, GO:0016043, GO:0017022, GO:0022402, GO:0022607, GO:0030030, GO:0030154, GO:…	2.29503	-0.219834	0.758963	0.823758
ENSG00000006625	GGCT	chr7	Glutathione metabolism	hsa00480	release of cytochrome c from mitochondria, catalytic activity, gamma-glutamylcyclotransferase activity, binding, protein binding, extracellular region, intracellular, cell, cytoplasm, cytosol, peptide metabolic process, cellular modified amino acid metabolic process, glutathione metabolic process, glutathione biosynthetic process, sulfur compound metabolic process, nitrogen compound metabolic pro…	GO:0001836, GO:0003824, GO:0003839, GO:0005488, GO:0005515, GO:0005576, GO:0005622, GO:0005623, GO:0005737, GO:0005829, GO:0006518, GO:0006575, GO:0006749, GO:0006750, GO:0006790, GO:0006807, GO:0006915, GO:0006996, GO:0007005, GO:0007154, GO:0007165, GO:0008152, GO:0008219, GO:0008637, GO:0009058, GO:0009987, GO:0012501, GO:0016043, GO:0016740, GO:0016746, GO:0016755, GO:0019184, GO:0023052, GO:…	35.3343	-0.0947703	0.287396	0.38935
ENSG00000006634	DBF4	chr7	Cell cycle	hsa04110	G1/S transition of mitotic cell cycle, mitotic cell cycle, nucleic acid binding, binding, intracellular, cell, nucleus, nucleoplasm, nucleobase-containing compound metabolic process, DNA metabolic process, DNA replication, cellular aromatic compound metabolic process, nitrogen compound metabolic process, cell cycle, enzyme activator activity, metabolic process, zinc ion binding, biosynthetic proc…	GO:0000082, GO:0000278, GO:0003676, GO:0005488, GO:0005622, GO:0005623, GO:0005634, GO:0005654, GO:0006139, GO:0006259, GO:0006260, GO:0006725, GO:0006807, GO:0007049, GO:0008047, GO:0008152, GO:0008270, GO:0009058, GO:0009059, GO:0009987, GO:0022402, GO:0030234, GO:0031974, GO:0031981, GO:0034641, GO:0034645, GO:0043085, GO:0043167, GO:0043169, GO:0043170, GO:0043226, GO:0043227, GO:0043229, GO:…	25.3878	-0.190033	0.17288	0.257574
ENSG00000006638	TBXA2R	chr19	Neuroactive ligand-receptor interaction, Calcium signaling pathway, Platelet activation	hsa04080, hsa04020, hsa04611	angiogenesis, blood vessel development, acrosomal vesicle, vasculature development, response to molecule of bacterial origin, system process, muscle system process, circulatory system process, vascular process in circulatory system, signal transducer activity, receptor activity, transmembrane signaling receptor activity, G-protein coupled receptor activity, icosanoid receptor activity, prostanoid…	GO:0001525, GO:0001568, GO:0001669, GO:0001944, GO:0002237, GO:0003008, GO:0003012, GO:0003013, GO:0003018, GO:0004871, GO:0004872, GO:0004888, GO:0004930, GO:0004953, GO:0004954, GO:0004960, GO:0004961, GO:0005085, GO:0005488, GO:0005515, GO:0005622, GO:0005623, GO:0005737, GO:0005829, GO:0005886, GO:0005887, GO:0006873, GO:0006874, GO:0006875, GO:0006936, GO:0006937, GO:0006939, GO:0006940, GO:…	13.5219	-0.25208	0.146869	0.225174
ENSG00000006652	IFRD1	chr7			cell morphogenesis, cell morphogenesis involved in differentiation, regulation of cell growth, cell fate determination, intracellular, cell, nucleus, cytoplasm, response to stress, multicellular organism development, nervous system development, axonogenesis, myoblast fate determination, regulation of cell size, response to wounding, anatomical structure morphogenesis, tissue development, cellular…	GO:0000902, GO:0000904, GO:0001558, GO:0001709, GO:0005622, GO:0005623, GO:0005634, GO:0005737, GO:0006950, GO:0007275, GO:0007399, GO:0007409, GO:0007518, GO:0008361, GO:0009611, GO:0009653, GO:0009888, GO:0009987, GO:0010721, GO:0010769, GO:0010771, GO:0010975, GO:0010977, GO:0014706, GO:0016043, GO:0016049, GO:0022008, GO:0022603, GO:0022604, GO:0030030, GO:0030154, GO:0030182, GO:0030308, GO:…	89.4415	0.363163	0.0166217	0.0352576
ENSG00000006695	COX10	chr17	Metabolic pathways, Oxidative phosphorylation, Porphyrin and chlorophyll metabolism	hsa01100, hsa00190, hsa00860	mitochondrial fission, catalytic activity, cytochrome-c oxidase activity, farnesyltranstransferase activity, prenyltransferase activity, transporter activity, intracellular, cell, cytoplasm, mitochondrion, mitochondrial envelope, mitochondrial inner membrane, generation of precursor metabolites and energy, oxidative phosphorylation, mitochondrial electron transport, cytochrome c to oxygen, nucleo…	GO:0000266, GO:0003824, GO:0004129, GO:0004311, GO:0004659, GO:0005215, GO:0005622, GO:0005623, GO:0005737, GO:0005739, GO:0005740, GO:0005743, GO:0006091, GO:0006119, GO:0006123, GO:0006139, GO:0006163, GO:0006461, GO:0006725, GO:0006753, GO:0006778, GO:0006779, GO:0006783, GO:0006784, GO:0006793, GO:0006796, GO:0006807, GO:0006810, GO:0006811, GO:0006812, GO:0006818, GO:0006996, GO:0007005, GO:…	262.202	0.227984	0.00338449	0.00872854
ENSG00000006704	GTF2IRD1	chr7	Herpes simplex infection, cGMP-PKG signaling pathway, Basal transcription factors	hsa05168, hsa04022, hsa03022	RNA polymerase II transcription factor activity, sequence-specific DNA binding, nucleic acid binding transcription factor activity, system process, muscle system process, nucleic acid binding, DNA binding, transcription factor activity, sequence-specific DNA binding, transcription factor activity, RNA polymerase II distal enhancer sequence-specific binding, binding, intracellular, cell, nucleus, …	GO:0000981, GO:0001071, GO:0003008, GO:0003012, GO:0003676, GO:0003677, GO:0003700, GO:0003705, GO:0005488, GO:0005622, GO:0005623, GO:0005634, GO:0005654, GO:0005737, GO:0006139, GO:0006351, GO:0006355, GO:0006357, GO:0006366, GO:0006725, GO:0006807, GO:0007275, GO:0008152, GO:0009058, GO:0009059, GO:0009889, GO:0009987, GO:0010467, GO:0010468, GO:0010556, GO:0014733, GO:0014886, GO:0014888, GO:…	126.245	0.208678	0.0229482	0.0467263
ENSG00000006712	PAF1	chr19			negative regulation of transcription from RNA polymerase II promoter, DNA-directed RNA polymerase complex, RNA polymerase II core binding, basal transcription machinery binding, basal RNA polymerase II transcription machinery binding, formation of primary germ layer, endoderm formation, endodermal cell fate commitment, response to molecule of bacterial origin, immune system process, immune system…	GO:0000122, GO:0000428, GO:0000993, GO:0001098, GO:0001099, GO:0001704, GO:0001706, GO:0001711, GO:0002237, GO:0002376, GO:0002520, GO:0002682, GO:0002683, GO:0003682, GO:0005488, GO:0005515, GO:0005622, GO:0005623, GO:0005634, GO:0005654, GO:0005737, GO:0006139, GO:0006323, GO:0006325, GO:0006333, GO:0006351, GO:0006354, GO:0006355, GO:0006357, GO:0006366, GO:0006368, GO:0006378, GO:0006396, GO:…	200.975	-0.11333	0.199465	0.289871
ENSG00000006715	VPS41	chr7			lytic vacuole, binding, protein binding, intracellular, cell, cytoplasm, lysosome, lysosomal membrane, endosome, early endosome, late endosome, vacuole, vacuolar membrane, Golgi apparatus, Golgi-associated vesicle, cytosol, cytoskeleton, protein complex assembly, protein targeting, protein targeting to vacuole, transport, intracellular protein transport, exocytosis, vesicle fusion, autophagy, org…	GO:0000323, GO:0005488, GO:0005515, GO:0005622, GO:0005623, GO:0005737, GO:0005764, GO:0005765, GO:0005768, GO:0005769, GO:0005770, GO:0005773, GO:0005774, GO:0005794, GO:0005798, GO:0005829, GO:0005856, GO:0006461, GO:0006605, GO:0006623, GO:0006810, GO:0006886, GO:0006887, GO:0006906, GO:0006914, GO:0006996, GO:0007033, GO:0007034, GO:0007041, GO:0008017, GO:0008092, GO:0008104, GO:0008270, GO:…	363.319	0.174542	7.13237e-06	3.34475e-05
ENSG00000006740	ARHGAP44	chr17			GTPase activator activity, binding, protein binding, phospholipid binding, intracellular, cell, cytoplasm, endosome, vacuole, cytosol, plasma membrane, transport, exocytosis, cell communication, signal transduction, small GTPase mediated signal transduction, enzyme activator activity, lipid binding, regulation of signal transduction, cellular process, regulation of cell communication, endomembran…	GO:0005096, GO:0005488, GO:0005515, GO:0005543, GO:0005622, GO:0005623, GO:0005737, GO:0005768, GO:0005773, GO:0005829, GO:0005886, GO:0006810, GO:0006887, GO:0007154, GO:0007165, GO:0007264, GO:0008047, GO:0008289, GO:0009966, GO:0009987, GO:0010646, GO:0012505, GO:0016020, GO:0016192, GO:0023051, GO:0023052, GO:0030054, GO:0030234, GO:0030425, GO:0030695, GO:0031252, GO:0031256, GO:0032940, GO:…	92.4178	-0.364629	5.21049e-06	2.51742e-05
ENSG00000006744	ELAC2	chr17	RNA transport	hsa03013	mitochondrial RNA metabolic process, mitochondrial RNA processing, mitochondrial RNA 3'-end processing, nucleic acid binding, RNA binding, catalytic activity, nuclease activity, endonuclease activity, ribonuclease activity, tRNA-specific ribonuclease activity, binding, intracellular, cell, nucleus, nucleoplasm, cytoplasm, mitochondrion, mitochondrial matrix, nucleobase-containing compound metabol…	GO:0000959, GO:0000963, GO:0000965, GO:0003676, GO:0003723, GO:0003824, GO:0004518, GO:0004519, GO:0004540, GO:0004549, GO:0005488, GO:0005622, GO:0005623, GO:0005634, GO:0005654, GO:0005737, GO:0005739, GO:0005759, GO:0006139, GO:0006396, GO:0006399, GO:0006725, GO:0006807, GO:0006996, GO:0007005, GO:0008033, GO:0008152, GO:0009295, GO:0009987, GO:0010467, GO:0016043, GO:0016070, GO:0016787, GO:…	425.099	-0.283252	5.16476e-05	0.000202298
ENSG00000006747	SCIN	chr7	Regulation of actin cytoskeleton, Viral carcinogenesis, Fc gamma R-mediated phagocytosis	hsa04810, hsa05203, hsa04666	skeletal system development, phosphatidylserine binding, chondrocyte differentiation, immune system process, immune system development, regulation of immune system process, positive regulation of immune system process, actin binding, binding, calcium ion binding, protein binding, phospholipid binding, 1-phosphatidylinositol binding, phosphatidylinositol-4,5-bisphosphate binding, extracellular reg…	GO:0001501, GO:0001786, GO:0002062, GO:0002376, GO:0002520, GO:0002682, GO:0002684, GO:0003779, GO:0005488, GO:0005509, GO:0005515, GO:0005543, GO:0005545, GO:0005546, GO:0005576, GO:0005622, GO:0005623, GO:0005737, GO:0005856, GO:0005903, GO:0005938, GO:0006461, GO:0006810, GO:0006887, GO:0006915, GO:0006996, GO:0007010, GO:0007015, GO:0007275, GO:0008064, GO:0008092, GO:0008104, GO:0008154, GO:…	2.28383	-0.562475	0.218446	0.312038
ENSG00000006756	ARSD	chrX			lytic vacuole, catalytic activity, arylsulfatase activity, binding, extracellular region, intracellular, cell, cytoplasm, lysosome, vacuole, endoplasmic reticulum, endoplasmic reticulum lumen, cellular protein modification process, lipid metabolic process, membrane lipid metabolic process, glycolipid metabolic process, sphingolipid metabolic process, glycosphingolipid metabolic process, nitrogen …	GO:0000323, GO:0003824, GO:0004065, GO:0005488, GO:0005576, GO:0005622, GO:0005623, GO:0005737, GO:0005764, GO:0005773, GO:0005783, GO:0005788, GO:0006464, GO:0006629, GO:0006643, GO:0006664, GO:0006665, GO:0006687, GO:0006807, GO:0008152, GO:0008484, GO:0009987, GO:0012505, GO:0016787, GO:0016788, GO:0019538, GO:0031974, GO:0031982, GO:0031988, GO:0036211, GO:0043167, GO:0043169, GO:0043170, GO:…	80.0191	-0.501396	2.45968e-07	1.49662e-06
ENSG00000006757	PNPLA4	chrX	Retinol metabolism	hsa00830	retinoid metabolic process, catalytic activity, triglyceride lipase activity, intracellular, cell, cytoplasm, cytosol, alcohol metabolic process, lipid metabolic process, isoprenoid metabolic process, terpenoid metabolic process, metabolic process, catabolic process, cellular process, regulation of hormone levels, lipid catabolic process, diterpenoid metabolic process, lipase activity, hydrolase …	GO:0001523, GO:0003824, GO:0004806, GO:0005622, GO:0005623, GO:0005737, GO:0005829, GO:0006066, GO:0006629, GO:0006720, GO:0006721, GO:0008152, GO:0009056, GO:0009987, GO:0010817, GO:0016042, GO:0016101, GO:0016298, GO:0016787, GO:0016788, GO:0034308, GO:0034754, GO:0042445, GO:0042572, GO:0044237, GO:0044238, GO:0044255, GO:0044281, GO:0044424, GO:0044444, GO:0044464, GO:0044699, GO:0044710, GO:…	144.638	0.0962009	0.0984453	0.161352
ENSG00000006788	MYH13	chr17	Tight junction	hsa04530	microfilament motor activity, nucleotide binding, nucleoside binding, purine nucleoside binding, system process, muscle system process, motor activity, actin binding, catalytic activity, binding, protein binding, calmodulin binding, ATP binding, extracellular region, intracellular, cell, cytoplasm, cytoskeleton, muscle myosin complex, muscle contraction, response to stress, cell communication, cy…	GO:0000146, GO:0000166, GO:0001882, GO:0001883, GO:0003008, GO:0003012, GO:0003774, GO:0003779, GO:0003824, GO:0005488, GO:0005515, GO:0005516, GO:0005524, GO:0005576, GO:0005622, GO:0005623, GO:0005737, GO:0005856, GO:0005859, GO:0006936, GO:0006950, GO:0007154, GO:0008092, GO:0009267, GO:0009605, GO:0009987, GO:0009991, GO:0015629, GO:0016459, GO:0016460, GO:0016462, GO:0016787, GO:0016817, GO:…	1.90797	1.83176	0.00568088	0.0137849
ENSG00000006831	ADIPOR2	chr12	AMPK signaling pathway, Longevity regulating pathway, Adipocytokine signaling pathway, Non-alcoholic fatty liver disease (NAFLD)	hsa04152, hsa04211, hsa04920, hsa04932	reproduction, angiogenesis, regulation of cell growth, blood vessel development, vasculature development, signal transducer activity, receptor activity, transmembrane signaling receptor activity, G-protein coupled receptor activity, binding, protein binding, cell, plasma membrane, organic acid metabolic process, lipid metabolic process, fatty acid metabolic process, transport, response to stress,…	GO:0000003, GO:0001525, GO:0001558, GO:0001568, GO:0001944, GO:0004871, GO:0004872, GO:0004888, GO:0004930, GO:0005488, GO:0005515, GO:0005623, GO:0005886, GO:0006082, GO:0006629, GO:0006631, GO:0006810, GO:0006950, GO:0007154, GO:0007165, GO:0007166, GO:0007186, GO:0007275, GO:0007507, GO:0007565, GO:0007584, GO:0008152, GO:0008643, GO:0008645, GO:0009605, GO:0009611, GO:0009653, GO:0009719, GO:…	320.17	0.241349	7.95888e-07	4.44719e-06
ENSG00000236801	RPL24P8	chr9					12.3137	2.92263	1.33325e-20	5.4556e-19
ENSG00000007001	UPP2	chr2	Pyrimidine metabolism, Drug metabolism - other enzymes, Metabolic pathways	hsa00240, hsa00983, hsa01100	catalytic activity, uridine phosphorylase activity, binding, protein binding, intracellular, cell, cytoplasm, cytosol, cytoskeleton, intermediate filament, nucleobase-containing compound metabolic process, pyrimidine nucleoside metabolic process, pyrimidine nucleotide metabolic process, pyrimidine nucleotide biosynthetic process, UMP biosynthetic process, cellular aromatic compound metabolic proc…	GO:0003824, GO:0004850, GO:0005488, GO:0005515, GO:0005622, GO:0005623, GO:0005737, GO:0005829, GO:0005856, GO:0005882, GO:0006139, GO:0006213, GO:0006220, GO:0006221, GO:0006222, GO:0006725, GO:0006753, GO:0006793, GO:0006796, GO:0006807, GO:0008152, GO:0008655, GO:0009056, GO:0009058, GO:0009116, GO:0009117, GO:0009119, GO:0009123, GO:0009124, GO:0009129, GO:0009130, GO:0009156, GO:0009161, GO:…	0.188325	-0.337298	0.858011	1
ENSG00000007047	MARK4	chr19			nucleotide binding, microtubule cytoskeleton organization, mitotic cell cycle, nuclear division, microtubule bundle formation, nucleoside binding, purine nucleoside binding, catalytic activity, protein kinase activity, protein serine/threonine kinase activity, binding, protein binding, ATP binding, intracellular, cell, cytoplasm, centrosome, microtubule organizing center, cytosol, cytoskeleton, c…	GO:0000166, GO:0000226, GO:0000278, GO:0000280, GO:0001578, GO:0001882, GO:0001883, GO:0003824, GO:0004672, GO:0004674, GO:0005488, GO:0005515, GO:0005524, GO:0005622, GO:0005623, GO:0005737, GO:0005813, GO:0005815, GO:0005829, GO:0005856, GO:0005929, GO:0006464, GO:0006468, GO:0006793, GO:0006796, GO:0006996, GO:0007010, GO:0007017, GO:0007049, GO:0007067, GO:0007275, GO:0007399, GO:0008017, GO:…	145.774	-0.305549	3.20138e-06	1.60523e-05
ENSG00000270641	TSIX	chrX					35.6657	2.89199	0.00674111	0.0160171
ENSG00000007080	CCDC124	chr19			nucleic acid binding, RNA binding, binding, intracellular, cell, cytoplasm, microtubule organizing center, cytoskeleton, plasma membrane, cell cycle, cellular process, microtubule cytoskeleton, membrane, midbody, organelle, non-membrane-bounded organelle, intracellular organelle, intracellular non-membrane-bounded organelle, organelle part, intracellular part, cytoskeletal part, intracellular org…	GO:0003676, GO:0003723, GO:0005488, GO:0005622, GO:0005623, GO:0005737, GO:0005815, GO:0005856, GO:0005886, GO:0007049, GO:0009987, GO:0015630, GO:0016020, GO:0030496, GO:0043226, GO:0043228, GO:0043229, GO:0043232, GO:0044422, GO:0044424, GO:0044430, GO:0044446, GO:0044464, GO:0044699, GO:0044763, GO:0044822, GO:0051301, GO:0071944, GO:0097159, GO:1901363	82.392	-0.235014	0.00890979	0.0204686
ENSG00000007129	CEACAM21	chr19			membrane, integral component of membrane, intrinsic component of membrane, membrane part	GO:0016020, GO:0016021, GO:0031224, GO:0044425	2.02746	-1.56692	0.000419397	0.00134389
ENSG00000007168	PAFAH1B1	chr17	Metabolic pathways, Ether lipid metabolism	hsa01100, hsa00565	reproduction, G2/M transition of mitotic cell cycle, establishment of mitotic spindle orientation, MAPK cascade, microtubule cytoskeleton organization, astral microtubule, mitotic cell cycle, nuclear division, chromosome, centromeric region, kinetochore, sister chromatid segregation, cell morphogenesis, cell morphogenesis involved in differentiation, skeletal system development, regulation of cel…	GO:0000003, GO:0000086, GO:0000132, GO:0000165, GO:0000226, GO:0000235, GO:0000278, GO:0000280, GO:0000775, GO:0000776, GO:0000819, GO:0000902, GO:0000904, GO:0001501, GO:0001558, GO:0001667, GO:0001675, GO:0001736, GO:0001738, GO:0001764, GO:0001932, GO:0001933, GO:0001959, GO:0001961, GO:0002009, GO:0002064, GO:0002065, GO:0002066, GO:0002376, GO:0002520, GO:0002521, GO:0002573, GO:0003006, GO:…	943.658	-0.0175137	0.697989	0.774489
ENSG00000007171	NOS2	chr17	Metabolic pathways, Calcium signaling pathway, Tuberculosis, Pathways in cancer, HIF-1 signaling pathway, Leishmaniasis, Amoebiasis, Arginine and proline metabolism, Toxoplasmosis, Pertussis, Chagas disease (American trypanosomiasis), Salmonella infection, Small cell lung cancer, Peroxisome, Arginine biosynthesis	hsa01100, hsa04020, hsa05152, hsa05200, hsa04066, hsa05140, hsa05146, hsa00330, hsa05145, hsa05133, hsa05142, hsa05132, hsa05222, hsa04146, hsa00220	nucleotide binding, response to hypoxia, cytokine production, regulation of cytokine production, cell killing, leukocyte mediated cytotoxicity, regulation of leukocyte mediated cytotoxicity, positive regulation of leukocyte mediated cytotoxicity, innate immune response in mucosa, response to molecule of bacterial origin, organ or tissue specific immune response, immune system process, mucosal imm…	GO:0000166, GO:0001666, GO:0001816, GO:0001817, GO:0001906, GO:0001909, GO:0001910, GO:0001912, GO:0002227, GO:0002237, GO:0002251, GO:0002376, GO:0002385, GO:0002532, GO:0002534, GO:0002790, GO:0002791, GO:0003008, GO:0003013, GO:0003018, GO:0003824, GO:0004497, GO:0004517, GO:0005102, GO:0005488, GO:0005515, GO:0005516, GO:0005622, GO:0005623, GO:0005634, GO:0005737, GO:0005777, GO:0005829, GO:…	2.79114	-0.926128	0.00985232	0.0223634
ENSG00000007174	DNAH9	chr17	Huntington's disease	hsa05016	reproduction, nucleotide binding, nucleoside binding, purine nucleoside binding, motor activity, microtubule motor activity, catalytic activity, binding, ATP binding, intracellular, cell, cytoplasm, cytoskeleton, microtubule, microtubule associated complex, cilium, axoneme, movement of cell or subcellular component, microtubule-based process, microtubule-based movement, gamete generation, spermat…	GO:0000003, GO:0000166, GO:0001882, GO:0001883, GO:0003774, GO:0003777, GO:0003824, GO:0005488, GO:0005524, GO:0005622, GO:0005623, GO:0005737, GO:0005856, GO:0005874, GO:0005875, GO:0005929, GO:0005930, GO:0006928, GO:0007017, GO:0007018, GO:0007276, GO:0007283, GO:0009987, GO:0015630, GO:0016043, GO:0016462, GO:0016787, GO:0016817, GO:0016818, GO:0016887, GO:0017076, GO:0017111, GO:0019953, GO:…	0.944755	0.134044	0.822994	0.874315
ENSG00000007202	KIAA0100	chr17			extracellular region	GO:0005576	664.411	-0.538971	1.77584e-47	9.41637e-45
ENSG00000007237	GAS7	chr17			nucleic acid binding transcription factor activity, transcription factor activity, sequence-specific DNA binding, binding, protein binding, intracellular, cell, cytoplasm, nucleobase-containing compound metabolic process, transcription, DNA-templated, regulation of transcription, DNA-templated, cellular aromatic compound metabolic process, nitrogen compound metabolic process, cell cycle, cell cyc…	GO:0001071, GO:0003700, GO:0005488, GO:0005515, GO:0005622, GO:0005623, GO:0005737, GO:0006139, GO:0006351, GO:0006355, GO:0006725, GO:0006807, GO:0007049, GO:0007050, GO:0007275, GO:0007399, GO:0008152, GO:0009058, GO:0009059, GO:0009889, GO:0009987, GO:0010467, GO:0010468, GO:0010556, GO:0016070, GO:0018130, GO:0019219, GO:0019222, GO:0019438, GO:0022402, GO:0030154, GO:0031323, GO:0031326, GO:…	578.977	-0.429848	0.00037114	0.00120181
ENSG00000007255	TRAPPC6A	chr19			Golgi membrane, binding, protein binding, intracellular, cell, cytoplasm, endoplasmic reticulum, Golgi apparatus, cytosol, protein complex assembly, transport, ER to Golgi vesicle-mediated transport, membrane budding, vesicle coating, vesicle targeting, organelle organization, cellular process, endomembrane system, membrane, cellular component organization, vesicle organization, vesicle-mediated …	GO:0000139, GO:0005488, GO:0005515, GO:0005622, GO:0005623, GO:0005737, GO:0005783, GO:0005794, GO:0005829, GO:0006461, GO:0006810, GO:0006888, GO:0006900, GO:0006901, GO:0006903, GO:0006996, GO:0009987, GO:0012505, GO:0016020, GO:0016043, GO:0016050, GO:0016192, GO:0022607, GO:0031090, GO:0032438, GO:0033059, GO:0043226, GO:0043227, GO:0043229, GO:0043231, GO:0043473, GO:0043933, GO:0044085, GO:…	11.165	-0.368089	0.0383172	0.0726767
ENSG00000007264	MATK	chr19	Neurotrophin signaling pathway	hsa04722	nucleotide binding, nucleoside binding, purine nucleoside binding, immune system process, catalytic activity, protein kinase activity, protein tyrosine kinase activity, non-membrane spanning protein tyrosine kinase activity, receptor binding, binding, protein binding, ATP binding, intracellular, cell, cytoplasm, cytosol, plasma membrane, cellular protein modification process, protein phosphorylat…	GO:0000166, GO:0001882, GO:0001883, GO:0002376, GO:0003824, GO:0004672, GO:0004713, GO:0004715, GO:0005102, GO:0005488, GO:0005515, GO:0005524, GO:0005622, GO:0005623, GO:0005737, GO:0005829, GO:0005886, GO:0006464, GO:0006468, GO:0006793, GO:0006796, GO:0006928, GO:0006950, GO:0006952, GO:0006955, GO:0007154, GO:0007165, GO:0007166, GO:0007167, GO:0007169, GO:0007498, GO:0008152, GO:0008283, GO:…	2.31556	-0.974452	0.0341134	0.0657319
ENSG00000007312	CD79B	chr17	B cell receptor signaling pathway	hsa04662	cell activation, adaptive immune response, activation of immune response, immune system process, immune response-activating cell surface receptor signaling pathway, immune system development, leukocyte differentiation, regulation of immune system process, positive regulation of immune system process, immune response-activating signal transduction, immune response-regulating signaling pathway, imm…	GO:0001775, GO:0002250, GO:0002253, GO:0002376, GO:0002429, GO:0002520, GO:0002521, GO:0002682, GO:0002684, GO:0002757, GO:0002764, GO:0002768, GO:0004871, GO:0004872, GO:0004888, GO:0005488, GO:0005515, GO:0005576, GO:0005622, GO:0005623, GO:0005634, GO:0005654, GO:0005737, GO:0005794, GO:0005886, GO:0005887, GO:0006955, GO:0007154, GO:0007165, GO:0007166, GO:0007275, GO:0009897, GO:0009986, GO:…	5.38146	-0.354823	0.194715	0.284136
ENSG00000007314	SCN4A	chr17			action potential, voltage-gated sodium channel complex, system process, muscle system process, transporter activity, ion channel activity, voltage-gated ion channel activity, voltage-gated sodium channel activity, cation channel activity, sodium channel activity, cell, plasma membrane, integral component of plasma membrane, transport, ion transport, cation transport, potassium ion transport, sodi…	GO:0001508, GO:0001518, GO:0003008, GO:0003012, GO:0005215, GO:0005216, GO:0005244, GO:0005248, GO:0005261, GO:0005272, GO:0005623, GO:0005886, GO:0005887, GO:0006810, GO:0006811, GO:0006812, GO:0006813, GO:0006814, GO:0006936, GO:0007154, GO:0008324, GO:0009987, GO:0015075, GO:0015077, GO:0015081, GO:0015267, GO:0015672, GO:0015696, GO:0015871, GO:0016020, GO:0016021, GO:0019226, GO:0019228, GO:…	10.6748	0.243297	0.416444	0.522225
ENSG00000007341	ST7L	chr1			regulation of cell growth, cellular process, membrane, integral component of membrane, cellular component organization, cell growth, negative regulation of cell growth, intrinsic component of membrane, growth, regulation of growth, membrane part, single-organism process, single-organism cellular process, negative regulation of growth, negative regulation of biological process, negative regulation…	GO:0001558, GO:0009987, GO:0016020, GO:0016021, GO:0016043, GO:0016049, GO:0030308, GO:0031224, GO:0040007, GO:0040008, GO:0044425, GO:0044699, GO:0044763, GO:0045926, GO:0048519, GO:0048523, GO:0050789, GO:0050794, GO:0051128, GO:0065007, GO:0071840	150.211	0.0711635	0.233608	0.329607
ENSG00000007350	TKTL1	chrX	Metabolic pathways, Pentose phosphate pathway, Carbon metabolism, Biosynthesis of amino acids	hsa01100, hsa00030, hsa01200, hsa01230	catalytic activity, transketolase activity, binding, intracellular, cell, nucleus, cytoplasm, carbohydrate metabolic process, monosaccharide metabolic process, glucose metabolic process, glucose catabolic process, cellular aromatic compound metabolic process, vitamin metabolic process, water-soluble vitamin metabolic process, thiamine metabolic process, sulfur compound metabolic process, nitrogen…	GO:0003824, GO:0004802, GO:0005488, GO:0005622, GO:0005623, GO:0005634, GO:0005737, GO:0005975, GO:0005996, GO:0006006, GO:0006007, GO:0006725, GO:0006766, GO:0006767, GO:0006772, GO:0006790, GO:0006807, GO:0008152, GO:0009056, GO:0009987, GO:0016052, GO:0016740, GO:0016744, GO:0019318, GO:0019320, GO:0034641, GO:0042723, GO:0043167, GO:0043169, GO:0043226, GO:0043227, GO:0043229, GO:0043231, GO:…	38.0895	0.143521	0.390861	0.496541
ENSG00000272506	ENSG00000272506	chr1					11.2534	2.86849	1.51027e-21	7.17153e-20
ENSG00000007384	RHBDF1	chr16			Golgi membrane, binding, protein binding, intracellular, cell, cytoplasm, endoplasmic reticulum, endoplasmic reticulum membrane, Golgi apparatus, proteolysis, transport, movement of cell or subcellular component, cell communication, signal transduction, cell surface receptor signaling pathway, enzyme linked receptor protein signaling pathway, transmembrane receptor protein tyrosine kinase signali…	GO:0000139, GO:0005488, GO:0005515, GO:0005622, GO:0005623, GO:0005737, GO:0005783, GO:0005789, GO:0005794, GO:0006508, GO:0006810, GO:0006928, GO:0007154, GO:0007165, GO:0007166, GO:0007167, GO:0007169, GO:0007173, GO:0008104, GO:0008152, GO:0008283, GO:0009056, GO:0009057, GO:0009306, GO:0009894, GO:0009966, GO:0009987, GO:0010498, GO:0010646, GO:0012505, GO:0015031, GO:0016020, GO:0016021, GO:…	95.6074	-0.0219497	0.845855	0.890904
ENSG00000187268	FAM9C	chrX			reproduction, developmental process involved in reproduction, binding, protein binding, intracellular, cell, nucleus, gamete generation, germ cell development, spermatogenesis, spermatid development, cellular process, sexual reproduction, cellular process involved in reproduction in multicellular organism, reproductive process, cell differentiation, multicellular organismal process, developmental…	GO:0000003, GO:0003006, GO:0005488, GO:0005515, GO:0005622, GO:0005623, GO:0005634, GO:0007276, GO:0007281, GO:0007283, GO:0007286, GO:0009987, GO:0019953, GO:0022412, GO:0022414, GO:0030154, GO:0032501, GO:0032502, GO:0032504, GO:0043226, GO:0043227, GO:0043229, GO:0043231, GO:0044424, GO:0044464, GO:0044699, GO:0044702, GO:0044703, GO:0044763, GO:0044767, GO:0048232, GO:0048468, GO:0048515, GO:…	8.74249	2.84198	0.00146031	0.00412473
ENSG00000007402	CACNA2D2	chr3	MAPK signaling pathway, Oxytocin signaling pathway, Dilated cardiomyopathy, Adrenergic signaling in cardiomyocytes, Hypertrophic cardiomyopathy (HCM), Cardiac muscle contraction, Arrhythmogenic right ventricular cardiomyopathy (ARVC)	hsa04010, hsa04921, hsa05414, hsa04261, hsa05410, hsa04260, hsa05412	peptide secretion, regulation of peptide secretion, system process, circulatory system process, heart process, transporter activity, ion channel activity, voltage-gated ion channel activity, voltage-gated calcium channel activity, cation channel activity, calcium channel activity, binding, cell, plasma membrane, voltage-gated calcium channel complex, transport, ion transport, cation transport, ca…	GO:0002790, GO:0002791, GO:0003008, GO:0003013, GO:0003015, GO:0005215, GO:0005216, GO:0005244, GO:0005245, GO:0005261, GO:0005262, GO:0005488, GO:0005623, GO:0005886, GO:0005891, GO:0006810, GO:0006811, GO:0006812, GO:0006816, GO:0007154, GO:0007267, GO:0007268, GO:0007528, GO:0008015, GO:0008016, GO:0008104, GO:0008324, GO:0009306, GO:0009914, GO:0009987, GO:0010646, GO:0010817, GO:0015031, GO:…	35.5304	0.0400966	0.792456	0.850149
ENSG00000007516	BAIAP3	chr16	Transcriptional misregulation in cancer	hsa05202	regulation of neurotransmitter levels, binding, protein binding, cell, transport, neurotransmitter transport, cell communication, signal transduction, G-protein coupled receptor signaling pathway, cell-cell signaling, chemical synaptic transmission, neurotransmitter secretion, protein C-terminus binding, cellular process, signaling, signal release, secretion by cell, synapse part, cell part, sing…	GO:0001505, GO:0005488, GO:0005515, GO:0005623, GO:0006810, GO:0006836, GO:0007154, GO:0007165, GO:0007186, GO:0007267, GO:0007268, GO:0007269, GO:0008022, GO:0009987, GO:0023052, GO:0023061, GO:0032940, GO:0044456, GO:0044464, GO:0044699, GO:0044700, GO:0044763, GO:0044765, GO:0045202, GO:0046903, GO:0050789, GO:0050794, GO:0050896, GO:0051179, GO:0051234, GO:0051641, GO:0051649, GO:0051716, GO:…	17.9414	-0.0435653	0.816212	0.869032
ENSG00000007520	TSR3	chr16			nucleobase-containing compound metabolic process, rRNA processing, RNA processing, cellular aromatic compound metabolic process, nitrogen compound metabolic process, metabolic process, cellular process, gene expression, RNA metabolic process, rRNA metabolic process, ribonucleoprotein complex biogenesis, maturation of SSU-rRNA, ncRNA processing, cellular nitrogen compound metabolic process, ncRNA …	GO:0006139, GO:0006364, GO:0006396, GO:0006725, GO:0006807, GO:0008152, GO:0009987, GO:0010467, GO:0016070, GO:0016072, GO:0022613, GO:0030490, GO:0034470, GO:0034641, GO:0034660, GO:0042254, GO:0042274, GO:0043170, GO:0044085, GO:0044237, GO:0044238, GO:0044260, GO:0046483, GO:0071704, GO:0071840, GO:0090304, GO:1901360	76.0257	-0.182196	0.0849249	0.142242
ENSG00000007541	PIGQ	chr16	Metabolic pathways, Glycosylphosphatidylinositol(GPI)-anchor biosynthesis	hsa01100, hsa00563	glycosylphosphatidylinositol-N-acetylglucosaminyltransferase (GPI-GnT) complex, catalytic activity, intracellular, cell, cytoplasm, endoplasmic reticulum, endoplasmic reticulum membrane, carbohydrate metabolic process, cellular protein modification process, protein lipidation, GPI anchor metabolic process, GPI anchor biosynthetic process, lipid metabolic process, membrane lipid metabolic process,…	GO:0000506, GO:0003824, GO:0005622, GO:0005623, GO:0005737, GO:0005783, GO:0005789, GO:0005975, GO:0006464, GO:0006497, GO:0006505, GO:0006506, GO:0006629, GO:0006643, GO:0006644, GO:0006650, GO:0006661, GO:0006664, GO:0006793, GO:0006796, GO:0008152, GO:0008194, GO:0008375, GO:0008610, GO:0008654, GO:0009058, GO:0009059, GO:0009247, GO:0009987, GO:0012505, GO:0016020, GO:0016021, GO:0016254, GO:…	27.6332	-0.581094	1.73699e-07	1.08784e-06
ENSG00000007545	CRAMP1	chr16			nucleic acid binding, DNA binding, binding, intracellular, cell, nucleus, organelle, membrane-bounded organelle, intracellular organelle, intracellular membrane-bounded organelle, intracellular part, cell part, organic cyclic compound binding, heterocyclic compound binding	GO:0003676, GO:0003677, GO:0005488, GO:0005622, GO:0005623, GO:0005634, GO:0043226, GO:0043227, GO:0043229, GO:0043231, GO:0044424, GO:0044464, GO:0097159, GO:1901363	111.645	-0.097347	0.144923	0.2227
ENSG00000007866	TEAD3	chr6	Hippo signaling pathway, Hippo signaling pathway -multiple species	hsa04390, hsa04392	reproduction, nucleic acid binding transcription factor activity, RNA polymerase II transcription factor binding, nucleic acid binding, DNA binding, transcription factor activity, sequence-specific DNA binding, binding, protein binding, intracellular, cell, nucleus, nucleoplasm, nucleobase-containing compound metabolic process, transcription, DNA-templated, DNA-templated transcription, initiation…	GO:0000003, GO:0001071, GO:0001085, GO:0003676, GO:0003677, GO:0003700, GO:0005488, GO:0005515, GO:0005622, GO:0005623, GO:0005634, GO:0005654, GO:0006139, GO:0006351, GO:0006352, GO:0006355, GO:0006357, GO:0006366, GO:0006367, GO:0006725, GO:0006807, GO:0007154, GO:0007165, GO:0007275, GO:0007399, GO:0007405, GO:0007565, GO:0008134, GO:0008152, GO:0008283, GO:0008356, GO:0009058, GO:0009059, GO:…	151.638	-0.365052	0.000173856	0.000606163
ENSG00000170579	DLGAP1	chr18	Glutamatergic synapse	hsa04724	binding, protein binding, cell, plasma membrane, cell communication, cell-cell signaling, chemical synaptic transmission, cellular process, membrane, protein domain specific binding, signaling, cell junction, protein complex binding, membrane part, synapse part, plasma membrane part, cell part, single-organism process, single organism signaling, single-organism cellular process, macromolecular co…	GO:0005488, GO:0005515, GO:0005623, GO:0005886, GO:0007154, GO:0007267, GO:0007268, GO:0009987, GO:0016020, GO:0019904, GO:0023052, GO:0030054, GO:0032403, GO:0044425, GO:0044456, GO:0044459, GO:0044464, GO:0044699, GO:0044700, GO:0044763, GO:0044877, GO:0045202, GO:0045211, GO:0071944, GO:0097060, GO:0098590, GO:0098794, GO:0098916, GO:0099536, GO:0099537	25.8428	2.83634	5.72926e-10	5.54875e-09
ENSG00000007923	DNAJC11	chr1			binding, protein binding, extracellular region, intracellular, cell, cytoplasm, mitochondrion, mitochondrial envelope, mitochondrial inner membrane, membrane, organelle inner membrane, organelle membrane, mitochondrial membrane, organelle envelope, envelope, vesicle, membrane-bounded vesicle, organelle, membrane-bounded organelle, intracellular organelle, extracellular organelle, intracellular me…	GO:0005488, GO:0005515, GO:0005576, GO:0005622, GO:0005623, GO:0005737, GO:0005739, GO:0005740, GO:0005743, GO:0016020, GO:0019866, GO:0031090, GO:0031966, GO:0031967, GO:0031975, GO:0031982, GO:0031988, GO:0043226, GO:0043227, GO:0043229, GO:0043230, GO:0043231, GO:0044421, GO:0044422, GO:0044424, GO:0044429, GO:0044444, GO:0044446, GO:0044464, GO:0070062, GO:1903561	373.977	-0.130656	0.0204835	0.0423446
ENSG00000169507	SLC38A11	chr2			amino acid transmembrane transport, transporter activity, organic acid transmembrane transporter activity, intracellular, cell, cytoplasm, endoplasmic reticulum, transport, ion transport, cation transport, sodium ion transport, endomembrane system, amino acid transmembrane transporter activity, monovalent inorganic cation transport, organic acid transport, membrane, integral component of membrane…	GO:0003333, GO:0005215, GO:0005342, GO:0005622, GO:0005623, GO:0005737, GO:0005783, GO:0006810, GO:0006811, GO:0006812, GO:0006814, GO:0012505, GO:0015171, GO:0015672, GO:0015849, GO:0016020, GO:0016021, GO:0022857, GO:0022891, GO:0022892, GO:0030001, GO:0031224, GO:0043226, GO:0043227, GO:0043229, GO:0043231, GO:0044424, GO:0044425, GO:0044444, GO:0044464, GO:0044699, GO:0044765, GO:0046943, GO:…	41.2655	2.80294	4.2327e-26	3.45291e-24
ENSG00000007944	MYLIP	chr6			protein polyubiquitination, catalytic activity, ubiquitin-protein transferase activity, binding, protein binding, intracellular, cell, cytoplasm, cytosol, cytoskeleton, plasma membrane, cellular protein modification process, proteolysis, ubiquitin-dependent protein catabolic process, movement of cell or subcellular component, multicellular organism development, nervous system development, cytoske…	GO:0000209, GO:0003824, GO:0004842, GO:0005488, GO:0005515, GO:0005622, GO:0005623, GO:0005737, GO:0005829, GO:0005856, GO:0005886, GO:0006464, GO:0006508, GO:0006511, GO:0006928, GO:0007275, GO:0007399, GO:0008092, GO:0008152, GO:0008270, GO:0009056, GO:0009057, GO:0009893, GO:0009894, GO:0009896, GO:0009987, GO:0010604, GO:0010984, GO:0010985, GO:0010988, GO:0010989, GO:0016020, GO:0016567, GO:…	101.421	-0.178888	0.0282799	0.0559705
ENSG00000007968	E2F2	chr1	Cell cycle, Hepatitis B, HTLV-I infection, Pathways in cancer, Melanoma, MicroRNAs in cancer, Endocrine resistance, Small cell lung cancer, Bladder cancer, Non-small cell lung cancer, Glioma, Chronic myeloid leukemia, Pancreatic cancer, Prostate cancer	hsa04110, hsa05161, hsa05166, hsa05200, hsa05218, hsa05206, hsa01522, hsa05222, hsa05219, hsa05223, hsa05214, hsa05220, hsa05212, hsa05215	regulatory region DNA binding, core promoter binding, regulatory region nucleic acid binding, nucleic acid binding transcription factor activity, nucleic acid binding, DNA binding, transcription factor activity, sequence-specific DNA binding, binding, protein binding, intracellular, cell, nucleus, nucleoplasm, transcription factor complex, nucleobase-containing compound metabolic process, transcr…	GO:0000975, GO:0001047, GO:0001067, GO:0001071, GO:0003676, GO:0003677, GO:0003700, GO:0005488, GO:0005515, GO:0005622, GO:0005623, GO:0005634, GO:0005654, GO:0005667, GO:0006139, GO:0006351, GO:0006352, GO:0006355, GO:0006366, GO:0006367, GO:0006725, GO:0006807, GO:0006915, GO:0007049, GO:0007154, GO:0007165, GO:0008134, GO:0008152, GO:0008219, GO:0009058, GO:0009059, GO:0009889, GO:0009987, GO:…	1.09482	-2.88027	3.85703e-08	2.70215e-07
ENSG00000008018	PSMB1	chr6	Proteasome	hsa03050	MAPK cascade, protein polyubiquitination, mitotic cell cycle, proteasome complex, establishment of planar polarity, morphogenesis of a polarized epithelium, morphogenesis of an epithelium, activation of innate immune response, innate immune response activating cell surface receptor signaling pathway, stimulatory C-type lectin receptor signaling pathway, activation of immune response, immune syste…	GO:0000165, GO:0000209, GO:0000278, GO:0000502, GO:0001736, GO:0001738, GO:0002009, GO:0002218, GO:0002220, GO:0002223, GO:0002253, GO:0002376, GO:0002429, GO:0002474, GO:0002478, GO:0002479, GO:0002682, GO:0002684, GO:0002757, GO:0002758, GO:0002764, GO:0002768, GO:0003824, GO:0004175, GO:0004298, GO:0005488, GO:0005515, GO:0005576, GO:0005622, GO:0005623, GO:0005634, GO:0005654, GO:0005737, GO:…	154.435	0.0824206	0.1253	0.197432
ENSG00000179914	ITLN1	chr1			regulation of protein phosphorylation, positive regulation of protein phosphorylation, binding, extracellular region, cell, plasma membrane, brush border, cellular protein modification process, protein phosphorylation, phosphorus metabolic process, phosphate-containing compound metabolic process, transport, metabolic process, carbohydrate transport, hexose transport, response to external stimulus…	GO:0001932, GO:0001934, GO:0005488, GO:0005576, GO:0005623, GO:0005886, GO:0005903, GO:0006464, GO:0006468, GO:0006793, GO:0006796, GO:0006810, GO:0008152, GO:0008643, GO:0008645, GO:0009605, GO:0009607, GO:0009624, GO:0009893, GO:0009987, GO:0010562, GO:0010604, GO:0010827, GO:0010828, GO:0015749, GO:0015758, GO:0016020, GO:0016310, GO:0019220, GO:0019222, GO:0019538, GO:0030246, GO:0031224, GO:…	26.2783	2.77356	0.000234252	0.000794533
ENSG00000008083	JARID2	chr6	Signaling pathways regulating pluripotency of stem cells	hsa04550	negative regulation of transcription from RNA polymerase II promoter, regulatory region DNA binding, transcription regulatory region sequence-specific DNA binding, RNA polymerase II regulatory region sequence-specific DNA binding, RNA polymerase II transcription factor activity, sequence-specific DNA binding, RNA polymerase II regulatory region DNA binding, regulatory region nucleic acid binding,…	GO:0000122, GO:0000975, GO:0000976, GO:0000977, GO:0000981, GO:0001012, GO:0001067, GO:0001071, GO:0001227, GO:0001889, GO:0002376, GO:0002520, GO:0003676, GO:0003677, GO:0003682, GO:0003690, GO:0003700, GO:0005488, GO:0005622, GO:0005623, GO:0005634, GO:0005654, GO:0006139, GO:0006325, GO:0006351, GO:0006355, GO:0006357, GO:0006366, GO:0006464, GO:0006479, GO:0006725, GO:0006807, GO:0006996, GO:…	254.229	0.307044	6.89574e-07	3.88469e-06
ENSG00000008086	CDKL5	chrX			nucleotide binding, cell morphogenesis, cell morphogenesis involved in differentiation, regulation of cell growth, ruffle, neuron migration, nucleoside binding, purine nucleoside binding, catalytic activity, protein kinase activity, protein serine/threonine kinase activity, cyclin-dependent protein serine/threonine kinase activity, binding, protein binding, ATP binding, intracellular, cell, nucle…	GO:0000166, GO:0000902, GO:0000904, GO:0001558, GO:0001726, GO:0001764, GO:0001882, GO:0001883, GO:0003824, GO:0004672, GO:0004674, GO:0004693, GO:0005488, GO:0005515, GO:0005524, GO:0005622, GO:0005623, GO:0005634, GO:0005654, GO:0005737, GO:0005886, GO:0006464, GO:0006468, GO:0006793, GO:0006796, GO:0006928, GO:0007049, GO:0007275, GO:0007399, GO:0007409, GO:0008152, GO:0008361, GO:0009653, GO:…	309.584	0.449442	1.24287e-05	5.56438e-05
ENSG00000008128	CDK11A	chr1			nucleotide binding, mitotic cell cycle, nuclear division, regulation of cell growth, nucleoside binding, purine nucleoside binding, catalytic activity, protein kinase activity, protein serine/threonine kinase activity, cyclin-dependent protein serine/threonine kinase activity, binding, protein binding, ATP binding, intracellular, cell, nucleus, cytoplasm, nucleobase-containing compound metabolic …	GO:0000166, GO:0000278, GO:0000280, GO:0001558, GO:0001882, GO:0001883, GO:0003824, GO:0004672, GO:0004674, GO:0004693, GO:0005488, GO:0005515, GO:0005524, GO:0005622, GO:0005623, GO:0005634, GO:0005737, GO:0006139, GO:0006351, GO:0006355, GO:0006396, GO:0006397, GO:0006464, GO:0006468, GO:0006725, GO:0006793, GO:0006796, GO:0006807, GO:0006915, GO:0006996, GO:0007049, GO:0007067, GO:0008152, GO:…	11.2101	-0.479284	0.0217149	0.0445393
ENSG00000008130	NADK	chr1	Metabolic pathways, Nicotinate and nicotinamide metabolism	hsa01100, hsa00760	nucleotide binding, nucleoside binding, purine nucleoside binding, catalytic activity, NAD+ kinase activity, binding, protein binding, ATP binding, intracellular, cell, cytoplasm, cytosol, nucleobase-containing compound metabolic process, purine nucleotide metabolic process, cellular aromatic compound metabolic process, coenzyme metabolic process, oxidoreduction coenzyme metabolic process, NADP m…	GO:0000166, GO:0001882, GO:0001883, GO:0003824, GO:0003951, GO:0005488, GO:0005515, GO:0005524, GO:0005622, GO:0005623, GO:0005737, GO:0005829, GO:0006139, GO:0006163, GO:0006725, GO:0006732, GO:0006733, GO:0006739, GO:0006741, GO:0006753, GO:0006793, GO:0006796, GO:0006807, GO:0008152, GO:0009058, GO:0009108, GO:0009116, GO:0009117, GO:0009119, GO:0009123, GO:0009126, GO:0009141, GO:0009144, GO:…	121.985	0.00360923	0.961382	0.974243
ENSG00000008196	TFAP2B	chr6			negative regulation of transcription from RNA polymerase II promoter, regulatory region DNA binding, transcription regulatory region sequence-specific DNA binding, RNA polymerase II regulatory region sequence-specific DNA binding, RNA polymerase II core promoter sequence-specific DNA binding, RNA polymerase II transcription factor activity, sequence-specific DNA binding, transcription factor acti…	GO:0000122, GO:0000975, GO:0000976, GO:0000977, GO:0000979, GO:0000981, GO:0000982, GO:0000983, GO:0000988, GO:0000989, GO:0001012, GO:0001046, GO:0001047, GO:0001067, GO:0001071, GO:0001076, GO:0001077, GO:0001104, GO:0001105, GO:0001106, GO:0001158, GO:0001190, GO:0001191, GO:0001228, GO:0001568, GO:0001654, GO:0001655, GO:0001656, GO:0001822, GO:0001944, GO:0002790, GO:0002791, GO:0003008, GO:…	0.176824	-1.09019	0.457843	1
ENSG00000008226	DLEC1	chr3			intracellular, cell, cytoplasm, cell proliferation, negative regulation of cell proliferation, cellular process, regulation of cell proliferation, intracellular part, cell part, single-organism process, negative regulation of biological process, negative regulation of cellular process, regulation of biological process, regulation of cellular process, biological regulation	GO:0005622, GO:0005623, GO:0005737, GO:0008283, GO:0008285, GO:0009987, GO:0042127, GO:0044424, GO:0044464, GO:0044699, GO:0048519, GO:0048523, GO:0050789, GO:0050794, GO:0065007	3.06249	0.563438	0.106826	0.17284
ENSG00000008256	CYTH3	chr7	Endocytosis, Phospholipase D signaling pathway	hsa04144, hsa04072	Golgi membrane, ruffle, guanyl-nucleotide exchange factor activity, ARF guanyl-nucleotide exchange factor activity, binding, protein binding, phospholipid binding, phosphatidylinositol-3,4,5-trisphosphate binding, intracellular, cell, cytoplasm, Golgi apparatus, cytosol, plasma membrane, transport, cell communication, cell adhesion, establishment or maintenance of cell polarity, signal transducti…	GO:0000139, GO:0001726, GO:0005085, GO:0005086, GO:0005488, GO:0005515, GO:0005543, GO:0005547, GO:0005622, GO:0005623, GO:0005737, GO:0005794, GO:0005829, GO:0005886, GO:0006810, GO:0007154, GO:0007155, GO:0007163, GO:0007165, GO:0007264, GO:0007265, GO:0008289, GO:0009898, GO:0009966, GO:0009987, GO:0010646, GO:0012505, GO:0016020, GO:0016192, GO:0019897, GO:0019898, GO:0022610, GO:0023051, GO:…	271.934	-0.00489336	0.934548	0.955496
ENSG00000008277	ADAM22	chr7			catalytic activity, endopeptidase activity, metalloendopeptidase activity, receptor binding, integrin binding, binding, protein binding, cell, plasma membrane, proteolysis, cell adhesion, negative regulation of cell adhesion, ensheathment of neurons, multicellular organism development, nervous system development, central nervous system development, peripheral nervous system development, behavior,…	GO:0003824, GO:0004175, GO:0004222, GO:0005102, GO:0005178, GO:0005488, GO:0005515, GO:0005623, GO:0005886, GO:0006508, GO:0007155, GO:0007162, GO:0007272, GO:0007275, GO:0007399, GO:0007417, GO:0007422, GO:0007610, GO:0007626, GO:0008152, GO:0008233, GO:0008237, GO:0008270, GO:0008344, GO:0008366, GO:0009987, GO:0010001, GO:0014037, GO:0014044, GO:0016020, GO:0016021, GO:0016787, GO:0019538, GO:…	54.5588	0.286141	0.0396926	0.0748781
ENSG00000008282	SYPL1	chr7			transporter activity, extracellular region, intracellular, cell, cytoplasm, plasma membrane, integral component of plasma membrane, transport, cell communication, cell-cell signaling, chemical synaptic transmission, synaptic vesicle, cellular process, endomembrane system, vesicle membrane, membrane, integral component of membrane, cytoplasmic, membrane-bounded vesicle, signaling, transport vesicl…	GO:0005215, GO:0005576, GO:0005622, GO:0005623, GO:0005737, GO:0005886, GO:0005887, GO:0006810, GO:0007154, GO:0007267, GO:0007268, GO:0008021, GO:0009987, GO:0012505, GO:0012506, GO:0016020, GO:0016021, GO:0016023, GO:0023052, GO:0030133, GO:0030141, GO:0030285, GO:0030658, GO:0030659, GO:0030672, GO:0031090, GO:0031224, GO:0031226, GO:0031300, GO:0031301, GO:0031410, GO:0031982, GO:0031988, GO:…	251.516	-0.151974	0.0444069	0.0823373
ENSG00000178776	C5orf46	chr5			extracellular region, vesicle, membrane-bounded vesicle, organelle, membrane-bounded organelle, extracellular organelle, extracellular region part, extracellular exosome, extracellular vesicle	GO:0005576, GO:0031982, GO:0031988, GO:0043226, GO:0043227, GO:0043230, GO:0044421, GO:0070062, GO:1903561	20.6844	2.75414	2.64121e-15	5.53285e-14
ENSG00000008294	SPAG9	chr17			reproduction, MAPK cascade, activation of MAPK activity, acrosomal vesicle, regulation of protein phosphorylation, positive regulation of protein phosphorylation, MAP-kinase scaffold activity, structural molecule activity, binding, protein binding, extracellular region, intracellular, cell, cytoplasm, microtubule organizing center, cytosol, cytoskeleton, protein complex assembly, cellular protein…	GO:0000003, GO:0000165, GO:0000187, GO:0001669, GO:0001932, GO:0001934, GO:0005078, GO:0005198, GO:0005488, GO:0005515, GO:0005576, GO:0005622, GO:0005623, GO:0005737, GO:0005815, GO:0005829, GO:0005856, GO:0006461, GO:0006464, GO:0006468, GO:0006793, GO:0006796, GO:0006810, GO:0006928, GO:0006950, GO:0007034, GO:0007154, GO:0007165, GO:0007254, GO:0007257, GO:0007275, GO:0007276, GO:0007283, GO:…	820.596	0.125421	0.000356021	0.00115686
ENSG00000008300	CELSR3	chr3			cell morphogenesis, cell morphogenesis involved in differentiation, establishment of planar polarity, morphogenesis of a polarized epithelium, neuron migration, regulation of protein phosphorylation, morphogenesis of an epithelium, signal transducer activity, receptor activity, transmembrane signaling receptor activity, G-protein coupled receptor activity, binding, calcium ion binding, protein bi…	GO:0000902, GO:0000904, GO:0001736, GO:0001738, GO:0001764, GO:0001932, GO:0002009, GO:0004871, GO:0004872, GO:0004888, GO:0004930, GO:0005488, GO:0005509, GO:0005515, GO:0005623, GO:0005886, GO:0006464, GO:0006468, GO:0006793, GO:0006796, GO:0006928, GO:0006935, GO:0006996, GO:0007154, GO:0007155, GO:0007156, GO:0007164, GO:0007165, GO:0007166, GO:0007186, GO:0007267, GO:0007275, GO:0007399, GO:…	5.50681	0.461885	0.112159	0.179946
ENSG00000265527	MIR5690	chr6					13.3103	2.73993	8.7846e-20	3.23101e-18
ENSG00000008323	PLEKHG6	chr12			spindle pole, guanyl-nucleotide exchange factor activity, Ras guanyl-nucleotide exchange factor activity, Rho guanyl-nucleotide exchange factor activity, GTPase activator activity, binding, protein binding, intracellular, cell, cytoplasm, spindle, cytoskeleton, microvillus, cell communication, signal transduction, small GTPase mediated signal transduction, Ras protein signal transduction, Rho pro…	GO:0000922, GO:0005085, GO:0005088, GO:0005089, GO:0005096, GO:0005488, GO:0005515, GO:0005622, GO:0005623, GO:0005737, GO:0005819, GO:0005856, GO:0005902, GO:0007154, GO:0007165, GO:0007264, GO:0007265, GO:0007266, GO:0008047, GO:0009966, GO:0009986, GO:0009987, GO:0010646, GO:0015630, GO:0023051, GO:0023052, GO:0030234, GO:0030695, GO:0032153, GO:0032154, GO:0032155, GO:0035023, GO:0035556, GO:…	1.1082	0.238476	0.759357	0.823975
ENSG00000008324	SS18L2	chr3					14.8194	0.117673	0.412479	0.518593
ENSG00000008382	MPND	chr19			catalytic activity, proteolysis, metabolic process, peptidase activity, hydrolase activity, protein metabolic process, macromolecule metabolic process, primary metabolic process, organic substance metabolic process	GO:0003824, GO:0006508, GO:0008152, GO:0008233, GO:0016787, GO:0019538, GO:0043170, GO:0044238, GO:0071704	84.5936	-0.387378	1.66211e-06	8.78759e-06
ENSG00000008394	MGST1	chr12	Platinum drug resistance, Glutathione metabolism, Metabolism of xenobiotics by cytochrome P450, Drug metabolism - cytochrome P450, Chemical carcinogenesis	hsa01524, hsa00480, hsa00980, hsa00982, hsa05204	reproduction, response to molecule of bacterial origin, developmental process involved in reproduction, catalytic activity, glutathione transferase activity, peroxidase activity, glutathione peroxidase activity, binding, protein binding, intracellular, cell, nucleus, cytoplasm, mitochondrion, mitochondrial envelope, mitochondrial outer membrane, mitochondrial inner membrane, peroxisome, peroxisom…	GO:0000003, GO:0002237, GO:0003006, GO:0003824, GO:0004364, GO:0004601, GO:0004602, GO:0005488, GO:0005515, GO:0005622, GO:0005623, GO:0005634, GO:0005737, GO:0005739, GO:0005740, GO:0005741, GO:0005743, GO:0005777, GO:0005778, GO:0005783, GO:0005789, GO:0006461, GO:0006518, GO:0006575, GO:0006749, GO:0006790, GO:0006805, GO:0006807, GO:0006950, GO:0006979, GO:0006982, GO:0007275, GO:0007548, GO:…	81.3287	0.130399	0.652026	0.735251
ENSG00000008405	CRY1	chr12	Circadian rhythm	hsa04710	cell cycle checkpoint, DNA damage checkpoint, negative regulation of transcription from RNA polymerase II promoter, nucleotide binding, regulatory region DNA binding, transcription regulatory region sequence-specific DNA binding, transcription factor activity, protein binding, transcription factor activity, transcription factor binding, core promoter sequence-specific DNA binding, core promoter b…	GO:0000075, GO:0000077, GO:0000122, GO:0000166, GO:0000975, GO:0000976, GO:0000988, GO:0000989, GO:0001046, GO:0001047, GO:0001067, GO:0003008, GO:0003676, GO:0003677, GO:0003690, GO:0004871, GO:0004872, GO:0005102, GO:0005488, GO:0005515, GO:0005622, GO:0005623, GO:0005634, GO:0005737, GO:0005739, GO:0005975, GO:0005996, GO:0006006, GO:0006094, GO:0006139, GO:0006351, GO:0006355, GO:0006357, GO:…	127.297	0.198811	0.0400839	0.0754429
ENSG00000008438	PGLYRP1	chr19			peptidoglycan metabolic process, cell activation, natural killer cell differentiation, cytokine production, regulation of cytokine production, negative regulation of cytokine production, activation of innate immune response, pattern recognition receptor signaling pathway, immune effector process, activation of immune response, cell activation involved in immune response, lymphocyte activation inv…	GO:0000270, GO:0001775, GO:0001779, GO:0001816, GO:0001817, GO:0001818, GO:0002218, GO:0002221, GO:0002252, GO:0002253, GO:0002263, GO:0002285, GO:0002323, GO:0002325, GO:0002366, GO:0002376, GO:0002520, GO:0002521, GO:0002682, GO:0002683, GO:0002684, GO:0002694, GO:0002695, GO:0002697, GO:0002698, GO:0002757, GO:0002758, GO:0002764, GO:0003824, GO:0004871, GO:0004872, GO:0005488, GO:0005539, GO:…	0.221489	1.6057	0.213049	1
ENSG00000008441	NFIX	chr19			negative regulation of transcription from RNA polymerase II promoter, RNA polymerase II transcription factor activity, sequence-specific DNA binding, nucleic acid binding transcription factor activity, nucleic acid binding, DNA binding, transcription factor activity, sequence-specific DNA binding, transcription factor activity, RNA polymerase II distal enhancer sequence-specific binding, binding,…	GO:0000122, GO:0000981, GO:0001071, GO:0003676, GO:0003677, GO:0003700, GO:0003705, GO:0005488, GO:0005515, GO:0005622, GO:0005623, GO:0005634, GO:0006139, GO:0006259, GO:0006260, GO:0006351, GO:0006355, GO:0006357, GO:0006366, GO:0006725, GO:0006807, GO:0008152, GO:0009058, GO:0009059, GO:0009889, GO:0009890, GO:0009891, GO:0009892, GO:0009893, GO:0009987, GO:0010467, GO:0010468, GO:0010556, GO:…	647.522	-0.171626	0.0223214	0.0456068
ENSG00000008513	ST3GAL1	chr8	Metabolic pathways, Mucin type O-Glycan biosynthesis, Glycosaminoglycan biosynthesis - keratan sulfate, Glycosphingolipid biosynthesis - globo series, Glycosphingolipid biosynthesis - ganglio series	hsa01100, hsa00512, hsa00533, hsa00603, hsa00604	Golgi membrane, ganglioside metabolic process, ganglioside biosynthetic process, catalytic activity, beta-galactoside (CMP) alpha-2,3-sialyltransferase activity, extracellular region, intracellular, cell, cytoplasm, Golgi apparatus, Golgi stack, carbohydrate metabolic process, aminoglycan metabolic process, aminoglycan biosynthetic process, glycosaminoglycan biosynthetic process, N-acetylneuramin…	GO:0000139, GO:0001573, GO:0001574, GO:0003824, GO:0003836, GO:0005576, GO:0005622, GO:0005623, GO:0005737, GO:0005794, GO:0005795, GO:0005975, GO:0006022, GO:0006023, GO:0006024, GO:0006054, GO:0006082, GO:0006464, GO:0006468, GO:0006486, GO:0006487, GO:0006493, GO:0006629, GO:0006643, GO:0006664, GO:0006665, GO:0006672, GO:0006687, GO:0006688, GO:0006790, GO:0006793, GO:0006796, GO:0006807, GO:…	1223.77	0.0613524	0.413221	0.519245
ENSG00000008516	MMP25	chr16			catalytic activity, endopeptidase activity, metalloendopeptidase activity, binding, calcium ion binding, extracellular region, proteinaceous extracellular matrix, cell, plasma membrane, proteolysis, response to stress, defense response, inflammatory response, metabolic process, peptidase activity, metallopeptidase activity, zinc ion binding, membrane, integral component of membrane, hydrolase act…	GO:0003824, GO:0004175, GO:0004222, GO:0005488, GO:0005509, GO:0005576, GO:0005578, GO:0005623, GO:0005886, GO:0006508, GO:0006950, GO:0006952, GO:0006954, GO:0008152, GO:0008233, GO:0008237, GO:0008270, GO:0016020, GO:0016021, GO:0016787, GO:0019538, GO:0031012, GO:0031224, GO:0031225, GO:0032502, GO:0043167, GO:0043169, GO:0043170, GO:0044238, GO:0044421, GO:0044425, GO:0044464, GO:0044699, GO:…	8.90326	0.14745	0.643035	0.727369
ENSG00000008517	IL32	chr16			immune system process, receptor binding, cytokine activity, binding, protein binding, extracellular region, extracellular space, intracellular, cell, cytoplasm, cytosol, response to stress, defense response, immune response, cell adhesion, membrane, biological adhesion, extracellular region part, intracellular part, cytoplasmic part, cell part, response to stimulus	GO:0002376, GO:0005102, GO:0005125, GO:0005488, GO:0005515, GO:0005576, GO:0005615, GO:0005622, GO:0005623, GO:0005737, GO:0005829, GO:0006950, GO:0006952, GO:0006955, GO:0007155, GO:0016020, GO:0022610, GO:0044421, GO:0044424, GO:0044444, GO:0044464, GO:0050896	32.0565	-0.476646	0.00316285	0.00822696
ENSG00000008710	PKD1	chr16			reproduction, regulation of cyclin-dependent protein serine/threonine kinase activity, G1/S transition of mitotic cell cycle, Golgi membrane, mitotic cell cycle, skeletal system development, cartilage condensation, blood vessel development, urogenital system development, metanephros development, in utero embryonic development, morphogenesis of a branching structure, kidney development, mesonephro…	GO:0000003, GO:0000079, GO:0000082, GO:0000139, GO:0000278, GO:0001501, GO:0001502, GO:0001568, GO:0001655, GO:0001656, GO:0001701, GO:0001763, GO:0001822, GO:0001823, GO:0001889, GO:0001890, GO:0001892, GO:0001932, GO:0001934, GO:0001944, GO:0001945, GO:0002009, GO:0002133, GO:0003006, GO:0003338, GO:0005215, GO:0005216, GO:0005261, GO:0005262, GO:0005488, GO:0005515, GO:0005576, GO:0005622, GO:…	512.395	-0.410424	5.85173e-07	3.32972e-06
ENSG00000008735	MAPK8IP2	chr22	MAPK signaling pathway	hsa04010	reproduction, MAPK cascade, cell morphogenesis, cell morphogenesis involved in differentiation, beta-amyloid binding, behavioral fear response, regulation of protein phosphorylation, positive regulation of protein phosphorylation, behavioral defense response, system process, MAP-kinase scaffold activity, structural molecule activity, binding, protein binding, intracellular, cell, cytoplasm, prote…	GO:0000003, GO:0000165, GO:0000902, GO:0000904, GO:0001540, GO:0001662, GO:0001932, GO:0001934, GO:0002209, GO:0003008, GO:0005078, GO:0005198, GO:0005488, GO:0005515, GO:0005622, GO:0005623, GO:0005737, GO:0006461, GO:0006464, GO:0006468, GO:0006793, GO:0006796, GO:0006810, GO:0006811, GO:0006950, GO:0006952, GO:0007154, GO:0007165, GO:0007166, GO:0007172, GO:0007215, GO:0007254, GO:0007267, GO:…	2.99785	0.134796	0.683724	0.762183
ENSG00000008838	MED24	chr17	Thyroid hormone signaling pathway	hsa04919	ubiquitin ligase complex, transcription factor activity, protein binding, transcription factor activity, transcription factor binding, transcription factor activity, RNA polymerase II transcription factor binding, RNA polymerase II transcription cofactor activity, transcription cofactor activity, transcription coactivator activity, catalytic activity, histone acetyltransferase activity, ubiquitin…	GO:0000151, GO:0000988, GO:0000989, GO:0001076, GO:0001104, GO:0003712, GO:0003713, GO:0003824, GO:0004402, GO:0004842, GO:0004872, GO:0005102, GO:0005488, GO:0005515, GO:0005622, GO:0005623, GO:0005634, GO:0005654, GO:0006139, GO:0006325, GO:0006351, GO:0006352, GO:0006355, GO:0006357, GO:0006366, GO:0006367, GO:0006461, GO:0006464, GO:0006473, GO:0006475, GO:0006725, GO:0006807, GO:0006996, GO:…	274.727	-0.268188	3.74035e-06	1.85393e-05
ENSG00000199568	RNU5A-1	chr15					11.5709	2.72345	8.11473e-23	4.5293e-21
ENSG00000008869	HEATR5B	chr2			extracellular region, membrane, vesicle, membrane-bounded vesicle, organelle, membrane-bounded organelle, extracellular organelle, extracellular region part, extracellular exosome, extracellular vesicle	GO:0005576, GO:0016020, GO:0031982, GO:0031988, GO:0043226, GO:0043227, GO:0043230, GO:0044421, GO:0070062, GO:1903561	381.403	-0.306133	2.66374e-07	1.61154e-06
ENSG00000008952	SEC62	chr3	Protein processing in endoplasmic reticulum, Protein export	hsa04141, hsa03060	receptor activity, transporter activity, intracellular, cell, cytoplasm, endoplasmic reticulum, endoplasmic reticulum membrane, rough endoplasmic reticulum, cytosol, cytoskeleton, protein targeting, protein targeting to membrane, cotranslational protein targeting to membrane, posttranslational protein targeting to membrane, transport, intracellular protein transport, response to stress, response …	GO:0004872, GO:0005215, GO:0005622, GO:0005623, GO:0005737, GO:0005783, GO:0005789, GO:0005791, GO:0005829, GO:0005856, GO:0006605, GO:0006612, GO:0006613, GO:0006620, GO:0006810, GO:0006886, GO:0006950, GO:0006986, GO:0007154, GO:0007165, GO:0008104, GO:0008565, GO:0009987, GO:0010033, GO:0012505, GO:0015031, GO:0016020, GO:0016021, GO:0016043, GO:0016234, GO:0016235, GO:0022892, GO:0023052, GO:…	665.811	0.252002	1.17222e-10	1.26959e-09
ENSG00000230986	DDX3P2	chrX					9.61025	2.71218	4.59308e-18	1.32094e-16
ENSG00000009307	CSDE1	chr1			reproduction, nuclear-transcribed mRNA catabolic process, developmental process involved in reproduction, nucleic acid binding, DNA binding, RNA binding, binding, protein binding, intracellular, cell, cytoplasm, mitochondrion, mitochondrial envelope, mitochondrial inner membrane, Golgi apparatus, plasma membrane, nucleobase-containing compound metabolic process, transcription, DNA-templated, regu…	GO:0000003, GO:0000956, GO:0003006, GO:0003676, GO:0003677, GO:0003723, GO:0005488, GO:0005515, GO:0005622, GO:0005623, GO:0005737, GO:0005739, GO:0005740, GO:0005743, GO:0005794, GO:0005886, GO:0006139, GO:0006351, GO:0006355, GO:0006401, GO:0006402, GO:0006725, GO:0006807, GO:0007275, GO:0007548, GO:0008152, GO:0008406, GO:0008584, GO:0009056, GO:0009057, GO:0009058, GO:0009059, GO:0009889, GO:…	1908	0.364855	8.92066e-05	0.000333062
ENSG00000009335	UBE3C	chr7	Ubiquitin mediated proteolysis	hsa04120	protein polyubiquitination, proteasome complex, catalytic activity, ubiquitin-protein transferase activity, binding, protein binding, intracellular, cell, nucleus, cytoplasm, cellular protein modification process, proteolysis, ubiquitin-dependent protein catabolic process, metabolic process, catabolic process, macromolecule catabolic process, cellular process, protein ubiquitination, transferase …	GO:0000209, GO:0000502, GO:0003824, GO:0004842, GO:0005488, GO:0005515, GO:0005622, GO:0005623, GO:0005634, GO:0005737, GO:0006464, GO:0006508, GO:0006511, GO:0008152, GO:0009056, GO:0009057, GO:0009987, GO:0016567, GO:0016740, GO:0016874, GO:0019538, GO:0019787, GO:0019941, GO:0030163, GO:0032446, GO:0032991, GO:0036211, GO:0042787, GO:0043170, GO:0043226, GO:0043227, GO:0043229, GO:0043231, GO:…	511.046	-0.139531	0.00117231	0.00338757
ENSG00000009413	REV3L	chr6	Metabolic pathways, Fanconi anemia pathway, Platinum drug resistance	hsa01100, hsa03460, hsa01524	nucleotide binding, DNA synthesis involved in DNA repair, nucleic acid binding, DNA binding, catalytic activity, DNA-directed DNA polymerase activity, nuclease activity, exonuclease activity, binding, protein binding, intracellular, cell, nucleus, nucleoplasm, nucleolus, nucleobase-containing compound metabolic process, DNA metabolic process, DNA replication, DNA-dependent DNA replication, DNA re…	GO:0000166, GO:0000731, GO:0003676, GO:0003677, GO:0003824, GO:0003887, GO:0004518, GO:0004527, GO:0005488, GO:0005515, GO:0005622, GO:0005623, GO:0005634, GO:0005654, GO:0005730, GO:0006139, GO:0006259, GO:0006260, GO:0006261, GO:0006281, GO:0006301, GO:0006725, GO:0006807, GO:0006950, GO:0006974, GO:0008152, GO:0008408, GO:0009058, GO:0009059, GO:0009987, GO:0016035, GO:0016740, GO:0016772, GO:…	675.212	0.470739	1.83889e-23	1.0961e-21
ENSG00000265520	MIR548V	chr8					9.79928	2.7031	1.11862e-16	2.74024e-15
ENSG00000009780	FAM76A	chr1			catalytic activity, endopeptidase activity, intracellular, cell, nucleus, cellular protein modification process, proteolysis, metabolic process, peptidase activity, cysteine-type peptidase activity, cellular process, hydrolase activity, protein desumoylation, SUMO-specific protease activity, peptidyl-amino acid modification, peptidyl-lysine modification, protein metabolic process, ubiquitin-like …	GO:0003824, GO:0004175, GO:0005622, GO:0005623, GO:0005634, GO:0006464, GO:0006508, GO:0008152, GO:0008233, GO:0008234, GO:0009987, GO:0016787, GO:0016926, GO:0016929, GO:0018193, GO:0018205, GO:0019538, GO:0019783, GO:0036211, GO:0043170, GO:0043226, GO:0043227, GO:0043229, GO:0043231, GO:0043412, GO:0044237, GO:0044238, GO:0044260, GO:0044267, GO:0044424, GO:0044464, GO:0070011, GO:0070646, GO:…	148.942	-0.351848	2.81513e-10	2.86717e-09
ENSG00000009790	TRAF3IP3	chr1			binding, protein binding, membrane, integral component of membrane, intrinsic component of membrane, membrane part	GO:0005488, GO:0005515, GO:0016020, GO:0016021, GO:0031224, GO:0044425	15.4443	-0.230892	0.43883	0.5438
ENSG00000009830	POMT2	chr14	Other types of O-glycan biosynthesis	hsa00514	mannosyltransferase activity, cell wall mannoprotein biosynthetic process, catalytic activity, dolichyl-phosphate-mannose-protein mannosyltransferase activity, binding, intracellular, cell, cytoplasm, endoplasmic reticulum, endoplasmic reticulum membrane, carbohydrate metabolic process, mannoprotein metabolic process, mannoprotein biosynthetic process, cellular protein modification process, prote…	GO:0000030, GO:0000032, GO:0003824, GO:0004169, GO:0005488, GO:0005622, GO:0005623, GO:0005737, GO:0005783, GO:0005789, GO:0005975, GO:0006056, GO:0006057, GO:0006464, GO:0006486, GO:0006493, GO:0006950, GO:0006986, GO:0007154, GO:0007165, GO:0007275, GO:0008152, GO:0009058, GO:0009059, GO:0009100, GO:0009101, GO:0009966, GO:0009987, GO:0010033, GO:0010646, GO:0012505, GO:0016020, GO:0016021, GO:…	71.8224	0.0697968	0.426736	0.532155
ENSG00000009844	VTA1	chr6	Endocytosis	hsa04144	binding, protein binding, extracellular region, intracellular, cell, cytoplasm, endosome, vacuole, vacuolar membrane, cytosol, transport, membrane budding, autophagy, organelle organization, endosome organization, vacuole organization, vacuolar transport, protein C-terminus binding, protein localization, cellular process, endosome membrane, endomembrane system organization, endomembrane system, p…	GO:0005488, GO:0005515, GO:0005576, GO:0005622, GO:0005623, GO:0005737, GO:0005768, GO:0005773, GO:0005774, GO:0005829, GO:0006810, GO:0006900, GO:0006914, GO:0006996, GO:0007032, GO:0007033, GO:0007034, GO:0008022, GO:0008104, GO:0009987, GO:0010008, GO:0010256, GO:0012505, GO:0015031, GO:0016020, GO:0016032, GO:0016043, GO:0016050, GO:0016192, GO:0016197, GO:0019058, GO:0019068, GO:0022411, GO:…	233.689	-0.120543	0.00581632	0.0140746
ENSG00000009950	MLXIPL	chr7	Non-alcoholic fatty liver disease (NAFLD), Insulin resistance	hsa04932, hsa04931	negative regulation of transcription from RNA polymerase II promoter, regulatory region DNA binding, transcription regulatory region sequence-specific DNA binding, RNA polymerase II regulatory region sequence-specific DNA binding, RNA polymerase II core promoter proximal region sequence-specific DNA binding, RNA polymerase II transcription factor activity, sequence-specific DNA binding, transcrip…	GO:0000122, GO:0000975, GO:0000976, GO:0000977, GO:0000978, GO:0000981, GO:0000982, GO:0000987, GO:0001012, GO:0001067, GO:0001071, GO:0001078, GO:0001159, GO:0001227, GO:0001678, GO:0001932, GO:0001933, GO:0002082, GO:0003676, GO:0003677, GO:0003690, GO:0003700, GO:0005488, GO:0005515, GO:0005622, GO:0005623, GO:0005634, GO:0005654, GO:0005667, GO:0005737, GO:0005829, GO:0005975, GO:0006082, GO:…	16.6877	0.352305	0.388677	0.49431
ENSG00000009954	BAZ1B	chr7			nucleotide binding, nuclear chromosome, chromosome, centromeric region, chromatin, heterochromatin, condensed chromosome, nucleoside binding, purine nucleoside binding, heart morphogenesis, chromatin binding, catalytic activity, protein kinase activity, protein tyrosine kinase activity, non-membrane spanning protein tyrosine kinase activity, binding, protein binding, ATP binding, intracellular, c…	GO:0000166, GO:0000228, GO:0000775, GO:0000785, GO:0000792, GO:0000793, GO:0001882, GO:0001883, GO:0003007, GO:0003682, GO:0003824, GO:0004672, GO:0004713, GO:0004715, GO:0005488, GO:0005515, GO:0005524, GO:0005622, GO:0005623, GO:0005634, GO:0005654, GO:0005657, GO:0005694, GO:0005721, GO:0006139, GO:0006259, GO:0006281, GO:0006302, GO:0006325, GO:0006333, GO:0006338, GO:0006351, GO:0006355, GO:…	869.133	0.068968	0.176694	0.26232
ENSG00000010017	RANBP9	chr6			MAPK cascade, microtubule cytoskeleton organization, cell morphogenesis, cell morphogenesis involved in differentiation, regulation of protein phosphorylation, negative regulation of protein phosphorylation, binding, protein binding, intracellular, cell, nucleus, cytoplasm, cytosol, cytoskeleton, microtubule associated complex, plasma membrane, protein complex assembly, cellular protein modificat…	GO:0000165, GO:0000226, GO:0000902, GO:0000904, GO:0001932, GO:0001933, GO:0005488, GO:0005515, GO:0005622, GO:0005623, GO:0005634, GO:0005737, GO:0005829, GO:0005856, GO:0005875, GO:0005886, GO:0006461, GO:0006464, GO:0006468, GO:0006793, GO:0006796, GO:0006928, GO:0006935, GO:0006996, GO:0007010, GO:0007017, GO:0007020, GO:0007154, GO:0007165, GO:0007275, GO:0007399, GO:0007409, GO:0007411, GO:…	324.164	-0.0889199	0.0462137	0.0850492
ENSG00000010030	ETV7	chr6	Transcriptional misregulation in cancer, Dorso-ventral axis formation	hsa05202, hsa04320	negative regulation of transcription from RNA polymerase II promoter, regulatory region DNA binding, transcription regulatory region sequence-specific DNA binding, RNA polymerase II regulatory region sequence-specific DNA binding, RNA polymerase II transcription factor activity, sequence-specific DNA binding, RNA polymerase II regulatory region DNA binding, regulatory region nucleic acid binding,…	GO:0000122, GO:0000975, GO:0000976, GO:0000977, GO:0000981, GO:0001012, GO:0001067, GO:0001071, GO:0001227, GO:0003676, GO:0003677, GO:0003690, GO:0003700, GO:0005488, GO:0005515, GO:0005622, GO:0005623, GO:0005634, GO:0005654, GO:0006139, GO:0006351, GO:0006355, GO:0006357, GO:0006366, GO:0006725, GO:0006807, GO:0007275, GO:0008152, GO:0009058, GO:0009059, GO:0009653, GO:0009887, GO:0009889, GO:…	1.39888	-1.59699	0.0115364	0.0256305
ENSG00000010072	SPRTN	chr1			DNA synthesis involved in DNA repair, nucleic acid binding, DNA binding, binding, protein binding, intracellular, cell, nucleus, nucleoplasm, chromosome, nucleobase-containing compound metabolic process, DNA metabolic process, DNA repair, postreplication repair, cellular protein modification process, cellular aromatic compound metabolic process, nitrogen compound metabolic process, response to st…	GO:0000731, GO:0003676, GO:0003677, GO:0005488, GO:0005515, GO:0005622, GO:0005623, GO:0005634, GO:0005654, GO:0005694, GO:0006139, GO:0006259, GO:0006281, GO:0006301, GO:0006464, GO:0006725, GO:0006807, GO:0006950, GO:0006974, GO:0008152, GO:0009058, GO:0009059, GO:0009314, GO:0009411, GO:0009416, GO:0009628, GO:0009893, GO:0009987, GO:0010604, GO:0016567, GO:0016604, GO:0016607, GO:0018130, GO:…	85.5026	-0.0339751	0.587623	0.67933
ENSG00000279249	ENSG00000279249	chr16					26.7391	2.70224	8.91853e-14	1.51937e-12
ENSG00000010219	DYRK4	chr12			nucleotide binding, nucleoside binding, purine nucleoside binding, catalytic activity, protein kinase activity, protein serine/threonine kinase activity, protein serine/threonine/tyrosine kinase activity, protein tyrosine kinase activity, binding, protein binding, ATP binding, intracellular, cell, nucleus, cytoplasm, cellular protein modification process, protein phosphorylation, phosphorus metab…	GO:0000166, GO:0001882, GO:0001883, GO:0003824, GO:0004672, GO:0004674, GO:0004712, GO:0004713, GO:0005488, GO:0005515, GO:0005524, GO:0005622, GO:0005623, GO:0005634, GO:0005737, GO:0006464, GO:0006468, GO:0006793, GO:0006796, GO:0008152, GO:0009987, GO:0016301, GO:0016310, GO:0016740, GO:0016772, GO:0016773, GO:0017076, GO:0018108, GO:0018193, GO:0018212, GO:0019538, GO:0030554, GO:0032549, GO:…	71.84	0.0744238	0.287887	0.389874
ENSG00000005187	ACSM3	chr16	Metabolic pathways, Butanoate metabolism	hsa01100, hsa00650	nucleotide binding, nucleoside binding, purine nucleoside binding, system process, circulatory system process, catalytic activity, binding, ATP binding, intracellular, cell, cytoplasm, mitochondrion, mitochondrial matrix, organic acid metabolic process, lipid metabolic process, fatty acid metabolic process, fatty acid biosynthetic process, blood circulation, metabolic process, regulation of blood…	GO:0000166, GO:0001882, GO:0001883, GO:0003008, GO:0003013, GO:0003824, GO:0005488, GO:0005524, GO:0005622, GO:0005623, GO:0005737, GO:0005739, GO:0005759, GO:0006082, GO:0006629, GO:0006631, GO:0006633, GO:0008015, GO:0008152, GO:0008217, GO:0008610, GO:0009058, GO:0009987, GO:0015645, GO:0016053, GO:0016874, GO:0016877, GO:0016878, GO:0017076, GO:0019752, GO:0030554, GO:0031974, GO:0032501, GO:…	247.811	2.69283	2.34804e-23	1.38338e-21
ENSG00000010256	UQCRC1	chr3	Metabolic pathways, Non-alcoholic fatty liver disease (NAFLD), Alzheimer's disease, Parkinson's disease, Huntington's disease, Oxidative phosphorylation, Cardiac muscle contraction	hsa01100, hsa04932, hsa05010, hsa05012, hsa05016, hsa00190, hsa04260	catalytic activity, endopeptidase activity, metalloendopeptidase activity, transporter activity, binding, protein binding, intracellular, cell, cytoplasm, mitochondrion, mitochondrial envelope, mitochondrial inner membrane, mitochondrial respiratory chain, mitochondrial respiratory chain complex III, generation of precursor metabolites and energy, oxidative phosphorylation, mitochondrial electron…	GO:0003824, GO:0004175, GO:0004222, GO:0005215, GO:0005488, GO:0005515, GO:0005622, GO:0005623, GO:0005737, GO:0005739, GO:0005740, GO:0005743, GO:0005746, GO:0005750, GO:0006091, GO:0006119, GO:0006122, GO:0006139, GO:0006163, GO:0006508, GO:0006725, GO:0006753, GO:0006793, GO:0006796, GO:0006807, GO:0006810, GO:0006811, GO:0006812, GO:0006818, GO:0008121, GO:0008152, GO:0008233, GO:0008237, GO:…	477.5	0.0695971	0.395494	0.501176
ENSG00000010270	STARD3NL	chr7			lytic vacuole, intracellular, cell, cytoplasm, lysosome, lysosomal membrane, endosome, late endosome, vacuole, vacuolar membrane, endosome membrane, endomembrane system, membrane, integral component of membrane, organelle membrane, intrinsic component of membrane, late endosome membrane, organelle, membrane-bounded organelle, intracellular organelle, intracellular membrane-bounded organelle, orga…	GO:0000323, GO:0005622, GO:0005623, GO:0005737, GO:0005764, GO:0005765, GO:0005768, GO:0005770, GO:0005773, GO:0005774, GO:0010008, GO:0012505, GO:0016020, GO:0016021, GO:0031090, GO:0031224, GO:0031902, GO:0043226, GO:0043227, GO:0043229, GO:0043231, GO:0044422, GO:0044424, GO:0044425, GO:0044437, GO:0044440, GO:0044444, GO:0044446, GO:0044464, GO:0098588, GO:0098805, GO:0098852	88.6757	-0.295113	0.000355132	0.00115424
ENSG00000010278	CD9	chr12	Hematopoietic cell lineage	hsa04640	reproduction, response to acid chemical, cell activation, platelet degranulation, receptor binding, integrin binding, binding, protein binding, extracellular region, extracellular space, intracellular, cell, cytoplasm, plasma membrane, integral component of plasma membrane, adherens junction, cell-substrate adherens junction, focal adhesion, transport, exocytosis, endocytosis, receptor-mediated e…	GO:0000003, GO:0001101, GO:0001775, GO:0002576, GO:0005102, GO:0005178, GO:0005488, GO:0005515, GO:0005576, GO:0005615, GO:0005622, GO:0005623, GO:0005737, GO:0005886, GO:0005887, GO:0005912, GO:0005924, GO:0005925, GO:0006810, GO:0006887, GO:0006897, GO:0006898, GO:0006928, GO:0006950, GO:0007043, GO:0007154, GO:0007155, GO:0007165, GO:0007166, GO:0007272, GO:0007275, GO:0007338, GO:0007342, GO:…	150.314	0.16213	0.0506175	0.0917997
ENSG00000010282	HHATL	chr3			intracellular, cell, cytoplasm, endoplasmic reticulum, endoplasmic reticulum membrane, cellular protein modification process, protein lipidation, N-terminal protein lipidation, N-terminal protein palmitoylation, metabolic process, biosynthetic process, macromolecule biosynthetic process, regulation of biosynthetic process, negative regulation of biosynthetic process, negative regulation of metabo…	GO:0005622, GO:0005623, GO:0005737, GO:0005783, GO:0005789, GO:0006464, GO:0006497, GO:0006498, GO:0006500, GO:0008152, GO:0009058, GO:0009059, GO:0009889, GO:0009890, GO:0009892, GO:0009987, GO:0010556, GO:0010558, GO:0010605, GO:0012505, GO:0016020, GO:0016021, GO:0018345, GO:0019222, GO:0019538, GO:0031224, GO:0031323, GO:0031324, GO:0031326, GO:0031327, GO:0031365, GO:0031399, GO:0031400, GO:…	335.299	0.158553	0.110338	0.177518
ENSG00000010292	NCAPD2	chr12			reproduction, mitotic sister chromatid segregation, nuclear chromosome, mitotic cell cycle, nuclear division, chromosome, centromeric region, condensed chromosome, centromeric region, condensed chromosome, condensed nuclear chromosome, condensin complex, condensin core heterodimer, nuclear condensin complex, sister chromatid segregation, chromatin binding, binding, protein binding, intracellular,…	GO:0000003, GO:0000070, GO:0000228, GO:0000278, GO:0000280, GO:0000775, GO:0000779, GO:0000793, GO:0000794, GO:0000796, GO:0000797, GO:0000799, GO:0000819, GO:0003682, GO:0005488, GO:0005515, GO:0005622, GO:0005623, GO:0005634, GO:0005654, GO:0005694, GO:0005737, GO:0005829, GO:0006323, GO:0006996, GO:0007049, GO:0007059, GO:0007067, GO:0007076, GO:0009987, GO:0010032, GO:0016020, GO:0016043, GO:…	148.315	-0.419736	3.68805e-11	4.33171e-10
ENSG00000010295	IFFO1	chr12			structural molecule activity, intracellular, cell, cytoskeleton, intermediate filament, organelle, non-membrane-bounded organelle, intracellular organelle, intracellular non-membrane-bounded organelle, organelle part, intracellular part, cytoskeletal part, intracellular organelle part, cell part, intermediate filament cytoskeleton, supramolecular fiber, polymeric cytoskeletal fiber	GO:0005198, GO:0005622, GO:0005623, GO:0005856, GO:0005882, GO:0043226, GO:0043228, GO:0043229, GO:0043232, GO:0044422, GO:0044424, GO:0044430, GO:0044446, GO:0044464, GO:0045111, GO:0099512, GO:0099513	139.07	-0.262572	0.000835715	0.0025039
ENSG00000267361	SEC24AP1	chr17					38.7744	2.67115	8.47931e-44	3.03965e-41
ENSG00000010318	PHF7	chr3			binding, protein binding, intracellular, cell, nucleus, nucleoplasm, microtubule organizing center, cytoskeleton, zinc ion binding, microtubule cytoskeleton, membrane-enclosed lumen, nuclear lumen, ion binding, cation binding, organelle, membrane-bounded organelle, non-membrane-bounded organelle, intracellular organelle, intracellular membrane-bounded organelle, intracellular non-membrane-bounded…	GO:0005488, GO:0005515, GO:0005622, GO:0005623, GO:0005634, GO:0005654, GO:0005815, GO:0005856, GO:0008270, GO:0015630, GO:0031974, GO:0031981, GO:0043167, GO:0043169, GO:0043226, GO:0043227, GO:0043228, GO:0043229, GO:0043231, GO:0043232, GO:0043233, GO:0044422, GO:0044424, GO:0044428, GO:0044430, GO:0044446, GO:0044464, GO:0046872, GO:0046914, GO:0070013	66.3382	0.0777733	0.47595	0.579001
ENSG00000010319	SEMA3G	chr3	Axon guidance	hsa04360	cell morphogenesis, cell morphogenesis involved in differentiation, regulation of cell growth, ameboidal-type cell migration, neural crest cell migration, receptor binding, binding, protein binding, extracellular region, extracellular space, movement of cell or subcellular component, chemotaxis, cell communication, signal transduction, cell surface receptor signaling pathway, multicellular organi…	GO:0000902, GO:0000904, GO:0001558, GO:0001667, GO:0001755, GO:0005102, GO:0005488, GO:0005515, GO:0005576, GO:0005615, GO:0006928, GO:0006935, GO:0007154, GO:0007165, GO:0007166, GO:0007275, GO:0007399, GO:0007409, GO:0007411, GO:0008361, GO:0009605, GO:0009653, GO:0009888, GO:0009987, GO:0010721, GO:0010769, GO:0010771, GO:0010975, GO:0010977, GO:0014031, GO:0014032, GO:0014033, GO:0016043, GO:…	218.753	0.157045	0.132441	0.206782
ENSG00000010322	NISCH	chr3			system process, circulatory system process, receptor binding, integrin binding, binding, protein binding, phospholipid binding, intracellular, cell, cytoplasm, endosome, early endosome, vacuole, cytosol, plasma membrane, carbohydrate metabolic process, monosaccharide metabolic process, glucose metabolic process, transport, apoptotic process, movement of cell or subcellular component, organelle or…	GO:0003008, GO:0003013, GO:0005102, GO:0005178, GO:0005488, GO:0005515, GO:0005543, GO:0005622, GO:0005623, GO:0005737, GO:0005768, GO:0005769, GO:0005773, GO:0005829, GO:0005886, GO:0005975, GO:0005996, GO:0006006, GO:0006810, GO:0006915, GO:0006928, GO:0006996, GO:0007010, GO:0007154, GO:0007165, GO:0007264, GO:0007265, GO:0007267, GO:0007268, GO:0007270, GO:0008015, GO:0008152, GO:0008217, GO:…	412.638	0.265832	9.19649e-06	4.21594e-05
ENSG00000283529	ENSG00000283529	chr20					6.54972	2.65855	4.37909e-13	6.79614e-12
ENSG00000010361	FUZ	chr19			cell morphogenesis, cell morphogenesis involved in differentiation, skeletal system development, establishment of planar polarity, morphogenesis of a polarized epithelium, epithelial to mesenchymal transition, embryonic epithelial tube formation, neural tube formation, neural tube closure, hair follicle development, morphogenesis of an epithelium, regionalization, extracellular region, intracellu…	GO:0000902, GO:0000904, GO:0001501, GO:0001736, GO:0001738, GO:0001837, GO:0001838, GO:0001841, GO:0001843, GO:0001942, GO:0002009, GO:0003002, GO:0005576, GO:0005622, GO:0005623, GO:0005737, GO:0005856, GO:0006810, GO:0006928, GO:0006996, GO:0007154, GO:0007164, GO:0007165, GO:0007166, GO:0007167, GO:0007169, GO:0007224, GO:0007267, GO:0007275, GO:0007389, GO:0007399, GO:0008104, GO:0008283, GO:…	33.605	-0.451099	0.000211738	0.000724642
ENSG00000185031	SLC2A3P2	chr1					13.5695	2.63422	3.47528e-21	1.53298e-19
ENSG00000010404	IDS	chrX	Metabolic pathways, Glycosaminoglycan degradation, Lysosome	hsa01100, hsa00531, hsa04142	lytic vacuole, catalytic activity, iduronate-2-sulfatase activity, binding, intracellular, cell, cytoplasm, lysosome, vacuole, vacuolar lumen, aminoglycan metabolic process, aminoglycan catabolic process, glycosaminoglycan catabolic process, proteoglycan metabolic process, sulfur compound metabolic process, nitrogen compound metabolic process, metabolic process, sulfuric ester hydrolase activity,…	GO:0000323, GO:0003824, GO:0004423, GO:0005488, GO:0005622, GO:0005623, GO:0005737, GO:0005764, GO:0005773, GO:0005775, GO:0006022, GO:0006026, GO:0006027, GO:0006029, GO:0006790, GO:0006807, GO:0008152, GO:0008484, GO:0009056, GO:0009057, GO:0009100, GO:0009987, GO:0016787, GO:0016788, GO:0030203, GO:0030204, GO:0030207, GO:0031974, GO:0043167, GO:0043169, GO:0043170, GO:0043202, GO:0043226, GO:…	93.2638	0.248766	0.000104201	0.000383644
ENSG00000010539	ZNF200	chr16			regulatory region DNA binding, regulatory region nucleic acid binding, nucleic acid binding transcription factor activity, nucleic acid binding, DNA binding, transcription factor activity, sequence-specific DNA binding, binding, intracellular, cell, nucleus, nucleobase-containing compound metabolic process, transcription, DNA-templated, regulation of transcription, DNA-templated, cellular aromati…	GO:0000975, GO:0001067, GO:0001071, GO:0003676, GO:0003677, GO:0003700, GO:0005488, GO:0005622, GO:0005623, GO:0005634, GO:0006139, GO:0006351, GO:0006355, GO:0006725, GO:0006807, GO:0008152, GO:0009058, GO:0009059, GO:0009889, GO:0009987, GO:0010467, GO:0010468, GO:0010556, GO:0016070, GO:0018130, GO:0019219, GO:0019222, GO:0019438, GO:0031323, GO:0031326, GO:0032774, GO:0034641, GO:0034645, GO:…	56.6882	0.0928756	0.27422	0.37536
ENSG00000287970	ENSG00000287970	chr8					6.34024	2.62657	1.96151e-10	2.04023e-09
ENSG00000279110	ENSG00000279110	chr22					5.56049	2.62593	3.05209e-10	3.08261e-09
ENSG00000142973	CYP4B1	chr1			catalytic activity, monooxygenase activity, binding, iron ion binding, intracellular, cell, cytoplasm, endoplasmic reticulum, endoplasmic reticulum membrane, cellular aromatic compound metabolic process, drug binding, metabolic process, catabolic process, cellular process, endomembrane system, toxic substance binding, membrane, oxidoreductase activity, oxidoreductase activity, acting on paired do…	GO:0003824, GO:0004497, GO:0005488, GO:0005506, GO:0005622, GO:0005623, GO:0005737, GO:0005783, GO:0005789, GO:0006725, GO:0008144, GO:0008152, GO:0009056, GO:0009987, GO:0012505, GO:0015643, GO:0016020, GO:0016491, GO:0016705, GO:0016712, GO:0017144, GO:0018585, GO:0018879, GO:0018917, GO:0019825, GO:0020037, GO:0042175, GO:0042221, GO:0042493, GO:0042537, GO:0042737, GO:0042738, GO:0043167, GO:…	272.372	2.62107	3.60313e-19	1.20667e-17
ENSG00000248332	TUB-AS1	chr11					5.99502	2.61527	3.65329e-12	4.91976e-11
ENSG00000010803	SCMH1	chr1			reproduction, nucleic acid binding transcription factor activity, regionalization, nucleic acid binding, DNA binding, transcription factor activity, sequence-specific DNA binding, binding, protein binding, intracellular, cell, nucleus, nucleoplasm, chromosome, nucleobase-containing compound metabolic process, chromatin organization, chromatin remodeling, transcription, DNA-templated, regulation o…	GO:0000003, GO:0001071, GO:0003002, GO:0003676, GO:0003677, GO:0003700, GO:0005488, GO:0005515, GO:0005622, GO:0005623, GO:0005634, GO:0005654, GO:0005694, GO:0006139, GO:0006325, GO:0006338, GO:0006351, GO:0006355, GO:0006464, GO:0006725, GO:0006807, GO:0006996, GO:0007275, GO:0007276, GO:0007283, GO:0007389, GO:0008152, GO:0009058, GO:0009059, GO:0009653, GO:0009889, GO:0009890, GO:0009892, GO:…	232.978	-0.284475	1.15387e-10	1.25131e-09
ENSG00000010810	FYN	chr6	Natural killer cell mediated cytotoxicity, Measles, Sphingolipid signaling pathway, Viral myocarditis, Phospholipase D signaling pathway, Fc epsilon RI signaling pathway, Osteoclast differentiation, T cell receptor signaling pathway, Prion diseases, Platelet activation, Cholinergic synapse, Focal adhesion, Pathogenic Escherichia coli infection, Axon guidance, Adherens junction	hsa04650, hsa05162, hsa04071, hsa05416, hsa04072, hsa04664, hsa04380, hsa04660, hsa05020, hsa04611, hsa04725, hsa04510, hsa05130, hsa04360, hsa04520	MAPK cascade, nucleotide binding, cell morphogenesis, cell morphogenesis involved in differentiation, G-protein coupled receptor binding, neuron migration, cell activation, nucleoside binding, purine nucleoside binding, regulation of protein phosphorylation, positive regulation of protein phosphorylation, glycoprotein binding, activation of innate immune response, innate immune response activatin…	GO:0000165, GO:0000166, GO:0000902, GO:0000904, GO:0001664, GO:0001764, GO:0001775, GO:0001882, GO:0001883, GO:0001932, GO:0001934, GO:0001948, GO:0002218, GO:0002220, GO:0002223, GO:0002250, GO:0002252, GO:0002253, GO:0002376, GO:0002429, GO:0002431, GO:0002433, GO:0002682, GO:0002684, GO:0002694, GO:0002696, GO:0002697, GO:0002757, GO:0002758, GO:0002764, GO:0002768, GO:0002831, GO:0003008, GO:…	253.705	0.18472	0.00117417	0.00339255
ENSG00000010818	HIVEP2	chr6			regulatory region DNA binding, regulatory region nucleic acid binding, nucleic acid binding transcription factor activity, nucleic acid binding, DNA binding, transcription factor activity, sequence-specific DNA binding, binding, intracellular, cell, nucleus, nucleoplasm, nucleobase-containing compound metabolic process, transcription, DNA-templated, regulation of transcription, DNA-templated, tra…	GO:0000975, GO:0001067, GO:0001071, GO:0003676, GO:0003677, GO:0003700, GO:0005488, GO:0005622, GO:0005623, GO:0005634, GO:0005654, GO:0006139, GO:0006351, GO:0006355, GO:0006366, GO:0006725, GO:0006807, GO:0007154, GO:0007165, GO:0007275, GO:0008152, GO:0009058, GO:0009059, GO:0009889, GO:0009987, GO:0010467, GO:0010468, GO:0010556, GO:0016070, GO:0018130, GO:0019219, GO:0019222, GO:0019438, GO:…	779.62	-0.349056	2.2106e-06	1.14312e-05
ENSG00000010932	FMO1	chr1	Drug metabolism - cytochrome P450	hsa00982	nucleotide binding, response to molecule of bacterial origin, catalytic activity, monooxygenase activity, N,N-dimethylaniline monooxygenase activity, binding, intracellular, cell, cytoplasm, endoplasmic reticulum, endoplasmic reticulum lumen, endoplasmic reticulum membrane, organic acid metabolic process, nucleobase-containing compound metabolic process, cellular aromatic compound metabolic proce…	GO:0000166, GO:0002237, GO:0003824, GO:0004497, GO:0004499, GO:0005488, GO:0005622, GO:0005623, GO:0005737, GO:0005783, GO:0005788, GO:0005789, GO:0006082, GO:0006139, GO:0006725, GO:0006732, GO:0006733, GO:0006739, GO:0006753, GO:0006793, GO:0006796, GO:0006805, GO:0006807, GO:0006950, GO:0006970, GO:0008152, GO:0009117, GO:0009404, GO:0009410, GO:0009605, GO:0009607, GO:0009617, GO:0009628, GO:…	4.30286	-1.18242	5.01942e-05	0.000197335
ENSG00000011007	ELOA	chr1			nucleic acid binding, DNA binding, binding, protein binding, extracellular region, extracellular space, intracellular, cell, nucleus, nucleoplasm, nucleobase-containing compound metabolic process, transcription, DNA-templated, DNA-templated transcription, elongation, regulation of transcription, DNA-templated, regulation of transcription from RNA polymerase II promoter, transcription from RNA pol…	GO:0003676, GO:0003677, GO:0005488, GO:0005515, GO:0005576, GO:0005615, GO:0005622, GO:0005623, GO:0005634, GO:0005654, GO:0006139, GO:0006351, GO:0006354, GO:0006355, GO:0006357, GO:0006366, GO:0006368, GO:0006725, GO:0006807, GO:0008023, GO:0008152, GO:0009058, GO:0009059, GO:0009889, GO:0009987, GO:0010467, GO:0010468, GO:0010556, GO:0016020, GO:0016021, GO:0016070, GO:0018130, GO:0019219, GO:…	400.685	-0.304542	1.21144e-14	2.32882e-13
ENSG00000279883	ENSG00000279883	chr5					5.53316	2.61432	2.83248e-11	3.38303e-10
ENSG00000011021	CLCN6	chr1			nucleotide binding, lytic vacuole, nucleoside binding, purine nucleoside binding, transporter activity, ion channel activity, voltage-gated ion channel activity, voltage-gated chloride channel activity, anion channel activity, chloride channel activity, binding, ATP binding, intracellular, cell, cytoplasm, lysosome, lysosomal membrane, endosome, vacuole, vacuolar membrane, transport, ion transpor…	GO:0000166, GO:0000323, GO:0001882, GO:0001883, GO:0005215, GO:0005216, GO:0005244, GO:0005247, GO:0005253, GO:0005254, GO:0005488, GO:0005524, GO:0005622, GO:0005623, GO:0005737, GO:0005764, GO:0005765, GO:0005768, GO:0005773, GO:0005774, GO:0006810, GO:0006811, GO:0006820, GO:0006821, GO:0006884, GO:0007154, GO:0007165, GO:0008308, GO:0008361, GO:0008509, GO:0009605, GO:0009612, GO:0009628, GO:…	198.501	-0.19971	0.00195425	0.00535757
ENSG00000231981	RPL7L1P12	chr13					17.1043	2.60983	9.06251e-25	6.35424e-23
ENSG00000011083	SLC6A7	chr5			amino acid transmembrane transport, transporter activity, sodium:amino acid symporter activity, proline:sodium symporter activity, neurotransmitter transporter activity, neurotransmitter:sodium symporter activity, organic acid transmembrane transporter activity, organic acid:sodium symporter activity, cation:amino acid symporter activity, cell, plasma membrane, integral component of plasma membra…	GO:0003333, GO:0005215, GO:0005283, GO:0005298, GO:0005326, GO:0005328, GO:0005342, GO:0005343, GO:0005416, GO:0005623, GO:0005886, GO:0005887, GO:0006810, GO:0006811, GO:0006820, GO:0006836, GO:0006865, GO:0008324, GO:0015075, GO:0015077, GO:0015081, GO:0015171, GO:0015175, GO:0015179, GO:0015193, GO:0015291, GO:0015293, GO:0015294, GO:0015370, GO:0015711, GO:0015804, GO:0015824, GO:0015849, GO:…	0.665244	-0.530148	0.482433	0.584764
ENSG00000011105	TSPAN9	chr12			cell, plasma membrane, integral component of plasma membrane, adherens junction, cell-substrate adherens junction, focal adhesion, cell communication, signal transduction, cell surface receptor signaling pathway, cellular process, membrane, integral component of membrane, signaling, cell junction, cell-substrate junction, intrinsic component of membrane, intrinsic component of plasma membrane, me…	GO:0005623, GO:0005886, GO:0005887, GO:0005912, GO:0005924, GO:0005925, GO:0007154, GO:0007165, GO:0007166, GO:0009987, GO:0016020, GO:0016021, GO:0023052, GO:0030054, GO:0030055, GO:0031224, GO:0031226, GO:0044425, GO:0044459, GO:0044464, GO:0044699, GO:0044700, GO:0044763, GO:0050789, GO:0050794, GO:0050896, GO:0051716, GO:0065007, GO:0070161, GO:0071944, GO:0097197	582.721	-0.23919	0.0326383	0.0632968
ENSG00000011114	BTBD7	chr14			morphogenesis of a branching structure, morphogenesis of an epithelium, intracellular, cell, nucleus, multicellular organism development, salivary gland development, salivary gland morphogenesis, anatomical structure morphogenesis, organ morphogenesis, tissue development, regulation of anatomical structure morphogenesis, gland morphogenesis, multicellular organismal process, developmental process…	GO:0001763, GO:0002009, GO:0005622, GO:0005623, GO:0005634, GO:0007275, GO:0007431, GO:0007435, GO:0009653, GO:0009887, GO:0009888, GO:0022603, GO:0022612, GO:0032501, GO:0032502, GO:0035272, GO:0043226, GO:0043227, GO:0043229, GO:0043231, GO:0044424, GO:0044464, GO:0044699, GO:0044707, GO:0044767, GO:0048513, GO:0048729, GO:0048731, GO:0048732, GO:0048856, GO:0050789, GO:0050793, GO:0051239, GO:…	319.836	-0.126528	0.0034358	0.00884921
ENSG00000011132	APBA3	chr19			beta-amyloid binding, in utero embryonic development, enzyme inhibitor activity, binding, protein binding, intracellular, cell, cytoplasm, transport, cell communication, cell-cell signaling, chemical synaptic transmission, multicellular organism development, protein localization, metabolic process, embryo development, embryo development ending in birth or egg hatching, cellular process, gene expr…	GO:0001540, GO:0001701, GO:0004857, GO:0005488, GO:0005515, GO:0005622, GO:0005623, GO:0005737, GO:0006810, GO:0007154, GO:0007267, GO:0007268, GO:0007275, GO:0008104, GO:0008152, GO:0009790, GO:0009792, GO:0009987, GO:0010467, GO:0010468, GO:0015031, GO:0019222, GO:0019899, GO:0023052, GO:0030234, GO:0032501, GO:0032502, GO:0033036, GO:0033218, GO:0042277, GO:0043009, GO:0043086, GO:0043170, GO:…	27.5434	-0.456477	3.76546e-05	0.000152076
ENSG00000011143	MKS1	chr17			cell morphogenesis, skeletal system development, establishment of planar polarity, morphogenesis of a polarized epithelium, morphogenesis of a branching structure, embryonic epithelial tube formation, neural tube formation, neural tube closure, tissue homeostasis, morphogenesis of an epithelium, regionalization, binding, protein binding, intracellular, cell, cytoplasm, centrosome, centriole, micr…	GO:0000902, GO:0001501, GO:0001736, GO:0001738, GO:0001763, GO:0001838, GO:0001841, GO:0001843, GO:0001894, GO:0002009, GO:0003002, GO:0005488, GO:0005515, GO:0005622, GO:0005623, GO:0005737, GO:0005813, GO:0005814, GO:0005815, GO:0005829, GO:0005856, GO:0005929, GO:0006996, GO:0007154, GO:0007164, GO:0007165, GO:0007166, GO:0007224, GO:0007267, GO:0007275, GO:0007368, GO:0007389, GO:0007399, GO:…	44.1015	0.197919	0.0908689	0.150769
ENSG00000011198	ABHD5	chr3	Regulation of lipolysis in adipocytes	hsa04923	catalytic activity, 1-acylglycerol-3-phosphate O-acyltransferase activity, intracellular, cell, nucleus, cytoplasm, lipid particle, cytosol, organic acid metabolic process, lipid metabolic process, fatty acid metabolic process, neutral lipid metabolic process, acylglycerol metabolic process, triglyceride metabolic process, phosphatidic acid biosynthetic process, phosphorus metabolic process, meta…	GO:0003824, GO:0003841, GO:0005622, GO:0005623, GO:0005634, GO:0005737, GO:0005811, GO:0005829, GO:0006082, GO:0006629, GO:0006631, GO:0006638, GO:0006639, GO:0006641, GO:0006654, GO:0006793, GO:0008152, GO:0008374, GO:0009056, GO:0009058, GO:0009893, GO:0009894, GO:0009896, GO:0009987, GO:0010876, GO:0010883, GO:0010888, GO:0010889, GO:0010891, GO:0010896, GO:0010898, GO:0016042, GO:0016411, GO:…	270.954	-0.25975	0.000146867	0.000521057
ENSG00000011201	ANOS1	chrX			cell morphogenesis, cell morphogenesis involved in differentiation, enzyme inhibitor activity, endopeptidase inhibitor activity, serine-type endopeptidase inhibitor activity, structural molecule activity, extracellular matrix structural constituent, binding, protein binding, glycosaminoglycan binding, extracellular region, proteinaceous extracellular matrix, extracellular space, cell, plasma memb…	GO:0000902, GO:0000904, GO:0004857, GO:0004866, GO:0004867, GO:0005198, GO:0005201, GO:0005488, GO:0005515, GO:0005539, GO:0005576, GO:0005578, GO:0005615, GO:0005623, GO:0005886, GO:0006508, GO:0006928, GO:0006935, GO:0007154, GO:0007155, GO:0007165, GO:0007166, GO:0007167, GO:0007169, GO:0007275, GO:0007399, GO:0007409, GO:0007411, GO:0008152, GO:0008201, GO:0008543, GO:0009605, GO:0009653, GO:…	89.3195	0.256047	0.00592141	0.0142922
ENSG00000011243	AKAP8L	chr19	Epstein-Barr virus infection	hsa05169	mitotic sister chromatid segregation, mitotic cell cycle, nuclear division, chromatin, sister chromatid segregation, regulation of protein phosphorylation, nucleic acid binding, DNA binding, RNA binding, binding, protein binding, lamin binding, intracellular, cell, nucleus, nucleoplasm, chromosome, cytoplasm, nucleobase-containing compound metabolic process, DNA packaging, chromatin organization,…	GO:0000070, GO:0000278, GO:0000280, GO:0000785, GO:0000819, GO:0001932, GO:0003676, GO:0003677, GO:0003723, GO:0005488, GO:0005515, GO:0005521, GO:0005622, GO:0005623, GO:0005634, GO:0005654, GO:0005694, GO:0005737, GO:0006139, GO:0006323, GO:0006325, GO:0006351, GO:0006355, GO:0006357, GO:0006366, GO:0006396, GO:0006397, GO:0006403, GO:0006405, GO:0006406, GO:0006464, GO:0006468, GO:0006476, GO:…	313.562	0.370335	7.13213e-08	4.79976e-07
ENSG00000011258	MBTD1	chr17			skeletal system development, binding, intracellular, cell, nucleus, nucleobase-containing compound metabolic process, chromatin organization, transcription, DNA-templated, regulation of transcription, DNA-templated, cellular aromatic compound metabolic process, nitrogen compound metabolic process, organelle organization, multicellular organism development, metabolic process, zinc ion binding, bio…	GO:0001501, GO:0005488, GO:0005622, GO:0005623, GO:0005634, GO:0006139, GO:0006325, GO:0006351, GO:0006355, GO:0006725, GO:0006807, GO:0006996, GO:0007275, GO:0008152, GO:0008270, GO:0009058, GO:0009059, GO:0009790, GO:0009792, GO:0009889, GO:0009987, GO:0010467, GO:0010468, GO:0010556, GO:0016043, GO:0016070, GO:0016568, GO:0018130, GO:0019219, GO:0019222, GO:0019438, GO:0031323, GO:0031326, GO:…	175.463	0.518337	1.57772e-26	1.33409e-24
ENSG00000011260	UTP18	chr17	Ribosome biogenesis in eukaryotes	hsa03008	maturation of SSU-rRNA from tricistronic rRNA transcript (SSU-rRNA, 5.8S rRNA, LSU-rRNA), nucleic acid binding, RNA binding, binding, intracellular, cell, nucleus, nucleoplasm, nucleolus, nucleobase-containing compound metabolic process, rRNA processing, RNA processing, cellular aromatic compound metabolic process, nitrogen compound metabolic process, metabolic process, cellular process, gene exp…	GO:0000462, GO:0003676, GO:0003723, GO:0005488, GO:0005622, GO:0005623, GO:0005634, GO:0005654, GO:0005730, GO:0006139, GO:0006364, GO:0006396, GO:0006725, GO:0006807, GO:0008152, GO:0009987, GO:0010467, GO:0016070, GO:0016072, GO:0022613, GO:0030490, GO:0030529, GO:0030684, GO:0030686, GO:0031974, GO:0031981, GO:0032040, GO:0032991, GO:0034388, GO:0034470, GO:0034641, GO:0034660, GO:0042254, GO:…	57.392	-0.0261194	0.765133	0.828203
ENSG00000011275	RNF216	chr7			protein polyubiquitination, cytokine production, regulation of cytokine production, negative regulation of cytokine production, immune effector process, immune system process, regulation of immune system process, regulation of immune effector process, regulation of response to biotic stimulus, catalytic activity, ubiquitin-protein transferase activity, binding, protein binding, intracellular, cel…	GO:0000209, GO:0001816, GO:0001817, GO:0001818, GO:0002252, GO:0002376, GO:0002682, GO:0002697, GO:0002831, GO:0003824, GO:0004842, GO:0005488, GO:0005515, GO:0005622, GO:0005623, GO:0005634, GO:0005737, GO:0005829, GO:0006464, GO:0006508, GO:0006511, GO:0006915, GO:0006950, GO:0006952, GO:0008152, GO:0008219, GO:0009056, GO:0009057, GO:0009605, GO:0009607, GO:0009615, GO:0009987, GO:0010498, GO:…	316.419	-0.246257	2.22033e-11	2.70133e-10
ENSG00000011295	TTC19	chr17			cytokinesis, binding, protein binding, intracellular, cell, cytoplasm, mitochondrion, mitochondrial envelope, mitochondrial inner membrane, centrosome, microtubule organizing center, cytoskeleton, protein complex assembly, organelle organization, mitochondrion organization, cell cycle, cellular process, microtubule cytoskeleton, membrane, cellular component organization, cytochrome complex assemb…	GO:0000910, GO:0005488, GO:0005515, GO:0005622, GO:0005623, GO:0005737, GO:0005739, GO:0005740, GO:0005743, GO:0005813, GO:0005815, GO:0005856, GO:0006461, GO:0006996, GO:0007005, GO:0007049, GO:0009987, GO:0015630, GO:0016020, GO:0016043, GO:0017004, GO:0017062, GO:0019866, GO:0022402, GO:0022607, GO:0030496, GO:0031090, GO:0031966, GO:0031967, GO:0031975, GO:0033108, GO:0034551, GO:0034622, GO:…	261.755	0.0636649	0.146948	0.225267
ENSG00000011304	PTBP1	chr19			nucleotide binding, RNA splicing, via transesterification reactions, RNA splicing, via transesterification reactions with bulged adenosine as nucleophile, alternative mRNA splicing, via spliceosome, regulation of alternative mRNA splicing, via spliceosome, mRNA splicing, via spliceosome, cytoplasmic translation, cytoplasmic translational initiation, cap-independent translational initiation, IRES-…	GO:0000166, GO:0000375, GO:0000377, GO:0000380, GO:0000381, GO:0000398, GO:0002181, GO:0002183, GO:0002190, GO:0002192, GO:0003676, GO:0003723, GO:0003727, GO:0005488, GO:0005515, GO:0005576, GO:0005622, GO:0005623, GO:0005634, GO:0005654, GO:0005730, GO:0006139, GO:0006396, GO:0006397, GO:0006412, GO:0006413, GO:0006518, GO:0006725, GO:0006807, GO:0007154, GO:0007165, GO:0007166, GO:0007167, GO:…	196.424	-0.360131	5.16549e-07	2.96042e-06
ENSG00000011332	DPF1	chr19			binding, intracellular, cell, nucleus, cytoplasm, nucleobase-containing compound metabolic process, transcription, DNA-templated, regulation of transcription, DNA-templated, cellular aromatic compound metabolic process, nitrogen compound metabolic process, apoptotic process, multicellular organism development, nervous system development, metabolic process, cell death, zinc ion binding, biosynthet…	GO:0005488, GO:0005622, GO:0005623, GO:0005634, GO:0005737, GO:0006139, GO:0006351, GO:0006355, GO:0006725, GO:0006807, GO:0006915, GO:0007275, GO:0007399, GO:0008152, GO:0008219, GO:0008270, GO:0009058, GO:0009059, GO:0009889, GO:0009987, GO:0010467, GO:0010468, GO:0010556, GO:0012501, GO:0016070, GO:0018130, GO:0019219, GO:0019222, GO:0019438, GO:0031323, GO:0031326, GO:0032501, GO:0032502, GO:…	0.909765	0.0860342	0.896728	0.928654
ENSG00000011347	SYT7	chr11			SNARE binding, lytic vacuole, regulation of neurotransmitter levels, plasma membrane repair, phagolysosome assembly, peptide secretion, regulation of peptide secretion, binding, calcium ion binding, protein binding, calmodulin binding, phospholipid binding, calcium-dependent phospholipid binding, phosphatidylinositol-4,5-bisphosphate binding, extracellular region, intracellular, cell, cytoplasm, …	GO:0000149, GO:0000323, GO:0001505, GO:0001778, GO:0001845, GO:0002790, GO:0002791, GO:0005488, GO:0005509, GO:0005515, GO:0005516, GO:0005543, GO:0005544, GO:0005546, GO:0005576, GO:0005622, GO:0005623, GO:0005737, GO:0005764, GO:0005765, GO:0005773, GO:0005774, GO:0005777, GO:0005778, GO:0005829, GO:0005886, GO:0006810, GO:0006836, GO:0006869, GO:0006887, GO:0006897, GO:0006906, GO:0006909, GO:…	183.009	-0.474518	9.5315e-05	0.000353638
ENSG00000011376	LARS2	chr3	Aminoacyl-tRNA biosynthesis	hsa00970	nucleotide binding, nucleoside binding, purine nucleoside binding, aminoacyl-tRNA editing activity, catalytic activity, aminoacyl-tRNA ligase activity, leucine-tRNA ligase activity, binding, ATP binding, intracellular, cell, cytoplasm, mitochondrion, mitochondrial matrix, organic acid metabolic process, nucleobase-containing compound metabolic process, tRNA metabolic process, translation, transla…	GO:0000166, GO:0001882, GO:0001883, GO:0002161, GO:0003824, GO:0004812, GO:0004823, GO:0005488, GO:0005524, GO:0005622, GO:0005623, GO:0005737, GO:0005739, GO:0005759, GO:0006082, GO:0006139, GO:0006399, GO:0006412, GO:0006414, GO:0006417, GO:0006418, GO:0006429, GO:0006448, GO:0006450, GO:0006518, GO:0006520, GO:0006725, GO:0006807, GO:0008152, GO:0009058, GO:0009059, GO:0009889, GO:0009987, GO:…	154.404	-0.373092	6.60493e-07	3.72912e-06
ENSG00000011405	PIK3C2A	chr11	Metabolic pathways, Inositol phosphate metabolism, Phosphatidylinositol signaling system	hsa01100, hsa00562, hsa04070	nucleotide binding, nucleoside binding, purine nucleoside binding, system process, muscle system process, circulatory system process, vascular process in circulatory system, catalytic activity, binding, ATP binding, phospholipid binding, extracellular region, intracellular, cell, nucleus, cytoplasm, Golgi apparatus, cytosol, plasma membrane, phosphatidylinositol 3-kinase complex, protein complex …	GO:0000166, GO:0001882, GO:0001883, GO:0003008, GO:0003012, GO:0003013, GO:0003018, GO:0003824, GO:0005488, GO:0005524, GO:0005543, GO:0005576, GO:0005622, GO:0005623, GO:0005634, GO:0005737, GO:0005794, GO:0005829, GO:0005886, GO:0005942, GO:0006461, GO:0006629, GO:0006644, GO:0006650, GO:0006661, GO:0006793, GO:0006796, GO:0006810, GO:0006887, GO:0006897, GO:0006936, GO:0006939, GO:0007154, GO:…	819.542	0.435694	1.21307e-18	3.74697e-17
ENSG00000226891	LINC01359	chr1					60.7256	2.58812	9.86639e-64	9.65844e-61
ENSG00000011426	ANLN	chr7			mitotic cell cycle, nuclear division, mitotic cytokinesis, cytokinesis, septin ring assembly, ameboidal-type cell migration, hematopoietic progenitor cell differentiation, immune system process, immune system development, actin binding, binding, protein binding, intracellular, cell, nucleus, nucleoplasm, cytoplasm, actomyosin contractile ring, cytoskeleton, cell cortex, protein complex assembly, …	GO:0000278, GO:0000280, GO:0000281, GO:0000910, GO:0000921, GO:0001667, GO:0002244, GO:0002376, GO:0002520, GO:0003779, GO:0005488, GO:0005515, GO:0005622, GO:0005623, GO:0005634, GO:0005654, GO:0005737, GO:0005826, GO:0005856, GO:0005938, GO:0006461, GO:0006928, GO:0006996, GO:0007010, GO:0007049, GO:0007067, GO:0007088, GO:0007096, GO:0007275, GO:0007346, GO:0008092, GO:0009987, GO:0010458, GO:…	20.0609	-0.566105	0.122054	0.193072
ENSG00000011451	WIZ	chr19			binding, protein binding, extracellular region, intracellular, cell, nucleus, nucleobase-containing compound metabolic process, DNA metabolic process, DNA replication, DNA-dependent DNA replication, regulation of DNA replication, protein complex assembly, cellular aromatic compound metabolic process, nitrogen compound metabolic process, cell cycle, metabolic process, biosynthetic process, macromo…	GO:0005488, GO:0005515, GO:0005576, GO:0005622, GO:0005623, GO:0005634, GO:0006139, GO:0006259, GO:0006260, GO:0006261, GO:0006275, GO:0006461, GO:0006725, GO:0006807, GO:0007049, GO:0008152, GO:0009058, GO:0009059, GO:0009889, GO:0009891, GO:0009893, GO:0009987, GO:0010556, GO:0010557, GO:0010564, GO:0010571, GO:0010604, GO:0016043, GO:0019219, GO:0019222, GO:0019904, GO:0022402, GO:0022607, GO:…	167.516	-0.357499	2.59502e-06	1.32282e-05
ENSG00000011454	RABGAP1	chr9					577.209	0.318337	5.30931e-14	9.2747e-13
ENSG00000115163	CENPA	chr2			establishment of mitotic spindle orientation, microtubule cytoskeleton organization, nuclear chromosome, mitotic cell cycle, chromosome, centromeric region, kinetochore, condensed chromosome kinetochore, condensed nuclear chromosome kinetochore, condensed chromosome, centromeric region, condensed nuclear chromosome, centromeric region, chromatin, nucleosome, condensed chromosome, condensed nuclea…	GO:0000132, GO:0000226, GO:0000228, GO:0000278, GO:0000775, GO:0000776, GO:0000777, GO:0000778, GO:0000779, GO:0000780, GO:0000785, GO:0000786, GO:0000793, GO:0000794, GO:0000819, GO:0000939, GO:0003676, GO:0003677, GO:0003682, GO:0005488, GO:0005515, GO:0005622, GO:0005623, GO:0005634, GO:0005654, GO:0005694, GO:0005737, GO:0005829, GO:0006323, GO:0006325, GO:0006333, GO:0006334, GO:0006336, GO:…	10.779	2.56938	3.57958e-06	1.7784e-05
ENSG00000011478	QPCTL	chr19			Golgi membrane, catalytic activity, binding, intracellular, cell, cytoplasm, Golgi apparatus, cellular protein modification process, metabolic process, zinc ion binding, cellular process, endomembrane system, membrane, integral component of membrane, glutaminyl-peptide cyclotransferase activity, transferase activity, transferase activity, transferring acyl groups, transferase activity, transferri…	GO:0000139, GO:0003824, GO:0005488, GO:0005622, GO:0005623, GO:0005737, GO:0005794, GO:0006464, GO:0008152, GO:0008270, GO:0009987, GO:0012505, GO:0016020, GO:0016021, GO:0016603, GO:0016740, GO:0016746, GO:0016755, GO:0017186, GO:0018193, GO:0018199, GO:0019538, GO:0031090, GO:0031224, GO:0036211, GO:0043167, GO:0043169, GO:0043170, GO:0043226, GO:0043227, GO:0043229, GO:0043231, GO:0043412, GO:…	6.07961	-0.15629	0.48848	0.590183
ENSG00000011485	PPP5C	chr19	MAPK signaling pathway	hsa04010	MAPK cascade, nucleotide binding, mitotic cell cycle, nuclear division, response to reactive oxygen species, nucleoside binding, purine nucleoside binding, regulation of protein phosphorylation, negative regulation of protein phosphorylation, G-protein alpha-subunit binding, nucleic acid binding, RNA binding, catalytic activity, phosphoprotein phosphatase activity, protein serine/threonine phosph…	GO:0000165, GO:0000166, GO:0000278, GO:0000280, GO:0000302, GO:0001882, GO:0001883, GO:0001932, GO:0001933, GO:0001965, GO:0003676, GO:0003723, GO:0003824, GO:0004721, GO:0004722, GO:0004871, GO:0005488, GO:0005515, GO:0005524, GO:0005622, GO:0005623, GO:0005634, GO:0005654, GO:0005737, GO:0005829, GO:0005886, GO:0006139, GO:0006259, GO:0006281, GO:0006325, GO:0006351, GO:0006461, GO:0006464, GO:…	327.862	-0.178977	0.00437019	0.0109446
ENSG00000011523	CEP68	chr2			microtubule cytoskeleton organization, binding, protein binding, intracellular, cell, nucleus, cytoplasm, centrosome, microtubule organizing center, cytoskeleton, organelle organization, cytoskeleton organization, microtubule-based process, protein localization, cellular process, centriole-centriole cohesion, microtubule cytoskeleton, cellular component organization, enzyme binding, kinase bindin…	GO:0000226, GO:0005488, GO:0005515, GO:0005622, GO:0005623, GO:0005634, GO:0005737, GO:0005813, GO:0005815, GO:0005856, GO:0006996, GO:0007010, GO:0007017, GO:0008104, GO:0009987, GO:0010457, GO:0015630, GO:0016043, GO:0019899, GO:0019900, GO:0019901, GO:0019904, GO:0030054, GO:0031023, GO:0033036, GO:0033365, GO:0034613, GO:0043226, GO:0043227, GO:0043228, GO:0043229, GO:0043231, GO:0043232, GO:…	398.711	0.0162593	0.812123	0.866275
ENSG00000011566	MAP4K3	chr2	MAPK signaling pathway	hsa04010	MAPK cascade, nucleotide binding, activation of MAPKKK activity, nucleoside binding, purine nucleoside binding, regulation of protein phosphorylation, positive regulation of protein phosphorylation, catalytic activity, protein kinase activity, protein serine/threonine kinase activity, receptor signaling protein serine/threonine kinase activity, signal transducer activity, receptor signaling prote…	GO:0000165, GO:0000166, GO:0000185, GO:0001882, GO:0001883, GO:0001932, GO:0001934, GO:0003824, GO:0004672, GO:0004674, GO:0004702, GO:0004871, GO:0005057, GO:0005488, GO:0005515, GO:0005524, GO:0005622, GO:0005623, GO:0005737, GO:0006464, GO:0006468, GO:0006793, GO:0006796, GO:0006950, GO:0007154, GO:0007165, GO:0007254, GO:0008152, GO:0008349, GO:0009314, GO:0009411, GO:0009416, GO:0009628, GO:…	407.086	0.254121	2.41671e-10	2.48125e-09
ENSG00000011590	ZBTB32	chr19			negative regulation of transcription from RNA polymerase II promoter, transcription factor activity, protein binding, transcription factor activity, transcription factor binding, nucleic acid binding, DNA binding, transcription cofactor activity, transcription corepressor activity, binding, protein binding, intracellular, cell, nucleus, nucleoplasm, nucleobase-containing compound metabolic proces…	GO:0000122, GO:0000988, GO:0000989, GO:0003676, GO:0003677, GO:0003712, GO:0003714, GO:0005488, GO:0005515, GO:0005622, GO:0005623, GO:0005634, GO:0005654, GO:0006139, GO:0006259, GO:0006281, GO:0006351, GO:0006355, GO:0006357, GO:0006366, GO:0006725, GO:0006807, GO:0006950, GO:0006974, GO:0008152, GO:0008270, GO:0009058, GO:0009059, GO:0009889, GO:0009890, GO:0009892, GO:0009987, GO:0010467, GO:…	0.621763	-0.387759	0.563394	0.658591
ENSG00000229794	MTCYBP32	chrX					5.34879	2.56292	6.9907e-10	6.67895e-09
ENSG00000011638	TMEM159	chr16			binding, protein binding, membrane, integral component of membrane, intrinsic component of membrane, membrane part	GO:0005488, GO:0005515, GO:0016020, GO:0016021, GO:0031224, GO:0044425	201.321	-0.370547	2.32748e-06	1.19917e-05
ENSG00000012048	BRCA1	chr17	PI3K-Akt signaling pathway, Ubiquitin mediated proteolysis, MicroRNAs in cancer, Fanconi anemia pathway, Platinum drug resistance	hsa04151, hsa04120, hsa05206, hsa03460, hsa01524	protein import into nucleus, translocation, cell cycle checkpoint, DNA damage checkpoint, ubiquitin ligase complex, nuclear ubiquitin ligase complex, protein polyubiquitination, microtubule cytoskeleton organization, nuclear chromosome, double-strand break repair via homologous recombination, recombinational repair, non-recombinational repair, DNA double-strand break processing, DNA synthesis inv…	GO:0000060, GO:0000075, GO:0000077, GO:0000151, GO:0000152, GO:0000209, GO:0000226, GO:0000228, GO:0000724, GO:0000725, GO:0000726, GO:0000729, GO:0000731, GO:0000732, GO:0000793, GO:0000794, GO:0000930, GO:0000931, GO:0000975, GO:0000988, GO:0000989, GO:0001067, GO:0001525, GO:0001568, GO:0001816, GO:0001817, GO:0001819, GO:0001944, GO:0003676, GO:0003677, GO:0003682, GO:0003684, GO:0003712, GO:…	148.533	-0.0243809	0.766469	0.829077
ENSG00000012061	ERCC1	chr19	Fanconi anemia pathway, Platinum drug resistance, Nucleotide excision repair	hsa03460, hsa01524, hsa03420	reproduction, single-stranded DNA endodeoxyribonuclease activity, nucleotide-excision repair complex, nucleotide-excision repair factor 1 complex, nuclear chromosome, DNA-directed RNA polymerase complex, pyrimidine dimer repair by nucleotide-excision repair, telomere maintenance, chromosome, telomeric region, nuclear chromosome, telomeric region, RNA polymerase II transcription factor binding, RN…	GO:0000003, GO:0000014, GO:0000109, GO:0000110, GO:0000228, GO:0000428, GO:0000720, GO:0000723, GO:0000781, GO:0000784, GO:0001085, GO:0001091, GO:0001094, GO:0001098, GO:0001099, GO:0001302, GO:0001775, GO:0002200, GO:0002204, GO:0002208, GO:0002250, GO:0002252, GO:0002263, GO:0002285, GO:0002312, GO:0002366, GO:0002376, GO:0002377, GO:0002381, GO:0002440, GO:0002443, GO:0002449, GO:0002460, GO:…	159.794	-0.4154	1.85493e-11	2.2885e-10
ENSG00000012124	CD22	chr19	Cell adhesion molecules (CAMs), Hematopoietic cell lineage, B cell receptor signaling pathway	hsa04514, hsa04640, hsa04662	binding, protein binding, extracellular region, cell, plasma membrane, cell adhesion, membrane, integral component of membrane, biological adhesion, carbohydrate binding, intrinsic component of membrane, vesicle, membrane-bounded vesicle, organelle, membrane-bounded organelle, extracellular organelle, extracellular region part, membrane part, cell part, extracellular exosome, cell periphery, extr…	GO:0005488, GO:0005515, GO:0005576, GO:0005623, GO:0005886, GO:0007155, GO:0016020, GO:0016021, GO:0022610, GO:0030246, GO:0031224, GO:0031982, GO:0031988, GO:0043226, GO:0043227, GO:0043230, GO:0044421, GO:0044425, GO:0044464, GO:0070062, GO:0071944, GO:1903561	1.97125	-0.792321	0.0814836	0.137382
ENSG00000223928	NUP35P1	chr10					5.14733	2.55604	1.43058e-09	1.29209e-08
ENSG00000012174	MBTPS2	chrX	Protein processing in endoplasmic reticulum	hsa04141	Golgi membrane, catalytic activity, endopeptidase activity, metalloendopeptidase activity, binding, intracellular, cell, cytoplasm, Golgi apparatus, alcohol metabolic process, nucleobase-containing compound metabolic process, transcription, DNA-templated, regulation of transcription, DNA-templated, regulation of transcription from RNA polymerase II promoter, transcription from RNA polymerase II p…	GO:0000139, GO:0003824, GO:0004175, GO:0004222, GO:0005488, GO:0005622, GO:0005623, GO:0005737, GO:0005794, GO:0006066, GO:0006139, GO:0006351, GO:0006355, GO:0006357, GO:0006366, GO:0006508, GO:0006629, GO:0006725, GO:0006807, GO:0006950, GO:0006984, GO:0006986, GO:0007154, GO:0007165, GO:0008152, GO:0008202, GO:0008203, GO:0008233, GO:0008237, GO:0009058, GO:0009059, GO:0009889, GO:0009891, GO:…	144.704	-0.189432	0.00291494	0.00764417
ENSG00000012211	PRICKLE3	chrX			binding, protein binding, zinc ion binding, ion binding, cation binding, metal ion binding, transition metal ion binding	GO:0005488, GO:0005515, GO:0008270, GO:0043167, GO:0043169, GO:0046872, GO:0046914	45.7636	-0.422656	3.50362e-06	1.74304e-05
ENSG00000012223	LTF	chr3			skeletal system development, ossification, osteoblast differentiation, cytokine production, regulation of cytokine production, negative regulation of cytokine production, tissue homeostasis, retina homeostasis, regulation of protein phosphorylation, positive regulation of protein phosphorylation, activation of innate immune response, pattern recognition receptor signaling pathway, toll-like recep…	GO:0001501, GO:0001503, GO:0001649, GO:0001816, GO:0001817, GO:0001818, GO:0001894, GO:0001895, GO:0001932, GO:0001934, GO:0002218, GO:0002221, GO:0002224, GO:0002227, GO:0002237, GO:0002251, GO:0002253, GO:0002376, GO:0002385, GO:0002520, GO:0002521, GO:0002573, GO:0002682, GO:0002683, GO:0002684, GO:0002757, GO:0002758, GO:0002761, GO:0002762, GO:0002764, GO:0002831, GO:0002832, GO:0003676, GO:…	25.1379	-0.339732	0.0586056	0.103874
ENSG00000012232	EXTL3	chr8	Metabolic pathways, Glycosaminoglycan biosynthesis - heparan sulfate / heparin	hsa01100, hsa00534	regulation of cell growth, glucuronyl-galactosyl-proteoglycan 4-alpha-N-acetylglucosaminyltransferase activity, catalytic activity, receptor activity, binding, intracellular, cell, cytoplasm, endoplasmic reticulum, endoplasmic reticulum membrane, aminoglycan metabolic process, aminoglycan biosynthetic process, glycosaminoglycan biosynthetic process, proteoglycan metabolic process, sulfur compound…	GO:0001558, GO:0001888, GO:0003824, GO:0004872, GO:0005488, GO:0005622, GO:0005623, GO:0005737, GO:0005783, GO:0005789, GO:0006022, GO:0006023, GO:0006024, GO:0006029, GO:0006790, GO:0006807, GO:0006950, GO:0006986, GO:0007154, GO:0007165, GO:0008152, GO:0008194, GO:0008375, GO:0009058, GO:0009059, GO:0009100, GO:0009101, GO:0009987, GO:0010033, GO:0012505, GO:0015012, GO:0016020, GO:0016021, GO:…	374.397	-0.456027	2.19724e-07	1.35082e-06
ENSG00000012660	ELOVL5	chr6	Fatty acid metabolism, Biosynthesis of unsaturated fatty acids, Fatty acid elongation	hsa01212, hsa01040, hsa00062	very long-chain fatty acid metabolic process, long-chain fatty acid metabolic process, catalytic activity, fatty acid synthase activity, binding, protein binding, intracellular, cell, cytoplasm, endoplasmic reticulum, endoplasmic reticulum membrane, organic acid metabolic process, lipid metabolic process, fatty acid metabolic process, fatty acid biosynthetic process, unsaturated fatty acid biosyn…	GO:0000038, GO:0001676, GO:0003824, GO:0004312, GO:0005488, GO:0005515, GO:0005622, GO:0005623, GO:0005737, GO:0005783, GO:0005789, GO:0006082, GO:0006629, GO:0006631, GO:0006633, GO:0006636, GO:0006637, GO:0006732, GO:0006790, GO:0008152, GO:0008610, GO:0009058, GO:0009108, GO:0009922, GO:0009987, GO:0012505, GO:0016020, GO:0016021, GO:0016053, GO:0016740, GO:0016746, GO:0016747, GO:0019368, GO:…	239.329	-0.0658967	0.389085	0.494705
ENSG00000182902	SLC25A18	chr22			structural constituent of ribosome, structural molecule activity, transporter activity, binding, protein binding, intracellular, cell, cytoplasm, mitochondrion, mitochondrial envelope, mitochondrial inner membrane, translation, peptide metabolic process, nitrogen compound metabolic process, transport, metabolic process, biosynthetic process, macromolecule biosynthetic process, cellular process, g…	GO:0003735, GO:0005198, GO:0005215, GO:0005488, GO:0005515, GO:0005622, GO:0005623, GO:0005737, GO:0005739, GO:0005740, GO:0005743, GO:0006412, GO:0006518, GO:0006807, GO:0006810, GO:0008152, GO:0009058, GO:0009059, GO:0009987, GO:0010467, GO:0015291, GO:0015293, GO:0016020, GO:0016021, GO:0019538, GO:0019866, GO:0022804, GO:0022857, GO:0031090, GO:0031224, GO:0031966, GO:0031967, GO:0031975, GO:…	32.3871	2.55279	2.53751e-17	6.77699e-16
ENSG00000012817	KDM5D	chrY			adaptive immune response, immune effector process, immune system process, leukocyte mediated immunity, lymphocyte mediated immunity, T cell mediated immunity, T cell antigen processing and presentation, adaptive immune response based on somatic recombination of immune receptors built from immunoglobulin superfamily domains, nucleic acid binding, DNA binding, catalytic activity, binding, intracell…	GO:0002250, GO:0002252, GO:0002376, GO:0002443, GO:0002449, GO:0002456, GO:0002457, GO:0002460, GO:0003676, GO:0003677, GO:0003824, GO:0005488, GO:0005622, GO:0005623, GO:0005634, GO:0005654, GO:0006325, GO:0006464, GO:0006482, GO:0006955, GO:0006996, GO:0008152, GO:0008214, GO:0008270, GO:0009987, GO:0016043, GO:0016491, GO:0016569, GO:0016570, GO:0016577, GO:0016705, GO:0016706, GO:0019538, GO:…	257.062	0.175847	0.869568	0.908922
ENSG00000012822	CALCOCO1	chr12			nuclear chromosome, chromatin, nuclear chromatin, regulatory region DNA binding, transcription factor activity, protein binding, transcription factor activity, transcription factor binding, core promoter binding, regulatory region nucleic acid binding, nucleic acid binding, DNA binding, chromatin binding, transcription cofactor activity, transcription coactivator activity, binding, protein bindin…	GO:0000228, GO:0000785, GO:0000790, GO:0000975, GO:0000988, GO:0000989, GO:0001047, GO:0001067, GO:0003676, GO:0003677, GO:0003682, GO:0003712, GO:0003713, GO:0005488, GO:0005515, GO:0005622, GO:0005623, GO:0005634, GO:0005694, GO:0005737, GO:0006139, GO:0006351, GO:0006355, GO:0006357, GO:0006366, GO:0006725, GO:0006807, GO:0007154, GO:0007165, GO:0007166, GO:0007267, GO:0008013, GO:0008022, GO:…	731.697	0.125468	0.121247	0.192022
ENSG00000012963	UBR7	chr14			catalytic activity, binding, cellular protein modification process, metabolic process, zinc ion binding, cellular process, protein ubiquitination, ligase activity, protein metabolic process, protein modification by small protein conjugation, protein modification process, ion binding, cation binding, macromolecule metabolic process, macromolecule modification, cellular metabolic process, primary m…	GO:0003824, GO:0005488, GO:0006464, GO:0008152, GO:0008270, GO:0009987, GO:0016567, GO:0016874, GO:0019538, GO:0032446, GO:0036211, GO:0043167, GO:0043169, GO:0043170, GO:0043412, GO:0044237, GO:0044238, GO:0044260, GO:0044267, GO:0046872, GO:0046914, GO:0070647, GO:0071704	146.868	-0.158666	0.0102972	0.0232447
ENSG00000012983	MAP4K5	chr14			MAPK cascade, nucleotide binding, activation of MAPKKK activity, activation of MAPK activity, nucleoside binding, purine nucleoside binding, regulation of protein phosphorylation, positive regulation of protein phosphorylation, catalytic activity, protein kinase activity, protein serine/threonine kinase activity, receptor signaling protein serine/threonine kinase activity, signal transducer activ…	GO:0000165, GO:0000166, GO:0000185, GO:0000187, GO:0001882, GO:0001883, GO:0001932, GO:0001934, GO:0003824, GO:0004672, GO:0004674, GO:0004702, GO:0004871, GO:0005057, GO:0005488, GO:0005515, GO:0005524, GO:0005622, GO:0005623, GO:0005737, GO:0006464, GO:0006468, GO:0006793, GO:0006796, GO:0006950, GO:0007154, GO:0007165, GO:0007254, GO:0007257, GO:0008152, GO:0008349, GO:0009893, GO:0009966, GO:…	203.201	0.0987836	0.105507	0.171035
ENSG00000271011	ENSG00000271011	chr2					19.341	2.54625	2.04108e-22	1.07779e-20
ENSG00000013275	PSMC4	chr19	Epstein-Barr virus infection, Proteasome	hsa05169, hsa03050	MAPK cascade, nucleotide binding, protein polyubiquitination, mitotic cell cycle, proteasome complex, in utero embryonic development, establishment of planar polarity, morphogenesis of a polarized epithelium, blastocyst development, nucleoside binding, purine nucleoside binding, morphogenesis of an epithelium, activation of innate immune response, innate immune response activating cell surface re…	GO:0000165, GO:0000166, GO:0000209, GO:0000278, GO:0000502, GO:0001701, GO:0001736, GO:0001738, GO:0001824, GO:0001882, GO:0001883, GO:0002009, GO:0002218, GO:0002220, GO:0002223, GO:0002253, GO:0002376, GO:0002429, GO:0002474, GO:0002478, GO:0002479, GO:0002682, GO:0002684, GO:0002757, GO:0002758, GO:0002764, GO:0002768, GO:0003824, GO:0005488, GO:0005515, GO:0005524, GO:0005622, GO:0005623, GO:…	186.083	-0.275219	7.87092e-09	6.25642e-08
ENSG00000013288	MAN2B2	chr4	Other glycan degradation	hsa00511	lytic vacuole, catalytic activity, hydrolase activity, hydrolyzing O-glycosyl compounds, alpha-mannosidase activity, binding, extracellular region, intracellular, cell, cytoplasm, lysosome, vacuole, vacuolar lumen, carbohydrate metabolic process, monosaccharide metabolic process, mannose metabolic process, cellular protein modification process, protein deglycosylation, metabolic process, zinc ion…	GO:0000323, GO:0003824, GO:0004553, GO:0004559, GO:0005488, GO:0005576, GO:0005622, GO:0005623, GO:0005737, GO:0005764, GO:0005773, GO:0005775, GO:0005975, GO:0005996, GO:0006013, GO:0006464, GO:0006517, GO:0008152, GO:0008270, GO:0008496, GO:0009056, GO:0009311, GO:0009313, GO:0009987, GO:0015923, GO:0016052, GO:0016787, GO:0016798, GO:0019318, GO:0019538, GO:0030246, GO:0031974, GO:0031982, GO:…	181.088	-0.300668	1.52199e-08	1.1512e-07
ENSG00000285588	ENSG00000285588	chr13					7.36464	2.53698	2.28331e-13	3.69452e-12
ENSG00000013306	SLC25A39	chr17			structural constituent of ribosome, structural molecule activity, intracellular, cell, cytoplasm, mitochondrion, mitochondrial envelope, mitochondrial inner membrane, translation, peptide metabolic process, cellular aromatic compound metabolic process, porphyrin-containing compound metabolic process, porphyrin-containing compound biosynthetic process, heme biosynthetic process, nitrogen compound …	GO:0003735, GO:0005198, GO:0005622, GO:0005623, GO:0005737, GO:0005739, GO:0005740, GO:0005743, GO:0006412, GO:0006518, GO:0006725, GO:0006778, GO:0006779, GO:0006783, GO:0006807, GO:0006810, GO:0008152, GO:0009058, GO:0009059, GO:0009987, GO:0010467, GO:0016020, GO:0016021, GO:0018130, GO:0019438, GO:0019538, GO:0019866, GO:0031090, GO:0031224, GO:0031966, GO:0031967, GO:0031975, GO:0033013, GO:…	61.2988	-0.487452	4.89605e-11	5.65914e-10
ENSG00000225526	MKRN2OS	chr3					6.76494	2.53429	0.00017761	0.000617895
ENSG00000013374	NUB1	chr7			immune system process, binding, protein binding, intracellular, cell, nucleus, nucleolus, cytoplasm, cellular protein modification process, proteolysis, ubiquitin-dependent protein catabolic process, response to stress, defense response, immune response, metabolic process, catabolic process, macromolecule catabolic process, positive regulation of metabolic process, regulation of catabolic process…	GO:0002376, GO:0005488, GO:0005515, GO:0005622, GO:0005623, GO:0005634, GO:0005730, GO:0005737, GO:0006464, GO:0006508, GO:0006511, GO:0006950, GO:0006952, GO:0006955, GO:0008152, GO:0009056, GO:0009057, GO:0009893, GO:0009894, GO:0009896, GO:0009987, GO:0010033, GO:0010498, GO:0010604, GO:0016567, GO:0019222, GO:0019538, GO:0019941, GO:0030162, GO:0030163, GO:0031323, GO:0031325, GO:0031329, GO:…	283.033	0.042357	0.348943	0.453313
ENSG00000013375	PGM3	chr6	Metabolic pathways, Amino sugar and nucleotide sugar metabolism	hsa01100, hsa00520	reproduction, magnesium ion binding, immune system process, immune system development, catalytic activity, phosphoacetylglucosamine mutase activity, phosphoglucomutase activity, binding, intracellular, cell, cytoplasm, cytosol, carbohydrate metabolic process, amino sugar metabolic process, glucosamine metabolic process, UDP-N-acetylglucosamine metabolic process, UDP-N-acetylglucosamine biosynthet…	GO:0000003, GO:0000287, GO:0002376, GO:0002520, GO:0003824, GO:0004610, GO:0004614, GO:0005488, GO:0005622, GO:0005623, GO:0005737, GO:0005829, GO:0005975, GO:0006040, GO:0006041, GO:0006047, GO:0006048, GO:0006139, GO:0006464, GO:0006486, GO:0006487, GO:0006493, GO:0006725, GO:0006793, GO:0006796, GO:0006807, GO:0007275, GO:0007276, GO:0007283, GO:0008152, GO:0009058, GO:0009059, GO:0009100, GO:…	119.482	-0.369722	0.000789398	0.00237547
ENSG00000013392	RWDD2A	chr6					41.2421	-0.00322649	0.974522	0.983214
ENSG00000258498	DIO3OS	chr14					18.2559	2.52778	2.04382e-15	4.33134e-14
ENSG00000013503	POLR3B	chr12	Pyrimidine metabolism, Metabolic pathways, Cytosolic DNA-sensing pathway, Purine metabolism, Epstein-Barr virus infection, RNA polymerase	hsa00240, hsa01100, hsa04623, hsa00230, hsa05169, hsa03020	DNA-directed RNA polymerase complex, RNA polymerase III activity, cytokine production, regulation of cytokine production, positive regulation of cytokine production, nucleoside binding, immune effector process, immune system process, regulation of immune system process, positive regulation of immune system process, nucleic acid binding, DNA binding, catalytic activity, DNA-directed RNA polymerase…	GO:0000428, GO:0001056, GO:0001816, GO:0001817, GO:0001819, GO:0001882, GO:0002252, GO:0002376, GO:0002682, GO:0002684, GO:0003676, GO:0003677, GO:0003824, GO:0003899, GO:0005488, GO:0005622, GO:0005623, GO:0005634, GO:0005654, GO:0005666, GO:0005737, GO:0005829, GO:0006139, GO:0006351, GO:0006383, GO:0006725, GO:0006807, GO:0006950, GO:0006952, GO:0006955, GO:0008152, GO:0009058, GO:0009059, GO:…	161.017	-0.375496	9.68135e-10	9.02599e-09
ENSG00000013523	ANGEL1	chr14			binding, protein binding, intracellular, cell, nucleus, cytoplasm, endoplasmic reticulum, cis-Golgi network, cytosol, eukaryotic initiation factor 4E binding, endomembrane system, protein domain specific binding, translation initiation factor binding, organelle, membrane-bounded organelle, intracellular organelle, intracellular membrane-bounded organelle, intracellular part, cytoplasmic part, cel…	GO:0005488, GO:0005515, GO:0005622, GO:0005623, GO:0005634, GO:0005737, GO:0005783, GO:0005801, GO:0005829, GO:0008190, GO:0012505, GO:0019904, GO:0031369, GO:0043226, GO:0043227, GO:0043229, GO:0043231, GO:0044424, GO:0044444, GO:0044464, GO:0048471	124.206	-0.237649	0.000193513	0.000667654
ENSG00000013561	RNF14	chr5			ubiquitin ligase complex, protein polyubiquitination, transcription factor activity, protein binding, transcription factor activity, transcription factor binding, transcription cofactor activity, transcription coactivator activity, catalytic activity, ubiquitin-protein transferase activity, receptor binding, binding, protein binding, intracellular, cell, nucleus, cytoplasm, nucleobase-containing …	GO:0000151, GO:0000209, GO:0000988, GO:0000989, GO:0003712, GO:0003713, GO:0003824, GO:0004842, GO:0005102, GO:0005488, GO:0005515, GO:0005622, GO:0005623, GO:0005634, GO:0005737, GO:0006139, GO:0006351, GO:0006355, GO:0006357, GO:0006366, GO:0006464, GO:0006508, GO:0006511, GO:0006725, GO:0006807, GO:0007154, GO:0007165, GO:0008152, GO:0008270, GO:0009056, GO:0009057, GO:0009058, GO:0009059, GO:…	445.61	0.173179	0.000738438	0.0022372
ENSG00000013563	DNASE1L1	chrX			nucleic acid binding, DNA binding, catalytic activity, nuclease activity, endonuclease activity, deoxyribonuclease activity, binding, extracellular region, intracellular, cell, nucleus, cytoplasm, endoplasmic reticulum, nucleobase-containing compound metabolic process, DNA metabolic process, DNA catabolic process, cellular aromatic compound metabolic process, nitrogen compound metabolic process, …	GO:0003676, GO:0003677, GO:0003824, GO:0004518, GO:0004519, GO:0004536, GO:0005488, GO:0005576, GO:0005622, GO:0005623, GO:0005634, GO:0005737, GO:0005783, GO:0006139, GO:0006259, GO:0006308, GO:0006725, GO:0006807, GO:0008152, GO:0009056, GO:0009057, GO:0009987, GO:0012505, GO:0016787, GO:0016788, GO:0019439, GO:0031982, GO:0031988, GO:0034641, GO:0034655, GO:0043170, GO:0043226, GO:0043227, GO:…	130.881	-0.251513	0.00267602	0.00708152
ENSG00000013573	DDX11	chr12			nucleotide binding, nuclear chromosome, chromatin, nuclear chromatin, sister chromatid segregation, spindle pole, nucleoside binding, purine nucleoside binding, nucleic acid binding, DNA binding, DNA helicase activity, double-stranded DNA binding, single-stranded DNA binding, RNA binding, catalytic activity, ATP-dependent DNA helicase activity, helicase activity, binding, protein binding, ATP bin…	GO:0000166, GO:0000228, GO:0000785, GO:0000790, GO:0000819, GO:0000922, GO:0001882, GO:0001883, GO:0003676, GO:0003677, GO:0003678, GO:0003690, GO:0003697, GO:0003723, GO:0003824, GO:0004003, GO:0004386, GO:0005488, GO:0005515, GO:0005524, GO:0005576, GO:0005622, GO:0005623, GO:0005634, GO:0005654, GO:0005694, GO:0005730, GO:0005819, GO:0005856, GO:0006139, GO:0006725, GO:0006807, GO:0006950, GO:…	46.2889	-0.487597	0.079852	0.135034
ENSG00000013583	HEBP1	chr12			binding, extracellular region, intracellular, cell, cytoplasm, circadian rhythm, heme binding, vesicle, membrane-bounded vesicle, organelle, membrane-bounded organelle, extracellular organelle, extracellular region part, intracellular part, cell part, tetrapyrrole binding, rhythmic process, extracellular exosome, organic cyclic compound binding, heterocyclic compound binding, extracellular vesicle	GO:0005488, GO:0005576, GO:0005622, GO:0005623, GO:0005737, GO:0007623, GO:0020037, GO:0031982, GO:0031988, GO:0043226, GO:0043227, GO:0043230, GO:0044421, GO:0044424, GO:0044464, GO:0046906, GO:0048511, GO:0070062, GO:0097159, GO:1901363, GO:1903561	107.158	-0.164465	0.0118684	0.0262897
ENSG00000234665	LERFS	chr9					10.7095	2.52038	0.0152236	0.0326318
ENSG00000013619	MAMLD1	chrX			reproduction, developmental process involved in reproduction, intracellular, cell, nucleus, nucleobase-containing compound metabolic process, transcription, DNA-templated, regulation of transcription, DNA-templated, regulation of transcription from RNA polymerase II promoter, transcription from RNA polymerase II promoter, cellular aromatic compound metabolic process, nitrogen compound metabolic p…	GO:0000003, GO:0003006, GO:0005622, GO:0005623, GO:0005634, GO:0006139, GO:0006351, GO:0006355, GO:0006357, GO:0006366, GO:0006725, GO:0006807, GO:0007275, GO:0007548, GO:0008152, GO:0008406, GO:0008584, GO:0009058, GO:0009059, GO:0009889, GO:0009987, GO:0010467, GO:0010468, GO:0010556, GO:0016070, GO:0018130, GO:0019219, GO:0019222, GO:0019438, GO:0022414, GO:0031323, GO:0031326, GO:0032501, GO:…	24.4864	-0.100788	0.488398	0.59014
ENSG00000013725	CD6	chr11	Cell adhesion molecules (CAMs)	hsa04514	lipopolysaccharide binding, immunological synapse formation, immunological synapse, cell activation, cytokine production, regulation of cytokine production, positive regulation of cytokine production, response to molecule of bacterial origin, adaptive immune response, immune system process, inflammatory response to antigenic stimulus, acute inflammatory response to antigenic stimulus, acute infla…	GO:0001530, GO:0001771, GO:0001772, GO:0001775, GO:0001816, GO:0001817, GO:0001819, GO:0002237, GO:0002250, GO:0002376, GO:0002437, GO:0002438, GO:0002526, GO:0002532, GO:0002534, GO:0002682, GO:0002684, GO:0002694, GO:0002696, GO:0004872, GO:0005044, GO:0005488, GO:0005515, GO:0005576, GO:0005623, GO:0005886, GO:0005887, GO:0006810, GO:0006897, GO:0006898, GO:0006950, GO:0006952, GO:0006954, GO:…	2.44806	-0.0861448	0.852386	0.896239
ENSG00000013810	TACC3	chr4	RNA transport	hsa03013	microtubule cytoskeleton organization, binding, protein binding, intracellular, cell, cytoplasm, cytoskeleton, organelle organization, cytoskeleton organization, microtubule-based process, multicellular organism development, nervous system development, central nervous system development, brain development, cell proliferation, cellular process, microtubule cytoskeleton, cellular component organiza…	GO:0000226, GO:0005488, GO:0005515, GO:0005622, GO:0005623, GO:0005737, GO:0005856, GO:0006996, GO:0007010, GO:0007017, GO:0007275, GO:0007399, GO:0007417, GO:0007420, GO:0008283, GO:0009987, GO:0015630, GO:0016043, GO:0021537, GO:0021543, GO:0021987, GO:0030900, GO:0032501, GO:0032502, GO:0043226, GO:0043228, GO:0043229, GO:0043232, GO:0044424, GO:0044464, GO:0044699, GO:0044707, GO:0044763, GO:…	40.9849	-0.498328	7.40586e-05	0.000281418
ENSG00000014123	UFL1	chr6			ossification, osteoblast differentiation, catalytic activity, binding, protein binding, intracellular, cell, nucleus, cytoplasm, endoplasmic reticulum, endoplasmic reticulum membrane, cytosol, nucleobase-containing compound metabolic process, transcription, DNA-templated, regulation of transcription, DNA-templated, cellular protein modification process, proteolysis, ubiquitin-dependent protein ca…	GO:0001503, GO:0001649, GO:0003824, GO:0005488, GO:0005515, GO:0005622, GO:0005623, GO:0005634, GO:0005737, GO:0005783, GO:0005789, GO:0005829, GO:0006139, GO:0006351, GO:0006355, GO:0006464, GO:0006508, GO:0006511, GO:0006725, GO:0006807, GO:0006950, GO:0007154, GO:0007165, GO:0007275, GO:0007399, GO:0008104, GO:0008152, GO:0008283, GO:0008284, GO:0009056, GO:0009057, GO:0009058, GO:0009059, GO:…	566.271	0.197848	3.2467e-07	1.93072e-06
ENSG00000014138	POLA2	chr11	Pyrimidine metabolism, Metabolic pathways, Purine metabolism, DNA replication	hsa00240, hsa01100, hsa00230, hsa03030	protein import into nucleus, translocation, G1/S transition of mitotic cell cycle, nuclear chromosome, mitotic cell cycle, DNA-directed RNA polymerase complex, telomere maintenance via recombination, telomere maintenance, nucleic acid binding, DNA binding, catalytic activity, DNA-directed DNA polymerase activity, binding, protein binding, intracellular, cell, nucleus, nucleoplasm, replication for…	GO:0000060, GO:0000082, GO:0000228, GO:0000278, GO:0000428, GO:0000722, GO:0000723, GO:0003676, GO:0003677, GO:0003824, GO:0003887, GO:0005488, GO:0005515, GO:0005622, GO:0005623, GO:0005634, GO:0005654, GO:0005657, GO:0005658, GO:0005694, GO:0005737, GO:0006139, GO:0006259, GO:0006260, GO:0006261, GO:0006270, GO:0006271, GO:0006310, GO:0006312, GO:0006605, GO:0006606, GO:0006725, GO:0006807, GO:…	10.1194	0.306327	0.09598	0.157921
ENSG00000014164	ZC3H3	chr8			nucleic acid binding, DNA binding, binding, protein binding, intracellular, cell, nucleus, nucleoplasm, mRNA cleavage and polyadenylation specificity factor complex, mRNA cleavage factor complex, nucleobase-containing compound metabolic process, mRNA polyadenylation, RNA processing, mRNA processing, RNA localization, RNA export from nucleus, mRNA export from nucleus, cellular aromatic compound me…	GO:0003676, GO:0003677, GO:0005488, GO:0005515, GO:0005622, GO:0005623, GO:0005634, GO:0005654, GO:0005847, GO:0005849, GO:0006139, GO:0006378, GO:0006396, GO:0006397, GO:0006403, GO:0006405, GO:0006406, GO:0006725, GO:0006807, GO:0006810, GO:0006913, GO:0007154, GO:0007165, GO:0007166, GO:0007167, GO:0007178, GO:0008152, GO:0009966, GO:0009967, GO:0009987, GO:0010467, GO:0010468, GO:0010646, GO:…	55.4867	-0.422367	2.40123e-07	1.46421e-06
ENSG00000171819	ANGPTL7	chr1			extracellular region, response to stress, response to oxidative stress, response to stimulus	GO:0005576, GO:0006950, GO:0006979, GO:0050896	10.8015	2.51662	4.53619e-09	3.76075e-08
ENSG00000249688	ENSG00000249688	chr5					7.98926	2.51429	2.60252e-13	4.17124e-12
ENSG00000014641	MDH1	chr2	Metabolic pathways, Carbon metabolism, Citrate cycle (TCA cycle), Pyruvate metabolism, Glyoxylate and dicarboxylate metabolism, Proximal tubule bicarbonate reclamation, Cysteine and methionine metabolism	hsa01100, hsa01200, hsa00020, hsa00620, hsa00630, hsa04964, hsa00270	nucleotide binding, mitophagy, macromitophagy, positive regulation of defense response to virus by host, immune effector process, immune system process, regulation of immune system process, regulation of immune effector process, regulation of response to biotic stimulus, catalytic activity, malic enzyme activity, binding, protein binding, extracellular region, extracellular space, intracellular, …	GO:0000166, GO:0000422, GO:0000423, GO:0002230, GO:0002252, GO:0002376, GO:0002682, GO:0002697, GO:0002831, GO:0003824, GO:0004470, GO:0005488, GO:0005515, GO:0005576, GO:0005615, GO:0005622, GO:0005623, GO:0005737, GO:0005739, GO:0005813, GO:0005815, GO:0005829, GO:0005856, GO:0005975, GO:0005996, GO:0006006, GO:0006082, GO:0006091, GO:0006094, GO:0006099, GO:0006107, GO:0006108, GO:0006139, GO:…	822.676	0.54472	2.83532e-10	2.88428e-09
ENSG00000014824	SLC30A9	chr4			transition metal ion transport, transcription factor activity, protein binding, transcription factor activity, transcription factor binding, nucleic acid binding transcription factor activity, chromatin binding, transcription factor activity, sequence-specific DNA binding, transcription cofactor activity, transcription coactivator activity, receptor binding, transporter activity, binding, protein…	GO:0000041, GO:0000988, GO:0000989, GO:0001071, GO:0003682, GO:0003700, GO:0003712, GO:0003713, GO:0005102, GO:0005215, GO:0005488, GO:0005515, GO:0005622, GO:0005623, GO:0005634, GO:0005856, GO:0006139, GO:0006259, GO:0006281, GO:0006289, GO:0006351, GO:0006355, GO:0006357, GO:0006366, GO:0006725, GO:0006807, GO:0006810, GO:0006811, GO:0006812, GO:0006829, GO:0006950, GO:0006974, GO:0008152, GO:…	525.455	0.0203477	0.654821	0.737697
ENSG00000014914	MTMR11	chr1			extracellular region, vesicle, membrane-bounded vesicle, organelle, membrane-bounded organelle, extracellular organelle, extracellular region part, extracellular exosome, extracellular vesicle	GO:0005576, GO:0031982, GO:0031988, GO:0043226, GO:0043227, GO:0043230, GO:0044421, GO:0070062, GO:1903561	23.6103	-0.554631	2.15893e-05	9.20114e-05
ENSG00000014919	COX15	chr10	Metabolic pathways, Oxidative phosphorylation, Porphyrin and chlorophyll metabolism	hsa01100, hsa00190, hsa00860	catalytic activity, cytochrome-c oxidase activity, transporter activity, intracellular, cell, cytoplasm, mitochondrion, mitochondrial envelope, mitochondrial inner membrane, mitochondrial respiratory chain, generation of precursor metabolites and energy, oxidative phosphorylation, mitochondrial electron transport, cytochrome c to oxygen, nucleobase-containing compound metabolic process, purine nu…	GO:0003824, GO:0004129, GO:0005215, GO:0005622, GO:0005623, GO:0005737, GO:0005739, GO:0005740, GO:0005743, GO:0005746, GO:0006091, GO:0006119, GO:0006123, GO:0006139, GO:0006163, GO:0006461, GO:0006725, GO:0006753, GO:0006778, GO:0006779, GO:0006783, GO:0006784, GO:0006793, GO:0006796, GO:0006807, GO:0006810, GO:0006811, GO:0006812, GO:0006818, GO:0007585, GO:0008152, GO:0008324, GO:0008535, GO:…	164.681	-0.121322	0.0568875	0.101365
ENSG00000015133	CCDC88C	chr14			regulation of protein phosphorylation, binding, protein binding, intracellular, cell, cytoplasm, protein complex assembly, cellular protein modification process, protein phosphorylation, phosphorus metabolic process, phosphate-containing compound metabolic process, response to stress, cell communication, signal transduction, cell surface receptor signaling pathway, cell-cell signaling, metabolic …	GO:0001932, GO:0005488, GO:0005515, GO:0005622, GO:0005623, GO:0005737, GO:0006461, GO:0006464, GO:0006468, GO:0006793, GO:0006796, GO:0006950, GO:0007154, GO:0007165, GO:0007166, GO:0007267, GO:0008152, GO:0009987, GO:0016043, GO:0016055, GO:0016310, GO:0019220, GO:0019222, GO:0019538, GO:0019904, GO:0022607, GO:0023052, GO:0030165, GO:0031098, GO:0031323, GO:0031399, GO:0031647, GO:0031648, GO:…	80.0056	-0.194585	0.170673	0.254853
ENSG00000015153	YAF2	chr12			transcription factor activity, protein binding, transcription factor activity, transcription factor binding, transcription cofactor activity, transcription coactivator activity, transcription corepressor activity, binding, protein binding, intracellular, cell, nucleus, nucleoplasm, cytoplasm, nucleobase-containing compound metabolic process, transcription, DNA-templated, regulation of transcripti…	GO:0000988, GO:0000989, GO:0003712, GO:0003713, GO:0003714, GO:0005488, GO:0005515, GO:0005622, GO:0005623, GO:0005634, GO:0005654, GO:0005737, GO:0006139, GO:0006351, GO:0006355, GO:0006725, GO:0006807, GO:0008152, GO:0008270, GO:0009058, GO:0009059, GO:0009889, GO:0009890, GO:0009891, GO:0009892, GO:0009893, GO:0009987, GO:0010467, GO:0010468, GO:0010556, GO:0010557, GO:0010558, GO:0010604, GO:…	538.488	0.420527	3.71164e-10	3.69885e-09
ENSG00000015171	ZMYND11	chr10			negative regulation of transcription from RNA polymerase II promoter, MAPK cascade, regulatory region DNA binding, transcription regulatory region sequence-specific DNA binding, RNA polymerase II regulatory region sequence-specific DNA binding, transcription factor activity, protein binding, transcription factor activity, transcription factor binding, RNA polymerase II regulatory region DNA bindi…	GO:0000122, GO:0000165, GO:0000975, GO:0000976, GO:0000977, GO:0000988, GO:0000989, GO:0001012, GO:0001067, GO:0001932, GO:0001933, GO:0003676, GO:0003677, GO:0003682, GO:0003690, GO:0003712, GO:0003714, GO:0005488, GO:0005515, GO:0005622, GO:0005623, GO:0005634, GO:0005654, GO:0005694, GO:0006139, GO:0006325, GO:0006351, GO:0006354, GO:0006355, GO:0006357, GO:0006366, GO:0006368, GO:0006464, GO:…	703.434	0.073017	0.124966	0.197017
ENSG00000248752	ENSG00000248752	chr5					9.95599	2.50956	1.4891e-07	9.44207e-07
ENSG00000015475	BID	chr22	p53 signaling pathway, Natural killer cell mediated cytotoxicity, Tuberculosis, Pathways in cancer, Sphingolipid signaling pathway, Viral myocarditis, Apoptosis - multiple species, Non-alcoholic fatty liver disease (NAFLD), Alzheimer's disease, Platinum drug resistance, Apoptosis, Amyotrophic lateral sclerosis (ALS)	hsa04115, hsa04650, hsa05152, hsa05200, hsa04071, hsa05416, hsa04215, hsa04932, hsa05010, hsa01524, hsa04210, hsa05014	G1/S transition of mitotic cell cycle, mitotic cell cycle, release of cytochrome c from mitochondria, protein insertion into mitochondrial membrane involved in apoptotic signaling pathway, receptor binding, death receptor binding, cytokine receptor binding, binding, protein binding, extracellular region, intracellular, cell, cytoplasm, mitochondrion, mitochondrial envelope, mitochondrial outer me…	GO:0000082, GO:0000278, GO:0001836, GO:0001844, GO:0005102, GO:0005123, GO:0005126, GO:0005488, GO:0005515, GO:0005576, GO:0005622, GO:0005623, GO:0005737, GO:0005739, GO:0005740, GO:0005741, GO:0005829, GO:0006461, GO:0006508, GO:0006605, GO:0006626, GO:0006810, GO:0006839, GO:0006886, GO:0006915, GO:0006919, GO:0006950, GO:0006974, GO:0006996, GO:0007005, GO:0007006, GO:0007049, GO:0007154, GO:…	67.9817	0.144394	0.14147	0.218429
ENSG00000258959	ENSG00000258959	chr14					6.89684	2.50363	1.33642e-10	1.4331e-09
ENSG00000015520	NPC1L1	chr7	Fat digestion and absorption	hsa04975	system process, binding, protein binding, intracellular, cell, cytoplasm, plasma membrane, brush border, alcohol metabolic process, lipid metabolic process, steroid biosynthetic process, cholesterol biosynthetic process, transport, lipid transport, digestion, cytoskeletal protein binding, drug binding, metabolic process, steroid metabolic process, cholesterol metabolic process, lipid biosynthetic…	GO:0003008, GO:0005488, GO:0005515, GO:0005622, GO:0005623, GO:0005737, GO:0005886, GO:0005903, GO:0006066, GO:0006629, GO:0006694, GO:0006695, GO:0006810, GO:0006869, GO:0007586, GO:0008092, GO:0008144, GO:0008152, GO:0008202, GO:0008203, GO:0008610, GO:0009058, GO:0010876, GO:0012506, GO:0015850, GO:0015918, GO:0016020, GO:0016021, GO:0016023, GO:0016125, GO:0016126, GO:0016324, GO:0017016, GO:…	0.469673	-1.69491	0.0140914	0.0305342
ENSG00000203737	GPR52	chr1			dopamine neurotransmitter receptor activity, coupled via Gs, synaptic transmission, dopaminergic, system process, signal transducer activity, receptor activity, transmembrane signaling receptor activity, G-protein coupled receptor activity, dopamine neurotransmitter receptor activity, binding, cell, plasma membrane, integral component of plasma membrane, cell communication, signal transduction, G…	GO:0001588, GO:0001963, GO:0003008, GO:0004871, GO:0004872, GO:0004888, GO:0004930, GO:0004952, GO:0005488, GO:0005623, GO:0005886, GO:0005887, GO:0007154, GO:0007165, GO:0007186, GO:0007187, GO:0007188, GO:0007189, GO:0007191, GO:0007200, GO:0007212, GO:0007267, GO:0007268, GO:0007270, GO:0007610, GO:0007611, GO:0007612, GO:0009987, GO:0016020, GO:0016021, GO:0023052, GO:0030594, GO:0031224, GO:…	28.8914	2.50259	2.83651e-38	6.27782e-36
ENSG00000015676	NUDCD3	chr7			binding, protein binding	GO:0005488, GO:0005515	473.976	-0.256058	6.7513e-05	0.000258747
ENSG00000253142	ENSG00000253142	chr8					36.4394	2.47845	4.96376e-27	4.40201e-25
ENSG00000236581	STARD13-AS	chr13					16.1351	2.4608	1.30366e-24	9.06578e-23
ENSG00000016864	GLT8D1	chr3			polysaccharide biosynthetic process, catalytic activity, intracellular, cell, cytoplasm, Golgi apparatus, carbohydrate metabolic process, polysaccharide metabolic process, metabolic process, biosynthetic process, macromolecule biosynthetic process, endomembrane system, membrane, integral component of membrane, carbohydrate biosynthetic process, transferase activity, transferase activity, transfer…	GO:0000271, GO:0003824, GO:0005622, GO:0005623, GO:0005737, GO:0005794, GO:0005975, GO:0005976, GO:0008152, GO:0009058, GO:0009059, GO:0012505, GO:0016020, GO:0016021, GO:0016051, GO:0016740, GO:0016757, GO:0031224, GO:0043170, GO:0043226, GO:0043227, GO:0043229, GO:0043231, GO:0044238, GO:0044424, GO:0044425, GO:0044444, GO:0044464, GO:0044699, GO:0044710, GO:0044711, GO:0044723, GO:0071704, GO:…	77.6763	-0.14218	0.0263036	0.0525783
ENSG00000017260	ATP2C1	chr3			transition metal ion transport, Golgi membrane, nucleotide binding, nucleoside binding, purine nucleoside binding, catalytic activity, signal transducer activity, transporter activity, manganese ion transmembrane transporter activity, calcium-transporting ATPase activity, binding, calcium ion binding, ATP binding, intracellular, cell, cytoplasm, Golgi apparatus, trans-Golgi network, plasma membra…	GO:0000041, GO:0000139, GO:0000166, GO:0001882, GO:0001883, GO:0003824, GO:0004871, GO:0005215, GO:0005384, GO:0005388, GO:0005488, GO:0005509, GO:0005524, GO:0005622, GO:0005623, GO:0005737, GO:0005794, GO:0005802, GO:0005886, GO:0005887, GO:0006810, GO:0006811, GO:0006812, GO:0006816, GO:0006828, GO:0006873, GO:0006874, GO:0006875, GO:0006996, GO:0007010, GO:0007154, GO:0007155, GO:0007165, GO:…	607.866	0.376317	2.81139e-13	4.49469e-12
ENSG00000017427	IGF1	chr12	Transcriptional misregulation in cancer, Signaling pathways regulating pluripotency of stem cells, p53 signaling pathway, Aldosterone-regulated sodium reabsorption, PI3K-Akt signaling pathway, mTOR signaling pathway, Pathways in cancer, Proteoglycans in cancer, FoxO signaling pathway, AMPK signaling pathway, Longevity regulating pathway, Longevity regulating pathway - multiple species, Ras signal…	hsa05202, hsa04550, hsa04115, hsa04960, hsa04151, hsa04150, hsa05200, hsa05205, hsa04068, hsa04152, hsa04211, hsa04213, hsa04014, hsa04015, hsa05218, hsa04114, hsa04066, hsa04914, hsa05414, hsa04750, hsa01522, hsa04913, hsa04510, hsa05410, hsa01521, hsa05214, hsa04730, hsa05215	reproduction, protein import into nucleus, translocation, MAPK cascade, activation of MAPK activity, polysaccharide biosynthetic process, mitotic cell cycle, nuclear division, skeletal system development, ossification, regulation of cell growth, osteoblast differentiation, response to hypoxia, in utero embryonic development, cell activation, blastocyst development, blastocyst growth, trophectoder…	GO:0000003, GO:0000060, GO:0000165, GO:0000187, GO:0000271, GO:0000278, GO:0000280, GO:0001501, GO:0001503, GO:0001558, GO:0001649, GO:0001666, GO:0001701, GO:0001775, GO:0001824, GO:0001832, GO:0001834, GO:0001836, GO:0001932, GO:0001934, GO:0002237, GO:0002376, GO:0002576, GO:0002682, GO:0002684, GO:0002694, GO:0002696, GO:0003006, GO:0003008, GO:0003012, GO:0003300, GO:0005102, GO:0005158, GO:…	228.595	-0.0354356	0.875719	0.913363
ENSG00000017483	SLC38A5	chrX	GABAergic synapse	hsa04727	amino acid transmembrane transport, transporter activity, organic acid transmembrane transporter activity, cell, plasma membrane, integral component of plasma membrane, transport, ion transport, anion transport, amino acid transport, amino acid transmembrane transporter activity, neutral amino acid transmembrane transporter activity, L-amino acid transmembrane transporter activity, glycine transm…	GO:0003333, GO:0005215, GO:0005342, GO:0005623, GO:0005886, GO:0005887, GO:0006810, GO:0006811, GO:0006820, GO:0006865, GO:0015171, GO:0015175, GO:0015179, GO:0015187, GO:0015711, GO:0015804, GO:0015816, GO:0015849, GO:0016020, GO:0016021, GO:0022857, GO:0022891, GO:0022892, GO:0031224, GO:0031226, GO:0044425, GO:0044459, GO:0044464, GO:0044699, GO:0044765, GO:0046942, GO:0046943, GO:0051179, GO:…	2.59971	-2.06667	1.91991e-06	1.00485e-05
ENSG00000017797	RALBP1	chr18	Pathways in cancer, Ras signaling pathway, Pancreatic cancer	hsa05200, hsa04014, hsa05212	catalytic activity, GTPase activator activity, transporter activity, binding, protein binding, intracellular, cell, cytoplasm, cytosol, transport, endocytosis, chemotaxis, cell communication, signal transduction, small GTPase mediated signal transduction, enzyme activator activity, response to external stimulus, regulation of signal transduction, cellular process, regulation of cell communication…	GO:0003824, GO:0005096, GO:0005215, GO:0005488, GO:0005515, GO:0005622, GO:0005623, GO:0005737, GO:0005829, GO:0006810, GO:0006897, GO:0006935, GO:0007154, GO:0007165, GO:0007264, GO:0008047, GO:0009605, GO:0009966, GO:0009987, GO:0010646, GO:0016020, GO:0016192, GO:0016462, GO:0016787, GO:0016817, GO:0016818, GO:0016887, GO:0017016, GO:0017048, GO:0017111, GO:0017160, GO:0019899, GO:0022857, GO:…	462.63	-0.189842	0.00277156	0.007307
ENSG00000018189	RUFY3	chr4			cell morphogenesis, cell morphogenesis involved in differentiation, regulation of cell growth, binding, protein binding, intracellular, cell, cytoplasm, transport, intracellular protein transport, movement of cell or subcellular component, organelle organization, cytoskeleton organization, actin filament organization, establishment or maintenance of cell polarity, multicellular organism developme…	GO:0000902, GO:0000904, GO:0001558, GO:0005488, GO:0005515, GO:0005622, GO:0005623, GO:0005737, GO:0006810, GO:0006886, GO:0006928, GO:0006996, GO:0007010, GO:0007015, GO:0007163, GO:0007275, GO:0007399, GO:0007409, GO:0008104, GO:0008361, GO:0009653, GO:0009987, GO:0010720, GO:0010721, GO:0010769, GO:0010770, GO:0010771, GO:0010975, GO:0010976, GO:0010977, GO:0012505, GO:0015031, GO:0016020, GO:…	378.47	0.577434	3.15241e-32	4.47811e-30
ENSG00000018236	CNTN1	chr12	Cell adhesion molecules (CAMs)	hsa04514	regulation of protein phosphorylation, positive regulation of protein phosphorylation, glycoprotein binding, regulation of sodium ion transport, binding, extracellular region, cell, plasma membrane, cellular protein modification process, protein phosphorylation, phosphorus metabolic process, phosphate-containing compound metabolic process, transport, ion transport, cation transport, sodium ion tr…	GO:0001932, GO:0001934, GO:0001948, GO:0002028, GO:0005488, GO:0005576, GO:0005623, GO:0005886, GO:0006464, GO:0006468, GO:0006793, GO:0006796, GO:0006810, GO:0006811, GO:0006812, GO:0006814, GO:0007154, GO:0007155, GO:0007165, GO:0007166, GO:0007219, GO:0007275, GO:0007399, GO:0007417, GO:0007420, GO:0008152, GO:0009893, GO:0009987, GO:0010467, GO:0010468, GO:0010562, GO:0010604, GO:0010628, GO:…	5.56885	-0.0457982	0.875711	0.913363
ENSG00000278925	ENSG00000278925	chr5					10.7593	2.45676	3.04099e-17	8.05403e-16
ENSG00000018408	WWTR1	chr3	Hippo signaling pathway, Hippo signaling pathway -multiple species	hsa04390, hsa04392	negative regulation of transcription from RNA polymerase II promoter, cell morphogenesis, cell morphogenesis involved in differentiation, transcription factor activity, protein binding, transcription factor activity, transcription factor binding, ossification, osteoblast differentiation, urogenital system development, metanephros development, kidney development, epithelial to mesenchymal transiti…	GO:0000122, GO:0000902, GO:0000904, GO:0000988, GO:0000989, GO:0001503, GO:0001649, GO:0001655, GO:0001656, GO:0001822, GO:0001837, GO:0001932, GO:0001933, GO:0003712, GO:0003713, GO:0003714, GO:0005488, GO:0005515, GO:0005622, GO:0005623, GO:0005634, GO:0005654, GO:0005667, GO:0005737, GO:0005829, GO:0006139, GO:0006351, GO:0006352, GO:0006355, GO:0006357, GO:0006366, GO:0006367, GO:0006464, GO:…	452.845	-0.131014	0.0821311	0.138272
ENSG00000018510	AGPS	chr2	Metabolic pathways, Peroxisome, Ether lipid metabolism	hsa01100, hsa04146, hsa00565	nucleotide binding, catalytic activity, binding, protein binding, intracellular, cell, nucleus, nucleolus, cytoplasm, mitochondrion, peroxisome, peroxisomal membrane, peroxisomal matrix, lipid metabolic process, glycerol ether metabolic process, metabolic process, alkylglycerone-phosphate synthase activity, lipid biosynthetic process, ether lipid biosynthetic process, biosynthetic process, cellul…	GO:0000166, GO:0003824, GO:0005488, GO:0005515, GO:0005622, GO:0005623, GO:0005634, GO:0005730, GO:0005737, GO:0005739, GO:0005777, GO:0005778, GO:0005782, GO:0006629, GO:0006662, GO:0008152, GO:0008609, GO:0008610, GO:0008611, GO:0009058, GO:0009987, GO:0016020, GO:0016491, GO:0016614, GO:0016740, GO:0016765, GO:0018904, GO:0031090, GO:0031903, GO:0031907, GO:0031974, GO:0031981, GO:0036094, GO:…	292.693	-0.0697865	0.28068	0.382189
ENSG00000018610	STEEP1	chrX					71.9579	0.31458	0.00157579	0.00441367
ENSG00000018625	ATP1A2	chr1	cAMP signaling pathway, Gastric acid secretion, Aldosterone-regulated sodium reabsorption, Insulin secretion, cGMP-PKG signaling pathway, Mineral absorption, Adrenergic signaling in cardiomyocytes, Thyroid hormone synthesis, Salivary secretion, Pancreatic secretion, Bile secretion, Thyroid hormone signaling pathway, Cardiac muscle contraction, Endocrine and other factor-regulated calcium reabsorp…	hsa04024, hsa04971, hsa04960, hsa04911, hsa04022, hsa04978, hsa04261, hsa04918, hsa04970, hsa04972, hsa04976, hsa04919, hsa04260, hsa04961, hsa04964, hsa04973, hsa04974	nucleotide binding, neurotransmitter uptake, regulation of neurotransmitter levels, action potential, nucleoside binding, purine nucleoside binding, regulation of the force of heart contraction, regulation of sodium ion transport, regulation of respiratory gaseous exchange by neurological system process, system process, muscle system process, circulatory system process, heart process, respiratory…	GO:0000166, GO:0001504, GO:0001505, GO:0001508, GO:0001882, GO:0001883, GO:0002026, GO:0002028, GO:0002087, GO:0003008, GO:0003012, GO:0003013, GO:0003015, GO:0003016, GO:0003018, GO:0003824, GO:0005215, GO:0005391, GO:0005488, GO:0005496, GO:0005515, GO:0005524, GO:0005576, GO:0005622, GO:0005623, GO:0005737, GO:0005768, GO:0005773, GO:0005829, GO:0005886, GO:0005887, GO:0005890, GO:0005901, GO:…	1439.71	0.527385	0.000598429	0.00185086
ENSG00000018699	TTC27	chr2					140.925	-0.00250498	0.971008	0.980533
ENSG00000018869	ZNF582	chr19			nucleic acid binding, DNA binding, binding, intracellular, cell, nucleus, nucleobase-containing compound metabolic process, transcription, DNA-templated, regulation of transcription, DNA-templated, cellular aromatic compound metabolic process, nitrogen compound metabolic process, metabolic process, biosynthetic process, macromolecule biosynthetic process, regulation of biosynthetic process, cellu…	GO:0003676, GO:0003677, GO:0005488, GO:0005622, GO:0005623, GO:0005634, GO:0006139, GO:0006351, GO:0006355, GO:0006725, GO:0006807, GO:0008152, GO:0009058, GO:0009059, GO:0009889, GO:0009987, GO:0010467, GO:0010468, GO:0010556, GO:0016070, GO:0018130, GO:0019219, GO:0019222, GO:0019438, GO:0031323, GO:0031326, GO:0032774, GO:0034641, GO:0034645, GO:0034654, GO:0043167, GO:0043169, GO:0043170, GO:…	25.1611	-0.12522	0.257261	0.356372
ENSG00000226312	CFLAR-AS1	chr2					9.20204	2.444	1.35873e-12	1.95823e-11
ENSG00000019144	PHLDB1	chr11			microtubule cytoskeleton organization, cell morphogenesis, cell morphogenesis involved in differentiation, epithelial to mesenchymal transition, intracellular, cell, cytoplasm, cell cortex, organelle organization, cytoskeleton organization, microtubule-based process, multicellular organism development, gastrulation, anatomical structure morphogenesis, embryo development, tissue development, cellu…	GO:0000226, GO:0000902, GO:0000904, GO:0001837, GO:0005622, GO:0005623, GO:0005737, GO:0005938, GO:0006996, GO:0007010, GO:0007017, GO:0007275, GO:0007369, GO:0009653, GO:0009790, GO:0009888, GO:0009987, GO:0010171, GO:0010172, GO:0010470, GO:0010717, GO:0010769, GO:0010927, GO:0014031, GO:0016043, GO:0022603, GO:0022604, GO:0022607, GO:0030154, GO:0030198, GO:0032501, GO:0032502, GO:0032886, GO:…	1025.89	0.102886	0.276955	0.378128
ENSG00000232310	ENSG00000232310	chr6					12.5876	2.43941	2.69478e-12	3.71345e-11
ENSG00000019485	PRDM11	chr11			catalytic activity, intracellular, cell, nucleus, cytoplasm, nucleobase-containing compound metabolic process, transcription, DNA-templated, regulation of transcription, DNA-templated, cellular aromatic compound metabolic process, nitrogen compound metabolic process, metabolic process, methyltransferase activity, biosynthetic process, macromolecule biosynthetic process, regulation of biosynthetic…	GO:0003824, GO:0005622, GO:0005623, GO:0005634, GO:0005737, GO:0006139, GO:0006351, GO:0006355, GO:0006725, GO:0006807, GO:0008152, GO:0008168, GO:0009058, GO:0009059, GO:0009889, GO:0009987, GO:0010467, GO:0010468, GO:0010556, GO:0016070, GO:0016740, GO:0016741, GO:0018130, GO:0019219, GO:0019222, GO:0019438, GO:0031323, GO:0031326, GO:0032259, GO:0032774, GO:0034641, GO:0034645, GO:0034654, GO:…	263.545	0.0018959	0.974698	0.983314
ENSG00000168280	KIF5C	chr2	Endocytosis, Dopaminergic synapse	hsa04144, hsa04728	nucleotide binding, cell morphogenesis, cell morphogenesis involved in differentiation, nucleoside binding, purine nucleoside binding, motor activity, microtubule motor activity, catalytic activity, receptor binding, binding, protein binding, ATP binding, intracellular, cell, cytoplasm, cytoskeleton, kinesin complex, microtubule, microtubule associated complex, cilium, RNA localization, transport…	GO:0000166, GO:0000902, GO:0000904, GO:0001882, GO:0001883, GO:0003774, GO:0003777, GO:0003824, GO:0005102, GO:0005488, GO:0005515, GO:0005524, GO:0005622, GO:0005623, GO:0005737, GO:0005856, GO:0005871, GO:0005874, GO:0005875, GO:0005929, GO:0006403, GO:0006810, GO:0006928, GO:0006935, GO:0006996, GO:0007017, GO:0007018, GO:0007275, GO:0007399, GO:0007409, GO:0007411, GO:0008017, GO:0008045, GO:…	71.9215	2.43505	1.76937e-21	8.24801e-20
ENSG00000267784	ENSG00000267784	chr2					45.2797	2.4343	9.18746e-26	7.08604e-24
ENSG00000019582	CD74	chr5	Tuberculosis, Herpes simplex infection, Antigen processing and presentation	hsa05152, hsa05168, hsa04612	Golgi membrane, MAPK cascade, activation of MAPK activity, lytic vacuole, prostaglandin biosynthetic process, beta-amyloid binding, cell activation, leukocyte homeostasis, B cell homeostasis, B cell apoptotic process, cytokine production, regulation of cytokine production, positive regulation of cytokine production, regulation of protein phosphorylation, positive regulation of protein phosphoryla…	GO:0000139, GO:0000165, GO:0000187, GO:0000323, GO:0001516, GO:0001540, GO:0001775, GO:0001776, GO:0001782, GO:0001783, GO:0001816, GO:0001817, GO:0001819, GO:0001932, GO:0001934, GO:0001959, GO:0001961, GO:0002250, GO:0002252, GO:0002260, GO:0002274, GO:0002367, GO:0002376, GO:0002440, GO:0002443, GO:0002449, GO:0002460, GO:0002468, GO:0002478, GO:0002495, GO:0002504, GO:0002520, GO:0002521, GO:…	342.45	-0.0136569	0.893995	0.926561
ENSG00000181408	UTS2R	chr17	Neuroactive ligand-receptor interaction	hsa04080	angiogenesis, regulation of cell growth, blood vessel development, urotensin II receptor activity, peptide receptor activity, vasculature development, renal system process involved in regulation of blood volume, system process, circulatory system process, renal system process, vascular process in circulatory system, renal system process involved in regulation of systemic arterial blood pressure, …	GO:0001525, GO:0001558, GO:0001568, GO:0001604, GO:0001653, GO:0001944, GO:0001977, GO:0003008, GO:0003013, GO:0003014, GO:0003018, GO:0003071, GO:0003073, GO:0003093, GO:0003094, GO:0003105, GO:0004871, GO:0004872, GO:0004888, GO:0004930, GO:0005622, GO:0005623, GO:0005737, GO:0005768, GO:0005769, GO:0005773, GO:0005829, GO:0005886, GO:0005887, GO:0006810, GO:0006873, GO:0006874, GO:0006875, GO:…	7.46306	2.43249	3.71679e-08	2.61614e-07
ENSG00000019995	ZRANB1	chr10			cell morphogenesis, catalytic activity, thiol-dependent ubiquitin-specific protease activity, binding, protein binding, intracellular, cell, nucleus, nucleoplasm, cytoplasm, cellular protein modification process, proteolysis, ubiquitin-dependent protein catabolic process, movement of cell or subcellular component, organelle organization, cytoskeleton organization, cell communication, signal trans…	GO:0000902, GO:0003824, GO:0004843, GO:0005488, GO:0005515, GO:0005622, GO:0005623, GO:0005634, GO:0005654, GO:0005737, GO:0006464, GO:0006508, GO:0006511, GO:0006928, GO:0006996, GO:0007010, GO:0007154, GO:0007165, GO:0007166, GO:0007267, GO:0008152, GO:0008233, GO:0008234, GO:0008270, GO:0009056, GO:0009057, GO:0009653, GO:0009966, GO:0009967, GO:0009987, GO:0010646, GO:0010647, GO:0016043, GO:…	405.556	-0.0716627	0.234565	0.330683
ENSG00000020129	NCDN	chr1			tissue homeostasis, binding, protein binding, intracellular, cell, cytoplasm, cytosol, cell communication, cell-cell signaling, chemical synaptic transmission, multicellular organism development, nervous system development, cellular process, regulation of cell communication, membrane, cellular component organization, neurogenesis, regulation of signaling, signaling, cell projection organization, …	GO:0001894, GO:0005488, GO:0005515, GO:0005622, GO:0005623, GO:0005737, GO:0005829, GO:0007154, GO:0007267, GO:0007268, GO:0007275, GO:0007399, GO:0009987, GO:0010646, GO:0016020, GO:0016043, GO:0022008, GO:0023051, GO:0023052, GO:0030030, GO:0030154, GO:0030182, GO:0030425, GO:0031175, GO:0032501, GO:0032502, GO:0036477, GO:0042592, GO:0042995, GO:0043005, GO:0043025, GO:0044297, GO:0044424, GO:…	140.724	-0.356882	0.000146057	0.000518471
ENSG00000020181	ADGRA2	chr8			angiogenesis, blood vessel development, ameboidal-type cell migration, vasculature development, sprouting angiogenesis, signal transducer activity, receptor activity, transmembrane signaling receptor activity, G-protein coupled receptor activity, binding, protein binding, cell, plasma membrane, movement of cell or subcellular component, chemotaxis, cell communication, signal transduction, cell su…	GO:0001525, GO:0001568, GO:0001667, GO:0001944, GO:0002040, GO:0004871, GO:0004872, GO:0004888, GO:0004930, GO:0005488, GO:0005515, GO:0005623, GO:0005886, GO:0006928, GO:0006935, GO:0007154, GO:0007165, GO:0007166, GO:0007167, GO:0007169, GO:0007186, GO:0007275, GO:0007399, GO:0007417, GO:0009605, GO:0009653, GO:0009966, GO:0009968, GO:0009986, GO:0009987, GO:0010033, GO:0010594, GO:0010595, GO:…	123.875	-0.234522	0.00643823	0.0153879
ENSG00000020256	ZFP64	chr20			nucleic acid binding, DNA binding, binding, protein binding, intracellular, cell, nucleus, nucleobase-containing compound metabolic process, transcription, DNA-templated, regulation of transcription, DNA-templated, cellular aromatic compound metabolic process, nitrogen compound metabolic process, metabolic process, biosynthetic process, macromolecule biosynthetic process, regulation of biosynthet…	GO:0003676, GO:0003677, GO:0005488, GO:0005515, GO:0005622, GO:0005623, GO:0005634, GO:0006139, GO:0006351, GO:0006355, GO:0006725, GO:0006807, GO:0008152, GO:0009058, GO:0009059, GO:0009889, GO:0009987, GO:0010467, GO:0010468, GO:0010556, GO:0016070, GO:0018130, GO:0019219, GO:0019222, GO:0019438, GO:0031323, GO:0031326, GO:0032774, GO:0034641, GO:0034645, GO:0034654, GO:0043167, GO:0043169, GO:…	55.7415	-0.361106	1.52291e-06	8.11411e-06
ENSG00000020426	MNAT1	chr14	Basal transcription factors, Nucleotide excision repair	hsa03022, hsa03420	regulation of cyclin-dependent protein serine/threonine kinase activity, G1/S transition of mitotic cell cycle, G2/M transition of mitotic cell cycle, mitotic cell cycle, DNA-directed RNA polymerase complex, regulation of protein phosphorylation, catalytic activity, protein kinase activity, protein serine/threonine kinase activity, binding, protein binding, intracellular, cell, nucleus, nucleopla…	GO:0000079, GO:0000082, GO:0000086, GO:0000278, GO:0000428, GO:0001932, GO:0003824, GO:0004672, GO:0004674, GO:0005488, GO:0005515, GO:0005622, GO:0005623, GO:0005634, GO:0005654, GO:0005667, GO:0005675, GO:0005737, GO:0006139, GO:0006259, GO:0006281, GO:0006283, GO:0006289, GO:0006294, GO:0006351, GO:0006352, GO:0006353, GO:0006354, GO:0006355, GO:0006357, GO:0006360, GO:0006361, GO:0006362, GO:…	125.542	0.273747	1.86351e-07	1.16165e-06
ENSG00000020577	SAMD4A	chr14			nucleic acid binding, RNA binding, binding, protein binding, intracellular, cell, cytoplasm, nucleobase-containing compound metabolic process, transcription, DNA-templated, regulation of transcription, DNA-templated, translation, regulation of translation, peptide metabolic process, cellular aromatic compound metabolic process, nitrogen compound metabolic process, metabolic process, biosynthetic …	GO:0003676, GO:0003723, GO:0005488, GO:0005515, GO:0005622, GO:0005623, GO:0005737, GO:0006139, GO:0006351, GO:0006355, GO:0006412, GO:0006417, GO:0006518, GO:0006725, GO:0006807, GO:0008152, GO:0009058, GO:0009059, GO:0009889, GO:0009890, GO:0009891, GO:0009892, GO:0009893, GO:0009987, GO:0010467, GO:0010468, GO:0010556, GO:0010557, GO:0010558, GO:0010604, GO:0010605, GO:0010608, GO:0010628, GO:…	1425	0.0829199	0.445815	0.550393
ENSG00000020633	RUNX3	chr1			negative regulation of transcription from RNA polymerase II promoter, nucleotide binding, nuclear chromosome, chromatin, nuclear chromatin, regulatory region DNA binding, transcription regulatory region sequence-specific DNA binding, RNA polymerase II regulatory region sequence-specific DNA binding, RNA polymerase II transcription factor activity, sequence-specific DNA binding, RNA polymerase II …	GO:0000122, GO:0000166, GO:0000228, GO:0000785, GO:0000790, GO:0000975, GO:0000976, GO:0000977, GO:0000981, GO:0001012, GO:0001067, GO:0001071, GO:0001501, GO:0001503, GO:0001882, GO:0001883, GO:0002062, GO:0002376, GO:0002520, GO:0003676, GO:0003677, GO:0003690, GO:0003700, GO:0005488, GO:0005515, GO:0005524, GO:0005622, GO:0005623, GO:0005634, GO:0005694, GO:0005737, GO:0006139, GO:0006351, GO:…	9.8301	-0.578995	0.0705333	0.121751
ENSG00000020922	MRE11	chr11	Homologous recombination, Non-homologous end-joining	hsa03440, hsa03450	reproduction, single-stranded DNA endodeoxyribonuclease activity, regulation of DNA recombination, regulation of mitotic recombination, cell cycle checkpoint, DNA damage checkpoint, G2/M transition of mitotic cell cycle, nuclear chromosome, mitotic cell cycle, nuclear division, telomere maintenance, double-strand break repair via homologous recombination, recombinational repair, non-recombination…	GO:0000003, GO:0000014, GO:0000018, GO:0000019, GO:0000075, GO:0000077, GO:0000086, GO:0000228, GO:0000278, GO:0000280, GO:0000723, GO:0000724, GO:0000725, GO:0000726, GO:0000729, GO:0000731, GO:0000732, GO:0000781, GO:0000784, GO:0000785, GO:0000790, GO:0000793, GO:0000794, GO:0000819, GO:0001816, GO:0001817, GO:0001819, GO:0001932, GO:0001934, GO:0003676, GO:0003677, GO:0003678, GO:0003690, GO:…	205.465	0.307653	5.86544e-08	4.00019e-07
ENSG00000021300	PLEKHB1	chr11			signal transducer activity, binding, protein binding, intracellular, cell, cytoplasm, cell communication, signal transduction, multicellular organism development, phototransduction, protein C-terminus binding, response to radiation, response to light stimulus, detection of external stimulus, detection of abiotic stimulus, detection of light stimulus, response to external stimulus, response to abi…	GO:0004871, GO:0005488, GO:0005515, GO:0005622, GO:0005623, GO:0005737, GO:0007154, GO:0007165, GO:0007275, GO:0007602, GO:0008022, GO:0009314, GO:0009416, GO:0009581, GO:0009582, GO:0009583, GO:0009605, GO:0009628, GO:0009987, GO:0016020, GO:0016021, GO:0023052, GO:0030154, GO:0031224, GO:0032501, GO:0032502, GO:0042802, GO:0042803, GO:0044424, GO:0044425, GO:0044464, GO:0044699, GO:0044700, GO:…	48.4359	-0.158493	0.431317	0.536685
ENSG00000280375	ENSG00000280375	chrX					6.41165	2.43022	1.39621e-10	1.48937e-09
ENSG00000021461	CYP3A43	chr7	Chemical carcinogenesis	hsa05204	catalytic activity, monooxygenase activity, binding, iron ion binding, intracellular, cell, cytoplasm, endoplasmic reticulum, endoplasmic reticulum membrane, metabolic process, endomembrane system, membrane, oxidoreductase activity, oxidoreductase activity, acting on paired donors, with incorporation or reduction of molecular oxygen, oxidoreductase activity, acting on paired donors, with incorpor…	GO:0003824, GO:0004497, GO:0005488, GO:0005506, GO:0005622, GO:0005623, GO:0005737, GO:0005783, GO:0005789, GO:0008152, GO:0012505, GO:0016020, GO:0016491, GO:0016705, GO:0016712, GO:0020037, GO:0042175, GO:0043167, GO:0043169, GO:0043226, GO:0043227, GO:0043229, GO:0043231, GO:0044422, GO:0044424, GO:0044425, GO:0044432, GO:0044444, GO:0044446, GO:0044464, GO:0044699, GO:0044710, GO:0046872, GO:…	0.795853	-0.175665	0.760482	0.824704
ENSG00000021488	SLC7A9	chr19	Protein digestion and absorption	hsa04974	sulfur amino acid transmembrane transporter activity, sulfur amino acid transport, immune system process, amino acid transmembrane transport, antigen binding, transporter activity, organic acid transmembrane transporter activity, binding, protein binding, cell, plasma membrane, integral component of plasma membrane, brush border, protein complex assembly, transport, ion transport, anion transport…	GO:0000099, GO:0000101, GO:0002376, GO:0003333, GO:0003823, GO:0005215, GO:0005342, GO:0005488, GO:0005515, GO:0005623, GO:0005886, GO:0005887, GO:0005903, GO:0006461, GO:0006810, GO:0006811, GO:0006820, GO:0006865, GO:0006928, GO:0009987, GO:0015171, GO:0015175, GO:0015179, GO:0015184, GO:0015291, GO:0015297, GO:0015711, GO:0015804, GO:0015811, GO:0015849, GO:0016020, GO:0016021, GO:0016043, GO:…	0.720184	-0.295146	0.640009	0.724558
ENSG00000021574	SPAST	chr2			nucleotide binding, microtubule cytoskeleton organization, mitotic cell cycle, nuclear division, mitotic cytokinesis, cell morphogenesis, cell morphogenesis involved in differentiation, cytokinesis, microtubule bundle formation, nucleoside binding, purine nucleoside binding, catalytic activity, binding, protein binding, ATP binding, extracellular region, intracellular, cell, nucleus, nuclear enve…	GO:0000166, GO:0000226, GO:0000278, GO:0000280, GO:0000281, GO:0000902, GO:0000904, GO:0000910, GO:0001578, GO:0001882, GO:0001883, GO:0003824, GO:0005488, GO:0005515, GO:0005524, GO:0005576, GO:0005622, GO:0005623, GO:0005634, GO:0005635, GO:0005737, GO:0005768, GO:0005773, GO:0005783, GO:0005789, GO:0005811, GO:0005813, GO:0005815, GO:0005819, GO:0005856, GO:0005874, GO:0006461, GO:0006810, GO:…	134.113	-0.178607	0.0110465	0.0247019
ENSG00000021645	NRXN3	chr14	Cell adhesion molecules (CAMs)	hsa04514	regulation of neurotransmitter levels, angiogenesis, blood vessel development, vasculature development, system process, signal transducer activity, receptor activity, transmembrane signaling receptor activity, receptor binding, binding, protein binding, cell, transport, neurotransmitter transport, cell communication, cell adhesion, neuron cell-cell adhesion, signal transduction, cell-cell signali…	GO:0001505, GO:0001525, GO:0001568, GO:0001944, GO:0003008, GO:0004871, GO:0004872, GO:0004888, GO:0005102, GO:0005488, GO:0005515, GO:0005623, GO:0006810, GO:0006836, GO:0007154, GO:0007155, GO:0007158, GO:0007165, GO:0007267, GO:0007268, GO:0007269, GO:0007275, GO:0007399, GO:0007416, GO:0007610, GO:0007611, GO:0007612, GO:0009653, GO:0009987, GO:0016020, GO:0016021, GO:0016043, GO:0016337, GO:…	21.5027	0.175424	0.434241	0.539558
ENSG00000021762	OSBPL5	chr11			phosphatidylserine binding, transporter activity, lipid transporter activity, binding, steroid binding, phospholipid binding, phospholipid transporter activity, intracellular, cell, cytoplasm, endoplasmic reticulum, endoplasmic reticulum membrane, cytosol, alcohol metabolic process, lipid metabolic process, transport, lipid transport, post-Golgi vesicle-mediated transport, Golgi to plasma membran…	GO:0001786, GO:0005215, GO:0005319, GO:0005488, GO:0005496, GO:0005543, GO:0005548, GO:0005622, GO:0005623, GO:0005737, GO:0005783, GO:0005789, GO:0005829, GO:0006066, GO:0006629, GO:0006810, GO:0006869, GO:0006892, GO:0006893, GO:0008142, GO:0008152, GO:0008202, GO:0008203, GO:0008289, GO:0010876, GO:0012505, GO:0015485, GO:0015748, GO:0015850, GO:0015914, GO:0015918, GO:0016020, GO:0016021, GO:…	128.147	0.166195	0.00733807	0.017279
ENSG00000021776	AQR	chr15	Spliceosome	hsa03040	RNA splicing, via transesterification reactions, RNA splicing, via transesterification reactions with bulged adenosine as nucleophile, mRNA splicing, via spliceosome, nucleic acid binding, RNA binding, binding, protein binding, intracellular, cell, nucleus, nucleoplasm, spliceosomal complex, nucleobase-containing compound metabolic process, DNA metabolic process, DNA repair, transcription-coupled…	GO:0000375, GO:0000377, GO:0000398, GO:0003676, GO:0003723, GO:0005488, GO:0005515, GO:0005622, GO:0005623, GO:0005634, GO:0005654, GO:0005681, GO:0006139, GO:0006259, GO:0006281, GO:0006283, GO:0006289, GO:0006396, GO:0006397, GO:0006725, GO:0006807, GO:0006950, GO:0006974, GO:0008152, GO:0008380, GO:0009987, GO:0010467, GO:0016020, GO:0016070, GO:0016071, GO:0030529, GO:0031974, GO:0031981, GO:…	393.548	0.0759174	0.104514	0.169691
ENSG00000021826	CPS1	chr2	Metabolic pathways, Carbon metabolism, Biosynthesis of amino acids, Alanine, aspartate and glutamate metabolism, Arginine biosynthesis, Nitrogen metabolism	hsa01100, hsa01200, hsa01230, hsa00250, hsa00220, hsa00910	urea cycle, citrulline metabolic process, sulfur amino acid metabolic process, nucleotide binding, polysaccharide catabolic process, response to acid chemical, nucleoside binding, purine nucleoside binding, liver development, response to molecule of bacterial origin, system process, circulatory system process, vascular process in circulatory system, catalytic activity, aspartate carbamoyltransfer…	GO:0000050, GO:0000052, GO:0000096, GO:0000166, GO:0000272, GO:0001101, GO:0001882, GO:0001883, GO:0001889, GO:0002237, GO:0003008, GO:0003013, GO:0003018, GO:0003824, GO:0004070, GO:0004087, GO:0004088, GO:0004151, GO:0004175, GO:0005488, GO:0005509, GO:0005515, GO:0005524, GO:0005543, GO:0005622, GO:0005623, GO:0005634, GO:0005730, GO:0005737, GO:0005739, GO:0005740, GO:0005743, GO:0005759, GO:…	37.7423	-0.373401	0.0433021	0.0806177
ENSG00000022267	FHL1	chrX	Jak-STAT signaling pathway	hsa04630	G1/S transition of mitotic cell cycle, G2/M transition of mitotic cell cycle, mitotic cell cycle, regulation of cell growth, regulation of membrane depolarization, binding, protein binding, intracellular, cell, nucleus, cytoplasm, cytosol, plasma membrane, adherens junction, cell-substrate adherens junction, focal adhesion, transport, ion transport, cation transport, potassium ion transport, cell…	GO:0000082, GO:0000086, GO:0000278, GO:0001558, GO:0003254, GO:0005488, GO:0005515, GO:0005622, GO:0005623, GO:0005634, GO:0005737, GO:0005829, GO:0005886, GO:0005912, GO:0005924, GO:0005925, GO:0006810, GO:0006811, GO:0006812, GO:0006813, GO:0007049, GO:0007275, GO:0007346, GO:0007517, GO:0008270, GO:0009653, GO:0009887, GO:0009987, GO:0010389, GO:0010564, GO:0010948, GO:0010959, GO:0010972, GO:…	1155.62	0.252419	0.128912	0.202137
ENSG00000022277	RTF2	chr20			mitotic cell cycle, intracellular, cell, nucleus, nucleobase-containing compound metabolic process, DNA metabolic process, DNA replication, DNA-dependent DNA replication, DNA replication termination, cellular aromatic compound metabolic process, nitrogen compound metabolic process, cell cycle, metabolic process, biosynthetic process, macromolecule biosynthetic process, cellular process, cell cycl…	GO:0000278, GO:0005622, GO:0005623, GO:0005634, GO:0006139, GO:0006259, GO:0006260, GO:0006261, GO:0006274, GO:0006725, GO:0006807, GO:0007049, GO:0008152, GO:0009058, GO:0009059, GO:0009987, GO:0022402, GO:0033260, GO:0034641, GO:0034645, GO:0043170, GO:0043226, GO:0043227, GO:0043229, GO:0043231, GO:0044237, GO:0044238, GO:0044249, GO:0044260, GO:0044424, GO:0044464, GO:0044699, GO:0044763, GO:…	188.013	-0.0413025	0.445982	0.550518
ENSG00000022556	NLRP2	chr19			nucleotide binding, nuclear chromosome, chromosome, telomeric region, nuclear chromosome, telomeric region, cytokine production, regulation of cytokine production, positive regulation of cytokine production, nucleoside binding, purine nucleoside binding, immune system process, binding, protein binding, ATP binding, intracellular, cell, nucleus, chromosome, cytoplasm, Golgi apparatus, proteolysis,…	GO:0000166, GO:0000228, GO:0000781, GO:0000784, GO:0001816, GO:0001817, GO:0001819, GO:0001882, GO:0001883, GO:0002376, GO:0005488, GO:0005515, GO:0005524, GO:0005622, GO:0005623, GO:0005634, GO:0005694, GO:0005737, GO:0005794, GO:0006508, GO:0006810, GO:0006915, GO:0006950, GO:0006952, GO:0006954, GO:0006955, GO:0008104, GO:0008152, GO:0008219, GO:0009306, GO:0009893, GO:0009987, GO:0010604, GO:…	1.03115	0.0250834	0.968814	0.979241
ENSG00000030304	MUSK	chr9			nucleotide binding, nucleoside binding, purine nucleoside binding, regulation of protein phosphorylation, positive regulation of protein phosphorylation, postsynaptic membrane organization, system process, catalytic activity, protein kinase activity, protein tyrosine kinase activity, transmembrane receptor protein tyrosine kinase activity, signal transducer activity, receptor activity, transmembr…	GO:0000166, GO:0001882, GO:0001883, GO:0001932, GO:0001934, GO:0001941, GO:0003008, GO:0003824, GO:0004672, GO:0004713, GO:0004714, GO:0004871, GO:0004872, GO:0004888, GO:0005488, GO:0005515, GO:0005524, GO:0005623, GO:0005886, GO:0005887, GO:0006464, GO:0006468, GO:0006793, GO:0006796, GO:0007154, GO:0007165, GO:0007166, GO:0007167, GO:0007169, GO:0007275, GO:0007399, GO:0007416, GO:0007528, GO:…	74.414	2.42388	7.6911e-49	4.44895e-46
ENSG00000022840	RNF10	chr12			regulatory region DNA binding, regulatory region nucleic acid binding, system process, nucleic acid binding, DNA binding, catalytic activity, ubiquitin-protein transferase activity, binding, protein binding, intracellular, cell, nucleus, cytoplasm, nucleobase-containing compound metabolic process, transcription, DNA-templated, regulation of transcription, DNA-templated, regulation of transcriptio…	GO:0000975, GO:0001067, GO:0003008, GO:0003676, GO:0003677, GO:0003824, GO:0004842, GO:0005488, GO:0005515, GO:0005622, GO:0005623, GO:0005634, GO:0005737, GO:0006139, GO:0006351, GO:0006355, GO:0006357, GO:0006366, GO:0006464, GO:0006725, GO:0006807, GO:0007272, GO:0007275, GO:0007399, GO:0008152, GO:0008270, GO:0008283, GO:0008285, GO:0008366, GO:0009058, GO:0009059, GO:0009889, GO:0009891, GO:…	596.932	-0.150181	0.00895452	0.0205565
ENSG00000022976	ZNF839	chr14			binding, ion binding, cation binding, metal ion binding	GO:0005488, GO:0043167, GO:0043169, GO:0046872	79.6174	0.0697835	0.444783	0.549518
ENSG00000279598	ENSG00000279598	chr2					81.8466	2.42233	8.75247e-32	1.17867e-29
ENSG00000271945	ENSG00000271945	chr6					6.30495	2.40355	6.32567e-09	5.09174e-08
ENSG00000023191	RNH1	chr11			angiogenesis, blood vessel development, vasculature development, enzyme inhibitor activity, binding, protein binding, extracellular region, intracellular, cell, nucleus, nucleoplasm, cytoplasm, nucleobase-containing compound metabolic process, RNA catabolic process, mRNA catabolic process, cellular aromatic compound metabolic process, nitrogen compound metabolic process, multicellular organism de…	GO:0001525, GO:0001568, GO:0001944, GO:0004857, GO:0005488, GO:0005515, GO:0005576, GO:0005622, GO:0005623, GO:0005634, GO:0005654, GO:0005737, GO:0006139, GO:0006401, GO:0006402, GO:0006725, GO:0006807, GO:0007275, GO:0008152, GO:0008428, GO:0009056, GO:0009057, GO:0009653, GO:0009987, GO:0016070, GO:0016071, GO:0019439, GO:0022603, GO:0030234, GO:0031974, GO:0031981, GO:0031982, GO:0031988, GO:…	197.998	-0.438673	3.33143e-11	3.93647e-10
ENSG00000023228	NDUFS1	chr2	Metabolic pathways, Non-alcoholic fatty liver disease (NAFLD), Alzheimer's disease, Parkinson's disease, Huntington's disease, Oxidative phosphorylation	hsa01100, hsa04932, hsa05010, hsa05012, hsa05016, hsa00190	catalytic activity, NADH dehydrogenase activity, binding, protein binding, intracellular, cell, cytoplasm, mitochondrion, mitochondrial envelope, mitochondrial inner membrane, mitochondrial respiratory chain, mitochondrial respiratory chain complex I, mitochondrial intermembrane space, mitochondrial matrix, generation of precursor metabolites and energy, oxidative phosphorylation, mitochondrial e…	GO:0003824, GO:0003954, GO:0005488, GO:0005515, GO:0005622, GO:0005623, GO:0005737, GO:0005739, GO:0005740, GO:0005743, GO:0005746, GO:0005747, GO:0005758, GO:0005759, GO:0006091, GO:0006119, GO:0006120, GO:0006139, GO:0006163, GO:0006461, GO:0006725, GO:0006753, GO:0006793, GO:0006796, GO:0006807, GO:0006915, GO:0006996, GO:0007005, GO:0008137, GO:0008152, GO:0008219, GO:0008637, GO:0009055, GO:…	2288.93	0.261255	0.000958404	0.00282788
ENSG00000023287	RB1CC1	chr8	Longevity regulating pathway	hsa04211	autophagosome assembly, MAPK cascade, pre-autophagosomal structure, liver development, regulation of protein phosphorylation, positive regulation of protein phosphorylation, binding, protein binding, intracellular, cell, nucleus, nuclear envelope, cytoplasm, cytosol, nucleobase-containing compound metabolic process, transcription, DNA-templated, regulation of transcription, DNA-templated, cellula…	GO:0000045, GO:0000165, GO:0000407, GO:0001889, GO:0001932, GO:0001934, GO:0005488, GO:0005515, GO:0005622, GO:0005623, GO:0005634, GO:0005635, GO:0005737, GO:0005829, GO:0006139, GO:0006351, GO:0006355, GO:0006464, GO:0006468, GO:0006725, GO:0006793, GO:0006796, GO:0006807, GO:0006914, GO:0006915, GO:0006950, GO:0006996, GO:0007033, GO:0007049, GO:0007154, GO:0007165, GO:0007166, GO:0007254, GO:…	1001.69	0.282021	3.98405e-05	0.000160244
ENSG00000023318	ERP44	chr9			protein disulfide isomerase activity, catalytic activity, binding, protein binding, extracellular region, intracellular, cell, cytoplasm, endoplasmic reticulum, endoplasmic reticulum lumen, endoplasmic reticulum membrane, endoplasmic reticulum-Golgi intermediate compartment, protein folding, response to stress, response to unfolded protein, metabolic process, glycoprotein metabolic process, cell …	GO:0003756, GO:0003824, GO:0005488, GO:0005515, GO:0005576, GO:0005622, GO:0005623, GO:0005737, GO:0005783, GO:0005788, GO:0005789, GO:0005793, GO:0006457, GO:0006950, GO:0006986, GO:0008152, GO:0009100, GO:0009986, GO:0009987, GO:0010033, GO:0012505, GO:0016020, GO:0016853, GO:0016860, GO:0016864, GO:0019725, GO:0031974, GO:0031982, GO:0031988, GO:0033554, GO:0034976, GO:0035966, GO:0042175, GO:…	268.888	-0.0467426	0.36124	0.466029
ENSG00000023330	ALAS1	chr3	Metabolic pathways, Glycine, serine and threonine metabolism, Porphyrin and chlorophyll metabolism	hsa01100, hsa00260, hsa00860	catalytic activity, 5-aminolevulinate synthase activity, binding, protein binding, intracellular, cell, nucleus, nucleoplasm, cytoplasm, mitochondrion, mitochondrial matrix, cellular aromatic compound metabolic process, porphyrin-containing compound metabolic process, porphyrin-containing compound biosynthetic process, protoporphyrinogen IX biosynthetic process, heme biosynthetic process, nitroge…	GO:0003824, GO:0003870, GO:0005488, GO:0005515, GO:0005622, GO:0005623, GO:0005634, GO:0005654, GO:0005737, GO:0005739, GO:0005759, GO:0006725, GO:0006778, GO:0006779, GO:0006782, GO:0006783, GO:0006807, GO:0006996, GO:0007005, GO:0008152, GO:0009058, GO:0009987, GO:0016043, GO:0016410, GO:0016740, GO:0016746, GO:0016747, GO:0016748, GO:0016749, GO:0018130, GO:0019438, GO:0030170, GO:0031974, GO:…	430.77	-0.148905	0.0515309	0.0931839
ENSG00000105877	DNAH11	chr7	Huntington's disease	hsa05016	nucleotide binding, nucleoside binding, purine nucleoside binding, cilium movement, regulation of cilium movement, regulation of cilium beat frequency, motor activity, microtubule motor activity, catalytic activity, binding, ATP binding, intracellular, cell, cytoplasm, cytoskeleton, microtubule, microtubule associated complex, cilium, movement of cell or subcellular component, microtubule-based p…	GO:0000166, GO:0001882, GO:0001883, GO:0003341, GO:0003352, GO:0003356, GO:0003774, GO:0003777, GO:0003824, GO:0005488, GO:0005524, GO:0005622, GO:0005623, GO:0005737, GO:0005856, GO:0005874, GO:0005875, GO:0005929, GO:0006928, GO:0007017, GO:0007018, GO:0007275, GO:0007368, GO:0007389, GO:0007507, GO:0009799, GO:0009855, GO:0009987, GO:0015630, GO:0016462, GO:0016787, GO:0016817, GO:0016818, GO:…	16.3562	2.39598	5.70664e-16	1.29568e-14
ENSG00000023516	AKAP11	chr13			structural molecule activity, binding, protein binding, intracellular, cell, cytoplasm, peroxisome, microtubule organizing center, cytoskeleton, cell communication, signal transduction, protein phosphatase 1 binding, regulation of signal transduction, cellular process, regulation of cell communication, protein kinase A signaling, regulation of protein kinase A signaling, microtubule cytoskeleton,…	GO:0005198, GO:0005488, GO:0005515, GO:0005622, GO:0005623, GO:0005737, GO:0005777, GO:0005815, GO:0005856, GO:0007154, GO:0007165, GO:0008157, GO:0009966, GO:0009987, GO:0010646, GO:0010737, GO:0010738, GO:0015630, GO:0019899, GO:0019900, GO:0019901, GO:0019902, GO:0019903, GO:0023051, GO:0023052, GO:0032947, GO:0032991, GO:0034236, GO:0034237, GO:0035556, GO:0042579, GO:0043226, GO:0043227, GO:…	902.93	-0.13693	0.00934833	0.0213432
ENSG00000023572	GLRX2	chr1			response to reactive oxygen species, response to superoxide, response to oxygen radical, protein disulfide isomerase activity, catalytic activity, binding, intracellular, cell, nucleus, nucleoplasm, cytoplasm, mitochondrion, mitochondrial matrix, nucleobase-containing compound metabolic process, DNA metabolic process, transcription, DNA-templated, regulation of transcription, DNA-templated, pepti…	GO:0000302, GO:0000303, GO:0000305, GO:0003756, GO:0003824, GO:0005488, GO:0005622, GO:0005623, GO:0005634, GO:0005654, GO:0005737, GO:0005739, GO:0005759, GO:0006139, GO:0006259, GO:0006351, GO:0006355, GO:0006518, GO:0006575, GO:0006725, GO:0006749, GO:0006790, GO:0006807, GO:0006915, GO:0006950, GO:0006979, GO:0007154, GO:0007165, GO:0007568, GO:0008152, GO:0008219, GO:0008794, GO:0009055, GO:…	172.03	-0.3369	3.70259e-05	0.000149942
ENSG00000023608	SNAPC1	chr14			nucleic acid binding, DNA binding, binding, intracellular, cell, nucleus, nucleoplasm, transcription factor complex, nucleolus, nucleobase-containing compound metabolic process, transcription, DNA-templated, regulation of transcription, DNA-templated, transcription from RNA polymerase II promoter, transcription from RNA polymerase III promoter, cellular aromatic compound metabolic process, nitrog…	GO:0003676, GO:0003677, GO:0005488, GO:0005622, GO:0005623, GO:0005634, GO:0005654, GO:0005667, GO:0005730, GO:0006139, GO:0006351, GO:0006355, GO:0006366, GO:0006383, GO:0006725, GO:0006807, GO:0008152, GO:0009058, GO:0009059, GO:0009301, GO:0009889, GO:0009987, GO:0010467, GO:0010468, GO:0010556, GO:0016070, GO:0016073, GO:0018130, GO:0019185, GO:0019219, GO:0019222, GO:0019438, GO:0031323, GO:…	94.8864	0.12816	0.223107	0.317538
ENSG00000023697	DERA	chr12	Pentose phosphate pathway	hsa00030	catalytic activity, deoxyribose-phosphate aldolase activity, extracellular region, intracellular, cell, nucleus, cytoplasm, cytosol, carbohydrate metabolic process, cellular aldehyde metabolic process, pentose-phosphate shunt, nucleobase-containing compound metabolic process, cellular aromatic compound metabolic process, coenzyme metabolic process, oxidoreduction coenzyme metabolic process, NADP …	GO:0003824, GO:0004139, GO:0005576, GO:0005622, GO:0005623, GO:0005634, GO:0005737, GO:0005829, GO:0005975, GO:0006081, GO:0006098, GO:0006139, GO:0006725, GO:0006732, GO:0006733, GO:0006739, GO:0006753, GO:0006793, GO:0006796, GO:0006807, GO:0008152, GO:0009056, GO:0009116, GO:0009117, GO:0009120, GO:0009164, GO:0009166, GO:0009262, GO:0009264, GO:0009987, GO:0016052, GO:0016829, GO:0016830, GO:…	89.6672	0.261087	0.00181124	0.00501016
ENSG00000023734	STRAP	chr12	RNA transport	hsa03013	negative regulation of transcription from RNA polymerase II promoter, RNA splicing, via transesterification reactions, RNA splicing, via transesterification reactions with bulged adenosine as nucleophile, spliceosomal snRNP assembly, mRNA splicing, via spliceosome, cell morphogenesis, cell morphogenesis involved in differentiation, ameboidal-type cell migration, epithelial to mesenchymal transiti…	GO:0000122, GO:0000375, GO:0000377, GO:0000387, GO:0000398, GO:0000902, GO:0000904, GO:0001667, GO:0001837, GO:0001894, GO:0001932, GO:0001933, GO:0003008, GO:0003676, GO:0003723, GO:0005102, GO:0005488, GO:0005515, GO:0005622, GO:0005623, GO:0005634, GO:0005737, GO:0005829, GO:0006139, GO:0006351, GO:0006355, GO:0006357, GO:0006366, GO:0006396, GO:0006397, GO:0006464, GO:0006468, GO:0006725, GO:…	288.385	-0.208342	1.1331e-08	8.74991e-08
ENSG00000023839	ABCC2	chr10	ABC transporters, Bile secretion, Platinum drug resistance	hsa02010, hsa04976, hsa01524	nucleotide binding, response to acid chemical, nucleoside binding, purine nucleoside binding, catalytic activity, transporter activity, dicarboxylic acid transmembrane transporter activity, organic acid transmembrane transporter activity, binding, protein binding, ATP binding, cell, plasma membrane, integral component of plasma membrane, cell-cell junction, transport, ion transport, anion transpo…	GO:0000166, GO:0001101, GO:0001882, GO:0001883, GO:0003824, GO:0005215, GO:0005310, GO:0005342, GO:0005488, GO:0005515, GO:0005524, GO:0005623, GO:0005886, GO:0005887, GO:0005911, GO:0006810, GO:0006811, GO:0006820, GO:0006835, GO:0006855, GO:0006869, GO:0006873, GO:0006950, GO:0006979, GO:0008509, GO:0008514, GO:0009266, GO:0009408, GO:0009628, GO:0009719, GO:0009914, GO:0009986, GO:0009987, GO:…	6.46547	0.222436	0.397592	0.503408
ENSG00000250116	RHOQ-AS1	chr2					5.60492	2.3898	3.06723e-10	3.09668e-09
ENSG00000023902	PLEKHO1	chr1			syncytium formation by plasma membrane fusion, cell morphogenesis, ruffle, binding, protein binding, intracellular, cell, nucleus, cytoplasm, plasma membrane, movement of cell or subcellular component, syncytium formation, myoblast fusion, regulation of cell shape, anatomical structure morphogenesis, cellular process, muscle cell migration, myotube differentiation, membrane, cellular component or…	GO:0000768, GO:0000902, GO:0001726, GO:0005488, GO:0005515, GO:0005622, GO:0005623, GO:0005634, GO:0005737, GO:0005886, GO:0006928, GO:0006949, GO:0007520, GO:0008360, GO:0009653, GO:0009987, GO:0014812, GO:0014902, GO:0016020, GO:0016043, GO:0016477, GO:0022603, GO:0022604, GO:0030030, GO:0030154, GO:0031252, GO:0031253, GO:0031256, GO:0032502, GO:0032587, GO:0032989, GO:0032990, GO:0036194, GO:…	147.364	-0.522683	2.29962e-05	9.72904e-05
ENSG00000233579	KRT8P15	chr2					10.5219	2.3872	6.01211e-16	1.36018e-14
ENSG00000024048	UBR2	chr6			reproduction, ubiquitin ligase complex, protein polyubiquitination, nuclear division, chromatin, response to acid chemical, catalytic activity, ubiquitin-protein transferase activity, binding, protein binding, intracellular, cell, nucleus, nucleoplasm, chromosome, cytoplasm, cytosol, plasma membrane, nucleobase-containing compound metabolic process, chromatin organization, chromatin silencing, tr…	GO:0000003, GO:0000151, GO:0000209, GO:0000280, GO:0000785, GO:0001101, GO:0003824, GO:0004842, GO:0005488, GO:0005515, GO:0005622, GO:0005623, GO:0005634, GO:0005654, GO:0005694, GO:0005737, GO:0005829, GO:0005886, GO:0006139, GO:0006325, GO:0006342, GO:0006351, GO:0006355, GO:0006464, GO:0006508, GO:0006511, GO:0006725, GO:0006807, GO:0006996, GO:0007049, GO:0007126, GO:0007127, GO:0007140, GO:…	874.255	0.1777	2.28133e-05	9.65807e-05
ENSG00000024422	EHD2	chr19	Endocytosis	hsa04144	nucleotide binding, syncytium formation by plasma membrane fusion, nucleoside binding, purine nucleoside binding, nucleic acid binding, catalytic activity, binding, calcium ion binding, protein binding, ATP binding, GTP binding, extracellular region, intracellular, cell, nucleus, cytoplasm, endosome, vacuole, vacuolar membrane, cytosol, plasma membrane, caveola, transport, endocytosis, syncytium …	GO:0000166, GO:0000768, GO:0001882, GO:0001883, GO:0003676, GO:0003824, GO:0005488, GO:0005509, GO:0005515, GO:0005524, GO:0005525, GO:0005576, GO:0005622, GO:0005623, GO:0005634, GO:0005737, GO:0005768, GO:0005773, GO:0005774, GO:0005829, GO:0005886, GO:0005901, GO:0006810, GO:0006897, GO:0006949, GO:0006950, GO:0006996, GO:0007009, GO:0007010, GO:0007034, GO:0007520, GO:0007596, GO:0007599, GO:…	309.538	0.188575	0.015101	0.0323964
ENSG00000024526	DEPDC1	chr1			GTPase activator activity, binding, protein binding, intracellular, cell, nucleus, nucleoplasm, nucleobase-containing compound metabolic process, transcription, DNA-templated, regulation of transcription, DNA-templated, cellular aromatic compound metabolic process, nitrogen compound metabolic process, cell communication, signal transduction, enzyme activator activity, metabolic process, biosynthe…	GO:0005096, GO:0005488, GO:0005515, GO:0005622, GO:0005623, GO:0005634, GO:0005654, GO:0006139, GO:0006351, GO:0006355, GO:0006725, GO:0006807, GO:0007154, GO:0007165, GO:0008047, GO:0008152, GO:0009058, GO:0009059, GO:0009889, GO:0009890, GO:0009892, GO:0009987, GO:0010467, GO:0010468, GO:0010556, GO:0010558, GO:0010605, GO:0010629, GO:0016070, GO:0017053, GO:0018130, GO:0019219, GO:0019222, GO:…	4.62115	-0.512036	0.222998	0.317471
ENSG00000270277	ENSG00000270277	chr2					43.8507	2.38252	2.21384e-20	8.69548e-19
ENSG00000025039	RRAGD	chr6	mTOR signaling pathway	hsa04150	nucleotide binding, lytic vacuole, response to acid chemical, nucleoside binding, purine nucleoside binding, catalytic activity, GTPase activity, binding, protein binding, GTP binding, intracellular, cell, nucleus, cytoplasm, lysosome, endosome, vacuole, vacuolar membrane, cytosol, autophagy, response to stress, cell cycle, cell cycle arrest, cell communication, signal transduction, protein local…	GO:0000166, GO:0000323, GO:0001101, GO:0001882, GO:0001883, GO:0003824, GO:0003924, GO:0005488, GO:0005515, GO:0005525, GO:0005622, GO:0005623, GO:0005634, GO:0005737, GO:0005764, GO:0005768, GO:0005773, GO:0005774, GO:0005829, GO:0006914, GO:0006950, GO:0007049, GO:0007050, GO:0007154, GO:0007165, GO:0008104, GO:0009267, GO:0009605, GO:0009719, GO:0009966, GO:0009967, GO:0009987, GO:0009991, GO:…	573.174	-0.0645914	0.402889	0.508723
ENSG00000025156	HSF2	chr6			reproduction, regulatory region DNA binding, transcription regulatory region sequence-specific DNA binding, RNA polymerase II regulatory region sequence-specific DNA binding, RNA polymerase II core promoter sequence-specific DNA binding, RNA polymerase II transcription factor activity, sequence-specific DNA binding, transcription factor activity, protein binding, transcription factor activity, tr…	GO:0000003, GO:0000975, GO:0000976, GO:0000977, GO:0000979, GO:0000981, GO:0000988, GO:0000989, GO:0001012, GO:0001046, GO:0001047, GO:0001067, GO:0001071, GO:0001161, GO:0001162, GO:0001228, GO:0003676, GO:0003677, GO:0003690, GO:0003700, GO:0003712, GO:0003713, GO:0005488, GO:0005515, GO:0005622, GO:0005623, GO:0005634, GO:0005737, GO:0006139, GO:0006351, GO:0006355, GO:0006357, GO:0006366, GO:…	238.739	0.0716793	0.282419	0.384187
ENSG00000025293	PHF20	chr20			histone acetyltransferase complex, nucleic acid binding, DNA binding, catalytic activity, histone acetyltransferase activity, binding, protein binding, intracellular, cell, nucleus, nuclear envelope, nucleoplasm, cytoplasm, cytosol, nucleobase-containing compound metabolic process, chromatin organization, transcription, DNA-templated, regulation of transcription, DNA-templated, cellular protein m…	GO:0000123, GO:0003676, GO:0003677, GO:0003824, GO:0004402, GO:0005488, GO:0005515, GO:0005622, GO:0005623, GO:0005634, GO:0005635, GO:0005654, GO:0005737, GO:0005829, GO:0006139, GO:0006325, GO:0006351, GO:0006355, GO:0006464, GO:0006473, GO:0006475, GO:0006725, GO:0006807, GO:0006996, GO:0007154, GO:0007165, GO:0008080, GO:0008152, GO:0008270, GO:0009058, GO:0009059, GO:0009889, GO:0009966, GO:…	320.503	-0.254307	4.32145e-10	4.25656e-09
ENSG00000025434	NR1H3	chr11	Hepatitis C, Non-alcoholic fatty liver disease (NAFLD), Insulin resistance, PPAR signaling pathway	hsa05160, hsa04932, hsa04931, hsa03320	negative regulation of transcription from RNA polymerase II promoter, nuclear chromosome, chromatin, nuclear chromatin, regulatory region DNA binding, transcription regulatory region sequence-specific DNA binding, RNA polymerase II regulatory region sequence-specific DNA binding, RNA polymerase II core promoter proximal region sequence-specific DNA binding, RNA polymerase II transcription factor …	GO:0000122, GO:0000228, GO:0000785, GO:0000790, GO:0000975, GO:0000976, GO:0000977, GO:0000978, GO:0000981, GO:0000982, GO:0000987, GO:0000988, GO:0000989, GO:0001012, GO:0001067, GO:0001071, GO:0001077, GO:0001159, GO:0001228, GO:0001775, GO:0001959, GO:0001960, GO:0002218, GO:0002221, GO:0002224, GO:0002237, GO:0002253, GO:0002274, GO:0002376, GO:0002682, GO:0002683, GO:0002684, GO:0002694, GO:…	54.2873	0.274103	0.0747343	0.127652
ENSG00000249057	MAST4-IT1	chr5					16.1545	2.37997	3.3502e-14	6.03036e-13
ENSG00000025770	NCAPH2	chr22			binding, protein binding, intracellular, cell, nucleus, nucleoplasm, chromosome, DNA packaging, organelle organization, cellular process, membrane, cellular component organization, chromosome condensation, membrane-enclosed lumen, nuclear lumen, organelle, membrane-bounded organelle, non-membrane-bounded organelle, intracellular organelle, intracellular membrane-bounded organelle, intracellular n…	GO:0005488, GO:0005515, GO:0005622, GO:0005623, GO:0005634, GO:0005654, GO:0005694, GO:0006323, GO:0006996, GO:0009987, GO:0016020, GO:0016043, GO:0030261, GO:0031974, GO:0031981, GO:0043226, GO:0043227, GO:0043228, GO:0043229, GO:0043231, GO:0043232, GO:0043233, GO:0044422, GO:0044424, GO:0044428, GO:0044446, GO:0044464, GO:0051276, GO:0070013, GO:0071103, GO:0071840	92.7021	-0.376195	7.54995e-09	6.02009e-08
ENSG00000025772	TOMM34	chr20			binding, protein binding, intracellular, cell, nucleus, nucleoplasm, cytoplasm, mitochondrion, mitochondrial envelope, mitochondrial outer membrane, protein targeting, protein targeting to mitochondrion, transport, mitochondrial transport, intracellular protein transport, organelle organization, mitochondrion organization, protein localization, cellular process, protein transport, membrane, integ…	GO:0005488, GO:0005515, GO:0005622, GO:0005623, GO:0005634, GO:0005654, GO:0005737, GO:0005739, GO:0005740, GO:0005741, GO:0006605, GO:0006626, GO:0006810, GO:0006839, GO:0006886, GO:0006996, GO:0007005, GO:0008104, GO:0009987, GO:0015031, GO:0016020, GO:0016021, GO:0016043, GO:0019867, GO:0031072, GO:0031090, GO:0031224, GO:0031966, GO:0031967, GO:0031968, GO:0031974, GO:0031975, GO:0031981, GO:…	41.4297	-0.332516	0.000196322	0.00067634
ENSG00000025796	SEC63	chr6	Protein processing in endoplasmic reticulum, Protein export	hsa04141, hsa03060	urogenital system development, liver development, nucleic acid binding, RNA binding, receptor activity, binding, protein binding, intracellular, cell, cytoplasm, endoplasmic reticulum, endoplasmic reticulum membrane, cytosol, protein targeting, protein targeting to membrane, cotranslational protein targeting to membrane, SRP-dependent cotranslational protein targeting to membrane, posttranslation…	GO:0001655, GO:0001889, GO:0003676, GO:0003723, GO:0004872, GO:0005488, GO:0005515, GO:0005622, GO:0005623, GO:0005737, GO:0005783, GO:0005789, GO:0005829, GO:0006605, GO:0006612, GO:0006613, GO:0006614, GO:0006620, GO:0006807, GO:0006810, GO:0006886, GO:0006950, GO:0006986, GO:0007154, GO:0007165, GO:0007275, GO:0007568, GO:0008104, GO:0008152, GO:0009987, GO:0010033, GO:0010259, GO:0012505, GO:…	514.649	0.0517793	0.204396	0.295683
ENSG00000025800	KPNA6	chr1			reproduction, signal sequence binding, transporter activity, binding, protein binding, intracellular, cell, nucleus, nuclear envelope, nuclear pore, nucleoplasm, cytoplasm, cytosol, nucleobase-containing compound metabolic process, transcription, DNA-templated, regulation of transcription, DNA-templated, regulation of transcription from RNA polymerase II promoter, transcription from RNA polymeras…	GO:0000003, GO:0005048, GO:0005215, GO:0005488, GO:0005515, GO:0005622, GO:0005623, GO:0005634, GO:0005635, GO:0005643, GO:0005654, GO:0005737, GO:0005829, GO:0006139, GO:0006351, GO:0006355, GO:0006357, GO:0006366, GO:0006605, GO:0006606, GO:0006607, GO:0006725, GO:0006807, GO:0006810, GO:0006886, GO:0006913, GO:0007565, GO:0008104, GO:0008139, GO:0008152, GO:0008565, GO:0009058, GO:0009059, GO:…	629.521	-0.168312	0.00498161	0.01227
ENSG00000026025	VIM	chr10	Epstein-Barr virus infection, MicroRNAs in cancer	hsa05169, hsa05206	eye development, glycoprotein binding, epithelial cell development, lens development in camera-type eye, system process, muscle system process, nucleic acid binding, RNA binding, double-stranded RNA binding, structural molecule activity, structural constituent of cytoskeleton, structural constituent of eye lens, binding, protein binding, extracellular region, intracellular, cell, cytoplasm, perox…	GO:0001654, GO:0001948, GO:0002064, GO:0002088, GO:0003008, GO:0003012, GO:0003676, GO:0003723, GO:0003725, GO:0005198, GO:0005200, GO:0005212, GO:0005488, GO:0005515, GO:0005576, GO:0005622, GO:0005623, GO:0005737, GO:0005777, GO:0005829, GO:0005856, GO:0005882, GO:0005886, GO:0005912, GO:0005924, GO:0005925, GO:0006928, GO:0006936, GO:0006996, GO:0007010, GO:0007154, GO:0007165, GO:0007166, GO:…	538.438	0.0848015	0.349355	0.453639
ENSG00000026036	RTEL1-TNFRSF6B	chr20					5.02696	-0.433716	0.170571	0.254731
ENSG00000026103	FAS	chr10	p53 signaling pathway, Cytokine-cytokine receptor interaction, Natural killer cell mediated cytotoxicity, Hepatitis B, Measles, Influenza A, Herpes simplex infection, Autoimmune thyroid disease, Pathways in cancer, Proteoglycans in cancer, MAPK signaling pathway, Type I diabetes mellitus, Allograft rejection, Graft-versus-host disease, African trypanosomiasis, Chagas disease (American trypanosomi…	hsa04115, hsa04060, hsa04650, hsa05161, hsa05162, hsa05164, hsa05168, hsa05320, hsa05200, hsa05205, hsa04010, hsa04940, hsa05330, hsa05332, hsa05143, hsa05142, hsa04668, hsa04932, hsa05010, hsa01524, hsa04210	reproduction, MAPK cascade, response to reactive oxygen species, response to acid chemical, ovarian follicle atresia, response to hypoxia, cellular glucose homeostasis, cell activation, leukocyte homeostasis, liver development, regulation of protein phosphorylation, positive regulation of protein phosphorylation, protease binding, response to molecule of bacterial origin, adaptive immune response…	GO:0000003, GO:0000165, GO:0000302, GO:0001101, GO:0001552, GO:0001666, GO:0001678, GO:0001775, GO:0001776, GO:0001889, GO:0001932, GO:0001934, GO:0002020, GO:0002237, GO:0002250, GO:0002252, GO:0002260, GO:0002376, GO:0002377, GO:0002440, GO:0002443, GO:0002449, GO:0002460, GO:0002520, GO:0002521, GO:0002682, GO:0002683, GO:0002694, GO:0002695, GO:0003006, GO:0003008, GO:0003014, GO:0004871, GO:…	44.8824	0.433416	0.00794599	0.0185326
ENSG00000026297	RNASET2	chr6			lytic vacuole, nucleic acid binding, RNA binding, catalytic activity, nuclease activity, endonuclease activity, endoribonuclease activity, ribonuclease activity, binding, extracellular region, extracellular space, intracellular, cell, cytoplasm, lysosome, vacuole, vacuolar lumen, endoplasmic reticulum, endoplasmic reticulum lumen, nucleobase-containing compound metabolic process, RNA catabolic pr…	GO:0000323, GO:0003676, GO:0003723, GO:0003824, GO:0004518, GO:0004519, GO:0004521, GO:0004540, GO:0005488, GO:0005576, GO:0005615, GO:0005622, GO:0005623, GO:0005737, GO:0005764, GO:0005773, GO:0005775, GO:0005783, GO:0005788, GO:0006139, GO:0006401, GO:0006725, GO:0006807, GO:0008152, GO:0009056, GO:0009057, GO:0009987, GO:0012505, GO:0016070, GO:0016787, GO:0016788, GO:0016892, GO:0016894, GO:…	47.7759	0.456756	0.0006596	0.00202121
ENSG00000251254	GTF2F2P1	chr4					9.97171	2.37537	7.36346e-09	5.88614e-08
ENSG00000026559	KCNG1	chr20			transporter activity, ion channel activity, voltage-gated ion channel activity, voltage-gated potassium channel activity, delayed rectifier potassium channel activity, cation channel activity, potassium channel activity, intracellular, cell, plasma membrane, integral component of plasma membrane, protein complex assembly, transport, ion transport, cation transport, potassium ion transport, voltag…	GO:0005215, GO:0005216, GO:0005244, GO:0005249, GO:0005251, GO:0005261, GO:0005267, GO:0005622, GO:0005623, GO:0005886, GO:0005887, GO:0006461, GO:0006810, GO:0006811, GO:0006812, GO:0006813, GO:0008076, GO:0008324, GO:0009987, GO:0010959, GO:0015075, GO:0015077, GO:0015079, GO:0015267, GO:0015672, GO:0016020, GO:0016021, GO:0016043, GO:0022607, GO:0022803, GO:0022832, GO:0022836, GO:0022838, GO:…	1.45856	-1.90959	5.03054e-05	0.000197649
ENSG00000026652	AGPAT4	chr6	Metabolic pathways, Phospholipase D signaling pathway, Glycerolipid metabolism, Glycerophospholipid metabolism	hsa01100, hsa04072, hsa00561, hsa00564	catalytic activity, 1-acylglycerol-3-phosphate O-acyltransferase activity, binding, protein binding, intracellular, cell, cytoplasm, endoplasmic reticulum, endoplasmic reticulum membrane, lipid metabolic process, neutral lipid metabolic process, acylglycerol metabolic process, triglyceride metabolic process, phospholipid metabolic process, glycerophospholipid metabolic process, phosphatidic acid …	GO:0003824, GO:0003841, GO:0005488, GO:0005515, GO:0005622, GO:0005623, GO:0005737, GO:0005783, GO:0005789, GO:0006629, GO:0006638, GO:0006639, GO:0006641, GO:0006644, GO:0006650, GO:0006654, GO:0006793, GO:0006796, GO:0008152, GO:0008374, GO:0008610, GO:0008654, GO:0009058, GO:0009987, GO:0012505, GO:0016020, GO:0016021, GO:0016024, GO:0016411, GO:0016740, GO:0016746, GO:0016747, GO:0019432, GO:…	66.6019	0.479777	3.31896e-05	0.000135658
ENSG00000144406	UNC80	chr2			cell, plasma membrane, transport, ion transport, membrane, integral component of membrane, intrinsic component of membrane, ion transmembrane transport, membrane part, cell part, localization, establishment of localization, transmembrane transport, cell periphery	GO:0005623, GO:0005886, GO:0006810, GO:0006811, GO:0016020, GO:0016021, GO:0031224, GO:0034220, GO:0044425, GO:0044464, GO:0051179, GO:0051234, GO:0055085, GO:0071944	5.67069	2.35089	0.000154446	0.00054438
ENSG00000279836	ENSG00000279836	chr11					6.71071	2.34973	3.53993e-12	4.78483e-11
ENSG00000027001	MIPEP	chr13			catalytic activity, endopeptidase activity, metalloendopeptidase activity, binding, intracellular, cell, cytoplasm, mitochondrion, mitochondrial matrix, proteolysis, peptide metabolic process, protein targeting, protein targeting to mitochondrion, protein processing involved in protein targeting to mitochondrion, nitrogen compound metabolic process, transport, mitochondrial transport, intracellul…	GO:0003824, GO:0004175, GO:0004222, GO:0005488, GO:0005622, GO:0005623, GO:0005737, GO:0005739, GO:0005759, GO:0006508, GO:0006518, GO:0006605, GO:0006626, GO:0006627, GO:0006807, GO:0006810, GO:0006839, GO:0006886, GO:0006996, GO:0007005, GO:0008104, GO:0008152, GO:0008233, GO:0008237, GO:0009987, GO:0010467, GO:0015031, GO:0016043, GO:0016485, GO:0016787, GO:0019538, GO:0031974, GO:0033036, GO:…	107.839	-0.152238	0.0590221	0.104489
ENSG00000027075	PRKCH	chr14	Tight junction, Inflammatory mediator regulation of TRP channels, Vascular smooth muscle contraction	hsa04530, hsa04750, hsa04270	nucleotide binding, cell activation, nucleoside binding, purine nucleoside binding, activation of immune response, immune system process, immune response-activating cell surface receptor signaling pathway, regulation of immune system process, positive regulation of immune system process, immune response-activating signal transduction, immune response-regulating signaling pathway, immune response-…	GO:0000166, GO:0001775, GO:0001882, GO:0001883, GO:0002253, GO:0002376, GO:0002429, GO:0002682, GO:0002684, GO:0002757, GO:0002764, GO:0002768, GO:0003824, GO:0004672, GO:0004674, GO:0004697, GO:0004699, GO:0005488, GO:0005515, GO:0005524, GO:0005576, GO:0005622, GO:0005623, GO:0005737, GO:0005829, GO:0005886, GO:0005911, GO:0006139, GO:0006351, GO:0006355, GO:0006464, GO:0006468, GO:0006725, GO:…	168.477	0.354928	8.1795e-08	5.43138e-07
ENSG00000027644	INSRR	chr1	Regulation of actin cytoskeleton, Prostate cancer	hsa04810, hsa05215	reproduction, nucleotide binding, nucleoside binding, purine nucleoside binding, developmental process involved in reproduction, catalytic activity, protein kinase activity, protein tyrosine kinase activity, transmembrane receptor protein tyrosine kinase activity, signal transducer activity, receptor activity, transmembrane signaling receptor activity, binding, protein binding, ATP binding, cell,…	GO:0000003, GO:0000166, GO:0001882, GO:0001883, GO:0003006, GO:0003824, GO:0004672, GO:0004713, GO:0004714, GO:0004871, GO:0004872, GO:0004888, GO:0005488, GO:0005515, GO:0005524, GO:0005623, GO:0005886, GO:0005887, GO:0006464, GO:0006468, GO:0006793, GO:0006796, GO:0006996, GO:0007010, GO:0007154, GO:0007165, GO:0007166, GO:0007167, GO:0007169, GO:0007275, GO:0007530, GO:0008152, GO:0009268, GO:…	3.16052	-0.403811	0.339538	0.444155
ENSG00000027697	IFNGR1	chr6	Cytokine-cytokine receptor interaction, Jak-STAT signaling pathway, Natural killer cell mediated cytotoxicity, Tuberculosis, Measles, Influenza A, Herpes simplex infection, HIF-1 signaling pathway, Leishmaniasis, Toxoplasmosis, Inflammatory bowel disease (IBD), Osteoclast differentiation, Chagas disease (American trypanosomiasis), Salmonella infection	hsa04060, hsa04630, hsa04650, hsa05152, hsa05162, hsa05164, hsa05168, hsa04066, hsa05140, hsa05145, hsa05321, hsa04380, hsa05142, hsa05132	regulation of cytokine-mediated signaling pathway, immune system process, regulation of immune system process, signal transducer activity, receptor activity, transmembrane signaling receptor activity, cytokine receptor activity, interferon receptor activity, interferon-gamma receptor activity, binding, protein binding, cell, plasma membrane, integral component of plasma membrane, response to stre…	GO:0001959, GO:0002376, GO:0002682, GO:0004871, GO:0004872, GO:0004888, GO:0004896, GO:0004904, GO:0004906, GO:0005488, GO:0005515, GO:0005623, GO:0005886, GO:0005887, GO:0006950, GO:0006952, GO:0006955, GO:0007154, GO:0007165, GO:0007166, GO:0009605, GO:0009607, GO:0009615, GO:0009966, GO:0009987, GO:0010033, GO:0010646, GO:0016020, GO:0016021, GO:0016032, GO:0019221, GO:0019955, GO:0023051, GO:…	421.545	0.126287	0.0169092	0.0358257
ENSG00000239828	ENSG00000239828	chr3					11.1067	2.32482	2.80639e-08	2.02289e-07
ENSG00000027869	SH2D2A	chr1	VEGF signaling pathway	hsa04370	angiogenesis, blood vessel development, vasculature development, SH3/SH2 adaptor activity, binding, protein binding, intracellular, cell, cytoplasm, cytosol, cell communication, signal transduction, cell surface receptor signaling pathway, enzyme linked receptor protein signaling pathway, transmembrane receptor protein tyrosine kinase signaling pathway, multicellular organism development, cell pr…	GO:0001525, GO:0001568, GO:0001944, GO:0005070, GO:0005488, GO:0005515, GO:0005622, GO:0005623, GO:0005737, GO:0005829, GO:0007154, GO:0007165, GO:0007166, GO:0007167, GO:0007169, GO:0007275, GO:0008283, GO:0009653, GO:0009966, GO:0009967, GO:0009987, GO:0010646, GO:0010647, GO:0017124, GO:0019904, GO:0023051, GO:0023052, GO:0023056, GO:0030154, GO:0030674, GO:0032501, GO:0032502, GO:0035591, GO:…	3.37251	-1.59871	5.01146e-05	0.000197113
ENSG00000028116	VRK2	chr2			MAPK cascade, nucleotide binding, cell morphogenesis, nucleoside binding, purine nucleoside binding, regulation of protein phosphorylation, regulation of cytokine-mediated signaling pathway, catalytic activity, protein kinase activity, protein serine/threonine kinase activity, binding, protein binding, ATP binding, intracellular, cell, nucleus, cytoplasm, mitochondrion, mitochondrial envelope, en…	GO:0000165, GO:0000166, GO:0000902, GO:0001882, GO:0001883, GO:0001932, GO:0001959, GO:0003824, GO:0004672, GO:0004674, GO:0005488, GO:0005515, GO:0005524, GO:0005622, GO:0005623, GO:0005634, GO:0005737, GO:0005739, GO:0005740, GO:0005783, GO:0005789, GO:0006464, GO:0006468, GO:0006793, GO:0006796, GO:0006950, GO:0006979, GO:0007154, GO:0007165, GO:0007166, GO:0008152, GO:0008360, GO:0009653, GO:…	201.623	-0.114025	0.0594136	0.105108
ENSG00000253406	ENSG00000253406	chr5					19.3226	2.32169	8.98638e-26	6.95617e-24
ENSG00000028203	VEZT	chr12			acrosomal vesicle, binding, protein binding, intracellular, cell, nucleus, nucleoplasm, cytoplasm, plasma membrane, adherens junction, cell adhesion, cytoskeletal protein binding, endomembrane system, membrane, integral component of membrane, cytoplasmic, membrane-bounded vesicle, single organismal cell-cell adhesion, myosin binding, biological adhesion, cell junction, secretory granule, intrinsi…	GO:0001669, GO:0005488, GO:0005515, GO:0005622, GO:0005623, GO:0005634, GO:0005654, GO:0005737, GO:0005886, GO:0005912, GO:0007155, GO:0008092, GO:0012505, GO:0016020, GO:0016021, GO:0016023, GO:0016337, GO:0017022, GO:0022610, GO:0030054, GO:0030141, GO:0031224, GO:0031410, GO:0031974, GO:0031981, GO:0031982, GO:0031988, GO:0043226, GO:0043227, GO:0043229, GO:0043231, GO:0043233, GO:0044422, GO:…	500.379	0.147834	5.52144e-05	0.000215308
ENSG00000255837	TAS2R20	chr12	Taste transduction	hsa04742	detection of chemical stimulus involved in sensory perception of bitter taste, system process, signal transducer activity, receptor activity, transmembrane signaling receptor activity, cell, plasma membrane, cell communication, signal transduction, G-protein coupled receptor signaling pathway, sensory perception, sensory perception of chemical stimulus, taste receptor activity, detection of chemi…	GO:0001580, GO:0003008, GO:0004871, GO:0004872, GO:0004888, GO:0005623, GO:0005886, GO:0007154, GO:0007165, GO:0007186, GO:0007600, GO:0007606, GO:0008527, GO:0009593, GO:0009987, GO:0016020, GO:0016021, GO:0023052, GO:0031224, GO:0032501, GO:0033038, GO:0038023, GO:0042221, GO:0044425, GO:0044464, GO:0044699, GO:0044700, GO:0044763, GO:0050789, GO:0050794, GO:0050877, GO:0050896, GO:0050906, GO:…	15.8326	2.32035	6.88096e-22	3.44752e-20
ENSG00000028310	BRD9	chr5			nucleic acid binding, binding, protein binding, nucleobase-containing compound metabolic process, chromatin organization, transcription, DNA-templated, regulation of transcription, DNA-templated, cellular aromatic compound metabolic process, nitrogen compound metabolic process, organelle organization, metabolic process, biosynthetic process, macromolecule biosynthetic process, regulation of biosy…	GO:0003676, GO:0005488, GO:0005515, GO:0006139, GO:0006325, GO:0006351, GO:0006355, GO:0006725, GO:0006807, GO:0006996, GO:0008152, GO:0009058, GO:0009059, GO:0009889, GO:0009987, GO:0010467, GO:0010468, GO:0010556, GO:0016043, GO:0016070, GO:0016568, GO:0018130, GO:0019219, GO:0019222, GO:0019438, GO:0031323, GO:0031326, GO:0032774, GO:0034641, GO:0034645, GO:0034654, GO:0042393, GO:0043170, GO:…	223.467	0.0575231	0.336002	0.440208
ENSG00000028528	SNX1	chr15	Endocytosis	hsa04144	cell morphogenesis, receptor binding, epidermal growth factor receptor binding, insulin receptor binding, binding, protein binding, phospholipid binding, intracellular, cell, cytoplasm, endosome, early endosome, vacuole, vacuolar membrane, Golgi apparatus, cytosol, transport, intracellular protein transport, endocytosis, receptor-mediated endocytosis, organelle organization, vacuolar transport, p…	GO:0000902, GO:0005102, GO:0005154, GO:0005158, GO:0005488, GO:0005515, GO:0005543, GO:0005622, GO:0005623, GO:0005737, GO:0005768, GO:0005769, GO:0005773, GO:0005774, GO:0005794, GO:0005829, GO:0006810, GO:0006886, GO:0006897, GO:0006898, GO:0006996, GO:0007034, GO:0008104, GO:0008152, GO:0008289, GO:0009056, GO:0009057, GO:0009653, GO:0009893, GO:0009894, GO:0009896, GO:0009987, GO:0010008, GO:…	588.458	0.184426	1.38078e-08	1.05158e-07
ENSG00000183134	PTGDR2	chr11			reproduction, prostaglandin J receptor activity, male germ cell proliferation, immune system process, signal transducer activity, receptor activity, transmembrane signaling receptor activity, G-protein coupled receptor activity, icosanoid receptor activity, prostanoid receptor activity, prostaglandin receptor activity, prostaglandin D receptor activity, prostaglandin F receptor activity, binding,…	GO:0000003, GO:0001785, GO:0002176, GO:0002376, GO:0004871, GO:0004872, GO:0004888, GO:0004930, GO:0004953, GO:0004954, GO:0004955, GO:0004956, GO:0004958, GO:0005488, GO:0005622, GO:0005623, GO:0005886, GO:0005887, GO:0006935, GO:0006955, GO:0007154, GO:0007165, GO:0007186, GO:0007187, GO:0007188, GO:0007193, GO:0007218, GO:0007267, GO:0007268, GO:0007276, GO:0008277, GO:0008283, GO:0008285, GO:…	37.6566	2.31847	3.97178e-31	5.10554e-29
ENSG00000230333	ENSG00000230333	chr7					10.748	2.30957	2.67311e-09	2.31022e-08
ENSG00000029363	BCLAF1	chr6			nucleic acid binding, DNA binding, RNA binding, binding, protein binding, intracellular, cell, nucleus, nucleoplasm, nucleolus, cytoplasm, nucleobase-containing compound metabolic process, transcription, DNA-templated, DNA-templated transcription, initiation, regulation of transcription, DNA-templated, protein complex assembly, cellular aromatic compound metabolic process, nitrogen compound metab…	GO:0003676, GO:0003677, GO:0003723, GO:0005488, GO:0005515, GO:0005622, GO:0005623, GO:0005634, GO:0005654, GO:0005730, GO:0005737, GO:0006139, GO:0006351, GO:0006352, GO:0006355, GO:0006461, GO:0006725, GO:0006807, GO:0006915, GO:0006950, GO:0006974, GO:0007154, GO:0007165, GO:0008152, GO:0008219, GO:0009058, GO:0009059, GO:0009889, GO:0009890, GO:0009891, GO:0009892, GO:0009893, GO:0009966, GO:…	554.122	0.425922	3.10878e-32	4.44521e-30
ENSG00000029364	SLC39A9	chr14			transition metal ion transport, transporter activity, transport, ion transport, cation transport, zinc II ion transport, cation transmembrane transporter activity, ion transmembrane transporter activity, membrane, integral component of membrane, transmembrane transporter activity, inorganic cation transmembrane transporter activity, substrate-specific transmembrane transporter activity, substrate…	GO:0000041, GO:0005215, GO:0006810, GO:0006811, GO:0006812, GO:0006829, GO:0008324, GO:0015075, GO:0016020, GO:0016021, GO:0022857, GO:0022890, GO:0022891, GO:0022892, GO:0030001, GO:0031224, GO:0044425, GO:0046873, GO:0051179, GO:0051234, GO:0055085, GO:0070838, GO:0072511	164.931	-0.255076	0.000208368	0.000713685
ENSG00000029534	ANK1	chr8	Proteoglycans in cancer	hsa05205	structural molecule activity, structural constituent of cytoskeleton, binding, protein binding, intracellular, cell, nucleus, cytoplasm, endoplasmic reticulum, cytosol, cytoskeleton, plasma membrane, protein targeting, protein targeting to membrane, transport, intracellular protein transport, exocytosis, ER to Golgi vesicle-mediated transport, organelle organization, plasma membrane organization,…	GO:0005198, GO:0005200, GO:0005488, GO:0005515, GO:0005622, GO:0005623, GO:0005634, GO:0005737, GO:0005783, GO:0005829, GO:0005856, GO:0005886, GO:0006605, GO:0006612, GO:0006810, GO:0006886, GO:0006887, GO:0006888, GO:0006996, GO:0007009, GO:0007010, GO:0007154, GO:0007163, GO:0007165, GO:0008092, GO:0008093, GO:0008104, GO:0009987, GO:0010256, GO:0010638, GO:0012505, GO:0014731, GO:0015031, GO:…	547.56	0.549985	2.38425e-07	1.4556e-06
ENSG00000029639	TFB1M	chr6			rRNA modification, rRNA (adenine-N6,N6-)-dimethyltransferase activity, RNA methylation, nucleic acid binding, DNA binding, RNA binding, catalytic activity, binding, protein binding, intracellular, cell, cytoplasm, mitochondrion, mitochondrial matrix, nucleobase-containing compound metabolic process, transcription, DNA-templated, regulation of transcription, DNA-templated, rRNA processing, RNA pro…	GO:0000154, GO:0000179, GO:0001510, GO:0003676, GO:0003677, GO:0003723, GO:0003824, GO:0005488, GO:0005515, GO:0005622, GO:0005623, GO:0005737, GO:0005739, GO:0005759, GO:0006139, GO:0006351, GO:0006355, GO:0006364, GO:0006396, GO:0006725, GO:0006807, GO:0006996, GO:0007005, GO:0008152, GO:0008168, GO:0008170, GO:0008173, GO:0008649, GO:0008757, GO:0009058, GO:0009059, GO:0009295, GO:0009451, GO:…	69.8866	0.2116	0.0655496	0.114233
ENSG00000029725	RABEP1	chr17	Endocytosis	hsa04144	GTPase activator activity, receptor binding, binding, protein binding, intracellular, cell, cytoplasm, endosome, early endosome, vacuole, transport, endocytosis, apoptotic process, enzyme activator activity, growth factor activity, protein localization, cell death, cellular process, programmed cell death, endomembrane system, protein transport, cytoplasmic, membrane-bounded vesicle, cellular comp…	GO:0005096, GO:0005102, GO:0005488, GO:0005515, GO:0005622, GO:0005623, GO:0005737, GO:0005768, GO:0005769, GO:0005773, GO:0006810, GO:0006897, GO:0006915, GO:0008047, GO:0008083, GO:0008104, GO:0008219, GO:0009987, GO:0012501, GO:0012505, GO:0015031, GO:0016023, GO:0016043, GO:0016192, GO:0030139, GO:0030234, GO:0030695, GO:0031410, GO:0031982, GO:0031988, GO:0033036, GO:0042802, GO:0042803, GO:…	804.014	0.0960431	0.0499969	0.0908748
ENSG00000029993	HMGB3	chrX			DNA secondary structure binding, four-way junction DNA binding, immune system process, nucleic acid binding, DNA binding, double-stranded DNA binding, RNA binding, binding, protein binding, intracellular, cell, nucleus, chromosome, cytoplasm, nucleobase-containing compound metabolic process, DNA metabolic process, DNA recombination, transcription, DNA-templated, regulation of transcription, DNA-t…	GO:0000217, GO:0000400, GO:0002376, GO:0003676, GO:0003677, GO:0003690, GO:0003723, GO:0005488, GO:0005515, GO:0005622, GO:0005623, GO:0005634, GO:0005694, GO:0005737, GO:0006139, GO:0006259, GO:0006310, GO:0006351, GO:0006355, GO:0006725, GO:0006807, GO:0006950, GO:0006952, GO:0006955, GO:0006996, GO:0007275, GO:0008152, GO:0008301, GO:0009058, GO:0009059, GO:0009889, GO:0009987, GO:0010467, GO:…	67.3336	0.106106	0.487488	0.589376
ENSG00000030066	NUP160	chr11	RNA transport	hsa03013	mitotic cell cycle, chromosome, centromeric region, kinetochore, sister chromatid segregation, transporter activity, nucleocytoplasmic transporter activity, binding, protein binding, intracellular, cell, nucleus, nuclear envelope, nuclear pore, chromosome, cytoplasm, cytosol, nucleobase-containing compound metabolic process, RNA localization, RNA export from nucleus, mRNA export from nucleus, tRN…	GO:0000278, GO:0000775, GO:0000776, GO:0000819, GO:0005215, GO:0005487, GO:0005488, GO:0005515, GO:0005622, GO:0005623, GO:0005634, GO:0005635, GO:0005643, GO:0005694, GO:0005737, GO:0005829, GO:0006139, GO:0006403, GO:0006405, GO:0006406, GO:0006409, GO:0006464, GO:0006725, GO:0006807, GO:0006810, GO:0006913, GO:0006950, GO:0006996, GO:0006997, GO:0006998, GO:0007049, GO:0007059, GO:0007062, GO:…	210.666	-0.14303	0.0220815	0.0451929
ENSG00000258796	ENSG00000258796	chr14					8.11537	2.30806	2.79855e-15	5.848e-14
ENSG00000224186	C5orf66	chr5					5.31827	2.30765	1.09239e-10	1.18947e-09
ENSG00000030419	IKZF2	chr2			regulatory region DNA binding, regulatory region nucleic acid binding, nucleic acid binding transcription factor activity, nucleic acid binding, DNA binding, transcription factor activity, sequence-specific DNA binding, binding, protein binding, intracellular, cell, nucleus, nucleobase-containing compound metabolic process, transcription, DNA-templated, regulation of transcription, DNA-templated,…	GO:0000975, GO:0001067, GO:0001071, GO:0003676, GO:0003677, GO:0003700, GO:0005488, GO:0005515, GO:0005622, GO:0005623, GO:0005634, GO:0006139, GO:0006351, GO:0006355, GO:0006357, GO:0006366, GO:0006725, GO:0006807, GO:0008152, GO:0009058, GO:0009059, GO:0009889, GO:0009891, GO:0009893, GO:0009987, GO:0010467, GO:0010468, GO:0010556, GO:0010557, GO:0010604, GO:0010628, GO:0016070, GO:0018130, GO:…	135.988	0.20078	0.00521166	0.0127693
ENSG00000271401	ENSG00000271401	chr2					7.63938	2.30443	4.71007e-14	8.30198e-13
ENSG00000031003	FAM13B	chr5			mitophagy, macromitophagy, positive regulation of defense response to virus by host, immune effector process, immune system process, regulation of immune system process, regulation of immune effector process, regulation of response to biotic stimulus, GTPase activator activity, intracellular, cell, cytoplasm, cytosol, autophagy, response to stress, defense response, organelle organization, mitoch…	GO:0000422, GO:0000423, GO:0002230, GO:0002252, GO:0002376, GO:0002682, GO:0002697, GO:0002831, GO:0005096, GO:0005622, GO:0005623, GO:0005737, GO:0005829, GO:0006914, GO:0006950, GO:0006952, GO:0006996, GO:0007005, GO:0007154, GO:0007165, GO:0007264, GO:0008047, GO:0009605, GO:0009607, GO:0009615, GO:0009966, GO:0009987, GO:0010646, GO:0016032, GO:0016043, GO:0016236, GO:0022411, GO:0023051, GO:…	446.792	-0.0410385	0.632562	0.717948
ENSG00000031081	ARHGAP31	chr3			GTPase activator activity, binding, protein binding, intracellular, cell, cytoplasm, cytosol, adherens junction, cell-substrate adherens junction, focal adhesion, cell communication, signal transduction, small GTPase mediated signal transduction, enzyme activator activity, regulation of signal transduction, cellular process, regulation of cell communication, SH3 domain binding, protein domain spe…	GO:0005096, GO:0005488, GO:0005515, GO:0005622, GO:0005623, GO:0005737, GO:0005829, GO:0005912, GO:0005924, GO:0005925, GO:0007154, GO:0007165, GO:0007264, GO:0008047, GO:0009966, GO:0009987, GO:0010646, GO:0017124, GO:0019904, GO:0023051, GO:0023052, GO:0030027, GO:0030054, GO:0030055, GO:0030234, GO:0030695, GO:0031252, GO:0035556, GO:0042995, GO:0043085, GO:0043087, GO:0043547, GO:0044093, GO:…	796.987	-0.335553	6.95882e-09	5.57845e-08
ENSG00000031691	CENPQ	chr6			chromosome, centromeric region, sister chromatid segregation, intracellular, cell, nucleus, nucleoplasm, chromosome, cytoplasm, cytosol, cytoskeleton, DNA packaging, chromatin organization, chromatin assembly or disassembly, nucleosome assembly, DNA replication-independent nucleosome assembly, chromatin remodeling, protein complex assembly, organelle organization, cell cycle, chromosome segregati…	GO:0000775, GO:0000819, GO:0005622, GO:0005623, GO:0005634, GO:0005654, GO:0005694, GO:0005737, GO:0005829, GO:0005856, GO:0006323, GO:0006325, GO:0006333, GO:0006334, GO:0006336, GO:0006338, GO:0006461, GO:0006996, GO:0007049, GO:0007059, GO:0007062, GO:0009987, GO:0015629, GO:0016043, GO:0022402, GO:0022607, GO:0031055, GO:0031497, GO:0031974, GO:0031981, GO:0034080, GO:0034508, GO:0034622, GO:…	47.3958	0.364902	0.00183758	0.00507376
ENSG00000031698	SARS1	chr1	Aminoacyl-tRNA biosynthesis	hsa00970	nucleotide binding, nucleoside binding, purine nucleoside binding, nucleic acid binding, RNA binding, catalytic activity, aminoacyl-tRNA ligase activity, serine-tRNA ligase activity, binding, ATP binding, extracellular region, intracellular, cell, cytoplasm, cytosol, organic acid metabolic process, nucleobase-containing compound metabolic process, RNA processing, tRNA metabolic process, translati…	GO:0000166, GO:0001882, GO:0001883, GO:0003676, GO:0003723, GO:0003824, GO:0004812, GO:0004828, GO:0005488, GO:0005524, GO:0005576, GO:0005622, GO:0005623, GO:0005737, GO:0005829, GO:0006082, GO:0006139, GO:0006396, GO:0006399, GO:0006412, GO:0006418, GO:0006434, GO:0006518, GO:0006520, GO:0006725, GO:0006807, GO:0008033, GO:0008152, GO:0009058, GO:0009059, GO:0009069, GO:0009987, GO:0010467, GO:…	336.394	-0.0232534	0.596201	0.686709
ENSG00000031823	RANBP3	chr19	HTLV-I infection	hsa05166	binding, protein binding, intracellular, cell, nucleus, nucleoplasm, cytoplasm, cytosol, protein export from nucleus, transport, intracellular protein transport, nucleocytoplasmic transport, protein localization, Ran GTPase binding, protein transport, Ras GTPase binding, enzyme binding, small GTPase binding, membrane-enclosed lumen, nuclear lumen, regulation of intracellular transport, positive r…	GO:0005488, GO:0005515, GO:0005622, GO:0005623, GO:0005634, GO:0005654, GO:0005737, GO:0005829, GO:0006611, GO:0006810, GO:0006886, GO:0006913, GO:0008104, GO:0008536, GO:0015031, GO:0017016, GO:0019899, GO:0031267, GO:0031974, GO:0031981, GO:0032386, GO:0032388, GO:0032879, GO:0032880, GO:0033036, GO:0033157, GO:0034613, GO:0043226, GO:0043227, GO:0043229, GO:0043231, GO:0043233, GO:0044422, GO:…	211.786	-0.409594	2.83019e-16	6.66981e-15
ENSG00000032219	ARID4A	chr14			reproduction, regulatory region DNA binding, regulatory region nucleic acid binding, nucleic acid binding transcription factor activity, epithelial cell development, myeloid cell homeostasis, immune system process, immune system development, developmental process involved in reproduction, nucleic acid binding, DNA binding, transcription factor activity, sequence-specific DNA binding, catalytic ac…	GO:0000003, GO:0000975, GO:0001067, GO:0001071, GO:0002064, GO:0002262, GO:0002376, GO:0002520, GO:0003006, GO:0003676, GO:0003677, GO:0003700, GO:0003824, GO:0004407, GO:0005488, GO:0005622, GO:0005623, GO:0005634, GO:0005654, GO:0006139, GO:0006325, GO:0006349, GO:0006351, GO:0006355, GO:0006357, GO:0006366, GO:0006464, GO:0006476, GO:0006479, GO:0006725, GO:0006807, GO:0006996, GO:0007275, GO:…	513.273	0.284025	4.39707e-05	0.000175414
ENSG00000032389	EIPR1	chr2					60.7461	-0.231256	0.00413825	0.0104263
ENSG00000214108	TPT1P5	chr5					16.3663	2.30412	1.2166e-27	1.14262e-25
ENSG00000032742	IFT88	chr13			autophagosome assembly, cell morphogenesis, binding, protein binding, intracellular, cell, cytoplasm, centrosome, centriole, microtubule organizing center, cytoskeleton, cilium, autophagy, organelle organization, vacuole organization, anatomical structure morphogenesis, cellular process, regulation of autophagy, cellular component assembly involved in morphogenesis, microtubule cytoskeleton, cell…	GO:0000045, GO:0000902, GO:0005488, GO:0005515, GO:0005622, GO:0005623, GO:0005737, GO:0005813, GO:0005814, GO:0005815, GO:0005856, GO:0005929, GO:0006914, GO:0006996, GO:0007033, GO:0009653, GO:0009987, GO:0010506, GO:0010927, GO:0015630, GO:0016043, GO:0016236, GO:0016241, GO:0022603, GO:0022604, GO:0022607, GO:0030030, GO:0030031, GO:0030990, GO:0030992, GO:0031344, GO:0031514, GO:0032502, GO:…	115.296	0.423367	2.06762e-06	1.07574e-05
ENSG00000033011	ALG1	chr16	Metabolic pathways, N-Glycan biosynthesis	hsa01100, hsa00510	mannosyltransferase activity, polysaccharide biosynthetic process, catalytic activity, chitobiosyldiphosphodolichol beta-mannosyltransferase activity, intracellular, cell, cytoplasm, endoplasmic reticulum, endoplasmic reticulum membrane, carbohydrate metabolic process, polysaccharide metabolic process, cellular protein modification process, protein glycosylation, dolichol-linked oligosaccharide b…	GO:0000030, GO:0000271, GO:0003824, GO:0004578, GO:0005622, GO:0005623, GO:0005737, GO:0005783, GO:0005789, GO:0005975, GO:0005976, GO:0006464, GO:0006486, GO:0006488, GO:0006490, GO:0006629, GO:0008152, GO:0008610, GO:0008653, GO:0009058, GO:0009059, GO:0009100, GO:0009101, GO:0009103, GO:0009987, GO:0012505, GO:0016020, GO:0016021, GO:0016051, GO:0016740, GO:0016757, GO:0016758, GO:0019187, GO:…	33.4419	-0.0340698	0.749066	0.816114
ENSG00000033030	ZCCHC8	chr12			RNA splicing, via transesterification reactions, RNA splicing, via transesterification reactions with bulged adenosine as nucleophile, mRNA splicing, via spliceosome, nucleic acid binding, RNA binding, binding, protein binding, intracellular, cell, nucleus, nucleoplasm, spliceosomal complex, nucleobase-containing compound metabolic process, RNA processing, mRNA processing, cellular aromatic compo…	GO:0000375, GO:0000377, GO:0000398, GO:0003676, GO:0003723, GO:0005488, GO:0005515, GO:0005622, GO:0005623, GO:0005634, GO:0005654, GO:0005681, GO:0006139, GO:0006396, GO:0006397, GO:0006725, GO:0006807, GO:0008152, GO:0008270, GO:0008380, GO:0009987, GO:0010467, GO:0016070, GO:0016071, GO:0030529, GO:0031974, GO:0031981, GO:0032991, GO:0034641, GO:0043167, GO:0043169, GO:0043170, GO:0043226, GO:…	143.119	0.30337	9.04397e-08	5.95722e-07
ENSG00000033050	ABCF2	chr7			nucleotide binding, nucleoside binding, purine nucleoside binding, catalytic activity, transporter activity, binding, ATP binding, intracellular, cell, cytoplasm, mitochondrion, mitochondrial envelope, plasma membrane, transport, membrane, integral component of membrane, pyrophosphatase activity, hydrolase activity, hydrolase activity, acting on acid anhydrides, hydrolase activity, acting on acid…	GO:0000166, GO:0001882, GO:0001883, GO:0003824, GO:0005215, GO:0005488, GO:0005524, GO:0005622, GO:0005623, GO:0005737, GO:0005739, GO:0005740, GO:0005886, GO:0006810, GO:0016020, GO:0016021, GO:0016462, GO:0016787, GO:0016817, GO:0016818, GO:0016887, GO:0017076, GO:0017111, GO:0030554, GO:0031224, GO:0031967, GO:0031975, GO:0032549, GO:0032550, GO:0032553, GO:0032555, GO:0032559, GO:0032991, GO:…	66.7265	-0.451417	4.985e-11	5.74629e-10
ENSG00000033100	CHPF2	chr7	Metabolic pathways, Glycosaminoglycan biosynthesis - chondroitin sulfate / dermatan sulfate	hsa01100, hsa00532	Golgi membrane, catalytic activity, intracellular, cell, cytoplasm, Golgi apparatus, Golgi stack, aminoglycan metabolic process, aminoglycan biosynthetic process, glycosaminoglycan biosynthetic process, proteoglycan metabolic process, sulfur compound metabolic process, nitrogen compound metabolic process, metabolic process, UDP-glycosyltransferase activity, acetylgalactosaminyltransferase activit…	GO:0000139, GO:0003824, GO:0005622, GO:0005623, GO:0005737, GO:0005794, GO:0005795, GO:0006022, GO:0006023, GO:0006024, GO:0006029, GO:0006790, GO:0006807, GO:0008152, GO:0008194, GO:0008376, GO:0009058, GO:0009059, GO:0009100, GO:0009101, GO:0009987, GO:0012505, GO:0015020, GO:0016020, GO:0016021, GO:0016740, GO:0016757, GO:0016758, GO:0030166, GO:0030203, GO:0030204, GO:0030206, GO:0031090, GO:…	92.6495	-0.318195	0.000615031	0.00189766
ENSG00000033122	LRRC7	chr1			binding, protein binding, intracellular, cell, cytoplasm, cytoskeleton, plasma membrane, multicellular organism development, nervous system development, protein C-terminus binding, cellular process, response to organic substance, positive regulation of cell development, regulation of neuron projection development, positive regulation of neuron projection development, postsynaptic density, respons…	GO:0005488, GO:0005515, GO:0005622, GO:0005623, GO:0005737, GO:0005856, GO:0005886, GO:0007275, GO:0007399, GO:0008022, GO:0009987, GO:0010033, GO:0010720, GO:0010975, GO:0010976, GO:0014069, GO:0014070, GO:0015629, GO:0016020, GO:0016043, GO:0022008, GO:0030030, GO:0030054, GO:0030154, GO:0030175, GO:0030182, GO:0030424, GO:0030425, GO:0031175, GO:0031344, GO:0031346, GO:0032501, GO:0032502, GO:…	34.1693	-0.260727	0.585274	0.677509
ENSG00000033170	FUT8	chr14	Metabolic pathways, Transcriptional misregulation in cancer, N-Glycan biosynthesis, Glycosaminoglycan biosynthesis - keratan sulfate	hsa01100, hsa05202, hsa00510, hsa00533	Golgi membrane, in utero embryonic development, catalytic activity, binding, protein binding, extracellular region, intracellular, cell, cytoplasm, Golgi apparatus, Golgi stack, carbohydrate metabolic process, monosaccharide metabolic process, fucose metabolic process, nucleobase-containing compound metabolic process, cellular protein modification process, protein glycosylation, protein N-linked …	GO:0000139, GO:0001701, GO:0003824, GO:0005488, GO:0005515, GO:0005576, GO:0005622, GO:0005623, GO:0005737, GO:0005794, GO:0005795, GO:0005975, GO:0005996, GO:0006004, GO:0006139, GO:0006464, GO:0006486, GO:0006487, GO:0006491, GO:0006725, GO:0006807, GO:0006928, GO:0006950, GO:0006979, GO:0007154, GO:0007165, GO:0007166, GO:0007167, GO:0007178, GO:0007179, GO:0007229, GO:0007275, GO:0007585, GO:…	158.997	0.194598	0.0112852	0.025154
ENSG00000033178	UBA6	chr4	Ubiquitin mediated proteolysis	hsa04120	nucleotide binding, nucleoside binding, purine nucleoside binding, system process, catalytic activity, ubiquitin activating enzyme activity, binding, protein binding, ATP binding, intracellular, cell, cytoplasm, cytosol, cellular protein modification process, proteolysis, ubiquitin-dependent protein catabolic process, multicellular organism development, nervous system development, central nervous…	GO:0000166, GO:0001882, GO:0001883, GO:0003008, GO:0003824, GO:0004839, GO:0005488, GO:0005515, GO:0005524, GO:0005622, GO:0005623, GO:0005737, GO:0005829, GO:0006464, GO:0006508, GO:0006511, GO:0007275, GO:0007399, GO:0007417, GO:0007420, GO:0007610, GO:0007611, GO:0007612, GO:0007626, GO:0008152, GO:0008641, GO:0009056, GO:0009057, GO:0009987, GO:0016043, GO:0016358, GO:0016567, GO:0016874, GO:…	296.281	-0.228446	0.000298305	0.0009877
ENSG00000033327	GAB2	chr11	Ras signaling pathway, Sphingolipid signaling pathway, Phospholipase D signaling pathway, Fc epsilon RI signaling pathway, Fc gamma R-mediated phagocytosis, Osteoclast differentiation, Chronic myeloid leukemia	hsa04014, hsa04071, hsa04072, hsa04664, hsa04666, hsa04380, hsa05220	cell activation, immune effector process, cell activation involved in immune response, myeloid leukocyte activation, myeloid cell activation involved in immune response, mast cell activation involved in immune response, leukocyte activation involved in immune response, immune system process, leukocyte mediated immunity, myeloid leukocyte mediated immunity, mast cell mediated immunity, immune syst…	GO:0001775, GO:0002252, GO:0002263, GO:0002274, GO:0002275, GO:0002279, GO:0002366, GO:0002376, GO:0002443, GO:0002444, GO:0002448, GO:0002520, GO:0002521, GO:0002573, GO:0002682, GO:0002684, GO:0002694, GO:0002696, GO:0002697, GO:0002699, GO:0002703, GO:0002705, GO:0002764, GO:0002768, GO:0002886, GO:0002888, GO:0004871, GO:0005068, GO:0005102, GO:0005488, GO:0005515, GO:0005543, GO:0005547, GO:…	374.294	-0.105323	0.315369	0.419021
ENSG00000033627	ATP6V0A1	chr17	Metabolic pathways, Tuberculosis, Phagosome, Rheumatoid arthritis, Oxidative phosphorylation, Lysosome, Epithelial cell signaling in Helicobacter pylori infection, Synaptic vesicle cycle, Vibrio cholerae infection, Collecting duct acid secretion	hsa01100, hsa05152, hsa04145, hsa05323, hsa00190, hsa04142, hsa05120, hsa04721, hsa05110, hsa04966	transition metal ion transport, vacuolar proton-transporting V-type ATPase, V0 domain, catalytic activity, transporter activity, binding, protein binding, extracellular region, intracellular, cell, nucleus, nucleoplasm, cytoplasm, endosome, vacuole, vacuolar membrane, Golgi apparatus, plasma membrane, nucleobase-containing compound metabolic process, purine nucleotide metabolic process, purine nu…	GO:0000041, GO:0000220, GO:0003824, GO:0005215, GO:0005488, GO:0005515, GO:0005576, GO:0005622, GO:0005623, GO:0005634, GO:0005654, GO:0005737, GO:0005768, GO:0005773, GO:0005774, GO:0005794, GO:0005886, GO:0006139, GO:0006163, GO:0006164, GO:0006461, GO:0006725, GO:0006753, GO:0006754, GO:0006793, GO:0006796, GO:0006807, GO:0006810, GO:0006811, GO:0006812, GO:0006818, GO:0006826, GO:0006873, GO:…	217.035	-0.127429	0.00614077	0.0147601
ENSG00000033800	PIAS1	chr15	Hepatitis C, Jak-STAT signaling pathway, Ubiquitin mediated proteolysis	hsa05160, hsa04630, hsa04120	negative regulation of transcription from RNA polymerase II promoter, transcription factor activity, protein binding, transcription factor activity, transcription factor binding, regulation of cytokine-mediated signaling pathway, immune system process, regulation of immune system process, nucleic acid binding, DNA binding, transcription cofactor activity, transcription coactivator activity, trans…	GO:0000122, GO:0000988, GO:0000989, GO:0001959, GO:0002376, GO:0002682, GO:0003676, GO:0003677, GO:0003712, GO:0003713, GO:0003714, GO:0003824, GO:0005102, GO:0005488, GO:0005515, GO:0005622, GO:0005623, GO:0005634, GO:0005654, GO:0006139, GO:0006351, GO:0006355, GO:0006357, GO:0006366, GO:0006464, GO:0006508, GO:0006511, GO:0006725, GO:0006807, GO:0006950, GO:0006952, GO:0006955, GO:0007154, GO:…	490.163	0.48642	2.97586e-15	6.18299e-14
ENSG00000033867	SLC4A7	chr3			epithelial cell development, columnar/cuboidal epithelial cell differentiation, columnar/cuboidal epithelial cell development, transporter activity, inorganic anion exchanger activity, intracellular, cell, cytoplasm, plasma membrane, integral component of plasma membrane, transport, ion transport, cation transport, sodium ion transport, anion transport, cellular ion homeostasis, regulation of pH,…	GO:0002064, GO:0002065, GO:0002066, GO:0005215, GO:0005452, GO:0005622, GO:0005623, GO:0005737, GO:0005886, GO:0005887, GO:0006810, GO:0006811, GO:0006812, GO:0006814, GO:0006820, GO:0006873, GO:0006885, GO:0007275, GO:0007399, GO:0007423, GO:0008324, GO:0008509, GO:0008510, GO:0008514, GO:0008544, GO:0009888, GO:0009913, GO:0009987, GO:0015075, GO:0015077, GO:0015081, GO:0015103, GO:0015106, GO:…	415.323	0.536675	1.1527e-11	1.4589e-10
ENSG00000034053	APBA2	chr15			beta-amyloid binding, in utero embryonic development, binding, protein binding, intracellular, cell, cytoplasm, plasma membrane, transport, cell communication, cell-cell signaling, chemical synaptic transmission, multicellular organism development, nervous system development, behavior, locomotory behavior, synaptic vesicle, protein localization, metabolic process, embryo development, embryo devel…	GO:0001540, GO:0001701, GO:0005488, GO:0005515, GO:0005622, GO:0005623, GO:0005737, GO:0005886, GO:0006810, GO:0007154, GO:0007267, GO:0007268, GO:0007275, GO:0007399, GO:0007610, GO:0007626, GO:0008021, GO:0008104, GO:0008152, GO:0009790, GO:0009792, GO:0009987, GO:0010467, GO:0010468, GO:0012505, GO:0015031, GO:0016020, GO:0016023, GO:0019222, GO:0023052, GO:0030133, GO:0031410, GO:0031982, GO:…	5.98237	0.217873	0.538339	0.636287
ENSG00000286736	ENSG00000286736	chr5					18.1344	2.30325	8.09456e-22	4.03176e-20
ENSG00000034239	EFCAB1	chr8			binding, calcium ion binding, ion binding, cation binding, metal ion binding	GO:0005488, GO:0005509, GO:0043167, GO:0043169, GO:0046872	0.625837	0.375546	0.666156	0.747245
ENSG00000034510	TMSB10	chr2			actin binding, actin monomer binding, binding, protein binding, intracellular, cell, cytoplasm, cytoskeleton, organelle organization, cytoskeleton organization, actin filament organization, cytoskeletal protein binding, cellular process, cellular component organization, actin filament-based process, actin cytoskeleton organization, organelle, non-membrane-bounded organelle, intracellular organell…	GO:0003779, GO:0003785, GO:0005488, GO:0005515, GO:0005622, GO:0005623, GO:0005737, GO:0005856, GO:0006996, GO:0007010, GO:0007015, GO:0008092, GO:0009987, GO:0016043, GO:0030029, GO:0030036, GO:0043226, GO:0043228, GO:0043229, GO:0043232, GO:0044424, GO:0044464, GO:0044699, GO:0044763, GO:0071840, GO:1902589	111.643	0.245943	0.0144148	0.0311289
ENSG00000034533	ASTE1	chr3			catalytic activity, nuclease activity, binding, protein binding, nucleobase-containing compound metabolic process, DNA metabolic process, DNA repair, cellular aromatic compound metabolic process, nitrogen compound metabolic process, response to stress, cellular response to DNA damage stimulus, metabolic process, cellular process, hydrolase activity, hydrolase activity, acting on ester bonds, cell…	GO:0003824, GO:0004518, GO:0005488, GO:0005515, GO:0006139, GO:0006259, GO:0006281, GO:0006725, GO:0006807, GO:0006950, GO:0006974, GO:0008152, GO:0009987, GO:0016787, GO:0016788, GO:0033554, GO:0034641, GO:0043170, GO:0044237, GO:0044238, GO:0044260, GO:0046483, GO:0050896, GO:0051716, GO:0071704, GO:0090304, GO:0090305, GO:1901360	37.6591	-0.0473458	0.688478	0.766106
ENSG00000034677	RNF19A	chr8			ubiquitin ligase complex, protein polyubiquitination, microtubule cytoskeleton organization, catalytic activity, ubiquitin-protein transferase activity, binding, protein binding, intracellular, cell, cytoplasm, centrosome, microtubule organizing center, cytosol, cytoskeleton, cellular protein modification process, proteolysis, ubiquitin-dependent protein catabolic process, organelle organization,…	GO:0000151, GO:0000209, GO:0000226, GO:0003824, GO:0004842, GO:0005488, GO:0005515, GO:0005622, GO:0005623, GO:0005737, GO:0005813, GO:0005815, GO:0005829, GO:0005856, GO:0006464, GO:0006508, GO:0006511, GO:0006996, GO:0007010, GO:0007017, GO:0008134, GO:0008152, GO:0008270, GO:0009056, GO:0009057, GO:0009893, GO:0009894, GO:0009896, GO:0009987, GO:0010498, GO:0010604, GO:0015630, GO:0016020, GO:…	498.418	0.270174	1.23397e-12	1.79366e-11
ENSG00000034693	PEX3	chr6	Peroxisome	hsa04146	mitophagy, macromitophagy, positive regulation of defense response to virus by host, immune effector process, immune system process, regulation of immune system process, regulation of immune effector process, regulation of response to biotic stimulus, amino acid transmembrane transport, transporter activity, organic acid transmembrane transporter activity, binding, protein binding, intracellular,…	GO:0000422, GO:0000423, GO:0002230, GO:0002252, GO:0002376, GO:0002682, GO:0002697, GO:0002831, GO:0003333, GO:0005215, GO:0005342, GO:0005488, GO:0005515, GO:0005622, GO:0005623, GO:0005634, GO:0005654, GO:0005737, GO:0005777, GO:0005778, GO:0005779, GO:0005783, GO:0005829, GO:0006605, GO:0006612, GO:0006625, GO:0006810, GO:0006886, GO:0006914, GO:0006950, GO:0006952, GO:0006996, GO:0007005, GO:…	104.406	-0.115968	0.0866822	0.144894
ENSG00000034713	GABARAPL2	chr16	Regulation of autophagy, FoxO signaling pathway, GABAergic synapse	hsa04140, hsa04068, hsa04727	autophagosome assembly, Golgi membrane, SNARE binding, autophagosome membrane, mitophagy, receptor binding, binding, protein binding, intracellular, cell, cytoplasm, vacuole, vacuolar membrane, autophagosome, Golgi apparatus, cytosol, proteolysis, transport, intra-Golgi vesicle-mediated transport, autophagy, response to stress, cellular response to nitrogen starvation, organelle organization, mit…	GO:0000045, GO:0000139, GO:0000149, GO:0000421, GO:0000422, GO:0005102, GO:0005488, GO:0005515, GO:0005622, GO:0005623, GO:0005737, GO:0005773, GO:0005774, GO:0005776, GO:0005794, GO:0005829, GO:0006508, GO:0006810, GO:0006891, GO:0006914, GO:0006950, GO:0006995, GO:0006996, GO:0007005, GO:0007033, GO:0007154, GO:0008017, GO:0008092, GO:0008104, GO:0008152, GO:0009056, GO:0009057, GO:0009267, GO:…	289.762	0.178812	0.000326221	0.0010708
ENSG00000034971	MYOC	chr1			MAPK cascade, cell morphogenesis, cell morphogenesis involved in differentiation, skeletal system development, ossification, osteoblast differentiation, G-protein coupled receptor binding, regulation of protein phosphorylation, regulation of cell-matrix adhesion, negative regulation of cell-matrix adhesion, positive regulation of cell-matrix adhesion, fibronectin binding, system process, muscle s…	GO:0000165, GO:0000902, GO:0000904, GO:0001501, GO:0001503, GO:0001649, GO:0001664, GO:0001932, GO:0001952, GO:0001953, GO:0001954, GO:0001968, GO:0003008, GO:0003012, GO:0003254, GO:0005102, GO:0005109, GO:0005488, GO:0005515, GO:0005576, GO:0005578, GO:0005615, GO:0005622, GO:0005623, GO:0005737, GO:0005739, GO:0005740, GO:0005741, GO:0005743, GO:0005758, GO:0005783, GO:0005791, GO:0005794, GO:…	44.9458	0.189137	0.453746	0.557829
ENSG00000035115	SH3YL1	chr2			ruffle, binding, protein binding, phospholipid binding, cell, plasma membrane, lipid metabolic process, phospholipid metabolic process, glycerophospholipid metabolic process, phosphatidylinositol biosynthetic process, phosphorus metabolic process, phosphate-containing compound metabolic process, metabolic process, lipid binding, lipid biosynthetic process, phospholipid biosynthetic process, biosy…	GO:0001726, GO:0005488, GO:0005515, GO:0005543, GO:0005623, GO:0005886, GO:0006629, GO:0006644, GO:0006650, GO:0006661, GO:0006793, GO:0006796, GO:0008152, GO:0008289, GO:0008610, GO:0008654, GO:0009058, GO:0009987, GO:0016020, GO:0016043, GO:0019637, GO:0019899, GO:0019902, GO:0022607, GO:0030030, GO:0030031, GO:0031252, GO:0031253, GO:0031256, GO:0031344, GO:0031529, GO:0032587, GO:0035091, GO:…	121.688	0.557148	6.30636e-09	5.07781e-08
ENSG00000035141	FAM136A	chr2			intracellular, cell, cytoplasm, intracellular part, cell part	GO:0005622, GO:0005623, GO:0005737, GO:0044424, GO:0044464	104.384	-0.396691	6.49006e-07	3.66996e-06
ENSG00000035403	VCL	chr10	Leukocyte transendothelial migration, Regulation of actin cytoskeleton, Amoebiasis, Focal adhesion, Bacterial invasion of epithelial cells, Shigellosis, Adherens junction	hsa04670, hsa04810, hsa05146, hsa04510, hsa05100, hsa05131, hsa04520	cell morphogenesis, cell morphogenesis involved in differentiation, cell activation, glycoprotein binding, morphogenesis of an epithelium, dystroglycan binding, platelet degranulation, system process, muscle system process, actin binding, structural molecule activity, binding, protein binding, extracellular region, intracellular, cell, cytoplasm, cytosol, cytoskeleton, plasma membrane, brush bord…	GO:0000902, GO:0000904, GO:0001775, GO:0001948, GO:0002009, GO:0002162, GO:0002576, GO:0003008, GO:0003012, GO:0003779, GO:0005198, GO:0005488, GO:0005515, GO:0005576, GO:0005622, GO:0005623, GO:0005737, GO:0005829, GO:0005856, GO:0005886, GO:0005903, GO:0005911, GO:0005912, GO:0005913, GO:0005915, GO:0005916, GO:0005924, GO:0005925, GO:0005938, GO:0006810, GO:0006887, GO:0006928, GO:0006936, GO:…	1694.58	0.509329	3.36616e-06	1.68057e-05
ENSG00000035499	DEPDC1B	chr5			GTPase activator activity, intracellular, cell, cytoplasm, cytosol, movement of cell or subcellular component, cell communication, signal transduction, cell surface receptor signaling pathway, small GTPase mediated signal transduction, cell-cell signaling, enzyme activator activity, regulation of signal transduction, positive regulation of signal transduction, cellular process, regulation of cell…	GO:0005096, GO:0005622, GO:0005623, GO:0005737, GO:0005829, GO:0006928, GO:0007154, GO:0007165, GO:0007166, GO:0007264, GO:0007267, GO:0008047, GO:0009966, GO:0009967, GO:0009987, GO:0010646, GO:0010647, GO:0016055, GO:0016477, GO:0023051, GO:0023052, GO:0023056, GO:0030111, GO:0030177, GO:0030234, GO:0030695, GO:0035556, GO:0040011, GO:0043085, GO:0043087, GO:0043547, GO:0044093, GO:0044424, GO:…	0.668528	-0.0989909	0.876863	0.913957
ENSG00000287338	ENSG00000287338	chr1					19.1314	2.30174	1.24078e-10	1.33985e-09
ENSG00000035681	NSMAF	chr8	Sphingolipid signaling pathway	hsa04071	signal transducer activity, receptor signaling protein activity, binding, protein binding, phospholipid binding, intracellular, cell, cytoplasm, cytosol, lipid metabolic process, membrane lipid metabolic process, sphingolipid metabolic process, ceramide metabolic process, nitrogen compound metabolic process, apoptotic process, cell communication, signal transduction, enzyme activator activity, me…	GO:0004871, GO:0005057, GO:0005488, GO:0005515, GO:0005543, GO:0005622, GO:0005623, GO:0005737, GO:0005829, GO:0006629, GO:0006643, GO:0006665, GO:0006672, GO:0006807, GO:0006915, GO:0007154, GO:0007165, GO:0008047, GO:0008152, GO:0008219, GO:0008289, GO:0008610, GO:0009058, GO:0009059, GO:0009889, GO:0009891, GO:0009893, GO:0009987, GO:0010556, GO:0010941, GO:0010942, GO:0012501, GO:0012505, GO:…	186.644	-0.273812	3.10397e-06	1.56008e-05
ENSG00000035687	ADSS2	chr1	Metabolic pathways, Purine metabolism, Alanine, aspartate and glutamate metabolism	hsa01100, hsa00230, hsa00250	nucleotide binding, magnesium ion binding, nucleoside binding, purine nucleoside binding, immune system process, catalytic activity, adenylosuccinate synthase activity, binding, protein binding, GTP binding, extracellular region, intracellular, cell, cytoplasm, cytosol, plasma membrane, organic acid metabolic process, nucleobase-containing compound metabolic process, purine nucleotide metabolic p…	GO:0000166, GO:0000287, GO:0001882, GO:0001883, GO:0002376, GO:0003824, GO:0004019, GO:0005488, GO:0005515, GO:0005525, GO:0005576, GO:0005622, GO:0005623, GO:0005737, GO:0005829, GO:0005886, GO:0006082, GO:0006139, GO:0006163, GO:0006164, GO:0006167, GO:0006520, GO:0006531, GO:0006725, GO:0006753, GO:0006793, GO:0006796, GO:0006807, GO:0008152, GO:0009058, GO:0009066, GO:0009116, GO:0009117, GO:…	98.1641	0.179375	0.013274	0.0289747
ENSG00000035862	TIMP2	chr17			MAPK cascade, mitotic cell cycle, regulation of protein phosphorylation, positive regulation of protein phosphorylation, protease binding, enzyme inhibitor activity, endopeptidase inhibitor activity, receptor binding, integrin binding, binding, protein binding, extracellular region, proteinaceous extracellular matrix, extracellular space, cell, nucleobase-containing compound metabolic process, re…	GO:0000165, GO:0000278, GO:0001932, GO:0001934, GO:0002020, GO:0004857, GO:0004866, GO:0005102, GO:0005178, GO:0005488, GO:0005515, GO:0005576, GO:0005578, GO:0005615, GO:0005623, GO:0006139, GO:0006140, GO:0006163, GO:0006164, GO:0006171, GO:0006464, GO:0006468, GO:0006508, GO:0006509, GO:0006725, GO:0006753, GO:0006793, GO:0006796, GO:0006807, GO:0007049, GO:0007154, GO:0007165, GO:0007264, GO:…	418.478	0.0906188	0.117347	0.186845
ENSG00000035928	RFC1	chr4	DNA replication, Nucleotide excision repair, Mismatch repair	hsa03030, hsa03420, hsa03430	nucleotide binding, telomere maintenance via recombination, telomere maintenance, DNA synthesis involved in DNA repair, nucleoside binding, purine nucleoside binding, nucleic acid binding, DNA binding, DNA clamp loader activity, catalytic activity, binding, protein binding, ATP binding, extracellular region, intracellular, cell, nucleus, nucleoplasm, replication fork, DNA replication factor C com…	GO:0000166, GO:0000722, GO:0000723, GO:0000731, GO:0001882, GO:0001883, GO:0003676, GO:0003677, GO:0003689, GO:0003824, GO:0005488, GO:0005515, GO:0005524, GO:0005576, GO:0005622, GO:0005623, GO:0005634, GO:0005654, GO:0005657, GO:0005663, GO:0005694, GO:0006139, GO:0006259, GO:0006260, GO:0006261, GO:0006278, GO:0006281, GO:0006283, GO:0006289, GO:0006296, GO:0006297, GO:0006301, GO:0006310, GO:…	335.999	0.219173	3.364e-06	1.67982e-05
ENSG00000036054	TBC1D23	chr3			cytokine production, regulation of cytokine production, positive regulation of cytokine production, binding, protein binding, response to stress, defense response, inflammatory response, response to external stimulus, regulation of defense response, regulation of response to external stimulus, multicellular organismal process, interleukin-6 production, tumor necrosis factor production, regulation…	GO:0001816, GO:0001817, GO:0001819, GO:0005488, GO:0005515, GO:0006950, GO:0006952, GO:0006954, GO:0009605, GO:0031347, GO:0032101, GO:0032501, GO:0032635, GO:0032640, GO:0032675, GO:0032680, GO:0032755, GO:0044699, GO:0044707, GO:0048518, GO:0048583, GO:0050727, GO:0050789, GO:0050896, GO:0051239, GO:0051240, GO:0065007, GO:0071706, GO:0080134, GO:1903555	246.561	0.0867074	0.051897	0.0937847
ENSG00000036257	CUL3	chr2	Ubiquitin mediated proteolysis, Hedgehog signaling pathway	hsa04120, hsa04340	mitotic sister chromatid segregation, regulation of cyclin-dependent protein serine/threonine kinase activity, G1/S transition of mitotic cell cycle, negative regulation of transcription from RNA polymerase II promoter, Golgi membrane, ubiquitin ligase complex, MAPK cascade, protein polyubiquitination, mitotic cell cycle, nuclear division, sister chromatid segregation, cell morphogenesis, cell mo…	GO:0000070, GO:0000079, GO:0000082, GO:0000122, GO:0000139, GO:0000151, GO:0000165, GO:0000209, GO:0000278, GO:0000280, GO:0000819, GO:0000902, GO:0000904, GO:0000910, GO:0000922, GO:0001701, GO:0001824, GO:0001825, GO:0001829, GO:0001831, GO:0001889, GO:0001932, GO:0001933, GO:0003824, GO:0004842, GO:0005488, GO:0005515, GO:0005576, GO:0005622, GO:0005623, GO:0005634, GO:0005654, GO:0005737, GO:…	507.463	-0.0325991	0.286406	0.388407
ENSG00000036448	MYOM2	chr8			system process, muscle system process, structural molecule activity, binding, protein binding, intracellular, cell, cytoplasm, mitochondrion, cytoskeleton, muscle contraction, structural constituent of muscle, actin cytoskeleton, myosin complex, myofibril, sarcomere, M band, A band, multicellular organismal process, myosin filament, macromolecular complex, organelle, membrane-bounded organelle, n…	GO:0003008, GO:0003012, GO:0005198, GO:0005488, GO:0005515, GO:0005622, GO:0005623, GO:0005737, GO:0005739, GO:0005856, GO:0006936, GO:0008307, GO:0015629, GO:0016459, GO:0030016, GO:0030017, GO:0031430, GO:0031672, GO:0032501, GO:0032982, GO:0032991, GO:0043226, GO:0043227, GO:0043228, GO:0043229, GO:0043231, GO:0043232, GO:0043234, GO:0043292, GO:0044422, GO:0044424, GO:0044430, GO:0044444, GO:…	2807.32	0.478698	0.000410273	0.00131714
ENSG00000036473	OTC	chrX	Metabolic pathways, Biosynthesis of amino acids, Arginine biosynthesis	hsa01100, hsa01230, hsa00220	urea cycle, citrulline metabolic process, response to acid chemical, liver development, catalytic activity, ornithine carbamoyltransferase activity, binding, phospholipid binding, intracellular, cell, cytoplasm, mitochondrion, mitochondrial envelope, mitochondrial inner membrane, mitochondrial matrix, organic acid metabolic process, protein complex assembly, cellular amino acid metabolic process,…	GO:0000050, GO:0000052, GO:0001101, GO:0001889, GO:0003824, GO:0004585, GO:0005488, GO:0005543, GO:0005622, GO:0005623, GO:0005737, GO:0005739, GO:0005740, GO:0005743, GO:0005759, GO:0006082, GO:0006461, GO:0006520, GO:0006525, GO:0006526, GO:0006591, GO:0006593, GO:0006807, GO:0007275, GO:0007494, GO:0007584, GO:0008152, GO:0008289, GO:0008652, GO:0009056, GO:0009058, GO:0009063, GO:0009064, GO:…	0.501424	-1.49998	0.0967675	0.159011
ENSG00000036530	CYP46A1	chr14	Primary bile acid biosynthesis	hsa00120	catalytic activity, monooxygenase activity, binding, iron ion binding, intracellular, cell, cytoplasm, endoplasmic reticulum, endoplasmic reticulum membrane, alcohol metabolic process, organic acid metabolic process, lipid metabolic process, steroid biosynthetic process, bile acid biosynthetic process, steroid catabolic process, cholesterol catabolic process, xenobiotic metabolic process, multice…	GO:0003824, GO:0004497, GO:0005488, GO:0005506, GO:0005622, GO:0005623, GO:0005737, GO:0005783, GO:0005789, GO:0006066, GO:0006082, GO:0006629, GO:0006694, GO:0006699, GO:0006706, GO:0006707, GO:0006805, GO:0007275, GO:0007399, GO:0008152, GO:0008202, GO:0008203, GO:0008206, GO:0008395, GO:0008610, GO:0009056, GO:0009058, GO:0009410, GO:0009987, GO:0012505, GO:0016020, GO:0016021, GO:0016042, GO:…	59.57	0.44756	0.000172706	0.000602566
ENSG00000036549	ZZZ3	chr1			histone acetyltransferase complex, nucleic acid binding, DNA binding, binding, protein binding, intracellular, cell, nucleus, nucleoplasm, Ada2/Gcn5/Ada3 transcription activator complex, nucleolus, nucleobase-containing compound metabolic process, transcription, DNA-templated, regulation of transcription, DNA-templated, cellular aromatic compound metabolic process, nitrogen compound metabolic pro…	GO:0000123, GO:0003676, GO:0003677, GO:0005488, GO:0005515, GO:0005622, GO:0005623, GO:0005634, GO:0005654, GO:0005671, GO:0005730, GO:0006139, GO:0006351, GO:0006355, GO:0006725, GO:0006807, GO:0008152, GO:0008270, GO:0009058, GO:0009059, GO:0009889, GO:0009987, GO:0010467, GO:0010468, GO:0010556, GO:0016070, GO:0018130, GO:0019219, GO:0019222, GO:0019438, GO:0031248, GO:0031323, GO:0031326, GO:…	442.865	0.120215	0.00301843	0.00789257
ENSG00000036672	USP2	chr11			negative regulation of transcription from RNA polymerase II promoter, mitotic cell cycle, catalytic activity, endopeptidase activity, cysteine-type endopeptidase activity, thiol-dependent ubiquitin-specific protease activity, binding, protein binding, intracellular, cell, nucleus, nucleoplasm, cytoplasm, centrosome, microtubule organizing center, cytoskeleton, cell cortex, nucleobase-containing c…	GO:0000122, GO:0000278, GO:0003824, GO:0004175, GO:0004197, GO:0004843, GO:0005488, GO:0005515, GO:0005622, GO:0005623, GO:0005634, GO:0005654, GO:0005737, GO:0005813, GO:0005815, GO:0005856, GO:0005938, GO:0006139, GO:0006351, GO:0006355, GO:0006357, GO:0006366, GO:0006464, GO:0006508, GO:0006511, GO:0006725, GO:0006807, GO:0007049, GO:0007275, GO:0007346, GO:0007517, GO:0007519, GO:0007610, GO:…	383.232	-0.0935668	0.155619	0.236381
ENSG00000037042	TUBG2	chr17			nucleotide binding, microtubule cytoskeleton organization, pericentriolar material, gamma-tubulin complex, nucleoside binding, purine nucleoside binding, catalytic activity, GTPase activity, structural molecule activity, binding, GTP binding, intracellular, cell, cytoplasm, centrosome, microtubule organizing center, spindle, cytosol, cytoskeleton, microtubule, spindle microtubule, cytoplasmic mic…	GO:0000166, GO:0000226, GO:0000242, GO:0000930, GO:0001882, GO:0001883, GO:0003824, GO:0003924, GO:0005198, GO:0005488, GO:0005525, GO:0005622, GO:0005623, GO:0005737, GO:0005813, GO:0005815, GO:0005819, GO:0005829, GO:0005856, GO:0005874, GO:0005876, GO:0005881, GO:0006461, GO:0006996, GO:0007010, GO:0007017, GO:0007020, GO:0009987, GO:0015630, GO:0016043, GO:0016462, GO:0016787, GO:0016817, GO:…	73.8929	-0.105067	0.15661	0.237603
ENSG00000037241	RPL26L1	chr5	Ribosome	hsa03010	nuclear-transcribed mRNA catabolic process, nonsense-mediated decay, nuclear-transcribed mRNA catabolic process, cytoplasmic translation, structural constituent of ribosome, structural molecule activity, extracellular region, intracellular, cell, cytoplasm, cytosol, ribosome, nucleobase-containing compound metabolic process, rRNA processing, RNA processing, RNA catabolic process, mRNA catabolic p…	GO:0000184, GO:0000956, GO:0002181, GO:0003735, GO:0005198, GO:0005576, GO:0005622, GO:0005623, GO:0005737, GO:0005829, GO:0005840, GO:0006139, GO:0006364, GO:0006396, GO:0006401, GO:0006402, GO:0006412, GO:0006413, GO:0006518, GO:0006605, GO:0006612, GO:0006613, GO:0006614, GO:0006725, GO:0006807, GO:0006810, GO:0006886, GO:0008104, GO:0008152, GO:0009056, GO:0009057, GO:0009058, GO:0009059, GO:…	39.3083	-0.0608861	0.539275	0.637186
ENSG00000037280	FLT4	chr5	Cytokine-cytokine receptor interaction, PI3K-Akt signaling pathway, Ras signaling pathway, Rap1 signaling pathway, Focal adhesion	hsa04060, hsa04151, hsa04014, hsa04015, hsa04510	MAPK cascade, nucleotide binding, angiogenesis, blood vessel development, ameboidal-type cell migration, cytokine production, regulation of cytokine production, positive regulation of cytokine production, nucleoside binding, purine nucleoside binding, regulation of protein phosphorylation, positive regulation of protein phosphorylation, endothelial cell proliferation, regulation of endothelial ce…	GO:0000165, GO:0000166, GO:0001525, GO:0001568, GO:0001667, GO:0001816, GO:0001817, GO:0001819, GO:0001882, GO:0001883, GO:0001932, GO:0001934, GO:0001935, GO:0001936, GO:0001938, GO:0001944, GO:0001945, GO:0001946, GO:0001974, GO:0002040, GO:0003824, GO:0004672, GO:0004713, GO:0004714, GO:0004871, GO:0004872, GO:0004888, GO:0005021, GO:0005488, GO:0005515, GO:0005524, GO:0005576, GO:0005622, GO:…	124.166	-0.0942791	0.344768	0.44938
ENSG00000037474	NSUN2	chr5			reproduction, tRNA binding, cell cycle checkpoint, mitotic cell cycle, nuclear division, RNA methylation, developmental process involved in reproduction, nucleic acid binding, RNA binding, catalytic activity, binding, intracellular, cell, nucleus, nucleoplasm, nucleolus, cytoplasm, spindle, cytoskeleton, nucleobase-containing compound metabolic process, RNA processing, tRNA metabolic process, tRN…	GO:0000003, GO:0000049, GO:0000075, GO:0000278, GO:0000280, GO:0001510, GO:0003006, GO:0003676, GO:0003723, GO:0003824, GO:0005488, GO:0005622, GO:0005623, GO:0005634, GO:0005654, GO:0005730, GO:0005737, GO:0005819, GO:0005856, GO:0006139, GO:0006396, GO:0006399, GO:0006400, GO:0006725, GO:0006807, GO:0006996, GO:0007049, GO:0007067, GO:0007276, GO:0007281, GO:0007283, GO:0007286, GO:0008033, GO:…	250.312	-0.133653	0.00525149	0.0128557
ENSG00000037637	FBXO42	chr1			binding, protein binding	GO:0005488, GO:0005515	233.089	0.464617	8.1901e-15	1.60473e-13
ENSG00000037749	MFAP3	chr5			extracellular region, cell, plasma membrane, membrane, integral component of membrane, intrinsic component of membrane, membrane part, cell part, cell periphery	GO:0005576, GO:0005623, GO:0005886, GO:0016020, GO:0016021, GO:0031224, GO:0044425, GO:0044464, GO:0071944	231.898	0.409817	5.778e-18	1.64131e-16
ENSG00000037757	MRI1	chr19	Metabolic pathways, Cysteine and methionine metabolism	hsa01100, hsa00270	sulfur amino acid metabolic process, sulfur amino acid biosynthetic process, catalytic activity, binding, protein binding, intracellular, cell, nucleus, nucleolus, cytoplasm, cytosol, organic acid metabolic process, nucleobase-containing compound metabolic process, cellular amino acid metabolic process, methionine metabolic process, cellular aromatic compound metabolic process, coenzyme metabolic…	GO:0000096, GO:0000097, GO:0003824, GO:0005488, GO:0005515, GO:0005622, GO:0005623, GO:0005634, GO:0005730, GO:0005737, GO:0005829, GO:0006082, GO:0006139, GO:0006520, GO:0006555, GO:0006725, GO:0006732, GO:0006790, GO:0006807, GO:0008152, GO:0008652, GO:0009058, GO:0009066, GO:0009067, GO:0009069, GO:0009086, GO:0009116, GO:0009119, GO:0009987, GO:0016053, GO:0016853, GO:0016860, GO:0016861, GO:…	53.6676	-0.00203899	0.981712	0.987841
ENSG00000270574	ENSG00000270574	chr2					112.499	2.2997	2.27034e-21	1.03371e-19
ENSG00000037965	HOXC8	chr12			negative regulation of transcription from RNA polymerase II promoter, nucleic acid binding transcription factor activity, skeletal system development, regionalization, nucleic acid binding, DNA binding, transcription factor activity, sequence-specific DNA binding, binding, intracellular, cell, nucleus, nucleoplasm, cytoskeleton, nucleobase-containing compound metabolic process, transcription, DNA…	GO:0000122, GO:0001071, GO:0001501, GO:0003002, GO:0003676, GO:0003677, GO:0003700, GO:0005488, GO:0005622, GO:0005623, GO:0005634, GO:0005654, GO:0005856, GO:0006139, GO:0006351, GO:0006355, GO:0006357, GO:0006366, GO:0006725, GO:0006807, GO:0007275, GO:0007389, GO:0007399, GO:0008152, GO:0009058, GO:0009059, GO:0009653, GO:0009887, GO:0009889, GO:0009890, GO:0009892, GO:0009952, GO:0009987, GO:…	0.645219	-0.247554	0.713542	0.786875
ENSG00000267023	LRRC37A16P	chr17					8.24717	2.29643	1.79726e-12	2.54557e-11
ENSG00000038210	PI4K2B	chr4	Metabolic pathways, Inositol phosphate metabolism, Phosphatidylinositol signaling system	hsa01100, hsa00562, hsa04070	nucleotide binding, nucleoside binding, purine nucleoside binding, catalytic activity, 1-phosphatidylinositol 4-kinase activity, binding, ATP binding, intracellular, cell, cytoplasm, cytosol, lipid metabolic process, phospholipid metabolic process, glycerophospholipid metabolic process, phosphatidylinositol biosynthetic process, phosphorus metabolic process, phosphate-containing compound metaboli…	GO:0000166, GO:0001882, GO:0001883, GO:0003824, GO:0004430, GO:0005488, GO:0005524, GO:0005622, GO:0005623, GO:0005737, GO:0005829, GO:0006629, GO:0006644, GO:0006650, GO:0006661, GO:0006793, GO:0006796, GO:0008152, GO:0008610, GO:0008654, GO:0009058, GO:0009987, GO:0016020, GO:0016301, GO:0016310, GO:0016740, GO:0016772, GO:0016773, GO:0017076, GO:0019637, GO:0030258, GO:0030554, GO:0032549, GO:…	48.0863	-0.251573	0.0544138	0.0976135
ENSG00000038219	BOD1L1	chr4			intracellular, cell, nucleus, nucleoplasm, chromosome, nucleobase-containing compound metabolic process, DNA metabolic process, DNA replication, DNA-dependent DNA replication, DNA repair, cellular aromatic compound metabolic process, nitrogen compound metabolic process, response to stress, cellular response to DNA damage stimulus, metabolic process, biosynthetic process, macromolecule biosyntheti…	GO:0005622, GO:0005623, GO:0005634, GO:0005654, GO:0005694, GO:0006139, GO:0006259, GO:0006260, GO:0006261, GO:0006281, GO:0006725, GO:0006807, GO:0006950, GO:0006974, GO:0008152, GO:0009058, GO:0009059, GO:0009987, GO:0031297, GO:0031974, GO:0031981, GO:0033554, GO:0034641, GO:0034645, GO:0043170, GO:0043226, GO:0043227, GO:0043228, GO:0043229, GO:0043231, GO:0043232, GO:0043233, GO:0044237, GO:…	1229.5	0.320244	4.66743e-10	4.58139e-09
ENSG00000038274	MAT2B	chr5	Metabolic pathways, Biosynthesis of amino acids, Cysteine and methionine metabolism	hsa01100, hsa01230, hsa00270	binding, protein binding, extracellular region, intracellular, cell, nucleus, cytoplasm, mitochondrion, cytosol, S-adenosylmethionine biosynthetic process, one-carbon metabolic process, coenzyme metabolic process, sulfur compound metabolic process, metabolic process, biosynthetic process, coenzyme biosynthetic process, cellular process, enzyme binding, enzyme regulator activity, vesicle, membrane…	GO:0005488, GO:0005515, GO:0005576, GO:0005622, GO:0005623, GO:0005634, GO:0005737, GO:0005739, GO:0005829, GO:0006556, GO:0006730, GO:0006732, GO:0006790, GO:0008152, GO:0009058, GO:0009108, GO:0009987, GO:0019899, GO:0030234, GO:0031982, GO:0031988, GO:0032259, GO:0032991, GO:0043226, GO:0043227, GO:0043229, GO:0043230, GO:0043231, GO:0043234, GO:0044237, GO:0044249, GO:0044272, GO:0044281, GO:…	247.92	0.0773528	0.0869734	0.145271
ENSG00000175967	LINC02880	chr6					29.1786	2.28895	1.54473e-10	1.63478e-09
ENSG00000038358	EDC4	chr16	RNA degradation	hsa03018	nuclear-transcribed mRNA catabolic process, deadenylation-dependent decay, nuclear-transcribed mRNA catabolic process, exonucleolytic, cytoplasmic mRNA processing body, nuclear-transcribed mRNA catabolic process, binding, protein binding, intracellular, cell, nucleus, nucleoplasm, cytoplasm, cytosol, nucleobase-containing compound metabolic process, RNA catabolic process, mRNA catabolic process, …	GO:0000288, GO:0000291, GO:0000932, GO:0000956, GO:0005488, GO:0005515, GO:0005622, GO:0005623, GO:0005634, GO:0005654, GO:0005737, GO:0005829, GO:0006139, GO:0006401, GO:0006402, GO:0006725, GO:0006807, GO:0008152, GO:0009056, GO:0009057, GO:0009987, GO:0016020, GO:0016070, GO:0016071, GO:0019439, GO:0030529, GO:0031974, GO:0031981, GO:0032991, GO:0034641, GO:0034655, GO:0035770, GO:0036464, GO:…	160.524	-0.444966	1.91818e-17	5.20487e-16
ENSG00000038382	TRIO	chr5			nucleotide binding, nucleoside binding, purine nucleoside binding, catalytic activity, protein kinase activity, protein serine/threonine kinase activity, guanyl-nucleotide exchange factor activity, Ras guanyl-nucleotide exchange factor activity, Rho guanyl-nucleotide exchange factor activity, binding, protein binding, ATP binding, intracellular, cell, cytoplasm, cytosol, cellular protein modifica…	GO:0000166, GO:0001882, GO:0001883, GO:0003824, GO:0004672, GO:0004674, GO:0005085, GO:0005088, GO:0005089, GO:0005488, GO:0005515, GO:0005524, GO:0005622, GO:0005623, GO:0005737, GO:0005829, GO:0006464, GO:0006468, GO:0006793, GO:0006796, GO:0006915, GO:0007154, GO:0007165, GO:0007166, GO:0007167, GO:0007185, GO:0007264, GO:0007265, GO:0007266, GO:0008152, GO:0008219, GO:0009966, GO:0009987, GO:…	941.603	0.0590631	0.388901	0.494544
ENSG00000264083	ENSG00000264083	chr17					10.3455	2.28314	3.74054e-18	1.08681e-16
ENSG00000038532	CLEC16A	chr16			lytic vacuole, intracellular, cell, cytoplasm, lysosome, lysosomal membrane, endosome, vacuole, vacuolar membrane, autophagy, cellular process, endosome membrane, endomembrane system, membrane, organelle membrane, organelle, membrane-bounded organelle, intracellular organelle, intracellular membrane-bounded organelle, organelle part, intracellular part, vacuolar part, endosomal part, cytoplasmic …	GO:0000323, GO:0005622, GO:0005623, GO:0005737, GO:0005764, GO:0005765, GO:0005768, GO:0005773, GO:0005774, GO:0006914, GO:0009987, GO:0010008, GO:0012505, GO:0016020, GO:0031090, GO:0043226, GO:0043227, GO:0043229, GO:0043231, GO:0044422, GO:0044424, GO:0044437, GO:0044440, GO:0044444, GO:0044446, GO:0044464, GO:0098588, GO:0098805, GO:0098852	313.228	-0.106341	0.108965	0.175674
ENSG00000240083	RPS3AP22	chr5					5.30753	2.28189	3.66558e-09	3.0944e-08
ENSG00000039068	CDH1	chr16	Cell adhesion molecules (CAMs), Hippo signaling pathway, Pathways in cancer, Rap1 signaling pathway, Melanoma, Bacterial invasion of epithelial cells, Pathogenic Escherichia coli infection, Bladder cancer, Endometrial cancer, Thyroid cancer, Adherens junction	hsa04514, hsa04390, hsa05200, hsa04015, hsa05218, hsa05100, hsa05130, hsa05219, hsa05213, hsa05216, hsa04520	glycoprotein binding, binding, calcium ion binding, protein binding, extracellular region, intracellular, cell, cytoplasm, endosome, vacuole, Golgi apparatus, trans-Golgi network, cytoskeleton, plasma membrane, caveola, cell-cell junction, adherens junction, cell-cell adherens junction, cell-substrate adherens junction, focal adhesion, cell cortex, nucleobase-containing compound metabolic process…	GO:0001948, GO:0005488, GO:0005509, GO:0005515, GO:0005576, GO:0005622, GO:0005623, GO:0005737, GO:0005768, GO:0005773, GO:0005794, GO:0005802, GO:0005856, GO:0005886, GO:0005901, GO:0005911, GO:0005912, GO:0005913, GO:0005924, GO:0005925, GO:0005938, GO:0006139, GO:0006351, GO:0006355, GO:0006605, GO:0006606, GO:0006725, GO:0006807, GO:0006810, GO:0006886, GO:0006913, GO:0007009, GO:0007155, GO:…	0.123051	0.930397	0.635823	1
ENSG00000039123	MTREX	chr5	RNA degradation	hsa03018	nucleotide binding, exosome (RNase complex), RNA splicing, via transesterification reactions, RNA splicing, via transesterification reactions with bulged adenosine as nucleophile, mRNA splicing, via spliceosome, maturation of 5.8S rRNA, nucleoside binding, purine nucleoside binding, nucleic acid binding, RNA binding, RNA helicase activity, catalytic activity, helicase activity, binding, protein b…	GO:0000166, GO:0000178, GO:0000375, GO:0000377, GO:0000398, GO:0000460, GO:0001882, GO:0001883, GO:0003676, GO:0003723, GO:0003724, GO:0003824, GO:0004386, GO:0005488, GO:0005515, GO:0005524, GO:0005622, GO:0005623, GO:0005634, GO:0005654, GO:0005681, GO:0005730, GO:0006139, GO:0006364, GO:0006396, GO:0006397, GO:0006401, GO:0006725, GO:0006807, GO:0008152, GO:0008380, GO:0009056, GO:0009057, GO:…	438.86	0.00476393	0.889811	0.923301
ENSG00000039139	DNAH5	chr5	Huntington's disease	hsa05016	nucleotide binding, microtubule cytoskeleton organization, cell morphogenesis, microtubule bundle formation, nucleoside binding, purine nucleoside binding, cilium movement, motor activity, microtubule motor activity, catalytic activity, binding, ATP binding, intracellular, cell, cytoplasm, cytoskeleton, axonemal dynein complex, microtubule, microtubule associated complex, cilium, axoneme, protein…	GO:0000166, GO:0000226, GO:0000902, GO:0001578, GO:0001882, GO:0001883, GO:0003341, GO:0003774, GO:0003777, GO:0003824, GO:0005488, GO:0005524, GO:0005622, GO:0005623, GO:0005737, GO:0005856, GO:0005858, GO:0005874, GO:0005875, GO:0005929, GO:0005930, GO:0006461, GO:0006928, GO:0006996, GO:0007010, GO:0007017, GO:0007018, GO:0007275, GO:0007368, GO:0007389, GO:0007399, GO:0007417, GO:0007420, GO:…	5.58965	0.819303	0.0381924	0.0724671
ENSG00000039319	ZFYVE16	chr5	Endocytosis, TGF-beta signaling pathway	hsa04144, hsa04350	transporter activity, binding, protein binding, phospholipid binding, 1-phosphatidylinositol binding, phosphatidylinositol-3,4,5-trisphosphate binding, intracellular, cell, cytoplasm, endosome, early endosome, vacuole, vacuolar membrane, nucleobase-containing compound metabolic process, transcription, DNA-templated, regulation of transcription, DNA-templated, regulation of transcription from RNA …	GO:0005215, GO:0005488, GO:0005515, GO:0005543, GO:0005545, GO:0005547, GO:0005622, GO:0005623, GO:0005737, GO:0005768, GO:0005769, GO:0005773, GO:0005774, GO:0006139, GO:0006351, GO:0006355, GO:0006357, GO:0006366, GO:0006605, GO:0006622, GO:0006623, GO:0006725, GO:0006807, GO:0006810, GO:0006886, GO:0006897, GO:0006996, GO:0007034, GO:0007041, GO:0007154, GO:0007165, GO:0007166, GO:0007167, GO:…	689.702	0.236345	0.000106784	0.00039236
ENSG00000039523	RIPOR1	chr16			extracellular region, intracellular, cell, cytoplasm, vesicle, membrane-bounded vesicle, organelle, membrane-bounded organelle, extracellular organelle, extracellular region part, intracellular part, cell part, extracellular exosome, extracellular vesicle	GO:0005576, GO:0005622, GO:0005623, GO:0005737, GO:0031982, GO:0031988, GO:0043226, GO:0043227, GO:0043230, GO:0044421, GO:0044424, GO:0044464, GO:0070062, GO:1903561	329.259	-0.275653	4.88955e-08	3.38084e-07
ENSG00000039537	C6	chr5	Systemic lupus erythematosus, Prion diseases, Complement and coagulation cascades	hsa05322, hsa05020, hsa04610	angiogenesis, blood vessel development, in utero embryonic development, activation of membrane attack complex, vasculature development, regulation of activation of membrane attack complex, positive regulation of activation of membrane attack complex, adaptive immune response, immune effector process, activation of immune response, immune system process, leukocyte mediated immunity, lymphocyte med…	GO:0001525, GO:0001568, GO:0001701, GO:0001905, GO:0001944, GO:0001969, GO:0001970, GO:0002250, GO:0002252, GO:0002253, GO:0002376, GO:0002443, GO:0002449, GO:0002455, GO:0002460, GO:0002526, GO:0002673, GO:0002682, GO:0002684, GO:0002697, GO:0002699, GO:0002920, GO:0002922, GO:0005488, GO:0005515, GO:0005576, GO:0005579, GO:0005623, GO:0005886, GO:0005887, GO:0006508, GO:0006950, GO:0006952, GO:…	552.241	-0.0832326	0.72097	0.79321
ENSG00000039560	RAI14	chr5			intracellular, cell, nucleus, nucleoplasm, cytoplasm, mitochondrion, cytoskeleton, cell cortex, actin cytoskeleton, membrane-enclosed lumen, nuclear lumen, organelle, membrane-bounded organelle, non-membrane-bounded organelle, intracellular organelle, intracellular membrane-bounded organelle, intracellular non-membrane-bounded organelle, organelle lumen, organelle part, intracellular part, nuclea…	GO:0005622, GO:0005623, GO:0005634, GO:0005654, GO:0005737, GO:0005739, GO:0005856, GO:0005938, GO:0015629, GO:0031974, GO:0031981, GO:0043226, GO:0043227, GO:0043228, GO:0043229, GO:0043231, GO:0043232, GO:0043233, GO:0044422, GO:0044424, GO:0044428, GO:0044444, GO:0044446, GO:0044464, GO:0070013, GO:0071944, GO:0099568	136.184	-0.485582	0.00108017	0.00315065
ENSG00000039600	SOX30	chr5			reproduction, RNA polymerase II transcription factor activity, sequence-specific DNA binding, nucleic acid binding transcription factor activity, nucleic acid binding, DNA binding, transcription factor activity, sequence-specific DNA binding, binding, protein binding, intracellular, cell, nucleus, nucleobase-containing compound metabolic process, transcription, DNA-templated, regulation of transc…	GO:0000003, GO:0000981, GO:0001071, GO:0003676, GO:0003677, GO:0003700, GO:0005488, GO:0005515, GO:0005622, GO:0005623, GO:0005634, GO:0006139, GO:0006351, GO:0006355, GO:0006357, GO:0006366, GO:0006725, GO:0006807, GO:0007276, GO:0007283, GO:0008152, GO:0009058, GO:0009059, GO:0009719, GO:0009725, GO:0009889, GO:0009987, GO:0010033, GO:0010467, GO:0010468, GO:0010556, GO:0014070, GO:0016070, GO:…	0.714163	0.152368	0.823276	0.874506
ENSG00000039650	PNKP	chr19			nucleotide binding, nucleotide-excision repair, DNA damage removal, telomere maintenance, nucleoside binding, purine nucleoside binding, nucleic acid binding, DNA binding, damaged DNA binding, double-stranded DNA binding, catalytic activity, nuclease activity, endonuclease activity, binding, protein binding, ATP binding, intracellular, cell, nucleus, nucleoplasm, nucleolus, nucleobase-containing …	GO:0000166, GO:0000718, GO:0000723, GO:0001882, GO:0001883, GO:0003676, GO:0003677, GO:0003684, GO:0003690, GO:0003824, GO:0004518, GO:0004519, GO:0005488, GO:0005515, GO:0005524, GO:0005622, GO:0005623, GO:0005634, GO:0005654, GO:0005730, GO:0006139, GO:0006259, GO:0006260, GO:0006261, GO:0006278, GO:0006281, GO:0006289, GO:0006725, GO:0006753, GO:0006793, GO:0006796, GO:0006807, GO:0006950, GO:…	90.9919	-0.501677	6.8409e-13	1.03271e-11
ENSG00000233401	PRKAR1AP1	chr1					6.03655	2.25268	4.95806e-11	5.72042e-10
ENSG00000040275	SPDL1	chr5			mitotic sister chromatid segregation, cell cycle checkpoint, establishment of mitotic spindle orientation, microtubule cytoskeleton organization, mitotic cell cycle, nuclear division, chromosome, centromeric region, kinetochore, condensed chromosome kinetochore, condensed chromosome, centromeric region, condensed chromosome, sister chromatid segregation, spindle pole, condensed chromosome outer k…	GO:0000070, GO:0000075, GO:0000132, GO:0000226, GO:0000278, GO:0000280, GO:0000775, GO:0000776, GO:0000777, GO:0000779, GO:0000793, GO:0000819, GO:0000922, GO:0000940, GO:0005488, GO:0005515, GO:0005622, GO:0005623, GO:0005634, GO:0005694, GO:0005737, GO:0005815, GO:0005819, GO:0005829, GO:0005856, GO:0006996, GO:0007010, GO:0007017, GO:0007049, GO:0007059, GO:0007062, GO:0007067, GO:0007080, GO:…	72.1586	-0.233946	0.0125838	0.0276678
ENSG00000040341	STAU2	chr8			nucleic acid binding, RNA binding, double-stranded RNA binding, binding, protein binding, intracellular, cell, nucleus, nucleolus, cytoplasm, endoplasmic reticulum, cytoskeleton, microtubule, transport, endomembrane system, microtubule cytoskeleton, membrane, membrane-enclosed lumen, nuclear lumen, organelle, membrane-bounded organelle, non-membrane-bounded organelle, intracellular organelle, int…	GO:0003676, GO:0003723, GO:0003725, GO:0005488, GO:0005515, GO:0005622, GO:0005623, GO:0005634, GO:0005730, GO:0005737, GO:0005783, GO:0005856, GO:0005874, GO:0006810, GO:0012505, GO:0015630, GO:0016020, GO:0031974, GO:0031981, GO:0043226, GO:0043227, GO:0043228, GO:0043229, GO:0043231, GO:0043232, GO:0043233, GO:0044422, GO:0044424, GO:0044428, GO:0044430, GO:0044444, GO:0044446, GO:0044464, GO:…	388.504	-0.0955851	0.0844353	0.141599
ENSG00000040487	SLC66A1	chr1			lytic vacuole, amino acid transmembrane transport, transporter activity, organic acid transmembrane transporter activity, intracellular, cell, cytoplasm, lysosome, lysosomal membrane, vacuole, vacuolar membrane, transport, ion transport, anion transport, amino acid transport, amino acid transmembrane transporter activity, basic amino acid transmembrane transporter activity, L-amino acid transmemb…	GO:0000323, GO:0003333, GO:0005215, GO:0005342, GO:0005622, GO:0005623, GO:0005737, GO:0005764, GO:0005765, GO:0005773, GO:0005774, GO:0006810, GO:0006811, GO:0006820, GO:0006865, GO:0015171, GO:0015174, GO:0015179, GO:0015181, GO:0015189, GO:0015711, GO:0015802, GO:0015809, GO:0015819, GO:0015849, GO:0016020, GO:0016021, GO:0022857, GO:0022891, GO:0022892, GO:0031090, GO:0031224, GO:0031300, GO:…	20.9374	-0.44354	0.000535767	0.00167502
ENSG00000040531	CTNS	chr17	Lysosome	hsa04142	sulfur amino acid transmembrane transporter activity, sulfur amino acid transport, lytic vacuole, eye development, lens development in camera-type eye, system process, transporter activity, organic acid transmembrane transporter activity, extracellular region, intracellular, cell, cytoplasm, lysosome, lysosomal membrane, endosome, late endosome, vacuole, vacuolar membrane, cytoskeleton, plasma me…	GO:0000099, GO:0000101, GO:0000323, GO:0001654, GO:0002088, GO:0003008, GO:0005215, GO:0005342, GO:0005576, GO:0005622, GO:0005623, GO:0005737, GO:0005764, GO:0005765, GO:0005768, GO:0005770, GO:0005773, GO:0005774, GO:0005856, GO:0005886, GO:0006082, GO:0006139, GO:0006163, GO:0006518, GO:0006520, GO:0006575, GO:0006582, GO:0006725, GO:0006749, GO:0006753, GO:0006790, GO:0006793, GO:0006796, GO:…	36.4751	-0.101628	0.317394	0.421162
ENSG00000040608	RTN4R	chr22			cell morphogenesis, cell morphogenesis involved in differentiation, regulation of cell growth, regulation of protein phosphorylation, negative regulation of protein phosphorylation, enzyme inhibitor activity, protein kinase inhibitor activity, signal transducer activity, receptor activity, transmembrane signaling receptor activity, binding, protein binding, extracellular region, intracellular, ce…	GO:0000902, GO:0000904, GO:0001558, GO:0001932, GO:0001933, GO:0004857, GO:0004860, GO:0004871, GO:0004872, GO:0004888, GO:0005488, GO:0005515, GO:0005576, GO:0005622, GO:0005623, GO:0005737, GO:0005783, GO:0005886, GO:0005887, GO:0006464, GO:0006468, GO:0006469, GO:0006793, GO:0006796, GO:0007154, GO:0007165, GO:0007166, GO:0007259, GO:0007275, GO:0007399, GO:0007409, GO:0008152, GO:0008361, GO:…	3.52508	-0.00408284	0.989342	0.993283
ENSG00000040633	PHF23	chr17			autophagosome assembly, binding, protein binding, intracellular, cell, nucleus, cytoplasm, cellular protein modification process, autophagy, organelle organization, vacuole organization, metabolic process, zinc ion binding, positive regulation of metabolic process, cellular process, regulation of autophagy, negative regulation of autophagy, positive regulation of macromolecule metabolic process, …	GO:0000045, GO:0005488, GO:0005515, GO:0005622, GO:0005623, GO:0005634, GO:0005737, GO:0006464, GO:0006914, GO:0006996, GO:0007033, GO:0008152, GO:0008270, GO:0009893, GO:0009987, GO:0010506, GO:0010507, GO:0010604, GO:0010639, GO:0016043, GO:0016236, GO:0016241, GO:0016242, GO:0016567, GO:0019222, GO:0019538, GO:0022607, GO:0031323, GO:0031325, GO:0031396, GO:0031398, GO:0031399, GO:0031401, GO:…	114.507	-0.229964	0.00671015	0.0159554
ENSG00000040933	INPP4A	chr2	Metabolic pathways, Inositol phosphate metabolism, Phosphatidylinositol signaling system	hsa01100, hsa00562, hsa04070	catalytic activity, binding, protein binding, intracellular, cell, cytoplasm, cytosol, alcohol metabolic process, lipid metabolic process, phospholipid metabolic process, glycerophospholipid metabolic process, phosphatidylinositol biosynthetic process, phosphorus metabolic process, phosphate-containing compound metabolic process, cell communication, signal transduction, metabolic process, lipid b…	GO:0003824, GO:0005488, GO:0005515, GO:0005622, GO:0005623, GO:0005737, GO:0005829, GO:0006066, GO:0006629, GO:0006644, GO:0006650, GO:0006661, GO:0006793, GO:0006796, GO:0007154, GO:0007165, GO:0008152, GO:0008610, GO:0008654, GO:0009058, GO:0009987, GO:0016311, GO:0016312, GO:0016316, GO:0016787, GO:0016788, GO:0016791, GO:0017161, GO:0019637, GO:0019751, GO:0023052, GO:0034593, GO:0034596, GO:…	298.973	-0.0784251	0.0960762	0.158039
ENSG00000256274	TAS2R64P	chr12					10.81	2.25143	5.35887e-09	4.3674e-08
[truncated: 25,429 more rows]

## Sheet: Fig 3d
ensid	Ensembl.gene	Ensembl.chr	KEGG.PATHWAY.terms	KEGG.PATHWAY.ids	Gene.Ontology.terms	Gene.Ontology.ids	baseMean	log2FoldChange	pvalue	padj
[truncated: 25,920 more rows]

## Sheet: Fig 3e
ensid	Ensembl.gene	Ensembl.chr	KEGG.PATHWAY.terms	KEGG.PATHWAY.ids	Gene.Ontology.terms	Gene.Ontology.ids	baseMean	log2FoldChange	pvalue	padj
[truncated: 25,908 more rows]

[truncated: 4 more sheets: Fig 3f, Fig 3g, Fig S6a, Fig S6b]
