# Supplementary material for: Transcriptional changes of the extracellular matrix in chronic thromboembolic pulmonary hypertension govern right ventricle remodeling and recovery
Source: Nat Cardiovasc Res. 2025 Jul 4;4(7):857–75. doi: 10.1038/s44161-025-00672-8 (PMC12259468; doi:10.1038/s44161-025-00672-8)
Supplement: Supplementary file 6 — Statistical source data. [file 44161_2025_672_MOESM6_ESM.xlsx]

## Sheet: Fig 4a
Confirmatory cohort (B-prePEA_septum, n = 3)
Confirmatory cohort (B-prePEA_RV, n = 3)
Confirmatory cohort (B-postPEA_septum, n = 3)
Control septum (Control_septum, n = 10)
DESeq2:
filter threshold for significance: basemean >= 5, -0.585 <= log2fc >= 0.585, fdr <= 0.05
Contrasting group: B-prePEA_septum versus Control_septum: 3323 DEGs
Contrasting group: B-prePEA_septum versus B-prePEA_RV : 404 DEGs
Contrasting group: B-prePEA_RV versus B-postPEA_septum : 205 DEGs
Contrasting group: B-prePEA_septum versus B-postPEA_septum : 21 DEGs

## Sheet: Fig 4c
Ensembl gene id	Ensembl gene	Ensembl chr	KEGG PATHWAY terms	KEGG PATHWAY ids	Gene Ontology terms	Gene Ontology ids	baseMean	baseMeanA (B-prePEA_septum)	baseMeanB (Control_septum)	log2FoldChange Control_septum/B-prePEA_septum	pvalue	padj
ENSG00000157168	NRG1	chr8	EGFR tyrosine kinase inhibitor resistance, ErbB signaling pathway	hsa01521, hsa04012	MAPK cascade, activation of MAPK activity, cell morphogenesis, cell morphogenesis involved in differentiation, transcription factor activity, protein binding, transcription factor activity, transcription factor binding, regulation of cell growth, neuron migration, regulation of protein phosphorylation, positive regulation of protein phosphorylation, startle response, heart morphogenesis, system p…	GO:0000165, GO:0000187, GO:0000902, GO:0000904, GO:0000988, GO:0000989, GO:0001558, GO:0001764, GO:0001932, GO:0001934, GO:0001964, GO:0003007, GO:0003008, GO:0003013, GO:0003157, GO:0003158, GO:0003161, GO:0003205, GO:0003206, GO:0003208, GO:0003222, GO:0003229, GO:0003231, GO:0003348, GO:0003712, GO:0003824, GO:0004672, GO:0004713, GO:0004871, GO:0005085, GO:0005088, GO:0005102, GO:0005125, GO:…	44.3103	171.759	6.07575	-4.60973	2.39475e-30	1.82001e-26
ENSG00000236333	TRHDE-AS1	chr12					8.50817	31.3755	1.64796	-3.61195	9.35926e-09	7.06593e-07
ENSG00000144406	UNC80	chr2			cell, plasma membrane, transport, ion transport, membrane, integral component of membrane, intrinsic component of membrane, ion transmembrane transport, membrane part, cell part, localization, establishment of localization, transmembrane transport, cell periphery	GO:0005623, GO:0005886, GO:0006810, GO:0006811, GO:0016020, GO:0016021, GO:0031224, GO:0034220, GO:0044425, GO:0044464, GO:0051179, GO:0051234, GO:0055085, GO:0071944	9.51853	34.5912	1.99673	-3.57006	6.60239e-07	2.4319e-05
ENSG00000162383	SLC1A7	chr1	Glutamatergic synapse	hsa04724	transporter activity, L-glutamate transmembrane transporter activity, high-affinity glutamate transmembrane transporter activity, organic acid transmembrane transporter activity, cell, plasma membrane, transport, ion transport, anion transport, dicarboxylic acid transport, amino acid transport, cation transmembrane transporter activity, anion transmembrane transporter activity, organic anion tran…	GO:0005215, GO:0005313, GO:0005314, GO:0005342, GO:0005623, GO:0005886, GO:0006810, GO:0006811, GO:0006820, GO:0006835, GO:0006865, GO:0008324, GO:0008509, GO:0008514, GO:0009987, GO:0014047, GO:0015075, GO:0015077, GO:0015081, GO:0015171, GO:0015172, GO:0015291, GO:0015293, GO:0015294, GO:0015370, GO:0015711, GO:0015800, GO:0015807, GO:0015813, GO:0016020, GO:0016021, GO:0022804, GO:0022857, GO:…	5.43334	20.5726	0.891554	-3.51156	3.63687e-06	9.54207e-05
ENSG00000175206	NPPA	chr1	HIF-1 signaling pathway	hsa04066	reproduction, lytic vacuole, regulation of cell growth, G-protein coupled receptor binding, response to hypoxia, regulation of heart rate, system process, muscle system process, circulatory system process, heart process, vascular process in circulatory system, regulation of systemic arterial blood pressure, negative regulation of systemic arterial blood pressure, physiological muscle hypertrophy,…	GO:0000003, GO:0000323, GO:0001558, GO:0001664, GO:0001666, GO:0002027, GO:0003008, GO:0003012, GO:0003013, GO:0003015, GO:0003018, GO:0003073, GO:0003085, GO:0003298, GO:0003299, GO:0003300, GO:0003301, GO:0005102, GO:0005179, GO:0005184, GO:0005488, GO:0005515, GO:0005576, GO:0005615, GO:0005622, GO:0005623, GO:0005634, GO:0005737, GO:0005764, GO:0005773, GO:0006139, GO:0006163, GO:0006164, GO:…	245.624	812.68	75.5068	-3.4108	2.07584e-09	2.014e-07
ENSG00000157103	SLC6A1	chr3	GABAergic synapse	hsa04727	mitophagy, macromitophagy, system process, transporter activity, sodium:amino acid symporter activity, neurotransmitter transporter activity, neurotransmitter:sodium symporter activity, gamma-aminobutyric acid:sodium symporter activity, organic acid transmembrane transporter activity, organic acid:sodium symporter activity, cation:amino acid symporter activity, binding, cell, plasma membrane, int…	GO:0000422, GO:0000423, GO:0003008, GO:0005215, GO:0005283, GO:0005326, GO:0005328, GO:0005332, GO:0005342, GO:0005343, GO:0005416, GO:0005488, GO:0005623, GO:0005886, GO:0005887, GO:0006461, GO:0006810, GO:0006811, GO:0006820, GO:0006836, GO:0006865, GO:0006914, GO:0006950, GO:0006996, GO:0007005, GO:0007154, GO:0007267, GO:0007268, GO:0007270, GO:0007610, GO:0007611, GO:0007612, GO:0008028, GO:…	38.4949	128.892	11.3758	-3.39171	3.19214e-26	1.45562e-22
ENSG00000256463	SALL3	chr18			regulatory region DNA binding, regulatory region nucleic acid binding, nucleic acid binding transcription factor activity, nucleic acid binding, DNA binding, transcription factor activity, sequence-specific DNA binding, binding, intracellular, cell, nucleus, nucleobase-containing compound metabolic process, transcription, DNA-templated, regulation of transcription, DNA-templated, transcription fr…	GO:0000975, GO:0001067, GO:0001071, GO:0003676, GO:0003677, GO:0003700, GO:0005488, GO:0005622, GO:0005623, GO:0005634, GO:0006139, GO:0006351, GO:0006355, GO:0006366, GO:0006725, GO:0006807, GO:0007154, GO:0007165, GO:0007166, GO:0007224, GO:0007275, GO:0007399, GO:0007417, GO:0007420, GO:0008152, GO:0008589, GO:0009058, GO:0009059, GO:0009653, GO:0009889, GO:0009966, GO:0009968, GO:0009987, GO:…	7.05423	25.3084	1.57796	-3.35122	1.54332e-06	4.75172e-05
ENSG00000233485	FHAD1-AS1	chr1					6.66053	23.4051	1.63715	-3.21013	8.40781e-07	2.92176e-05
ENSG00000103888	CEMIP	chr15			regulation of protein phosphorylation, positive regulation of protein phosphorylation, system process, catalytic activity, hyalurononglucosaminidase activity, hydrolase activity, hydrolyzing O-glycosyl compounds, signal sequence binding, binding, protein binding, glycosaminoglycan binding, hyaluronic acid binding, extracellular region, intracellular, cell, nucleus, cytoplasm, endoplasmic reticulu…	GO:0001932, GO:0001934, GO:0003008, GO:0003824, GO:0004415, GO:0004553, GO:0005048, GO:0005488, GO:0005515, GO:0005539, GO:0005540, GO:0005576, GO:0005622, GO:0005623, GO:0005634, GO:0005737, GO:0005783, GO:0005886, GO:0005905, GO:0006022, GO:0006023, GO:0006024, GO:0006026, GO:0006027, GO:0006464, GO:0006468, GO:0006605, GO:0006612, GO:0006793, GO:0006796, GO:0006807, GO:0006810, GO:0006811, GO:…	14.1412	46.9186	4.308	-3.17435	1.33809e-05	0.000270945
ENSG00000198838	RYR3	chr15	Calcium signaling pathway, Oxytocin signaling pathway, Alzheimer's disease, Circadian entrainment, Salivary secretion	hsa04020, hsa04921, hsa05010, hsa04713, hsa04970	system process, circulatory system process, heart process, signal transducer activity, receptor activity, transmembrane signaling receptor activity, transporter activity, ion channel activity, intracellular ligand-gated ion channel activity, ryanodine-sensitive calcium-release channel activity, cation channel activity, calcium channel activity, binding, calcium ion binding, protein binding, calmo…	GO:0003008, GO:0003013, GO:0003015, GO:0004871, GO:0004872, GO:0004888, GO:0005215, GO:0005216, GO:0005217, GO:0005219, GO:0005261, GO:0005262, GO:0005488, GO:0005509, GO:0005515, GO:0005516, GO:0005622, GO:0005623, GO:0005737, GO:0005783, GO:0005789, GO:0006461, GO:0006810, GO:0006811, GO:0006812, GO:0006816, GO:0006873, GO:0006874, GO:0006875, GO:0007204, GO:0008015, GO:0008016, GO:0008324, GO:…	13.3509	43.936	4.17538	-3.11814	3.18767e-08	2.07062e-06
ENSG00000048540	LMO3	chr12			MAPK cascade, regulation of protein phosphorylation, negative regulation of protein phosphorylation, binding, protein binding, intracellular, cell, cytoplasm, nucleobase-containing compound metabolic process, transcription, DNA-templated, regulation of transcription, DNA-templated, cellular protein modification process, protein phosphorylation, cellular aromatic compound metabolic process, phosph…	GO:0000165, GO:0001932, GO:0001933, GO:0005488, GO:0005515, GO:0005622, GO:0005623, GO:0005737, GO:0006139, GO:0006351, GO:0006355, GO:0006464, GO:0006468, GO:0006725, GO:0006793, GO:0006796, GO:0006807, GO:0007154, GO:0007165, GO:0008152, GO:0008270, GO:0009058, GO:0009059, GO:0009719, GO:0009725, GO:0009755, GO:0009889, GO:0009892, GO:0009966, GO:0009967, GO:0009968, GO:0009987, GO:0010033, GO:…	19.4485	62.0454	6.66939	-3.03921	5.90346e-10	6.72995e-08
ENSG00000224430	MKRN5P	chrX					31.7717	99.7813	11.3688	-3.02646	3.85762e-18	3.9979e-15
ENSG00000236908	LINC02827	chr12					12.0507	39.1334	3.92592	-3.02634	1.25463e-06	3.99519e-05
ENSG00000234961	ENSG00000234961	chr10					7.47067	25.0147	2.20745	-3.01983	4.36329e-06	0.000110292
ENSG00000267361	SEC24AP1	chr17					8.05817	26.7744	2.44329	-3.0119	5.72817e-10	6.56293e-08
ENSG00000242795	ENSG00000242795	chr3					15.323	48.9837	5.22476	-3.00537	1.84836e-19	3.01018e-16
ENSG00000287712	ENSG00000287712	chr12					9.5551	31.293	3.03374	-3.00103	4.73162e-10	5.58969e-08
ENSG00000250863	ENSG00000250863	chr4					7.2932	24.3003	2.19108	-2.98704	5.14301e-08	3.03784e-06
ENSG00000264490	ENSG00000264490	chr20					14.4412	45.9611	4.98521	-2.97199	5.14964e-09	4.33451e-07
ENSG00000169507	SLC38A11	chr2			amino acid transmembrane transport, transporter activity, organic acid transmembrane transporter activity, intracellular, cell, cytoplasm, endoplasmic reticulum, transport, ion transport, cation transport, sodium ion transport, endomembrane system, amino acid transmembrane transporter activity, monovalent inorganic cation transport, organic acid transport, membrane, integral component of membrane…	GO:0003333, GO:0005215, GO:0005342, GO:0005622, GO:0005623, GO:0005737, GO:0005783, GO:0006810, GO:0006811, GO:0006812, GO:0006814, GO:0012505, GO:0015171, GO:0015672, GO:0015849, GO:0016020, GO:0016021, GO:0022857, GO:0022891, GO:0022892, GO:0030001, GO:0031224, GO:0043226, GO:0043227, GO:0043229, GO:0043231, GO:0044424, GO:0044425, GO:0044444, GO:0044464, GO:0044699, GO:0044765, GO:0046943, GO:…	15.7435	49.573	5.5946	-2.93901	1.58516e-08	1.13296e-06
ENSG00000166573	GALR1	chr18	Neuroactive ligand-receptor interaction	hsa04080	peptide receptor activity, system process, signal transducer activity, receptor activity, transmembrane signaling receptor activity, G-protein coupled receptor activity, galanin receptor activity, binding, protein binding, cell, plasma membrane, integral component of plasma membrane, nucleobase-containing compound metabolic process, regulation of nucleotide metabolic process, purine nucleotide me…	GO:0001653, GO:0003008, GO:0004871, GO:0004872, GO:0004888, GO:0004930, GO:0004966, GO:0005488, GO:0005515, GO:0005623, GO:0005886, GO:0005887, GO:0006139, GO:0006140, GO:0006163, GO:0006164, GO:0006171, GO:0006351, GO:0006355, GO:0006357, GO:0006366, GO:0006725, GO:0006753, GO:0006793, GO:0006796, GO:0006807, GO:0006810, GO:0006869, GO:0006873, GO:0006874, GO:0006875, GO:0007154, GO:0007165, GO:…	5.42639	18.396	1.5355	-2.93542	0.00479954	0.0257421
ENSG00000178031	ADAMTSL1	chr9			catalytic activity, binding, extracellular region, proteinaceous extracellular matrix, intracellular, cell, cytoplasm, endoplasmic reticulum, endoplasmic reticulum lumen, carbohydrate metabolic process, cellular protein modification process, protein glycosylation, protein O-linked glycosylation, proteolysis, metabolic process, peptidase activity, metallopeptidase activity, zinc ion binding, biosy…	GO:0003824, GO:0005488, GO:0005576, GO:0005578, GO:0005622, GO:0005623, GO:0005737, GO:0005783, GO:0005788, GO:0005975, GO:0006464, GO:0006486, GO:0006493, GO:0006508, GO:0008152, GO:0008233, GO:0008237, GO:0008270, GO:0009058, GO:0009059, GO:0009100, GO:0009101, GO:0009987, GO:0012505, GO:0016787, GO:0019538, GO:0031012, GO:0031974, GO:0034645, GO:0036065, GO:0036066, GO:0036211, GO:0043167, GO:…	75.7383	229.52	29.6039	-2.9131	1.68673e-29	9.61435e-26
ENSG00000174469	CNTNAP2	chr7	Cell adhesion molecules (CAMs)	hsa04514	system process, binding, protein binding, intracellular, cell, cytoplasm, endosome, early endosome, vacuole, Golgi apparatus, plasma membrane, integral component of plasma membrane, cell communication, cell adhesion, multicellular organism development, nervous system development, central nervous system development, brain development, behavior, learning or memory, learning, mechanosensory behavior…	GO:0003008, GO:0005488, GO:0005515, GO:0005622, GO:0005623, GO:0005737, GO:0005768, GO:0005769, GO:0005773, GO:0005794, GO:0005886, GO:0005887, GO:0007154, GO:0007155, GO:0007275, GO:0007399, GO:0007417, GO:0007420, GO:0007610, GO:0007611, GO:0007612, GO:0007638, GO:0008037, GO:0008038, GO:0008076, GO:0008104, GO:0009605, GO:0009612, GO:0009628, GO:0009986, GO:0009987, GO:0010996, GO:0012505, GO:…	9.2614	29.5043	3.18852	-2.8645	0.000233674	0.00257756
ENSG00000253406	ENSG00000253406	chr5					7.62586	24.4955	2.56495	-2.83829	3.81835e-09	3.36133e-07
ENSG00000050555	LAMC3	chr9	PI3K-Akt signaling pathway, Pathways in cancer, Amoebiasis, Toxoplasmosis, Focal adhesion, Small cell lung cancer, ECM-receptor interaction	hsa04151, hsa05200, hsa05146, hsa05145, hsa04510, hsa05222, hsa04512	cell morphogenesis, cell morphogenesis involved in differentiation, eye development, system process, structural molecule activity, extracellular region, proteinaceous extracellular matrix, basement membrane, cell adhesion, multicellular organism development, nervous system development, central nervous system development, sensory organ development, sensory perception, visual perception, anatomical…	GO:0000902, GO:0000904, GO:0001654, GO:0003008, GO:0005198, GO:0005576, GO:0005578, GO:0005604, GO:0007155, GO:0007275, GO:0007399, GO:0007417, GO:0007423, GO:0007600, GO:0007601, GO:0009653, GO:0009987, GO:0010001, GO:0014002, GO:0016020, GO:0016043, GO:0021782, GO:0022008, GO:0022610, GO:0030154, GO:0030198, GO:0031012, GO:0032501, GO:0032502, GO:0032989, GO:0042063, GO:0043010, GO:0043062, GO:…	6.90566	22.361	2.26907	-2.83715	1.50301e-06	4.6624e-05
ENSG00000283399	ENSG00000283399	chr16					8.27462	26.0914	2.92958	-2.78539	3.64594e-07	1.50321e-05
ENSG00000259158	ADAM20P1	chr14					10.9294	33.7974	4.06898	-2.77921	2.19625e-11	3.765e-09
ENSG00000286828	ENSG00000286828	chr5					7.4759	23.6565	2.62172	-2.76722	4.0259e-06	0.000103601
ENSG00000205038	PKHD1L1	chr8			immune system process, receptor activity, extracellular region, extracellular space, intracellular, cell, cytoplasm, cytosol, immune response, membrane, integral component of membrane, intrinsic component of membrane, extracellular region part, intracellular part, membrane part, cytoplasmic part, cell part, response to stimulus, molecular transducer activity	GO:0002376, GO:0004872, GO:0005576, GO:0005615, GO:0005622, GO:0005623, GO:0005737, GO:0005829, GO:0006955, GO:0016020, GO:0016021, GO:0031224, GO:0044421, GO:0044424, GO:0044425, GO:0044444, GO:0044464, GO:0050896, GO:0060089	163.366	476.597	69.3967	-2.76221	0.00394218	0.0222425
ENSG00000260417	ENSG00000260417	chr16					5.40347	17.5366	1.76353	-2.74579	6.48021e-07	2.39463e-05
ENSG00000277135	ENSG00000277135	chr15					5.81992	18.7397	1.94398	-2.74526	9.62726e-07	3.25187e-05
ENSG00000180139	ACTA2-AS1	chr10					6.04224	19.381	2.04062	-2.74479	1.90613e-07	8.99787e-06
ENSG00000257259	LINC02388	chr12					39.9524	116.027	17.1299	-2.69041	3.57138e-07	1.47514e-05
ENSG00000140807	NKD1	chr16	Wnt signaling pathway, Hippo signaling pathway	hsa04310, hsa04390	protein phosphatase type 2A complex, eye development, establishment of planar polarity, morphogenesis of a polarized epithelium, eye photoreceptor cell differentiation, somitogenesis, morphogenesis of an epithelium, regionalization, axis elongation, binding, calcium ion binding, protein binding, intracellular, cell, cytoplasm, plasma membrane, movement of cell or subcellular component, cell commu…	GO:0000159, GO:0001654, GO:0001736, GO:0001738, GO:0001754, GO:0001756, GO:0002009, GO:0003002, GO:0003401, GO:0005488, GO:0005509, GO:0005515, GO:0005622, GO:0005623, GO:0005737, GO:0005886, GO:0006928, GO:0007154, GO:0007164, GO:0007165, GO:0007166, GO:0007267, GO:0007275, GO:0007389, GO:0007399, GO:0007423, GO:0007525, GO:0008152, GO:0008287, GO:0009056, GO:0009057, GO:0009653, GO:0009790, GO:…	32.4219	94.4237	13.8214	-2.68667	5.2244e-09	4.37928e-07
ENSG00000226216	RPS12P5	chr3					7.72927	23.9231	2.87111	-2.68666	5.38423e-10	6.2315e-08
ENSG00000179136	LINC00670	chr17					20.7137	60.8951	8.65927	-2.67984	8.41739e-10	9.13888e-08
ENSG00000213659	RSU1P3	chr10					8.3795	25.7133	3.17935	-2.67621	1.66849e-09	1.66849e-07
ENSG00000226891	LINC01359	chr1					20.6349	60.5317	8.66585	-2.67036	1.21121e-15	6.57514e-13
ENSG00000076826	CAMSAP3	chr19			microtubule cytoskeleton organization, binding, protein binding, calmodulin binding, intracellular, cell, cytoplasm, centrosome, microtubule organizing center, cytoskeleton, microtubule, cell-cell junction, adherens junction, cell-cell adherens junction, zonula adherens, phosphorus metabolic process, phosphate-containing compound metabolic process, organelle organization, cytoskeleton organizatio…	GO:0000226, GO:0005488, GO:0005515, GO:0005516, GO:0005622, GO:0005623, GO:0005737, GO:0005813, GO:0005815, GO:0005856, GO:0005874, GO:0005911, GO:0005912, GO:0005913, GO:0005915, GO:0006793, GO:0006796, GO:0006996, GO:0007010, GO:0007017, GO:0007155, GO:0007275, GO:0007399, GO:0008017, GO:0008092, GO:0008152, GO:0009892, GO:0009987, GO:0010563, GO:0010921, GO:0010923, GO:0015630, GO:0015631, GO:…	4.84325	0	6.29622	2.86715	0.000562664	0.00504915
ENSG00000243319	FGF14-IT1	chr13					5.06878	16.2286	1.72082	-2.6627	2.71067e-06	7.45517e-05
ENSG00000261606	ENSG00000261606	chr15					21.217	61.8594	9.0243	-2.64863	5.19804e-06	0.000125546
ENSG00000224812	TMEM72-AS1	chr10					5.59342	17.6146	1.98706	-2.63964	4.00868e-06	0.000103275
ENSG00000280291	ENSG00000280291	chr15					6.13916	19.1398	2.23895	-2.63645	2.69196e-06	7.42876e-05
ENSG00000277829	ENSG00000277829	chr20					5.89837	18.432	2.13827	-2.63039	1.80116e-06	5.40347e-05
ENSG00000270442	ENSG00000270442	chr5					14.7331	43.3031	6.16208	-2.62896	1.38181e-10	1.93284e-08
ENSG00000260139	CSPG4P13	chr15					13.1954	38.9448	5.47057	-2.62604	4.36487e-10	5.18328e-08
ENSG00000089250	NOS1	chr12	Metabolic pathways, Calcium signaling pathway, Phagosome, Arginine and proline metabolism, Alzheimer's disease, Circadian entrainment, Salivary secretion, Amyotrophic lateral sclerosis (ALS), Long-term depression, Arginine biosynthesis	hsa01100, hsa04020, hsa04145, hsa00330, hsa05010, hsa04713, hsa04970, hsa05014, hsa04730, hsa00220	reproduction, nucleotide binding, response to reactive oxygen species, lytic vacuole, syncytium formation by plasma membrane fusion, neurotransmitter uptake, regulation of neurotransmitter levels, response to hypoxia, photoreceptor inner segment, regulation of the force of heart contraction, regulation of sodium ion transport, response to molecule of bacterial origin, peptide secretion, regulatio…	GO:0000003, GO:0000166, GO:0000302, GO:0000323, GO:0000768, GO:0001504, GO:0001505, GO:0001666, GO:0001917, GO:0002026, GO:0002028, GO:0002237, GO:0002790, GO:0002791, GO:0002792, GO:0003008, GO:0003012, GO:0003013, GO:0003015, GO:0003018, GO:0003824, GO:0004497, GO:0004517, GO:0005488, GO:0005506, GO:0005515, GO:0005516, GO:0005622, GO:0005623, GO:0005634, GO:0005635, GO:0005737, GO:0005739, GO:…	9.77039	29.0132	3.99756	-2.5863	2.45535e-05	0.000439359
ENSG00000283265	ENSG00000283265	chr6					3.91215	0	5.08579	2.60545	0.00846894	0.0390795
ENSG00000231252	ENSG00000231252	chr1					5.19725	16.2229	1.88955	-2.57541	1.5583e-06	4.78831e-05
ENSG00000186431	FCAR	chr19	Phagosome, Staphylococcus aureus infection	hsa04145, hsa05150	immune system process, binding, protein binding, extracellular region, cell, plasma membrane, integral component of plasma membrane, immune response, membrane, integral component of membrane, IgA binding, immunoglobulin binding, intrinsic component of membrane, intrinsic component of plasma membrane, protein complex binding, membrane part, plasma membrane part, cell part, macromolecular complex b…	GO:0002376, GO:0005488, GO:0005515, GO:0005576, GO:0005623, GO:0005886, GO:0005887, GO:0006955, GO:0016020, GO:0016021, GO:0019862, GO:0019865, GO:0031224, GO:0031226, GO:0032403, GO:0044425, GO:0044459, GO:0044464, GO:0044877, GO:0050896, GO:0071944	3.81688	0	4.96195	2.57578	0.00370963	0.0212658
ENSG00000264596	ENSG00000264596	chr18					18.1177	52.0991	7.92327	-2.57304	2.46442e-13	7.91391e-11
ENSG00000231401	ENSG00000231401	chr3					5.56144	17.2078	2.06752	-2.56942	6.91349e-08	3.90167e-06
ENSG00000256533	ENSG00000256533	chr11					5.42592	16.8125	2.00994	-2.56509	2.98501e-07	1.27356e-05
ENSG00000270277	ENSG00000270277	chr2					21.9583	62.6124	9.76206	-2.56335	1.26037e-09	1.30029e-07
ENSG00000271011	ENSG00000271011	chr2					9.68203	28.5958	4.00788	-2.56312	0.000176105	0.0020665
ENSG00000108576	SLC6A4	chr17	Serotonergic synapse	hsa04726	reproduction, SNARE binding, response to acid chemical, neurotransmitter uptake, regulation of neurotransmitter levels, response to hypoxia, synaptic transmission, dopaminergic, system process, circulatory system process, vascular process in circulatory system, actin binding, transporter activity, neurotransmitter transporter activity, neurotransmitter:sodium symporter activity, serotonin:sodium …	GO:0000003, GO:0000149, GO:0001101, GO:0001504, GO:0001505, GO:0001666, GO:0001963, GO:0003008, GO:0003013, GO:0003018, GO:0003779, GO:0005215, GO:0005326, GO:0005328, GO:0005335, GO:0005488, GO:0005515, GO:0005622, GO:0005623, GO:0005737, GO:0005768, GO:0005773, GO:0005774, GO:0005829, GO:0005886, GO:0005887, GO:0006461, GO:0006810, GO:0006836, GO:0006837, GO:0006950, GO:0007049, GO:0007154, GO:…	5.10676	15.899	1.8691	-2.55826	0.00662925	0.0327087
ENSG00000163421	PROK2	chr3			reproduction, MAPK cascade, activation of MAPK activity, angiogenesis, blood vessel development, G-protein coupled receptor binding, regulation of protein phosphorylation, positive regulation of protein phosphorylation, vasculature development, system process, muscle system process, receptor binding, binding, protein binding, extracellular region, cell, cellular protein modification process, prot…	GO:0000003, GO:0000165, GO:0000187, GO:0001525, GO:0001568, GO:0001664, GO:0001932, GO:0001934, GO:0001944, GO:0003008, GO:0003012, GO:0005102, GO:0005488, GO:0005515, GO:0005576, GO:0005623, GO:0006464, GO:0006468, GO:0006793, GO:0006796, GO:0006873, GO:0006874, GO:0006875, GO:0006915, GO:0006935, GO:0006936, GO:0006937, GO:0006939, GO:0006940, GO:0006950, GO:0006952, GO:0006954, GO:0007154, GO:…	3.64077	0	4.733	2.51929	0.0051215	0.0269802
ENSG00000186684	CYP27C1	chr2			catalytic activity, monooxygenase activity, binding, iron ion binding, metabolic process, membrane, oxidoreductase activity, oxidoreductase activity, acting on paired donors, with incorporation or reduction of molecular oxygen, heme binding, ion binding, cation binding, single-organism process, single-organism metabolic process, metal ion binding, tetrapyrrole binding, transition metal ion bindin…	GO:0003824, GO:0004497, GO:0005488, GO:0005506, GO:0008152, GO:0016020, GO:0016491, GO:0016705, GO:0020037, GO:0043167, GO:0043169, GO:0044699, GO:0044710, GO:0046872, GO:0046906, GO:0046914, GO:0055114, GO:0097159, GO:1901363	7.49119	22.4381	3.00714	-2.54821	6.36262e-07	2.36267e-05
ENSG00000165474	GJB2	chr13			reproduction, placenta development, maternal placenta development, developmental process involved in reproduction, system process, transporter activity, gap junction channel activity, intracellular, cell, cytoplasm, endoplasmic reticulum-Golgi intermediate compartment, plasma membrane, cell-cell junction, gap junction, connexin complex, transport, response to stress, response to oxidative stress,…	GO:0000003, GO:0001890, GO:0001893, GO:0003006, GO:0003008, GO:0005215, GO:0005243, GO:0005622, GO:0005623, GO:0005737, GO:0005793, GO:0005886, GO:0005911, GO:0005921, GO:0005922, GO:0006810, GO:0006950, GO:0006979, GO:0007043, GO:0007154, GO:0007267, GO:0007275, GO:0007548, GO:0007565, GO:0007600, GO:0007605, GO:0009719, GO:0009725, GO:0009888, GO:0009987, GO:0010033, GO:0014070, GO:0015267, GO:…	3.62802	0	4.71643	2.51511	0.00292409	0.017788
ENSG00000109265	CRACD	chr4					7.36147	22.0437	2.9568	-2.54197	3.25718e-09	2.9123e-07
ENSG00000247809	NR2F2-AS1	chr15					61.725	171.65	28.7476	-2.537	3.0415e-12	6.6044e-10
ENSG00000255794	RMST	chr12					11.7574	33.8955	5.116	-2.51238	2.28218e-06	6.55336e-05
ENSG00000232994	RPL7P14	chr2					5.04513	15.4874	1.91246	-2.50105	1.9637e-06	5.81459e-05
ENSG00000255396	ENSG00000255396	chr11					6.71148	20.0059	2.72315	-2.4962	6.04345e-06	0.000141324
ENSG00000225774	SIRPAP1	chr22					3.5032	0	4.55416	2.47357	0.00565465	0.0290964
ENSG00000229657	ENSG00000229657	chr1					12.9862	37.0717	5.76049	-2.49352	1.8513e-09	1.81938e-07
ENSG00000125384	PTGER2	chr14	cAMP signaling pathway, Neuroactive ligand-receptor interaction, Pathways in cancer, Inflammatory mediator regulation of TRP channels, Renin secretion	hsa04024, hsa04080, hsa05200, hsa04750, hsa04924	response to molecule of bacterial origin, signal transducer activity, receptor activity, transmembrane signaling receptor activity, G-protein coupled receptor activity, icosanoid receptor activity, prostanoid receptor activity, prostaglandin receptor activity, prostaglandin E receptor activity, cell, plasma membrane, integral component of plasma membrane, cell communication, signal transduction, …	GO:0002237, GO:0004871, GO:0004872, GO:0004888, GO:0004930, GO:0004953, GO:0004954, GO:0004955, GO:0004957, GO:0005623, GO:0005886, GO:0005887, GO:0007154, GO:0007165, GO:0007186, GO:0007187, GO:0007188, GO:0007189, GO:0008283, GO:0009605, GO:0009607, GO:0009617, GO:0009719, GO:0009725, GO:0009987, GO:0010033, GO:0014070, GO:0016020, GO:0016021, GO:0023052, GO:0031224, GO:0031226, GO:0032496, GO:…	3.43951	0	4.47136	2.4519	0.00580874	0.0296617
ENSG00000124249	KCNK15	chr20			system process, circulatory system process, heart process, transporter activity, ion channel activity, cation channel activity, potassium channel activity, cell, plasma membrane, integral component of plasma membrane, transport, ion transport, cation transport, potassium ion transport, blood circulation, regulation of heart contraction, cation transmembrane transporter activity, cellular process,…	GO:0003008, GO:0003013, GO:0003015, GO:0005215, GO:0005216, GO:0005261, GO:0005267, GO:0005623, GO:0005886, GO:0005887, GO:0006810, GO:0006811, GO:0006812, GO:0006813, GO:0008015, GO:0008016, GO:0008324, GO:0009987, GO:0015075, GO:0015077, GO:0015079, GO:0015267, GO:0015672, GO:0016020, GO:0016021, GO:0022803, GO:0022838, GO:0022840, GO:0022841, GO:0022842, GO:0022857, GO:0022890, GO:0022891, GO:…	3.43426	0	4.46453	2.4501	0.00281962	0.0172955
ENSG00000259343	TMC3-AS1	chr15					7.45533	21.9797	3.09803	-2.48735	5.59578e-06	0.000133177
ENSG00000274641	H2BC17	chr6	Viral carcinogenesis, Systemic lupus erythematosus, Alcoholism	hsa05203, hsa05322, hsa05034	nuclear chromosome, chromatin, nucleosome, nuclear nucleosome, nuclear chromatin, nucleic acid binding, DNA binding, binding, protein binding, intracellular, cell, nucleus, nucleoplasm, chromosome, cytoplasm, DNA packaging, chromatin organization, chromatin assembly or disassembly, nucleosome assembly, protein complex assembly, organelle organization, cellular process, cellular component organiza…	GO:0000228, GO:0000785, GO:0000786, GO:0000788, GO:0000790, GO:0003676, GO:0003677, GO:0005488, GO:0005515, GO:0005622, GO:0005623, GO:0005634, GO:0005654, GO:0005694, GO:0005737, GO:0006323, GO:0006325, GO:0006333, GO:0006334, GO:0006461, GO:0006996, GO:0009987, GO:0016043, GO:0022607, GO:0031497, GO:0031974, GO:0031981, GO:0032991, GO:0032993, GO:0034622, GO:0034728, GO:0043226, GO:0043227, GO:…	3.39985	0	4.41981	2.43824	0.00626303	0.0314047
ENSG00000134007	ADAM20	chr14			reproduction, catalytic activity, endopeptidase activity, metalloendopeptidase activity, binding, cell, plasma membrane, proteolysis, single fertilization, binding of sperm to zona pellucida, cell recognition, metabolic process, peptidase activity, metallopeptidase activity, zinc ion binding, fertilization, cellular process, cell-cell recognition, membrane, integral component of membrane, hydrola…	GO:0000003, GO:0003824, GO:0004175, GO:0004222, GO:0005488, GO:0005623, GO:0005886, GO:0006508, GO:0007338, GO:0007339, GO:0008037, GO:0008152, GO:0008233, GO:0008237, GO:0008270, GO:0009566, GO:0009987, GO:0009988, GO:0016020, GO:0016021, GO:0016787, GO:0019538, GO:0019953, GO:0022414, GO:0031224, GO:0035036, GO:0043167, GO:0043169, GO:0043170, GO:0044238, GO:0044425, GO:0044464, GO:0044699, GO:…	12.7979	36.4821	5.69266	-2.48555	6.42827e-12	1.34463e-09
ENSG00000228016	RAPGEF4-AS1	chr2					3.36723	0	4.3774	2.42691	0.00570074	0.0292922
ENSG00000227954	TARID	chr6					7.98995	23.4173	3.36176	-2.48492	4.15514e-08	2.55357e-06
ENSG00000143869	GDF7	chr2	Hippo signaling pathway, TGF-beta signaling pathway, Axon guidance	hsa04390, hsa04350, hsa04360	reproduction, MAPK cascade, cell morphogenesis, cell morphogenesis involved in differentiation, morphogenesis of a branching structure, embryonic epithelial tube formation, neural tube formation, regulation of protein phosphorylation, positive regulation of protein phosphorylation, morphogenesis of an epithelium, developmental process involved in reproduction, receptor binding, cytokine activity,…	GO:0000003, GO:0000165, GO:0000902, GO:0000904, GO:0001763, GO:0001838, GO:0001841, GO:0001932, GO:0001934, GO:0002009, GO:0003006, GO:0005102, GO:0005125, GO:0005126, GO:0005160, GO:0005488, GO:0005515, GO:0005576, GO:0005615, GO:0006139, GO:0006351, GO:0006355, GO:0006357, GO:0006366, GO:0006464, GO:0006468, GO:0006725, GO:0006793, GO:0006796, GO:0006807, GO:0006915, GO:0006928, GO:0006935, GO:…	35.7011	98.0137	17.0073	-2.45905	2.51214e-10	3.27296e-08
ENSG00000128383	APOBEC3A	chr22			immune effector process, immune system process, catalytic activity, cytidine deaminase activity, binding, protein binding, intracellular, cell, nucleus, nucleoplasm, cytoplasm, nucleobase-containing compound metabolic process, pyrimidine nucleoside metabolic process, cytidine catabolic process, DNA metabolic process, DNA modification, cellular aromatic compound metabolic process, nitrogen compoun…	GO:0002252, GO:0002376, GO:0003824, GO:0004126, GO:0005488, GO:0005515, GO:0005622, GO:0005623, GO:0005634, GO:0005654, GO:0005737, GO:0006139, GO:0006213, GO:0006216, GO:0006259, GO:0006304, GO:0006725, GO:0006807, GO:0006950, GO:0006952, GO:0006955, GO:0008152, GO:0008270, GO:0009056, GO:0009116, GO:0009119, GO:0009164, GO:0009410, GO:0009605, GO:0009607, GO:0009615, GO:0009972, GO:0009987, GO:…	3.2836	0	4.26868	2.39744	0.00601142	0.0304376
ENSG00000100095	SEZ6L	chr22			intracellular, cell, cytoplasm, endoplasmic reticulum, endoplasmic reticulum membrane, cell communication, signal transduction, multicellular organism development, nervous system development, central nervous system development, brain development, behavior, locomotory behavior, adult locomotory behavior, regulation of signal transduction, cellular process, regulation of cell communication, endomem…	GO:0005622, GO:0005623, GO:0005737, GO:0005783, GO:0005789, GO:0007154, GO:0007165, GO:0007275, GO:0007399, GO:0007417, GO:0007420, GO:0007610, GO:0007626, GO:0008344, GO:0009966, GO:0009987, GO:0010646, GO:0012505, GO:0016020, GO:0016021, GO:0016043, GO:0021549, GO:0021680, GO:0021695, GO:0021700, GO:0022037, GO:0023051, GO:0023052, GO:0030534, GO:0030902, GO:0031224, GO:0032501, GO:0032502, GO:…	6.93191	20.3363	2.91059	-2.44785	7.50472e-07	2.68615e-05
ENSG00000241158	ADAMTS9-AS1	chr3					5.9487	17.6736	2.43124	-2.4442	4.74684e-05	0.000738758
ENSG00000229992	HMGB3P9	chr1					21.5256	59.404	10.1621	-2.43604	1.53679e-13	5.22967e-11
ENSG00000237187	NR2F1-AS1	chr5					13.4948	37.7394	6.22136	-2.42346	1.0575e-08	7.77773e-07
ENSG00000235279	ENSG00000235279	chr10					5.75573	17.025	2.37495	-2.41706	2.41826e-06	6.84452e-05
ENSG00000226094	RPL7P3	chr20					20.8603	57.3121	9.92478	-2.41619	4.43547e-08	2.70109e-06
ENSG00000272720	ENSG00000272720	chr22					6.07732	17.8433	2.54752	-2.40917	1.161e-05	0.000243253
ENSG00000156466	GDF6	chr8	Hippo signaling pathway, TGF-beta signaling pathway	hsa04390, hsa04350	MAPK cascade, skeletal system development, regulation of protein phosphorylation, positive regulation of protein phosphorylation, chondrocyte differentiation, receptor binding, cytokine activity, cytokine receptor binding, transforming growth factor beta receptor binding, binding, protein binding, extracellular region, extracellular space, nucleobase-containing compound metabolic process, transcr…	GO:0000165, GO:0001501, GO:0001932, GO:0001934, GO:0002062, GO:0005102, GO:0005125, GO:0005126, GO:0005160, GO:0005488, GO:0005515, GO:0005576, GO:0005615, GO:0006139, GO:0006351, GO:0006355, GO:0006357, GO:0006366, GO:0006464, GO:0006468, GO:0006725, GO:0006793, GO:0006796, GO:0006807, GO:0006915, GO:0006950, GO:0007154, GO:0007165, GO:0007166, GO:0007167, GO:0007178, GO:0007275, GO:0007399, GO:…	11.3982	31.8769	5.25458	-2.39409	0.00022061	0.00245961
ENSG00000215559	ANKRD20A11P	chr21					5.6853	16.723	2.37398	-2.3931	0.00260261	0.016332
ENSG00000256274	TAS2R64P	chr12					6.30664	18.3559	2.69186	-2.39035	6.88271e-06	0.0001573
ENSG00000248483	POU5F2	chr5			nucleic acid binding transcription factor activity, nucleic acid binding, DNA binding, transcription factor activity, sequence-specific DNA binding, binding, intracellular, cell, nucleus, nucleobase-containing compound metabolic process, transcription, DNA-templated, regulation of transcription, DNA-templated, cellular aromatic compound metabolic process, nitrogen compound metabolic process, meta…	GO:0001071, GO:0003676, GO:0003677, GO:0003700, GO:0005488, GO:0005622, GO:0005623, GO:0005634, GO:0006139, GO:0006351, GO:0006355, GO:0006725, GO:0006807, GO:0008152, GO:0009058, GO:0009059, GO:0009889, GO:0009987, GO:0010467, GO:0010468, GO:0010556, GO:0016070, GO:0018130, GO:0019219, GO:0019222, GO:0019438, GO:0031323, GO:0031326, GO:0032774, GO:0034641, GO:0034645, GO:0034654, GO:0043170, GO:…	25.9376	70.3492	12.6141	-2.3898	8.32303e-14	3.05412e-11
ENSG00000286327	ENSG00000286327	chrX					5.68339	16.701	2.37809	-2.38955	8.21813e-06	0.000184241
ENSG00000271141	ENSG00000271141	chr2					6.65215	19.2054	2.88617	-2.37832	5.23001e-06	0.000126184
ENSG00000251429	AIDAP2	chr4					19.3472	52.6649	9.35186	-2.37409	7.13565e-12	1.45261e-09
ENSG00000162998	FRZB	chr2			skeletal system development, regulation of cell growth, liver development, morphogenesis of an epithelium, signal transducer activity, receptor activity, transmembrane signaling receptor activity, G-protein coupled receptor activity, binding, protein binding, extracellular region, extracellular space, apoptotic process, cell communication, signal transduction, cell surface receptor signaling path…	GO:0001501, GO:0001558, GO:0001889, GO:0002009, GO:0004871, GO:0004872, GO:0004888, GO:0004930, GO:0005488, GO:0005515, GO:0005576, GO:0005615, GO:0006915, GO:0007154, GO:0007165, GO:0007166, GO:0007186, GO:0007267, GO:0007275, GO:0007423, GO:0008219, GO:0008283, GO:0008285, GO:0009653, GO:0009790, GO:0009887, GO:0009888, GO:0009966, GO:0009968, GO:0009987, GO:0010646, GO:0010648, GO:0010721, GO:…	35.6301	95.595	17.6407	-2.3735	1.4058e-11	2.62724e-09
ENSG00000181234	TMEM132C	chr12			membrane, integral component of membrane, intrinsic component of membrane, membrane part	GO:0016020, GO:0016021, GO:0031224, GO:0044425	30.8095	82.7464	15.2285	-2.3675	5.32486e-05	0.000809533
ENSG00000183091	NEB	chr2			system process, muscle system process, actin binding, structural molecule activity, binding, protein binding, extracellular region, intracellular, cell, cytoplasm, cytosol, cytoskeleton, movement of cell or subcellular component, muscle contraction, organelle organization, cytoskeleton organization, multicellular organism development, muscle organ development, somatic muscle development, cytoskel…	GO:0003008, GO:0003012, GO:0003779, GO:0005198, GO:0005488, GO:0005515, GO:0005576, GO:0005622, GO:0005623, GO:0005737, GO:0005829, GO:0005856, GO:0006928, GO:0006936, GO:0006996, GO:0007010, GO:0007275, GO:0007517, GO:0007525, GO:0008092, GO:0008307, GO:0009987, GO:0015629, GO:0016043, GO:0030016, GO:0030017, GO:0030018, GO:0030029, GO:0030036, GO:0030048, GO:0030049, GO:0030832, GO:0031674, GO:…	850.512	2238.05	434.252	-2.36296	0.000769395	0.00642337
ENSG00000083067	TRPM3	chr9			system process, transporter activity, ion channel activity, calcium activated cation channel activity, cation channel activity, calcium channel activity, cell, plasma membrane, protein complex assembly, transport, ion transport, cation transport, calcium ion transport, sensory perception, cation transmembrane transporter activity, response to temperature stimulus, detection of external stimulus, …	GO:0003008, GO:0005215, GO:0005216, GO:0005227, GO:0005261, GO:0005262, GO:0005623, GO:0005886, GO:0006461, GO:0006810, GO:0006811, GO:0006812, GO:0006816, GO:0007600, GO:0008324, GO:0009266, GO:0009581, GO:0009582, GO:0009605, GO:0009628, GO:0009987, GO:0015075, GO:0015085, GO:0015267, GO:0016020, GO:0016021, GO:0016043, GO:0016048, GO:0022607, GO:0022803, GO:0022836, GO:0022838, GO:0022839, GO:…	5.46097	15.9884	2.30273	-2.36282	1.09122e-05	0.000231655
ENSG00000137731	FXYD2	chr11	cAMP signaling pathway, Aldosterone-regulated sodium reabsorption, Insulin secretion, cGMP-PKG signaling pathway, Mineral absorption, Adrenergic signaling in cardiomyocytes, Thyroid hormone synthesis, Salivary secretion, Pancreatic secretion, Bile secretion, Thyroid hormone signaling pathway, Cardiac muscle contraction, Endocrine and other factor-regulated calcium reabsorption, Proximal tubule bi…	hsa04024, hsa04960, hsa04911, hsa04022, hsa04978, hsa04261, hsa04918, hsa04970, hsa04972, hsa04976, hsa04919, hsa04260, hsa04961, hsa04964, hsa04973, hsa04974	regulation of cell growth, regulation of sodium ion transport, system process, circulatory system process, heart process, catalytic activity, transporter activity, ion channel activity, sodium:potassium-exchanging ATPase activity, extracellular region, intracellular, cell, plasma membrane, integral component of plasma membrane, sodium:potassium-exchanging ATPase complex, transport, ion transport,…	GO:0001558, GO:0002028, GO:0003008, GO:0003013, GO:0003015, GO:0003824, GO:0005215, GO:0005216, GO:0005391, GO:0005576, GO:0005622, GO:0005623, GO:0005886, GO:0005887, GO:0005890, GO:0006810, GO:0006811, GO:0006812, GO:0006813, GO:0006814, GO:0008015, GO:0008016, GO:0008283, GO:0008324, GO:0008556, GO:0009987, GO:0010107, GO:0010248, GO:0010959, GO:0015075, GO:0015077, GO:0015079, GO:0015081, GO:…	20.9691	56.7642	10.2306	-2.36275	4.40553e-08	2.69292e-06
ENSG00000154898	CCDC144CP	chr17					10.8455	30.1029	5.06824	-2.3577	1.89181e-05	0.00035825
ENSG00000224083	MTCO1P11	chr9					12.0427	33.167	5.7054	-2.34921	2.91675e-08	1.92202e-06
ENSG00000280432	ENSG00000280432	chr21					5.17694	15.1692	2.17928	-2.34647	2.0694e-06	6.07236e-05
ENSG00000137857	DUOX1	chr15			nucleotide binding, catalytic activity, peroxidase activity, binding, calcium ion binding, cell, plasma membrane, cellular modified amino acid metabolic process, thyroid hormone generation, cellular aromatic compound metabolic process, superoxide metabolic process, nitrogen compound metabolic process, response to stress, response to oxidative stress, cell communication, signal transduction, cell …	GO:0000166, GO:0003824, GO:0004601, GO:0005488, GO:0005509, GO:0005623, GO:0005886, GO:0006575, GO:0006590, GO:0006725, GO:0006801, GO:0006807, GO:0006950, GO:0006979, GO:0007154, GO:0007165, GO:0007166, GO:0007275, GO:0008152, GO:0009056, GO:0009058, GO:0009636, GO:0009719, GO:0009987, GO:0010033, GO:0010243, GO:0010817, GO:0014070, GO:0014074, GO:0016020, GO:0016021, GO:0016174, GO:0016209, GO:…	7.20332	20.4602	3.22626	-2.34421	2.4196e-06	6.84452e-05
ENSG00000260027	HOXB7	chr17			nucleic acid binding transcription factor activity, skeletal system development, urogenital system development, ureteric bud development, branching involved in ureteric bud morphogenesis, morphogenesis of a branching structure, kidney development, mesonephros development, morphogenesis of an epithelium, immune system process, immune system development, regionalization, nucleic acid binding, DNA b…	GO:0001071, GO:0001501, GO:0001655, GO:0001657, GO:0001658, GO:0001763, GO:0001822, GO:0001823, GO:0002009, GO:0002376, GO:0002520, GO:0003002, GO:0003676, GO:0003677, GO:0003700, GO:0005488, GO:0005515, GO:0005622, GO:0005623, GO:0005634, GO:0005654, GO:0005737, GO:0006139, GO:0006351, GO:0006355, GO:0006725, GO:0006807, GO:0007275, GO:0007389, GO:0008152, GO:0009058, GO:0009059, GO:0009653, GO:…	4.82686	0.60683	6.09287	2.14215	0.010498	0.0457478
ENSG00000279598	ENSG00000279598	chr2					47.488	125.606	24.0526	-2.33731	1.70857e-09	1.68638e-07
ENSG00000183055	FAM133CP	chr10					6.83136	19.4399	3.0488	-2.33582	3.32158e-07	1.39213e-05
ENSG00000269982	ENSG00000269982	chr3					9.76226	27.0754	4.56831	-2.334	3.97086e-08	2.45646e-06
ENSG00000277152	ENSG00000277152	chr15					33.7749	89.6722	17.0056	-2.33221	1.07414e-11	2.05802e-09
ENSG00000231697	NANOGP5	chr9					7.63623	21.5082	3.47464	-2.33061	7.0029e-08	3.94237e-06
ENSG00000237463	LRRC52-AS1	chr1					15.4296	41.8158	7.51368	-2.33029	6.18207e-07	2.31828e-05
ENSG00000225096	ENSG00000225096	chr6					5.34183	15.517	2.28929	-2.3281	1.59644e-05	0.000312706
ENSG00000223561	ENSG00000223561	chr7					7.16077	20.2299	3.24004	-2.32395	1.30995e-06	4.15973e-05
ENSG00000286558	ENSG00000286558	chr4					7.06434	19.9582	3.19618	-2.32036	2.6389e-06	7.31068e-05
ENSG00000284977	ENSG00000284977	chr9					9.92194	27.3755	4.68586	-2.3192	1.57092e-06	4.82058e-05
ENSG00000286846	ENSG00000286846	chrX					10.6993	29.3782	5.09561	-2.31719	8.37057e-08	4.5118e-06
ENSG00000270574	ENSG00000270574	chr2					68.28	178.881	35.0998	-2.31698	3.25041e-11	5.33161e-09
ENSG00000105852	PON3	chr7	Metabolic pathways	hsa01100	catalytic activity, aryldialkylphosphatase activity, arylesterase activity, binding, protein binding, extracellular region, extracellular space, intracellular, cell, organic acid metabolic process, cellular aromatic compound metabolic process, phosphorus metabolic process, phosphate-containing compound metabolic process, superoxide metabolic process, xenobiotic metabolic process, metabolic proces…	GO:0003824, GO:0004063, GO:0004064, GO:0005488, GO:0005515, GO:0005576, GO:0005615, GO:0005622, GO:0005623, GO:0006082, GO:0006725, GO:0006793, GO:0006796, GO:0006801, GO:0006805, GO:0008152, GO:0009056, GO:0009410, GO:0009605, GO:0009636, GO:0009698, GO:0009804, GO:0009892, GO:0009987, GO:0010124, GO:0016054, GO:0016311, GO:0016787, GO:0016788, GO:0016791, GO:0018733, GO:0019222, GO:0019439, GO:…	5.27579	15.2692	2.27777	-2.31136	1.13698e-06	3.69804e-05
ENSG00000272610	MAGI1-IT1	chr3					14.9421	40.312	7.3312	-2.30996	3.51111e-09	3.10284e-07
ENSG00000270130	ENSG00000270130	chr12					6.55896	18.5741	2.95443	-2.3074	2.30208e-06	6.58562e-05
ENSG00000215244	LINC02649	chr10					7.02568	19.7409	3.21111	-2.30021	6.99015e-07	2.52977e-05
ENSG00000267784	ENSG00000267784	chr2					24.5141	64.8756	12.4057	-2.2969	3.3324e-05	0.000562389
ENSG00000175147	TMEM51-AS1	chr1					5.67044	16.177	2.51847	-2.28746	8.35692e-05	0.00116111
ENSG00000199856	U3	chr18					5.12693	14.7748	2.23257	-2.28687	2.71561e-06	7.45974e-05
ENSG00000226648	PLCG1-AS1	chr20					14.1086	37.8025	7.00044	-2.278	1.02091e-12	2.67549e-10
ENSG00000147606	SLC26A7	chr8	Gastric acid secretion	hsa04971	gastric acid secretion, system process, transporter activity, ion channel activity, anion channel activity, chloride channel activity, intracellular, cell, cytoplasm, endosome, vacuole, vacuolar membrane, plasma membrane, integral component of plasma membrane, transport, ion transport, anion transport, chloride transport, dicarboxylic acid transport, cellular ion homeostasis, regulation of pH, di…	GO:0001696, GO:0003008, GO:0005215, GO:0005216, GO:0005253, GO:0005254, GO:0005622, GO:0005623, GO:0005737, GO:0005768, GO:0005773, GO:0005774, GO:0005886, GO:0005887, GO:0006810, GO:0006811, GO:0006820, GO:0006821, GO:0006835, GO:0006873, GO:0006885, GO:0007586, GO:0008271, GO:0008272, GO:0008509, GO:0008514, GO:0009987, GO:0010008, GO:0012505, GO:0015075, GO:0015103, GO:0015106, GO:0015108, GO:…	5.89029	16.6886	2.65078	-2.27654	0.000450139	0.00427632
ENSG00000256682	ENSG00000256682	chr12					8.88809	24.3652	4.24495	-2.27385	7.34543e-09	5.77503e-07
ENSG00000271533	ENSG00000271533	chrX					134.655	346.952	70.9651	-2.27352	2.34252e-19	3.56063e-16
ENSG00000265727	RN7SL648P	chrX					10.752	29.1141	5.24336	-2.27005	1.99426e-08	1.3905e-06
ENSG00000249661	TNRC18P1	chr4					11.6629	31.3577	5.75454	-2.26018	8.85716e-07	3.04131e-05
ENSG00000279319	ENSG00000279319	chr18					6.6887	18.6158	3.11056	-2.25461	2.96438e-05	0.000511255
ENSG00000189045	ANKDD1B	chr5			cell communication, signal transduction, cellular process, signaling, single-organism process, single organism signaling, single-organism cellular process, regulation of biological process, regulation of cellular process, response to stimulus, cellular response to stimulus, biological regulation	GO:0007154, GO:0007165, GO:0009987, GO:0023052, GO:0044699, GO:0044700, GO:0044763, GO:0050789, GO:0050794, GO:0050896, GO:0051716, GO:0065007	5.82555	16.4124	2.64948	-2.25435	3.80383e-06	9.84419e-05
ENSG00000286639	ENSG00000286639	chr7					7.62498	21.0014	3.61205	-2.25412	3.13549e-06	8.3809e-05
ENSG00000232036	ENSG00000232036	chr1					9.49786	25.7675	4.61698	-2.25262	6.26268e-09	5.0908e-07
ENSG00000225014	KCTD9P1	chr17					5.78666	16.2943	2.63437	-2.25051	2.39569e-06	6.80221e-05
ENSG00000279718	SNX18P12	chr21					6.08141	17.025	2.79833	-2.24656	1.55483e-05	0.000306397
ENSG00000279662	ENSG00000279662	chr16					15.1889	40.1533	7.69954	-2.242	9.24984e-06	0.000202785
ENSG00000235012	JCADP1	chr21					11.1329	29.7375	5.5515	-2.2301	6.69042e-08	3.79457e-06
ENSG00000164694	FNDC1	chr6			extracellular region, intracellular, cell, nucleus, nucleoplasm, membrane-enclosed lumen, nuclear lumen, organelle, membrane-bounded organelle, intracellular organelle, intracellular membrane-bounded organelle, organelle lumen, organelle part, intracellular part, nuclear part, intracellular organelle part, cell part, intracellular organelle lumen	GO:0005576, GO:0005622, GO:0005623, GO:0005634, GO:0005654, GO:0031974, GO:0031981, GO:0043226, GO:0043227, GO:0043229, GO:0043231, GO:0043233, GO:0044422, GO:0044424, GO:0044428, GO:0044446, GO:0044464, GO:0070013	51.4965	131.91	27.3724	-2.22789	8.24839e-08	4.4777e-06
ENSG00000271811	ENSG00000271811	chr1					22.4079	58.0855	11.7047	-2.21745	5.92797e-09	4.87934e-07
ENSG00000276772	ENSG00000276772	chr15					7.71061	20.9775	3.73054	-2.21595	9.50206e-07	3.21912e-05
ENSG00000198768	APCDD1L	chr20			membrane, integral component of membrane, intrinsic component of membrane, membrane part	GO:0016020, GO:0016021, GO:0031224, GO:0044425	5.49084	15.3759	2.52533	-2.21574	3.48822e-05	0.000584361
ENSG00000212124	TAS2R19	chr12	Taste transduction	hsa04742	cell, plasma membrane, cell communication, signal transduction, G-protein coupled receptor signaling pathway, cellular process, membrane, integral component of membrane, signaling, intrinsic component of membrane, membrane part, cell part, single-organism process, single organism signaling, single-organism cellular process, regulation of biological process, regulation of cellular process, respons…	GO:0005623, GO:0005886, GO:0007154, GO:0007165, GO:0007186, GO:0009987, GO:0016020, GO:0016021, GO:0023052, GO:0031224, GO:0044425, GO:0044464, GO:0044699, GO:0044700, GO:0044763, GO:0050789, GO:0050794, GO:0050896, GO:0051716, GO:0065007, GO:0071944	6.38478	17.6261	3.01238	-2.21479	3.2253e-06	8.56949e-05
ENSG00000127364	TAS2R4	chr7	Taste transduction	hsa04742	detection of chemical stimulus involved in sensory perception of bitter taste, system process, signal transducer activity, receptor activity, transmembrane signaling receptor activity, cell, plasma membrane, cilium, cell communication, signal transduction, G-protein coupled receptor signaling pathway, respiratory gaseous exchange, sensory perception, sensory perception of chemical stimulus, taste…	GO:0001580, GO:0003008, GO:0004871, GO:0004872, GO:0004888, GO:0005623, GO:0005886, GO:0005929, GO:0007154, GO:0007165, GO:0007186, GO:0007585, GO:0007600, GO:0007606, GO:0008527, GO:0009593, GO:0009987, GO:0016020, GO:0016021, GO:0023052, GO:0031090, GO:0031224, GO:0031253, GO:0032501, GO:0033038, GO:0038023, GO:0042221, GO:0042995, GO:0043226, GO:0043227, GO:0044422, GO:0044425, GO:0044441, GO:…	24.7962	64.0398	13.0231	-2.21352	1.98758e-12	4.67184e-10
ENSG00000251244	ENSG00000251244	chr4					36.3106	92.9638	19.3147	-2.20958	3.48657e-11	5.65503e-09
ENSG00000101104	PABPC1L	chr20	RNA transport, mRNA surveillance pathway, RNA degradation	hsa03013, hsa03015, hsa03018	reproduction, nucleotide binding, oocyte maturation, developmental process involved in reproduction, nucleic acid binding, RNA binding, binding, extracellular region, nucleobase-containing compound metabolic process, mRNA polyadenylation, RNA processing, mRNA processing, cellular aromatic compound metabolic process, nitrogen compound metabolic process, gamete generation, germ cell development, fe…	GO:0000003, GO:0000166, GO:0001556, GO:0003006, GO:0003676, GO:0003723, GO:0005488, GO:0005576, GO:0006139, GO:0006378, GO:0006396, GO:0006397, GO:0006725, GO:0006807, GO:0007276, GO:0007281, GO:0007292, GO:0008152, GO:0009987, GO:0009994, GO:0010467, GO:0016070, GO:0016071, GO:0019953, GO:0021700, GO:0022412, GO:0022414, GO:0030154, GO:0031123, GO:0031124, GO:0031982, GO:0031988, GO:0032501, GO:…	20.6712	53.5252	10.8149	-2.20631	6.92418e-07	2.51489e-05
ENSG00000213305	HNRNPCP6	chr11					20.2661	52.5059	10.5941	-2.2063	2.39902e-11	4.05168e-09
ENSG00000279814	ENSG00000279814	chr10					10.5912	28.1416	5.32606	-2.2037	1.12751e-06	3.67246e-05
ENSG00000253430	ENSG00000253430	chr8					6.16725	17.0183	2.91193	-2.20351	1.97047e-05	0.000368657
ENSG00000106483	SFRP4	chr7	Wnt signaling pathway	hsa04310	mitophagy, macromitophagy, regulation of receptor internalization, positive regulation of receptor internalization, signal transducer activity, receptor activity, transmembrane signaling receptor activity, G-protein coupled receptor activity, binding, protein binding, extracellular region, extracellular space, intracellular, cell, nucleus, cytoplasm, nucleobase-containing compound metabolic proce…	GO:0000422, GO:0000423, GO:0002090, GO:0002092, GO:0004871, GO:0004872, GO:0004888, GO:0004930, GO:0005488, GO:0005515, GO:0005576, GO:0005615, GO:0005622, GO:0005623, GO:0005634, GO:0005737, GO:0006139, GO:0006351, GO:0006355, GO:0006725, GO:0006807, GO:0006810, GO:0006811, GO:0006817, GO:0006820, GO:0006897, GO:0006898, GO:0006914, GO:0006915, GO:0006950, GO:0006996, GO:0007005, GO:0007154, GO:…	25.6488	65.9851	13.5478	-2.20304	2.09371e-06	6.12794e-05
ENSG00000213411	RBM22P2	chr13					5.5563	15.4635	2.58415	-2.19957	1.26255e-05	0.000258868
ENSG00000254463	PPIAP41	chr11					8.64986	23.2287	4.27621	-2.19914	8.41929e-07	2.92176e-05
ENSG00000106536	POU6F2	chr7			nucleic acid binding transcription factor activity, cell fate determination, system process, nucleic acid binding, DNA binding, transcription factor activity, sequence-specific DNA binding, binding, intracellular, cell, nucleus, nucleobase-containing compound metabolic process, transcription, DNA-templated, regulation of transcription, DNA-templated, transcription from RNA polymerase II promoter,…	GO:0001071, GO:0001709, GO:0003008, GO:0003676, GO:0003677, GO:0003700, GO:0005488, GO:0005622, GO:0005623, GO:0005634, GO:0006139, GO:0006351, GO:0006355, GO:0006366, GO:0006725, GO:0006807, GO:0007275, GO:0007399, GO:0007402, GO:0007417, GO:0007600, GO:0007601, GO:0008152, GO:0009058, GO:0009059, GO:0009889, GO:0009987, GO:0010467, GO:0010468, GO:0010556, GO:0016070, GO:0018130, GO:0019219, GO:…	10.0841	26.8203	5.06329	-2.19797	2.10651e-06	6.1575e-05
ENSG00000137766	UNC13C	chr15	Synaptic vesicle cycle	hsa04721	binding, intracellular, cell, cytoplasm, plasma membrane, transport, exocytosis, cell communication, signal transduction, cell-cell signaling, chemical synaptic transmission, lipid binding, cellular process, membrane, vesicle-mediated transport, diacylglycerol binding, signaling, cell junction, secretion by cell, intracellular signal transduction, presynaptic membrane, ion binding, cation binding…	GO:0005488, GO:0005622, GO:0005623, GO:0005737, GO:0005886, GO:0006810, GO:0006887, GO:0007154, GO:0007165, GO:0007267, GO:0007268, GO:0008289, GO:0009987, GO:0016020, GO:0016192, GO:0019992, GO:0023052, GO:0030054, GO:0032940, GO:0035556, GO:0042734, GO:0043167, GO:0043169, GO:0044424, GO:0044425, GO:0044456, GO:0044459, GO:0044464, GO:0044699, GO:0044700, GO:0044763, GO:0044765, GO:0045202, GO:…	14.9295	38.9527	7.72251	-2.19548	0.00558102	0.0288216
ENSG00000253284	ENSG00000253284	chr12					76.0521	192.059	41.2501	-2.19202	3.71045e-16	2.41709e-13
ENSG00000235703	LINC00894	chrX					46.2347	117.271	24.9237	-2.18976	2.94633e-08	1.93215e-06
ENSG00000279500	ENSG00000279500	chr12					12.0895	31.7702	6.18524	-2.18927	8.88558e-08	4.69821e-06
ENSG00000109339	MAPK10	chr4	cAMP signaling pathway, Hepatitis C, Toll-like receptor signaling pathway, RIG-I-like receptor signaling pathway, Tuberculosis, Hepatitis B, Influenza A, Herpes simplex infection, Wnt signaling pathway, Pathways in cancer, Type II diabetes mellitus, FoxO signaling pathway, Insulin signaling pathway, Adipocytokine signaling pathway, MAPK signaling pathway, Ras signaling pathway, Neurotrophin signa…	hsa04024, hsa05160, hsa04620, hsa04622, hsa05152, hsa05161, hsa05164, hsa05168, hsa04310, hsa05200, hsa04930, hsa04068, hsa04910, hsa04920, hsa04010, hsa04014, hsa04722, hsa04071, hsa04914, hsa05169, hsa04215, hsa04664, hsa04728, hsa05145, hsa04380, hsa05133, hsa05142, hsa04621, hsa04668, hsa04750, hsa04932, hsa04933, hsa05132, hsa01522, hsa04723, hsa04912, hsa04210, hsa04510, hsa05131, hsa04141,…	MAPK cascade, nucleotide binding, activation of MAPK activity, nucleoside binding, purine nucleoside binding, regulation of protein phosphorylation, positive regulation of protein phosphorylation, immune system process, regulation of immune system process, immune response-regulating signaling pathway, immune response-regulating cell surface receptor signaling pathway, catalytic activity, protein …	GO:0000165, GO:0000166, GO:0000187, GO:0001882, GO:0001883, GO:0001932, GO:0001934, GO:0002376, GO:0002682, GO:0002764, GO:0002768, GO:0003824, GO:0004672, GO:0004674, GO:0004702, GO:0004705, GO:0004707, GO:0004708, GO:0004712, GO:0004871, GO:0005057, GO:0005488, GO:0005515, GO:0005524, GO:0005622, GO:0005623, GO:0005634, GO:0005654, GO:0005737, GO:0005739, GO:0005829, GO:0005886, GO:0006139, GO:…	62.982	159.146	34.1327	-2.1885	5.16677e-16	3.10006e-13
ENSG00000271204	ENSG00000271204	chr7					24.6387	63.1281	13.0919	-2.18609	8.18902e-10	8.93348e-08
ENSG00000176678	FOXL1	chr16			RNA polymerase II transcription factor activity, sequence-specific DNA binding, nucleic acid binding transcription factor activity, immune system process, immune system development, nucleic acid binding, DNA binding, transcription factor activity, sequence-specific DNA binding, binding, intracellular, cell, nucleus, proteoglycan metabolic process, nucleobase-containing compound metabolic process,…	GO:0000981, GO:0001071, GO:0002376, GO:0002520, GO:0003676, GO:0003677, GO:0003700, GO:0005488, GO:0005622, GO:0005623, GO:0005634, GO:0006029, GO:0006139, GO:0006351, GO:0006355, GO:0006357, GO:0006366, GO:0006725, GO:0006807, GO:0007154, GO:0007165, GO:0007166, GO:0007267, GO:0007275, GO:0007494, GO:0007495, GO:0007507, GO:0008152, GO:0008301, GO:0009058, GO:0009059, GO:0009100, GO:0009101, GO:…	17.4781	45.1714	9.17015	-2.18266	1.31623e-12	3.37192e-10
ENSG00000187942	LDLRAD2	chr1			membrane, integral component of membrane, intrinsic component of membrane, membrane part	GO:0016020, GO:0016021, GO:0031224, GO:0044425	11.9368	31.3242	6.1206	-2.18254	1.22034e-06	3.91882e-05
ENSG00000162989	KCNJ3	chr2	Oxytocin signaling pathway, Dopaminergic synapse, Circadian entrainment, Retrograde endocannabinoid signaling, Glutamatergic synapse, Cholinergic synapse, Estrogen signaling pathway, Morphine addiction, Serotonergic synapse	hsa04921, hsa04728, hsa04713, hsa04723, hsa04724, hsa04725, hsa04915, hsa05032, hsa04726	receptor activity, transporter activity, ion channel activity, inward rectifier potassium channel activity, voltage-gated ion channel activity, voltage-gated potassium channel activity, cation channel activity, potassium channel activity, binding, protein binding, cell, plasma membrane, integral component of plasma membrane, transport, ion transport, cation transport, potassium ion transport, vol…	GO:0004872, GO:0005215, GO:0005216, GO:0005242, GO:0005244, GO:0005249, GO:0005261, GO:0005267, GO:0005488, GO:0005515, GO:0005623, GO:0005886, GO:0005887, GO:0006810, GO:0006811, GO:0006812, GO:0006813, GO:0008076, GO:0008324, GO:0009628, GO:0009897, GO:0009986, GO:0009987, GO:0010107, GO:0015075, GO:0015077, GO:0015079, GO:0015267, GO:0015276, GO:0015467, GO:0015672, GO:0016020, GO:0016021, GO:…	28.0317	71.4875	14.995	-2.18011	0.000562409	0.00504915
ENSG00000229847	EMX2OS	chr10					7.80875	20.9734	3.85937	-2.17692	0.00166225	0.0116167
ENSG00000230587	LINC02580	chr2					26.1452	66.686	13.9829	-2.17554	1.01596e-08	7.54524e-07
ENSG00000152527	PLEKHH2	chr2			actin binding, binding, protein binding, intracellular, cell, cytoplasm, cytoskeleton, plasma membrane, cell cortex, organelle organization, cytoskeleton organization, actin filament organization, regulation of actin polymerization or depolymerization, cytoskeletal protein binding, actin polymerization or depolymerization, cellular process, negative regulation of organelle organization, actin cyt…	GO:0003779, GO:0005488, GO:0005515, GO:0005622, GO:0005623, GO:0005737, GO:0005856, GO:0005886, GO:0005938, GO:0006996, GO:0007010, GO:0007015, GO:0008064, GO:0008092, GO:0008154, GO:0009987, GO:0010639, GO:0015629, GO:0016020, GO:0016043, GO:0022411, GO:0030027, GO:0030029, GO:0030036, GO:0030042, GO:0030832, GO:0030834, GO:0030835, GO:0030863, GO:0030864, GO:0031252, GO:0032535, GO:0032956, GO:…	65.8412	165.544	35.9304	-2.17302	1.02227e-19	1.79291e-16
ENSG00000149633	KIAA1755	chr20					52.789	133.019	28.72	-2.17293	1.93438e-13	6.30055e-11
ENSG00000272374	ENSG00000272374	chr6					13.1071	34.1376	6.7979	-2.17186	4.2171e-07	1.68981e-05
ENSG00000266341	ENSG00000266341	chr17					8.9713	23.8126	4.51893	-2.16861	6.85169e-06	0.000157056
ENSG00000249669	CARMN	chr5					593.656	1478.47	328.212	-2.16799	2.00195e-08	1.3916e-06
ENSG00000243508	DNAJB6P7	chr3					9.91487	26.1383	5.04785	-2.16583	9.2836e-08	4.83256e-06
ENSG00000239455	ENSG00000239455	chr3					14.6388	37.855	7.674	-2.16333	5.1475e-11	7.67078e-09
ENSG00000232056	ENSG00000232056	chr2					14.8686	38.3676	7.81894	-2.15833	2.97667e-07	1.27332e-05
ENSG00000251073	NUDT19P5	chr4					6.89496	18.5741	3.39122	-2.15625	3.17341e-06	8.46243e-05
ENSG00000101977	MCF2	chrX			guanyl-nucleotide exchange factor activity, Ras guanyl-nucleotide exchange factor activity, Rho guanyl-nucleotide exchange factor activity, binding, protein binding, extracellular region, intracellular, cell, cytoplasm, cytosol, cytoskeleton, apoptotic process, cell communication, signal transduction, small GTPase mediated signal transduction, Ras protein signal transduction, Rho protein signal t…	GO:0005085, GO:0005088, GO:0005089, GO:0005488, GO:0005515, GO:0005576, GO:0005622, GO:0005623, GO:0005737, GO:0005829, GO:0005856, GO:0006915, GO:0007154, GO:0007165, GO:0007264, GO:0007265, GO:0007266, GO:0007275, GO:0007399, GO:0008219, GO:0009966, GO:0009987, GO:0010646, GO:0010941, GO:0010942, GO:0012501, GO:0016020, GO:0016043, GO:0016358, GO:0022008, GO:0023051, GO:0023052, GO:0030030, GO:…	9.3255	24.5832	4.74821	-2.15401	0.000268604	0.0028725
ENSG00000164946	FREM1	chr9			skeletal system development, binding, extracellular region, proteinaceous extracellular matrix, basement membrane, cell communication, cell adhesion, cell-matrix adhesion, multicellular organism development, anatomical structure morphogenesis, organ morphogenesis, cellular process, membrane, integral component of membrane, biological adhesion, carbohydrate binding, extracellular matrix, intrinsic…	GO:0001501, GO:0005488, GO:0005576, GO:0005578, GO:0005604, GO:0007154, GO:0007155, GO:0007160, GO:0007275, GO:0009653, GO:0009887, GO:0009987, GO:0016020, GO:0016021, GO:0022610, GO:0030246, GO:0031012, GO:0031224, GO:0031589, GO:0032501, GO:0032502, GO:0043167, GO:0043169, GO:0044420, GO:0044421, GO:0044425, GO:0044699, GO:0044707, GO:0044763, GO:0044767, GO:0046872, GO:0048513, GO:0048705, GO:…	75.8178	189.256	41.7864	-2.15272	1.42717e-15	7.39531e-13
ENSG00000106125	MINDY4	chr7					13.831	35.7112	7.26694	-2.1508	2.52213e-06	7.05576e-05
ENSG00000167371	PRRT2	chr16			system process, cell, plasma membrane, response to biotic stimulus, membrane, integral component of membrane, cell junction, intrinsic component of membrane, multicellular organismal process, membrane part, cell part, synapse, neurological system process, neuromuscular process controlling posture, response to stimulus, neuromuscular process, cell periphery	GO:0003008, GO:0005623, GO:0005886, GO:0009607, GO:0016020, GO:0016021, GO:0030054, GO:0031224, GO:0032501, GO:0044425, GO:0044464, GO:0045202, GO:0050877, GO:0050884, GO:0050896, GO:0050905, GO:0071944	11.2444	29.296	5.82892	-2.1494	3.0345e-06	8.17167e-05
ENSG00000254165	ENSG00000254165	chr8					17.7035	45.2609	9.43631	-2.14818	1.42163e-09	1.45351e-07
ENSG00000279891	FLJ42393	chr3					56.9595	142.337	31.3461	-2.14775	2.408e-21	6.10027e-18
ENSG00000277007	ENSG00000277007	chr1					18.9048	48.2046	10.1149	-2.1463	5.32122e-08	3.1269e-06
ENSG00000254272	BTF3P3	chr8					5.57614	15.216	2.68419	-2.138	9.28087e-05	0.00125283
ENSG00000259630	FABP5P9	chr15					27.765	69.9023	15.1238	-2.13664	1.84908e-16	1.27755e-13
ENSG00000212128	TAS2R13	chr12	Taste transduction	hsa04742	cytokinesis, detection of chemical stimulus involved in sensory perception of bitter taste, system process, signal transducer activity, receptor activity, transmembrane signaling receptor activity, cell, plasma membrane, cell cycle, cell communication, signal transduction, G-protein coupled receptor signaling pathway, sensory perception, sensory perception of chemical stimulus, taste receptor act…	GO:0000910, GO:0001580, GO:0003008, GO:0004871, GO:0004872, GO:0004888, GO:0005623, GO:0005886, GO:0007049, GO:0007154, GO:0007165, GO:0007186, GO:0007600, GO:0007606, GO:0008527, GO:0009593, GO:0009987, GO:0010564, GO:0016020, GO:0016021, GO:0022402, GO:0023052, GO:0031224, GO:0032465, GO:0032467, GO:0032501, GO:0033038, GO:0038023, GO:0042221, GO:0044425, GO:0044464, GO:0044699, GO:0044700, GO:…	9.2005	24.1232	4.7237	-2.134	2.91231e-07	1.25468e-05
ENSG00000256436	TAS2R31	chr12	Taste transduction	hsa04742	detection of chemical stimulus involved in sensory perception of bitter taste, system process, signal transducer activity, receptor activity, transmembrane signaling receptor activity, cell, plasma membrane, cell communication, signal transduction, G-protein coupled receptor signaling pathway, sensory perception, sensory perception of chemical stimulus, taste receptor activity, detection of chemi…	GO:0001580, GO:0003008, GO:0004871, GO:0004872, GO:0004888, GO:0005623, GO:0005886, GO:0007154, GO:0007165, GO:0007186, GO:0007600, GO:0007606, GO:0008527, GO:0009593, GO:0009987, GO:0016020, GO:0016021, GO:0023052, GO:0031224, GO:0032501, GO:0033038, GO:0038023, GO:0042221, GO:0044425, GO:0044464, GO:0044699, GO:0044700, GO:0044763, GO:0050789, GO:0050794, GO:0050877, GO:0050896, GO:0050906, GO:…	6.87545	18.3387	3.43648	-2.124	9.86371e-07	3.317e-05
ENSG00000257342	ENSG00000257342	chr12					8.49255	22.2692	4.35955	-2.11824	7.07169e-05	0.00101469
ENSG00000254897	ENSG00000254897	chr11					6.44627	17.2423	3.20747	-2.11626	0.000658815	0.00570755
ENSG00000287897	ENSG00000287897	chr11					7.81991	20.6004	3.98578	-2.11516	4.84156e-05	0.000750886
ENSG00000226310	ENSG00000226310	chrX					7.8693	20.7128	4.01625	-2.11386	8.87038e-06	0.000195974
ENSG00000272316	ENSG00000272316	chr6					15.5301	39.463	8.35022	-2.11353	9.27712e-07	3.16644e-05
ENSG00000149451	ADAM33	chr20			catalytic activity, endopeptidase activity, metalloendopeptidase activity, binding, protein binding, proteolysis, metabolic process, peptidase activity, metallopeptidase activity, zinc ion binding, membrane, integral component of membrane, hydrolase activity, protein metabolic process, intrinsic component of membrane, ion binding, cation binding, macromolecule metabolic process, primary metabolic…	GO:0003824, GO:0004175, GO:0004222, GO:0005488, GO:0005515, GO:0006508, GO:0008152, GO:0008233, GO:0008237, GO:0008270, GO:0016020, GO:0016021, GO:0016787, GO:0019538, GO:0031224, GO:0043167, GO:0043169, GO:0043170, GO:0044238, GO:0044425, GO:0046872, GO:0046914, GO:0070011, GO:0071704	52.5305	129.88	29.3255	-2.10965	1.51614e-09	1.54322e-07
ENSG00000279277	ENSG00000279277	chr3					15.8385	40.147	8.54594	-2.10783	8.16533e-08	4.44318e-06
ENSG00000281969	ENSG00000281969	chr6					16.3065	41.2845	8.81306	-2.10735	4.81018e-08	2.871e-06
ENSG00000283563	ENSG00000283563	chr3					17.907	45.0379	9.76773	-2.09611	1.00421e-06	3.3621e-05
ENSG00000164283	ESM1	chr5			angiogenesis, regulation of cell growth, blood vessel development, vasculature development, sprouting angiogenesis, receptor binding, hepatocyte growth factor receptor binding, integrin binding, binding, protein binding, insulin-like growth factor binding, extracellular region, cell communication, signal transduction, cell surface receptor signaling pathway, enzyme linked receptor protein signali…	GO:0001525, GO:0001558, GO:0001568, GO:0001944, GO:0002040, GO:0005102, GO:0005171, GO:0005178, GO:0005488, GO:0005515, GO:0005520, GO:0005576, GO:0007154, GO:0007165, GO:0007166, GO:0007167, GO:0007169, GO:0007275, GO:0008283, GO:0008284, GO:0009653, GO:0009966, GO:0009967, GO:0009987, GO:0010646, GO:0010647, GO:0016043, GO:0016049, GO:0019838, GO:0023051, GO:0023052, GO:0023056, GO:0032403, GO:…	5.40842	14.5977	2.65164	-2.09472	7.13694e-05	0.00102212
ENSG00000224660	SH3BP5-AS1	chr3					80.3167	196.871	45.3505	-2.0939	7.32646e-12	1.47826e-09
ENSG00000285106	ENSG00000285106	chr7					15.4035	38.9104	8.35144	-2.0935	0.000200202	0.00228687
ENSG00000263089	ENSG00000263089	chr17					6.48728	17.1906	3.27628	-2.08877	3.58856e-05	0.000597657
ENSG00000237406	NDUFA9P1	chr22					5.33637	14.3795	2.62344	-2.08557	3.12347e-05	0.000533446
ENSG00000253438	PCAT1	chr8					11.9073	30.3106	6.38631	-2.08372	2.66136e-05	0.00046712
ENSG00000198914	POU3F3	chr2			nucleic acid binding transcription factor activity, urogenital system development, metanephros development, kidney development, nucleic acid binding, DNA binding, transcription factor activity, sequence-specific DNA binding, binding, protein binding, intracellular, cell, nucleus, nucleobase-containing compound metabolic process, transcription, DNA-templated, regulation of transcription, DNA-templ…	GO:0001071, GO:0001655, GO:0001656, GO:0001822, GO:0003676, GO:0003677, GO:0003700, GO:0005488, GO:0005515, GO:0005622, GO:0005623, GO:0005634, GO:0006139, GO:0006351, GO:0006355, GO:0006357, GO:0006366, GO:0006725, GO:0006807, GO:0006915, GO:0006928, GO:0007275, GO:0007399, GO:0007417, GO:0007420, GO:0008152, GO:0008219, GO:0008283, GO:0008284, GO:0009058, GO:0009059, GO:0009888, GO:0009889, GO:…	5.32548	14.3221	2.62649	-2.07897	0.00660129	0.0326202
ENSG00000143127	ITGA10	chr1	PI3K-Akt signaling pathway, Regulation of actin cytoskeleton, Dilated cardiomyopathy, Focal adhesion, Hypertrophic cardiomyopathy (HCM), ECM-receptor interaction, Arrhythmogenic right ventricular cardiomyopathy (ARVC)	hsa04151, hsa04810, hsa05414, hsa04510, hsa05410, hsa04512, hsa05412	binding, protein binding, collagen binding, cell, plasma membrane, integral component of plasma membrane, cell communication, cell adhesion, cell-matrix adhesion, signal transduction, cell surface receptor signaling pathway, integrin-mediated signaling pathway, integrin complex, cellular process, membrane, integral component of membrane, cellular component organization, biological adhesion, signa…	GO:0005488, GO:0005515, GO:0005518, GO:0005623, GO:0005886, GO:0005887, GO:0007154, GO:0007155, GO:0007160, GO:0007165, GO:0007166, GO:0007229, GO:0008305, GO:0009987, GO:0016020, GO:0016021, GO:0016043, GO:0022610, GO:0023052, GO:0030198, GO:0031224, GO:0031226, GO:0031589, GO:0032403, GO:0032991, GO:0034680, GO:0043062, GO:0043167, GO:0043169, GO:0043234, GO:0043235, GO:0044425, GO:0044459, GO:…	27.04	66.8978	15.0827	-2.07786	1.56058e-09	1.58138e-07
ENSG00000231887	PRH1	chr12	Salivary secretion	hsa04970	binding, protein binding, extracellular region, extracellular space, extracellular region part	GO:0005488, GO:0005515, GO:0005576, GO:0005615, GO:0044421	20.2773	50.4835	11.2154	-2.0754	5.54685e-09	4.59884e-07
ENSG00000286272	ENSG00000286272	chr2					9.01443	23.222	4.75216	-2.07414	0.000120987	0.00154365
ENSG00000285961	ENSG00000285961	chr6					7.30852	19.0876	3.77481	-2.07279	0.00626225	0.0314047
ENSG00000227486	ENSG00000227486	chrX					26.7343	65.967	14.9645	-2.06859	8.35747e-13	2.26846e-10
ENSG00000243789	JMJD7	chr15			binding, protein binding	GO:0005488, GO:0005515	5.7348	15.2577	2.87793	-2.06777	4.49411e-05	0.000708615
ENSG00000196912	ANKRD36B	chr2			binding, protein binding	GO:0005488, GO:0005515	44.7936	109.51	25.3788	-2.06672	1.57773e-06	4.83498e-05
ENSG00000233098	CCDC144NL-AS1	chr17					17.8028	44.3721	9.83199	-2.06651	4.23218e-06	0.000107814
ENSG00000271327	ENSG00000271327	chr12					14.9281	37.4301	8.17752	-2.06606	7.13424e-05	0.00102212
ENSG00000250280	ENSG00000250280	chr12					48.1236	117.47	27.3196	-2.06465	2.86559e-14	1.1667e-11
ENSG00000262312	ENSG00000262312	chr16					6.25693	16.5	3.18399	-2.06441	0.000124811	0.00157743
ENSG00000261208	ENSG00000261208	chr14					9.56031	24.4586	5.09083	-2.06344	4.74333e-05	0.000738715
ENSG00000275481	ENSG00000275481	chr12					9.38563	24.0241	4.9941	-2.0617	0.000150118	0.00182471
ENSG00000147724	FAM135B	chr8			catalytic activity, lipid metabolic process, metabolic process, cellular process, hydrolase activity, hydrolase activity, acting on ester bonds, cellular metabolic process, primary metabolic process, cellular lipid metabolic process, single-organism process, single-organism metabolic process, single-organism cellular process, carboxylic ester hydrolase activity, organic substance metabolic process	GO:0003824, GO:0006629, GO:0008152, GO:0009987, GO:0016787, GO:0016788, GO:0044237, GO:0044238, GO:0044255, GO:0044699, GO:0044710, GO:0044763, GO:0052689, GO:0071704	5.00902	13.4668	2.47167	-2.05905	0.00249148	0.0158189
ENSG00000203647	ENSG00000203647	chr3					5.0512	13.5554	2.49994	-2.05615	0.00017399	0.00204378
ENSG00000183098	GPC6	chr13			lytic vacuole, retinoid metabolic process, establishment of planar polarity, morphogenesis of a polarized epithelium, glycoprotein binding, morphogenesis of an epithelium, signal transducer activity, receptor activity, binding, extracellular region, proteinaceous extracellular matrix, extracellular space, intracellular, cell, nucleus, cytoplasm, lysosome, vacuole, vacuolar lumen, Golgi apparatus,…	GO:0000323, GO:0001523, GO:0001736, GO:0001738, GO:0001948, GO:0002009, GO:0004871, GO:0004872, GO:0005488, GO:0005576, GO:0005578, GO:0005615, GO:0005622, GO:0005623, GO:0005634, GO:0005737, GO:0005764, GO:0005773, GO:0005775, GO:0005794, GO:0005796, GO:0005886, GO:0005887, GO:0006022, GO:0006023, GO:0006024, GO:0006026, GO:0006027, GO:0006629, GO:0006720, GO:0006721, GO:0006807, GO:0006928, GO:…	49.3246	119.972	28.1305	-2.05407	2.28999e-08	1.54931e-06
ENSG00000254936	ENSG00000254936	chr8					13.2977	33.3317	7.28746	-2.05054	7.29646e-08	4.06747e-06
ENSG00000260337	ENSG00000260337	chr15					7.6135	19.681	3.99323	-2.05026	1.06496e-05	0.00022745
ENSG00000197584	KCNMB2	chr3	Insulin secretion, cGMP-PKG signaling pathway, Vascular smooth muscle contraction	hsa04911, hsa04022, hsa04270	action potential, system process, circulatory system process, vascular process in circulatory system, transporter activity, ion channel activity, calcium activated cation channel activity, cation channel activity, potassium channel activity, detection of calcium ion, cell, plasma membrane, integral component of plasma membrane, transport, ion transport, cation transport, potassium ion transport, …	GO:0001508, GO:0003008, GO:0003013, GO:0003018, GO:0005215, GO:0005216, GO:0005227, GO:0005261, GO:0005267, GO:0005513, GO:0005623, GO:0005886, GO:0005887, GO:0006810, GO:0006811, GO:0006812, GO:0006813, GO:0007154, GO:0007267, GO:0007268, GO:0008015, GO:0008076, GO:0008200, GO:0008324, GO:0009593, GO:0009987, GO:0010035, GO:0010038, GO:0015075, GO:0015077, GO:0015079, GO:0015267, GO:0015269, GO:…	22.4728	55.3276	12.6164	-2.04849	1.57507e-11	2.78384e-09
ENSG00000259972	ENSG00000259972	chr16					28.5163	69.7851	16.1356	-2.04645	8.73033e-08	4.66163e-06
ENSG00000286715	ENSG00000286715	chr10					5.22959	13.9383	2.61698	-2.04616	2.49655e-05	0.000445046
ENSG00000214216	IQCJ	chr3					12.3142	30.9091	6.73569	-2.04437	6.84378e-06	0.000157056
ENSG00000218537	MIF-AS1	chr22					7.53642	19.4227	3.97053	-2.0387	3.5806e-05	0.000596767
ENSG00000271538	LINC02427	chr4					7.96324	20.442	4.2196	-2.03843	0.00356424	0.020678
ENSG00000207044	RNU6-1226P	chr6					5.16659	13.7382	2.5951	-2.03546	3.46425e-05	0.000580772
ENSG00000278864	ENSG00000278864	chr17					15.0864	37.4014	8.39192	-2.03167	2.31383e-08	1.56081e-06
ENSG00000165449	SLC16A9	chr10			transporter activity, organic acid transmembrane transporter activity, binding, protein binding, cell, plasma membrane, organic acid metabolic process, transport, ion transport, anion transport, monocarboxylic acid transmembrane transporter activity, metabolic process, cellular process, secondary active transmembrane transporter activity, symporter activity, organic anion transport, monocarboxyli…	GO:0005215, GO:0005342, GO:0005488, GO:0005515, GO:0005623, GO:0005886, GO:0006082, GO:0006810, GO:0006811, GO:0006820, GO:0008028, GO:0008152, GO:0009987, GO:0015291, GO:0015293, GO:0015711, GO:0015718, GO:0016020, GO:0016021, GO:0022804, GO:0022857, GO:0022891, GO:0022892, GO:0031224, GO:0044237, GO:0044281, GO:0044425, GO:0044464, GO:0044699, GO:0044710, GO:0044763, GO:0046415, GO:0046942, GO:…	30.9832	75.294	17.69	-2.02931	2.88685e-05	0.000500154
ENSG00000261326	LINC01355	chr1					32.2151	78.2259	18.4118	-2.02904	1.0655e-13	3.79585e-11
ENSG00000115665	SLC5A7	chr2	Cholinergic synapse, Choline metabolism in cancer	hsa04725, hsa05231	regulation of neurotransmitter levels, transporter activity, choline:sodium symporter activity, binding, intracellular, cell, cytoplasm, endosome, early endosome, vacuole, plasma membrane, integral component of plasma membrane, nitrogen compound metabolic process, transport, ion transport, cation transport, sodium ion transport, neurotransmitter transport, cell communication, cell-cell signaling,…	GO:0001505, GO:0005215, GO:0005307, GO:0005488, GO:0005622, GO:0005623, GO:0005737, GO:0005768, GO:0005769, GO:0005773, GO:0005886, GO:0005887, GO:0006807, GO:0006810, GO:0006811, GO:0006812, GO:0006814, GO:0006836, GO:0007154, GO:0007267, GO:0007268, GO:0007269, GO:0007271, GO:0007274, GO:0008021, GO:0008152, GO:0008291, GO:0008292, GO:0008324, GO:0008519, GO:0009058, GO:0009987, GO:0012505, GO:…	8.33152	21.2531	4.45505	-2.02834	0.0010607	0.00825113
ENSG00000214021	TTLL3	chr3			nucleotide binding, microtubule cytoskeleton organization, cell morphogenesis, microtubule bundle formation, nucleoside binding, purine nucleoside binding, catalytic activity, binding, ATP binding, intracellular, cell, cytoplasm, cytoskeleton, microtubule, cilium, axoneme, cellular protein modification process, organelle organization, cytoskeleton organization, microtubule-based process, metaboli…	GO:0000166, GO:0000226, GO:0000902, GO:0001578, GO:0001882, GO:0001883, GO:0003824, GO:0005488, GO:0005524, GO:0005622, GO:0005623, GO:0005737, GO:0005856, GO:0005874, GO:0005929, GO:0005930, GO:0006464, GO:0006996, GO:0007010, GO:0007017, GO:0008152, GO:0009653, GO:0009987, GO:0010927, GO:0015630, GO:0016043, GO:0016874, GO:0016879, GO:0016881, GO:0017076, GO:0018094, GO:0019538, GO:0022607, GO:…	63.5651	152.948	36.7504	-2.02788	4.66914e-07	1.8323e-05
ENSG00000249485	RBBP4P1	chr5					8.71444	22.1389	4.6871	-2.02456	3.22859e-06	8.56949e-05
ENSG00000261366	MANEA-DT	chr6					8.45123	21.5063	4.5347	-2.02375	0.000460784	0.00434845
ENSG00000248624	ENSG00000248624	chr5					7.16243	18.433	3.78126	-2.02304	1.23086e-05	0.000254431
ENSG00000235257	ITGA9-AS1	chr3					41.3364	99.7937	23.7992	-2.02304	1.01717e-18	1.15957e-15
ENSG00000238902	ENSG00000238902	chr3					6.84302	17.6605	3.59778	-2.02098	3.97049e-05	0.000643385
ENSG00000252316	RNY4	chr7					7.17116	18.4158	3.79778	-2.01679	4.75126e-06	0.000116734
ENSG00000241288	LINC02614	chr3					13.6144	33.7079	7.58637	-2.01514	5.25527e-07	2.0343e-05
ENSG00000273448	ENSG00000273448	chr7					9.60766	24.1824	5.23524	-2.0139	3.72609e-05	0.000613836
ENSG00000163531	NFASC	chr1	Cell adhesion molecules (CAMs)	hsa04514	cell morphogenesis, cell morphogenesis involved in differentiation, protein localization to paranode region of axon, system process, binding, protein binding, extracellular region, intracellular, cell, plasma membrane, microvillus, cell-cell junction, adherens junction, cell-substrate adherens junction, focal adhesion, protein targeting, protein targeting to membrane, transport, intracellular pro…	GO:0000902, GO:0000904, GO:0002175, GO:0003008, GO:0005488, GO:0005515, GO:0005576, GO:0005622, GO:0005623, GO:0005886, GO:0005902, GO:0005911, GO:0005912, GO:0005924, GO:0005925, GO:0006605, GO:0006612, GO:0006810, GO:0006886, GO:0006928, GO:0006935, GO:0007009, GO:0007043, GO:0007154, GO:0007155, GO:0007272, GO:0007275, GO:0007399, GO:0007409, GO:0007411, GO:0007422, GO:0008104, GO:0008366, GO:…	249.254	593.021	146.124	-2.01348	1.39596e-17	1.38382e-14
ENSG00000250072	SH3TC2-DT	chr5					19.2896	47.1518	10.9309	-2.01289	1.676e-05	0.000324662
ENSG00000285650	ENSG00000285650	chr9					5.90739	15.3864	3.06368	-2.01164	0.00168544	0.011723
ENSG00000279203	ENSG00000279203	chr19					7.11793	18.2387	3.78172	-2.00841	8.80722e-05	0.00120272
ENSG00000286721	ENSG00000286721	chr5					5.61029	14.6633	2.89439	-2.00792	0.00126606	0.0094605
ENSG00000119681	LTBP2	chr14			binding, calcium ion binding, protein binding, glycosaminoglycan binding, extracellular region, proteinaceous extracellular matrix, extracellular space, intracellular, cell, protein targeting, transport, intracellular protein transport, cell communication, signal transduction, cell surface receptor signaling pathway, enzyme linked receptor protein signaling pathway, transmembrane receptor protein…	GO:0005488, GO:0005509, GO:0005515, GO:0005539, GO:0005576, GO:0005578, GO:0005615, GO:0005622, GO:0005623, GO:0006605, GO:0006810, GO:0006886, GO:0007154, GO:0007165, GO:0007166, GO:0007167, GO:0007178, GO:0007179, GO:0008104, GO:0008201, GO:0009306, GO:0009719, GO:0009987, GO:0010033, GO:0015031, GO:0016043, GO:0019838, GO:0023052, GO:0030198, GO:0031012, GO:0031982, GO:0031988, GO:0032940, GO:…	443.695	1052.41	261.082	-2.00697	3.49719e-11	5.65503e-09
ENSG00000106686	SPATA6L	chr9					13.6	33.5792	7.60622	-2.00645	1.26097e-07	6.33264e-06
ENSG00000175170	FAM182B	chr20					6.58343	16.9536	3.47236	-2.00517	1.692e-05	0.000327205
ENSG00000168621	GDNF	chr5			MAPK cascade, cell morphogenesis, cell morphogenesis involved in differentiation, neurotransmitter uptake, regulation of neurotransmitter levels, urogenital system development, metanephros development, ureteric bud development, branching involved in ureteric bud morphogenesis, ameboidal-type cell migration, neural crest cell migration, organ induction, morphogenesis of a branching structure, kidn…	GO:0000165, GO:0000902, GO:0000904, GO:0001504, GO:0001505, GO:0001655, GO:0001656, GO:0001657, GO:0001658, GO:0001667, GO:0001755, GO:0001759, GO:0001763, GO:0001822, GO:0001823, GO:0001838, GO:0001941, GO:0001963, GO:0002009, GO:0002064, GO:0003002, GO:0003008, GO:0003012, GO:0003156, GO:0003337, GO:0003338, GO:0003339, GO:0003382, GO:0005085, GO:0005088, GO:0005102, GO:0005488, GO:0005515, GO:…	5.07206	13.3659	2.58391	-2.00304	6.0596e-05	0.000897718
ENSG00000005513	SOX8	chr16			reproduction, regulatory region DNA binding, transcription regulatory region sequence-specific DNA binding, RNA polymerase II regulatory region sequence-specific DNA binding, RNA polymerase II core promoter sequence-specific DNA binding, RNA polymerase II transcription factor activity, sequence-specific DNA binding, RNA polymerase II regulatory region DNA binding, core promoter sequence-specific …	GO:0000003, GO:0000975, GO:0000976, GO:0000977, GO:0000979, GO:0000981, GO:0001012, GO:0001046, GO:0001047, GO:0001067, GO:0001071, GO:0001503, GO:0001649, GO:0001654, GO:0001655, GO:0001656, GO:0001657, GO:0001658, GO:0001667, GO:0001701, GO:0001754, GO:0001755, GO:0001763, GO:0001822, GO:0001823, GO:0001838, GO:0002009, GO:0002064, GO:0003006, GO:0003338, GO:0003407, GO:0003676, GO:0003677, GO:…	9.4323	23.6813	5.15759	-2.00298	2.40023e-05	0.000431928
ENSG00000279166	ENSG00000279166	chr2					34.2901	82.4317	19.8476	-2.00072	2.8737e-08	1.89914e-06
ENSG00000286782	ENSG00000286782	chr9					5.34201	13.9736	2.75252	-1.99649	0.000659225	0.00570844
ENSG00000255710	ENSG00000255710	chr11					13.1482	32.3649	7.38321	-1.99276	1.15846e-06	3.75183e-05
ENSG00000167210	LOXHD1	chr18			system process, transporter activity, ion channel activity, cation channel activity, calcium channel activity, cell, transport, ion transport, cation transport, calcium ion transport, sensory perception, sensory perception of sound, cation transmembrane transporter activity, detection of external stimulus, detection of abiotic stimulus, response to external stimulus, response to mechanical stimul…	GO:0003008, GO:0005215, GO:0005216, GO:0005261, GO:0005262, GO:0005623, GO:0006810, GO:0006811, GO:0006812, GO:0006816, GO:0007600, GO:0007605, GO:0008324, GO:0009581, GO:0009582, GO:0009605, GO:0009612, GO:0009628, GO:0015075, GO:0015085, GO:0015267, GO:0016020, GO:0022803, GO:0022838, GO:0022857, GO:0022890, GO:0022891, GO:0022892, GO:0030001, GO:0032420, GO:0032421, GO:0032501, GO:0034220, GO:…	29.8846	71.818	17.3046	-1.99209	2.93734e-12	6.43956e-10
ENSG00000282989	PDCL3P2	chr8					6.24543	16.077	3.29596	-1.991	0.000709094	0.00603193
ENSG00000237711	MTCO3P11	chr9					5.0167	13.1725	2.56996	-1.98911	0.00045725	0.00432585
ENSG00000213197	NUDCP1	chr2					5.94944	15.3635	3.12523	-1.98793	0.000197116	0.00226069
ENSG00000231728	TMSB15B-AS1	chrX					8.43973	21.2253	4.60405	-1.98766	1.65628e-05	0.000322211
ENSG00000250001	ENSG00000250001	chr5					8.5606	21.5082	4.67631	-1.98743	0.000167673	0.00198904
ENSG00000224934	ENSG00000224934	chr10					17.2933	42.0257	9.87354	-1.98438	9.09869e-08	4.77995e-06
ENSG00000189431	RASSF10	chr11			spindle pole, intracellular, cell, cytoplasm, microtubule organizing center, spindle, cytosol, cytoskeleton, cell communication, signal transduction, cellular process, microtubule cytoskeleton, signaling, organelle, non-membrane-bounded organelle, intracellular organelle, intracellular non-membrane-bounded organelle, organelle part, intracellular part, cytoskeletal part, cytoplasmic part, intrace…	GO:0000922, GO:0005622, GO:0005623, GO:0005737, GO:0005815, GO:0005819, GO:0005829, GO:0005856, GO:0007154, GO:0007165, GO:0009987, GO:0015630, GO:0023052, GO:0043226, GO:0043228, GO:0043229, GO:0043232, GO:0044422, GO:0044424, GO:0044430, GO:0044444, GO:0044446, GO:0044464, GO:0044699, GO:0044700, GO:0044763, GO:0050789, GO:0050794, GO:0050896, GO:0051716, GO:0065007	8.12345	20.4487	4.42587	-1.98297	0.000172062	0.00202836
ENSG00000245067	IGFBP7-AS1	chr4					6.43056	16.4656	3.42004	-1.98239	2.89509e-05	0.000500819
ENSG00000256837	CACNA1C-IT1	chr12					26.2239	62.9207	15.2149	-1.97896	2.34488e-07	1.04625e-05
ENSG00000237298	TTN-AS1	chr2					577.358	1356.81	343.522	-1.97861	1.36805e-07	6.81039e-06
ENSG00000233967	ENSG00000233967	chr6					19.2931	46.6326	11.0913	-1.97798	3.75378e-07	1.5421e-05
ENSG00000257815	PRANCR	chr12					36.583	87.2134	21.3938	-1.9779	7.75377e-09	6.01313e-07
ENSG00000261490	ENSG00000261490	chr4					30.7212	73.4417	17.9051	-1.97734	9.36064e-07	3.18541e-05
ENSG00000237870	ENSG00000237870	chr7					6.59577	16.8068	3.53246	-1.97406	7.54608e-06	0.000170685
ENSG00000230470	ENSG00000230470	chr1					7.52655	18.9637	4.09542	-1.9701	0.000950128	0.0075771
ENSG00000279425	ENSG00000279425	chr19					22.3134	53.5482	12.943	-1.96799	1.7326e-10	2.38116e-08
ENSG00000256188	TAS2R30	chr12	Taste transduction	hsa04742	detection of chemical stimulus involved in sensory perception of bitter taste, system process, signal transducer activity, receptor activity, transmembrane signaling receptor activity, cell, plasma membrane, cell communication, signal transduction, G-protein coupled receptor signaling pathway, sensory perception, sensory perception of chemical stimulus, taste receptor activity, detection of chemi…	GO:0001580, GO:0003008, GO:0004871, GO:0004872, GO:0004888, GO:0005623, GO:0005886, GO:0007154, GO:0007165, GO:0007186, GO:0007600, GO:0007606, GO:0008527, GO:0009593, GO:0009987, GO:0016020, GO:0016021, GO:0023052, GO:0031224, GO:0032501, GO:0033038, GO:0038023, GO:0042221, GO:0044425, GO:0044464, GO:0044699, GO:0044700, GO:0044763, GO:0050789, GO:0050794, GO:0050877, GO:0050896, GO:0050906, GO:…	12.2048	29.8907	6.89904	-1.96742	6.39987e-09	5.15608e-07
ENSG00000213700	RPL17P50	chr10					10.2273	25.2607	5.71727	-1.96696	9.21111e-07	3.14862e-05
ENSG00000228526	MIR34AHG	chr1					20.2216	48.6302	11.699	-1.9665	1.84633e-05	0.000351681
ENSG00000272668	ENSG00000272668	chr1					51.2759	121.22	30.2926	-1.96559	0.00267168	0.0166277
ENSG00000140506	LMAN1L	chr15	Protein processing in endoplasmic reticulum	hsa04141	binding, intracellular, cell, cytoplasm, endoplasmic reticulum-Golgi intermediate compartment, membrane, integral component of membrane, carbohydrate binding, organelle membrane, intrinsic component of membrane, endoplasmic reticulum-Golgi intermediate compartment membrane, organelle, membrane-bounded organelle, intracellular organelle, intracellular membrane-bounded organelle, organelle part, in…	GO:0005488, GO:0005622, GO:0005623, GO:0005737, GO:0005793, GO:0016020, GO:0016021, GO:0030246, GO:0031090, GO:0031224, GO:0033116, GO:0043226, GO:0043227, GO:0043229, GO:0043231, GO:0044422, GO:0044424, GO:0044425, GO:0044444, GO:0044464, GO:0098588	6.42203	16.3468	3.44459	-1.96455	0.00157756	0.011153
ENSG00000169031	COL4A3	chr2	PI3K-Akt signaling pathway, Pathways in cancer, Amoebiasis, AGE-RAGE signaling pathway in diabetic complications, Focal adhesion, Small cell lung cancer, ECM-receptor interaction, Protein digestion and absorption	hsa04151, hsa05200, hsa05146, hsa04933, hsa04510, hsa05222, hsa04512, hsa04974	angiogenesis, blood vessel development, urogenital system development, kidney development, vasculature development, system process, circulatory system process, enzyme inhibitor activity, endopeptidase inhibitor activity, receptor binding, integrin binding, structural molecule activity, extracellular matrix structural constituent, binding, protein binding, extracellular region, proteinaceous extra…	GO:0001525, GO:0001568, GO:0001655, GO:0001822, GO:0001944, GO:0003008, GO:0003013, GO:0004857, GO:0004866, GO:0005102, GO:0005178, GO:0005198, GO:0005201, GO:0005488, GO:0005515, GO:0005576, GO:0005578, GO:0005581, GO:0005587, GO:0005604, GO:0005622, GO:0005623, GO:0005737, GO:0005783, GO:0005788, GO:0006508, GO:0006915, GO:0006919, GO:0007154, GO:0007155, GO:0007165, GO:0007166, GO:0007275, GO:…	81.5695	191.947	48.4562	-1.96398	1.52261e-11	2.75521e-09
ENSG00000248734	ENSG00000248734	chr5					9.01789	22.3979	5.00388	-1.96241	4.15418e-07	1.67115e-05
ENSG00000225673	ENSG00000225673	chr3					5.14529	13.3487	2.68427	-1.96146	5.80981e-05	0.000866909
ENSG00000230590	FTX	chrX					657.07	1535.19	393.636	-1.96076	2.22891e-33	2.54095e-29
ENSG00000134201	GSTM5	chr1	Platinum drug resistance, Glutathione metabolism, Metabolism of xenobiotics by cytochrome P450, Drug metabolism - cytochrome P450, Chemical carcinogenesis	hsa01524, hsa00480, hsa00980, hsa00982, hsa05204	catalytic activity, glutathione transferase activity, binding, protein binding, intracellular, cell, cytoplasm, cytosol, peptide metabolic process, cellular modified amino acid metabolic process, glutathione metabolic process, sulfur compound metabolic process, nitrogen compound metabolic process, metabolic process, biosynthetic process, cellular process, transferase activity, transferase activit…	GO:0003824, GO:0004364, GO:0005488, GO:0005515, GO:0005622, GO:0005623, GO:0005737, GO:0005829, GO:0006518, GO:0006575, GO:0006749, GO:0006790, GO:0006807, GO:0008152, GO:0009058, GO:0009987, GO:0016740, GO:0016765, GO:0034641, GO:0043603, GO:0044237, GO:0044249, GO:0044272, GO:0044424, GO:0044444, GO:0044464, GO:0044699, GO:0044710, GO:0044711, GO:0044763, GO:0071704, GO:1901564, GO:1901566, GO:…	8.65285	21.4901	4.80169	-1.95474	5.32487e-05	0.000809533
ENSG00000274598	ENSG00000274598	chr12					9.0587	22.4323	5.04661	-1.9543	1.66918e-05	0.000323617
ENSG00000229124	VIM-AS1	chr10					17.0625	41.0688	9.8606	-1.95365	0.000642408	0.0056054
ENSG00000272168	CASC15	chr6					44.176	104.175	26.1762	-1.95237	6.73111e-19	8.52608e-16
ENSG00000276517	ENSG00000276517	chr2					20.3571	48.7123	11.8505	-1.95178	6.85976e-12	1.40903e-09
ENSG00000225649	ENSG00000225649	chr2					8.48608	21.0603	4.71381	-1.94893	5.28855e-06	0.000127327
ENSG00000279311	ENSG00000279311	chr3					5.02037	12.9839	2.63131	-1.94521	0.000650153	0.0056535
ENSG00000265413	ENSG00000265413	chr18					10.4946	25.6904	5.93584	-1.94418	2.11468e-07	9.64327e-06
ENSG00000124920	MYRF	chr11			nucleic acid binding transcription factor activity, system process, nucleic acid binding, DNA binding, transcription factor activity, sequence-specific DNA binding, catalytic activity, binding, intracellular, cell, nucleus, cytoplasm, endoplasmic reticulum, endoplasmic reticulum membrane, nucleobase-containing compound metabolic process, transcription, DNA-templated, regulation of transcription, …	GO:0001071, GO:0003008, GO:0003676, GO:0003677, GO:0003700, GO:0003824, GO:0005488, GO:0005622, GO:0005623, GO:0005634, GO:0005737, GO:0005783, GO:0005789, GO:0006139, GO:0006351, GO:0006355, GO:0006508, GO:0006725, GO:0006807, GO:0007009, GO:0007272, GO:0007275, GO:0007399, GO:0007417, GO:0008152, GO:0008233, GO:0008366, GO:0009058, GO:0009059, GO:0009889, GO:0009891, GO:0009893, GO:0009987, GO:…	5.78525	14.7518	3.09527	-1.94349	0.00948478	0.0425193
ENSG00000251254	GTF2F2P1	chr4					6.34265	16.0229	3.43858	-1.9393	0.000110569	0.00143809
ENSG00000287527	ENSG00000287527	chr5					21.0991	50.2025	12.368	-1.93743	4.43351e-06	0.000111449
ENSG00000286314	ENSG00000286314	chr5					7.05533	17.6614	3.8735	-1.93703	1.91092e-05	0.000360669
ENSG00000187634	SAMD11	chr1			intracellular, cell, nucleus, organelle, membrane-bounded organelle, intracellular organelle, intracellular membrane-bounded organelle, intracellular part, cell part	GO:0005622, GO:0005623, GO:0005634, GO:0043226, GO:0043227, GO:0043229, GO:0043231, GO:0044424, GO:0044464	8.27264	20.4774	4.61121	-1.93643	4.10312e-06	0.000105232
ENSG00000230910	ENSG00000230910	chr6					12.7564	30.8623	7.32461	-1.9364	8.70368e-05	0.00119114
ENSG00000271590	ENSG00000271590	chr2					6.87951	17.2432	3.7704	-1.93518	0.00039356	0.00386607
ENSG00000269997	ENSG00000269997	chr12					8.11797	20.0649	4.53389	-1.92847	0.000146782	0.00179745
ENSG00000284052	ENSG00000284052	chr2					22.0084	52.1533	12.9649	-1.92835	3.8148e-08	2.40935e-06
ENSG00000288025	ENSG00000288025	chr4					18.2341	43.4098	10.6814	-1.92667	2.21098e-05	0.000404903
ENSG00000239704	CDRT4	chr17			binding, protein binding	GO:0005488, GO:0005515	6.23933	15.7113	3.39774	-1.92599	4.59454e-05	0.000720423
ENSG00000243175	RPSAP36	chr4					11.2236	27.2156	6.42604	-1.92583	5.7704e-07	2.19275e-05
ENSG00000223704	LINC01422	chr22					11.9356	28.8485	6.86174	-1.92474	2.85489e-05	0.000495747
ENSG00000270956	ENSG00000270956	chr2					7.91308	19.5647	4.41758	-1.92445	2.10919e-05	0.00038939
ENSG00000279342	ENSG00000279342	chr11					39.5926	92.6159	23.6857	-1.92308	2.74299e-12	6.1314e-10
ENSG00000147145	LPAR4	chrX	Neuroactive ligand-receptor interaction, PI3K-Akt signaling pathway, Pathways in cancer, Rap1 signaling pathway, Phospholipase D signaling pathway	hsa04080, hsa04151, hsa05200, hsa04015, hsa04072	signal transducer activity, receptor activity, transmembrane signaling receptor activity, G-protein coupled receptor activity, binding, phospholipid binding, cell, plasma membrane, integral component of plasma membrane, cell communication, signal transduction, G-protein coupled receptor signaling pathway, lipid binding, cellular process, membrane, integral component of membrane, signaling, intrin…	GO:0004871, GO:0004872, GO:0004888, GO:0004930, GO:0005488, GO:0005543, GO:0005623, GO:0005886, GO:0005887, GO:0007154, GO:0007165, GO:0007186, GO:0008289, GO:0009987, GO:0016020, GO:0016021, GO:0023052, GO:0031224, GO:0031226, GO:0035727, GO:0038023, GO:0044425, GO:0044459, GO:0044464, GO:0044699, GO:0044700, GO:0044763, GO:0045125, GO:0050789, GO:0050794, GO:0050896, GO:0051716, GO:0060089, GO:…	8.8893	21.8016	5.01561	-1.92235	8.37113e-05	0.00116237
ENSG00000229989	MIR181A1HG	chr1					15.9341	38.0379	9.30295	-1.92182	1.93075e-05	0.000362314
ENSG00000278716	ENSG00000278716	chr16					5.28257	13.4726	2.82556	-1.91958	3.1345e-05	0.000534929
ENSG00000183160	TMEM119	chr12			reproduction, skeletal system development, ossification, osteoblast differentiation, developmental process involved in reproduction, intracellular, cell, cytoplasm, endoplasmic reticulum, endoplasmic reticulum membrane, plasma membrane, multicellular organism development, gamete generation, spermatogenesis, cell proliferation, positive regulation of cell proliferation, tissue development, cellula…	GO:0000003, GO:0001501, GO:0001503, GO:0001649, GO:0003006, GO:0005622, GO:0005623, GO:0005737, GO:0005783, GO:0005789, GO:0005886, GO:0007275, GO:0007276, GO:0007283, GO:0008283, GO:0008284, GO:0009888, GO:0009987, GO:0012505, GO:0016020, GO:0016021, GO:0019953, GO:0022412, GO:0022414, GO:0030154, GO:0030278, GO:0030282, GO:0030500, GO:0030501, GO:0031214, GO:0031224, GO:0032501, GO:0032502, GO:…	11.2018	27.0984	6.43286	-1.9185	2.62812e-05	0.000462354
ENSG00000260807	CEROX1	chr16			intracellular, cell, cytoplasm, endoplasmic reticulum, endoplasmic reticulum membrane, Golgi apparatus, carbohydrate metabolic process, alcohol metabolic process, cellular protein modification process, protein glycosylation, lipid metabolic process, neutral lipid metabolic process, acylglycerol metabolic process, triglyceride metabolic process, transport, ER to Golgi vesicle-mediated transport, d…	GO:0005622, GO:0005623, GO:0005737, GO:0005783, GO:0005789, GO:0005794, GO:0005975, GO:0006066, GO:0006464, GO:0006486, GO:0006629, GO:0006638, GO:0006639, GO:0006641, GO:0006810, GO:0006888, GO:0007586, GO:0008104, GO:0008152, GO:0008202, GO:0008203, GO:0009058, GO:0009059, GO:0009100, GO:0009101, GO:0009306, GO:0009987, GO:0010467, GO:0012505, GO:0015031, GO:0016020, GO:0016021, GO:0016125, GO:…	9.54196	23.2516	5.42907	-1.9154	4.72435e-06	0.000116376
ENSG00000214193	SH3D21	chr1			extracellular region, vesicle, membrane-bounded vesicle, organelle, membrane-bounded organelle, extracellular organelle, extracellular region part, extracellular exosome, extracellular vesicle	GO:0005576, GO:0031982, GO:0031988, GO:0043226, GO:0043227, GO:0043230, GO:0044421, GO:0070062, GO:1903561	40.2672	93.8732	24.1854	-1.91341	6.61273e-12	1.37064e-09
ENSG00000153347	FAM81B	chr5			binding, protein binding, intracellular, cell, nucleus, organelle, membrane-bounded organelle, intracellular organelle, intracellular membrane-bounded organelle, intracellular part, cell part	GO:0005488, GO:0005515, GO:0005622, GO:0005623, GO:0005634, GO:0043226, GO:0043227, GO:0043229, GO:0043231, GO:0044424, GO:0044464	44.2079	102.809	26.6274	-1.90976	0.000164415	0.0019606
ENSG00000053524	MCF2L2	chr3			guanyl-nucleotide exchange factor activity, Ras guanyl-nucleotide exchange factor activity, Rho guanyl-nucleotide exchange factor activity, cell communication, signal transduction, small GTPase mediated signal transduction, Ras protein signal transduction, Rho protein signal transduction, regulation of signal transduction, cellular process, regulation of cell communication, regulation of signalin…	GO:0005085, GO:0005088, GO:0005089, GO:0007154, GO:0007165, GO:0007264, GO:0007265, GO:0007266, GO:0009966, GO:0009987, GO:0010646, GO:0023051, GO:0023052, GO:0035023, GO:0035556, GO:0043085, GO:0043087, GO:0043547, GO:0044093, GO:0044699, GO:0044700, GO:0044763, GO:0046578, GO:0048583, GO:0050789, GO:0050790, GO:0050794, GO:0050896, GO:0051056, GO:0051336, GO:0051345, GO:0051716, GO:0065007, GO:…	6.14505	15.3988	3.36891	-1.90825	2.32662e-05	0.000422348
ENSG00000271208	ENSG00000271208	chr6					5.35697	13.5717	2.89256	-1.90437	0.000315957	0.00325964
ENSG00000104415	CCN4	chr8			regulation of cell growth, receptor binding, integrin binding, binding, protein binding, insulin-like growth factor binding, glycosaminoglycan binding, extracellular region, proteinaceous extracellular matrix, extracellular space, intracellular, cell, cytoplasm, cell communication, cell adhesion, signal transduction, cell surface receptor signaling pathway, cell-cell signaling, heparin binding, c…	GO:0001558, GO:0005102, GO:0005178, GO:0005488, GO:0005515, GO:0005520, GO:0005539, GO:0005576, GO:0005578, GO:0005615, GO:0005622, GO:0005623, GO:0005737, GO:0007154, GO:0007155, GO:0007165, GO:0007166, GO:0007267, GO:0008201, GO:0008219, GO:0009987, GO:0010941, GO:0016043, GO:0016049, GO:0016055, GO:0019838, GO:0022610, GO:0023052, GO:0031012, GO:0032403, GO:0040007, GO:0040008, GO:0044421, GO:…	13.1113	31.3398	7.64274	-1.90375	7.85196e-05	0.00110441
ENSG00000092758	COL9A3	chr20	PI3K-Akt signaling pathway, Focal adhesion, ECM-receptor interaction, Protein digestion and absorption	hsa04151, hsa04510, hsa04512, hsa04974	reproduction, developmental process involved in reproduction, structural molecule activity, extracellular matrix structural constituent, extracellular region, proteinaceous extracellular matrix, collagen trimer, FACIT collagen trimer, collagen type IX trimer, intracellular, cell, cytoplasm, endoplasmic reticulum, endoplasmic reticulum lumen, multicellular organism development, sex differentiation…	GO:0000003, GO:0003006, GO:0005198, GO:0005201, GO:0005576, GO:0005578, GO:0005581, GO:0005593, GO:0005594, GO:0005622, GO:0005623, GO:0005737, GO:0005783, GO:0005788, GO:0007275, GO:0007548, GO:0008406, GO:0008584, GO:0008585, GO:0009987, GO:0012505, GO:0016043, GO:0022414, GO:0030020, GO:0030198, GO:0031012, GO:0031974, GO:0032501, GO:0032502, GO:0032991, GO:0043062, GO:0043226, GO:0043227, GO:…	11.6073	27.8865	6.72354	-1.90306	0.000488692	0.00453672
ENSG00000270562	ENSG00000270562	chr3					6.15721	15.3988	3.38473	-1.90303	0.00017205	0.00202836
ENSG00000204929	ENSG00000204929	chr2					5.26285	13.3429	2.83883	-1.9016	0.000501616	0.00463878
ENSG00000279608	ENSG00000279608	chr9					85.8416	197.84	52.2421	-1.90097	3.62467e-11	5.81989e-09
ENSG00000238061	ENSG00000238061	chr1					6.11815	15.2931	3.36568	-1.89998	6.44286e-05	0.000942253
ENSG00000264235	MYL12-AS1	chr18					6.72576	16.6781	3.74005	-1.89899	0.000202808	0.00230624
ENSG00000278991	ENSG00000278991	chr15					8.4769	20.6774	4.81674	-1.89791	1.84407e-06	5.50326e-05
ENSG00000259275	ENSG00000259275	chr15					6.5698	16.3124	3.64702	-1.89743	0.000102057	0.00135206
ENSG00000279159	ENSG00000279159	chr22					15.2231	36.096	8.96123	-1.89687	3.02994e-05	0.000519028
ENSG00000244879	GABPB1-AS1	chr15					192.639	441.635	117.94	-1.89588	2.0091e-05	0.000373939
ENSG00000164128	NPY1R	chr4	cAMP signaling pathway, Neuroactive ligand-receptor interaction, Regulation of lipolysis in adipocytes	hsa04024, hsa04080, hsa04923	peptide YY receptor activity, pancreatic polypeptide receptor activity, peptide receptor activity, heart morphogenesis, system process, muscle system process, circulatory system process, vascular process in circulatory system, outflow tract morphogenesis, signal transducer activity, receptor activity, transmembrane signaling receptor activity, G-protein coupled receptor activity, neuropeptide Y r…	GO:0001601, GO:0001602, GO:0001653, GO:0003007, GO:0003008, GO:0003012, GO:0003013, GO:0003018, GO:0003151, GO:0004871, GO:0004872, GO:0004888, GO:0004930, GO:0004983, GO:0005488, GO:0005515, GO:0005622, GO:0005623, GO:0005737, GO:0005829, GO:0005886, GO:0005887, GO:0005975, GO:0005996, GO:0006006, GO:0006810, GO:0006873, GO:0006874, GO:0006875, GO:0006936, GO:0006939, GO:0007154, GO:0007165, GO:…	11.8635	28.3891	6.90582	-1.89429	5.78666e-08	3.35714e-06
ENSG00000213782	DDX47	chr12			nucleotide binding, nucleoside binding, purine nucleoside binding, nucleic acid binding, RNA binding, RNA helicase activity, catalytic activity, ATP-dependent RNA helicase activity, helicase activity, binding, protein binding, ATP binding, intracellular, cell, nucleus, nucleoplasm, nucleolus, nucleobase-containing compound metabolic process, rRNA processing, RNA processing, mRNA processing, cellu…	GO:0000166, GO:0001882, GO:0001883, GO:0003676, GO:0003723, GO:0003724, GO:0003824, GO:0004004, GO:0004386, GO:0005488, GO:0005515, GO:0005524, GO:0005622, GO:0005623, GO:0005634, GO:0005654, GO:0005730, GO:0006139, GO:0006364, GO:0006396, GO:0006397, GO:0006725, GO:0006807, GO:0006915, GO:0007154, GO:0007165, GO:0007166, GO:0008026, GO:0008152, GO:0008186, GO:0008219, GO:0008380, GO:0008625, GO:…	6.09263	15.1988	3.36079	-1.89322	6.85705e-05	0.000990125
ENSG00000254141	ENSG00000254141	chr8					13.9521	33.1479	8.19341	-1.89312	3.2368e-08	2.09063e-06
ENSG00000212127	TAS2R14	chr12	Taste transduction	hsa04742	detection of chemical stimulus involved in sensory perception of bitter taste, system process, signal transducer activity, receptor activity, transmembrane signaling receptor activity, cell, plasma membrane, cell communication, signal transduction, G-protein coupled receptor signaling pathway, sensory perception, sensory perception of chemical stimulus, taste receptor activity, detection of chemi…	GO:0001580, GO:0003008, GO:0004871, GO:0004872, GO:0004888, GO:0005623, GO:0005886, GO:0007154, GO:0007165, GO:0007186, GO:0007600, GO:0007606, GO:0008527, GO:0009593, GO:0009987, GO:0016020, GO:0016021, GO:0023052, GO:0031224, GO:0032501, GO:0033038, GO:0038023, GO:0042221, GO:0044425, GO:0044464, GO:0044699, GO:0044700, GO:0044763, GO:0050789, GO:0050794, GO:0050877, GO:0050896, GO:0050906, GO:…	9.07877	22.0141	5.19818	-1.8926	1.26006e-05	0.000258589
ENSG00000279616	ENSG00000279616	chr6					9.04894	21.9437	5.18053	-1.89229	3.77669e-05	0.000619665
ENSG00000238273	ENSG00000238273	chr2					13.0922	31.1643	7.67059	-1.89126	7.65164e-07	2.71134e-05
ENSG00000286676	ACTBP4	chr5					5.01746	12.7304	2.70359	-1.89037	0.000324983	0.0033212
ENSG00000077616	NAALAD2	chr11			regulation of neurotransmitter levels, catalytic activity, aminopeptidase activity, carboxypeptidase activity, binding, cell, plasma membrane, organic acid metabolic process, proteolysis, cellular amino acid metabolic process, nitrogen compound metabolic process, metabolic process, peptidase activity, serine-type peptidase activity, metallopeptidase activity, exopeptidase activity, dipeptidyl-pep…	GO:0001505, GO:0003824, GO:0004177, GO:0004180, GO:0005488, GO:0005623, GO:0005886, GO:0006082, GO:0006508, GO:0006520, GO:0006807, GO:0008152, GO:0008233, GO:0008236, GO:0008237, GO:0008238, GO:0008239, GO:0008652, GO:0009056, GO:0009058, GO:0009987, GO:0016020, GO:0016021, GO:0016053, GO:0016787, GO:0016805, GO:0016810, GO:0016811, GO:0017171, GO:0019538, GO:0019752, GO:0031224, GO:0042133, GO:…	13.4507	31.9702	7.89487	-1.89012	1.0991e-06	3.60567e-05
ENSG00000253591	KCNIP1-AS1	chr5					5.84198	14.5977	3.21527	-1.88763	8.88638e-05	0.00120965
ENSG00000231615	ENSG00000231615	chr1					14.6611	34.6855	8.65373	-1.88618	2.06012e-08	1.41905e-06
ENSG00000259498	TPM1-AS	chr15					14.9137	35.2589	8.8102	-1.88598	0.0007459	0.00629405
ENSG00000251323	LINC02728	chr11					5.06828	12.8247	2.74137	-1.88561	0.000117898	0.00150846
ENSG00000282728	PGR-AS1	chr11					10.8552	26.0029	6.31093	-1.88499	1.21851e-07	6.17378e-06
ENSG00000241344	RPL21P47	chr4					7.16996	17.6079	4.03857	-1.88483	0.000987317	0.00780271
ENSG00000250539	KRT8P33	chr5					17.8367	41.8846	10.6223	-1.88356	1.02305e-09	1.06509e-07
ENSG00000165124	SVEP1	chr9			chromatin binding, binding, calcium ion binding, extracellular region, intracellular, cell, cytoplasm, cell adhesion, membrane, biological adhesion, ion binding, cation binding, intracellular part, cell part, macromolecular complex binding, metal ion binding	GO:0003682, GO:0005488, GO:0005509, GO:0005576, GO:0005622, GO:0005623, GO:0005737, GO:0007155, GO:0016020, GO:0022610, GO:0043167, GO:0043169, GO:0044424, GO:0044464, GO:0044877, GO:0046872	237.646	541.782	146.405	-1.88059	1.64117e-05	0.000319817
ENSG00000228486	C2orf92	chr2					17.1364	40.2355	10.2066	-1.87954	3.205e-06	8.53668e-05
ENSG00000154263	ABCA10	chr17	ABC transporters	hsa02010	nucleotide binding, nucleoside binding, purine nucleoside binding, catalytic activity, transporter activity, binding, ATP binding, intracellular, cell, transport, lipid transport, lipid localization, primary active transmembrane transporter activity, P-P-bond-hydrolysis-driven transmembrane transporter activity, membrane, integral component of membrane, pyrophosphatase activity, hydrolase activit…	GO:0000166, GO:0001882, GO:0001883, GO:0003824, GO:0005215, GO:0005488, GO:0005524, GO:0005622, GO:0005623, GO:0006810, GO:0006869, GO:0010876, GO:0015399, GO:0015405, GO:0016020, GO:0016021, GO:0016462, GO:0016787, GO:0016817, GO:0016818, GO:0016820, GO:0016887, GO:0017076, GO:0017111, GO:0022804, GO:0022857, GO:0030554, GO:0031224, GO:0032549, GO:0032550, GO:0032553, GO:0032555, GO:0032559, GO:…	145.09	330.929	89.3381	-1.87747	2.84696e-09	2.62101e-07
ENSG00000214188	ST7-OT4	chr7					24.9646	57.9855	15.0583	-1.87704	6.84702e-10	7.72831e-08
ENSG00000119771	KLHL29	chr2			ubiquitin ligase complex, catalytic activity, ubiquitin-protein transferase activity, intracellular, cell, cellular protein modification process, metabolic process, cellular process, protein ubiquitination, transferase activity, protein metabolic process, ubiquitin-like protein transferase activity, cullin-RING ubiquitin ligase complex, Cul3-RING ubiquitin ligase complex, protein modification by …	GO:0000151, GO:0003824, GO:0004842, GO:0005622, GO:0005623, GO:0006464, GO:0008152, GO:0009987, GO:0016567, GO:0016740, GO:0019538, GO:0019787, GO:0031461, GO:0031463, GO:0032446, GO:0032991, GO:0036211, GO:0043170, GO:0043234, GO:0043412, GO:0044237, GO:0044238, GO:0044260, GO:0044267, GO:0044424, GO:0044464, GO:0070647, GO:0071704, GO:1902494, GO:1990234	23.4635	54.5446	14.1392	-1.87536	2.76106e-06	7.57548e-05
ENSG00000255837	TAS2R20	chr12	Taste transduction	hsa04742	detection of chemical stimulus involved in sensory perception of bitter taste, system process, signal transducer activity, receptor activity, transmembrane signaling receptor activity, cell, plasma membrane, cell communication, signal transduction, G-protein coupled receptor signaling pathway, sensory perception, sensory perception of chemical stimulus, taste receptor activity, detection of chemi…	GO:0001580, GO:0003008, GO:0004871, GO:0004872, GO:0004888, GO:0005623, GO:0005886, GO:0007154, GO:0007165, GO:0007186, GO:0007600, GO:0007606, GO:0008527, GO:0009593, GO:0009987, GO:0016020, GO:0016021, GO:0023052, GO:0031224, GO:0032501, GO:0033038, GO:0038023, GO:0042221, GO:0044425, GO:0044464, GO:0044699, GO:0044700, GO:0044763, GO:0050789, GO:0050794, GO:0050877, GO:0050896, GO:0050906, GO:…	9.17794	22.1084	5.29882	-1.87526	4.77475e-06	0.000117185
ENSG00000236790	LINC00299	chr2					7.0239	17.2136	3.967	-1.87457	1.47616e-05	0.000294695
ENSG00000240291	ENSG00000240291	chr10					8.82679	21.3024	5.0841	-1.87408	5.85469e-05	0.000871225
ENSG00000232931	LINC00342	chr2					99.6784	227.481	61.3376	-1.8739	2.07041e-12	4.75003e-10
ENSG00000281404	LINC01176	chr7					8.9129	21.4958	5.13804	-1.87381	9.15106e-05	0.00123806
ENSG00000249604	ENSG00000249604	chr4					5.28963	13.2658	2.89677	-1.87221	0.000389034	0.00383484
ENSG00000276564	ENSG00000276564	chr16					8.35091	20.206	4.79439	-1.87174	2.17364e-05	0.000399347
ENSG00000153162	BMP6	chr6	Hippo signaling pathway, Ovarian steroidogenesis, TGF-beta signaling pathway	hsa04390, hsa04913, hsa04350	reproduction, negative regulation of transcription from RNA polymerase II promoter, MAPK cascade, response to acid chemical, skeletal system development, ossification, osteoblast differentiation, eye development, urogenital system development, kidney development, regulation of protein phosphorylation, positive regulation of protein phosphorylation, endothelial cell proliferation, regulation of en…	GO:0000003, GO:0000122, GO:0000165, GO:0001101, GO:0001501, GO:0001503, GO:0001649, GO:0001654, GO:0001655, GO:0001822, GO:0001932, GO:0001934, GO:0001935, GO:0001936, GO:0001938, GO:0001958, GO:0002062, GO:0002064, GO:0002065, GO:0002066, GO:0002067, GO:0002068, GO:0002237, GO:0002376, GO:0002831, GO:0002833, GO:0003006, GO:0003008, GO:0003158, GO:0003309, GO:0003323, GO:0005102, GO:0005125, GO:…	34.7154	79.9833	21.135	-1.87129	1.05276e-08	7.76794e-07
ENSG00000286190	ENSG00000286190	chr17					6.50111	16.0057	3.64975	-1.87079	3.84284e-05	0.000627627
ENSG00000227279	ENSG00000227279	chr18					7.45406	18.1632	4.24134	-1.87033	0.000925356	0.00743352
ENSG00000111181	SLC6A12	chr12			amino acid transmembrane transport, transporter activity, sodium:amino acid symporter activity, neurotransmitter transporter activity, neurotransmitter:sodium symporter activity, gamma-aminobutyric acid:sodium symporter activity, organic acid transmembrane transporter activity, organic acid:sodium symporter activity, cation:amino acid symporter activity, binding, protein binding, cell, plasma mem…	GO:0003333, GO:0005215, GO:0005283, GO:0005326, GO:0005328, GO:0005332, GO:0005342, GO:0005343, GO:0005416, GO:0005488, GO:0005515, GO:0005623, GO:0005886, GO:0005887, GO:0006810, GO:0006811, GO:0006820, GO:0006836, GO:0006865, GO:0006884, GO:0006950, GO:0006970, GO:0006972, GO:0007154, GO:0007267, GO:0007268, GO:0008028, GO:0008324, GO:0008361, GO:0009628, GO:0009987, GO:0009992, GO:0010033, GO:…	7.00977	17.125	3.97519	-1.86516	8.3061e-05	0.00115475
ENSG00000270661	ENSG00000270661	chr6					10.9795	26.1029	6.44243	-1.8646	4.89396e-06	0.000119212
ENSG00000274578	ENSG00000274578	chr18					8.82613	21.2311	5.10464	-1.8646	5.93714e-05	0.000881294
ENSG00000229739	PDC-AS1	chr1					13.9824	32.8832	8.31217	-1.86338	2.84938e-07	1.23275e-05
ENSG00000274602	PI4KAP1	chr22					9.89688	23.6402	5.77387	-1.86296	0.00297254	0.0180011
ENSG00000139289	PHLDA1	chr12			G2/M transition of mitotic cell cycle, mitotic cell cycle, binding, protein binding, intracellular, cell, nucleus, nucleolus, cytoplasm, cytosol, apoptotic process, cell cycle, multicellular organism development, nervous system development, central nervous system development, brain development, metabolic process, cell death, biosynthetic process, macromolecule biosynthetic process, glycoprotein m…	GO:0000086, GO:0000278, GO:0005488, GO:0005515, GO:0005622, GO:0005623, GO:0005634, GO:0005730, GO:0005737, GO:0005829, GO:0006915, GO:0007049, GO:0007275, GO:0007399, GO:0007417, GO:0007420, GO:0008152, GO:0008219, GO:0009058, GO:0009059, GO:0009100, GO:0009101, GO:0009987, GO:0010941, GO:0010942, GO:0012501, GO:0016023, GO:0021872, GO:0021879, GO:0021953, GO:0022008, GO:0022402, GO:0030154, GO:…	342.598	775.629	212.689	-1.86171	1.32479e-13	4.57656e-11
ENSG00000184313	MROH7	chr1			extracellular region, extracellular space, membrane, integral component of membrane, intrinsic component of membrane, extracellular region part, membrane part	GO:0005576, GO:0005615, GO:0016020, GO:0016021, GO:0031224, GO:0044421, GO:0044425	46.6389	106.673	28.6286	-1.86159	1.97371e-06	5.82156e-05
ENSG00000243696	ENSG00000243696	chr3					6.12323	15.0987	3.43058	-1.86138	0.000158158	0.0019009
ENSG00000166762	CATSPER2	chr15			reproduction, action potential, transporter activity, ion channel activity, calcium activated cation channel activity, voltage-gated ion channel activity, voltage-gated calcium channel activity, cation channel activity, calcium channel activity, binding, protein binding, cell, plasma membrane, voltage-gated calcium channel complex, cilium, transport, ion transport, cation transport, calcium ion t…	GO:0000003, GO:0001508, GO:0005215, GO:0005216, GO:0005227, GO:0005244, GO:0005245, GO:0005261, GO:0005262, GO:0005488, GO:0005515, GO:0005623, GO:0005886, GO:0005891, GO:0005929, GO:0006810, GO:0006811, GO:0006812, GO:0006816, GO:0006928, GO:0007275, GO:0007276, GO:0007283, GO:0007338, GO:0008037, GO:0008324, GO:0009566, GO:0009719, GO:0009725, GO:0009987, GO:0009988, GO:0010033, GO:0014070, GO:…	23.4747	54.3121	14.2235	-1.8613	9.14366e-05	0.00123798
ENSG00000236567	TCF3P1	chr9					10.5555	25.1141	6.18789	-1.86119	9.61093e-06	0.000209292
ENSG00000251286	ENSG00000251286	chr4					15.8885	37.1252	9.51746	-1.85796	4.2735e-05	0.000682802
ENSG00000248019	FAM13A-AS1	chr4					96.7385	219.597	59.8809	-1.85735	1.198e-12	3.10392e-10
ENSG00000264112	ENSG00000264112	chr17					77.3475	175.71	47.8387	-1.85529	6.80493e-07	2.49441e-05
ENSG00000100181	TPTEP1	chr22					21.0453	48.7038	12.7477	-1.85416	5.79807e-05	0.000866291
ENSG00000226318	RPS3AP38	chr10					5.69543	14.0851	3.17851	-1.85207	0.000409307	0.00397115
ENSG00000272690	LINC02018	chr3					9.5591	22.7865	5.59086	-1.85161	4.12415e-05	0.000663121
ENSG00000282961	PRNCR1	chr8					7.27349	17.6318	4.16599	-1.85065	4.2659e-05	0.000682066
ENSG00000248309	MEF2C-AS1	chr5					27.4605	63.0746	16.7762	-1.8498	7.17019e-08	4.01672e-06
ENSG00000207497	Y_RNA	chr4					8.43584	20.2347	4.89619	-1.84857	0.00142676	0.0103412
ENSG00000204584	ENSG00000204584	chr17					10.8836	25.743	6.4258	-1.84854	5.31683e-05	0.000809533
ENSG00000261226	ENSG00000261226	chr16					6.38463	15.5989	3.62035	-1.84501	0.000615666	0.00543234
ENSG00000128573	FOXP2	chr7			negative regulation of transcription from RNA polymerase II promoter, regulatory region DNA binding, transcription regulatory region sequence-specific DNA binding, RNA polymerase II regulatory region sequence-specific DNA binding, RNA polymerase II core promoter proximal region sequence-specific DNA binding, RNA polymerase II transcription factor activity, sequence-specific DNA binding, transcrip…	GO:0000122, GO:0000975, GO:0000976, GO:0000977, GO:0000978, GO:0000981, GO:0000982, GO:0000987, GO:0001012, GO:0001067, GO:0001071, GO:0001078, GO:0001159, GO:0001227, GO:0001654, GO:0002053, GO:0003008, GO:0003676, GO:0003677, GO:0003690, GO:0003700, GO:0005488, GO:0005515, GO:0005622, GO:0005623, GO:0005634, GO:0006139, GO:0006351, GO:0006355, GO:0006357, GO:0006366, GO:0006725, GO:0006807, GO:…	67.0833	152.033	41.5983	-1.84498	1.56266e-11	2.78348e-09
ENSG00000266777	SH3GL1P1	chr17					5.12294	12.76	2.83183	-1.84437	0.00491283	0.0261956
ENSG00000236194	ENSG00000236194	chr17					5.84823	14.3737	3.29058	-1.84122	0.0017516	0.0120472
ENSG00000247373	TMED2-DT	chr12					11.0646	26.0618	6.56541	-1.83877	0.000220336	0.00245897
ENSG00000262903	ENSG00000262903	chr17					8.68441	20.7192	5.07398	-1.83825	0.000783915	0.00651833
ENSG00000166473	PKD1L2	chr16			transporter activity, ion channel activity, cation channel activity, calcium channel activity, binding, calcium ion binding, transport, ion transport, cation transport, calcium ion transport, cation transmembrane transporter activity, detection of external stimulus, detection of abiotic stimulus, response to external stimulus, response to mechanical stimulus, response to abiotic stimulus, ion tra…	GO:0005215, GO:0005216, GO:0005261, GO:0005262, GO:0005488, GO:0005509, GO:0006810, GO:0006811, GO:0006812, GO:0006816, GO:0008324, GO:0009581, GO:0009582, GO:0009605, GO:0009612, GO:0009628, GO:0015075, GO:0015085, GO:0015267, GO:0016020, GO:0016021, GO:0022803, GO:0022838, GO:0022857, GO:0022890, GO:0022891, GO:0022892, GO:0030001, GO:0030246, GO:0031224, GO:0034220, GO:0043167, GO:0043169, GO:…	84.5185	190.652	52.6784	-1.83608	0.00229997	0.0148168
ENSG00000205085	FAM71F2	chr7			intracellular, cell, nucleus, organelle, membrane-bounded organelle, intracellular organelle, intracellular membrane-bounded organelle, intracellular part, cell part	GO:0005622, GO:0005623, GO:0005634, GO:0043226, GO:0043227, GO:0043229, GO:0043231, GO:0044424, GO:0044464	37.4705	85.1772	23.1585	-1.83477	2.65153e-10	3.43493e-08
ENSG00000281026	N4BP2L2-IT2	chr13					126.457	284.503	79.0436	-1.83465	3.40277e-19	4.84895e-16
ENSG00000250891	LINC02208	chr5					122.16	274.874	76.3457	-1.83462	6.27419e-09	5.0908e-07
ENSG00000260862	ENSG00000260862	chr16					15.7995	36.6242	9.55204	-1.83414	2.29056e-05	0.000416133
ENSG00000117122	MFAP2	chr1			microfibril, eye development, extracellular region, proteinaceous extracellular matrix, multicellular organism development, sensory organ development, anatomical structure morphogenesis, embryo development, post-embryonic development, post-embryonic morphogenesis, organ morphogenesis, cellular process, cellular component organization, extracellular matrix organization, extracellular matrix, multi…	GO:0001527, GO:0001654, GO:0005576, GO:0005578, GO:0007275, GO:0007423, GO:0009653, GO:0009790, GO:0009791, GO:0009886, GO:0009887, GO:0009987, GO:0016043, GO:0030198, GO:0031012, GO:0032501, GO:0032502, GO:0043062, GO:0043205, GO:0044420, GO:0044421, GO:0044699, GO:0044707, GO:0044763, GO:0044767, GO:0048048, GO:0048050, GO:0048513, GO:0048562, GO:0048563, GO:0048568, GO:0048569, GO:0048592, GO:…	8.73482	20.8004	5.11514	-1.8339	8.4369e-05	0.00116645
ENSG00000250069	ENSG00000250069	chr5					5.96339	14.5805	3.37826	-1.83131	5.95767e-05	0.000883767
ENSG00000287431	RENO1	chr17					11.8741	27.8052	7.09478	-1.83127	0.00115333	0.00880047
ENSG00000214140	PRCD	chr17			system process, intracellular, cell, cytoplasm, sensory perception, visual perception, membrane, integral component of membrane, intrinsic component of membrane, multicellular organismal process, intracellular part, membrane part, cell part, neurological system process, response to stimulus, sensory perception of light stimulus	GO:0003008, GO:0005622, GO:0005623, GO:0005737, GO:0007600, GO:0007601, GO:0016020, GO:0016021, GO:0031224, GO:0032501, GO:0044424, GO:0044425, GO:0044464, GO:0050877, GO:0050896, GO:0050953	12.3262	28.8122	7.3804	-1.83081	8.69405e-05	0.0011909
ENSG00000275807	ENSG00000275807	chr16					5.25688	12.996	2.93513	-1.83053	0.00143483	0.0103888
ENSG00000279289	ENSG00000279289	chr6					54.7262	123.586	34.0683	-1.8289	1.44251e-11	2.65235e-09
ENSG00000197816	CCDC180	chr9					30.2214	68.783	18.653	-1.82813	3.53747e-05	0.000591308
ENSG00000224003	YES1P1	chr22					7.65094	18.3329	4.44634	-1.8277	1.17059e-05	0.000244574
ENSG00000177103	DSCAML1	chr11			cell morphogenesis, cell morphogenesis involved in differentiation, skeletal system development, cell fate determination, regionalization, binding, protein binding, extracellular region, extracellular space, cell, plasma membrane, cell adhesion, homophilic cell adhesion via plasma membrane adhesion molecules, multicellular organism development, pattern specification process, nervous system develo…	GO:0000902, GO:0000904, GO:0001501, GO:0001709, GO:0003002, GO:0005488, GO:0005515, GO:0005576, GO:0005615, GO:0005623, GO:0005886, GO:0007155, GO:0007156, GO:0007275, GO:0007389, GO:0007399, GO:0007409, GO:0007417, GO:0007420, GO:0009653, GO:0009790, GO:0009792, GO:0009887, GO:0009953, GO:0009986, GO:0009987, GO:0016020, GO:0016021, GO:0016043, GO:0022008, GO:0022610, GO:0030030, GO:0030054, GO:…	16.3638	37.7901	9.93597	-1.82661	2.14658e-05	0.000395331
ENSG00000250334	LINC00989	chr4					12.4266	28.9772	7.46138	-1.8249	6.85705e-05	0.000990125
ENSG00000283122	HYMAI	chr6					7.62536	18.2444	4.43966	-1.82285	0.000124193	0.00157489
ENSG00000243970	PPIEL	chr1					21.8758	50.0375	13.4272	-1.82276	0.00041502	0.00401121
ENSG00000203801	LINC00222	chr6					6.20655	15.0749	3.54606	-1.82212	0.00024767	0.00268643
ENSG00000272568	ENSG00000272568	chr7					6.30259	15.2864	3.60746	-1.82162	0.00852064	0.0392545
ENSG00000203593	ENSG00000203593	chr12					44.6105	100.664	27.7944	-1.81995	7.0367e-11	1.03508e-08
ENSG00000224066	ENSG00000224066	chr1					5.4308	13.3315	3.06061	-1.81942	0.001743	0.0120062
ENSG00000244227	LRRC77P	chr3					93.3573	209.281	58.5803	-1.81941	1.6713e-14	7.32802e-12
ENSG00000106278	PTPRZ1	chr7	Epithelial cell signaling in Helicobacter pylori infection	hsa05120	cell morphogenesis, cell morphogenesis involved in differentiation, ruffle, neuron migration, regulation of protein phosphorylation, positive regulation of protein phosphorylation, hematopoietic progenitor cell differentiation, immune system process, immune system development, system process, catalytic activity, phosphoprotein phosphatase activity, protein tyrosine phosphatase activity, signal tr…	GO:0000902, GO:0000904, GO:0001726, GO:0001764, GO:0001932, GO:0001934, GO:0002244, GO:0002376, GO:0002520, GO:0003008, GO:0003824, GO:0004721, GO:0004725, GO:0004871, GO:0004872, GO:0004888, GO:0005001, GO:0005488, GO:0005515, GO:0005576, GO:0005578, GO:0005615, GO:0005622, GO:0005623, GO:0005737, GO:0005886, GO:0005887, GO:0006464, GO:0006468, GO:0006470, GO:0006793, GO:0006796, GO:0006928, GO:…	28.9072	65.6469	17.8853	-1.81928	5.02708e-08	2.97708e-06
ENSG00000276115	ENSG00000276115	chr12					6.68135	16.1114	3.85233	-1.81821	7.56109e-05	0.00107039
ENSG00000260855	ENSG00000260855	chr1					26.2873	59.7805	16.2393	-1.8179	1.6976e-05	0.000328011
ENSG00000224822	THRB-IT1	chr3					9.48589	22.3562	5.62481	-1.81785	2.3747e-05	0.000428687
ENSG00000203737	GPR52	chr1			dopamine neurotransmitter receptor activity, coupled via Gs, synaptic transmission, dopaminergic, system process, signal transducer activity, receptor activity, transmembrane signaling receptor activity, G-protein coupled receptor activity, dopamine neurotransmitter receptor activity, binding, cell, plasma membrane, integral component of plasma membrane, cell communication, signal transduction, G…	GO:0001588, GO:0001963, GO:0003008, GO:0004871, GO:0004872, GO:0004888, GO:0004930, GO:0004952, GO:0005488, GO:0005623, GO:0005886, GO:0005887, GO:0007154, GO:0007165, GO:0007186, GO:0007187, GO:0007188, GO:0007189, GO:0007191, GO:0007200, GO:0007212, GO:0007267, GO:0007268, GO:0007270, GO:0007610, GO:0007611, GO:0007612, GO:0009987, GO:0016020, GO:0016021, GO:0023052, GO:0030594, GO:0031224, GO:…	11.5145	26.8572	6.91162	-1.81601	5.09344e-07	1.98513e-05
ENSG00000213139	CRYGS	chr3			eye development, morphogenesis of an epithelium, lens development in camera-type eye, structural molecule activity, structural constituent of eye lens, multicellular organism development, sensory organ development, anatomical structure morphogenesis, tissue development, multicellular organismal process, developmental process, camera-type eye development, single-organism process, single-multicellu…	GO:0001654, GO:0002009, GO:0002088, GO:0005198, GO:0005212, GO:0007275, GO:0007423, GO:0009653, GO:0009888, GO:0032501, GO:0032502, GO:0043010, GO:0044699, GO:0044707, GO:0044767, GO:0048513, GO:0048729, GO:0048731, GO:0048856, GO:0060429	8.46654	20.0649	4.98704	-1.81493	0.000202064	0.00230123
ENSG00000233579	KRT8P15	chr2					5.58067	13.6382	3.1634	-1.8139	0.000161204	0.00192775
ENSG00000235033	DAAM2-AS1	chr6					12.8208	29.7324	7.7473	-1.81285	0.000128721	0.00161627
ENSG00000216895	ENSG00000216895	chr7					5.66949	13.8268	3.2223	-1.8121	0.000704791	0.00601269
ENSG00000237877	LINC01473	chr2					23.5732	53.6129	14.5613	-1.81128	4.25775e-11	6.55924e-09
ENSG00000236576	ENSG00000236576	chrX					7.05518	16.8954	4.10313	-1.81013	0.000269734	0.00288323
ENSG00000267577	DNAAF3-AS1	chr19					46.7502	105.078	29.2518	-1.81004	0.0102997	0.0450966
ENSG00000147437	GNRH1	chr8	GnRH signaling pathway	hsa04912	reproduction, ovarian follicle development, neuron migration, cell activation, response to molecule of bacterial origin, immune system process, regulation of immune system process, negative regulation of immune system process, regulation of leukocyte activation, negative regulation of leukocyte activation, developmental process involved in reproduction, receptor binding, hormone activity, gonadot…	GO:0000003, GO:0001541, GO:0001764, GO:0001775, GO:0002237, GO:0002376, GO:0002682, GO:0002683, GO:0002694, GO:0002695, GO:0003006, GO:0005102, GO:0005179, GO:0005183, GO:0005488, GO:0005515, GO:0005576, GO:0005615, GO:0005622, GO:0005623, GO:0005737, GO:0005739, GO:0005783, GO:0005789, GO:0005791, GO:0005794, GO:0005798, GO:0006915, GO:0006928, GO:0007154, GO:0007155, GO:0007159, GO:0007162, GO:…	10.5063	24.5596	6.29035	-1.8098	3.97325e-05	0.000643385
ENSG00000145681	HAPLN1	chr5			mitophagy, macromitophagy, skeletal system development, structural molecule activity, extracellular matrix structural constituent, binding, glycosaminoglycan binding, hyaluronic acid binding, extracellular region, proteinaceous extracellular matrix, autophagy, response to stress, organelle organization, mitochondrion organization, cell adhesion, multicellular organism development, nervous system …	GO:0000422, GO:0000423, GO:0001501, GO:0005198, GO:0005201, GO:0005488, GO:0005539, GO:0005540, GO:0005576, GO:0005578, GO:0006914, GO:0006950, GO:0006996, GO:0007005, GO:0007155, GO:0007275, GO:0007399, GO:0007417, GO:0009987, GO:0016043, GO:0016236, GO:0022411, GO:0022610, GO:0030198, GO:0031012, GO:0032501, GO:0032502, GO:0033554, GO:0043062, GO:0044421, GO:0044699, GO:0044707, GO:0044763, GO:…	21.8014	49.6211	13.4555	-1.80812	0.00104998	0.00818448
ENSG00000226711	FAM66C	chr12					9.26425	21.7853	5.50792	-1.80784	9.8591e-05	0.00131289
ENSG00000280069	ENSG00000280069	chr17					10.1131	23.6584	6.04945	-1.8065	7.84213e-05	0.00110371
ENSG00000179406	LINC00174	chr7					23.4096	53.1545	14.4862	-1.8061	5.73734e-08	3.34556e-06
ENSG00000233766	CAVIN2-AS1	chr2					36.9889	83.2558	23.1089	-1.80521	2.26888e-08	1.5396e-06
ENSG00000281195	ENSG00000281195	chr2					59.8347	133.883	37.6201	-1.80429	2.02872e-12	4.71988e-10
ENSG00000115423	DNAH6	chr2	Huntington's disease	hsa05016	nucleotide binding, cilium or flagellum-dependent cell motility, nucleoside binding, purine nucleoside binding, motor activity, microtubule motor activity, catalytic activity, binding, ATP binding, intracellular, cell, cytoplasm, cytoskeleton, axonemal dynein complex, microtubule, microtubule associated complex, cilium, axoneme, movement of cell or subcellular component, microtubule-based process…	GO:0000166, GO:0001539, GO:0001882, GO:0001883, GO:0003774, GO:0003777, GO:0003824, GO:0005488, GO:0005524, GO:0005622, GO:0005623, GO:0005737, GO:0005856, GO:0005858, GO:0005874, GO:0005875, GO:0005929, GO:0005930, GO:0006928, GO:0007017, GO:0007018, GO:0009987, GO:0015630, GO:0016462, GO:0016787, GO:0016817, GO:0016818, GO:0016887, GO:0017076, GO:0017111, GO:0030286, GO:0030554, GO:0032549, GO:…	6.99357	16.7116	4.07817	-1.80231	0.00157976	0.011165
ENSG00000248909	HMGB1P21	chr5					8.49048	20.005	5.03612	-1.79904	1.74653e-05	0.000336305
ENSG00000285799	ENSG00000285799	chr6					6.53871	15.6817	3.79581	-1.79842	0.000625597	0.00550081
ENSG00000234737	KRT18P15	chr3					7.56713	17.9443	4.45397	-1.79639	5.55327e-05	0.000834637
ENSG00000124835	ENSG00000124835	chr2					5.5844	13.5487	3.1951	-1.79411	0.000481644	0.00447493
ENSG00000285725	ENSG00000285725	chr7					7.77539	18.3502	4.60296	-1.78808	0.000877255	0.00713063
ENSG00000269821	KCNQ1OT1	chr11					443.612	979.08	282.971	-1.78716	3.72833e-06	9.74838e-05
ENSG00000152926	ZNF117	chr7			regulatory region DNA binding, transcription regulatory region sequence-specific DNA binding, RNA polymerase II regulatory region sequence-specific DNA binding, RNA polymerase II core promoter proximal region sequence-specific DNA binding, core promoter proximal region sequence-specific DNA binding, RNA polymerase II regulatory region DNA binding, regulatory region nucleic acid binding, nucleic a…	GO:0000975, GO:0000976, GO:0000977, GO:0000978, GO:0000987, GO:0001012, GO:0001067, GO:0001071, GO:0001159, GO:0003676, GO:0003677, GO:0003690, GO:0003700, GO:0005488, GO:0005622, GO:0005623, GO:0005634, GO:0006139, GO:0006351, GO:0006355, GO:0006725, GO:0006807, GO:0008152, GO:0008270, GO:0009058, GO:0009059, GO:0009889, GO:0009987, GO:0010467, GO:0010468, GO:0010556, GO:0016070, GO:0018130, GO:…	102.807	227.814	65.3054	-1.78698	1.12905e-11	2.14519e-09
ENSG00000168032	ENTPD3	chr3	Pyrimidine metabolism, Purine metabolism, Epstein-Barr virus infection	hsa00240, hsa00230, hsa05169	nucleotide binding, nucleoside binding, purine nucleoside binding, catalytic activity, binding, protein binding, ATP binding, cell, plasma membrane, nucleobase-containing compound metabolic process, cellular aromatic compound metabolic process, nucleoside phosphate metabolic process, phosphorus metabolic process, phosphate-containing compound metabolic process, nitrogen compound metabolic process…	GO:0000166, GO:0001882, GO:0001883, GO:0003824, GO:0005488, GO:0005515, GO:0005524, GO:0005623, GO:0005886, GO:0006139, GO:0006725, GO:0006753, GO:0006793, GO:0006796, GO:0006807, GO:0008152, GO:0009056, GO:0009132, GO:0009134, GO:0009141, GO:0009143, GO:0009987, GO:0016020, GO:0016021, GO:0016462, GO:0016787, GO:0016817, GO:0016818, GO:0017076, GO:0017110, GO:0017111, GO:0019439, GO:0019637, GO:…	6.83172	16.2598	4.00328	-1.78647	0.000483803	0.00449316
ENSG00000239627	RPL12P20	chr4					6.52243	15.5759	3.80638	-1.78607	0.00023957	0.00262227
ENSG00000074047	GLI2	chr2	Hippo signaling pathway, Pathways in cancer, Basal cell carcinoma, Hedgehog signaling pathway	hsa04390, hsa05200, hsa05217, hsa04340	reproduction, negative regulation of transcription from RNA polymerase II promoter, cell morphogenesis, cell morphogenesis involved in differentiation, regulatory region DNA binding, transcription regulatory region sequence-specific DNA binding, RNA polymerase II regulatory region sequence-specific DNA binding, RNA polymerase II core promoter proximal region sequence-specific DNA binding, RNA pol…	GO:0000003, GO:0000122, GO:0000902, GO:0000904, GO:0000975, GO:0000976, GO:0000977, GO:0000978, GO:0000981, GO:0000982, GO:0000987, GO:0001012, GO:0001067, GO:0001071, GO:0001077, GO:0001159, GO:0001228, GO:0001501, GO:0001503, GO:0001649, GO:0001655, GO:0001701, GO:0001708, GO:0001763, GO:0001775, GO:0001822, GO:0002009, GO:0002062, GO:0002076, GO:0002376, GO:0002520, GO:0002521, GO:0002682, GO:…	20.9778	47.4098	13.0482	-1.78492	1.29183e-05	0.00026298
ENSG00000244627	TPTEP2	chr22					45.0526	100.429	28.4398	-1.78462	5.08974e-13	1.48777e-10
ENSG00000235244	DANT2	chrX					55.1274	122.598	34.8864	-1.78415	8.72059e-12	1.71405e-09
ENSG00000244480	ENSG00000244480	chr7					12.4172	28.536	7.58154	-1.78317	2.79493e-07	1.21611e-05
ENSG00000249476	ENSG00000249476	chr5					10.3395	23.9585	6.25382	-1.78272	9.71595e-06	0.000211176
ENSG00000175967	LINC02880	chr6					8.78867	20.5363	5.26437	-1.78153	0.00401234	0.0225379
ENSG00000236816	ANKRD20A7P	chr9					17.583	39.8616	10.8994	-1.77985	0.000525661	0.00480877
ENSG00000154864	PIEZO2	chr18			system process, transporter activity, ion channel activity, transport, ion transport, cation transport, sensory perception, mechanically-gated ion channel activity, detection of external stimulus, detection of abiotic stimulus, response to external stimulus, response to mechanical stimulus, response to abiotic stimulus, ion transmembrane transporter activity, channel activity, membrane, integral …	GO:0003008, GO:0005215, GO:0005216, GO:0006810, GO:0006811, GO:0006812, GO:0007600, GO:0008381, GO:0009581, GO:0009582, GO:0009605, GO:0009612, GO:0009628, GO:0015075, GO:0015267, GO:0016020, GO:0016021, GO:0022803, GO:0022833, GO:0022836, GO:0022838, GO:0022857, GO:0022891, GO:0022892, GO:0031224, GO:0032501, GO:0034220, GO:0044425, GO:0050877, GO:0050896, GO:0050906, GO:0050954, GO:0050974, GO:…	10.1836	23.5574	6.17139	-1.77583	0.000232829	0.00257445
ENSG00000224895	VPS26BP1	chr3					15.2479	34.674	9.42004	-1.77551	1.91282e-07	9.0108e-06
ENSG00000182389	CACNB4	chr2	MAPK signaling pathway, Oxytocin signaling pathway, Dilated cardiomyopathy, Adrenergic signaling in cardiomyocytes, Hypertrophic cardiomyopathy (HCM), Cardiac muscle contraction, Arrhythmogenic right ventricular cardiomyopathy (ARVC)	hsa04010, hsa04921, hsa05414, hsa04261, hsa05410, hsa04260, hsa05412	action potential, activation of immune response, immune system process, immune response-activating cell surface receptor signaling pathway, immune system development, regulation of immune system process, positive regulation of immune system process, immune response-activating signal transduction, immune response-regulating signaling pathway, immune response-regulating cell surface receptor signal…	GO:0001508, GO:0002253, GO:0002376, GO:0002429, GO:0002520, GO:0002682, GO:0002684, GO:0002757, GO:0002764, GO:0002768, GO:0003008, GO:0003013, GO:0003015, GO:0005215, GO:0005216, GO:0005244, GO:0005245, GO:0005261, GO:0005262, GO:0005488, GO:0005515, GO:0005622, GO:0005623, GO:0005737, GO:0005829, GO:0005886, GO:0005891, GO:0006139, GO:0006163, GO:0006725, GO:0006753, GO:0006793, GO:0006796, GO:…	8.45417	19.7467	5.06642	-1.77396	1.71227e-05	0.000330566
ENSG00000279880	ENSG00000279880	chr17					5.6839	13.6669	3.289	-1.77385	0.000233676	0.00257756
ENSG00000285581	ENSG00000285581	chr11					14.9692	34.0392	9.24824	-1.77359	0.00292244	0.0177874
ENSG00000226074	PRSS44P	chr3					15.4989	35.1808	9.59429	-1.77194	2.606e-07	1.14483e-05
ENSG00000084636	COL16A1	chr1			reproduction, response to acid chemical, regulation of cell-matrix adhesion, positive regulation of cell-matrix adhesion, receptor binding, integrin binding, binding, protein binding, extracellular region, proteinaceous extracellular matrix, collagen trimer, FACIT collagen trimer, collagen type XVI trimer, intracellular, cell, cytoplasm, endoplasmic reticulum, endoplasmic reticulum lumen, protein…	GO:0000003, GO:0001101, GO:0001952, GO:0001954, GO:0005102, GO:0005178, GO:0005488, GO:0005515, GO:0005576, GO:0005578, GO:0005581, GO:0005593, GO:0005597, GO:0005622, GO:0005623, GO:0005737, GO:0005783, GO:0005788, GO:0006461, GO:0007044, GO:0007045, GO:0007154, GO:0007155, GO:0007160, GO:0007165, GO:0007166, GO:0007229, GO:0007565, GO:0009719, GO:0009987, GO:0010033, GO:0010243, GO:0010810, GO:…	165.682	364.518	106.032	-1.7719	4.11358e-11	6.38025e-09
ENSG00000279670	ENSG00000279670	chr9					15.9235	36.1059	9.86876	-1.77146	1.25213e-07	6.30211e-06
ENSG00000272983	ENSG00000272983	chr10					8.47775	19.7763	5.08819	-1.77085	0.000203535	0.00231186
ENSG00000264083	ENSG00000264083	chr17					6.11029	14.5805	3.56923	-1.76971	0.00086623	0.00706874
ENSG00000225746	MEG8	chr14					40.6151	90.1893	25.7428	-1.76971	3.56521e-06	9.38647e-05
ENSG00000152377	SPOCK1	chr5			regulation of cell growth, neuron migration, enzyme inhibitor activity, endopeptidase inhibitor activity, serine-type endopeptidase inhibitor activity, cysteine-type endopeptidase inhibitor activity, binding, calcium ion binding, extracellular region, proteinaceous extracellular matrix, extracellular space, intracellular, cell, cytoplasm, proteolysis, movement of cell or subcellular component, ce…	GO:0001558, GO:0001764, GO:0004857, GO:0004866, GO:0004867, GO:0004869, GO:0005488, GO:0005509, GO:0005576, GO:0005578, GO:0005615, GO:0005622, GO:0005623, GO:0005737, GO:0006508, GO:0006928, GO:0007154, GO:0007155, GO:0007162, GO:0007165, GO:0007275, GO:0007399, GO:0007417, GO:0008152, GO:0008191, GO:0009892, GO:0009987, GO:0010466, GO:0010605, GO:0010721, GO:0010810, GO:0010812, GO:0010951, GO:…	267.609	587.581	171.617	-1.76966	0.000155577	0.0018768
ENSG00000259719	LINC02284	chr14					6.99365	16.5125	4.138	-1.7691	0.000987257	0.00780271
ENSG00000258526	ENSG00000258526	chr14					14.7736	33.5489	9.14098	-1.76844	2.95371e-07	1.26826e-05
ENSG00000183798	EMILIN3	chr20			extracellular region, proteinaceous extracellular matrix, intracellular, cell, cytoplasm, extracellular matrix, extracellular region part, intracellular part, cell part	GO:0005576, GO:0005578, GO:0005622, GO:0005623, GO:0005737, GO:0031012, GO:0044421, GO:0044424, GO:0044464	56.5308	124.967	35.9999	-1.76745	0.00723926	0.0349471
ENSG00000242931	RPL7P49	chr17					5.51326	13.2486	3.19264	-1.76489	0.000204487	0.00231955
ENSG00000120913	PDLIM2	chr8			stress fiber, binding, protein binding, extracellular region, intracellular, cell, nucleus, cytoplasm, cytoskeleton, adherens junction, cell-substrate adherens junction, focal adhesion, cell cortex, cytoskeletal protein binding, zinc ion binding, actin cytoskeleton, myosin binding, cell junction, cell-substrate junction, cortical cytoskeleton, cortical actin cytoskeleton, filamin binding, vesicle…	GO:0001725, GO:0005488, GO:0005515, GO:0005576, GO:0005622, GO:0005623, GO:0005634, GO:0005737, GO:0005856, GO:0005912, GO:0005924, GO:0005925, GO:0005938, GO:0008092, GO:0008270, GO:0015629, GO:0017022, GO:0030054, GO:0030055, GO:0030863, GO:0030864, GO:0031005, GO:0031982, GO:0031988, GO:0032036, GO:0032432, GO:0042641, GO:0042805, GO:0043167, GO:0043169, GO:0043226, GO:0043227, GO:0043228, GO:…	23.1975	51.9188	14.5811	-1.76398	1.13924e-08	8.29862e-07
ENSG00000137203	TFAP2A	chr6			negative regulation of transcription from RNA polymerase II promoter, regulatory region DNA binding, transcription regulatory region sequence-specific DNA binding, RNA polymerase II regulatory region sequence-specific DNA binding, RNA polymerase II core promoter proximal region sequence-specific DNA binding, RNA polymerase II core promoter sequence-specific DNA binding, RNA polymerase II transcri…	GO:0000122, GO:0000975, GO:0000976, GO:0000977, GO:0000978, GO:0000979, GO:0000981, GO:0000982, GO:0000987, GO:0000988, GO:0000989, GO:0001012, GO:0001046, GO:0001047, GO:0001067, GO:0001071, GO:0001077, GO:0001078, GO:0001101, GO:0001159, GO:0001227, GO:0001228, GO:0001501, GO:0001503, GO:0001654, GO:0001655, GO:0001822, GO:0002009, GO:0002072, GO:0002237, GO:0003008, GO:0003404, GO:0003407, GO:…	5.27554	12.7132	3.04426	-1.76161	0.00264969	0.0165289
ENSG00000267430	ENSG00000267430	chr18					5.41049	13.0018	3.13311	-1.76031	0.00134546	0.00990207
ENSG00000258725	PRC1-AS1	chr15					6.27338	14.8748	3.69295	-1.75817	0.00181971	0.012396
ENSG00000236803	SDAD1P4	chr13					5.67198	13.5554	3.30695	-1.75681	0.000934968	0.00748473
ENSG00000279801	ENSG00000279801	chr17					7.8608	18.3148	4.72459	-1.75446	0.00203028	0.0134409
ENSG00000188981	MSANTD1	chr4			intracellular, cell, nucleus, nucleoplasm, metabolic process, gene expression, regulation of gene expression, nuclear body, regulation of metabolic process, membrane-enclosed lumen, nuclear lumen, macromolecule metabolic process, organelle, membrane-bounded organelle, intracellular organelle, intracellular membrane-bounded organelle, organelle lumen, organelle part, intracellular part, nuclear pa…	GO:0005622, GO:0005623, GO:0005634, GO:0005654, GO:0008152, GO:0010467, GO:0010468, GO:0016604, GO:0019222, GO:0031974, GO:0031981, GO:0043170, GO:0043226, GO:0043227, GO:0043229, GO:0043231, GO:0043233, GO:0044422, GO:0044424, GO:0044428, GO:0044446, GO:0044451, GO:0044464, GO:0050789, GO:0060255, GO:0065007, GO:0070013, GO:0071704	5.16616	12.4303	2.98693	-1.75214	0.00209034	0.0137745
ENSG00000280219	ENSG00000280219	chr4					98.395	215.481	63.2693	-1.75204	8.884e-19	1.06608e-15
ENSG00000224950	ENSG00000224950	chr1					9.01355	20.7947	5.47921	-1.75009	3.01586e-05	0.000517784
ENSG00000286634	ENSG00000286634	chr5					5.69821	13.5726	3.3359	-1.74886	8.61304e-05	0.00118361
ENSG00000245275	SAP30L-AS1	chr5					13.2848	30.0392	8.25849	-1.74524	1.32099e-05	0.000267958
ENSG00000241769	LINC00893	chrX					17.701	39.6057	11.1296	-1.74315	1.16185e-05	0.000243253
ENSG00000182185	RAD51B	chr14	Homologous recombination	hsa03440	reproduction, G2/M transition of mitotic cell cycle, recombinase activity, nucleotide binding, DNA secondary structure binding, mitotic cell cycle, nuclear division, four-way junction DNA binding, meiotic DNA recombinase assembly, double-strand break repair via homologous recombination, recombinational repair, DNA recombinase assembly, DNA synthesis involved in DNA repair, strand displacement, in…	GO:0000003, GO:0000086, GO:0000150, GO:0000166, GO:0000217, GO:0000278, GO:0000280, GO:0000400, GO:0000707, GO:0000724, GO:0000725, GO:0000730, GO:0000731, GO:0000732, GO:0001701, GO:0001824, GO:0001832, GO:0001882, GO:0001883, GO:0003676, GO:0003677, GO:0003690, GO:0003697, GO:0003824, GO:0004518, GO:0004519, GO:0004520, GO:0004536, GO:0005488, GO:0005515, GO:0005524, GO:0005622, GO:0005623, GO:…	21.847	48.6008	13.8208	-1.74274	5.4438e-08	3.18253e-06
ENSG00000207864	MIR27B	chr9	MicroRNAs in cancer	hsa05206			6.78965	15.9056	4.05486	-1.74176	0.000201358	0.00229663
ENSG00000198542	ITGBL1	chr13			extracellular region, cell adhesion, biological adhesion	GO:0005576, GO:0007155, GO:0022610	80.9249	176.731	52.183	-1.74066	1.97218e-05	0.000368657
ENSG00000261136	ENSG00000261136	chr15					7.27078	16.924	4.37481	-1.73761	0.002346	0.0150503
ENSG00000268362	ENSG00000268362	chr19					89.5765	195.28	57.8655	-1.73742	2.26841e-14	9.75846e-12
ENSG00000136944	LMX1B	chr9			regulatory region DNA binding, transcription regulatory region sequence-specific DNA binding, RNA polymerase II regulatory region sequence-specific DNA binding, RNA polymerase II regulatory region DNA binding, regulatory region nucleic acid binding, nucleic acid binding transcription factor activity, in utero embryonic development, regionalization, nucleic acid binding, DNA binding, double-strand…	GO:0000975, GO:0000976, GO:0000977, GO:0001012, GO:0001067, GO:0001071, GO:0001701, GO:0003002, GO:0003676, GO:0003677, GO:0003690, GO:0003700, GO:0005488, GO:0005515, GO:0005622, GO:0005623, GO:0005634, GO:0006139, GO:0006351, GO:0006355, GO:0006357, GO:0006366, GO:0006725, GO:0006807, GO:0007275, GO:0007389, GO:0007399, GO:0008152, GO:0008270, GO:0009058, GO:0009059, GO:0009790, GO:0009792, GO:…	14.3628	32.2818	8.98708	-1.7366	4.98671e-06	0.000121342
ENSG00000204172	AGAP9	chr10			GTPase activator activity, binding, enzyme activator activity, enzyme regulator activity, GTPase regulator activity, positive regulation of catalytic activity, regulation of GTPase activity, ion binding, cation binding, positive regulation of GTPase activity, positive regulation of molecular function, metal ion binding, regulation of catalytic activity, regulation of hydrolase activity, positive …	GO:0005096, GO:0005488, GO:0008047, GO:0030234, GO:0030695, GO:0043085, GO:0043087, GO:0043167, GO:0043169, GO:0043547, GO:0044093, GO:0046872, GO:0050790, GO:0051336, GO:0051345, GO:0060589, GO:0065007, GO:0065009, GO:0098772	11.5161	26.1144	7.1366	-1.73656	5.86222e-05	0.000871308
ENSG00000245768	ENSG00000245768	chr16					15.2733	34.2443	9.58205	-1.73577	2.78429e-06	7.62332e-05
ENSG00000259797	ENSG00000259797	chr16					6.70164	15.676	4.00934	-1.73508	0.00200183	0.0133067
ENSG00000215388	ACTG1P3	chr20					5.65623	13.4085	3.33054	-1.73431	0.00550398	0.0285189
ENSG00000283236	ENSG00000283236	chr19					10.3003	23.4517	6.3549	-1.73315	0.000113494	0.00146111
ENSG00000231160	KLF3-AS1	chr4					20.4917	45.4495	13.0044	-1.72978	1.80133e-07	8.59808e-06
ENSG00000271913	TAGAP-AS1	chr6					17.7243	39.4506	11.2064	-1.72852	2.11814e-08	1.45026e-06
ENSG00000110076	NRXN2	chr11	Cell adhesion molecules (CAMs)	hsa04514	regulation of neurotransmitter levels, postsynaptic membrane organization, system process, signal transducer activity, receptor activity, transmembrane signaling receptor activity, receptor binding, calcium channel regulator activity, binding, protein binding, cell, plasma membrane, transport, neurotransmitter transport, organelle organization, cell communication, cell adhesion, neuron cell-cell …	GO:0001505, GO:0001941, GO:0003008, GO:0004871, GO:0004872, GO:0004888, GO:0005102, GO:0005246, GO:0005488, GO:0005515, GO:0005623, GO:0005886, GO:0006810, GO:0006836, GO:0006996, GO:0007154, GO:0007155, GO:0007158, GO:0007165, GO:0007267, GO:0007268, GO:0007269, GO:0007275, GO:0007399, GO:0007416, GO:0007610, GO:0007611, GO:0007612, GO:0007638, GO:0008104, GO:0009605, GO:0009612, GO:0009628, GO:…	7.4264	17.1954	4.49569	-1.7272	0.00171717	0.0118785
ENSG00000135749	PCNX2	chr1			membrane, integral component of membrane, intrinsic component of membrane, membrane part	GO:0016020, GO:0016021, GO:0031224, GO:0044425	15.2407	34.0548	9.59652	-1.72602	5.51204e-06	0.000131872
ENSG00000280332	ENSG00000280332	chr19					13.7656	30.8633	8.63625	-1.72535	0.000840127	0.00689025
ENSG00000278530	CHMP1B2P	chrX					6.30755	14.7691	3.7691	-1.72531	0.00243456	0.0155137
ENSG00000176692	FOXC2	chr16			negative regulation of transcription from RNA polymerase II promoter, regulatory region DNA binding, RNA polymerase II transcription factor activity, sequence-specific DNA binding, transcription factor activity, RNA polymerase II core promoter proximal region sequence-specific binding, regulatory region nucleic acid binding, nucleic acid binding transcription factor activity, transcriptional acti…	GO:0000122, GO:0000975, GO:0000981, GO:0000982, GO:0001067, GO:0001071, GO:0001077, GO:0001228, GO:0001501, GO:0001503, GO:0001525, GO:0001568, GO:0001569, GO:0001654, GO:0001655, GO:0001656, GO:0001657, GO:0001667, GO:0001704, GO:0001707, GO:0001710, GO:0001756, GO:0001763, GO:0001822, GO:0001823, GO:0001944, GO:0001945, GO:0001946, GO:0001974, GO:0002009, GO:0002040, GO:0002042, GO:0002064, GO:…	14.1745	31.7408	8.90454	-1.72493	6.28388e-06	0.000146047
ENSG00000229127	KANSL1L-AS1	chr2					23.6667	52.1647	15.1173	-1.72186	5.00279e-09	4.27205e-07
ENSG00000257354	ENSG00000257354	chr12					55.4289	120.577	35.8845	-1.72078	1.42338e-06	4.45785e-05
ENSG00000241684	ADAMTS9-AS2	chr3					75.0419	162.668	48.754	-1.71789	3.82892e-08	2.41159e-06
ENSG00000261596	ENSG00000261596	chr16					6.18448	14.4623	3.70114	-1.71767	0.000111221	0.00144415
ENSG00000214676	RPL9P16	chr4					19.2658	42.6087	12.263	-1.71721	4.5702e-08	2.74936e-06
ENSG00000115085	ZAP70	chr2	Natural killer cell mediated cytotoxicity, Ras signaling pathway, NF-kappa B signaling pathway, Primary immunodeficiency, T cell receptor signaling pathway	hsa04650, hsa04014, hsa04064, hsa05340, hsa04660	nucleotide binding, immunological synapse, cell activation, phosphotyrosine binding, nucleoside binding, purine nucleoside binding, adaptive immune response, immune effector process, activation of immune response, cell activation involved in immune response, myeloid leukocyte activation, myeloid cell activation involved in immune response, mast cell activation involved in immune response, macroph…	GO:0000166, GO:0001772, GO:0001775, GO:0001784, GO:0001882, GO:0001883, GO:0002250, GO:0002252, GO:0002253, GO:0002263, GO:0002274, GO:0002275, GO:0002279, GO:0002281, GO:0002283, GO:0002366, GO:0002376, GO:0002429, GO:0002443, GO:0002444, GO:0002448, GO:0002520, GO:0002521, GO:0002682, GO:0002684, GO:0002694, GO:0002696, GO:0002697, GO:0002699, GO:0002703, GO:0002705, GO:0002757, GO:0002764, GO:…	8.13495	18.6512	4.98008	-1.71638	0.000419839	0.00404921
ENSG00000274421	ENSG00000274421	chr9					15.4317	34.3443	9.75787	-1.71609	6.38174e-07	2.36592e-05
ENSG00000286482	ENSG00000286482	chr6					7.09318	16.4067	4.29912	-1.71582	0.000349512	0.00352138
ENSG00000137501	SYTL2	chr11			SNARE binding, phosphatidylserine binding, receptor binding, binding, calcium ion binding, protein binding, phospholipid binding, calcium-dependent phospholipid binding, phosphatidylinositol-4,5-bisphosphate binding, intracellular, cell, cytoplasm, plasma membrane, phosphorus metabolic process, phosphate-containing compound metabolic process, transport, intracellular protein transport, exocytosis…	GO:0000149, GO:0001786, GO:0005102, GO:0005488, GO:0005509, GO:0005515, GO:0005543, GO:0005544, GO:0005546, GO:0005622, GO:0005623, GO:0005737, GO:0005886, GO:0006793, GO:0006796, GO:0006810, GO:0006886, GO:0006887, GO:0006904, GO:0006906, GO:0006996, GO:0007009, GO:0007589, GO:0008104, GO:0008152, GO:0008289, GO:0009892, GO:0009987, GO:0010256, GO:0010563, GO:0010921, GO:0010923, GO:0012505, GO:…	89.2203	193.008	58.084	-1.71528	5.9023e-16	3.36431e-13
ENSG00000152580	IGSF10	chr3			ossification, extracellular region, multicellular organism development, cellular process, cell differentiation, multicellular organismal process, developmental process, single-organism process, single-multicellular organism process, single-organism cellular process, single-organism developmental process, anatomical structure development, cellular developmental process	GO:0001503, GO:0005576, GO:0007275, GO:0009987, GO:0030154, GO:0032501, GO:0032502, GO:0044699, GO:0044707, GO:0044763, GO:0044767, GO:0048856, GO:0048869	146.498	315.76	95.7196	-1.71151	5.10229e-07	1.98519e-05
ENSG00000233237	LINC00472	chr6					391.366	841.336	256.375	-1.71052	8.25074e-13	2.26647e-10
ENSG00000227953	LINC01341	chr1					15.1768	33.7022	9.61925	-1.70834	0.00263938	0.0164826
ENSG00000206384	COL6A6	chr3	PI3K-Akt signaling pathway, Focal adhesion, ECM-receptor interaction, Protein digestion and absorption	hsa04151, hsa04510, hsa04512, hsa04974	extracellular region, proteinaceous extracellular matrix, collagen trimer, cell adhesion, metabolic process, catabolic process, biological adhesion, collagen catabolic process, extracellular matrix, multicellular organismal process, collagen metabolic process, macromolecular complex, macromolecule metabolic process, protein complex, multicellular organism metabolic process, multicellular organism…	GO:0005576, GO:0005578, GO:0005581, GO:0007155, GO:0008152, GO:0009056, GO:0022610, GO:0030574, GO:0031012, GO:0032501, GO:0032963, GO:0032991, GO:0043170, GO:0043234, GO:0044236, GO:0044243, GO:0044259, GO:0044421, GO:0044699, GO:0044707, GO:0044710, GO:0044712, GO:0071704	64.1801	138.777	41.8009	-1.70742	0.00743811	0.0355906
ENSG00000232295	ENSG00000232295	chr6					20.4138	44.9057	13.0662	-1.70644	0.000223687	0.00248662
ENSG00000226419	SLC16A1-AS1	chr1					97.6003	210.245	63.807	-1.70469	4.2357e-13	1.30505e-10
ENSG00000212694	LINC01089	chr12					13.4193	29.8898	8.47815	-1.70445	0.000390553	0.00384316
ENSG00000177335	C8orf31	chr8					6.1666	14.3508	3.71134	-1.70411	0.00162587	0.0114238
ENSG00000229019	ENSG00000229019	chr9					14.541	32.2827	9.21853	-1.70359	5.12662e-07	1.99126e-05
ENSG00000280304	ENSG00000280304	chr15					7.54263	17.2907	4.61822	-1.70292	0.00744716	0.0356264
ENSG00000135502	SLC26A10	chr12			transporter activity, ion channel activity, anion channel activity, chloride channel activity, cell, plasma membrane, integral component of plasma membrane, transport, ion transport, anion transport, chloride transport, dicarboxylic acid transport, cellular ion homeostasis, regulation of pH, secondary active sulfate transmembrane transporter activity, sulfate transport, anion transmembrane transp…	GO:0005215, GO:0005216, GO:0005253, GO:0005254, GO:0005623, GO:0005886, GO:0005887, GO:0006810, GO:0006811, GO:0006820, GO:0006821, GO:0006835, GO:0006873, GO:0006885, GO:0008271, GO:0008272, GO:0008509, GO:0008514, GO:0009987, GO:0015075, GO:0015103, GO:0015106, GO:0015108, GO:0015116, GO:0015267, GO:0015291, GO:0015297, GO:0015301, GO:0015698, GO:0015701, GO:0015711, GO:0016020, GO:0016021, GO:…	11.2653	25.2607	7.06672	-1.70285	0.00959631	0.0429433
ENSG00000205517	RGL3	chr19			guanyl-nucleotide exchange factor activity, Ras guanyl-nucleotide exchange factor activity, binding, protein binding, intracellular, cell, cell communication, signal transduction, small GTPase mediated signal transduction, Ral guanyl-nucleotide exchange factor activity, cellular process, Ras GTPase binding, enzyme binding, signaling, small GTPase binding, intracellular signal transduction, positi…	GO:0005085, GO:0005088, GO:0005488, GO:0005515, GO:0005622, GO:0005623, GO:0007154, GO:0007165, GO:0007264, GO:0008321, GO:0009987, GO:0017016, GO:0019899, GO:0023052, GO:0031267, GO:0035556, GO:0043085, GO:0043087, GO:0043547, GO:0044093, GO:0044464, GO:0044699, GO:0044700, GO:0044763, GO:0050789, GO:0050790, GO:0050794, GO:0050896, GO:0051020, GO:0051336, GO:0051345, GO:0051716, GO:0065007, GO:…	27.8533	60.7062	17.9975	-1.69961	9.09435e-05	0.00123308
ENSG00000284770	TBCE	chr1					17.3069	38.1494	11.0541	-1.69946	2.68766e-06	7.42772e-05
ENSG00000148357	HMCN2	chr9					144.473	310.027	94.8067	-1.69884	0.000396043	0.00387544
ENSG00000279544	ENSG00000279544	chr2					8.82472	19.9993	5.47235	-1.69798	5.36951e-05	0.000813995
ENSG00000114812	VIPR1	chr3	Neuroactive ligand-receptor interaction	hsa04080	immune system process, system process, muscle system process, signal transducer activity, receptor activity, transmembrane signaling receptor activity, G-protein coupled receptor activity, vasoactive intestinal polypeptide receptor activity, binding, protein binding, cell, plasma membrane, integral component of plasma membrane, muscle contraction, immune response, cell communication, signal trans…	GO:0002376, GO:0003008, GO:0003012, GO:0004871, GO:0004872, GO:0004888, GO:0004930, GO:0004999, GO:0005488, GO:0005515, GO:0005623, GO:0005886, GO:0005887, GO:0006936, GO:0006955, GO:0007154, GO:0007165, GO:0007166, GO:0007186, GO:0007187, GO:0007267, GO:0007268, GO:0007586, GO:0008283, GO:0008284, GO:0009987, GO:0016020, GO:0016021, GO:0023052, GO:0031224, GO:0031226, GO:0032501, GO:0032991, GO:…	26.6097	58.0085	17.1901	-1.69777	9.02668e-05	0.00122505
ENSG00000206417	H1-10-AS1	chr3					8.28002	18.8283	5.11554	-1.69701	0.000165161	0.00196743
ENSG00000279432	ENSG00000279432	chr17					13.4385	29.8439	8.51686	-1.69643	2.63776e-06	7.31068e-05
ENSG00000249850	KRT18P31	chr5					21.3778	46.7574	13.764	-1.69364	3.65661e-05	0.000605012
ENSG00000230789	ARHGAP26-IT1	chr5					6.06369	14.0737	3.66069	-1.69341	0.000185593	0.00215344
ENSG00000005187	ACSM3	chr16	Metabolic pathways, Butanoate metabolism	hsa01100, hsa00650	nucleotide binding, nucleoside binding, purine nucleoside binding, system process, circulatory system process, catalytic activity, binding, ATP binding, intracellular, cell, cytoplasm, mitochondrion, mitochondrial matrix, organic acid metabolic process, lipid metabolic process, fatty acid metabolic process, fatty acid biosynthetic process, blood circulation, metabolic process, regulation of blood…	GO:0000166, GO:0001882, GO:0001883, GO:0003008, GO:0003013, GO:0003824, GO:0005488, GO:0005524, GO:0005622, GO:0005623, GO:0005737, GO:0005739, GO:0005759, GO:0006082, GO:0006629, GO:0006631, GO:0006633, GO:0008015, GO:0008152, GO:0008217, GO:0008610, GO:0009058, GO:0009987, GO:0015645, GO:0016053, GO:0016874, GO:0016877, GO:0016878, GO:0017076, GO:0019752, GO:0030554, GO:0031974, GO:0032501, GO:…	59.9278	129.005	39.2047	-1.69313	0.000373151	0.0037057
ENSG00000287214	ENSG00000287214	chr8					5.83478	13.5726	3.51343	-1.69096	0.000318362	0.00327807
ENSG00000253671	ENSG00000253671	chr8					25.579	55.6477	16.5583	-1.68986	2.39032e-05	0.000430484
ENSG00000255920	CCND2-AS1	chr12					8.83073	19.9467	5.49593	-1.68911	5.11267e-05	0.000784448
ENSG00000237887	RPL23AP32	chr2					24.7139	53.7728	15.9963	-1.68824	6.33384e-09	5.12098e-07
ENSG00000278842	ENSG00000278842	chr12					10.7217	23.9642	6.74901	-1.68778	0.000887394	0.00719253
ENSG00000279759	ENSG00000279759	chr19					49.795	107.109	32.6007	-1.68593	3.92224e-08	2.44336e-06
ENSG00000073605	GSDMB	chr17			intracellular, cell, cytoplasm, cell death, cellular process, programmed cell death, intracellular part, cell part, single-organism process, single-organism cellular process	GO:0005622, GO:0005623, GO:0005737, GO:0008219, GO:0009987, GO:0012501, GO:0044424, GO:0044464, GO:0044699, GO:0044763	39.6117	85.4305	25.866	-1.68576	2.96854e-06	8.02879e-05
ENSG00000240207	ENSG00000240207	chr3					27.1813	58.9752	17.6432	-1.68572	2.96222e-07	1.26952e-05
ENSG00000252498	RNU6-1016P	chr6					21.4834	46.8329	13.8786	-1.68477	6.57237e-08	3.74655e-06
ENSG00000184194	GPR173	chrX			neuron migration, signal transducer activity, receptor activity, transmembrane signaling receptor activity, G-protein coupled receptor activity, gonadotropin-releasing hormone receptor activity, cell, plasma membrane, movement of cell or subcellular component, cell communication, signal transduction, G-protein coupled receptor signaling pathway, multicellular organism development, nervous system …	GO:0001764, GO:0004871, GO:0004872, GO:0004888, GO:0004930, GO:0004968, GO:0005623, GO:0005886, GO:0006928, GO:0007154, GO:0007165, GO:0007186, GO:0007275, GO:0007399, GO:0009719, GO:0009725, GO:0009987, GO:0010033, GO:0010243, GO:0010721, GO:0016020, GO:0016021, GO:0016477, GO:0016500, GO:0022008, GO:0023052, GO:0030154, GO:0030334, GO:0030336, GO:0031224, GO:0032501, GO:0032502, GO:0032870, GO:…	11.3629	25.296	7.18302	-1.68414	8.93149e-06	0.000196942
ENSG00000266714	MYO15B	chr17			nucleotide binding, nucleoside binding, purine nucleoside binding, motor activity, catalytic activity, binding, ATP binding, intracellular, cell, cytoplasm, cytoskeleton, actin cytoskeleton, myosin complex, pyrophosphatase activity, hydrolase activity, hydrolase activity, acting on acid anhydrides, hydrolase activity, acting on acid anhydrides, in phosphorus-containing anhydrides, purine nucleoti…	GO:0000166, GO:0001882, GO:0001883, GO:0003774, GO:0003824, GO:0005488, GO:0005524, GO:0005622, GO:0005623, GO:0005737, GO:0005856, GO:0015629, GO:0016459, GO:0016462, GO:0016787, GO:0016817, GO:0016818, GO:0017076, GO:0017111, GO:0030554, GO:0032549, GO:0032550, GO:0032553, GO:0032555, GO:0032559, GO:0032991, GO:0035639, GO:0036094, GO:0043226, GO:0043228, GO:0043229, GO:0043232, GO:0043234, GO:…	225.75	481.253	149.1	-1.68387	0.00075478	0.00632916
ENSG00000272033	ENSG00000272033	chr1					7.20402	16.4478	4.43089	-1.68378	0.00111112	0.00854134
ENSG00000223930	ENSG00000223930	chr3					70.2119	150.387	46.1594	-1.68262	0.000100457	0.00133242
ENSG00000267506	ENSG00000267506	chr17					8.43069	19.0455	5.24623	-1.68222	0.000113004	0.00145812
ENSG00000136267	DGKB	chr7	Metabolic pathways, Phospholipase D signaling pathway, Choline metabolism in cancer, Glycerolipid metabolism, Glycerophospholipid metabolism, Phosphatidylinositol signaling system	hsa01100, hsa04072, hsa05231, hsa00561, hsa00564, hsa04070	nucleotide binding, cell activation, nucleoside binding, purine nucleoside binding, catalytic activity, diacylglycerol kinase activity, binding, calcium ion binding, ATP binding, intracellular, cell, cytoplasm, plasma membrane, phosphorus metabolic process, phosphate-containing compound metabolic process, response to stress, cell communication, signal transduction, G-protein coupled receptor sign…	GO:0000166, GO:0001775, GO:0001882, GO:0001883, GO:0003824, GO:0004143, GO:0005488, GO:0005509, GO:0005524, GO:0005622, GO:0005623, GO:0005737, GO:0005886, GO:0006793, GO:0006796, GO:0006950, GO:0007154, GO:0007165, GO:0007186, GO:0007205, GO:0007596, GO:0007599, GO:0008152, GO:0009611, GO:0009987, GO:0016020, GO:0016301, GO:0016310, GO:0016740, GO:0016772, GO:0016773, GO:0017076, GO:0023052, GO:…	9.64713	21.6302	6.0522	-1.68211	6.53917e-05	0.00095328
ENSG00000259581	TYRO3P	chr15					12.6722	28.0588	8.05625	-1.68199	4.72649e-06	0.000116376
ENSG00000260586	ENSG00000260586	chr15					7.28497	16.6067	4.48844	-1.68166	5.21849e-05	0.000798165
ENSG00000168229	PTGDR	chr14	Neuroactive ligand-receptor interaction	hsa04080	reproduction, prostaglandin J receptor activity, developmental process involved in reproduction, signal transducer activity, receptor activity, transmembrane signaling receptor activity, G-protein coupled receptor activity, icosanoid receptor activity, prostanoid receptor activity, prostaglandin receptor activity, prostaglandin D receptor activity, binding, protein binding, cell, plasma membrane,…	GO:0000003, GO:0001785, GO:0003006, GO:0004871, GO:0004872, GO:0004888, GO:0004930, GO:0004953, GO:0004954, GO:0004955, GO:0004956, GO:0005488, GO:0005515, GO:0005623, GO:0005886, GO:0006139, GO:0006725, GO:0006807, GO:0006950, GO:0006952, GO:0006954, GO:0007154, GO:0007165, GO:0007186, GO:0007275, GO:0007530, GO:0008152, GO:0009116, GO:0009119, GO:0009719, GO:0009725, GO:0009987, GO:0010033, GO:…	14.1497	31.192	9.03696	-1.68138	8.86043e-05	0.00120752
ENSG00000273373	ENSG00000273373	chr1					30.7686	66.4901	20.0521	-1.68071	1.54431e-06	4.75172e-05
ENSG00000251209	LINC00923	chr15					87.6986	187.38	57.7943	-1.67989	0.0034957	0.020405
ENSG00000234147	ENSG00000234147	chr6					6.04752	13.967	3.67168	-1.67977	0.00396315	0.0223497
ENSG00000182472	CAPN12	chr19			catalytic activity, endopeptidase activity, cysteine-type endopeptidase activity, calcium-dependent cysteine-type endopeptidase activity, binding, calcium ion binding, intracellular, cell, cytoplasm, proteolysis, metabolic process, peptidase activity, cysteine-type peptidase activity, hydrolase activity, protein metabolic process, ion binding, cation binding, macromolecule metabolic process, prim…	GO:0003824, GO:0004175, GO:0004197, GO:0004198, GO:0005488, GO:0005509, GO:0005622, GO:0005623, GO:0005737, GO:0006508, GO:0008152, GO:0008233, GO:0008234, GO:0016787, GO:0019538, GO:0043167, GO:0043169, GO:0043170, GO:0044238, GO:0044424, GO:0044464, GO:0046872, GO:0070011, GO:0071704	7.40147	16.8307	4.5727	-1.67791	3.8202e-05	0.000624825
ENSG00000203872	C6orf163	chr6					55.9718	119.881	36.7991	-1.67716	9.77388e-13	2.6217e-10
ENSG00000273381	ENSG00000273381	chr9					12.9646	28.6245	8.26662	-1.67668	1.31764e-05	0.000267517
ENSG00000167608	TMC4	chr19			extracellular region, transport, ion transport, membrane, integral component of membrane, intrinsic component of membrane, vesicle, membrane-bounded vesicle, organelle, membrane-bounded organelle, extracellular organelle, extracellular region part, membrane part, localization, establishment of localization, extracellular exosome, extracellular vesicle	GO:0005576, GO:0006810, GO:0006811, GO:0016020, GO:0016021, GO:0031224, GO:0031982, GO:0031988, GO:0043226, GO:0043227, GO:0043230, GO:0044421, GO:0044425, GO:0051179, GO:0051234, GO:0070062, GO:1903561	9.47488	21.2187	5.95174	-1.67633	0.00151782	0.0108144
ENSG00000246922	UBAP1L	chr15					36.3142	78.1371	23.7674	-1.67591	5.32794e-05	0.000809533
ENSG00000249363	ENSG00000249363	chr5					5.43293	12.6361	3.27198	-1.67445	0.00244323	0.0155603
ENSG00000107611	CUBN	chr10	Vitamin digestion and absorption	hsa04977	lytic vacuole, tissue homeostasis, receptor activity, transporter activity, binding, calcium ion binding, protein binding, extracellular region, intracellular, cell, cytoplasm, lysosome, lysosomal membrane, endosome, vacuole, vacuolar membrane, vacuolar lumen, endoplasmic reticulum, Golgi apparatus, cytosol, plasma membrane, brush border, clathrin-coated pit, alcohol metabolic process, lipid meta…	GO:0000323, GO:0001894, GO:0004872, GO:0005215, GO:0005488, GO:0005509, GO:0005515, GO:0005576, GO:0005622, GO:0005623, GO:0005737, GO:0005764, GO:0005765, GO:0005768, GO:0005773, GO:0005774, GO:0005775, GO:0005783, GO:0005794, GO:0005829, GO:0005886, GO:0005903, GO:0005905, GO:0006066, GO:0006629, GO:0006725, GO:0006766, GO:0006767, GO:0006775, GO:0006807, GO:0006810, GO:0006897, GO:0006898, GO:…	11.7776	26.079	7.48717	-1.67382	0.000525421	0.00480877
ENSG00000118004	COLEC11	chr2	Phagosome	hsa04145	immune effector process, activation of immune response, immune system process, regulation of immune system process, positive regulation of immune system process, catalytic activity, endopeptidase activity, serine-type endopeptidase activity, binding, mannose binding, extracellular region, collagen trimer, proteolysis, transport, endocytosis, receptor-mediated endocytosis, immune response, complem…	GO:0002252, GO:0002253, GO:0002376, GO:0002682, GO:0002684, GO:0003824, GO:0004175, GO:0004252, GO:0005488, GO:0005537, GO:0005576, GO:0005581, GO:0006508, GO:0006810, GO:0006897, GO:0006898, GO:0006955, GO:0006956, GO:0006959, GO:0007275, GO:0008152, GO:0008233, GO:0008236, GO:0016192, GO:0016787, GO:0017171, GO:0019538, GO:0030246, GO:0032501, GO:0032502, GO:0032991, GO:0036094, GO:0043170, GO:…	23.4698	50.8453	15.2572	-1.67314	2.47196e-05	0.000441698
ENSG00000214548	MEG3	chr14					356.686	756.42	236.766	-1.67155	0.00445304	0.0243126
ENSG00000253516	HMGB1P41	chr8					23.5379	50.9453	15.3157	-1.67073	3.58123e-08	2.28078e-06
ENSG00000276853	ENSG00000276853	chr12					8.7882	19.7107	5.51147	-1.66932	0.000146792	0.00179745
ENSG00000277534	ENSG00000277534	chr18					9.72411	21.6901	6.1343	-1.66922	0.000554165	0.00499603
ENSG00000116652	DLEU2L	chr1					13.5451	29.7554	8.68196	-1.66747	7.21753e-07	2.59968e-05
ENSG00000169302	STK32A	chr5			nucleotide binding, mitophagy, macromitophagy, nucleoside binding, purine nucleoside binding, catalytic activity, protein kinase activity, protein serine/threonine kinase activity, binding, ATP binding, intracellular, cell, plasma membrane, cellular protein modification process, protein phosphorylation, phosphorus metabolic process, phosphate-containing compound metabolic process, autophagy, resp…	GO:0000166, GO:0000422, GO:0000423, GO:0001882, GO:0001883, GO:0003824, GO:0004672, GO:0004674, GO:0005488, GO:0005524, GO:0005622, GO:0005623, GO:0005886, GO:0006464, GO:0006468, GO:0006793, GO:0006796, GO:0006914, GO:0006950, GO:0006996, GO:0007005, GO:0007154, GO:0007165, GO:0008152, GO:0009987, GO:0016020, GO:0016043, GO:0016236, GO:0016301, GO:0016310, GO:0016740, GO:0016772, GO:0016773, GO:…	9.57561	21.3604	6.04016	-1.66727	0.000130243	0.00163072
ENSG00000215184	RPS12P16	chr10					8.15966	18.3616	5.09908	-1.66654	0.000356132	0.00357543
ENSG00000264456	ENSG00000264456	chr17					5.16188	12.0235	3.10339	-1.66623	0.000471386	0.00441885
ENSG00000229152	ANKRD10-IT1	chr13					8.66155	19.4039	5.43884	-1.66397	0.00178818	0.0122434
ENSG00000248283	CCNL2P1	chr4					8.83535	19.7639	5.55679	-1.66301	0.000150379	0.00182471
ENSG00000162148	PPP1R32	chr11			binding, protein binding, enzyme binding, phosphatase binding	GO:0005488, GO:0005515, GO:0019899, GO:0019902	7.30727	16.5354	4.53883	-1.66262	0.00648949	0.0322214
ENSG00000280392	ENSG00000280392	chr16					13.8651	30.3679	8.91431	-1.66171	4.14187e-07	1.67115e-05
ENSG00000261056	ENSG00000261056	chr16					21.1104	45.6486	13.749	-1.66122	1.95924e-06	5.80892e-05
ENSG00000201367	RNU6-522P	chr6					5.56144	12.8304	3.38076	-1.65859	0.000782999	0.00651309
ENSG00000174348	PODN	chr1			regulation of protein phosphorylation, negative regulation of protein phosphorylation, enzyme inhibitor activity, protein kinase inhibitor activity, binding, protein binding, collagen binding, extracellular region, proteinaceous extracellular matrix, extracellular space, intracellular, cell, cytoplasm, cellular protein modification process, protein phosphorylation, negative regulation of protein …	GO:0001932, GO:0001933, GO:0004857, GO:0004860, GO:0005488, GO:0005515, GO:0005518, GO:0005576, GO:0005578, GO:0005615, GO:0005622, GO:0005623, GO:0005737, GO:0006464, GO:0006468, GO:0006469, GO:0006793, GO:0006796, GO:0006928, GO:0007154, GO:0007165, GO:0007166, GO:0007259, GO:0008152, GO:0008283, GO:0008285, GO:0009892, GO:0009966, GO:0009968, GO:0009987, GO:0010033, GO:0010563, GO:0010605, GO:…	136.075	287.922	90.5209	-1.65851	1.63689e-13	5.48839e-11
ENSG00000145794	MEGF10	chr5			cell activation, phagocytic cup, cell, plasma membrane, transport, endocytosis, phagocytosis, phagocytosis, recognition, cell adhesion, multicellular organism development, muscle organ development, skeletal muscle tissue development, cell recognition, cell proliferation, tissue development, cellular process, striated muscle tissue development, skeletal muscle satellite cell activation, skeletal m…	GO:0001775, GO:0001891, GO:0005623, GO:0005886, GO:0006810, GO:0006897, GO:0006909, GO:0006910, GO:0007155, GO:0007275, GO:0007517, GO:0007519, GO:0008037, GO:0008283, GO:0009888, GO:0009987, GO:0014706, GO:0014719, GO:0014816, GO:0014841, GO:0014855, GO:0014856, GO:0016020, GO:0016021, GO:0016192, GO:0016202, GO:0016323, GO:0016337, GO:0022610, GO:0030154, GO:0031224, GO:0032501, GO:0032502, GO:…	7.27006	16.4172	4.52591	-1.65623	0.000751573	0.00631834
ENSG00000110455	ACCS	chr11			binding, protein binding, metabolic process, biosynthetic process, pyridoxal phosphate binding, identical protein binding, protein homodimerization activity, ion binding, anion binding, protein dimerization activity, cofactor binding	GO:0005488, GO:0005515, GO:0008152, GO:0009058, GO:0030170, GO:0042802, GO:0042803, GO:0043167, GO:0043168, GO:0046983, GO:0048037	43.0365	91.7097	28.4345	-1.65521	5.42723e-07	2.07619e-05
ENSG00000247199	ENSG00000247199	chr5					92.9943	196.88	61.8286	-1.65513	4.27542e-09	3.70645e-07
ENSG00000286855	ENSG00000286855	chr7					7.67023	17.2489	4.79662	-1.65453	0.000276794	0.00293803
ENSG00000232310	ENSG00000232310	chr6					7.77164	17.4538	4.86701	-1.65322	0.000414907	0.00401121
ENSG00000235613	NSRP1P1	chr1					22.4929	48.4177	14.7154	-1.65285	4.09814e-05	0.000659953
ENSG00000269968	ENSG00000269968	chr12					30.5682	65.3996	20.1187	-1.65265	0.000431821	0.00413853
ENSG00000257027	ENSG00000257027	chr12					23.648	50.8386	15.4908	-1.65236	3.37688e-08	2.17494e-06
ENSG00000271993	ENSG00000271993	chr3					5.91834	13.5487	3.62922	-1.65205	0.00479732	0.0257362
ENSG00000164530	PI16	chr6			enzyme inhibitor activity, extracellular region, proteolysis, metabolic process, negative regulation of metabolic process, cellular process, negative regulation of peptidase activity, negative regulation of macromolecule metabolic process, membrane, integral component of membrane, regulation of metabolic process, protein metabolic process, regulation of proteolysis, enzyme regulator activity, pep…	GO:0004857, GO:0005576, GO:0006508, GO:0008152, GO:0009892, GO:0009987, GO:0010466, GO:0010605, GO:0016020, GO:0016021, GO:0019222, GO:0019538, GO:0030162, GO:0030234, GO:0030414, GO:0031224, GO:0031323, GO:0031324, GO:0031982, GO:0031988, GO:0032268, GO:0032269, GO:0043086, GO:0043170, GO:0043226, GO:0043227, GO:0043230, GO:0044092, GO:0044237, GO:0044238, GO:0044260, GO:0044267, GO:0044421, GO:…	63.2186	134.021	41.9778	-1.65152	2.37394e-08	1.59194e-06
ENSG00000221792	MIR1282	chr15					8.52647	19.0226	5.37763	-1.65054	6.21709e-05	0.000916879
ENSG00000135976	ANKRD36	chr2					134.594	283.987	89.7758	-1.65052	2.70849e-09	2.51031e-07
ENSG00000240435	RPS12P27	chr16					7.91545	17.7319	4.97053	-1.64956	0.000236469	0.00259206
ENSG00000225008	TWF1P2	chrX					6.12096	13.9555	3.7706	-1.64843	0.000770795	0.00643004
ENSG00000254273	ENSG00000254273	chr8					11.4152	25.054	7.32353	-1.64623	1.31383e-05	0.000266981
ENSG00000173209	AHSA2P	chr2			ATPase activator activity, binding, protein binding, enzyme activator activity, enzyme regulator activity, positive regulation of ATPase activity, positive regulation of catalytic activity, regulation of ATPase activity, positive regulation of molecular function, regulation of catalytic activity, chaperone binding, regulation of hydrolase activity, positive regulation of hydrolase activity, nucle…	GO:0001671, GO:0005488, GO:0005515, GO:0008047, GO:0030234, GO:0032781, GO:0043085, GO:0043462, GO:0044093, GO:0050790, GO:0051087, GO:0051336, GO:0051345, GO:0060589, GO:0060590, GO:0065007, GO:0065009, GO:0098772	231.417	486.484	154.897	-1.64476	1.28752e-08	9.3192e-07
ENSG00000271917	ENSG00000271917	chr1					5.12499	11.8464	3.10856	-1.64466	0.000789894	0.00656087
ENSG00000225125	RANP4	chrX					9.0548	20.0821	5.74662	-1.64378	0.00106416	0.00826958
ENSG00000229816	DDX50P1	chr2					15.3766	33.3365	9.98871	-1.64372	1.96437e-05	0.000368017
ENSG00000231721	LINC-PINT	chr7					136.597	287.487	91.3295	-1.64364	6.0051e-09	4.92505e-07
ENSG00000280927	CTBP1-AS	chr4					5.49567	12.6189	3.35872	-1.64363	0.00178386	0.0122239
ENSG00000257242	LINC01619	chr12					8.4748	18.857	5.36015	-1.64251	0.000744685	0.00629038
ENSG00000214900	LINC01588	chr14					12.408	27.0926	8.00261	-1.64178	7.04532e-05	0.00101154
ENSG00000196295	GARS1-DT	chr7					381.379	800.098	255.763	-1.64154	1.63008e-18	1.7698e-15
ENSG00000248431	ENSG00000248431	chr4					14.9909	32.5	9.73819	-1.64141	0.000149256	0.00181883
ENSG00000248803	ENSG00000248803	chr5					5.08276	11.7234	3.09056	-1.63712	0.00633705	0.0316783
ENSG00000115523	GNLY	chr2			cell killing, extracellular region, extracellular space, response to stress, defense response, cellular defense response, response to external stimulus, response to biotic stimulus, response to bacterium, response to fungus, killing of cells of other organism, modification of morphology or physiology of other organism, defense response to bacterium, response to external biotic stimulus, disruptio…	GO:0001906, GO:0005576, GO:0005615, GO:0006950, GO:0006952, GO:0006968, GO:0009605, GO:0009607, GO:0009617, GO:0009620, GO:0031640, GO:0035821, GO:0042742, GO:0043207, GO:0044364, GO:0044421, GO:0050832, GO:0050896, GO:0051704, GO:0051707, GO:0065007, GO:0065008, GO:0098542	7.99928	17.8204	5.05294	-1.63659	0.000240002	0.00262449
ENSG00000243914	RPL5P14	chr5					12.692	27.6291	8.21089	-1.63607	1.18499e-05	0.000246512
ENSG00000232000	CLCN3P1	chr9					12.015	26.1972	7.76034	-1.6344	3.77354e-05	0.000619665
ENSG00000259820	ENSG00000259820	chr8					168.72	353.564	113.267	-1.63364	1.27089e-06	4.04132e-05
ENSG00000135407	AVIL	chr12			cell morphogenesis, actin binding, binding, protein binding, intracellular, cell, cytoplasm, cytoskeleton, protein complex assembly, organelle organization, cytoskeleton organization, actin filament organization, multicellular organism development, nervous system development, regulation of actin polymerization or depolymerization, cytoskeletal protein binding, actin polymerization or depolymeriza…	GO:0000902, GO:0003779, GO:0005488, GO:0005515, GO:0005622, GO:0005623, GO:0005737, GO:0005856, GO:0006461, GO:0006996, GO:0007010, GO:0007015, GO:0007275, GO:0007399, GO:0008064, GO:0008092, GO:0008154, GO:0009653, GO:0009987, GO:0010639, GO:0010720, GO:0010975, GO:0010976, GO:0015629, GO:0016043, GO:0022008, GO:0022411, GO:0022607, GO:0030029, GO:0030030, GO:0030036, GO:0030041, GO:0030042, GO:…	28.4541	60.4702	18.8492	-1.6308	1.01178e-05	0.000218731
ENSG00000165084	C8orf34	chr8					7.16334	16.0359	4.50157	-1.63066	0.00165986	0.0116052
ENSG00000228393	LINC01004	chr7					13.1137	28.4531	8.51188	-1.63062	2.3052e-07	1.03606e-05
ENSG00000214652	ZNF727	chr7			regulatory region DNA binding, transcription regulatory region sequence-specific DNA binding, RNA polymerase II regulatory region sequence-specific DNA binding, RNA polymerase II core promoter proximal region sequence-specific DNA binding, core promoter proximal region sequence-specific DNA binding, RNA polymerase II regulatory region DNA binding, regulatory region nucleic acid binding, core prom…	GO:0000975, GO:0000976, GO:0000977, GO:0000978, GO:0000987, GO:0001012, GO:0001067, GO:0001159, GO:0003676, GO:0003677, GO:0003690, GO:0005488, GO:0005622, GO:0005623, GO:0005634, GO:0006139, GO:0006351, GO:0006355, GO:0006725, GO:0006807, GO:0008152, GO:0009058, GO:0009059, GO:0009889, GO:0009987, GO:0010467, GO:0010468, GO:0010556, GO:0016070, GO:0018130, GO:0019219, GO:0019222, GO:0019438, GO:…	43.3959	91.6294	28.9258	-1.63008	2.431e-11	4.07549e-09
ENSG00000069493	CLEC2D	chr12			immune system process, regulation of immune system process, signal transducer activity, receptor activity, transmembrane signaling receptor activity, binding, intracellular, cell, cytoplasm, endoplasmic reticulum, plasma membrane, integral component of plasma membrane, immune response, cell communication, signal transduction, cell surface receptor signaling pathway, cell surface, cellular process…	GO:0002376, GO:0002682, GO:0004871, GO:0004872, GO:0004888, GO:0005488, GO:0005622, GO:0005623, GO:0005737, GO:0005783, GO:0005886, GO:0005887, GO:0006955, GO:0007154, GO:0007165, GO:0007166, GO:0009986, GO:0009987, GO:0012505, GO:0016020, GO:0016021, GO:0023052, GO:0030246, GO:0031224, GO:0031226, GO:0038023, GO:0043226, GO:0043227, GO:0043229, GO:0043231, GO:0044424, GO:0044425, GO:0044444, GO:…	59.1592	124.515	39.5526	-1.62999	1.14611e-06	3.72241e-05
ENSG00000257298	ENSG00000257298	chr12					11.7776	25.655	7.61433	-1.6296	0.000504838	0.00466382
ENSG00000280007	ENSG00000280007	chr22					26.3895	56.1313	17.467	-1.62933	4.57225e-06	0.000113436
ENSG00000251391	ENSG00000251391	chr5					5.95576	13.5028	3.69164	-1.62817	0.00377103	0.0215433
ENSG00000232626	ENSG00000232626	chr1					6.25598	14.1269	3.89472	-1.62782	0.00156125	0.0110548
ENSG00000235128	ENSG00000235128	chr2					9.11626	20.0821	5.82651	-1.6268	0.000465188	0.00437914
ENSG00000269951	ENSG00000269951	chr15					5.43755	12.4121	3.34517	-1.62605	0.00531642	0.0277696
ENSG00000231013	SCTR-AS1	chr2					21.8032	46.4873	14.3979	-1.62481	0.00467729	0.0252229
ENSG00000268518	ENSG00000268518	chr19					15.2326	32.7952	9.96377	-1.62408	7.17842e-05	0.00102549
ENSG00000197558	SSPOP	chr7			enzyme inhibitor activity, extracellular region, extracellular space, proteolysis, cell adhesion, metabolic process, negative regulation of metabolic process, cellular process, negative regulation of peptidase activity, negative regulation of macromolecule metabolic process, regulation of metabolic process, protein metabolic process, biological adhesion, regulation of proteolysis, enzyme regulato…	GO:0004857, GO:0005576, GO:0005615, GO:0006508, GO:0007155, GO:0008152, GO:0009892, GO:0009987, GO:0010466, GO:0010605, GO:0019222, GO:0019538, GO:0022610, GO:0030162, GO:0030234, GO:0030414, GO:0031323, GO:0031324, GO:0032268, GO:0032269, GO:0043086, GO:0043170, GO:0044092, GO:0044237, GO:0044238, GO:0044260, GO:0044267, GO:0044421, GO:0045861, GO:0048519, GO:0048523, GO:0050789, GO:0050790, GO:…	6.55743	14.7337	4.10455	-1.624	0.00312945	0.0187965
ENSG00000255358	NDUFAF2P2	chr11					5.35793	12.235	3.2948	-1.6237	0.00182343	0.0124139
ENSG00000103044	HAS3	chr16			polysaccharide biosynthetic process, catalytic activity, extracellular region, intracellular, cell, cytoplasm, plasma membrane, integral component of plasma membrane, carbohydrate metabolic process, polysaccharide metabolic process, aminoglycan metabolic process, aminoglycan biosynthetic process, glycosaminoglycan biosynthetic process, nucleobase-containing compound metabolic process, transcripti…	GO:0000271, GO:0003824, GO:0005576, GO:0005622, GO:0005623, GO:0005737, GO:0005886, GO:0005887, GO:0005975, GO:0005976, GO:0006022, GO:0006023, GO:0006024, GO:0006139, GO:0006351, GO:0006355, GO:0006725, GO:0006807, GO:0007155, GO:0008152, GO:0008194, GO:0009058, GO:0009059, GO:0009889, GO:0009891, GO:0009893, GO:0009987, GO:0010467, GO:0010468, GO:0010556, GO:0010557, GO:0010604, GO:0010628, GO:…	7.32037	16.3181	4.62104	-1.62338	0.000598947	0.00531982
ENSG00000225339	ENSG00000225339	chr6					19.9281	42.5456	13.1428	-1.62246	2.15387e-06	6.25583e-05
ENSG00000228463	ENSG00000228463	chr1					6.93549	15.5046	4.36477	-1.62128	0.0037151	0.0212825
ENSG00000278963	ENSG00000278963	chr17					10.526	22.963	6.79494	-1.6202	2.49539e-05	0.000445046
ENSG00000262877	ENSG00000262877	chr17					15.7172	33.7375	10.3111	-1.61876	0.00029336	0.00307381
ENSG00000107736	CDH23	chr10			tissue homeostasis, retina homeostasis, system process, binding, calcium ion binding, protein binding, cell, plasma membrane, transport, ion transport, cation transport, calcium ion transport, cellular ion homeostasis, cellular calcium ion homeostasis, cellular metal ion homeostasis, cell adhesion, homophilic cell adhesion via plasma membrane adhesion molecules, multicellular organism development…	GO:0001894, GO:0001895, GO:0003008, GO:0005488, GO:0005509, GO:0005515, GO:0005623, GO:0005886, GO:0006810, GO:0006811, GO:0006812, GO:0006816, GO:0006873, GO:0006874, GO:0006875, GO:0007155, GO:0007156, GO:0007275, GO:0007399, GO:0007423, GO:0007600, GO:0007601, GO:0007605, GO:0007610, GO:0007626, GO:0009987, GO:0016020, GO:0016021, GO:0016043, GO:0016339, GO:0019725, GO:0022008, GO:0022610, GO:…	100.362	209.613	67.5863	-1.6186	1.64545e-12	3.99108e-10
ENSG00000242622	ENSG00000242622	chr3					12.3774	26.7916	8.05308	-1.61817	0.000321027	0.00329703
ENSG00000232940	HCG25	chr6					14.8147	31.853	9.70316	-1.61799	3.57213e-05	0.000595791
ENSG00000242094	FOXP1-IT1	chr3					10.3245	22.5151	6.66733	-1.61679	0.00028798	0.00302857
ENSG00000204706	MAMDC2-AS1	chr9					5.76571	13.0486	3.58084	-1.61674	0.000257383	0.00277462
ENSG00000158683	PKD1L1	chr7			regionalization, detection of nodal flow, transporter activity, ion channel activity, cation channel activity, calcium channel activity, binding, protein binding, cell, plasma membrane, cilium, transport, ion transport, cation transport, calcium ion transport, cell adhesion, multicellular organism development, determination of left/right symmetry, pattern specification process, cation transmembra…	GO:0003002, GO:0003127, GO:0005215, GO:0005216, GO:0005261, GO:0005262, GO:0005488, GO:0005515, GO:0005623, GO:0005886, GO:0005929, GO:0006810, GO:0006811, GO:0006812, GO:0006816, GO:0007155, GO:0007275, GO:0007368, GO:0007389, GO:0008324, GO:0009581, GO:0009582, GO:0009605, GO:0009612, GO:0009628, GO:0009719, GO:0009726, GO:0009798, GO:0009799, GO:0009855, GO:0015075, GO:0015085, GO:0015267, GO:…	95.1743	198.64	64.1346	-1.61591	4.37008e-09	3.76933e-07
ENSG00000214189	ZNF788P	chr19					9.21459	20.2003	5.91889	-1.61547	3.66334e-05	0.000605686
ENSG00000185271	KLHL33	chr14			ubiquitin ligase complex, actin binding, catalytic activity, ubiquitin-protein transferase activity, binding, protein binding, intracellular, cell, cytoskeleton, cellular protein modification process, cytoskeletal protein binding, metabolic process, cellular process, actin cytoskeleton, protein ubiquitination, transferase activity, protein metabolic process, ubiquitin-like protein transferase act…	GO:0000151, GO:0003779, GO:0003824, GO:0004842, GO:0005488, GO:0005515, GO:0005622, GO:0005623, GO:0005856, GO:0006464, GO:0008092, GO:0008152, GO:0009987, GO:0015629, GO:0016567, GO:0016740, GO:0019538, GO:0019787, GO:0031461, GO:0031463, GO:0032446, GO:0032991, GO:0036211, GO:0043170, GO:0043226, GO:0043228, GO:0043229, GO:0043232, GO:0043234, GO:0043412, GO:0044237, GO:0044238, GO:0044260, GO:…	14.37	30.8878	9.41472	-1.61438	5.33297e-05	0.000809533
ENSG00000231969	MMADHC-DT	chr2					5.9197	13.3544	3.68929	-1.61405	0.00067986	0.00585378
ENSG00000080947	CROCCP3	chr1					47.6699	99.8396	32.0191	-1.61069	2.75943e-10	3.53456e-08
ENSG00000268364	SMC5-DT	chr9					5.63307	12.7418	3.50044	-1.61044	0.00110042	0.00849344
ENSG00000230732	ENSG00000230732	chr3					10.5726	22.9745	6.85199	-1.61037	0.000672552	0.005804
ENSG00000265713	ENSG00000265713	chr17					5.33606	12.1178	3.30154	-1.6086	0.000463864	0.00437029
ENSG00000213090	SCYL2P1	chr2					18.8951	40.1823	12.5089	-1.60811	0.000417939	0.00403259
ENSG00000186377	CYP4X1	chr1	Serotonergic synapse	hsa04726	catalytic activity, monooxygenase activity, binding, iron ion binding, intracellular, cell, cytoplasm, endoplasmic reticulum, endoplasmic reticulum membrane, metabolic process, endomembrane system, membrane, integral component of membrane, oxidoreductase activity, oxidoreductase activity, acting on paired donors, with incorporation or reduction of molecular oxygen, oxidoreductase activity, acting…	GO:0003824, GO:0004497, GO:0005488, GO:0005506, GO:0005622, GO:0005623, GO:0005737, GO:0005783, GO:0005789, GO:0008152, GO:0012505, GO:0016020, GO:0016021, GO:0016491, GO:0016705, GO:0016712, GO:0020037, GO:0031224, GO:0042175, GO:0043167, GO:0043169, GO:0043226, GO:0043227, GO:0043229, GO:0043231, GO:0044422, GO:0044424, GO:0044425, GO:0044432, GO:0044444, GO:0044446, GO:0044464, GO:0044699, GO:…	17.0293	36.305	11.2466	-1.60698	0.000495987	0.00459508
ENSG00000253558	ENSG00000253558	chr5					6.28719	14.0737	3.95125	-1.60617	0.000162749	0.00194175
ENSG00000239218	RPS20P22	chr8					15.4105	32.9306	10.1545	-1.60496	8.38094e-07	2.91733e-05
ENSG00000269939	PCF11-AS1	chr11					7.17756	15.8999	4.56086	-1.60363	0.00702593	0.0341778
ENSG00000280383	ENSG00000280383	chr22					48.4068	101.071	32.6074	-1.60273	3.49407e-08	2.23746e-06
ENSG00000082196	C1QTNF3	chr5			cytokine production, regulation of cytokine production, negative regulation of cytokine production, positive regulation of cytokine production, system process, binding, protein binding, extracellular region, collagen trimer, extracellular space, cell, carbohydrate metabolic process, monosaccharide metabolic process, glucose metabolic process, gluconeogenesis, regulation of carbohydrate metabolic …	GO:0001816, GO:0001817, GO:0001818, GO:0001819, GO:0003008, GO:0005488, GO:0005515, GO:0005576, GO:0005581, GO:0005615, GO:0005623, GO:0005975, GO:0005996, GO:0006006, GO:0006094, GO:0006109, GO:0006111, GO:0006461, GO:0006605, GO:0006606, GO:0006810, GO:0006886, GO:0006913, GO:0006950, GO:0006952, GO:0006954, GO:0007154, GO:0007165, GO:0007249, GO:0007267, GO:0008104, GO:0008152, GO:0009058, GO:…	7.88619	17.349	5.04736	-1.60132	0.00010924	0.00142487
ENSG00000197182	MIRLET7BHG	chr22					70.4768	146.442	47.6873	-1.59853	5.39523e-05	0.000816266
ENSG00000187955	COL14A1	chr8	Protein digestion and absorption	hsa04974	nucleic acid binding, RNA binding, structural molecule activity, extracellular matrix structural constituent, binding, protein binding, collagen binding, extracellular region, proteinaceous extracellular matrix, collagen trimer, FACIT collagen trimer, collagen type XIV trimer, extracellular space, intracellular, cell, cytoplasm, endoplasmic reticulum, endoplasmic reticulum lumen, cell adhesion, c…	GO:0003676, GO:0003723, GO:0005198, GO:0005201, GO:0005488, GO:0005515, GO:0005518, GO:0005576, GO:0005578, GO:0005581, GO:0005593, GO:0005596, GO:0005615, GO:0005622, GO:0005623, GO:0005737, GO:0005783, GO:0005788, GO:0007155, GO:0009987, GO:0012505, GO:0016043, GO:0016337, GO:0022610, GO:0030198, GO:0030199, GO:0030674, GO:0030934, GO:0031012, GO:0031974, GO:0031982, GO:0031988, GO:0032403, GO:…	285.253	589.355	194.022	-1.59794	2.06907e-06	6.07236e-05
ENSG00000104728	ARHGEF10	chr8			microtubule cytoskeleton organization, mitotic cell cycle, nuclear division, guanyl-nucleotide exchange factor activity, Ras guanyl-nucleotide exchange factor activity, Rho guanyl-nucleotide exchange factor activity, binding, protein binding, intracellular, cell, cytoplasm, centrosome, microtubule organizing center, cytosol, cytoskeleton, organelle organization, cytoskeleton organization, actin f…	GO:0000226, GO:0000278, GO:0000280, GO:0005085, GO:0005088, GO:0005089, GO:0005488, GO:0005515, GO:0005622, GO:0005623, GO:0005737, GO:0005813, GO:0005815, GO:0005829, GO:0005856, GO:0006996, GO:0007010, GO:0007015, GO:0007017, GO:0007049, GO:0007051, GO:0007067, GO:0007098, GO:0007154, GO:0007165, GO:0007264, GO:0007265, GO:0007266, GO:0007272, GO:0007275, GO:0007399, GO:0007422, GO:0008092, GO:…	28.1225	59.0441	18.846	-1.59718	8.29111e-05	0.00115337
ENSG00000223773	CD99P1	chrX					17.5224	37.1718	11.6276	-1.59593	2.35582e-05	0.000426292
ENSG00000269938	ENSG00000269938	chr12					13.5982	29.0839	8.95246	-1.59586	0.000182157	0.00212006
ENSG00000248124	RRN3P1	chr16					21.9233	46.2382	14.6288	-1.59575	8.51482e-09	6.47126e-07
ENSG00000142303	ADAMTS10	chr19			microfibril, catalytic activity, endopeptidase activity, metalloendopeptidase activity, binding, protein binding, extracellular region, proteinaceous extracellular matrix, proteolysis, metabolic process, peptidase activity, metallopeptidase activity, zinc ion binding, hydrolase activity, protein metabolic process, extracellular matrix, ion binding, cation binding, macromolecule metabolic process,…	GO:0001527, GO:0003824, GO:0004175, GO:0004222, GO:0005488, GO:0005515, GO:0005576, GO:0005578, GO:0006508, GO:0008152, GO:0008233, GO:0008237, GO:0008270, GO:0016787, GO:0019538, GO:0031012, GO:0043167, GO:0043169, GO:0043170, GO:0043205, GO:0044238, GO:0044420, GO:0044421, GO:0046872, GO:0046914, GO:0070011, GO:0071704	50.8963	105.916	34.3903	-1.59506	2.63906e-07	1.15491e-05
ENSG00000149970	CNKSR2	chrX			binding, protein binding, extracellular region, intracellular, cell, cytoplasm, Golgi apparatus, plasma membrane, cell communication, signal transduction, regulation of signal transduction, cellular process, regulation of cell communication, endomembrane system, membrane, regulation of signaling, signaling, vesicle, membrane-bounded vesicle, somatodendritic compartment, identical protein binding,…	GO:0005488, GO:0005515, GO:0005576, GO:0005622, GO:0005623, GO:0005737, GO:0005794, GO:0005886, GO:0007154, GO:0007165, GO:0009966, GO:0009987, GO:0010646, GO:0012505, GO:0016020, GO:0023051, GO:0023052, GO:0031982, GO:0031988, GO:0036477, GO:0042802, GO:0042995, GO:0043005, GO:0043025, GO:0043226, GO:0043227, GO:0043229, GO:0043230, GO:0043231, GO:0044297, GO:0044421, GO:0044424, GO:0044425, GO:…	12.5873	26.9735	8.27147	-1.59319	0.000335277	0.00340808
ENSG00000227165	WDR11-AS1	chr10					5.53193	12.436	3.4607	-1.59077	0.00132954	0.00982026
ENSG00000284602	ENSG00000284602	chr1					14.788	31.4701	9.78335	-1.59031	0.000117359	0.00150325
ENSG00000236581	STARD13-AS	chr13					5.62909	12.6246	3.53043	-1.58849	0.0050021	0.0265168
ENSG00000106624	AEBP1	chr7			negative regulation of transcription from RNA polymerase II promoter, regulatory region DNA binding, transcription regulatory region sequence-specific DNA binding, RNA polymerase II regulatory region sequence-specific DNA binding, RNA polymerase II transcription factor activity, sequence-specific DNA binding, transcription factor activity, protein binding, transcription factor activity, transcrip…	GO:0000122, GO:0000975, GO:0000976, GO:0000977, GO:0000981, GO:0000988, GO:0000989, GO:0001012, GO:0001067, GO:0001071, GO:0001227, GO:0001501, GO:0003676, GO:0003677, GO:0003690, GO:0003700, GO:0003712, GO:0003714, GO:0003824, GO:0004180, GO:0004181, GO:0004185, GO:0005488, GO:0005515, GO:0005516, GO:0005576, GO:0005615, GO:0005622, GO:0005623, GO:0005634, GO:0005737, GO:0006139, GO:0006351, GO:…	242.609	499.35	165.586	-1.58667	8.01909e-09	6.19781e-07
ENSG00000234473	ZNF101P2	chr1					8.8922	19.3169	5.76478	-1.58657	0.000185786	0.00215459
ENSG00000262413	ENSG00000262413	chr17					10.7317	23.0876	7.02494	-1.58573	0.00188546	0.0127142
ENSG00000279518	ENSG00000279518	chr8					48.5023	100.636	32.8622	-1.58567	4.10963e-06	0.00010528
ENSG00000144504	ANKMY1	chr2			binding, ion binding, cation binding, metal ion binding	GO:0005488, GO:0043167, GO:0043169, GO:0046872	43.7126	90.7321	29.6068	-1.58357	1.70617e-09	1.68638e-07
ENSG00000272505	ENSG00000272505	chr8					5.57788	12.4892	3.50448	-1.58238	0.00230175	0.0148206
ENSG00000113971	NPHP3	chr3			cell morphogenesis, urogenital system development, establishment of planar polarity, morphogenesis of a polarized epithelium, kidney development, embryonic epithelial tube formation, neural tube formation, neural tube closure, liver development, tissue homeostasis, retina homeostasis, heart looping, morphogenesis of an epithelium, heart morphogenesis, embryonic heart tube morphogenesis, cardiac c…	GO:0000902, GO:0001655, GO:0001736, GO:0001738, GO:0001822, GO:0001838, GO:0001841, GO:0001843, GO:0001889, GO:0001894, GO:0001895, GO:0001947, GO:0002009, GO:0003007, GO:0003143, GO:0003205, GO:0003230, GO:0003279, GO:0003283, GO:0003341, GO:0003351, GO:0005488, GO:0005515, GO:0005622, GO:0005623, GO:0005737, GO:0005829, GO:0005929, GO:0006928, GO:0007017, GO:0007018, GO:0007154, GO:0007164, GO:…	51.7723	107.205	35.1426	-1.58199	2.70689e-13	8.57181e-11
ENSG00000257169	ENSG00000257169	chr12					7.59264	16.6182	4.88497	-1.58196	0.000190166	0.00219311
ENSG00000272661	ENSG00000272661	chr7					6.49965	14.3508	4.14431	-1.57726	0.000624998	0.00549767
ENSG00000267270	PARD6G-AS1	chr18					9.39684	20.2764	6.13297	-1.57668	0.00027052	0.00288893
ENSG00000277342	ENSG00000277342	chr12					5.27278	11.8349	3.30414	-1.57628	0.000984242	0.00778651
ENSG00000118473	SGIP1	chr1			binding, protein binding, phospholipid binding, intracellular, cell, cytoplasm, plasma membrane, clathrin-coated pit, transport, endocytosis, receptor-mediated endocytosis, plasma membrane organization, microtubule binding, cytoskeletal protein binding, lipid binding, cellular process, endomembrane system organization, endomembrane system, vesicle membrane, tubulin binding, membrane, cytoplasmic,…	GO:0005488, GO:0005515, GO:0005543, GO:0005622, GO:0005623, GO:0005737, GO:0005886, GO:0005905, GO:0006810, GO:0006897, GO:0006898, GO:0007009, GO:0008017, GO:0008092, GO:0008289, GO:0009987, GO:0010256, GO:0012505, GO:0012506, GO:0015631, GO:0016020, GO:0016023, GO:0016043, GO:0016192, GO:0017124, GO:0019904, GO:0030100, GO:0030117, GO:0030118, GO:0030119, GO:0030120, GO:0030122, GO:0030125, GO:…	119.355	245.239	81.5895	-1.57603	0.00184944	0.0125386
ENSG00000163687	DNASE1L3	chr3			DNA catabolic process, endonucleolytic, nucleic acid binding, DNA binding, catalytic activity, nuclease activity, endonuclease activity, endodeoxyribonuclease activity, deoxyribonuclease activity, binding, calcium ion binding, intracellular, cell, nucleus, nucleobase-containing compound metabolic process, DNA metabolic process, DNA catabolic process, apoptotic DNA fragmentation, cellular aromatic…	GO:0000737, GO:0003676, GO:0003677, GO:0003824, GO:0004518, GO:0004519, GO:0004520, GO:0004536, GO:0005488, GO:0005509, GO:0005622, GO:0005623, GO:0005634, GO:0006139, GO:0006259, GO:0006308, GO:0006309, GO:0006725, GO:0006807, GO:0006915, GO:0006921, GO:0008152, GO:0008219, GO:0009056, GO:0009057, GO:0009987, GO:0010623, GO:0012501, GO:0016043, GO:0016787, GO:0016788, GO:0019439, GO:0022411, GO:…	9.18393	19.8343	5.98883	-1.57584	0.00407339	0.0228078
ENSG00000185652	NTF3	chr12	MAPK signaling pathway, Neurotrophin signaling pathway	hsa04010, hsa04722	MAPK cascade, activation of MAPK activity, cell morphogenesis, regulation of protein phosphorylation, negative regulation of protein phosphorylation, positive regulation of protein phosphorylation, regulation of receptor internalization, positive regulation of receptor internalization, receptor binding, cytokine receptor binding, neurotrophin receptor binding, neurotrophin p75 receptor binding, b…	GO:0000165, GO:0000187, GO:0000902, GO:0001932, GO:0001933, GO:0001934, GO:0002090, GO:0002092, GO:0005102, GO:0005126, GO:0005165, GO:0005166, GO:0005488, GO:0005515, GO:0005576, GO:0005622, GO:0005623, GO:0005737, GO:0006464, GO:0006468, GO:0006793, GO:0006796, GO:0006810, GO:0006897, GO:0006898, GO:0006915, GO:0006928, GO:0006935, GO:0006996, GO:0007010, GO:0007154, GO:0007165, GO:0007166, GO:…	7.11323	15.5931	4.56925	-1.57503	8.55306e-05	0.00117759
ENSG00000185942	NKAIN3	chr8					20.1894	42.3364	13.5453	-1.57503	7.22941e-05	0.00103213
ENSG00000280339	ENSG00000280339	chr11					65.316	134.62	44.5248	-1.57485	2.03974e-11	3.52319e-09
ENSG00000250938	ENSG00000250938	chr4					17.7524	37.3186	11.8825	-1.57263	0.000389781	0.00383888
ENSG00000241170	ENSG00000241170	chr11					5.9709	13.2429	3.7893	-1.57236	0.00632177	0.0316227
ENSG00000248863	ENSG00000248863	chr4					9.67934	20.8186	6.33757	-1.57218	4.86829e-05	0.000753545
ENSG00000270069	MIR222HG	chrX					9.94772	21.3664	6.5221	-1.57213	0.000438546	0.00418584
ENSG00000234841	ENSG00000234841	chr4					8.23313	17.8606	5.3449	-1.5717	0.000691017	0.00593863
ENSG00000279789	ENSG00000279789	chr16					9.31654	20.0706	6.09032	-1.57131	0.00029821	0.00311318
ENSG00000269929	MIRLET7A1HG	chr9					73.5908	151.34	50.2661	-1.57122	2.29734e-06	6.58325e-05
ENSG00000218792	HSPD1P16	chr6					5.1396	11.5339	3.22131	-1.57007	0.00303148	0.0182997
ENSG00000134539	KLRD1	chr12	Natural killer cell mediated cytotoxicity, Antigen processing and presentation, Graft-versus-host disease	hsa04650, hsa04612, hsa05332	natural killer cell mediated immunity, immune effector process, immune system process, leukocyte mediated immunity, lymphocyte mediated immunity, regulation of immune system process, antigen binding, signal transducer activity, receptor activity, transmembrane signaling receptor activity, receptor binding, binding, protein binding, cell, plasma membrane, response to stress, defense response, immu…	GO:0002228, GO:0002252, GO:0002376, GO:0002443, GO:0002449, GO:0002682, GO:0003823, GO:0004871, GO:0004872, GO:0004888, GO:0005102, GO:0005488, GO:0005515, GO:0005623, GO:0005886, GO:0006950, GO:0006952, GO:0006955, GO:0007154, GO:0007165, GO:0007166, GO:0009897, GO:0009986, GO:0009987, GO:0016020, GO:0016021, GO:0023023, GO:0023024, GO:0023025, GO:0023029, GO:0023030, GO:0023052, GO:0030246, GO:…	23.6132	49.2364	15.9262	-1.56947	2.99279e-05	0.000514598
ENSG00000273597	ENSG00000273597	chr9					6.79343	14.8978	4.36213	-1.56794	0.00609415	0.0307268
ENSG00000096093	EFHC1	chr6			binding, calcium ion binding, protein binding, intracellular, cell, cytoplasm, centrosome, microtubule organizing center, spindle, cytoskeleton, cilium, axoneme, movement of cell or subcellular component, multicellular organism development, nervous system development, central nervous system development, brain development, protein C-terminus binding, cellular process, microtubule cytoskeleton, cel…	GO:0005488, GO:0005509, GO:0005515, GO:0005622, GO:0005623, GO:0005737, GO:0005813, GO:0005815, GO:0005819, GO:0005856, GO:0005929, GO:0005930, GO:0006928, GO:0007275, GO:0007399, GO:0007417, GO:0007420, GO:0008022, GO:0009987, GO:0015630, GO:0016477, GO:0021537, GO:0021543, GO:0021795, GO:0021885, GO:0021987, GO:0022029, GO:0030900, GO:0032501, GO:0032502, GO:0036477, GO:0040011, GO:0042995, GO:…	68.3963	140.551	46.75	-1.56775	7.4746e-17	5.6807e-14
ENSG00000258768	ENSG00000258768	chr14					8.1841	17.7319	5.31978	-1.56755	0.0007061	0.00601613
ENSG00000231177	LINC00852	chr3					7.03605	15.3874	4.53066	-1.56706	0.00188209	0.0127017
ENSG00000256667	KLRA1P	chr12					9.35115	20.106	6.12471	-1.56675	0.00427395	0.0236405
ENSG00000230300	STARD13-IT1	chr13					11.229	23.9346	7.41737	-1.56671	0.00025403	0.00274579
ENSG00000281398	SNHG4	chr5					12.0932	25.6961	8.01235	-1.56666	0.000440141	0.00419532
ENSG00000279981	ENSG00000279981	chr18					6.78671	14.8691	4.362	-1.56537	0.000560441	0.00503469
ENSG00000279077	ENSG00000279077	chr18					10.5339	22.497	6.94492	-1.56437	0.000823958	0.00678694
ENSG00000266965	ENSG00000266965	chr18					7.31895	15.9352	4.73406	-1.5624	0.00102652	0.00804042
ENSG00000245812	LINC02202	chr5					7.90594	17.1298	5.13878	-1.56234	0.00168166	0.0117146
ENSG00000279594	ENSG00000279594	chr14					8.05386	17.4308	5.24077	-1.56233	0.000150153	0.00182471
ENSG00000259644	ENSG00000259644	chr15					8.45563	18.2387	5.52072	-1.56091	8.4998e-05	0.00117168
ENSG00000179818	PCBP1-AS1	chr2					124.635	254.497	85.6766	-1.55959	6.17693e-23	1.76042e-19
ENSG00000015479	MATR3	chr5			nucleotide binding, nucleic acid binding, RNA binding, structural molecule activity, binding, protein binding, intracellular, cell, nucleus, nuclear envelope, nuclear inner membrane, nucleoplasm, metabolic process, zinc ion binding, gene expression, regulation of gene expression, posttranscriptional regulation of gene expression, endomembrane system, membrane, nuclear matrix, regulation of metabo…	GO:0000166, GO:0003676, GO:0003723, GO:0005198, GO:0005488, GO:0005515, GO:0005622, GO:0005623, GO:0005634, GO:0005635, GO:0005637, GO:0005654, GO:0008152, GO:0008270, GO:0010467, GO:0010468, GO:0010608, GO:0012505, GO:0016020, GO:0016363, GO:0019222, GO:0019866, GO:0031090, GO:0031965, GO:0031967, GO:0031974, GO:0031975, GO:0031981, GO:0034399, GO:0036094, GO:0043167, GO:0043169, GO:0043170, GO:…	77.626	158.835	53.2635	-1.55853	3.14969e-10	3.92421e-08
ENSG00000118523	CCN2	chr6	Hippo signaling pathway	hsa04390	MAPK cascade, response to acid chemical, skeletal system development, cartilage condensation, ossification, angiogenesis, regulation of cell growth, blood vessel development, cell activation, tissue homeostasis, regulation of protein phosphorylation, positive regulation of protein phosphorylation, vasculature development, fibronectin binding, chondrocyte differentiation, system process, muscle sy…	GO:0000165, GO:0001101, GO:0001501, GO:0001502, GO:0001503, GO:0001525, GO:0001558, GO:0001568, GO:0001775, GO:0001894, GO:0001932, GO:0001934, GO:0001944, GO:0001968, GO:0002062, GO:0003008, GO:0003012, GO:0003013, GO:0003015, GO:0005102, GO:0005178, GO:0005488, GO:0005515, GO:0005520, GO:0005539, GO:0005576, GO:0005578, GO:0005615, GO:0005622, GO:0005623, GO:0005737, GO:0005794, GO:0005801, GO:…	146.848	299.483	101.057	-1.5579	1.76793e-05	0.000338819
ENSG00000276255	LINC02809	chr1					5.24344	11.6823	3.31176	-1.55647	0.00565463	0.0290964
ENSG00000283156	ENSG00000283156	chr4					5.80173	12.8132	3.69829	-1.55584	0.00353892	0.0205573
ENSG00000010379	SLC6A13	chr12	GABAergic synapse	hsa04727	transporter activity, sodium:amino acid symporter activity, neurotransmitter transporter activity, neurotransmitter:sodium symporter activity, gamma-aminobutyric acid:sodium symporter activity, organic acid transmembrane transporter activity, organic acid:sodium symporter activity, cation:amino acid symporter activity, binding, extracellular region, cell, plasma membrane, integral component of pl…	GO:0005215, GO:0005283, GO:0005326, GO:0005328, GO:0005332, GO:0005342, GO:0005343, GO:0005416, GO:0005488, GO:0005576, GO:0005623, GO:0005886, GO:0005887, GO:0006810, GO:0006811, GO:0006820, GO:0006836, GO:0006865, GO:0007154, GO:0007267, GO:0007268, GO:0008028, GO:0008324, GO:0009987, GO:0015075, GO:0015077, GO:0015081, GO:0015171, GO:0015185, GO:0015291, GO:0015293, GO:0015294, GO:0015370, GO:…	13.8207	29.0839	9.24177	-1.55452	0.000126742	0.0015983
ENSG00000226696	LENG8-AS1	chr19					33.4453	68.8782	22.8155	-1.55294	0.000108069	0.00141445
ENSG00000163145	C1QTNF7	chr4			extracellular region, collagen trimer, macromolecular complex, protein complex	GO:0005576, GO:0005581, GO:0032991, GO:0043234	46.2644	94.8709	31.6824	-1.55258	2.96696e-05	0.000511313
ENSG00000174407	MIR1-1HG	chr20					39.262	80.6475	26.8463	-1.55192	7.25405e-05	0.00103435
ENSG00000275180	ENSG00000275180	chr12					7.37474	15.9818	4.79263	-1.5517	0.00330953	0.0195829
ENSG00000261488	TBILA	chr3					18.7107	38.9562	12.637	-1.55089	5.54377e-06	0.000132354
ENSG00000253177	ENSG00000253177	chr8					20.2115	41.9961	13.6761	-1.55074	3.05771e-07	1.29583e-05
ENSG00000205041	ENSG00000205041	chr19					5.4223	12.0178	3.44366	-1.55066	0.00395525	0.0223107
ENSG00000279765	ENSG00000279765	chr15					44.6125	91.4284	30.5677	-1.54989	1.23647e-07	6.23761e-06
ENSG00000281128	PTENP1-AS	chr9					23.0131	47.6567	15.62	-1.54972	0.00719223	0.0348085
ENSG00000170919	TPT1-AS1	chr13					79.1531	161.265	54.5194	-1.54729	1.43733e-12	3.60122e-10
ENSG00000280384	ENSG00000280384	chr22					5.93974	13.0486	3.80708	-1.54719	0.0015006	0.010729
ENSG00000185634	SHC4	chr15	Natural killer cell mediated cytotoxicity, Insulin signaling pathway, Ras signaling pathway, Chemokine signaling pathway, Neurotrophin signaling pathway, MicroRNAs in cancer, Phospholipase D signaling pathway, Endocrine resistance, Estrogen signaling pathway, Focal adhesion, Bacterial invasion of epithelial cells, Prolactin signaling pathway, EGFR tyrosine kinase inhibitor resistance, ErbB signal…	hsa04650, hsa04910, hsa04014, hsa04062, hsa04722, hsa05206, hsa04072, hsa01522, hsa04915, hsa04510, hsa05100, hsa04917, hsa01521, hsa04012, hsa05034, hsa05214, hsa05220	receptor binding, binding, protein binding, intracellular, cell, plasma membrane, apoptotic process, cell communication, signal transduction, cell surface receptor signaling pathway, enzyme linked receptor protein signaling pathway, transmembrane receptor protein tyrosine kinase signaling pathway, metabolic process, cell death, cell proliferation, positive regulation of cell proliferation, cellul…	GO:0005102, GO:0005488, GO:0005515, GO:0005622, GO:0005623, GO:0005886, GO:0006915, GO:0007154, GO:0007165, GO:0007166, GO:0007167, GO:0007169, GO:0008152, GO:0008219, GO:0008283, GO:0008284, GO:0009987, GO:0010467, GO:0010468, GO:0012501, GO:0016020, GO:0019222, GO:0019899, GO:0019900, GO:0019901, GO:0019904, GO:0023052, GO:0030054, GO:0030154, GO:0030971, GO:0032502, GO:0035556, GO:0042127, GO:…	39.2573	80.4882	26.888	-1.54695	0.000258729	0.0027865
ENSG00000101938	CHRDL1	chrX			ossification, eye development, extracellular region, nucleobase-containing compound metabolic process, transcription, DNA-templated, regulation of transcription, DNA-templated, regulation of transcription from RNA polymerase II promoter, transcription from RNA polymerase II promoter, cellular aromatic compound metabolic process, nitrogen compound metabolic process, cell communication, signal tran…	GO:0001503, GO:0001654, GO:0005576, GO:0006139, GO:0006351, GO:0006355, GO:0006357, GO:0006366, GO:0006725, GO:0006807, GO:0007154, GO:0007165, GO:0007166, GO:0007167, GO:0007178, GO:0007275, GO:0007399, GO:0007423, GO:0008152, GO:0009058, GO:0009059, GO:0009719, GO:0009889, GO:0009966, GO:0009968, GO:0009987, GO:0010033, GO:0010467, GO:0010468, GO:0010556, GO:0010646, GO:0010648, GO:0016070, GO:…	20.0753	41.5801	13.6238	-1.54186	0.00833906	0.0385895
ENSG00000230063	ENSG00000230063	chr1					5.30375	11.7349	3.37441	-1.54163	0.00192513	0.0128945
ENSG00000225828	FAM229A	chr1					12.5128	26.2906	8.37951	-1.54082	0.000423214	0.00407658
ENSG00000272219	ENSG00000272219	chr7					7.92987	17.0307	5.19961	-1.54021	0.000765681	0.00640208
ENSG00000105877	DNAH11	chr7	Huntington's disease	hsa05016	nucleotide binding, nucleoside binding, purine nucleoside binding, cilium movement, regulation of cilium movement, regulation of cilium beat frequency, motor activity, microtubule motor activity, catalytic activity, binding, ATP binding, intracellular, cell, cytoplasm, cytoskeleton, microtubule, microtubule associated complex, cilium, movement of cell or subcellular component, microtubule-based p…	GO:0000166, GO:0001882, GO:0001883, GO:0003341, GO:0003352, GO:0003356, GO:0003774, GO:0003777, GO:0003824, GO:0005488, GO:0005524, GO:0005622, GO:0005623, GO:0005737, GO:0005856, GO:0005874, GO:0005875, GO:0005929, GO:0006928, GO:0007017, GO:0007018, GO:0007275, GO:0007368, GO:0007389, GO:0007507, GO:0009799, GO:0009855, GO:0009987, GO:0015630, GO:0016462, GO:0016787, GO:0016817, GO:0016818, GO:…	10.1599	21.5327	6.748	-1.54013	0.00291483	0.0177506
ENSG00000092529	CAPN3	chr15			cell activation, autolysis, catalytic activity, endopeptidase activity, cysteine-type endopeptidase activity, calcium-dependent cysteine-type endopeptidase activity, signal transducer activity, structural molecule activity, binding, calcium ion binding, protein binding, intracellular, cell, nucleus, cytoplasm, cytosol, plasma membrane, nucleobase-containing compound metabolic process, transcripti…	GO:0001775, GO:0001896, GO:0003824, GO:0004175, GO:0004197, GO:0004198, GO:0004871, GO:0005198, GO:0005488, GO:0005509, GO:0005515, GO:0005622, GO:0005623, GO:0005634, GO:0005737, GO:0005829, GO:0005886, GO:0006139, GO:0006351, GO:0006355, GO:0006461, GO:0006464, GO:0006508, GO:0006725, GO:0006807, GO:0006810, GO:0006811, GO:0006812, GO:0006816, GO:0006873, GO:0006874, GO:0006875, GO:0006915, GO:…	44.5806	91.0267	30.6468	-1.53999	2.47981e-05	0.000442754
ENSG00000288612	ENSG00000288612	chr6					6.09845	13.3315	3.92855	-1.53995	0.00167853	0.0116999
ENSG00000042062	RIPOR3	chr20			intracellular, cell, cytoplasm, intracellular part, cell part	GO:0005622, GO:0005623, GO:0005737, GO:0044424, GO:0044464	74.5067	151.435	51.4282	-1.53978	2.36145e-05	0.000426971
ENSG00000185513	L3MBTL1	chr20			mitotic cell cycle, nuclear division, chromatin, condensed chromosome, nucleic acid binding transcription factor activity, immune system process, immune system development, regulation of immune system process, chromatin binding, transcription factor activity, sequence-specific DNA binding, binding, protein binding, intracellular, cell, nucleus, nucleoplasm, chromosome, plasma membrane, nucleobase…	GO:0000278, GO:0000280, GO:0000785, GO:0000793, GO:0001071, GO:0002376, GO:0002520, GO:0002682, GO:0003682, GO:0003700, GO:0005488, GO:0005515, GO:0005622, GO:0005623, GO:0005634, GO:0005654, GO:0005694, GO:0005886, GO:0006139, GO:0006325, GO:0006351, GO:0006355, GO:0006725, GO:0006807, GO:0006996, GO:0007049, GO:0007067, GO:0007088, GO:0007154, GO:0007165, GO:0007275, GO:0007346, GO:0008152, GO:…	36.2975	74.2683	24.9062	-1.53874	2.26103e-05	0.000411753
ENSG00000260160	ENSG00000260160	chr19					7.87762	16.9126	5.16714	-1.5383	0.000992538	0.00783582
ENSG00000160282	FTCD	chr21	Metabolic pathways, One carbon pool by folate, Histidine metabolism	hsa01100, hsa00670, hsa00340	Golgi membrane, catalytic activity, binding, protein binding, folic acid binding, extracellular region, intracellular, cell, cytoplasm, endoplasmic reticulum, endoplasmic reticulum membrane, smooth endoplasmic reticulum, endoplasmic reticulum-Golgi intermediate compartment, Golgi apparatus, centrosome, centriole, microtubule organizing center, cytosol, cytoskeleton, organic acid metabolic process…	GO:0000139, GO:0003824, GO:0005488, GO:0005515, GO:0005542, GO:0005576, GO:0005622, GO:0005623, GO:0005737, GO:0005783, GO:0005789, GO:0005790, GO:0005793, GO:0005794, GO:0005813, GO:0005814, GO:0005815, GO:0005829, GO:0005856, GO:0006082, GO:0006520, GO:0006536, GO:0006547, GO:0006548, GO:0006575, GO:0006725, GO:0006730, GO:0006732, GO:0006760, GO:0006807, GO:0006996, GO:0007010, GO:0008017, GO:…	6.21006	13.5439	4.0099	-1.53756	0.00359772	0.0207929
ENSG00000259649	ENSG00000259649	chr15					5.20751	11.5167	3.31475	-1.53651	0.00238668	0.0152812
ENSG00000145808	ADAMTS19	chr5			catalytic activity, endopeptidase activity, metalloendopeptidase activity, binding, extracellular region, proteinaceous extracellular matrix, proteolysis, metabolic process, peptidase activity, metallopeptidase activity, zinc ion binding, hydrolase activity, protein metabolic process, extracellular matrix, ion binding, cation binding, macromolecule metabolic process, primary metabolic process, ex…	GO:0003824, GO:0004175, GO:0004222, GO:0005488, GO:0005576, GO:0005578, GO:0006508, GO:0008152, GO:0008233, GO:0008237, GO:0008270, GO:0016787, GO:0019538, GO:0031012, GO:0043167, GO:0043169, GO:0043170, GO:0044238, GO:0044421, GO:0046872, GO:0046914, GO:0070011, GO:0071704	6.22838	13.5717	4.0254	-1.53585	0.00899944	0.0408739
ENSG00000284526	ENSG00000284526	chr17					6.75667	14.6337	4.39356	-1.53535	0.000890684	0.00721406
ENSG00000223745	CCDC18-AS1	chr1					59.8536	121.618	41.3242	-1.53462	1.13832e-07	5.79325e-06
ENSG00000237359	ENSG00000237359	chr9					5.86401	12.8304	3.77409	-1.53454	0.00342993	0.0200955
ENSG00000266490	ENSG00000266490	chr17					8.49614	18.132	5.60539	-1.53427	0.00274925	0.0169768
ENSG00000215158	ENSG00000215158	chr5					25.6193	52.6241	17.5179	-1.53396	1.39179e-06	4.37694e-05
ENSG00000225434	LINC01504	chr9					6.67945	14.468	4.34287	-1.5336	0.00653587	0.03236
ENSG00000259453	ENSG00000259453	chr15					12.8551	26.9041	8.64038	-1.53331	0.000121101	0.00154373
ENSG00000287875	ENSG00000287875	chr2					6.67537	14.4566	4.34101	-1.53303	0.000593424	0.00527488
ENSG00000135439	AGAP2	chr12	FoxO signaling pathway, Endocytosis	hsa04068, hsa04144	nucleotide binding, nucleoside binding, purine nucleoside binding, regulation of protein phosphorylation, positive regulation of protein phosphorylation, GTPase activator activity, binding, protein binding, GTP binding, extracellular region, intracellular, cell, nucleus, nucleolus, cytoplasm, mitochondrion, nucleobase-containing compound metabolic process, transcription, DNA-templated, regulation…	GO:0000166, GO:0001882, GO:0001883, GO:0001932, GO:0001934, GO:0005096, GO:0005488, GO:0005515, GO:0005525, GO:0005576, GO:0005622, GO:0005623, GO:0005634, GO:0005730, GO:0005737, GO:0005739, GO:0006139, GO:0006351, GO:0006355, GO:0006357, GO:0006366, GO:0006464, GO:0006468, GO:0006725, GO:0006793, GO:0006796, GO:0006807, GO:0006810, GO:0006915, GO:0007154, GO:0007165, GO:0007166, GO:0007259, GO:…	113.613	229.716	78.782	-1.53198	2.54975e-09	2.38256e-07
ENSG00000110318	CEP126	chr11			microtubule cytoskeleton organization, mitotic cell cycle, cell morphogenesis, binding, protein binding, intracellular, cell, cytoplasm, centrosome, microtubule organizing center, cytoskeleton, cilium, organelle organization, cytoskeleton organization, microtubule-based process, cell cycle, mitotic spindle organization, anatomical structure morphogenesis, cellular process, cellular component asse…	GO:0000226, GO:0000278, GO:0000902, GO:0005488, GO:0005515, GO:0005622, GO:0005623, GO:0005737, GO:0005813, GO:0005815, GO:0005856, GO:0005929, GO:0006996, GO:0007010, GO:0007017, GO:0007049, GO:0007052, GO:0009653, GO:0009987, GO:0010927, GO:0015630, GO:0016043, GO:0022402, GO:0022607, GO:0030030, GO:0030031, GO:0030496, GO:0031122, GO:0032502, GO:0032989, GO:0032990, GO:0035058, GO:0042384, GO:…	53.5385	108.724	36.9829	-1.53045	1.96716e-11	3.42375e-09
ENSG00000009694	TENM1	chrX			MAPK cascade, regulation of protein phosphorylation, positive regulation of protein phosphorylation, immune system process, binding, protein binding, glycosaminoglycan binding, extracellular region, intracellular, cell, nucleus, nucleoplasm, cytoplasm, endoplasmic reticulum, Golgi apparatus, cytoskeleton, plasma membrane, integral component of plasma membrane, nucleobase-containing compound metab…	GO:0000165, GO:0001932, GO:0001934, GO:0002376, GO:0005488, GO:0005515, GO:0005539, GO:0005576, GO:0005622, GO:0005623, GO:0005634, GO:0005654, GO:0005737, GO:0005783, GO:0005794, GO:0005856, GO:0005886, GO:0005887, GO:0006139, GO:0006351, GO:0006355, GO:0006359, GO:0006383, GO:0006461, GO:0006464, GO:0006468, GO:0006725, GO:0006793, GO:0006796, GO:0006807, GO:0006810, GO:0006886, GO:0006955, GO:…	13.9926	29.1476	9.44607	-1.52908	9.12553e-06	0.000200445
ENSG00000103472	RRN3P2	chr16					5.48106	12.0292	3.5166	-1.52844	0.00385781	0.0218801
ENSG00000279739	ENSG00000279739	chr5					24.753	50.7568	16.9519	-1.52761	0.00014049	0.00173614
ENSG00000270605	ENSG00000270605	chr1					11.4013	23.9222	7.64509	-1.52748	0.00794791	0.0373798
ENSG00000227456	LINC00310	chr21					6.5286	14.1269	4.24911	-1.52697	0.00134633	0.00990207
ENSG00000180113	TDRD6	chr6			reproduction, intracellular, cell, cytoplasm, multicellular organism development, gamete generation, spermatogenesis, cellular process, sexual reproduction, reproductive process, cell differentiation, intracellular ribonucleoprotein complex, multicellular organismal process, developmental process, multicellular organism reproduction, macromolecular complex, chromatoid body, ribonucleoprotein gran…	GO:0000003, GO:0005622, GO:0005623, GO:0005737, GO:0007275, GO:0007276, GO:0007283, GO:0009987, GO:0019953, GO:0022414, GO:0030154, GO:0030529, GO:0032501, GO:0032502, GO:0032504, GO:0032991, GO:0033391, GO:0035770, GO:0036464, GO:0043226, GO:0043228, GO:0043229, GO:0043232, GO:0044424, GO:0044444, GO:0044464, GO:0044699, GO:0044702, GO:0044703, GO:0044707, GO:0044763, GO:0044767, GO:0048232, GO:…	28.9588	59.168	19.896	-1.52577	0.000109581	0.00142765
ENSG00000262831	ENSG00000262831	chr17					9.93615	20.9555	6.63034	-1.52476	0.00737871	0.0354355
ENSG00000267458	ENSG00000267458	chr19					14.3107	29.7334	9.6839	-1.52437	0.00134927	0.00992046
ENSG00000222009	BTBD19	chr1					17.7442	36.606	12.0857	-1.52297	6.11357e-06	0.000142671
ENSG00000285667	ENSG00000285667	chr15					10.4312	21.9313	6.98114	-1.52265	0.00104022	0.00812225
ENSG00000244560	ENSG00000244560	chr7					8.18465	17.4194	5.41423	-1.52187	0.00213602	0.0140147
ENSG00000237491	LINC01409	chr1					5.19331	11.4167	3.3263	-1.52107	0.00475854	0.0256004
ENSG00000260464	ENSG00000260464	chr1					7.60914	16.2598	5.01392	-1.52104	0.0015407	0.0109467
ENSG00000171617	ENC1	chr5			ubiquitin ligase complex, nuclear chromosome, chromatin, nuclear chromatin, actin binding, binding, protein binding, intracellular, cell, nucleus, nucleoplasm, chromosome, nucleolus, cytoplasm, cytoskeleton, translation, regulation of translation, cellular protein modification process, proteolysis, peptide metabolic process, nitrogen compound metabolic process, multicellular organism development,…	GO:0000151, GO:0000228, GO:0000785, GO:0000790, GO:0003779, GO:0005488, GO:0005515, GO:0005622, GO:0005623, GO:0005634, GO:0005654, GO:0005694, GO:0005730, GO:0005737, GO:0005856, GO:0006412, GO:0006417, GO:0006464, GO:0006508, GO:0006518, GO:0006807, GO:0007275, GO:0007399, GO:0008092, GO:0008152, GO:0009056, GO:0009057, GO:0009058, GO:0009059, GO:0009889, GO:0009890, GO:0009892, GO:0009987, GO:…	96.1193	193.648	66.8606	-1.52022	1.08689e-07	5.55629e-06
ENSG00000100767	PAPLN	chr14			catalytic activity, endopeptidase activity, metalloendopeptidase activity, enzyme inhibitor activity, endopeptidase inhibitor activity, serine-type endopeptidase inhibitor activity, binding, extracellular region, proteinaceous extracellular matrix, proteolysis, metabolic process, peptidase activity, metallopeptidase activity, zinc ion binding, negative regulation of metabolic process, cellular pr…	GO:0003824, GO:0004175, GO:0004222, GO:0004857, GO:0004866, GO:0004867, GO:0005488, GO:0005576, GO:0005578, GO:0006508, GO:0008152, GO:0008233, GO:0008237, GO:0008270, GO:0009892, GO:0009987, GO:0010466, GO:0010605, GO:0010951, GO:0016787, GO:0019222, GO:0019538, GO:0030162, GO:0030234, GO:0030414, GO:0031012, GO:0031323, GO:0031324, GO:0032268, GO:0032269, GO:0043086, GO:0043167, GO:0043169, GO:…	12.838	26.7343	8.66914	-1.52021	0.00496727	0.0263933
ENSG00000276672	ENSG00000276672	chr13					13.2256	27.487	8.94724	-1.51794	1.1929e-05	0.000247931
ENSG00000270157	ENSG00000270157	chr7					6.57779	14.1737	4.29903	-1.51777	0.0022917	0.0147893
ENSG00000250608	ENSG00000250608	chr3					55.6895	112.436	38.6656	-1.51592	2.3175e-07	1.03606e-05
ENSG00000255176	ENSG00000255176	chr11					25.9115	52.7888	17.8483	-1.51287	8.11974e-05	0.00113229
ENSG00000273149	ENSG00000273149	chr13					18.5326	38.005	12.6909	-1.51044	0.00288429	0.017621
ENSG00000049540	ELN	chr7	Protein digestion and absorption	hsa04974	system process, circulatory system process, structural molecule activity, extracellular matrix structural constituent, binding, protein binding, extracellular region, proteinaceous extracellular matrix, multicellular organism development, respiratory gaseous exchange, blood circulation, cell proliferation, anatomical structure morphogenesis, organ morphogenesis, cellular process, cellular compone…	GO:0003008, GO:0003013, GO:0005198, GO:0005201, GO:0005488, GO:0005515, GO:0005576, GO:0005578, GO:0007275, GO:0007585, GO:0008015, GO:0008283, GO:0009653, GO:0009887, GO:0009987, GO:0016043, GO:0022411, GO:0022617, GO:0030198, GO:0031012, GO:0032501, GO:0032502, GO:0043062, GO:0044420, GO:0044421, GO:0044699, GO:0044707, GO:0044763, GO:0044767, GO:0048513, GO:0048731, GO:0048856, GO:0071840, GO:…	119.32	239.235	83.3449	-1.51008	0.00436405	0.0239818
ENSG00000203876	ADD3-AS1	chr10					5.16641	11.3109	3.32306	-1.50981	0.00114687	0.00875704
ENSG00000246859	STARD4-AS1	chr5					8.99587	18.9464	6.01069	-1.5085	0.00940301	0.042244
ENSG00000267254	ZNF790-AS1	chr19					24.067	49.0191	16.5813	-1.50843	1.77794e-08	1.24729e-06
ENSG00000267279	ENSG00000267279	chr18					18.2644	37.4374	12.5125	-1.50822	0.0014914	0.0106964
ENSG00000276231	PIK3R6	chr17			MAPK cascade, angiogenesis, blood vessel development, cell activation, cell killing, leukocyte mediated cytotoxicity, regulation of leukocyte mediated cytotoxicity, regulation of protein phosphorylation, positive regulation of protein phosphorylation, vasculature development, natural killer cell mediated immunity, immune effector process, immune system process, leukocyte mediated immunity, lympho…	GO:0000165, GO:0001525, GO:0001568, GO:0001775, GO:0001906, GO:0001909, GO:0001910, GO:0001932, GO:0001934, GO:0001944, GO:0002228, GO:0002252, GO:0002376, GO:0002443, GO:0002449, GO:0002520, GO:0002521, GO:0002682, GO:0002684, GO:0002694, GO:0002696, GO:0002697, GO:0002703, GO:0002706, GO:0002715, GO:0003824, GO:0005488, GO:0005515, GO:0005622, GO:0005623, GO:0005737, GO:0005829, GO:0005886, GO:…	25.9679	52.783	17.9233	-1.50699	4.59744e-05	0.000720423
ENSG00000273329	ENSG00000273329	chr7					46.9466	94.5332	32.6706	-1.50451	3.16924e-09	2.84483e-07
ENSG00000285219	HULC	chr6					20.1152	41.0663	13.8299	-1.50416	9.37696e-07	3.18621e-05
ENSG00000226520	KIRREL1-IT1	chr1					6.09133	13.1247	3.98131	-1.50363	0.00222833	0.0144806
ENSG00000249258	ENSG00000249258	chr8					9.44028	19.7935	6.33432	-1.5034	4.17173e-05	0.000669356
ENSG00000249679	ENSG00000249679	chr4					6.27802	13.4914	4.11402	-1.50266	0.00759927	0.0361848
ENSG00000225092	ENSG00000225092	chr6					9.96029	20.8186	6.7028	-1.5021	0.000877058	0.00713063
ENSG00000026652	AGPAT4	chr6	Metabolic pathways, Phospholipase D signaling pathway, Glycerolipid metabolism, Glycerophospholipid metabolism	hsa01100, hsa04072, hsa00561, hsa00564	catalytic activity, 1-acylglycerol-3-phosphate O-acyltransferase activity, binding, protein binding, intracellular, cell, cytoplasm, endoplasmic reticulum, endoplasmic reticulum membrane, lipid metabolic process, neutral lipid metabolic process, acylglycerol metabolic process, triglyceride metabolic process, phospholipid metabolic process, glycerophospholipid metabolic process, phosphatidic acid …	GO:0003824, GO:0003841, GO:0005488, GO:0005515, GO:0005622, GO:0005623, GO:0005737, GO:0005783, GO:0005789, GO:0006629, GO:0006638, GO:0006639, GO:0006641, GO:0006644, GO:0006650, GO:0006654, GO:0006793, GO:0006796, GO:0008152, GO:0008374, GO:0008610, GO:0008654, GO:0009058, GO:0009987, GO:0012505, GO:0016020, GO:0016021, GO:0016024, GO:0016411, GO:0016740, GO:0016746, GO:0016747, GO:0019432, GO:…	47.9611	96.4519	33.4139	-1.5017	9.35955e-07	3.18541e-05
ENSG00000259585	RBM17P4	chr15					7.64082	16.1942	5.07479	-1.50102	0.000319411	0.00328636
ENSG00000261451	ENSG00000261451	chr8					9.55853	20.005	6.42458	-1.50035	0.00172555	0.011922
ENSG00000081052	COL4A4	chr2	PI3K-Akt signaling pathway, Pathways in cancer, Amoebiasis, AGE-RAGE signaling pathway in diabetic complications, Focal adhesion, Small cell lung cancer, ECM-receptor interaction, Protein digestion and absorption	hsa04151, hsa05200, hsa05146, hsa04933, hsa04510, hsa05222, hsa04512, hsa04974	urogenital system development, kidney development, structural molecule activity, extracellular matrix structural constituent, extracellular region, proteinaceous extracellular matrix, collagen trimer, collagen type IV trimer, basement membrane, basal lamina, intracellular, cell, cytoplasm, endoplasmic reticulum, endoplasmic reticulum lumen, multicellular organism development, metabolic process, c…	GO:0001655, GO:0001822, GO:0005198, GO:0005201, GO:0005576, GO:0005578, GO:0005581, GO:0005587, GO:0005604, GO:0005605, GO:0005622, GO:0005623, GO:0005737, GO:0005783, GO:0005788, GO:0007275, GO:0008152, GO:0009056, GO:0009987, GO:0012505, GO:0016043, GO:0030198, GO:0030574, GO:0031012, GO:0031974, GO:0032501, GO:0032502, GO:0032835, GO:0032836, GO:0032963, GO:0032991, GO:0043062, GO:0043170, GO:…	201.126	400.967	141.174	-1.49942	5.76237e-08	3.35158e-06
ENSG00000272970	ENSG00000272970	chr3					11.5356	23.9289	7.81763	-1.49935	0.00437782	0.0240343
ENSG00000279659	ENSG00000279659	chr6					11.1452	23.1392	7.54698	-1.49789	9.86397e-05	0.00131289
ENSG00000165959	CLMN	chr14			actin binding, binding, protein binding, intracellular, cell, cytoplasm, multicellular organism development, nervous system development, cytoskeletal protein binding, cell proliferation, negative regulation of cell proliferation, cellular process, membrane, integral component of membrane, cellular component organization, neurogenesis, cell projection organization, cell differentiation, neuron dif…	GO:0003779, GO:0005488, GO:0005515, GO:0005622, GO:0005623, GO:0005737, GO:0007275, GO:0007399, GO:0008092, GO:0008283, GO:0008285, GO:0009987, GO:0016020, GO:0016021, GO:0016043, GO:0022008, GO:0030030, GO:0030154, GO:0030182, GO:0031175, GO:0031224, GO:0032501, GO:0032502, GO:0042127, GO:0044424, GO:0044425, GO:0044464, GO:0044699, GO:0044707, GO:0044763, GO:0044767, GO:0048468, GO:0048519, GO:…	176.673	351.941	124.093	-1.49642	4.27222e-07	1.70589e-05
ENSG00000156042	CFAP70	chr10			extracellular region, cell, cilium, vesicle, membrane-bounded vesicle, cell projection, organelle, membrane-bounded organelle, extracellular organelle, extracellular region part, cell part, extracellular exosome, extracellular vesicle	GO:0005576, GO:0005623, GO:0005929, GO:0031982, GO:0031988, GO:0042995, GO:0043226, GO:0043227, GO:0043230, GO:0044421, GO:0044464, GO:0070062, GO:1903561	84.917	169.665	59.4927	-1.49633	2.19108e-08	1.49571e-06
ENSG00000154262	ABCA6	chr17	ABC transporters	hsa02010	nucleotide binding, nucleoside binding, purine nucleoside binding, catalytic activity, transporter activity, binding, ATP binding, intracellular, cell, transport, lipid transport, lipid localization, primary active transmembrane transporter activity, P-P-bond-hydrolysis-driven transmembrane transporter activity, membrane, integral component of membrane, pyrophosphatase activity, hydrolase activit…	GO:0000166, GO:0001882, GO:0001883, GO:0003824, GO:0005215, GO:0005488, GO:0005524, GO:0005622, GO:0005623, GO:0006810, GO:0006869, GO:0010876, GO:0015399, GO:0015405, GO:0016020, GO:0016021, GO:0016462, GO:0016787, GO:0016817, GO:0016818, GO:0016820, GO:0016887, GO:0017076, GO:0017111, GO:0022804, GO:0022857, GO:0030554, GO:0031224, GO:0032549, GO:0032550, GO:0032553, GO:0032555, GO:0032559, GO:…	351.018	698.197	246.864	-1.49615	6.74426e-09	5.35781e-07
ENSG00000251348	HSPD1P11	chr5					15.9637	32.6885	10.9462	-1.49571	0.000216222	0.00242492
ENSG00000214108	TPT1P5	chr5					7.15934	15.1988	4.74751	-1.49488	0.00248912	0.0158084
ENSG00000286406	ENSG00000286406	chr22					42.4662	85.2885	29.6195	-1.49472	2.93532e-06	7.9673e-05
ENSG00000177374	HIC1	chr17			negative regulation of transcription from RNA polymerase II promoter, chromatin, nucleic acid binding transcription factor activity, nucleic acid binding, DNA binding, transcription factor activity, sequence-specific DNA binding, binding, protein binding, intracellular, cell, nucleus, nucleoplasm, chromosome, cytoplasm, nucleobase-containing compound metabolic process, transcription, DNA-template…	GO:0000122, GO:0000785, GO:0001071, GO:0003676, GO:0003677, GO:0003700, GO:0005488, GO:0005515, GO:0005622, GO:0005623, GO:0005634, GO:0005654, GO:0005694, GO:0005737, GO:0006139, GO:0006351, GO:0006355, GO:0006357, GO:0006366, GO:0006725, GO:0006807, GO:0006915, GO:0006950, GO:0006974, GO:0007154, GO:0007165, GO:0007166, GO:0007267, GO:0007275, GO:0008152, GO:0008219, GO:0008630, GO:0009058, GO:…	197.223	391.704	138.879	-1.48927	1.89906e-17	1.80411e-14
ENSG00000279133	ENSG00000279133	chr17					25.7784	52.0469	17.8978	-1.48905	8.80525e-06	0.000195102
ENSG00000256364	ENSG00000256364	chr12					5.77394	12.4188	3.78048	-1.48903	0.00910894	0.0412562
ENSG00000258469	CHMP4BP1	chr14					11.2186	23.1876	7.62793	-1.48718	0.00126221	0.00944172
ENSG00000269887	ENSG00000269887	chr1					8.3028	17.4136	5.56955	-1.48691	0.000433428	0.00414868
ENSG00000258539	ENSG00000258539	chr10					6.50825	13.8612	4.30236	-1.48684	0.00434434	0.023908
ENSG00000264895	ENSG00000264895	chr17					24.4118	49.2478	16.961	-1.48419	1.01758e-07	5.25228e-06
ENSG00000287129	ENSG00000287129	chr2					5.73967	12.3236	3.7645	-1.48359	0.00263487	0.0164589
ENSG00000106404	CLDN15	chr7	Cell adhesion molecules (CAMs), Tight junction, Leukocyte transendothelial migration, Hepatitis C	hsa04514, hsa04530, hsa04670, hsa05160	structural molecule activity, binding, protein binding, cell, plasma membrane, cell-cell junction, bicellular tight junction, transport, ion transport, cell adhesion, membrane, integral component of membrane, lateral plasma membrane, calcium-independent cell-cell adhesion via plasma membrane cell-adhesion molecules, biological adhesion, cell junction, intrinsic component of membrane, identical pr…	GO:0005198, GO:0005488, GO:0005515, GO:0005623, GO:0005886, GO:0005911, GO:0005923, GO:0006810, GO:0006811, GO:0007155, GO:0016020, GO:0016021, GO:0016328, GO:0016338, GO:0022610, GO:0030054, GO:0031224, GO:0042802, GO:0043296, GO:0044425, GO:0044459, GO:0044464, GO:0051179, GO:0051234, GO:0070160, GO:0071944, GO:0098609, GO:0098742	9.65569	20.0639	6.53322	-1.48344	0.00293972	0.0178497
ENSG00000180747	SMG1P3	chr16					30.2241	60.7129	21.0775	-1.483	2.16744e-10	2.88992e-08
ENSG00000199568	RNU5A-1	chr15					6.61224	14.045	4.38241	-1.48296	0.00837409	0.0387045
ENSG00000213693	SEC14L1P1	chr11					9.97133	20.6717	6.76122	-1.48146	9.09668e-05	0.00123308
ENSG00000260285	ENSG00000260285	chr14					11.3914	23.4755	7.76615	-1.48133	0.000199732	0.00228265
ENSG00000175265	GOLGA8A	chr15			Golgi membrane, intracellular, cell, cytoplasm, Golgi apparatus, Golgi stack, endomembrane system, membrane, organelle membrane, organelle subcompartment, Golgi cisterna, Golgi cisterna membrane, organelle, membrane-bounded organelle, intracellular organelle, intracellular membrane-bounded organelle, organelle part, intracellular part, Golgi apparatus part, cytoplasmic part, intracellular organel…	GO:0000139, GO:0005622, GO:0005623, GO:0005737, GO:0005794, GO:0005795, GO:0012505, GO:0016020, GO:0031090, GO:0031984, GO:0031985, GO:0032580, GO:0043226, GO:0043227, GO:0043229, GO:0043231, GO:0044422, GO:0044424, GO:0044431, GO:0044444, GO:0044446, GO:0044464, GO:0098588, GO:0098791	62.526	124.432	43.9541	-1.48038	2.19749e-05	0.00040308
ENSG00000215788	TNFRSF25	chr1	Cytokine-cytokine receptor interaction	hsa04060	MAPK cascade, regulation of protein phosphorylation, positive regulation of protein phosphorylation, response to molecule of bacterial origin, immune system process, signal transducer activity, receptor activity, transmembrane signaling receptor activity, tumor necrosis factor-activated receptor activity, death receptor activity, extracellular region, intracellular, cell, cytoplasm, cytosol, plas…	GO:0000165, GO:0001932, GO:0001934, GO:0002237, GO:0002376, GO:0004871, GO:0004872, GO:0004888, GO:0005031, GO:0005035, GO:0005576, GO:0005622, GO:0005623, GO:0005737, GO:0005829, GO:0005886, GO:0005887, GO:0006464, GO:0006468, GO:0006793, GO:0006796, GO:0006915, GO:0006950, GO:0006952, GO:0006954, GO:0006955, GO:0007154, GO:0007165, GO:0007166, GO:0007275, GO:0008152, GO:0008219, GO:0008283, GO:…	32.0461	64.2357	22.3892	-1.47982	8.0163e-05	0.00112061
ENSG00000270012	ENSG00000270012	chrX					12.0031	24.6481	8.20966	-1.47763	0.000946452	0.00755718
ENSG00000248429	FAM198B-AS1	chr4					106.768	211.408	75.3759	-1.47565	4.34258e-10	5.18328e-08
ENSG00000226636	ENSG00000226636	chr7					14.7794	30.0908	10.186	-1.47479	0.0007543	0.00632746
ENSG00000251136	ENSG00000251136	chr8					190.004	375.288	134.419	-1.47441	7.79206e-20	1.48049e-16
ENSG00000250371	ENSG00000250371	chr4					12.8198	26.2087	8.80316	-1.47275	0.00267125	0.0166277
ENSG00000288597	ENSG00000288597	chrX					5.71473	12.2178	3.7638	-1.4723	0.00570414	0.0292981
ENSG00000245552	ENSG00000245552	chr11					13.7491	28.0234	9.46676	-1.4714	1.76839e-05	0.000338819
ENSG00000267199	ENSG00000267199	chr18					5.91687	12.6007	3.91171	-1.46939	0.00505609	0.026753
ENSG00000162687	KCNT2	chr1			nucleotide binding, nucleoside binding, purine nucleoside binding, transporter activity, ion channel activity, calcium activated cation channel activity, voltage-gated ion channel activity, voltage-gated potassium channel activity, cation channel activity, potassium channel activity, binding, ATP binding, cell, plasma membrane, integral component of plasma membrane, transport, ion transport, cati…	GO:0000166, GO:0001882, GO:0001883, GO:0005215, GO:0005216, GO:0005227, GO:0005244, GO:0005249, GO:0005261, GO:0005267, GO:0005488, GO:0005524, GO:0005623, GO:0005886, GO:0005887, GO:0006810, GO:0006811, GO:0006812, GO:0006813, GO:0008076, GO:0008324, GO:0009987, GO:0015075, GO:0015077, GO:0015079, GO:0015267, GO:0015269, GO:0015672, GO:0016020, GO:0016021, GO:0017076, GO:0022803, GO:0022832, GO:…	31.4895	62.8497	22.0814	-1.46795	4.42824e-05	0.000700651
ENSG00000233937	CTC-338M12.4	chr5					15.1162	30.6689	10.4504	-1.46767	7.01338e-05	0.00100823
ENSG00000271344	ENSG00000271344	chr7					20.7235	41.6788	14.4368	-1.46714	1.34643e-06	4.26368e-05
ENSG00000281344	HELLPAR	chr12					6.70097	14.1269	4.4732	-1.46666	0.00298368	0.0180445
ENSG00000214067	ENSG00000214067	chr10					7.38776	15.4759	4.96132	-1.46665	0.000578735	0.00515879
ENSG00000181350	LRRC75A	chr17					6.55808	13.844	4.37231	-1.46627	0.0010797	0.00835898
ENSG00000231329	ENSG00000231329	chr6					5.00822	10.7926	3.27289	-1.4646	0.004139	0.0230562
ENSG00000218510	LINC00339	chr1					11.5553	23.6402	7.92983	-1.46431	0.000428265	0.00411655
ENSG00000281183	NPTN-IT1	chr15					45.9266	91.0678	32.3842	-1.46353	0.000213719	0.00240513
ENSG00000212443	SNORA53	chr12					5.63028	12.0006	3.71919	-1.46196	0.00610609	0.0307802
ENSG00000178404	CEP295NL	chr17			cell, cilium, motile cilium, cell projection, organelle, cell part	GO:0005623, GO:0005929, GO:0031514, GO:0042995, GO:0043226, GO:0044464	15.1903	30.7451	10.5239	-1.46191	0.000187841	0.002174
ENSG00000169894	MUC3A	chr7			structural molecule activity, extracellular matrix structural constituent, extracellular region, intracellular, cell, cytoplasm, Golgi apparatus, Golgi lumen, carbohydrate metabolic process, cellular protein modification process, protein glycosylation, protein O-linked glycosylation, metabolic process, biosynthetic process, macromolecule biosynthetic process, glycoprotein metabolic process, glyco…	GO:0005198, GO:0005201, GO:0005576, GO:0005622, GO:0005623, GO:0005737, GO:0005794, GO:0005796, GO:0005975, GO:0006464, GO:0006486, GO:0006493, GO:0008152, GO:0009058, GO:0009059, GO:0009100, GO:0009101, GO:0009987, GO:0012505, GO:0016020, GO:0016021, GO:0016266, GO:0019538, GO:0030197, GO:0031224, GO:0031974, GO:0034645, GO:0036211, GO:0043170, GO:0043226, GO:0043227, GO:0043229, GO:0043231, GO:…	23.8905	47.7988	16.718	-1.46163	5.01148e-06	0.000121684
ENSG00000163898	LIPH	chr3			catalytic activity, phospholipase activity, binding, glycosaminoglycan binding, extracellular region, extracellular space, cell, plasma membrane, lipid metabolic process, digestion, metabolic process, heparin binding, catabolic process, membrane, lipid catabolic process, lipase activity, hydrolase activity, hydrolase activity, acting on ester bonds, multicellular organismal process, primary metab…	GO:0003824, GO:0004620, GO:0005488, GO:0005539, GO:0005576, GO:0005615, GO:0005623, GO:0005886, GO:0006629, GO:0007586, GO:0008152, GO:0008201, GO:0009056, GO:0016020, GO:0016042, GO:0016298, GO:0016787, GO:0016788, GO:0032501, GO:0044238, GO:0044241, GO:0044421, GO:0044464, GO:0044699, GO:0044707, GO:0044710, GO:0044712, GO:0052689, GO:0071704, GO:0071944, GO:0097367, GO:1901575, GO:1901681	6.38603	13.4726	4.26007	-1.46017	0.00448181	0.0244345
ENSG00000272807	ENSG00000272807	chr2					6.5322	13.7554	4.36523	-1.45954	0.000680835	0.00585775
ENSG00000163611	SPICE1	chr3			microtubule cytoskeleton organization, mitotic cell cycle, nuclear division, binding, protein binding, intracellular, cell, cytoplasm, centrosome, centriole, microtubule organizing center, spindle, cytoskeleton, organelle organization, cytoskeleton organization, microtubule-based process, cell cycle, spindle organization, chromosome segregation, mitotic nuclear division, centrosome cycle, centrio…	GO:0000226, GO:0000278, GO:0000280, GO:0005488, GO:0005515, GO:0005622, GO:0005623, GO:0005737, GO:0005813, GO:0005814, GO:0005815, GO:0005819, GO:0005856, GO:0006996, GO:0007010, GO:0007017, GO:0007049, GO:0007051, GO:0007059, GO:0007067, GO:0007098, GO:0007099, GO:0009987, GO:0010564, GO:0010824, GO:0015630, GO:0016043, GO:0022402, GO:0022607, GO:0031023, GO:0032886, GO:0033043, GO:0043226, GO:…	11.9635	24.3939	8.23432	-1.45941	0.000143138	0.00176027
ENSG00000253641	LINCR-0001	chr8					8.79069	18.1788	5.97427	-1.4594	0.000943299	0.0075411
ENSG00000275056	ENSG00000275056	chr16					11.0567	22.6094	7.59093	-1.45848	0.00172093	0.0118973
ENSG00000277363	SRCIN1	chr17			cell morphogenesis, cell morphogenesis involved in differentiation, regulation of protein phosphorylation, negative regulation of protein phosphorylation, positive regulation of protein phosphorylation, binding, protein binding, intracellular, cell, cytoplasm, cytoskeleton, plasma membrane, cellular protein modification process, protein phosphorylation, negative regulation of protein kinase activ…	GO:0000902, GO:0000904, GO:0001932, GO:0001933, GO:0001934, GO:0005488, GO:0005515, GO:0005622, GO:0005623, GO:0005737, GO:0005856, GO:0005886, GO:0006464, GO:0006468, GO:0006469, GO:0006793, GO:0006796, GO:0006810, GO:0006887, GO:0006928, GO:0007155, GO:0007275, GO:0007399, GO:0008104, GO:0008152, GO:0009306, GO:0009653, GO:0009892, GO:0009893, GO:0009987, GO:0010562, GO:0010563, GO:0010604, GO:…	16.6482	33.548	11.5782	-1.45767	0.000528422	0.00482307
ENSG00000219085	NPM1P37	chr6					9.53041	19.6049	6.50807	-1.45647	0.000936202	0.00748961
ENSG00000287745	ENSG00000287745	chr6					31.6467	62.8624	22.2819	-1.45576	7.25402e-06	0.000164897
ENSG00000205740	ENSG00000205740	chr10					8.88464	18.3329	6.05015	-1.45534	0.000202229	0.00230195
ENSG00000227110	LMCD1-AS1	chr3					16.7983	33.8089	11.6952	-1.45518	0.00113758	0.00870946
ENSG00000105048	TNNT1	chr19			system process, skeletal muscle contraction, voluntary skeletal muscle contraction, muscle system process, binding, protein binding, tropomyosin binding, intracellular, cell, cytoplasm, cytosol, cytoskeleton, troponin complex, striated muscle thin filament, movement of cell or subcellular component, muscle contraction, regulation of muscle contraction, striated muscle contraction, cytoskeletal pr…	GO:0003008, GO:0003009, GO:0003010, GO:0003012, GO:0005488, GO:0005515, GO:0005523, GO:0005622, GO:0005623, GO:0005737, GO:0005829, GO:0005856, GO:0005861, GO:0005865, GO:0006928, GO:0006936, GO:0006937, GO:0006941, GO:0008092, GO:0009987, GO:0014721, GO:0014733, GO:0014883, GO:0014888, GO:0015629, GO:0030016, GO:0030017, GO:0030029, GO:0030048, GO:0030049, GO:0031014, GO:0031444, GO:0032501, GO:…	224.171	439.033	159.713	-1.45313	1.13341e-14	5.16836e-12
ENSG00000255423	EBLN2	chr3					12.7928	25.9497	8.8457	-1.4527	0.00111168	0.0085427
ENSG00000286431	ENSG00000286431	chrX					8.76222	18.073	5.96898	-1.45251	0.0115219	0.0489288
ENSG00000247708	STX18-AS1	chr4					56.253	110.819	39.8832	-1.45159	3.88242e-08	2.43184e-06
ENSG00000257557	PPP1R12A-AS1	chr12					15.5139	31.2519	10.7925	-1.45151	1.36732e-05	0.000275883
ENSG00000203739	PRDX6-AS1	chr1					27.1036	53.8843	19.0694	-1.4514	1.62548e-08	1.15815e-06
ENSG00000091831	ESR1	chr6	Proteoglycans in cancer, Endocrine resistance, Estrogen signaling pathway, Prolactin signaling pathway, Thyroid hormone signaling pathway, Endocrine and other factor-regulated calcium reabsorption	hsa05205, hsa01522, hsa04915, hsa04917, hsa04919, hsa04961	reproduction, negative regulation of transcription from RNA polymerase II promoter, MAPK cascade, nuclear chromosome, chromatin, nuclear chromatin, regulatory region DNA binding, transcription regulatory region sequence-specific DNA binding, RNA polymerase II regulatory region sequence-specific DNA binding, RNA polymerase II core promoter proximal region sequence-specific DNA binding, RNA polymer…	GO:0000003, GO:0000122, GO:0000165, GO:0000228, GO:0000785, GO:0000790, GO:0000975, GO:0000976, GO:0000977, GO:0000978, GO:0000981, GO:0000982, GO:0000987, GO:0001012, GO:0001046, GO:0001047, GO:0001067, GO:0001071, GO:0001077, GO:0001159, GO:0001221, GO:0001223, GO:0001228, GO:0001501, GO:0001503, GO:0001541, GO:0001547, GO:0001649, GO:0001655, GO:0001664, GO:0001763, GO:0001890, GO:0001893, GO:…	18.6986	37.467	13.0681	-1.4512	3.65082e-05	0.000604762
ENSG00000236914	LINC01852	chr15					5.77985	12.235	3.8433	-1.4503	0.00561913	0.0289593
ENSG00000263327	TAPT1-AS1	chr4					10.0687	20.6061	6.90748	-1.45015	0.000236147	0.00259089
ENSG00000186010	NDUFA13	chr19	Metabolic pathways, Non-alcoholic fatty liver disease (NAFLD), Alzheimer's disease, Parkinson's disease, Huntington's disease, Oxidative phosphorylation	hsa01100, hsa04932, hsa05010, hsa05012, hsa05016, hsa00190	nucleotide binding, response to acid chemical, regulation of cell growth, nucleoside binding, purine nucleoside binding, catalytic activity, NADH dehydrogenase activity, binding, protein binding, ATP binding, extracellular region, intracellular, cell, nucleus, nucleoplasm, cytoplasm, mitochondrion, mitochondrial envelope, mitochondrial inner membrane, mitochondrial respiratory chain, mitochondria…	GO:0000166, GO:0001101, GO:0001558, GO:0001882, GO:0001883, GO:0003824, GO:0003954, GO:0005488, GO:0005515, GO:0005524, GO:0005576, GO:0005622, GO:0005623, GO:0005634, GO:0005654, GO:0005737, GO:0005739, GO:0005740, GO:0005743, GO:0005746, GO:0005747, GO:0006091, GO:0006119, GO:0006120, GO:0006139, GO:0006163, GO:0006351, GO:0006355, GO:0006461, GO:0006508, GO:0006605, GO:0006626, GO:0006725, GO:…	13.9927	28.2588	9.71282	-1.44953	0.000453449	0.00430239
ENSG00000050438	SLC4A8	chr12			transporter activity, inorganic anion exchanger activity, cell, plasma membrane, integral component of plasma membrane, transport, ion transport, cation transport, sodium ion transport, anion transport, cellular ion homeostasis, regulation of pH, anion transmembrane transporter activity, cellular process, ion transmembrane transporter activity, inorganic anion transmembrane transporter activity, …	GO:0005215, GO:0005452, GO:0005623, GO:0005886, GO:0005887, GO:0006810, GO:0006811, GO:0006812, GO:0006814, GO:0006820, GO:0006873, GO:0006885, GO:0008509, GO:0009987, GO:0015075, GO:0015103, GO:0015291, GO:0015297, GO:0015301, GO:0015672, GO:0015698, GO:0015701, GO:0015711, GO:0016020, GO:0016021, GO:0019725, GO:0022804, GO:0022857, GO:0022891, GO:0022892, GO:0030001, GO:0030003, GO:0030004, GO:…	6.4175	13.4726	4.30098	-1.44899	0.00186191	0.0126044
ENSG00000158023	CFAP251	chr12					13.4039	27.0993	9.29528	-1.44855	0.000706897	0.00602064
ENSG00000278897	ENSG00000278897	chr19					10.5933	21.614	7.2871	-1.44827	0.000555382	0.00500305
ENSG00000225032	ENSG00000225032	chr9					24.5565	48.8487	17.2689	-1.44817	1.86998e-05	0.000355
ENSG00000234383	CTBP2P8	chr1					11.3114	23.0105	7.80168	-1.44781	0.000295957	0.00309391
ENSG00000236871	LINC00106	chrX					14.0957	28.4178	9.79906	-1.44578	0.00179642	0.0122814
ENSG00000231346	LINC01160	chr1					6.1109	12.8543	4.08789	-1.44519	0.00399168	0.0224498
ENSG00000114805	PLCH1	chr3	Metabolic pathways, Inositol phosphate metabolism	hsa01100, hsa00562	catalytic activity, phosphatidylinositol phospholipase C activity, phospholipase activity, phospholipase C activity, signal transducer activity, binding, calcium ion binding, intracellular, cell, cytoplasm, cytosol, plasma membrane, alcohol metabolic process, lipid metabolic process, phosphorus metabolic process, phosphate-containing compound metabolic process, cell communication, signal transduc…	GO:0003824, GO:0004435, GO:0004620, GO:0004629, GO:0004871, GO:0005488, GO:0005509, GO:0005622, GO:0005623, GO:0005737, GO:0005829, GO:0005886, GO:0006066, GO:0006629, GO:0006793, GO:0006796, GO:0007154, GO:0007165, GO:0008081, GO:0008152, GO:0009056, GO:0009987, GO:0016020, GO:0016042, GO:0016298, GO:0016787, GO:0016788, GO:0019637, GO:0019751, GO:0023052, GO:0035556, GO:0042578, GO:0043167, GO:…	21.5799	42.99	15.1569	-1.44502	0.00212997	0.0139871
ENSG00000131778	CHD1L	chr1			nucleotide binding, nucleotide-excision repair, DNA duplex unwinding, nucleoside binding, purine nucleoside binding, nucleic acid binding, DNA helicase activity, catalytic activity, ATP-dependent DNA helicase activity, helicase activity, binding, protein binding, ATP binding, intracellular, cell, nucleus, nucleoplasm, cytoplasm, plasma membrane, nucleobase-containing compound metabolic process, D…	GO:0000166, GO:0000717, GO:0001882, GO:0001883, GO:0003676, GO:0003678, GO:0003824, GO:0004003, GO:0004386, GO:0005488, GO:0005515, GO:0005524, GO:0005622, GO:0005623, GO:0005634, GO:0005654, GO:0005737, GO:0005886, GO:0006139, GO:0006259, GO:0006281, GO:0006289, GO:0006293, GO:0006294, GO:0006295, GO:0006296, GO:0006325, GO:0006338, GO:0006461, GO:0006725, GO:0006807, GO:0006950, GO:0006974, GO:…	13.8557	27.9349	9.63199	-1.4444	2.25369e-05	0.000410744
ENSG00000140937	CDH11	chr16			cell morphogenesis, cell morphogenesis involved in differentiation, skeletal system development, ossification, binding, calcium ion binding, extracellular region, intracellular, cell, cytoplasm, plasma membrane, cell adhesion, homophilic cell adhesion via plasma membrane adhesion molecules, multicellular organism development, nervous system development, axonogenesis, central nervous system develo…	GO:0000902, GO:0000904, GO:0001501, GO:0001503, GO:0005488, GO:0005509, GO:0005576, GO:0005622, GO:0005623, GO:0005737, GO:0005886, GO:0007155, GO:0007156, GO:0007275, GO:0007399, GO:0007409, GO:0007417, GO:0009653, GO:0009987, GO:0016020, GO:0016021, GO:0016043, GO:0021952, GO:0021953, GO:0021954, GO:0021955, GO:0021957, GO:0022008, GO:0022610, GO:0030030, GO:0030154, GO:0030182, GO:0031175, GO:…	168.257	328.616	120.149	-1.44401	1.92474e-07	9.04824e-06
ENSG00000228065	LINC01515	chr10					44.4859	87.5504	31.5665	-1.44311	9.46543e-07	3.21149e-05
ENSG00000148702	HABP2	chr10			catalytic activity, endopeptidase activity, serine-type endopeptidase activity, binding, calcium ion binding, glycosaminoglycan binding, extracellular region, extracellular space, proteolysis, cell adhesion, metabolic process, peptidase activity, serine-type peptidase activity, hydrolase activity, serine hydrolase activity, protein metabolic process, biological adhesion, ion binding, cation bindi…	GO:0003824, GO:0004175, GO:0004252, GO:0005488, GO:0005509, GO:0005539, GO:0005576, GO:0005615, GO:0006508, GO:0007155, GO:0008152, GO:0008233, GO:0008236, GO:0016787, GO:0017171, GO:0019538, GO:0022610, GO:0043167, GO:0043169, GO:0043170, GO:0044238, GO:0044421, GO:0046872, GO:0070011, GO:0071704, GO:0097367	5.58504	11.8177	3.71524	-1.44274	0.00252829	0.0159992
ENSG00000189362	NEMP2	chr2			intracellular, cell, nucleus, nuclear envelope, nuclear inner membrane, endomembrane system, membrane, integral component of membrane, organelle inner membrane, organelle membrane, intrinsic component of membrane, nuclear membrane, organelle envelope, envelope, organelle, membrane-bounded organelle, intracellular organelle, intracellular membrane-bounded organelle, organelle part, intracellular p…	GO:0005622, GO:0005623, GO:0005634, GO:0005635, GO:0005637, GO:0012505, GO:0016020, GO:0016021, GO:0019866, GO:0031090, GO:0031224, GO:0031965, GO:0031967, GO:0031975, GO:0043226, GO:0043227, GO:0043229, GO:0043231, GO:0044422, GO:0044424, GO:0044425, GO:0044428, GO:0044446, GO:0044464	40.1011	78.9914	28.434	-1.44236	2.4879e-06	6.99434e-05
ENSG00000233008	LINC01725	chr1					13.2002	26.6327	9.17043	-1.44199	0.00064972	0.0056519
ENSG00000111664	GNB3	chr12	PI3K-Akt signaling pathway, Pathways in cancer, Ras signaling pathway, Chemokine signaling pathway, Dopaminergic synapse, Circadian entrainment, Retrograde endocannabinoid signaling, Glutamatergic synapse, Cholinergic synapse, GABAergic synapse, Morphine addiction, Alcoholism, Serotonergic synapse, Taste transduction	hsa04151, hsa05200, hsa04014, hsa04062, hsa04728, hsa04713, hsa04723, hsa04724, hsa04725, hsa04727, hsa05032, hsa05034, hsa04726, hsa04742	system process, circulatory system process, catalytic activity, GTPase activity, signal transducer activity, binding, protein binding, extracellular region, intracellular, cell, cytoplasm, cytosol, plasma membrane, protein folding, cell communication, signal transduction, G-protein coupled receptor signaling pathway, blood circulation, cytoskeletal protein binding, regulation of blood pressure, r…	GO:0003008, GO:0003013, GO:0003824, GO:0003924, GO:0004871, GO:0005488, GO:0005515, GO:0005576, GO:0005622, GO:0005623, GO:0005737, GO:0005829, GO:0005886, GO:0006457, GO:0007154, GO:0007165, GO:0007186, GO:0008015, GO:0008092, GO:0008217, GO:0009719, GO:0009725, GO:0009987, GO:0010033, GO:0010243, GO:0016020, GO:0016462, GO:0016787, GO:0016817, GO:0016818, GO:0017111, GO:0019899, GO:0023052, GO:…	37.3282	73.5484	26.4621	-1.44073	3.77778e-05	0.000619665
ENSG00000267532	MIR497HG	chr17					22.9219	45.5017	16.1479	-1.43925	0.00107953	0.00835898
ENSG00000272599	ENSG00000272599	chr10					11.3188	22.9334	7.83446	-1.43781	4.46449e-05	0.000704919
ENSG00000228315	GUSBP11	chr22					35.5759	70.0253	25.241	-1.43651	0.000307868	0.00319354
ENSG00000234911	TEX21P	chr14					7.49347	15.4931	5.09358	-1.4365	0.000729083	0.00617959
ENSG00000225991	RPL23AP34	chr2					10.4795	21.2843	7.23809	-1.43564	0.00102283	0.00802498
ENSG00000123870	ZNF137P	chr19					13.4786	27.1041	9.39091	-1.43546	8.95025e-05	0.00121654
ENSG00000256594	ENSG00000256594	chr12					6.95416	14.4394	4.7086	-1.4354	0.00939024	0.0422033
ENSG00000279665	ENSG00000279665	chr15					5.03928	10.7213	3.33468	-1.43513	0.00261219	0.0163666
ENSG00000279605	ENSG00000279605	chr8					5.9156	12.4188	3.96464	-1.4345	0.00251175	0.0159078
ENSG00000207561	MIR635	chr17					6.24161	13.0486	4.19951	-1.43398	0.00189282	0.012753
ENSG00000106484	MEST	chr7			catalytic activity, extracellular region, intracellular, cell, cytoplasm, endoplasmic reticulum, endoplasmic reticulum membrane, mesoderm development, tissue development, lipid localization, regulation of lipid storage, endomembrane system, membrane, integral component of membrane, hydrolase activity, lipid storage, intrinsic component of membrane, vesicle, membrane-bounded vesicle, developmental…	GO:0003824, GO:0005576, GO:0005622, GO:0005623, GO:0005737, GO:0005783, GO:0005789, GO:0007498, GO:0009888, GO:0010876, GO:0010883, GO:0012505, GO:0016020, GO:0016021, GO:0016787, GO:0019915, GO:0031224, GO:0031982, GO:0031988, GO:0032502, GO:0032879, GO:0033036, GO:0042175, GO:0043226, GO:0043227, GO:0043229, GO:0043230, GO:0043231, GO:0044421, GO:0044422, GO:0044424, GO:0044425, GO:0044432, GO:…	20.4844	40.6783	14.4262	-1.43392	0.000804047	0.00665176
ENSG00000260316	ENSG00000260316	chr16					5.45377	11.5167	3.63488	-1.43325	0.00323009	0.0192927
ENSG00000279481	ENSG00000279481	chr4					5.20328	11.0271	3.45613	-1.43243	0.00937067	0.0421486
ENSG00000137672	TRPC6	chr11	cGMP-PKG signaling pathway, Axon guidance	hsa04022, hsa04360	reproduction, transition metal ion transport, response to reactive oxygen species, cell morphogenesis, cell morphogenesis involved in differentiation, response to hypoxia, cell activation, regulation of protein phosphorylation, positive regulation of protein phosphorylation, actin binding, transporter activity, ion channel activity, cation channel activity, calcium channel activity, binding, prot…	GO:0000003, GO:0000041, GO:0000302, GO:0000902, GO:0000904, GO:0001666, GO:0001775, GO:0001932, GO:0001934, GO:0003779, GO:0005215, GO:0005216, GO:0005261, GO:0005262, GO:0005488, GO:0005515, GO:0005622, GO:0005623, GO:0005737, GO:0005829, GO:0005886, GO:0005887, GO:0005911, GO:0006464, GO:0006468, GO:0006793, GO:0006796, GO:0006810, GO:0006811, GO:0006812, GO:0006816, GO:0006828, GO:0006873, GO:…	10.4429	21.1785	7.22224	-1.43156	0.000119048	0.00152232
ENSG00000173898	SPTBN2	chr11			Golgi membrane, MAPK cascade, cell morphogenesis, cell morphogenesis involved in differentiation, immune system process, antigen processing and presentation of exogenous peptide antigen, antigen processing and presentation of peptide antigen via MHC class II, antigen processing and presentation of peptide or polysaccharide antigen via MHC class II, actin binding, guanyl-nucleotide exchange factor…	GO:0000139, GO:0000165, GO:0000902, GO:0000904, GO:0002376, GO:0002478, GO:0002495, GO:0002504, GO:0003779, GO:0005085, GO:0005088, GO:0005198, GO:0005200, GO:0005488, GO:0005515, GO:0005543, GO:0005576, GO:0005615, GO:0005622, GO:0005623, GO:0005737, GO:0005768, GO:0005773, GO:0005794, GO:0005829, GO:0005856, GO:0005886, GO:0005938, GO:0006461, GO:0006464, GO:0006468, GO:0006793, GO:0006796, GO:…	13.5963	27.286	9.48943	-1.43115	0.00809299	0.037796
ENSG00000272446	ENSG00000272446	chr6					7.23925	14.9624	4.9223	-1.43045	0.00691146	0.0337693
ENSG00000021645	NRXN3	chr14	Cell adhesion molecules (CAMs)	hsa04514	regulation of neurotransmitter levels, angiogenesis, blood vessel development, vasculature development, system process, signal transducer activity, receptor activity, transmembrane signaling receptor activity, receptor binding, binding, protein binding, cell, transport, neurotransmitter transport, cell communication, cell adhesion, neuron cell-cell adhesion, signal transduction, cell-cell signali…	GO:0001505, GO:0001525, GO:0001568, GO:0001944, GO:0003008, GO:0004871, GO:0004872, GO:0004888, GO:0005102, GO:0005488, GO:0005515, GO:0005623, GO:0006810, GO:0006836, GO:0007154, GO:0007155, GO:0007158, GO:0007165, GO:0007267, GO:0007268, GO:0007269, GO:0007275, GO:0007399, GO:0007416, GO:0007610, GO:0007611, GO:0007612, GO:0009653, GO:0009987, GO:0016020, GO:0016021, GO:0016043, GO:0016337, GO:…	20.4335	40.4891	14.4169	-1.42822	0.00254091	0.0160642
ENSG00000231607	DLEU2	chr13					66.8969	130.427	47.8379	-1.42818	8.46975e-09	6.45854e-07
ENSG00000188603	CLN3	chr16	Lysosome	hsa04142	Golgi membrane, lytic vacuole, regulation of neurotransmitter levels, action potential, globoside metabolic process, system process, binding, protein binding, intracellular, cell, nucleus, cytoplasm, mitochondrion, lysosome, lysosomal membrane, endosome, early endosome, late endosome, vacuole, vacuolar membrane, autophagosome, endoplasmic reticulum, endoplasmic reticulum membrane, Golgi apparatus…	GO:0000139, GO:0000323, GO:0001505, GO:0001508, GO:0001575, GO:0003008, GO:0005488, GO:0005515, GO:0005622, GO:0005623, GO:0005634, GO:0005737, GO:0005739, GO:0005764, GO:0005765, GO:0005768, GO:0005769, GO:0005770, GO:0005773, GO:0005774, GO:0005776, GO:0005783, GO:0005789, GO:0005794, GO:0005795, GO:0005802, GO:0005886, GO:0005901, GO:0006082, GO:0006508, GO:0006520, GO:0006629, GO:0006643, GO:…	9.98932	20.2649	6.90663	-1.42734	0.00453113	0.0246471
ENSG00000139631	CSAD	chr12	Metabolic pathways, Taurine and hypotaurine metabolism	hsa01100, hsa00430	catalytic activity, sulfinoalanine decarboxylase activity, binding, organic acid metabolic process, sulfur compound metabolic process, nitrogen compound metabolic process, metabolic process, biosynthetic process, cellular process, lyase activity, carbon-carbon lyase activity, carboxy-lyase activity, taurine metabolic process, carboxylic acid metabolic process, pyridoxal phosphate binding, taurine…	GO:0003824, GO:0004782, GO:0005488, GO:0006082, GO:0006790, GO:0006807, GO:0008152, GO:0009058, GO:0009987, GO:0016829, GO:0016830, GO:0016831, GO:0019530, GO:0019752, GO:0030170, GO:0042412, GO:0043167, GO:0043168, GO:0043436, GO:0044237, GO:0044249, GO:0044272, GO:0044281, GO:0044699, GO:0044710, GO:0044763, GO:0048037, GO:0071704, GO:1901564, GO:1901566, GO:1901576	50.4508	98.5514	36.0207	-1.42711	2.23885e-05	0.000408832
ENSG00000152092	ASTN1	chr1			neuron migration, intracellular, cell, cytoplasm, endosome, vacuole, plasma membrane, movement of cell or subcellular component, cell adhesion, neuron cell-cell adhesion, multicellular organism development, nervous system development, behavior, locomotory behavior, external side of plasma membrane, cell surface, cellular process, endomembrane system, membrane, integral component of membrane, sing…	GO:0001764, GO:0005622, GO:0005623, GO:0005737, GO:0005768, GO:0005773, GO:0005886, GO:0006928, GO:0007155, GO:0007158, GO:0007275, GO:0007399, GO:0007610, GO:0007626, GO:0009897, GO:0009986, GO:0009987, GO:0012505, GO:0016020, GO:0016021, GO:0016337, GO:0016477, GO:0022008, GO:0022610, GO:0030154, GO:0031224, GO:0032501, GO:0032502, GO:0040011, GO:0043226, GO:0043227, GO:0043229, GO:0043231, GO:…	10.2347	20.7357	7.08433	-1.42687	0.000639836	0.00559151
ENSG00000172345	STARD5	chr15			binding, steroid binding, intracellular, cell, cytoplasm, cytosol, lipid metabolic process, steroid biosynthetic process, C21-steroid hormone biosynthetic process, transport, lipid transport, metabolic process, steroid metabolic process, C21-steroid hormone metabolic process, lipid binding, lipid biosynthetic process, biosynthetic process, cellular process, regulation of hormone levels, lipid loc…	GO:0005488, GO:0005496, GO:0005622, GO:0005623, GO:0005737, GO:0005829, GO:0006629, GO:0006694, GO:0006700, GO:0006810, GO:0006869, GO:0008152, GO:0008202, GO:0008207, GO:0008289, GO:0008610, GO:0009058, GO:0009987, GO:0010817, GO:0010876, GO:0031406, GO:0032052, GO:0033036, GO:0033293, GO:0034754, GO:0042445, GO:0042446, GO:0043167, GO:0043168, GO:0044237, GO:0044238, GO:0044249, GO:0044424, GO:…	10.2696	20.7889	7.11381	-1.42514	0.00259246	0.0162967
ENSG00000229222	KRT18P4	chr20					8.10989	16.6125	5.55911	-1.42503	0.00150065	0.010729
ENSG00000123572	NRK	chrX			reproduction, MAPK cascade, nucleotide binding, activation of MAPKK activity, in utero embryonic development, nucleoside binding, purine nucleoside binding, placenta development, embryonic placenta development, regulation of protein phosphorylation, positive regulation of protein phosphorylation, developmental process involved in reproduction, catalytic activity, protein kinase activity, protein …	GO:0000003, GO:0000165, GO:0000166, GO:0000186, GO:0001701, GO:0001882, GO:0001883, GO:0001890, GO:0001892, GO:0001932, GO:0001934, GO:0003006, GO:0003824, GO:0004672, GO:0004674, GO:0004702, GO:0004871, GO:0005057, GO:0005488, GO:0005524, GO:0005622, GO:0005623, GO:0005737, GO:0006464, GO:0006468, GO:0006793, GO:0006796, GO:0006950, GO:0007154, GO:0007165, GO:0007254, GO:0007256, GO:0007275, GO:…	110.865	215.147	79.5809	-1.4235	5.15198e-09	4.33451e-07
ENSG00000259828	ENSG00000259828	chr6					73.0995	142.17	52.3783	-1.42341	3.98434e-05	0.000644276
ENSG00000203709	MIR29B2CHG	chr1					457.917	885.507	329.64	-1.42287	0.000393331	0.00386607
ENSG00000273284	ENSG00000273284	chr18					8.58195	17.5079	5.90416	-1.4226	0.00101662	0.00798448
ENSG00000276334	ENSG00000276334	chr2					13.552	27.1041	9.48634	-1.42227	4.62435e-05	0.000722654
ENSG00000168970	JMJD7-PLA2G4B	chr15					14.8294	29.5668	10.4082	-1.42189	0.0112201	0.0479421
ENSG00000183715	OPCML	chr11			extracellular region, cell, plasma membrane, cell adhesion, multicellular organism development, nervous system development, cell recognition, neuron recognition, cellular process, membrane, neurogenesis, biological adhesion, cell differentiation, neuron differentiation, intrinsic component of membrane, anchored component of membrane, vesicle, membrane-bounded vesicle, multicellular organismal pro…	GO:0005576, GO:0005623, GO:0005886, GO:0007155, GO:0007275, GO:0007399, GO:0008037, GO:0008038, GO:0009987, GO:0016020, GO:0022008, GO:0022610, GO:0030154, GO:0030182, GO:0031224, GO:0031225, GO:0031982, GO:0031988, GO:0032501, GO:0032502, GO:0043226, GO:0043227, GO:0043230, GO:0044421, GO:0044425, GO:0044464, GO:0044699, GO:0044707, GO:0044763, GO:0044767, GO:0048468, GO:0048666, GO:0048699, GO:…	8.52483	17.385	5.86679	-1.42082	0.00481972	0.0258199
ENSG00000270689	BUD13P1	chr11					6.59722	13.6554	4.47976	-1.41925	0.00253142	0.0160145
ENSG00000253142	ENSG00000253142	chr8					11.4671	23.0401	7.99518	-1.41822	0.00740723	0.0355229
ENSG00000144619	CNTN4	chr3			cell morphogenesis, cell morphogenesis involved in differentiation, extracellular region, cell, plasma membrane, movement of cell or subcellular component, chemotaxis, cell communication, cell adhesion, neuron cell-cell adhesion, cell-cell signaling, chemical synaptic transmission, multicellular organism development, nervous system development, axonogenesis, axon guidance, axonal fasciculation, c…	GO:0000902, GO:0000904, GO:0005576, GO:0005623, GO:0005886, GO:0006928, GO:0006935, GO:0007154, GO:0007155, GO:0007158, GO:0007267, GO:0007268, GO:0007275, GO:0007399, GO:0007409, GO:0007411, GO:0007413, GO:0007417, GO:0007420, GO:0008037, GO:0008038, GO:0009605, GO:0009653, GO:0009987, GO:0010646, GO:0010721, GO:0016020, GO:0016043, GO:0016337, GO:0022008, GO:0022610, GO:0023051, GO:0023052, GO:…	21.9609	43.2748	15.5668	-1.41819	2.05981e-05	0.000381508
ENSG00000240695	ENSG00000240695	chr3					17.5038	34.6798	12.3511	-1.41815	0.000265346	0.00284299
ENSG00000130518	IQCN	chr19			binding, protein binding, intracellular, cell, nucleus, cytoplasm, mitochondrion, organelle, membrane-bounded organelle, intracellular organelle, intracellular membrane-bounded organelle, intracellular part, cytoplasmic part, cell part	GO:0005488, GO:0005515, GO:0005622, GO:0005623, GO:0005634, GO:0005737, GO:0005739, GO:0043226, GO:0043227, GO:0043229, GO:0043231, GO:0044424, GO:0044444, GO:0044464	12.409	24.8548	8.67523	-1.41807	0.000122518	0.00155781
ENSG00000279649	ENSG00000279649	chr16					20.6608	40.7653	14.6294	-1.41804	5.04331e-07	1.96896e-05
ENSG00000122176	FMOD	chr1			lytic vacuole, cell morphogenesis, cell morphogenesis involved in differentiation, binding, glycosaminoglycan binding, extracellular region, proteinaceous extracellular matrix, extracellular space, intracellular, cell, cytoplasm, lysosome, vacuole, vacuolar lumen, Golgi apparatus, Golgi lumen, aminoglycan metabolic process, aminoglycan biosynthetic process, glycosaminoglycan biosynthetic process,…	GO:0000323, GO:0000902, GO:0000904, GO:0005488, GO:0005539, GO:0005576, GO:0005578, GO:0005615, GO:0005622, GO:0005623, GO:0005737, GO:0005764, GO:0005773, GO:0005775, GO:0005794, GO:0005796, GO:0006022, GO:0006023, GO:0006024, GO:0006026, GO:0006027, GO:0006461, GO:0006790, GO:0006807, GO:0007154, GO:0007165, GO:0007166, GO:0007167, GO:0007178, GO:0007179, GO:0007181, GO:0007275, GO:0007399, GO:…	74.6292	144.823	53.571	-1.41802	1.28273e-05	0.000262064
ENSG00000269944	ENSG00000269944	chr11					5.85678	12.2178	3.94847	-1.41743	0.00821378	0.0382348
ENSG00000111834	RSPH4A	chr6			microtubule cytoskeleton organization, cell morphogenesis, radial spoke, microtubule bundle formation, cilium movement, intracellular, cell, nucleus, nucleoplasm, nucleolus, cytoplasm, cytoskeleton, cilium, axoneme, movement of cell or subcellular component, organelle organization, cytoskeleton organization, microtubule-based process, microtubule-based movement, anatomical structure morphogenesis…	GO:0000226, GO:0000902, GO:0001534, GO:0001578, GO:0003341, GO:0005622, GO:0005623, GO:0005634, GO:0005654, GO:0005730, GO:0005737, GO:0005856, GO:0005929, GO:0005930, GO:0006928, GO:0006996, GO:0007010, GO:0007017, GO:0007018, GO:0009653, GO:0009987, GO:0010927, GO:0016043, GO:0022607, GO:0030030, GO:0030031, GO:0031514, GO:0031974, GO:0031981, GO:0032502, GO:0032989, GO:0032990, GO:0032991, GO:…	9.23462	18.7216	6.38853	-1.41642	0.00805668	0.0376819
ENSG00000286997	ENSG00000286997	chr17					7.91025	16.1649	5.43385	-1.41571	0.00270354	0.0167638
ENSG00000247950	SEC24B-AS1	chr4					5.54582	11.6053	3.72799	-1.41473	0.00365166	0.0210052
ENSG00000114841	DNAH1	chr3	Huntington's disease	hsa05016	nucleotide binding, microtubule cytoskeleton organization, cell morphogenesis, cilium or flagellum-dependent cell motility, microtubule bundle formation, nucleoside binding, purine nucleoside binding, cilium movement, epithelial cilium movement, motor activity, microtubule motor activity, catalytic activity, binding, ATP binding, intracellular, cell, cytoplasm, cytoskeleton, axonemal dynein compl…	GO:0000166, GO:0000226, GO:0000902, GO:0001539, GO:0001578, GO:0001882, GO:0001883, GO:0003341, GO:0003351, GO:0003774, GO:0003777, GO:0003824, GO:0005488, GO:0005524, GO:0005622, GO:0005623, GO:0005737, GO:0005856, GO:0005858, GO:0005874, GO:0005875, GO:0005929, GO:0005930, GO:0006461, GO:0006928, GO:0006996, GO:0007010, GO:0007017, GO:0007018, GO:0009605, GO:0009612, GO:0009628, GO:0009653, GO:…	101.695	196.758	73.176	-1.41471	3.55565e-06	9.37212e-05
ENSG00000176868	ENSG00000176868	chr9					14.2684	28.3958	10.0302	-1.41416	0.000605266	0.00535509
ENSG00000203489	HMGB1P39	chr6					21.9203	43.1212	15.56	-1.41377	7.88209e-05	0.00110714
ENSG00000106823	ECM2	chr9			cell morphogenesis, cell morphogenesis involved in differentiation, receptor binding, integrin binding, binding, protein binding, collagen binding, glycosaminoglycan binding, extracellular region, proteinaceous extracellular matrix, interstitial matrix, extracellular space, cell adhesion, cell-matrix adhesion, multicellular organism development, nervous system development, axonogenesis, heparin b…	GO:0000902, GO:0000904, GO:0005102, GO:0005178, GO:0005488, GO:0005515, GO:0005518, GO:0005539, GO:0005576, GO:0005578, GO:0005614, GO:0005615, GO:0007155, GO:0007160, GO:0007275, GO:0007399, GO:0007409, GO:0008201, GO:0009653, GO:0009987, GO:0010810, GO:0010811, GO:0016043, GO:0022008, GO:0022610, GO:0030030, GO:0030154, GO:0030155, GO:0030182, GO:0030198, GO:0031012, GO:0031175, GO:0031589, GO:…	123.636	238.909	89.0544	-1.41362	2.97182e-11	4.94581e-09
ENSG00000175106	TVP23C	chr17			Golgi membrane, intracellular, cell, cytoplasm, Golgi apparatus, transport, protein localization, protein secretion, cellular process, endomembrane system, protein transport, membrane, integral component of membrane, vesicle-mediated transport, integral component of Golgi membrane, organelle membrane, intrinsic component of membrane, intrinsic component of Golgi membrane, intrinsic component of o…	GO:0000139, GO:0005622, GO:0005623, GO:0005737, GO:0005794, GO:0006810, GO:0008104, GO:0009306, GO:0009987, GO:0012505, GO:0015031, GO:0016020, GO:0016021, GO:0016192, GO:0030173, GO:0031090, GO:0031224, GO:0031228, GO:0031300, GO:0031301, GO:0032940, GO:0033036, GO:0043226, GO:0043227, GO:0043229, GO:0043231, GO:0044422, GO:0044424, GO:0044425, GO:0044431, GO:0044444, GO:0044446, GO:0044464, GO:…	54.3989	105.538	39.0571	-1.41124	9.98608e-11	1.43197e-08
ENSG00000271447	MMP28	chr17			immune system process, regulation of immune system process, negative regulation of immune system process, regulation of leukocyte migration, negative regulation of leukocyte migration, regulation of leukocyte chemotaxis, negative regulation of leukocyte chemotaxis, catalytic activity, endopeptidase activity, metalloendopeptidase activity, binding, calcium ion binding, extracellular region, protei…	GO:0002376, GO:0002682, GO:0002683, GO:0002685, GO:0002686, GO:0002688, GO:0002689, GO:0003824, GO:0004175, GO:0004222, GO:0005488, GO:0005509, GO:0005576, GO:0005578, GO:0005622, GO:0005623, GO:0005737, GO:0006508, GO:0006928, GO:0006935, GO:0008152, GO:0008233, GO:0008237, GO:0008270, GO:0009605, GO:0009987, GO:0010758, GO:0010760, GO:0016477, GO:0016787, GO:0019538, GO:0030334, GO:0030336, GO:…	9.7941	19.7533	6.80634	-1.41063	0.00528565	0.0276659
ENSG00000237399	PITRM1-AS1	chr10					6.58648	13.5783	4.48893	-1.40923	0.00314631	0.0188878
ENSG00000213398	LCAT	chr16	Glycerophospholipid metabolism	hsa00564	catalytic activity, phosphatidylcholine-sterol O-acyltransferase activity, phospholipase activity, phospholipase A2 activity, binding, protein binding, extracellular region, extracellular space, alcohol metabolic process, lipid metabolic process, phospholipid metabolic process, phosphatidylcholine biosynthetic process, phosphorus metabolic process, phosphate-containing compound metabolic process,…	GO:0003824, GO:0004607, GO:0004620, GO:0004623, GO:0005488, GO:0005515, GO:0005576, GO:0005615, GO:0006066, GO:0006629, GO:0006644, GO:0006656, GO:0006793, GO:0006796, GO:0006807, GO:0006810, GO:0006869, GO:0008152, GO:0008202, GO:0008203, GO:0008374, GO:0009058, GO:0009059, GO:0009719, GO:0009725, GO:0009987, GO:0010033, GO:0010035, GO:0010038, GO:0010876, GO:0014070, GO:0015850, GO:0015918, GO:…	26.3771	51.5923	18.8125	-1.40844	2.34728e-05	0.000425645
ENSG00000108381	ASPA	chr17	Metabolic pathways, Alanine, aspartate and glutamate metabolism, Histidine metabolism	hsa01100, hsa00250, hsa00340	catalytic activity, aminoacylase activity, binding, protein binding, extracellular region, intracellular, cell, nucleus, cytoplasm, cytosol, organic acid metabolic process, cellular amino acid metabolic process, aspartate metabolic process, aspartate catabolic process, nitrogen compound metabolic process, metabolic process, cellular amino acid biosynthetic process, catabolic process, biosynthetic…	GO:0003824, GO:0004046, GO:0005488, GO:0005515, GO:0005576, GO:0005622, GO:0005623, GO:0005634, GO:0005737, GO:0005829, GO:0006082, GO:0006520, GO:0006531, GO:0006533, GO:0006807, GO:0008152, GO:0008652, GO:0009056, GO:0009058, GO:0009063, GO:0009066, GO:0009068, GO:0009987, GO:0016053, GO:0016054, GO:0016787, GO:0016788, GO:0016810, GO:0016811, GO:0019752, GO:0019807, GO:0031982, GO:0031988, GO:…	19.6668	38.661	13.9686	-1.40578	0.000731758	0.00619765
ENSG00000234771	SLC25A25-AS1	chr9					34.4692	67.0386	24.6984	-1.40468	0.000641366	0.00560059
ENSG00000225783	MIAT	chr22					18.299	36.0189	12.9831	-1.40458	8.85605e-05	0.00120752
ENSG00000224848	ENSG00000224848	chr9					7.55595	15.3988	5.20309	-1.40253	0.00199398	0.0132777
ENSG00000286974	ENSG00000286974	chr6					6.26244	12.9189	4.26549	-1.40241	0.0098465	0.043755
ENSG00000278983	ENSG00000278983	chr18					11.044	22.0504	7.74212	-1.39873	0.00266659	0.0166116
ENSG00000196218	RYR1	chr19	Calcium signaling pathway, Oxytocin signaling pathway, Circadian entrainment, Long-term depression	hsa04020, hsa04921, hsa04713, hsa04730	skeletal system development, ossification, response to hypoxia, protease binding, heart morphogenesis, system process, muscle system process, circulatory system process, heart process, outflow tract morphogenesis, signal transducer activity, receptor activity, transmembrane signaling receptor activity, transporter activity, ion channel activity, intracellular ligand-gated ion channel activity, ry…	GO:0001501, GO:0001503, GO:0001666, GO:0002020, GO:0003007, GO:0003008, GO:0003012, GO:0003013, GO:0003015, GO:0003151, GO:0004871, GO:0004872, GO:0004888, GO:0005215, GO:0005216, GO:0005217, GO:0005219, GO:0005244, GO:0005245, GO:0005261, GO:0005262, GO:0005488, GO:0005509, GO:0005515, GO:0005516, GO:0005576, GO:0005622, GO:0005623, GO:0005737, GO:0005783, GO:0005789, GO:0005790, GO:0005886, GO:…	27.2102	52.9828	19.4785	-1.39839	7.79794e-05	0.00109817
ENSG00000135185	TMEM243	chr7			membrane, integral component of membrane, intrinsic component of membrane, membrane part	GO:0016020, GO:0016021, GO:0031224, GO:0044425	16.3698	32.2295	11.6119	-1.39768	2.24111e-05	0.000408832
ENSG00000206579	XKR4	chr8			membrane, integral component of membrane, intrinsic component of membrane, membrane part	GO:0016020, GO:0016021, GO:0031224, GO:0044425	51.7681	99.8954	37.3299	-1.39632	6.36208e-05	0.000933074
ENSG00000154096	THY1	chr11	Leukocyte transendothelial migration	hsa04670	cell morphogenesis, cell morphogenesis involved in differentiation, angiogenesis, blood vessel development, eye development, eye photoreceptor cell differentiation, cell activation, regulation of protein phosphorylation, negative regulation of protein phosphorylation, vasculature development, activation of immune response, immune system process, immune response-activating cell surface receptor si…	GO:0000902, GO:0000904, GO:0001525, GO:0001568, GO:0001654, GO:0001754, GO:0001775, GO:0001932, GO:0001933, GO:0001944, GO:0002253, GO:0002376, GO:0002429, GO:0002682, GO:0002683, GO:0002684, GO:0002694, GO:0002696, GO:0002757, GO:0002764, GO:0002768, GO:0003407, GO:0005096, GO:0005102, GO:0005178, GO:0005488, GO:0005515, GO:0005543, GO:0005576, GO:0005622, GO:0005623, GO:0005737, GO:0005783, GO:…	15.2139	30.0013	10.7777	-1.39628	0.00566046	0.0291131
ENSG00000155066	PROM2	chr2			regulation of protein phosphorylation, positive regulation of protein phosphorylation, binding, steroid binding, extracellular region, intracellular, cell, cytoplasm, plasma membrane, integral component of plasma membrane, microvillus, cilium, cellular protein modification process, protein phosphorylation, phosphorus metabolic process, phosphate-containing compound metabolic process, transport, e…	GO:0001932, GO:0001934, GO:0005488, GO:0005496, GO:0005576, GO:0005622, GO:0005623, GO:0005737, GO:0005886, GO:0005887, GO:0005902, GO:0005929, GO:0006464, GO:0006468, GO:0006793, GO:0006796, GO:0006810, GO:0006897, GO:0006907, GO:0008152, GO:0008289, GO:0009893, GO:0009986, GO:0009987, GO:0010562, GO:0010604, GO:0015485, GO:0016020, GO:0016021, GO:0016043, GO:0016192, GO:0016310, GO:0016323, GO:…	9.01606	18.1501	6.27585	-1.39616	0.00166308	0.0116167
ENSG00000131620	ANO1	chr11			cellular glucose homeostasis, peptide secretion, regulation of peptide secretion, positive regulation of peptide secretion, system process, transporter activity, ion channel activity, calcium activated cation channel activity, intracellular calcium activated chloride channel activity, voltage-gated ion channel activity, voltage-gated chloride channel activity, anion channel activity, chloride cha…	GO:0001678, GO:0002790, GO:0002791, GO:0002793, GO:0003008, GO:0005215, GO:0005216, GO:0005227, GO:0005229, GO:0005244, GO:0005247, GO:0005253, GO:0005254, GO:0005261, GO:0005488, GO:0005515, GO:0005576, GO:0005622, GO:0005623, GO:0005737, GO:0005886, GO:0006810, GO:0006811, GO:0006812, GO:0006820, GO:0006821, GO:0006950, GO:0007154, GO:0007165, GO:0007186, GO:0007200, GO:0007267, GO:0007275, GO:…	191.007	366.096	138.48	-1.3961	2.74102e-20	5.68138e-17
ENSG00000286724	ENSG00000286724	chrX					12.9555	25.6732	9.14025	-1.3953	0.000236248	0.00259089
ENSG00000147099	HDAC8	chrX	Viral carcinogenesis, Alcoholism	hsa05203, hsa05034	histone deacetylase complex, negative regulation of transcription from RNA polymerase II promoter, nuclear chromosome, telomere maintenance, sister chromatid segregation, catalytic activity, histone deacetylase activity, binding, protein binding, intracellular, cell, nucleus, nucleoplasm, chromosome, cytoplasm, cytosol, plasma membrane, nucleobase-containing compound metabolic process, DNA metabo…	GO:0000118, GO:0000122, GO:0000228, GO:0000723, GO:0000819, GO:0003824, GO:0004407, GO:0005488, GO:0005515, GO:0005622, GO:0005623, GO:0005634, GO:0005654, GO:0005694, GO:0005737, GO:0005829, GO:0005886, GO:0006139, GO:0006259, GO:0006325, GO:0006333, GO:0006351, GO:0006355, GO:0006357, GO:0006366, GO:0006464, GO:0006476, GO:0006725, GO:0006807, GO:0006996, GO:0007049, GO:0007059, GO:0007062, GO:…	141.955	272.225	102.873	-1.39527	6.59841e-17	5.37299e-14
ENSG00000246145	RRS1-AS1	chr8					5.08094	10.6213	3.41885	-1.39503	0.00339222	0.0199491
ENSG00000102349	KLF8	chrX			nucleic acid binding, DNA binding, binding, intracellular, cell, nucleus, nucleobase-containing compound metabolic process, transcription, DNA-templated, regulation of transcription, DNA-templated, cellular aromatic compound metabolic process, nitrogen compound metabolic process, metabolic process, biosynthetic process, macromolecule biosynthetic process, regulation of biosynthetic process, cellu…	GO:0003676, GO:0003677, GO:0005488, GO:0005622, GO:0005623, GO:0005634, GO:0006139, GO:0006351, GO:0006355, GO:0006725, GO:0006807, GO:0008152, GO:0009058, GO:0009059, GO:0009889, GO:0009987, GO:0010467, GO:0010468, GO:0010556, GO:0016070, GO:0018130, GO:0019219, GO:0019222, GO:0019438, GO:0031323, GO:0031326, GO:0032774, GO:0034641, GO:0034645, GO:0034654, GO:0043167, GO:0043169, GO:0043170, GO:…	68.4103	131.615	49.449	-1.39434	1.0497e-06	3.48374e-05
ENSG00000230630	DNM3OS	chr1					41.9538	81.0228	30.2331	-1.39295	1.30388e-08	9.40772e-07
ENSG00000233012	HDAC1P2	chr1					10.0271	20.0477	7.02097	-1.39181	0.00260525	0.016332
ENSG00000174483	BBS1	chr11			cell morphogenesis, RNA polymerase II transcription factor binding, RNA polymerase II repressing transcription factor binding, tissue homeostasis, retina homeostasis, system process, receptor binding, patched binding, smoothened binding, binding, protein binding, intracellular, cell, cytoplasm, centrosome, microtubule organizing center, cytosol, cytoskeleton, plasma membrane, cilium, axoneme, tra…	GO:0000902, GO:0001085, GO:0001103, GO:0001894, GO:0001895, GO:0003008, GO:0005102, GO:0005113, GO:0005119, GO:0005488, GO:0005515, GO:0005622, GO:0005623, GO:0005737, GO:0005813, GO:0005815, GO:0005829, GO:0005856, GO:0005886, GO:0005929, GO:0005930, GO:0006810, GO:0006996, GO:0007009, GO:0007600, GO:0007601, GO:0008104, GO:0008134, GO:0009653, GO:0009987, GO:0010256, GO:0010927, GO:0015031, GO:…	11.8975	23.6116	8.38332	-1.39117	0.000463604	0.00436964
ENSG00000279696	ENSG00000279696	chr11					7.86279	15.9114	5.44822	-1.39102	0.000709281	0.00603193
ENSG00000271553	ENSG00000271553	chr7					9.13385	18.3272	6.37584	-1.38975	0.00117172	0.00890509
ENSG00000230551	ENSG00000230551	chr5					117.19	224.321	85.05	-1.38874	1.67178e-07	8.05847e-06
ENSG00000106976	DNM1	chr9	Endocytosis, Phospholipase D signaling pathway, Bacterial invasion of epithelial cells, Synaptic vesicle cycle, Endocrine and other factor-regulated calcium reabsorption	hsa04144, hsa04072, hsa05100, hsa04721, hsa04961	nucleotide binding, G-protein coupled receptor binding, nucleoside binding, purine nucleoside binding, photoreceptor inner segment, desensitization of G-protein coupled receptor protein signaling pathway, G-protein coupled receptor internalization, system process, nucleic acid binding, RNA binding, catalytic activity, GTPase activity, receptor binding, binding, protein binding, GTP binding, extra…	GO:0000166, GO:0001664, GO:0001882, GO:0001883, GO:0001917, GO:0002029, GO:0002031, GO:0003008, GO:0003676, GO:0003723, GO:0003824, GO:0003924, GO:0005102, GO:0005488, GO:0005515, GO:0005525, GO:0005576, GO:0005622, GO:0005623, GO:0005737, GO:0005794, GO:0005856, GO:0005874, GO:0005886, GO:0006461, GO:0006810, GO:0006897, GO:0006898, GO:0006996, GO:0007032, GO:0007033, GO:0007154, GO:0007165, GO:…	45.071	86.8197	32.5465	-1.38838	0.000913776	0.00736187
ENSG00000274460	ENSG00000274460	chr16					8.31098	16.7412	5.78192	-1.38734	0.00767908	0.0364832
ENSG00000171121	KCNMB3	chr3	Insulin secretion, cGMP-PKG signaling pathway, Vascular smooth muscle contraction	hsa04911, hsa04022, hsa04270	action potential, system process, transporter activity, ion channel activity, calcium activated cation channel activity, cation channel activity, potassium channel activity, detection of calcium ion, cell, plasma membrane, integral component of plasma membrane, transport, ion transport, cation transport, potassium ion transport, cell communication, cell-cell signaling, chemical synaptic transmiss…	GO:0001508, GO:0003008, GO:0005215, GO:0005216, GO:0005227, GO:0005261, GO:0005267, GO:0005513, GO:0005623, GO:0005886, GO:0005887, GO:0006810, GO:0006811, GO:0006812, GO:0006813, GO:0007154, GO:0007267, GO:0007268, GO:0008076, GO:0008324, GO:0009593, GO:0009987, GO:0010035, GO:0010038, GO:0015075, GO:0015077, GO:0015079, GO:0015267, GO:0015269, GO:0015459, GO:0015672, GO:0016020, GO:0016021, GO:…	15.8824	31.1633	11.2981	-1.38698	6.10219e-05	0.00090227
ENSG00000225215	SMARCE1P1	chr11					8.03417	16.2057	5.58272	-1.38613	0.00132712	0.00981774
ENSG00000126091	ST3GAL3	chr1	Metabolic pathways, Glycosphingolipid biosynthesis - lacto and neolacto series, Other types of O-glycan biosynthesis, Glycosaminoglycan biosynthesis - keratan sulfate	hsa01100, hsa00601, hsa00514, hsa00533	Golgi membrane, ganglioside metabolic process, ganglioside biosynthetic process, catalytic activity, beta-galactoside (CMP) alpha-2,3-sialyltransferase activity, extracellular region, intracellular, cell, cytoplasm, Golgi apparatus, Golgi stack, carbohydrate metabolic process, aminoglycan metabolic process, aminoglycan biosynthetic process, glycosaminoglycan biosynthetic process, cellular protein…	GO:0000139, GO:0001573, GO:0001574, GO:0003824, GO:0003836, GO:0005576, GO:0005622, GO:0005623, GO:0005737, GO:0005794, GO:0005795, GO:0005975, GO:0006022, GO:0006023, GO:0006024, GO:0006464, GO:0006486, GO:0006487, GO:0006493, GO:0006629, GO:0006643, GO:0006664, GO:0006665, GO:0006672, GO:0006687, GO:0006688, GO:0006790, GO:0006807, GO:0008118, GO:0008152, GO:0008373, GO:0008610, GO:0009058, GO:…	64.3797	123.515	46.6393	-1.38609	1.7657e-08	1.24253e-06
ENSG00000254996	ANKHD1-EIF4EBP3	chr5			immune system process, nucleic acid binding, RNA binding, binding, protein binding, intracellular, cell, nucleus, nucleoplasm, cytoplasm, response to stress, defense response, immune response, membrane-enclosed lumen, nuclear lumen, organelle, membrane-bounded organelle, intracellular organelle, intracellular membrane-bounded organelle, organelle lumen, organelle part, intracellular part, nuclear…	GO:0002376, GO:0003676, GO:0003723, GO:0005488, GO:0005515, GO:0005622, GO:0005623, GO:0005634, GO:0005654, GO:0005737, GO:0006950, GO:0006952, GO:0006955, GO:0031974, GO:0031981, GO:0043226, GO:0043227, GO:0043229, GO:0043231, GO:0043233, GO:0044422, GO:0044424, GO:0044428, GO:0044446, GO:0044464, GO:0044822, GO:0045087, GO:0050896, GO:0070013, GO:0097159, GO:1901363	18.5713	36.2715	13.2613	-1.38597	6.36373e-05	0.000933074
ENSG00000247498	GPRC5D-AS1	chr12					5.21015	10.8213	3.52681	-1.38483	0.0106908	0.0463454
ENSG00000161381	PLXDC1	chr17			angiogenesis, blood vessel development, vasculature development, binding, protein binding, extracellular region, extracellular space, intracellular, cell, cytoplasm, plasma membrane, cell-cell junction, bicellular tight junction, multicellular organism development, nervous system development, central nervous system development, anatomical structure morphogenesis, membrane, integral component of m…	GO:0001525, GO:0001568, GO:0001944, GO:0005488, GO:0005515, GO:0005576, GO:0005615, GO:0005622, GO:0005623, GO:0005737, GO:0005886, GO:0005911, GO:0005923, GO:0007275, GO:0007399, GO:0007417, GO:0009653, GO:0016020, GO:0016021, GO:0021510, GO:0030054, GO:0030425, GO:0031224, GO:0032501, GO:0032502, GO:0032991, GO:0036477, GO:0042995, GO:0043005, GO:0043025, GO:0043234, GO:0043235, GO:0043296, GO:…	119.917	229.15	87.1477	-1.38458	3.05158e-06	8.19506e-05
ENSG00000225192	ZNF33BP1	chr10					7.2249	14.6509	4.9971	-1.38391	0.0113295	0.0483097
ENSG00000284428	ENSG00000284428	chr19					21.8716	42.5144	15.6787	-1.38349	3.17577e-05	0.000539953
ENSG00000182107	TMEM30B	chr14			binding, protein binding, cell, plasma membrane, transport, lipid transport, intracellular protein transport, protein localization, lipid localization, protein transport, membrane, integral component of membrane, intrinsic component of membrane, regulation of intracellular transport, positive regulation of intracellular transport, protein exit from endoplasmic reticulum, regulation of localizatio…	GO:0005488, GO:0005515, GO:0005623, GO:0005886, GO:0006810, GO:0006869, GO:0006886, GO:0008104, GO:0010876, GO:0015031, GO:0016020, GO:0016021, GO:0031224, GO:0032386, GO:0032388, GO:0032527, GO:0032879, GO:0032880, GO:0033036, GO:0033157, GO:0034613, GO:0044425, GO:0044464, GO:0044699, GO:0044765, GO:0045184, GO:0046907, GO:0048518, GO:0050789, GO:0051049, GO:0051050, GO:0051179, GO:0051222, GO:…	6.53626	13.3372	4.49598	-1.38331	0.00363255	0.0209333
ENSG00000279744	ENSG00000279744	chr17					21.5856	41.9321	15.4816	-1.3812	0.00642466	0.0319937
ENSG00000204623	ZNRD1ASP	chr6					87.2764	166.786	63.4234	-1.38097	1.7479e-05	0.000336305
ENSG00000139974	SLC38A6	chr14			amino acid transmembrane transport, transporter activity, organic acid transmembrane transporter activity, cell, plasma membrane, integral component of plasma membrane, transport, ion transport, cation transport, sodium ion transport, amino acid transmembrane transporter activity, monovalent inorganic cation transport, organic acid transport, membrane, integral component of membrane, transmembran…	GO:0003333, GO:0005215, GO:0005342, GO:0005623, GO:0005886, GO:0005887, GO:0006810, GO:0006811, GO:0006812, GO:0006814, GO:0015171, GO:0015672, GO:0015849, GO:0016020, GO:0016021, GO:0022857, GO:0022891, GO:0022892, GO:0030001, GO:0031224, GO:0031226, GO:0044425, GO:0044459, GO:0044464, GO:0044699, GO:0044765, GO:0046943, GO:0051179, GO:0051234, GO:0055085, GO:0071702, GO:0071705, GO:0071944, GO:…	40.6	78.0635	29.361	-1.38079	3.03907e-06	8.17167e-05
ENSG00000247828	TMEM161B-AS1	chr5					537.416	1021.9	392.071	-1.3798	8.18109e-12	1.63622e-09
ENSG00000134259	NGF	chr1	PI3K-Akt signaling pathway, MAPK signaling pathway, Ras signaling pathway, Rap1 signaling pathway, Neurotrophin signaling pathway, Inflammatory mediator regulation of TRP channels, Apoptosis	hsa04151, hsa04010, hsa04014, hsa04015, hsa04722, hsa04750, hsa04210	MAPK cascade, activation of MAPKK activity, cell morphogenesis, cell morphogenesis involved in differentiation, regulation of protein phosphorylation, positive regulation of protein phosphorylation, enzyme inhibitor activity, endopeptidase inhibitor activity, receptor binding, death receptor binding, cytokine receptor binding, nerve growth factor receptor binding, neurotrophin receptor binding, b…	GO:0000165, GO:0000186, GO:0000902, GO:0000904, GO:0001932, GO:0001934, GO:0004857, GO:0004866, GO:0005102, GO:0005123, GO:0005126, GO:0005163, GO:0005165, GO:0005488, GO:0005515, GO:0005576, GO:0005622, GO:0005623, GO:0005737, GO:0005768, GO:0005773, GO:0005794, GO:0005796, GO:0006464, GO:0006468, GO:0006508, GO:0006518, GO:0006793, GO:0006796, GO:0006807, GO:0006915, GO:0006919, GO:0006928, GO:…	23.5987	45.7085	16.9658	-1.37843	4.84632e-06	0.000118304
ENSG00000215146	ENSG00000215146	chr10					17.3512	33.8184	12.4111	-1.37643	0.0010663	0.00828052
ENSG00000280367	ENSG00000280367	chr11					5.64161	11.5995	3.85424	-1.37605	0.0049598	0.026372
ENSG00000228415	PTMAP1	chr6					5.00124	10.3801	3.38757	-1.37502	0.00657631	0.0325179
ENSG00000242715	CCDC169	chr13					5.87777	12.0407	4.02888	-1.37471	0.0101346	0.0445649
ENSG00000234444	ZNF736	chr7			regulatory region DNA binding, transcription regulatory region sequence-specific DNA binding, RNA polymerase II regulatory region sequence-specific DNA binding, RNA polymerase II core promoter proximal region sequence-specific DNA binding, core promoter proximal region sequence-specific DNA binding, RNA polymerase II regulatory region DNA binding, regulatory region nucleic acid binding, core prom…	GO:0000975, GO:0000976, GO:0000977, GO:0000978, GO:0000987, GO:0001012, GO:0001067, GO:0001159, GO:0003676, GO:0003677, GO:0003690, GO:0005488, GO:0005622, GO:0005623, GO:0005634, GO:0006139, GO:0006351, GO:0006355, GO:0006725, GO:0006807, GO:0008152, GO:0009058, GO:0009059, GO:0009889, GO:0009987, GO:0010467, GO:0010468, GO:0010556, GO:0016070, GO:0018130, GO:0019219, GO:0019222, GO:0019438, GO:…	75.5264	144.039	54.9725	-1.37365	5.02783e-10	5.87869e-08
ENSG00000276337	ENSG00000276337	chr16					6.04878	12.3589	4.15573	-1.37356	0.00752988	0.0359316
ENSG00000236723	ENSG00000236723	chr1					8.85358	17.6736	6.20758	-1.37341	0.00709467	0.034424
ENSG00000172201	ID4	chr6	Signaling pathways regulating pluripotency of stem cells, TGF-beta signaling pathway	hsa04550, hsa04350	reproduction, G1/S transition of mitotic cell cycle, negative regulation of transcription from RNA polymerase II promoter, mitotic cell cycle, transcription factor activity, protein binding, transcription factor activity, transcription factor binding, RNA polymerase II transcription factor binding, ossification, osteoblast differentiation, urogenital system development, morphogenesis of an epithe…	GO:0000003, GO:0000082, GO:0000122, GO:0000278, GO:0000988, GO:0000989, GO:0001085, GO:0001503, GO:0001649, GO:0001655, GO:0002009, GO:0003006, GO:0003712, GO:0003714, GO:0005488, GO:0005515, GO:0005622, GO:0005623, GO:0005634, GO:0005737, GO:0006139, GO:0006351, GO:0006355, GO:0006357, GO:0006366, GO:0006725, GO:0006807, GO:0007049, GO:0007272, GO:0007275, GO:0007399, GO:0007405, GO:0007417, GO:…	42.3169	81.0549	30.6955	-1.37231	0.000389256	0.00383537
ENSG00000279266	ENSG00000279266	chr11					5.44677	11.2109	3.71753	-1.37206	0.00877339	0.0400708
ENSG00000226380	ENSG00000226380	chr7					24.0621	46.4621	17.3421	-1.37162	0.00130582	0.00968534
ENSG00000154760	SLFN13	chr17			nucleotide binding, nucleoside binding, purine nucleoside binding, binding, ATP binding, intracellular, cell, purine nucleotide binding, adenyl nucleotide binding, ribonucleoside binding, purine ribonucleoside binding, ribonucleotide binding, purine ribonucleotide binding, adenyl ribonucleotide binding, purine ribonucleoside triphosphate binding, small molecule binding, cell part, organic cyclic …	GO:0000166, GO:0001882, GO:0001883, GO:0005488, GO:0005524, GO:0005622, GO:0005623, GO:0017076, GO:0030554, GO:0032549, GO:0032550, GO:0032553, GO:0032555, GO:0032559, GO:0035639, GO:0036094, GO:0044464, GO:0097159, GO:0097367, GO:1901265, GO:1901363	29.4128	56.5709	21.2654	-1.37053	0.000312242	0.00322424
ENSG00000257954	ENSG00000257954	chr12					6.51815	13.2314	4.50416	-1.37049	0.00326047	0.0194045
ENSG00000135437	RDH5	chr12	Retinol metabolism	hsa00830	retinoid metabolic process, system process, catalytic activity, retinol dehydrogenase activity, intracellular, cell, cytoplasm, endoplasmic reticulum, endoplasmic reticulum lumen, endoplasmic reticulum membrane, alcohol metabolic process, lipid metabolic process, isoprenoid metabolic process, terpenoid metabolic process, sensory perception, visual perception, metabolic process, cellular process, …	GO:0001523, GO:0003008, GO:0003824, GO:0004745, GO:0005622, GO:0005623, GO:0005737, GO:0005783, GO:0005788, GO:0005789, GO:0006066, GO:0006629, GO:0006720, GO:0006721, GO:0007600, GO:0007601, GO:0008152, GO:0009987, GO:0010817, GO:0012505, GO:0016020, GO:0016101, GO:0016491, GO:0016614, GO:0016616, GO:0031974, GO:0032501, GO:0034308, GO:0034754, GO:0042175, GO:0042445, GO:0042572, GO:0043226, GO:…	14.2373	27.8224	10.1618	-1.36863	5.19644e-05	0.000795694
ENSG00000236548	RNF217-AS1	chr6					12.1136	23.7995	8.60785	-1.36803	0.00114666	0.00875704
ENSG00000215908	CROCCP2	chr1					63.2267	120.423	46.0678	-1.36723	2.29349e-07	1.03343e-05
ENSG00000063127	SLC6A16	chr19			amino acid transmembrane transport, transporter activity, neurotransmitter transporter activity, neurotransmitter:sodium symporter activity, organic acid transmembrane transporter activity, intracellular, cell, plasma membrane, integral component of plasma membrane, transport, neurotransmitter transport, cation transmembrane transporter activity, ion transmembrane transporter activity, monovalent…	GO:0003333, GO:0005215, GO:0005326, GO:0005328, GO:0005342, GO:0005622, GO:0005623, GO:0005886, GO:0005887, GO:0006810, GO:0006836, GO:0008324, GO:0015075, GO:0015077, GO:0015081, GO:0015171, GO:0015291, GO:0015293, GO:0015294, GO:0015370, GO:0015849, GO:0016020, GO:0016021, GO:0022804, GO:0022857, GO:0022890, GO:0022891, GO:0022892, GO:0031224, GO:0031226, GO:0044425, GO:0044459, GO:0044464, GO:…	9.72012	19.2637	6.85704	-1.36684	0.00307104	0.0184992
ENSG00000254363	ENSG00000254363	chr5					8.96969	17.8443	6.30731	-1.36671	0.0064405	0.0320339
ENSG00000239763	ENSG00000239763	chr16					17.8609	34.6444	12.8258	-1.36631	1.84865e-05	0.000351829
ENSG00000121068	TBX2	chr17			negative regulation of transcription from RNA polymerase II promoter, regulatory region DNA binding, transcription regulatory region sequence-specific DNA binding, RNA polymerase II regulatory region sequence-specific DNA binding, RNA polymerase II core promoter proximal region sequence-specific DNA binding, RNA polymerase II transcription factor activity, sequence-specific DNA binding, transcrip…	GO:0000122, GO:0000975, GO:0000976, GO:0000977, GO:0000978, GO:0000981, GO:0000982, GO:0000987, GO:0001012, GO:0001067, GO:0001071, GO:0001078, GO:0001159, GO:0001227, GO:0001568, GO:0001654, GO:0001709, GO:0001944, GO:0001947, GO:0002009, GO:0003007, GO:0003008, GO:0003013, GO:0003015, GO:0003143, GO:0003148, GO:0003151, GO:0003197, GO:0003203, GO:0003205, GO:0003206, GO:0003207, GO:0003256, GO:…	128.708	244.091	94.0933	-1.3659	2.92296e-10	3.70242e-08
ENSG00000130653	PNPLA7	chr9	Glycerophospholipid metabolism	hsa00564	lytic vacuole, catalytic activity, phospholipase activity, lysophospholipase activity, intracellular, cell, nucleus, nuclear envelope, cytoplasm, mitochondrion, mitochondrial envelope, lysosome, lysosomal membrane, vacuole, vacuolar membrane, endoplasmic reticulum, lipid metabolic process, metabolic process, endomembrane system, membrane, integral component of membrane, lipase activity, hydrolase…	GO:0000323, GO:0003824, GO:0004620, GO:0004622, GO:0005622, GO:0005623, GO:0005634, GO:0005635, GO:0005737, GO:0005739, GO:0005740, GO:0005764, GO:0005765, GO:0005773, GO:0005774, GO:0005783, GO:0006629, GO:0008152, GO:0012505, GO:0016020, GO:0016021, GO:0016298, GO:0016787, GO:0016788, GO:0031090, GO:0031224, GO:0031965, GO:0031966, GO:0031967, GO:0031975, GO:0032502, GO:0043226, GO:0043227, GO:…	102.404	194.279	74.8414	-1.36448	3.73103e-05	0.000614206
ENSG00000180385	EMC3-AS1	chr3					8.38399	16.7068	5.88716	-1.36232	0.000695823	0.00597298
ENSG00000261502	ENSG00000261502	chr16					46.0713	87.8154	33.548	-1.36221	2.04297e-08	1.41151e-06
ENSG00000157306	ZFHX2-AS1	chr14					14.2819	27.8167	10.2215	-1.36065	0.000379663	0.00375871
ENSG00000288694	ENSG00000288694	chr9					17.9413	34.6938	12.9155	-1.35897	0.0102582	0.0450042
ENSG00000205930	C21orf62-AS1	chr21					20.7549	39.9944	14.983	-1.35888	0.000453422	0.00430239
ENSG00000287697	ENSG00000287697	chr1					5.84928	11.9053	4.03246	-1.35863	0.00889862	0.040521
ENSG00000282100	HSP90AB4P	chr15					24.7893	47.5863	17.9502	-1.35834	0.000143051	0.00176015
ENSG00000134627	PIWIL4	chr11	Dorso-ventral axis formation	hsa04320	reproduction, nucleic acid binding, RNA binding, binding, intracellular, cell, nucleus, cytoplasm, nucleobase-containing compound metabolic process, DNA metabolic process, DNA modification, DNA alkylation, DNA methylation, translation, regulation of translation, peptide metabolic process, cellular aromatic compound metabolic process, nitrogen compound metabolic process, cell cycle, multicellular …	GO:0000003, GO:0003676, GO:0003723, GO:0005488, GO:0005622, GO:0005623, GO:0005634, GO:0005737, GO:0006139, GO:0006259, GO:0006304, GO:0006305, GO:0006306, GO:0006412, GO:0006417, GO:0006518, GO:0006725, GO:0006807, GO:0007049, GO:0007275, GO:0007276, GO:0007283, GO:0008152, GO:0009058, GO:0009059, GO:0009889, GO:0009892, GO:0009987, GO:0010467, GO:0010468, GO:0010556, GO:0010605, GO:0010608, GO:…	13.7774	26.8384	9.85907	-1.35818	6.41473e-05	0.000939344
ENSG00000228434	ENSG00000228434	chr7					15.7576	30.5622	11.3163	-1.35764	0.000113385	0.00146111
ENSG00000259363	ENSG00000259363	chr15					12.2216	23.8944	8.71977	-1.35683	0.0101068	0.0444856
ENSG00000131055	COX4I2	chr20	Metabolic pathways, Non-alcoholic fatty liver disease (NAFLD), Alzheimer's disease, Parkinson's disease, Huntington's disease, Oxidative phosphorylation, Cardiac muscle contraction	hsa01100, hsa04932, hsa05010, hsa05012, hsa05016, hsa00190, hsa04260	catalytic activity, cytochrome-c oxidase activity, transporter activity, intracellular, cell, cytoplasm, mitochondrion, mitochondrial envelope, mitochondrial inner membrane, mitochondrial respiratory chain, mitochondrial respiratory chain complex IV, generation of precursor metabolites and energy, oxidative phosphorylation, mitochondrial electron transport, cytochrome c to oxygen, nucleobase-cont…	GO:0003824, GO:0004129, GO:0005215, GO:0005622, GO:0005623, GO:0005737, GO:0005739, GO:0005740, GO:0005743, GO:0005746, GO:0005751, GO:0006091, GO:0006119, GO:0006123, GO:0006139, GO:0006163, GO:0006725, GO:0006753, GO:0006793, GO:0006796, GO:0006807, GO:0006810, GO:0006811, GO:0006812, GO:0006818, GO:0008152, GO:0008324, GO:0009055, GO:0009116, GO:0009117, GO:0009119, GO:0009123, GO:0009126, GO:…	17.8135	34.3739	12.8454	-1.35328	1.25545e-05	0.000258489
ENSG00000259378	DCAF13P3	chr15					7.12335	14.2622	4.98169	-1.35134	0.00133745	0.00986537
ENSG00000228808	HMGB3P4	chr13					10.2126	20.0534	7.2604	-1.34977	0.000240812	0.00262956
ENSG00000205485	ENSG00000205485	chr7					12.3292	24.0231	8.82105	-1.34931	0.00172845	0.0119311
ENSG00000279384	ENSG00000279384	chr4					12.4122	24.1652	8.88632	-1.34792	0.0109773	0.0471965
ENSG00000260942	CAPN10-DT	chr2					8.62201	17.0479	6.09424	-1.34711	0.00809568	0.0378008
ENSG00000172349	IL16	chr15			immune system process, receptor binding, cytokine activity, binding, protein binding, extracellular region, extracellular space, intracellular, cell, nucleus, cytoplasm, cytosol, plasma membrane, nucleobase-containing compound metabolic process, transcription, DNA-templated, regulation of transcription, DNA-templated, cellular aromatic compound metabolic process, nitrogen compound metabolic proce…	GO:0002376, GO:0005102, GO:0005125, GO:0005488, GO:0005515, GO:0005576, GO:0005615, GO:0005622, GO:0005623, GO:0005634, GO:0005737, GO:0005829, GO:0005886, GO:0006139, GO:0006351, GO:0006355, GO:0006725, GO:0006807, GO:0006928, GO:0006935, GO:0006955, GO:0008152, GO:0009058, GO:0009059, GO:0009605, GO:0009889, GO:0009987, GO:0010467, GO:0010468, GO:0010556, GO:0016020, GO:0016032, GO:0016070, GO:…	84.3622	159.109	61.9383	-1.34704	4.08375e-08	2.51647e-06
ENSG00000250220	ENSG00000250220	chr4					5.95064	12.035	4.12534	-1.34667	0.00463504	0.0250899
ENSG00000284672	ENSG00000284672	chr3					23.5033	44.9475	17.0701	-1.34638	8.47124e-05	0.00116915
ENSG00000233178	ENSG00000233178	chr9					6.82723	13.6736	4.77332	-1.34575	0.00868349	0.0398037
ENSG00000256591	ENSG00000256591	chr11			cell morphogenesis, cell morphogenesis involved in differentiation, epithelial to mesenchymal transition, binding, protein binding, intracellular, cell, cytoplasm, mitochondrion, mitochondrial matrix, generation of precursor metabolites and energy, oxidative phosphorylation, mitochondrial electron transport, succinate to ubiquinone, nucleobase-containing compound metabolic process, purine nucleot…	GO:0000902, GO:0000904, GO:0001837, GO:0005488, GO:0005515, GO:0005622, GO:0005623, GO:0005737, GO:0005739, GO:0005759, GO:0006091, GO:0006119, GO:0006121, GO:0006139, GO:0006163, GO:0006464, GO:0006470, GO:0006725, GO:0006753, GO:0006793, GO:0006796, GO:0006807, GO:0007154, GO:0007165, GO:0007166, GO:0007267, GO:0007275, GO:0008152, GO:0009116, GO:0009117, GO:0009119, GO:0009123, GO:0009126, GO:…	10.6709	20.8784	7.60861	-1.34566	0.00629066	0.0314947
ENSG00000187987	ZSCAN23	chr6			nucleic acid binding transcription factor activity, nucleic acid binding, DNA binding, transcription factor activity, sequence-specific DNA binding, binding, extracellular region, intracellular, cell, nucleus, nucleobase-containing compound metabolic process, transcription, DNA-templated, regulation of transcription, DNA-templated, cellular aromatic compound metabolic process, nitrogen compound m…	GO:0001071, GO:0003676, GO:0003677, GO:0003700, GO:0005488, GO:0005576, GO:0005622, GO:0005623, GO:0005634, GO:0006139, GO:0006351, GO:0006355, GO:0006725, GO:0006807, GO:0008152, GO:0009058, GO:0009059, GO:0009889, GO:0009987, GO:0010467, GO:0010468, GO:0010556, GO:0016070, GO:0018130, GO:0019219, GO:0019222, GO:0019438, GO:0031323, GO:0031326, GO:0031982, GO:0031988, GO:0032774, GO:0034641, GO:…	34.7081	65.9358	25.3398	-1.34554	4.79432e-06	0.000117412
ENSG00000187240	DYNC2H1	chr11	Phagosome, Salmonella infection, Vasopressin-regulated water reabsorption	hsa04145, hsa05132, hsa04962	nucleotide binding, cell morphogenesis, blood vessel development, nucleoside binding, purine nucleoside binding, vasculature development, immune system process, antigen processing and presentation of exogenous peptide antigen, antigen processing and presentation of peptide antigen via MHC class II, antigen processing and presentation of peptide or polysaccharide antigen via MHC class II, regional…	GO:0000166, GO:0000902, GO:0001568, GO:0001882, GO:0001883, GO:0001944, GO:0002376, GO:0002478, GO:0002495, GO:0002504, GO:0003002, GO:0003774, GO:0003777, GO:0003824, GO:0005488, GO:0005524, GO:0005576, GO:0005622, GO:0005623, GO:0005737, GO:0005794, GO:0005829, GO:0005856, GO:0005874, GO:0005875, GO:0005886, GO:0005929, GO:0005930, GO:0006508, GO:0006810, GO:0006886, GO:0006888, GO:0006928, GO:…	177.893	334.256	130.984	-1.3449	1.60995e-09	1.61704e-07
ENSG00000234418	ENSG00000234418	chr7					12.4891	24.2767	8.95288	-1.34462	0.0100952	0.0444517
ENSG00000228544	CCDC183-AS1	chr9					9.41506	18.5101	6.68656	-1.34381	0.00179579	0.0122808
ENSG00000177301	KCNA2	chr1			action potential, system process, transporter activity, ion channel activity, voltage-gated ion channel activity, voltage-gated potassium channel activity, delayed rectifier potassium channel activity, cation channel activity, potassium channel activity, binding, protein binding, intracellular, cell, cytoplasm, endoplasmic reticulum, endoplasmic reticulum membrane, plasma membrane, integral compo…	GO:0001508, GO:0003008, GO:0005215, GO:0005216, GO:0005244, GO:0005249, GO:0005251, GO:0005261, GO:0005267, GO:0005488, GO:0005515, GO:0005622, GO:0005623, GO:0005737, GO:0005783, GO:0005789, GO:0005886, GO:0005887, GO:0006461, GO:0006810, GO:0006811, GO:0006812, GO:0006813, GO:0007154, GO:0007275, GO:0007399, GO:0007600, GO:0007610, GO:0007622, GO:0007623, GO:0008076, GO:0008324, GO:0009653, GO:…	24.5977	46.9483	17.8925	-1.34367	0.00102349	0.00802739
ENSG00000261324	ENSG00000261324	chr12					17.9745	34.5329	13.007	-1.34301	0.000371912	0.00369803
ENSG00000135317	SNX14	chr6			lytic vacuole, binding, intracellular, cell, cytoplasm, lysosome, lysosomal membrane, endosome, late endosome, vacuole, vacuolar membrane, transport, autophagy, organelle organization, vacuole organization, protein localization, cellular process, endosome membrane, endomembrane system, protein transport, membrane, integral component of membrane, cellular component organization, macroautophagy, de…	GO:0000323, GO:0005488, GO:0005622, GO:0005623, GO:0005737, GO:0005764, GO:0005765, GO:0005768, GO:0005770, GO:0005773, GO:0005774, GO:0006810, GO:0006914, GO:0006996, GO:0007033, GO:0008104, GO:0009987, GO:0010008, GO:0012505, GO:0015031, GO:0016020, GO:0016021, GO:0016043, GO:0016236, GO:0030425, GO:0031090, GO:0031224, GO:0031902, GO:0033036, GO:0036477, GO:0042995, GO:0043005, GO:0043167, GO:…	191.38	359.153	141.048	-1.34223	2.80116e-13	8.74883e-11
ENSG00000147257	GPC3	chrX	Proteoglycans in cancer	hsa05205	lytic vacuole, ossification, retinoid metabolic process, blood vessel development, urogenital system development, metanephros development, ureteric bud development, branching involved in ureteric bud morphogenesis, establishment of planar polarity, morphogenesis of a polarized epithelium, morphogenesis of a branching structure, kidney development, mesonephros development, vasculature development,…	GO:0000323, GO:0001503, GO:0001523, GO:0001568, GO:0001655, GO:0001656, GO:0001657, GO:0001658, GO:0001736, GO:0001738, GO:0001763, GO:0001822, GO:0001823, GO:0001944, GO:0001948, GO:0002009, GO:0002376, GO:0002520, GO:0002521, GO:0002573, GO:0003002, GO:0004857, GO:0005488, GO:0005515, GO:0005576, GO:0005578, GO:0005615, GO:0005622, GO:0005623, GO:0005737, GO:0005764, GO:0005773, GO:0005775, GO:…	21.3381	40.8086	15.4969	-1.34161	0.0113195	0.0482761
ENSG00000153291	SLC25A27	chr6			structural constituent of ribosome, structural molecule activity, intracellular, cell, cytoplasm, mitochondrion, mitochondrial envelope, mitochondrial inner membrane, generation of precursor metabolites and energy, translation, peptide metabolic process, nitrogen compound metabolic process, transport, ion transport, cation transport, hydrogen transport, metabolic process, biosynthetic process, ma…	GO:0003735, GO:0005198, GO:0005622, GO:0005623, GO:0005737, GO:0005739, GO:0005740, GO:0005743, GO:0006091, GO:0006412, GO:0006518, GO:0006807, GO:0006810, GO:0006811, GO:0006812, GO:0006818, GO:0008152, GO:0009058, GO:0009059, GO:0009987, GO:0010467, GO:0015672, GO:0015992, GO:0016020, GO:0016021, GO:0019538, GO:0019866, GO:0031090, GO:0031224, GO:0031966, GO:0031967, GO:0031975, GO:0034641, GO:…	132.075	247.874	97.3359	-1.33963	1.23395e-06	3.94588e-05
ENSG00000247572	CKMT2-AS1	chr5					15.0836	29.0788	10.8851	-1.33959	0.000448514	0.00426622
ENSG00000176809	LRRC37A3	chr17			membrane, integral component of membrane, intrinsic component of membrane, membrane part	GO:0016020, GO:0016021, GO:0031224, GO:0044425	15.0795	29.06	10.8854	-1.33866	0.000705658	0.00601613
ENSG00000134508	CABLES1	chr18			binding, protein binding, intracellular, cell, nucleus, cytoplasm, cytosol, cell cycle, cellular process, organelle, membrane-bounded organelle, intracellular organelle, intracellular membrane-bounded organelle, intracellular part, cytoplasmic part, cell part, single-organism process, single-organism cellular process, regulation of biological process, regulation of cellular process, cell division…	GO:0005488, GO:0005515, GO:0005622, GO:0005623, GO:0005634, GO:0005737, GO:0005829, GO:0007049, GO:0009987, GO:0043226, GO:0043227, GO:0043229, GO:0043231, GO:0044424, GO:0044444, GO:0044464, GO:0044699, GO:0044763, GO:0050789, GO:0050794, GO:0051301, GO:0051726, GO:0065007	29.2238	55.4999	21.341	-1.33855	0.000322056	0.00330316
ENSG00000251143	ENSG00000251143	chr11					7.08724	14.1154	4.97878	-1.3381	0.00709348	0.034424
ENSG00000109063	MYH3	chr17	Tight junction	hsa04530	microfilament motor activity, nucleotide binding, nucleoside binding, purine nucleoside binding, system process, skeletal muscle contraction, muscle system process, motor activity, actin binding, catalytic activity, phosphoprotein phosphatase activity, protein serine/threonine phosphatase activity, binding, protein binding, calmodulin binding, ATP binding, extracellular region, intracellular, cel…	GO:0000146, GO:0000166, GO:0001882, GO:0001883, GO:0003008, GO:0003009, GO:0003012, GO:0003774, GO:0003779, GO:0003824, GO:0004721, GO:0004722, GO:0005488, GO:0005515, GO:0005516, GO:0005524, GO:0005576, GO:0005622, GO:0005623, GO:0005737, GO:0005829, GO:0005856, GO:0005859, GO:0006139, GO:0006163, GO:0006464, GO:0006470, GO:0006725, GO:0006753, GO:0006793, GO:0006796, GO:0006807, GO:0006928, GO:…	16.3837	31.4873	11.8527	-1.33781	0.000976561	0.00774204
ENSG00000087116	ADAMTS2	chr5			reproduction, catalytic activity, endopeptidase activity, metalloendopeptidase activity, binding, extracellular region, proteinaceous extracellular matrix, proteolysis, multicellular organism development, gamete generation, spermatogenesis, metabolic process, peptidase activity, metallopeptidase activity, zinc ion binding, catabolic process, cellular process, gene expression, cellular component o…	GO:0000003, GO:0003824, GO:0004175, GO:0004222, GO:0005488, GO:0005576, GO:0005578, GO:0006508, GO:0007275, GO:0007276, GO:0007283, GO:0008152, GO:0008233, GO:0008237, GO:0008270, GO:0009056, GO:0009987, GO:0010467, GO:0016043, GO:0016485, GO:0016787, GO:0019538, GO:0019953, GO:0022414, GO:0030198, GO:0030199, GO:0030323, GO:0030324, GO:0030574, GO:0031012, GO:0032501, GO:0032502, GO:0032504, GO:…	54.5223	102.757	40.0518	-1.3377	0.000751288	0.00631834
ENSG00000274964	ENSG00000274964	chr12					6.46571	12.9486	4.52086	-1.33715	0.00435443	0.0239462
ENSG00000259030	FPGT-TNNI3K	chr1			nucleotide binding, nucleoside binding, purine nucleoside binding, regulation of heart rate, system process, muscle system process, circulatory system process, heart process, catalytic activity, protein kinase activity, protein serine/threonine kinase activity, binding, protein binding, ATP binding, intracellular, cell, nucleus, cytoplasm, cellular protein modification process, protein phosphoryl…	GO:0000166, GO:0001882, GO:0001883, GO:0002027, GO:0003008, GO:0003012, GO:0003013, GO:0003015, GO:0003824, GO:0004672, GO:0004674, GO:0005488, GO:0005515, GO:0005524, GO:0005622, GO:0005623, GO:0005634, GO:0005737, GO:0006464, GO:0006468, GO:0006793, GO:0006796, GO:0006936, GO:0006937, GO:0006941, GO:0006942, GO:0007154, GO:0008015, GO:0008016, GO:0008022, GO:0008092, GO:0008152, GO:0009987, GO:…	214.489	401.601	158.355	-1.3371	5.29068e-07	2.04453e-05
ENSG00000118526	TCF21	chr6			reproduction, negative regulation of transcription from RNA polymerase II promoter, regulatory region DNA binding, RNA polymerase II transcription factor activity, sequence-specific DNA binding, transcription factor activity, RNA polymerase II core promoter proximal region sequence-specific binding, regulatory region nucleic acid binding, nucleic acid binding transcription factor activity, transc…	GO:0000003, GO:0000122, GO:0000975, GO:0000981, GO:0000982, GO:0001067, GO:0001071, GO:0001077, GO:0001078, GO:0001227, GO:0001228, GO:0001525, GO:0001568, GO:0001655, GO:0001656, GO:0001657, GO:0001658, GO:0001763, GO:0001822, GO:0001823, GO:0001944, GO:0002009, GO:0002376, GO:0002520, GO:0003006, GO:0003676, GO:0003677, GO:0003700, GO:0005102, GO:0005488, GO:0005515, GO:0005622, GO:0005623, GO:…	49.5051	93.3336	36.3566	-1.33641	1.44897e-05	0.000290559
ENSG00000242539	ENSG00000242539	chr3					7.35642	14.6034	5.18233	-1.33564	0.00311199	0.0187014
ENSG00000273173	SNURF	chr15			RNA splicing, via transesterification reactions, RNA splicing, via transesterification reactions with bulged adenosine as nucleophile, mRNA splicing, via spliceosome, nucleic acid binding, RNA binding, binding, protein binding, intracellular, cell, nucleus, spliceosomal complex, U5 snRNP, U2-type spliceosomal complex, U1 snRNP, U2 snRNP, U4 snRNP, cytoplasm, nucleobase-containing compound metabol…	GO:0000375, GO:0000377, GO:0000398, GO:0003676, GO:0003723, GO:0005488, GO:0005515, GO:0005622, GO:0005623, GO:0005634, GO:0005681, GO:0005682, GO:0005684, GO:0005685, GO:0005686, GO:0005687, GO:0005737, GO:0006139, GO:0006396, GO:0006397, GO:0006725, GO:0006807, GO:0008152, GO:0008380, GO:0009719, GO:0009725, GO:0009987, GO:0010033, GO:0010467, GO:0016070, GO:0016071, GO:0030529, GO:0030532, GO:…	5.92367	11.9235	4.12373	-1.33473	0.00530713	0.0277482
ENSG00000179772	FOXS1	chr20			RNA polymerase II transcription factor activity, sequence-specific DNA binding, nucleic acid binding transcription factor activity, blood vessel development, vasculature development, system process, nucleic acid binding, DNA binding, transcription factor activity, sequence-specific DNA binding, binding, intracellular, cell, nucleus, nucleobase-containing compound metabolic process, transcription,…	GO:0000981, GO:0001071, GO:0001568, GO:0001944, GO:0003008, GO:0003676, GO:0003677, GO:0003700, GO:0005488, GO:0005622, GO:0005623, GO:0005634, GO:0006139, GO:0006351, GO:0006355, GO:0006357, GO:0006366, GO:0006725, GO:0006807, GO:0007275, GO:0008152, GO:0009058, GO:0009059, GO:0009889, GO:0009890, GO:0009892, GO:0009987, GO:0010467, GO:0010468, GO:0010556, GO:0010558, GO:0010605, GO:0010629, GO:…	6.85682	13.6612	4.81551	-1.33402	0.0114436	0.0486828
ENSG00000227028	SLC8A1-AS1	chr2					15.3361	29.4734	11.0949	-1.33316	0.000570665	0.00510442
ENSG00000245849	RAD51-AS1	chr15					32.3044	61.1188	23.6602	-1.33285	0.00011238	0.00145335
ENSG00000106809	OGN	chr9			lytic vacuole, cell morphogenesis, cell morphogenesis involved in differentiation, receptor binding, binding, protein binding, glycosaminoglycan binding, extracellular region, proteinaceous extracellular matrix, extracellular space, intracellular, cell, cytoplasm, lysosome, vacuole, vacuolar lumen, Golgi apparatus, Golgi lumen, aminoglycan metabolic process, aminoglycan biosynthetic process, glyc…	GO:0000323, GO:0000902, GO:0000904, GO:0005102, GO:0005488, GO:0005515, GO:0005539, GO:0005576, GO:0005578, GO:0005615, GO:0005622, GO:0005623, GO:0005737, GO:0005764, GO:0005773, GO:0005775, GO:0005794, GO:0005796, GO:0006022, GO:0006023, GO:0006024, GO:0006026, GO:0006027, GO:0006790, GO:0006807, GO:0007275, GO:0007399, GO:0007409, GO:0008083, GO:0008152, GO:0008201, GO:0008283, GO:0008285, GO:…	93.905	176.013	69.2727	-1.33281	1.50721e-06	4.66562e-05
ENSG00000223923	TNS1-AS1	chr2					11.9485	23.1401	8.59095	-1.33169	0.000469564	0.00440578
ENSG00000279041	ENSG00000279041	chr8					38.6683	72.954	28.3826	-1.33167	0.00081719	0.0067385
ENSG00000279474	ENSG00000279474	chr18					7.63491	15.0978	5.39605	-1.33161	0.0118167	0.0498743
ENSG00000206573	THUMPD3-AS1	chr3					82.3237	154.33	60.7218	-1.33149	9.51433e-08	4.94138e-06
ENSG00000113361	CDH6	chr5			binding, calcium ion binding, extracellular region, cell, plasma membrane, cell communication, cell adhesion, homophilic cell adhesion via plasma membrane adhesion molecules, signal transduction, cell surface receptor signaling pathway, Notch signaling pathway, cellular process, membrane, integral component of membrane, cellular component organization, biological adhesion, signaling, intrinsic co…	GO:0005488, GO:0005509, GO:0005576, GO:0005623, GO:0005886, GO:0007154, GO:0007155, GO:0007156, GO:0007165, GO:0007166, GO:0007219, GO:0009987, GO:0016020, GO:0016021, GO:0016043, GO:0022610, GO:0023052, GO:0031224, GO:0031982, GO:0031988, GO:0034330, GO:0034332, GO:0043167, GO:0043169, GO:0043226, GO:0043227, GO:0043230, GO:0044421, GO:0044425, GO:0044464, GO:0044699, GO:0044700, GO:0044763, GO:…	108.761	203.602	80.308	-1.33135	1.21043e-10	1.70357e-08
ENSG00000108821	COL1A1	chr17	PI3K-Akt signaling pathway, Amoebiasis, AGE-RAGE signaling pathway in diabetic complications, Platelet activation, Focal adhesion, ECM-receptor interaction, Protein digestion and absorption	hsa04151, hsa05146, hsa04933, hsa04611, hsa04510, hsa04512, hsa04974	response to reactive oxygen species, cell morphogenesis, cell morphogenesis involved in differentiation, response to acid chemical, skeletal system development, ossification, blood vessel development, osteoblast differentiation, cell activation, epithelial to mesenchymal transition, vasculature development, intramembranous ossification, endochondral ossification, immune system process, regulation…	GO:0000302, GO:0000902, GO:0000904, GO:0001101, GO:0001501, GO:0001503, GO:0001568, GO:0001649, GO:0001775, GO:0001837, GO:0001944, GO:0001957, GO:0001958, GO:0002376, GO:0002682, GO:0003008, GO:0005198, GO:0005201, GO:0005488, GO:0005515, GO:0005576, GO:0005578, GO:0005581, GO:0005583, GO:0005584, GO:0005615, GO:0005622, GO:0005623, GO:0005737, GO:0005783, GO:0005788, GO:0005794, GO:0006139, GO:…	410.423	765.499	303.901	-1.32994	0.000790887	0.00656673
ENSG00000030304	MUSK	chr9			nucleotide binding, nucleoside binding, purine nucleoside binding, regulation of protein phosphorylation, positive regulation of protein phosphorylation, postsynaptic membrane organization, system process, catalytic activity, protein kinase activity, protein tyrosine kinase activity, transmembrane receptor protein tyrosine kinase activity, signal transducer activity, receptor activity, transmembr…	GO:0000166, GO:0001882, GO:0001883, GO:0001932, GO:0001934, GO:0001941, GO:0003008, GO:0003824, GO:0004672, GO:0004713, GO:0004714, GO:0004871, GO:0004872, GO:0004888, GO:0005488, GO:0005515, GO:0005524, GO:0005623, GO:0005886, GO:0005887, GO:0006464, GO:0006468, GO:0006793, GO:0006796, GO:0007154, GO:0007165, GO:0007166, GO:0007167, GO:0007169, GO:0007275, GO:0007399, GO:0007416, GO:0007528, GO:…	31.3566	59.2769	22.9806	-1.32974	0.00201999	0.0133922
ENSG00000245532	NEAT1	chr11					4101.61	7639.21	3040.33	-1.32891	0.00284573	0.0174322
ENSG00000127083	OMD	chr9			lytic vacuole, ossification, extracellular region, proteinaceous extracellular matrix, extracellular space, intracellular, cell, cytoplasm, lysosome, vacuole, vacuolar lumen, Golgi apparatus, Golgi lumen, aminoglycan metabolic process, aminoglycan biosynthetic process, glycosaminoglycan biosynthetic process, aminoglycan catabolic process, glycosaminoglycan catabolic process, sulfur compound metab…	GO:0000323, GO:0001503, GO:0005576, GO:0005578, GO:0005615, GO:0005622, GO:0005623, GO:0005737, GO:0005764, GO:0005773, GO:0005775, GO:0005794, GO:0005796, GO:0006022, GO:0006023, GO:0006024, GO:0006026, GO:0006027, GO:0006790, GO:0006807, GO:0007155, GO:0007275, GO:0008152, GO:0009056, GO:0009057, GO:0009058, GO:0009059, GO:0009888, GO:0009987, GO:0012505, GO:0018146, GO:0022610, GO:0030203, GO:…	64.7685	121.479	47.7554	-1.3289	2.38351e-06	6.77606e-05
ENSG00000235672	ENSG00000235672	chr17					6.87102	13.6487	4.8377	-1.3273	0.00503812	0.0266703
ENSG00000242759	LINC00882	chr3					69.7112	130.597	51.4454	-1.32724	9.63279e-12	1.86125e-09
ENSG00000278873	PRO1804	chr17					5.57261	11.2224	3.87768	-1.32525	0.00530866	0.0277482
ENSG00000178055	PRSS42P	chr3			reproduction, developmental process involved in reproduction, catalytic activity, endopeptidase activity, serine-type endopeptidase activity, extracellular region, intracellular, cell, cytoplasm, plasma membrane, proteolysis, gamete generation, germ cell development, spermatogenesis, metabolic process, peptidase activity, serine-type peptidase activity, cellular process, membrane, hydrolase activ…	GO:0000003, GO:0003006, GO:0003824, GO:0004175, GO:0004252, GO:0005576, GO:0005622, GO:0005623, GO:0005737, GO:0005886, GO:0006508, GO:0007276, GO:0007281, GO:0007283, GO:0008152, GO:0008233, GO:0008236, GO:0009987, GO:0016020, GO:0016787, GO:0017171, GO:0019538, GO:0019953, GO:0022412, GO:0022414, GO:0030154, GO:0031224, GO:0031225, GO:0031226, GO:0032501, GO:0032502, GO:0032504, GO:0043170, GO:…	129.85	242.188	96.1481	-1.32382	1.23765e-06	3.95216e-05
ENSG00000281005	LINC00921	chr16					19.7356	37.5327	14.3964	-1.32348	0.000367334	0.00366715
ENSG00000279089	ENSG00000279089	chr17					9.29623	18.1272	6.64695	-1.32267	0.000756856	0.0063419
ENSG00000225880	LINC00115	chr1					10.631	20.6004	7.64017	-1.32192	0.00466124	0.0251883
ENSG00000163793	DNAJC5G	chr2	Protein processing in endoplasmic reticulum	hsa04141	membrane	GO:0016020	11.5212	22.2495	8.30277	-1.32147	0.00858098	0.039421
ENSG00000023839	ABCC2	chr10	ABC transporters, Bile secretion, Platinum drug resistance	hsa02010, hsa04976, hsa01524	nucleotide binding, response to acid chemical, nucleoside binding, purine nucleoside binding, catalytic activity, transporter activity, dicarboxylic acid transmembrane transporter activity, organic acid transmembrane transporter activity, binding, protein binding, ATP binding, cell, plasma membrane, integral component of plasma membrane, cell-cell junction, transport, ion transport, anion transpo…	GO:0000166, GO:0001101, GO:0001882, GO:0001883, GO:0003824, GO:0005215, GO:0005310, GO:0005342, GO:0005488, GO:0005515, GO:0005524, GO:0005623, GO:0005886, GO:0005887, GO:0005911, GO:0006810, GO:0006811, GO:0006820, GO:0006835, GO:0006855, GO:0006869, GO:0006873, GO:0006950, GO:0006979, GO:0008509, GO:0008514, GO:0009266, GO:0009408, GO:0009628, GO:0009719, GO:0009914, GO:0009986, GO:0009987, GO:…	6.5101	12.9428	4.58028	-1.32111	0.00163358	0.0114637
ENSG00000130203	APOE	chr19	Alzheimer's disease	hsa05010	MAPK cascade, response to reactive oxygen species, cell morphogenesis, cell morphogenesis involved in differentiation, retinoid metabolic process, beta-amyloid binding, regulation of cell growth, blood vessel development, ameboidal-type cell migration, cell activation, regulation of protein phosphorylation, negative regulation of protein phosphorylation, endothelial cell proliferation, regulation…	GO:0000165, GO:0000302, GO:0000902, GO:0000904, GO:0001523, GO:0001540, GO:0001558, GO:0001568, GO:0001667, GO:0001775, GO:0001932, GO:0001933, GO:0001935, GO:0001936, GO:0001937, GO:0001941, GO:0001944, GO:0002021, GO:0003008, GO:0003013, GO:0003018, GO:0005102, GO:0005215, GO:0005319, GO:0005488, GO:0005496, GO:0005515, GO:0005539, GO:0005543, GO:0005576, GO:0005615, GO:0005622, GO:0005623, GO:…	48.3335	90.5139	35.6794	-1.31902	0.00279841	0.0171885
ENSG00000248858	FLJ46284	chr8					18.2515	34.6979	13.3176	-1.31805	1.07478e-05	0.000228806
ENSG00000100068	LRP5L	chr22			regionalization, signal transducer activity, receptor activity, transmembrane signaling receptor activity, binding, protein binding, cell, plasma membrane, cell communication, signal transduction, cell surface receptor signaling pathway, cell-cell signaling, multicellular organism development, pattern specification process, axis specification, dorsal/ventral axis specification, dorsal/ventral pat…	GO:0003002, GO:0004871, GO:0004872, GO:0004888, GO:0005488, GO:0005515, GO:0005623, GO:0005886, GO:0007154, GO:0007165, GO:0007166, GO:0007267, GO:0007275, GO:0007389, GO:0009798, GO:0009950, GO:0009953, GO:0009987, GO:0016020, GO:0016055, GO:0017147, GO:0023052, GO:0032501, GO:0032502, GO:0032991, GO:0038023, GO:0042813, GO:0043234, GO:0043235, GO:0044332, GO:0044464, GO:0044699, GO:0044700, GO:…	30.0056	56.4823	22.0626	-1.31756	4.28524e-06	0.000108965
ENSG00000256973	ENSG00000256973	chr12					5.64067	11.3109	3.9396	-1.31747	0.00495897	0.026372
ENSG00000169246	NPIPB3	chr16					5.42861	10.9156	3.78251	-1.31701	0.00975054	0.0434458
ENSG00000142920	AZIN2	chr1	Metabolic pathways, Arginine and proline metabolism	hsa01100, hsa00330	reproduction, catalytic activity, transporter activity, binding, protein binding, intracellular, cell, nucleus, cytoplasm, mitochondrion, endoplasmic reticulum-Golgi intermediate compartment, Golgi apparatus, cis-Golgi network, trans-Golgi network, cytosol, organic acid metabolic process, cellular amino acid metabolic process, cellular biogenic amine metabolic process, ornithine metabolic process…	GO:0000003, GO:0003824, GO:0005215, GO:0005488, GO:0005515, GO:0005622, GO:0005623, GO:0005634, GO:0005737, GO:0005739, GO:0005793, GO:0005794, GO:0005801, GO:0005802, GO:0005829, GO:0006082, GO:0006520, GO:0006576, GO:0006591, GO:0006595, GO:0006596, GO:0006807, GO:0006810, GO:0007276, GO:0007283, GO:0008047, GO:0008152, GO:0008792, GO:0009056, GO:0009057, GO:0009058, GO:0009308, GO:0009309, GO:…	19.2763	36.5707	14.0881	-1.3162	0.000220502	0.00245961
ENSG00000169231	THBS3	chr1	PI3K-Akt signaling pathway, Phagosome, Malaria, Focal adhesion, ECM-receptor interaction	hsa04151, hsa04145, hsa05144, hsa04510, hsa04512	skeletal system development, ossification, endochondral bone growth, growth plate cartilage development, binding, calcium ion binding, glycosaminoglycan binding, extracellular region, intracellular, cell, cytoplasm, cell adhesion, cell-matrix adhesion, multicellular organism development, heparin binding, anatomical structure morphogenesis, organ morphogenesis, tissue development, developmental ma…	GO:0001501, GO:0001503, GO:0003416, GO:0003417, GO:0005488, GO:0005509, GO:0005539, GO:0005576, GO:0005622, GO:0005623, GO:0005737, GO:0007155, GO:0007160, GO:0007275, GO:0008201, GO:0009653, GO:0009887, GO:0009888, GO:0021700, GO:0022610, GO:0031589, GO:0032501, GO:0032502, GO:0035265, GO:0040007, GO:0043167, GO:0043169, GO:0043931, GO:0044424, GO:0044444, GO:0044464, GO:0044699, GO:0044707, GO:…	43.806	81.9685	32.3572	-1.31457	0.000251815	0.00272491
ENSG00000233382	NKAPP1	chrX					24.8157	46.8033	18.2194	-1.31455	3.09563e-07	1.30704e-05
ENSG00000251600	ENSG00000251600	chr4					14.8287	28.3072	10.7852	-1.31428	0.000806302	0.00666559
ENSG00000143387	CTSK	chr1	Toll-like receptor signaling pathway, Rheumatoid arthritis, Osteoclast differentiation, Apoptosis, Lysosome	hsa04620, hsa05323, hsa04380, hsa04210, hsa04142	lytic vacuole, mitophagy, ossification, tissue homeostasis, glycoprotein binding, intramembranous ossification, fibronectin binding, activation of innate immune response, pattern recognition receptor signaling pathway, toll-like receptor signaling pathway, activation of immune response, immune system process, regulation of immune system process, positive regulation of immune system process, immun…	GO:0000323, GO:0000422, GO:0001503, GO:0001894, GO:0001948, GO:0001957, GO:0001968, GO:0002218, GO:0002221, GO:0002224, GO:0002253, GO:0002376, GO:0002682, GO:0002684, GO:0002757, GO:0002758, GO:0002764, GO:0003824, GO:0004175, GO:0004197, GO:0004252, GO:0005488, GO:0005515, GO:0005518, GO:0005576, GO:0005615, GO:0005622, GO:0005623, GO:0005737, GO:0005764, GO:0005768, GO:0005773, GO:0005775, GO:…	42.2255	79.0089	31.1905	-1.31353	2.86309e-07	1.23634e-05
ENSG00000259326	ENSG00000259326	chr15					7.68538	15.0749	5.46853	-1.3133	0.000977997	0.00775038
ENSG00000256148	ENSG00000256148	chr11					6.41575	12.7246	4.52308	-1.31322	0.00345061	0.0202039
ENSG00000165810	BTNL9	chr5			membrane, integral component of membrane, intrinsic component of membrane, membrane part	GO:0016020, GO:0016021, GO:0031224, GO:0044425	376.486	697.521	280.176	-1.31283	3.71394e-06	9.72191e-05
ENSG00000233058	LINC00884	chr3					22.2602	42.0334	16.3283	-1.31233	0.000753216	0.00632302
ENSG00000267682	ENSG00000267682	chr19					9.53849	18.4913	6.85265	-1.31158	0.00266823	0.0166172
ENSG00000149571	KIRREL3	chr11			cell morphogenesis, urogenital system development, neuron migration, kidney development, aggressive behavior, inter-male aggressive behavior, immune system process, immune system development, binding, protein binding, extracellular region, cell, plasma membrane, movement of cell or subcellular component, cell adhesion, homophilic cell adhesion via plasma membrane adhesion molecules, multicellular…	GO:0000902, GO:0001655, GO:0001764, GO:0001822, GO:0002118, GO:0002121, GO:0002376, GO:0002520, GO:0005488, GO:0005515, GO:0005576, GO:0005623, GO:0005886, GO:0006928, GO:0007155, GO:0007156, GO:0007275, GO:0007399, GO:0007416, GO:0007417, GO:0007420, GO:0007610, GO:0009653, GO:0009987, GO:0016020, GO:0016021, GO:0016043, GO:0016477, GO:0021537, GO:0021543, GO:0021730, GO:0021740, GO:0021761, GO:…	7.09276	13.967	5.03049	-1.31143	0.00997092	0.0441774
ENSG00000271335	CCNY-AS1	chr10					14.2215	27.1395	10.3462	-1.31039	0.00361736	0.0208799
ENSG00000174501	ANKRD36C	chr2					169.004	313.246	125.731	-1.31012	9.99673e-10	1.05035e-07
ENSG00000165071	TMEM71	chr8			membrane, integral component of membrane, intrinsic component of membrane, membrane part	GO:0016020, GO:0016021, GO:0031224, GO:0044425	102.202	189.667	75.9619	-1.30884	1.75888e-06	5.30455e-05
ENSG00000286214	ENSG00000286214	chr7					11.4397	21.9797	8.27773	-1.30851	0.00534779	0.0278941
ENSG00000214279	SCART1	chr10					9.85556	19.0522	7.09656	-1.30838	0.00494574	0.0263361
ENSG00000072858	SIDT1	chr3			transporter activity, RNA localization, transport, nucleobase-containing compound transport, nucleobase-containing compound transmembrane transporter activity, membrane, integral component of membrane, transmembrane transporter activity, macromolecule transmembrane transporter activity, substrate-specific transmembrane transporter activity, substrate-specific transporter activity, intrinsic compo…	GO:0005215, GO:0006403, GO:0006810, GO:0015931, GO:0015932, GO:0016020, GO:0016021, GO:0022857, GO:0022884, GO:0022891, GO:0022892, GO:0031224, GO:0033036, GO:0033227, GO:0044425, GO:0044699, GO:0044765, GO:0050657, GO:0050658, GO:0051032, GO:0051033, GO:0051179, GO:0051234, GO:0051236, GO:0071702, GO:0071705, GO:1902578	8.88162	17.2432	6.37314	-1.30701	0.00274546	0.0169684
ENSG00000188783	PRELP	chr1			lytic vacuole, skeletal system development, structural molecule activity, extracellular matrix structural constituent, binding, glycosaminoglycan binding, extracellular region, proteinaceous extracellular matrix, extracellular space, intracellular, cell, cytoplasm, lysosome, vacuole, vacuolar lumen, Golgi apparatus, Golgi lumen, aminoglycan metabolic process, aminoglycan biosynthetic process, gly…	GO:0000323, GO:0001501, GO:0005198, GO:0005201, GO:0005488, GO:0005539, GO:0005576, GO:0005578, GO:0005615, GO:0005622, GO:0005623, GO:0005737, GO:0005764, GO:0005773, GO:0005775, GO:0005794, GO:0005796, GO:0006022, GO:0006023, GO:0006024, GO:0006026, GO:0006027, GO:0006790, GO:0006807, GO:0007275, GO:0007568, GO:0007569, GO:0008152, GO:0008201, GO:0009056, GO:0009057, GO:0009058, GO:0009059, GO:…	151.162	279.553	112.645	-1.30374	8.84059e-06	0.000195505
ENSG00000248994	ENSG00000248994	chr5					39.8605	74.3272	29.5205	-1.30339	5.44433e-05	0.000822057
ENSG00000206530	CFAP44	chr3			cell, cell projection, cell part	GO:0005623, GO:0042995, GO:0044464	64.0275	118.789	47.5989	-1.3015	2.52361e-08	1.68241e-06
ENSG00000257122	RRN3P3	chr16					40.9529	76.2643	30.3595	-1.3009	7.15374e-08	4.01672e-06
ENSG00000100146	SOX10	chr22			regulatory region DNA binding, transcription regulatory region sequence-specific DNA binding, RNA polymerase II regulatory region sequence-specific DNA binding, RNA polymerase II core promoter proximal region sequence-specific DNA binding, RNA polymerase II distal enhancer sequence-specific DNA binding, RNA polymerase II transcription factor activity, sequence-specific DNA binding, core promoter …	GO:0000975, GO:0000976, GO:0000977, GO:0000978, GO:0000980, GO:0000981, GO:0000987, GO:0000988, GO:0000989, GO:0001012, GO:0001067, GO:0001071, GO:0001076, GO:0001158, GO:0001159, GO:0001190, GO:0001191, GO:0001667, GO:0001701, GO:0001755, GO:0001763, GO:0002009, GO:0002052, GO:0003676, GO:0003677, GO:0003682, GO:0003690, GO:0003700, GO:0003705, GO:0003712, GO:0003713, GO:0005488, GO:0005515, GO:…	21.1365	39.7574	15.5502	-1.30022	0.00195822	0.0130701
ENSG00000113296	THBS4	chr5	PI3K-Akt signaling pathway, Phagosome, Malaria, Focal adhesion, ECM-receptor interaction	hsa04151, hsa04145, hsa05144, hsa04510, hsa04512	cell morphogenesis, angiogenesis, blood vessel development, regulation of protein phosphorylation, positive regulation of protein phosphorylation, endothelial cell proliferation, regulation of endothelial cell proliferation, positive regulation of endothelial cell proliferation, vasculature development, fibronectin binding, immune system process, regulation of immune system process, positive regu…	GO:0000902, GO:0001525, GO:0001568, GO:0001932, GO:0001934, GO:0001935, GO:0001936, GO:0001938, GO:0001944, GO:0001968, GO:0002376, GO:0002682, GO:0002684, GO:0002685, GO:0002687, GO:0002688, GO:0002690, GO:0005102, GO:0005178, GO:0005488, GO:0005509, GO:0005515, GO:0005518, GO:0005539, GO:0005576, GO:0005578, GO:0005604, GO:0005615, GO:0005622, GO:0005623, GO:0005737, GO:0005783, GO:0006461, GO:…	335.976	619.358	250.962	-1.2999	1.16216e-09	1.20442e-07
ENSG00000232034	ENSG00000232034	chr2					7.0124	13.7497	4.99121	-1.29977	0.00797044	0.0374461
ENSG00000247287	ENSG00000247287	chr14					20.2782	38.1682	14.9112	-1.29964	0.000274581	0.0029188
ENSG00000270344	POC1B-AS1	chr12					58.8275	109.076	43.7529	-1.29844	7.40594e-09	5.80259e-07
ENSG00000214176	PLEKHM1P1	chr17					56.907	105.536	42.3182	-1.2983	0.000274037	0.00291829
ENSG00000213462	ERV3-1	chr7			extracellular region, virion, viral envelope, vesicle, membrane-bounded vesicle, viral membrane, organelle, membrane-bounded organelle, extracellular organelle, extracellular region part, virion part, extracellular exosome, extracellular vesicle	GO:0005576, GO:0019012, GO:0019031, GO:0031982, GO:0031988, GO:0036338, GO:0043226, GO:0043227, GO:0043230, GO:0044421, GO:0044423, GO:0070062, GO:1903561	67.5038	125.005	50.2535	-1.29776	5.87811e-06	0.000138451
ENSG00000203727	SAMD5	chr6					27.814	51.9876	20.562	-1.29717	9.88778e-05	0.00131453
ENSG00000139767	SRRM4	chr12			RNA splicing, via transesterification reactions, RNA splicing, via transesterification reactions with bulged adenosine as nucleophile, alternative mRNA splicing, via spliceosome, regulation of alternative mRNA splicing, via spliceosome, mRNA splicing, via spliceosome, system process, nucleic acid binding, RNA binding, mRNA binding, binding, intracellular, cell, nucleus, nucleobase-containing comp…	GO:0000375, GO:0000377, GO:0000380, GO:0000381, GO:0000398, GO:0003008, GO:0003676, GO:0003723, GO:0003729, GO:0005488, GO:0005622, GO:0005623, GO:0005634, GO:0006139, GO:0006396, GO:0006397, GO:0006725, GO:0006807, GO:0007275, GO:0007399, GO:0007600, GO:0007605, GO:0008152, GO:0008380, GO:0009987, GO:0010467, GO:0010468, GO:0016070, GO:0016071, GO:0019219, GO:0019222, GO:0030154, GO:0031323, GO:…	8.42799	16.3363	6.05551	-1.29697	0.00520772	0.0273648
ENSG00000272078	ENSG00000272078	chr1					8.94434	17.2849	6.44217	-1.29686	0.00892688	0.0406172
ENSG00000232855	ENSG00000232855	chr21					24.7127	46.2783	18.243	-1.29685	0.00241354	0.0154228
ENSG00000100024	UPB1	chr22	Pyrimidine metabolism, Drug metabolism - other enzymes, Metabolic pathways, beta-Alanine metabolism, Pantothenate and CoA biosynthesis	hsa00240, hsa00983, hsa01100, hsa00410, hsa00770	catalytic activity, beta-ureidopropionase activity, binding, extracellular region, intracellular, cell, cytoplasm, cytosol, organic acid metabolic process, nucleobase-containing compound metabolic process, pyrimidine nucleoside metabolic process, cellular aromatic compound metabolic process, nitrogen compound metabolic process, metabolic process, catabolic process, biosynthetic process, nucleosid…	GO:0003824, GO:0003837, GO:0005488, GO:0005576, GO:0005622, GO:0005623, GO:0005737, GO:0005829, GO:0006082, GO:0006139, GO:0006213, GO:0006725, GO:0006807, GO:0008152, GO:0009056, GO:0009058, GO:0009116, GO:0009164, GO:0009987, GO:0016053, GO:0016787, GO:0016810, GO:0016811, GO:0019439, GO:0019482, GO:0019483, GO:0031982, GO:0031988, GO:0034641, GO:0034655, GO:0043167, GO:0043169, GO:0043226, GO:…	16.6996	31.529	12.2508	-1.29565	0.000241161	0.00263211
ENSG00000185046	ANKS1B	chr12			receptor binding, binding, protein binding, intracellular, cell, nucleus, nucleoplasm, cytoplasm, plasma membrane, postsynaptic density, Cajal body, membrane, nuclear body, cell junction, dendrite, membrane-enclosed lumen, nuclear lumen, somatodendritic compartment, cell projection, neuron projection, dendritic spine, organelle, membrane-bounded organelle, non-membrane-bounded organelle, intracel…	GO:0005102, GO:0005488, GO:0005515, GO:0005622, GO:0005623, GO:0005634, GO:0005654, GO:0005737, GO:0005886, GO:0014069, GO:0015030, GO:0016020, GO:0016604, GO:0030054, GO:0030425, GO:0031974, GO:0031981, GO:0036477, GO:0042995, GO:0043005, GO:0043197, GO:0043226, GO:0043227, GO:0043228, GO:0043229, GO:0043231, GO:0043232, GO:0043233, GO:0044309, GO:0044422, GO:0044424, GO:0044425, GO:0044428, GO:…	16.476	31.1149	12.0843	-1.2954	0.00147398	0.0105982
ENSG00000161912	ADCY10P1	chr6					48.2654	89.5111	35.8917	-1.2948	0.000234647	0.00258576
ENSG00000187753	C9orf153	chr9					6.42217	12.6361	4.558	-1.29479	0.00322134	0.0192621
ENSG00000105472	CLEC11A	chr19			receptor binding, binding, protein binding, extracellular region, extracellular space, intracellular, cell, cytoplasm, growth factor activity, cell proliferation, positive regulation of cell proliferation, cellular process, carbohydrate binding, regulation of cell proliferation, extracellular region part, intracellular part, cell part, single-organism process, positive regulation of biological pr…	GO:0005102, GO:0005488, GO:0005515, GO:0005576, GO:0005615, GO:0005622, GO:0005623, GO:0005737, GO:0008083, GO:0008283, GO:0008284, GO:0009987, GO:0030246, GO:0042127, GO:0044421, GO:0044424, GO:0044464, GO:0044699, GO:0048518, GO:0048522, GO:0050789, GO:0050794, GO:0065007	17.5265	33.037	12.8734	-1.29478	0.0012664	0.0094605
ENSG00000105519	CAPS	chr19			binding, calcium ion binding, intracellular, cell, nucleus, cytoplasm, plasma membrane, membrane, ion binding, cation binding, organelle, membrane-bounded organelle, intracellular organelle, intracellular membrane-bounded organelle, intracellular part, cell part, metal ion binding, cell periphery	GO:0005488, GO:0005509, GO:0005622, GO:0005623, GO:0005634, GO:0005737, GO:0005886, GO:0016020, GO:0043167, GO:0043169, GO:0043226, GO:0043227, GO:0043229, GO:0043231, GO:0044424, GO:0044464, GO:0046872, GO:0071944	8.04192	15.6055	5.77283	-1.29383	0.00494424	0.0263361
ENSG00000164385	LINC01600	chr6					10.6525	20.3936	7.73017	-1.2931	0.000575142	0.00513439
ENSG00000187800	PEAR1	chr1			phagocytic cup, cell, plasma membrane, transport, endocytosis, phagocytosis, phagocytosis, recognition, cell recognition, cellular process, membrane, integral component of membrane, vesicle-mediated transport, intrinsic component of membrane, apoptotic cell clearance, recognition of apoptotic cell, membrane part, plasma membrane part, cell part, single-organism process, single-organism cellular p…	GO:0001891, GO:0005623, GO:0005886, GO:0006810, GO:0006897, GO:0006909, GO:0006910, GO:0008037, GO:0009987, GO:0016020, GO:0016021, GO:0016192, GO:0031224, GO:0043277, GO:0043654, GO:0044425, GO:0044459, GO:0044464, GO:0044699, GO:0044763, GO:0044765, GO:0051179, GO:0051234, GO:0071944, GO:1902578	86.8516	160.287	64.8208	-1.29302	4.91979e-11	7.37969e-09
ENSG00000184465	WDR27	chr6			binding, protein binding, intracellular, cell, nucleus, nucleoplasm, membrane-enclosed lumen, nuclear lumen, organelle, membrane-bounded organelle, intracellular organelle, intracellular membrane-bounded organelle, organelle lumen, organelle part, intracellular part, nuclear part, intracellular organelle part, cell part, intracellular organelle lumen	GO:0005488, GO:0005515, GO:0005622, GO:0005623, GO:0005634, GO:0005654, GO:0031974, GO:0031981, GO:0043226, GO:0043227, GO:0043229, GO:0043231, GO:0043233, GO:0044422, GO:0044424, GO:0044428, GO:0044446, GO:0044464, GO:0070013	53.7123	99.415	40.0015	-1.29222	0.000360801	0.00361753
ENSG00000274253	ENSG00000274253	chr15					19.3678	36.3811	14.2638	-1.2922	0.00459149	0.0249015
ENSG00000245685	FRG1-DT	chr4					11.0787	21.1661	8.05249	-1.29197	0.00575449	0.0294506
ENSG00000266173	STRADA	chr17	mTOR signaling pathway, AMPK signaling pathway	hsa04150, hsa04152	nucleotide binding, nucleoside binding, purine nucleoside binding, regulation of protein phosphorylation, positive regulation of protein phosphorylation, binding, protein binding, ATP binding, intracellular, cell, nucleus, nucleoplasm, cytoplasm, cytosol, cellular protein modification process, protein phosphorylation, protein export from nucleus, phosphorus metabolic process, phosphate-containing…	GO:0000166, GO:0001882, GO:0001883, GO:0001932, GO:0001934, GO:0005488, GO:0005515, GO:0005524, GO:0005622, GO:0005623, GO:0005634, GO:0005654, GO:0005737, GO:0005829, GO:0006464, GO:0006468, GO:0006611, GO:0006793, GO:0006796, GO:0006810, GO:0006886, GO:0006913, GO:0007049, GO:0007050, GO:0008047, GO:0008104, GO:0008152, GO:0009893, GO:0009987, GO:0010562, GO:0010604, GO:0015031, GO:0016310, GO:…	49.0061	90.7457	36.4843	-1.29136	5.01094e-06	0.000121684
ENSG00000228906	ENSG00000228906	chrX					11.3663	21.6853	8.27057	-1.29103	0.00221504	0.0144129
ENSG00000013297	CLDN11	chr3	Cell adhesion molecules (CAMs), Tight junction, Leukocyte transendothelial migration, Hepatitis C	hsa04514, hsa04530, hsa04670, hsa05160	reproduction, structural molecule activity, binding, protein binding, extracellular region, cell, plasma membrane, cell-cell junction, bicellular tight junction, cell adhesion, ensheathment of neurons, multicellular organism development, gamete generation, spermatogenesis, nervous system development, axon ensheathment, cellular process, membrane, integral component of membrane, calcium-independen…	GO:0000003, GO:0005198, GO:0005488, GO:0005515, GO:0005576, GO:0005623, GO:0005886, GO:0005911, GO:0005923, GO:0007155, GO:0007272, GO:0007275, GO:0007276, GO:0007283, GO:0007399, GO:0008366, GO:0009987, GO:0016020, GO:0016021, GO:0016338, GO:0019953, GO:0022414, GO:0022610, GO:0030054, GO:0031224, GO:0031982, GO:0031988, GO:0032501, GO:0032502, GO:0032504, GO:0042802, GO:0043209, GO:0043226, GO:…	16.5845	31.2528	12.184	-1.29064	0.00050692	0.00468116
ENSG00000198561	CTNND1	chr11	Leukocyte transendothelial migration, Rap1 signaling pathway, Adherens junction	hsa04670, hsa04015, hsa04520	receptor binding, binding, protein binding, extracellular region, intracellular, cell, nucleus, cytoplasm, cytosol, plasma membrane, cell-cell junction, adherens junction, cell-cell adherens junction, zonula adherens, nucleobase-containing compound metabolic process, transcription, DNA-templated, regulation of transcription, DNA-templated, cellular aromatic compound metabolic process, nitrogen co…	GO:0005102, GO:0005488, GO:0005515, GO:0005576, GO:0005622, GO:0005623, GO:0005634, GO:0005737, GO:0005829, GO:0005886, GO:0005911, GO:0005912, GO:0005913, GO:0005915, GO:0006139, GO:0006351, GO:0006355, GO:0006725, GO:0006807, GO:0007154, GO:0007155, GO:0007165, GO:0007166, GO:0007267, GO:0007275, GO:0007399, GO:0007417, GO:0007420, GO:0008152, GO:0009058, GO:0009059, GO:0009889, GO:0009966, GO:…	175.382	322.447	131.262	-1.29013	2.71466e-15	1.34553e-12
ENSG00000198039	ZNF273	chr7			regulatory region DNA binding, transcription regulatory region sequence-specific DNA binding, RNA polymerase II regulatory region sequence-specific DNA binding, RNA polymerase II core promoter proximal region sequence-specific DNA binding, core promoter proximal region sequence-specific DNA binding, RNA polymerase II regulatory region DNA binding, regulatory region nucleic acid binding, core prom…	GO:0000975, GO:0000976, GO:0000977, GO:0000978, GO:0000987, GO:0001012, GO:0001067, GO:0001159, GO:0003676, GO:0003677, GO:0003690, GO:0005488, GO:0005515, GO:0005622, GO:0005623, GO:0005634, GO:0006139, GO:0006351, GO:0006355, GO:0006725, GO:0006807, GO:0008152, GO:0009058, GO:0009059, GO:0009889, GO:0009987, GO:0010467, GO:0010468, GO:0010556, GO:0016070, GO:0018130, GO:0019219, GO:0019222, GO:…	22.8636	42.7571	16.8955	-1.28992	0.000144452	0.00177356
ENSG00000182667	NTM	chr11			binding, protein binding, cell, plasma membrane, cell adhesion, multicellular organism development, nervous system development, cell recognition, neuron recognition, cellular process, membrane, neurogenesis, biological adhesion, cell differentiation, neuron differentiation, intrinsic component of membrane, anchored component of membrane, multicellular organismal process, developmental process, me…	GO:0005488, GO:0005515, GO:0005623, GO:0005886, GO:0007155, GO:0007275, GO:0007399, GO:0008037, GO:0008038, GO:0009987, GO:0016020, GO:0022008, GO:0022610, GO:0030154, GO:0030182, GO:0031224, GO:0031225, GO:0032501, GO:0032502, GO:0044425, GO:0044464, GO:0044699, GO:0044707, GO:0044763, GO:0044767, GO:0048468, GO:0048666, GO:0048699, GO:0048731, GO:0048856, GO:0048869, GO:0071944	17.9843	33.8031	13.2387	-1.2894	0.00233782	0.0150105
ENSG00000106819	ASPN	chr9			ossification, regulation of protein phosphorylation, negative regulation of protein phosphorylation, enzyme inhibitor activity, protein kinase inhibitor activity, binding, calcium ion binding, protein binding, collagen binding, extracellular region, proteinaceous extracellular matrix, intracellular, cell, cytoplasm, cellular protein modification process, protein phosphorylation, negative regulati…	GO:0001503, GO:0001932, GO:0001933, GO:0004857, GO:0004860, GO:0005488, GO:0005509, GO:0005515, GO:0005518, GO:0005576, GO:0005578, GO:0005622, GO:0005623, GO:0005737, GO:0006464, GO:0006468, GO:0006469, GO:0006793, GO:0006796, GO:0007154, GO:0007165, GO:0007166, GO:0007167, GO:0007178, GO:0007179, GO:0007259, GO:0007275, GO:0008152, GO:0009653, GO:0009719, GO:0009887, GO:0009888, GO:0009892, GO:…	149.608	274.889	112.023	-1.28747	1.22992e-06	3.93852e-05
ENSG00000146001	PCDHB18P	chr5					8.72244	16.8068	6.29713	-1.28703	0.00228057	0.0147259
ENSG00000163071	SPATA18	chr4			mitophagy, binding, protein binding, intracellular, cell, cytoplasm, mitochondrion, mitochondrial envelope, mitochondrial outer membrane, autophagy, response to stress, cellular response to DNA damage stimulus, organelle organization, mitochondrion organization, metabolic process, catabolic process, macromolecule catabolic process, cellular process, membrane, cellular component organization, prot…	GO:0000422, GO:0005488, GO:0005515, GO:0005622, GO:0005623, GO:0005737, GO:0005739, GO:0005740, GO:0005741, GO:0006914, GO:0006950, GO:0006974, GO:0006996, GO:0007005, GO:0008152, GO:0009056, GO:0009057, GO:0009987, GO:0016020, GO:0016043, GO:0019538, GO:0019867, GO:0022411, GO:0030163, GO:0031090, GO:0031966, GO:0031967, GO:0031968, GO:0031975, GO:0033554, GO:0035694, GO:0035695, GO:0043170, GO:…	23.8689	44.5416	17.667	-1.28669	7.80599e-06	0.000176214
ENSG00000074966	TXK	chr4	Leukocyte transendothelial migration	hsa04670	nucleotide binding, regulatory region DNA binding, transcription regulatory region sequence-specific DNA binding, RNA polymerase II regulatory region sequence-specific DNA binding, RNA polymerase II core promoter proximal region sequence-specific DNA binding, RNA polymerase II transcription factor activity, sequence-specific DNA binding, transcription factor activity, RNA polymerase II core promo…	GO:0000166, GO:0000975, GO:0000976, GO:0000977, GO:0000978, GO:0000981, GO:0000982, GO:0000987, GO:0001012, GO:0001067, GO:0001071, GO:0001077, GO:0001159, GO:0001228, GO:0001775, GO:0001816, GO:0001817, GO:0001819, GO:0001882, GO:0001883, GO:0001959, GO:0001961, GO:0002250, GO:0002253, GO:0002376, GO:0002429, GO:0002682, GO:0002684, GO:0002757, GO:0002764, GO:0002768, GO:0003676, GO:0003677, GO:…	15.4797	29.1715	11.3721	-1.28609	4.28661e-05	0.000683983
ENSG00000151388	ADAMTS12	chr5			skeletal system development, morphogenesis of an epithelium, chondrocyte differentiation, endothelium development, morphogenesis of an endothelium, catalytic activity, endopeptidase activity, metalloendopeptidase activity, binding, protein binding, extracellular region, proteinaceous extracellular matrix, proteoglycan metabolic process, proteolysis, glycoprotein catabolic process, movement of cel…	GO:0001501, GO:0002009, GO:0002062, GO:0003158, GO:0003159, GO:0003824, GO:0004175, GO:0004222, GO:0005488, GO:0005515, GO:0005576, GO:0005578, GO:0006029, GO:0006508, GO:0006516, GO:0006928, GO:0006950, GO:0006952, GO:0006954, GO:0007154, GO:0007155, GO:0007160, GO:0007165, GO:0007166, GO:0007167, GO:0007169, GO:0007275, GO:0008152, GO:0008233, GO:0008237, GO:0008270, GO:0009056, GO:0009057, GO:…	37.2523	69.0133	27.724	-1.28537	1.97264e-05	0.000368657
ENSG00000280152	ENSG00000280152	chr16					22.0083	41.1007	16.2806	-1.28469	0.00865073	0.0396774
ENSG00000090006	LTBP4	chr19			regulation of cell growth, peptide secretion, catalytic activity, protein kinase activity, protein serine/threonine kinase activity, transmembrane receptor protein serine/threonine kinase activity, signal transducer activity, receptor activity, transmembrane signaling receptor activity, transforming growth factor beta-activated receptor activity, receptor binding, integrin binding, binding, calci…	GO:0001558, GO:0002790, GO:0003824, GO:0004672, GO:0004674, GO:0004675, GO:0004871, GO:0004872, GO:0004888, GO:0005024, GO:0005102, GO:0005178, GO:0005488, GO:0005509, GO:0005515, GO:0005539, GO:0005576, GO:0005578, GO:0005615, GO:0006457, GO:0006508, GO:0006810, GO:0007154, GO:0007165, GO:0007166, GO:0007167, GO:0007178, GO:0007179, GO:0007267, GO:0007275, GO:0008152, GO:0009719, GO:0009914, GO:…	431.21	789.221	323.806	-1.28268	4.41428e-19	5.92033e-16
ENSG00000233695	GAS6-AS1	chr13					10.9029	20.7603	7.94569	-1.28243	0.00260497	0.016332
ENSG00000100505	TRIM9	chr14			SNARE binding, regulation of neurotransmitter levels, catalytic activity, ubiquitin-protein transferase activity, binding, protein binding, intracellular, cell, cytoplasm, cytosol, cytoskeleton, protein complex assembly, cellular protein modification process, proteolysis, ubiquitin-dependent protein catabolic process, transport, neurotransmitter transport, exocytosis, vesicle fusion, organelle or…	GO:0000149, GO:0001505, GO:0003824, GO:0004842, GO:0005488, GO:0005515, GO:0005622, GO:0005623, GO:0005737, GO:0005829, GO:0005856, GO:0006461, GO:0006464, GO:0006508, GO:0006511, GO:0006810, GO:0006836, GO:0006887, GO:0006906, GO:0006996, GO:0007154, GO:0007267, GO:0007268, GO:0007269, GO:0008021, GO:0008152, GO:0008270, GO:0009056, GO:0009057, GO:0009987, GO:0010498, GO:0010639, GO:0012505, GO:…	10.4598	19.9467	7.61376	-1.28201	0.00174124	0.0120013
ENSG00000082512	TRAF5	chr1	Herpes simplex infection, Pathways in cancer, Epstein-Barr virus infection, Viral carcinogenesis, NF-kappa B signaling pathway, TNF signaling pathway, Small cell lung cancer	hsa05168, hsa05200, hsa05169, hsa05203, hsa04064, hsa04668, hsa05222	catalytic activity, ubiquitin-protein transferase activity, binding, protein binding, intracellular, cell, cytoplasm, centrosome, microtubule organizing center, cytosol, cytoskeleton, plasma membrane, integral component of plasma membrane, nucleobase-containing compound metabolic process, transcription, DNA-templated, regulation of transcription, DNA-templated, cellular protein modification proce…	GO:0003824, GO:0004842, GO:0005488, GO:0005515, GO:0005622, GO:0005623, GO:0005737, GO:0005813, GO:0005815, GO:0005829, GO:0005856, GO:0005886, GO:0005887, GO:0006139, GO:0006351, GO:0006355, GO:0006464, GO:0006725, GO:0006807, GO:0006915, GO:0007154, GO:0007165, GO:0007249, GO:0008152, GO:0008219, GO:0008270, GO:0009058, GO:0009059, GO:0009889, GO:0009898, GO:0009966, GO:0009967, GO:0009987, GO:…	42.1861	77.937	31.4608	-1.282	2.63847e-06	7.31068e-05
ENSG00000199545	RNA5SP195	chr5					6.513	12.7246	4.64952	-1.28057	0.00722434	0.0349088
ENSG00000204311	PJVK	chr2			system process, cell, sensory perception, sensory perception of sound, multicellular organismal process, somatodendritic compartment, neuronal cell body, cell body, cell part, neurological system process, sensory perception of mechanical stimulus, neuron part	GO:0003008, GO:0005623, GO:0007600, GO:0007605, GO:0032501, GO:0036477, GO:0043025, GO:0044297, GO:0044464, GO:0050877, GO:0050954, GO:0097458	11.7673	22.3208	8.60121	-1.28033	0.00208504	0.0137515
ENSG00000233184	ENSG00000233184	chr1					44.2414	81.6299	33.0248	-1.28008	3.38108e-05	0.00056934
ENSG00000172139	SLC9C1	chr3			reproduction, transporter activity, cell, plasma membrane, cilium, transport, ion transport, cation transport, sodium ion transport, hydrogen transport, movement of cell or subcellular component, multicellular organism development, gamete generation, spermatogenesis, cation transmembrane transporter activity, cellular process, ion transmembrane transporter activity, monovalent inorganic cation tr…	GO:0000003, GO:0005215, GO:0005623, GO:0005886, GO:0005929, GO:0006810, GO:0006811, GO:0006812, GO:0006814, GO:0006818, GO:0006928, GO:0007275, GO:0007276, GO:0007283, GO:0008324, GO:0009987, GO:0015075, GO:0015077, GO:0015078, GO:0015291, GO:0015297, GO:0015298, GO:0015299, GO:0015672, GO:0015992, GO:0016020, GO:0016021, GO:0019953, GO:0022414, GO:0022804, GO:0022857, GO:0022890, GO:0022891, GO:…	41.5102	76.6141	30.979	-1.27919	0.000177066	0.0020767
ENSG00000280077	ENSG00000280077	chr9					11.7348	22.2504	8.58007	-1.27915	0.00577131	0.0295168
ENSG00000269190	FBXO17	chr19			ubiquitin ligase complex, glycoprotein binding, binding, protein binding, intracellular, cell, SCF ubiquitin ligase complex, cullin-RING ubiquitin ligase complex, macromolecular complex, protein complex, intracellular part, cell part, carbohydrate derivative binding, catalytic complex, transferase complex	GO:0000151, GO:0001948, GO:0005488, GO:0005515, GO:0005622, GO:0005623, GO:0019005, GO:0031461, GO:0032991, GO:0043234, GO:0044424, GO:0044464, GO:0097367, GO:1902494, GO:1990234	11.3821	21.6025	8.31596	-1.27871	0.00363201	0.0209333
ENSG00000237135	DDX10P1	chr10					24.524	45.5486	18.2166	-1.27638	2.5283e-05	0.000449803
ENSG00000224505	ENSG00000224505	chr17					11.6587	22.074	8.53411	-1.27509	0.00257177	0.0162034
ENSG00000118495	PLAGL1	chr6			cell cycle checkpoint, DNA damage checkpoint, G1/S transition of mitotic cell cycle, mitotic cell cycle, regulatory region DNA binding, transcription regulatory region sequence-specific DNA binding, RNA polymerase II regulatory region sequence-specific DNA binding, RNA polymerase II transcription factor activity, sequence-specific DNA binding, RNA polymerase II regulatory region DNA binding, regu…	GO:0000075, GO:0000077, GO:0000082, GO:0000278, GO:0000975, GO:0000976, GO:0000977, GO:0000981, GO:0001012, GO:0001067, GO:0001071, GO:0001228, GO:0003676, GO:0003677, GO:0003690, GO:0003700, GO:0005488, GO:0005622, GO:0005623, GO:0005634, GO:0005654, GO:0005737, GO:0005794, GO:0006139, GO:0006351, GO:0006355, GO:0006357, GO:0006366, GO:0006725, GO:0006807, GO:0006915, GO:0006950, GO:0006974, GO:…	103.837	189.932	78.0085	-1.27298	1.53383e-06	4.73865e-05
ENSG00000268403	ENSG00000268403	chr11					9.61855	18.3387	7.00252	-1.27296	0.0041	0.0228949
ENSG00000228506	ENSG00000228506	chr6					22.1065	41.072	16.4168	-1.27238	5.32087e-06	0.00012797
ENSG00000286813	ENSG00000286813	chr15					17.1886	32.1113	12.7118	-1.27191	0.000307169	0.00318774
ENSG00000285745	ENSG00000285745	chr4					13.8272	25.9905	10.1783	-1.27175	0.000334254	0.00339919
ENSG00000267632	ENSG00000267632	chr17					24.3379	45.1188	18.1037	-1.27151	0.00083777	0.00687339
ENSG00000270049	ATP6V0D1-DT	chr16					14.5483	27.2994	10.7229	-1.27143	0.000370651	0.00368871
ENSG00000231889	TRAF3IP2-AS1	chr6					40.4895	74.4502	30.3013	-1.2693	7.32991e-10	8.11021e-08
ENSG00000203799	CCDC162P	chr6					12.5115	23.5632	9.19601	-1.26849	0.00177353	0.012165
ENSG00000162591	MEGF6	chr1			binding, calcium ion binding, protein binding, extracellular region, ion binding, cation binding, metal ion binding	GO:0005488, GO:0005509, GO:0005515, GO:0005576, GO:0043167, GO:0043169, GO:0046872	60.8128	111.348	45.6522	-1.26796	0.000209793	0.00236444
ENSG00000229994	RPL5P4	chr1					7.78296	14.9634	5.62884	-1.26794	0.00166342	0.0116167
ENSG00000279330	ENSG00000279330	chr16					11.0696	20.9186	8.11497	-1.26585	0.00779627	0.0369092
ENSG00000181619	GPR135	chr14			signal transducer activity, receptor activity, transmembrane signaling receptor activity, G-protein coupled receptor activity, cell, plasma membrane, cell communication, signal transduction, G-protein coupled receptor signaling pathway, cellular process, membrane, integral component of membrane, signaling, intrinsic component of membrane, signaling receptor activity, membrane part, cell part, sin…	GO:0004871, GO:0004872, GO:0004888, GO:0004930, GO:0005623, GO:0005886, GO:0007154, GO:0007165, GO:0007186, GO:0009987, GO:0016020, GO:0016021, GO:0023052, GO:0031224, GO:0038023, GO:0044425, GO:0044464, GO:0044699, GO:0044700, GO:0044763, GO:0050789, GO:0050794, GO:0050896, GO:0051716, GO:0060089, GO:0065007, GO:0071944, GO:0099600	60.8891	111.343	45.753	-1.26477	8.73135e-06	0.000193653
ENSG00000261553	ENSG00000261553	chr13					87.8117	160.185	66.0996	-1.26434	5.36274e-07	2.05825e-05
ENSG00000220305	HNRNPH1P1	chr6					8.12932	15.5635	5.89906	-1.26354	0.00917243	0.0414697
ENSG00000249915	PDCD6	chr5			angiogenesis, blood vessel development, ameboidal-type cell migration, endothelial cell proliferation, regulation of endothelial cell proliferation, positive regulation of endothelial cell proliferation, vasculature development, catalytic activity, endopeptidase activity, cysteine-type endopeptidase activity, calcium-dependent cysteine-type endopeptidase activity, binding, calcium ion binding, pr…	GO:0001525, GO:0001568, GO:0001667, GO:0001935, GO:0001936, GO:0001938, GO:0001944, GO:0003824, GO:0004175, GO:0004197, GO:0004198, GO:0005488, GO:0005509, GO:0005515, GO:0005576, GO:0005622, GO:0005623, GO:0005634, GO:0005635, GO:0005737, GO:0005768, GO:0005773, GO:0005783, GO:0005789, GO:0006508, GO:0006810, GO:0006886, GO:0006915, GO:0006919, GO:0006928, GO:0006950, GO:0007154, GO:0007165, GO:…	25.8935	47.793	19.3237	-1.26351	0.000214268	0.00240775
ENSG00000269959	SPACA6P-AS	chr19					6.00939	11.711	4.2989	-1.26232	0.00913396	0.0413367
ENSG00000239653	PSMD6-AS2	chr3					28.0643	51.6981	20.9742	-1.26194	0.00453161	0.0246471
ENSG00000226824	ENSG00000226824	chr7					8.43947	16.1114	6.13789	-1.26139	0.0100372	0.0443332
ENSG00000126838	PZP	chr12					16.5283	30.7575	12.2595	-1.26007	0.00122844	0.00925898
ENSG00000197536	IRF1-AS1	chr5					166.394	302.251	125.637	-1.25981	1.2285e-06	3.93852e-05
ENSG00000254876	STRA6LP	chr9					9.78886	18.5445	7.16217	-1.25974	0.0022267	0.014477
ENSG00000279948	ENSG00000279948	chr19					22.0717	40.7949	16.4547	-1.25971	0.000124772	0.00157743
ENSG00000197859	ADAMTSL2	chr9			catalytic activity, endopeptidase activity, metalloendopeptidase activity, binding, protein binding, extracellular region, proteinaceous extracellular matrix, proteolysis, cell communication, signal transduction, cell surface receptor signaling pathway, enzyme linked receptor protein signaling pathway, transmembrane receptor protein serine/threonine kinase signaling pathway, transforming growth f…	GO:0003824, GO:0004175, GO:0004222, GO:0005488, GO:0005515, GO:0005576, GO:0005578, GO:0006508, GO:0007154, GO:0007165, GO:0007166, GO:0007167, GO:0007178, GO:0007179, GO:0007275, GO:0008152, GO:0008233, GO:0008237, GO:0008270, GO:0009719, GO:0009888, GO:0009966, GO:0009968, GO:0009987, GO:0010033, GO:0010646, GO:0010648, GO:0016043, GO:0016787, GO:0017015, GO:0019538, GO:0023051, GO:0023052, GO:…	34.2495	62.8545	25.6679	-1.25968	3.61621e-05	0.000600945
ENSG00000143603	KCNN3	chr1	Insulin secretion	hsa04911	transporter activity, ion channel activity, calcium activated cation channel activity, cation channel activity, potassium channel activity, binding, protein binding, calmodulin binding, cell, plasma membrane, protein targeting, protein targeting to mitochondrion, transport, ion transport, cation transport, potassium ion transport, mitochondrial transport, intracellular protein transport, organell…	GO:0005215, GO:0005216, GO:0005227, GO:0005261, GO:0005267, GO:0005488, GO:0005515, GO:0005516, GO:0005623, GO:0005886, GO:0006605, GO:0006626, GO:0006810, GO:0006811, GO:0006812, GO:0006813, GO:0006839, GO:0006886, GO:0006996, GO:0007005, GO:0008104, GO:0008324, GO:0009987, GO:0010638, GO:0010821, GO:0010822, GO:0015031, GO:0015075, GO:0015077, GO:0015079, GO:0015267, GO:0015269, GO:0015672, GO:…	116.132	211.159	87.6238	-1.25938	6.39388e-08	3.67205e-06
ENSG00000112414	ADGRG6	chr6			signal transducer activity, receptor activity, transmembrane signaling receptor activity, G-protein coupled receptor activity, binding, protein binding, collagen binding, intracellular, cell, plasma membrane, cell communication, signal transduction, cell surface receptor signaling pathway, G-protein coupled receptor signaling pathway, ensheathment of neurons, multicellular organism development, n…	GO:0004871, GO:0004872, GO:0004888, GO:0004930, GO:0005488, GO:0005515, GO:0005518, GO:0005622, GO:0005623, GO:0005886, GO:0007154, GO:0007165, GO:0007166, GO:0007186, GO:0007272, GO:0007275, GO:0007399, GO:0008366, GO:0009987, GO:0016020, GO:0016021, GO:0019932, GO:0019933, GO:0019935, GO:0023052, GO:0031224, GO:0032403, GO:0032501, GO:0032502, GO:0035556, GO:0038023, GO:0042552, GO:0044425, GO:…	63.7969	116.348	48.0317	-1.259	0.000127949	0.00161084
ENSG00000136546	SCN7A	chr2	Adrenergic signaling in cardiomyocytes	hsa04261	action potential, voltage-gated sodium channel complex, system process, muscle system process, transporter activity, ion channel activity, voltage-gated ion channel activity, voltage-gated sodium channel activity, cation channel activity, sodium channel activity, cell, plasma membrane, integral component of plasma membrane, transport, ion transport, cation transport, sodium ion transport, muscle …	GO:0001508, GO:0001518, GO:0003008, GO:0003012, GO:0005215, GO:0005216, GO:0005244, GO:0005248, GO:0005261, GO:0005272, GO:0005623, GO:0005886, GO:0005887, GO:0006810, GO:0006811, GO:0006812, GO:0006814, GO:0006936, GO:0007154, GO:0008324, GO:0009987, GO:0015075, GO:0015077, GO:0015081, GO:0015267, GO:0015672, GO:0016020, GO:0016021, GO:0019226, GO:0019228, GO:0022803, GO:0022832, GO:0022836, GO:…	581.321	1053.58	439.642	-1.25899	3.46757e-09	3.07629e-07
ENSG00000237065	NANOGP4	chr7					6.3545	12.3179	4.5655	-1.25878	0.00995675	0.044148
ENSG00000234617	SNRK-AS1	chr3					9.05557	17.2078	6.60989	-1.25861	0.0092329	0.0416746
ENSG00000256721	CACNA1C-IT3	chr12					15.3332	28.5598	11.3652	-1.25736	0.00330145	0.0195517
ENSG00000215769	ARHGAP27P1-BPTFP1-KPNA2P3	chr17					14.2459	26.5916	10.5422	-1.25731	0.000368706	0.00367578
ENSG00000235531	MSC-AS1	chr8					87.2209	158.651	65.7918	-1.25718	1.00026e-08	7.48947e-07
ENSG00000280388	ENSG00000280388	chr7					9.80775	18.5502	7.18501	-1.25613	0.00907659	0.0411342
ENSG00000166153	DEPDC4	chr12			intracellular, cell, cell communication, signal transduction, cellular process, signaling, intracellular signal transduction, cell part, single-organism process, single organism signaling, single-organism cellular process, regulation of biological process, regulation of cellular process, response to stimulus, cellular response to stimulus, biological regulation	GO:0005622, GO:0005623, GO:0007154, GO:0007165, GO:0009987, GO:0023052, GO:0035556, GO:0044464, GO:0044699, GO:0044700, GO:0044763, GO:0050789, GO:0050794, GO:0050896, GO:0051716, GO:0065007	7.43087	14.2498	5.38518	-1.25599	0.0105949	0.0460473
ENSG00000115318	LOXL3	chr2			cell morphogenesis, cell morphogenesis involved in differentiation, epithelial to mesenchymal transition, catalytic activity, protein-lysine 6-oxidase activity, receptor activity, scavenger receptor activity, binding, copper ion binding, protein binding, extracellular region, extracellular space, intracellular, cell, nucleus, cytoplasm, nucleobase-containing compound metabolic process, transcript…	GO:0000902, GO:0000904, GO:0001837, GO:0003824, GO:0004720, GO:0004872, GO:0005044, GO:0005488, GO:0005507, GO:0005515, GO:0005576, GO:0005615, GO:0005622, GO:0005623, GO:0005634, GO:0005737, GO:0006139, GO:0006351, GO:0006355, GO:0006725, GO:0006807, GO:0006810, GO:0006897, GO:0006898, GO:0007275, GO:0008152, GO:0009058, GO:0009059, GO:0009653, GO:0009888, GO:0009889, GO:0009890, GO:0009892, GO:…	27.8487	51.1569	20.8563	-1.25481	0.00256999	0.0162001
ENSG00000241319	SETP6	chr3					7.90815	15.0987	5.75098	-1.25378	0.00508026	0.0268311
ENSG00000276791	ENSG00000276791	chr16					9.8138	18.5273	7.19976	-1.25184	0.00831767	0.0385288
ENSG00000102287	GABRE	chrX	Neuroactive ligand-receptor interaction, Retrograde endocannabinoid signaling, GABAergic synapse, Morphine addiction, Nicotine addiction	hsa04080, hsa04723, hsa04727, hsa05032, hsa05033	signal transducer activity, receptor activity, transmembrane signaling receptor activity, GABA-A receptor activity, transporter activity, ion channel activity, extracellular ligand-gated ion channel activity, anion channel activity, chloride channel activity, cell, plasma membrane, integral component of plasma membrane, transport, ion transport, anion transport, chloride transport, cell communica…	GO:0004871, GO:0004872, GO:0004888, GO:0004890, GO:0005215, GO:0005216, GO:0005230, GO:0005253, GO:0005254, GO:0005623, GO:0005886, GO:0005887, GO:0006810, GO:0006811, GO:0006820, GO:0006821, GO:0007154, GO:0007165, GO:0007186, GO:0007214, GO:0008509, GO:0009987, GO:0015075, GO:0015103, GO:0015108, GO:0015267, GO:0015276, GO:0015698, GO:0016020, GO:0016021, GO:0016917, GO:0022803, GO:0022834, GO:…	222.252	401.902	168.357	-1.25036	1.10375e-07	5.62987e-06
ENSG00000179698	WDR97	chr8			generation of catalytic spliceosome for second transesterification step, RNA splicing, via transesterification reactions, RNA splicing, via transesterification reactions with bulged adenosine as nucleophile, second spliceosomal transesterification activity, spliceosomal conformational changes to generate catalytic conformation, mRNA splicing, via spliceosome, catalytic activity, intracellular, ce…	GO:0000350, GO:0000375, GO:0000377, GO:0000386, GO:0000393, GO:0000398, GO:0003824, GO:0005622, GO:0005623, GO:0005634, GO:0005681, GO:0006139, GO:0006396, GO:0006397, GO:0006725, GO:0006807, GO:0008152, GO:0008380, GO:0009987, GO:0010467, GO:0016043, GO:0016070, GO:0016071, GO:0022607, GO:0022613, GO:0022618, GO:0030529, GO:0032991, GO:0034622, GO:0034641, GO:0043170, GO:0043226, GO:0043227, GO:…	7.63334	14.5805	5.54921	-1.25035	0.00827921	0.0384531
ENSG00000197291	RAMP2-AS1	chr17					18.9832	35.0617	14.1596	-1.25024	0.000166588	0.00198132
ENSG00000106003	LFNG	chr7	Notch signaling pathway, Other types of O-glycan biosynthesis	hsa04330, hsa00514	reproduction, Golgi membrane, nuclear division, ovarian follicle development, somitogenesis, cell activation, immune effector process, cell activation involved in immune response, lymphocyte activation involved in immune response, B cell activation involved in immune response, mature B cell differentiation involved in immune response, marginal zone B cell differentiation, mature B cell differenti…	GO:0000003, GO:0000139, GO:0000280, GO:0001541, GO:0001756, GO:0001775, GO:0002252, GO:0002263, GO:0002285, GO:0002312, GO:0002313, GO:0002315, GO:0002335, GO:0002366, GO:0002376, GO:0002520, GO:0002521, GO:0003002, GO:0003006, GO:0003824, GO:0005488, GO:0005576, GO:0005622, GO:0005623, GO:0005737, GO:0005794, GO:0006955, GO:0006996, GO:0007049, GO:0007126, GO:0007143, GO:0007154, GO:0007155, GO:…	26.8784	49.2962	20.1531	-1.24958	7.44785e-07	2.67419e-05
ENSG00000131797	CLUHP3	chr16					36.4561	66.5442	27.4297	-1.24843	0.000146427	0.00179492
ENSG00000232104	RFX3-AS1	chr9					16.0029	29.6553	11.9072	-1.24797	0.000508345	0.00469052
ENSG00000180822	PSMG4	chr6			protein complex assembly, cellular process, cellular component organization, cellular component assembly, cellular macromolecular complex assembly, proteasome assembly, cellular protein complex assembly, macromolecular complex subunit organization, cellular component biogenesis, macromolecular complex assembly, protein complex biogenesis, protein complex subunit organization, cellular component o…	GO:0006461, GO:0009987, GO:0016043, GO:0022607, GO:0034622, GO:0043248, GO:0043623, GO:0043933, GO:0044085, GO:0065003, GO:0070271, GO:0071822, GO:0071840	53.5132	97.2304	40.3981	-1.24661	2.0802e-06	6.09621e-05
ENSG00000108309	RUNDC3A	chr17			receptor binding, binding, protein binding, intracellular, cell, cytoplasm, cytosol, plasma membrane, nucleobase-containing compound metabolic process, regulation of nucleotide metabolic process, purine nucleotide metabolic process, purine nucleotide biosynthetic process, cGMP biosynthetic process, cellular aromatic compound metabolic process, nucleoside phosphate metabolic process, phosphorus me…	GO:0005102, GO:0005488, GO:0005515, GO:0005622, GO:0005623, GO:0005737, GO:0005829, GO:0005886, GO:0006139, GO:0006140, GO:0006163, GO:0006164, GO:0006182, GO:0006725, GO:0006753, GO:0006793, GO:0006796, GO:0006807, GO:0007154, GO:0007165, GO:0007264, GO:0008047, GO:0008152, GO:0009058, GO:0009117, GO:0009150, GO:0009152, GO:0009165, GO:0009187, GO:0009190, GO:0009259, GO:0009260, GO:0009889, GO:…	5.78679	11.2281	4.1544	-1.24632	0.00465219	0.0251708
ENSG00000278156	TSC22D1-AS1	chr13					6.56512	12.6246	4.74728	-1.24526	0.00692325	0.0337792
ENSG00000185495	SEPTIN7P13	chr1					27.537	50.3911	20.6808	-1.2451	3.22677e-06	8.56949e-05
ENSG00000260658	ENSG00000260658	chr16					38.1105	69.4006	28.7235	-1.24398	6.5729e-08	3.74655e-06
ENSG00000265107	GJA5	chr1			skeletal system development, action potential, angiogenesis, blood vessel development, vasculature development, renal system process involved in regulation of blood volume, regulation of systemic arterial blood pressure by hormone, regulation of systemic arterial blood pressure by circulatory renin-angiotensin, renal response to blood flow involved in circulatory renin-angiotensin regulation of s…	GO:0001501, GO:0001508, GO:0001525, GO:0001568, GO:0001944, GO:0001977, GO:0001990, GO:0001991, GO:0001999, GO:0002001, GO:0002027, GO:0003007, GO:0003008, GO:0003012, GO:0003013, GO:0003014, GO:0003015, GO:0003018, GO:0003044, GO:0003071, GO:0003073, GO:0003081, GO:0003093, GO:0003094, GO:0003105, GO:0003151, GO:0003158, GO:0003161, GO:0003170, GO:0003171, GO:0003174, GO:0003177, GO:0003179, GO:…	201.627	363.721	152.999	-1.24387	5.18511e-08	3.05479e-06
ENSG00000142102	PGGHG	chr11			catalytic activity, cell wall, cell, carbohydrate metabolic process, metabolic process, hydrolase activity, hydrolase activity, acting on glycosyl bonds, external encapsulating structure, primary metabolic process, cell part, organic substance metabolic process, cell periphery	GO:0003824, GO:0005618, GO:0005623, GO:0005975, GO:0008152, GO:0016787, GO:0016798, GO:0030312, GO:0044238, GO:0044464, GO:0071704, GO:0071944	39.7745	72.3829	29.9919	-1.24355	0.0021427	0.0140505
ENSG00000272768	ENSG00000272768	chr7					10.3234	19.3752	7.60779	-1.2431	0.00501591	0.0265836
ENSG00000245213	ENSG00000245213	chr4					12.9194	24.0231	9.58825	-1.2408	0.00419413	0.0232894
ENSG00000243406	MRPS31P5	chr13					11.5883	21.6254	8.57711	-1.24028	0.00189597	0.0127667
ENSG00000235387	SPAAR	chr9					71.6285	129.49	54.27	-1.23937	3.33856e-06	8.84079e-05
ENSG00000283175	ENSG00000283175	chr3					13.5783	25.1903	10.0947	-1.23916	0.0015091	0.0107698
ENSG00000250802	ZBED3-AS1	chr5					38.6501	70.2311	29.1758	-1.23911	9.00399e-07	3.08361e-05
ENSG00000272758	WDR5B-DT	chr3					19.4586	35.7523	14.5704	-1.23903	6.07064e-05	0.00089877
ENSG00000166436	TRIM66	chr11			binding, intracellular, cell, nucleus, nucleoplasm, zinc ion binding, inclusion body, aggresome, membrane-enclosed lumen, nuclear lumen, ion binding, cation binding, organelle, membrane-bounded organelle, intracellular organelle, intracellular membrane-bounded organelle, organelle lumen, organelle part, intracellular part, nuclear part, intracellular organelle part, cell part, metal ion binding, …	GO:0005488, GO:0005622, GO:0005623, GO:0005634, GO:0005654, GO:0008270, GO:0016234, GO:0016235, GO:0031974, GO:0031981, GO:0043167, GO:0043169, GO:0043226, GO:0043227, GO:0043229, GO:0043231, GO:0043233, GO:0044422, GO:0044424, GO:0044428, GO:0044446, GO:0044464, GO:0046872, GO:0046914, GO:0070013	72.2578	130.5	54.7852	-1.23711	0.000268262	0.00287019
ENSG00000117616	RSRP1	chr1			binding, protein binding	GO:0005488, GO:0005515	161.474	290.613	122.732	-1.23684	1.11003e-06	3.62587e-05
ENSG00000283196	LSP1P5	chr2					8.24236	15.5874	6.03885	-1.23668	0.00862031	0.0395698
ENSG00000254911	SCARNA9	chr11					16.6296	30.5992	12.4387	-1.2335	0.000558061	0.00501949
ENSG00000250461	ENSG00000250461	chr5					8.028	15.1806	5.88221	-1.23332	0.0107025	0.0463629
ENSG00000262265	ENSG00000262265	chr17					16.6862	30.6861	12.4863	-1.23236	0.00109121	0.00843602
ENSG00000164900	GBX1	chr7			cell morphogenesis, cell morphogenesis involved in differentiation, system process, nucleic acid binding, DNA binding, binding, intracellular, cell, nucleus, nucleobase-containing compound metabolic process, transcription, DNA-templated, regulation of transcription, DNA-templated, cellular aromatic compound metabolic process, nitrogen compound metabolic process, movement of cell or subcellular co…	GO:0000902, GO:0000904, GO:0003008, GO:0003676, GO:0003677, GO:0005488, GO:0005622, GO:0005623, GO:0005634, GO:0006139, GO:0006351, GO:0006355, GO:0006725, GO:0006807, GO:0006928, GO:0006935, GO:0007275, GO:0007399, GO:0007409, GO:0007411, GO:0007417, GO:0007600, GO:0007610, GO:0007626, GO:0007628, GO:0008152, GO:0008344, GO:0009058, GO:0009059, GO:0009605, GO:0009653, GO:0009889, GO:0009987, GO:…	6.17111	11.8464	4.46853	-1.23214	0.00981156	0.0436533
ENSG00000231365	WARS2-AS1	chr1					104.251	187.494	79.2774	-1.23146	1.00855e-09	1.05481e-07
ENSG00000232486	DEPDC1P2	chr9					12.2657	22.7572	9.11826	-1.2314	0.00166552	0.0116211
ENSG00000255150	EID3	chr12			chromosome, telomeric region, condensed chromosome, binding, protein binding, intracellular, cell, nucleus, nucleoplasm, chromosome, cytoplasm, nucleobase-containing compound metabolic process, DNA metabolic process, DNA repair, DNA recombination, transcription, DNA-templated, regulation of transcription, DNA-templated, cellular protein modification process, cellular aromatic compound metabolic p…	GO:0000781, GO:0000793, GO:0005488, GO:0005515, GO:0005622, GO:0005623, GO:0005634, GO:0005654, GO:0005694, GO:0005737, GO:0006139, GO:0006259, GO:0006281, GO:0006310, GO:0006351, GO:0006355, GO:0006464, GO:0006725, GO:0006807, GO:0006950, GO:0006974, GO:0008152, GO:0009058, GO:0009059, GO:0009889, GO:0009987, GO:0010467, GO:0010468, GO:0010556, GO:0016070, GO:0016925, GO:0018130, GO:0018193, GO:…	15.3461	28.2719	11.4684	-1.23124	0.000849657	0.00696089
ENSG00000167524	RSKR	chr17			nucleotide binding, nucleoside binding, purine nucleoside binding, catalytic activity, protein kinase activity, binding, ATP binding, cellular protein modification process, protein phosphorylation, phosphorus metabolic process, phosphate-containing compound metabolic process, metabolic process, cellular process, kinase activity, phosphorylation, transferase activity, transferase activity, transfe…	GO:0000166, GO:0001882, GO:0001883, GO:0003824, GO:0004672, GO:0005488, GO:0005524, GO:0006464, GO:0006468, GO:0006793, GO:0006796, GO:0008152, GO:0009987, GO:0016301, GO:0016310, GO:0016740, GO:0016772, GO:0016773, GO:0017076, GO:0019538, GO:0030554, GO:0032549, GO:0032550, GO:0032553, GO:0032555, GO:0032559, GO:0035639, GO:0036094, GO:0036211, GO:0043170, GO:0043412, GO:0044237, GO:0044238, GO:…	32.3915	58.7867	24.473	-1.23086	0.000328972	0.00335445
ENSG00000124224	PPP4R1L	chr20					45.6898	82.591	34.6194	-1.23068	2.79378e-05	0.000486616
ENSG00000196268	ZNF493	chr19			nucleic acid binding transcription factor activity, nucleic acid binding, DNA binding, transcription factor activity, sequence-specific DNA binding, binding, intracellular, cell, nucleus, nucleobase-containing compound metabolic process, transcription, DNA-templated, regulation of transcription, DNA-templated, cellular aromatic compound metabolic process, nitrogen compound metabolic process, meta…	GO:0001071, GO:0003676, GO:0003677, GO:0003700, GO:0005488, GO:0005622, GO:0005623, GO:0005634, GO:0006139, GO:0006351, GO:0006355, GO:0006725, GO:0006807, GO:0008152, GO:0009058, GO:0009059, GO:0009889, GO:0009987, GO:0010467, GO:0010468, GO:0010556, GO:0016070, GO:0018130, GO:0019219, GO:0019222, GO:0019438, GO:0031323, GO:0031326, GO:0032774, GO:0034641, GO:0034645, GO:0034654, GO:0043167, GO:…	149.81	268.966	114.063	-1.23036	7.31599e-08	4.0684e-06
ENSG00000118432	CNR1	chr6	Neuroactive ligand-receptor interaction, Rap1 signaling pathway, Retrograde endocannabinoid signaling	hsa04080, hsa04015, hsa04723	reproduction, action potential, temperature homeostasis, fever generation, cell activation, response to molecule of bacterial origin, myeloid leukocyte activation, immune system process, inflammatory response to antigenic stimulus, acute inflammatory response to antigenic stimulus, acute inflammatory response, regulation of acute inflammatory response, positive regulation of acute inflammatory re…	GO:0000003, GO:0001508, GO:0001659, GO:0001660, GO:0001775, GO:0002237, GO:0002274, GO:0002376, GO:0002437, GO:0002438, GO:0002526, GO:0002673, GO:0002675, GO:0002682, GO:0002683, GO:0002684, GO:0002694, GO:0002695, GO:0002790, GO:0002791, GO:0002861, GO:0002863, GO:0002864, GO:0002866, GO:0003008, GO:0003013, GO:0004871, GO:0004872, GO:0004888, GO:0004930, GO:0004949, GO:0005488, GO:0005622, GO:…	6.96398	13.2544	5.07686	-1.23001	0.00581878	0.0296863
ENSG00000252396	RN7SKP195	chr1					20.2237	36.9717	15.1993	-1.22899	7.48899e-05	0.00106253
ENSG00000239665	ENSG00000239665	chr10					107.36	192.583	81.7926	-1.22538	4.7897e-10	5.62913e-08
ENSG00000229668	ENSG00000229668	chr10					13.7816	25.4018	10.2956	-1.22488	0.000300499	0.00312991
ENSG00000272894	MIOS-DT	chr7					17.1289	31.3471	12.8634	-1.22236	0.00191195	0.012826
ENSG00000179532	DNHD1	chr11			motor activity, microtubule motor activity, catalytic activity, extracellular region, intracellular, cell, cytoskeleton, microtubule associated complex, movement of cell or subcellular component, microtubule-based process, microtubule-based movement, cellular process, microtubule cytoskeleton, pyrophosphatase activity, hydrolase activity, hydrolase activity, acting on acid anhydrides, hydrolase a…	GO:0003774, GO:0003777, GO:0003824, GO:0005576, GO:0005622, GO:0005623, GO:0005856, GO:0005875, GO:0006928, GO:0007017, GO:0007018, GO:0009987, GO:0015630, GO:0016462, GO:0016787, GO:0016817, GO:0016818, GO:0017111, GO:0030286, GO:0031982, GO:0031988, GO:0032991, GO:0043226, GO:0043227, GO:0043228, GO:0043229, GO:0043230, GO:0043232, GO:0043234, GO:0044421, GO:0044422, GO:0044424, GO:0044430, GO:…	132.398	236.951	101.032	-1.22165	8.69786e-06	0.000193098
ENSG00000249740	OSMR-AS1	chr5					8.86925	16.601	6.54972	-1.22116	0.0060822	0.0307005
ENSG00000264538	SUZ12P1	chr17					47.603	85.6783	36.1803	-1.22113	8.4674e-08	4.55039e-06
ENSG00000270108	ENSG00000270108	chr14					6.64132	12.6246	4.84633	-1.22061	0.00851185	0.0392219
ENSG00000279281	ENSG00000279281	chr17					16.7599	30.6565	12.5909	-1.21987	0.0051258	0.0269966
ENSG00000253372	ENSG00000253372	chr8					14.886	27.3099	11.1589	-1.2193	0.00106251	0.00826044
ENSG00000198075	SULT1C4	chr2			catalytic activity, aryl sulfotransferase activity, intracellular, cell, cytoplasm, cytosol, nucleobase-containing compound metabolic process, purine nucleotide metabolic process, cellular aromatic compound metabolic process, nucleoside phosphate metabolic process, sulfur compound metabolic process, phosphorus metabolic process, phosphate-containing compound metabolic process, nitrogen compound m…	GO:0003824, GO:0004062, GO:0005622, GO:0005623, GO:0005737, GO:0005829, GO:0006139, GO:0006163, GO:0006725, GO:0006753, GO:0006790, GO:0006793, GO:0006796, GO:0006807, GO:0008146, GO:0008152, GO:0009116, GO:0009117, GO:0009119, GO:0009150, GO:0009259, GO:0009987, GO:0016740, GO:0016782, GO:0019637, GO:0019693, GO:0033865, GO:0033875, GO:0034032, GO:0034035, GO:0034641, GO:0042278, GO:0044237, GO:…	44.8096	80.5931	34.0745	-1.21802	8.79004e-08	4.68255e-06
ENSG00000111788	ENSG00000111788	chr12					14.3362	26.3087	10.7445	-1.21737	0.00122954	0.00926422
ENSG00000229419	RALGAPA1P1	chr9					13.601	24.9835	10.1862	-1.21588	0.000295897	0.00309391
ENSG00000258017	ENSG00000258017	chr12					17.6765	32.2295	13.3107	-1.21537	0.000179305	0.00209514
ENSG00000245384	CXXC4-AS1	chr4					8.68015	16.2114	6.42076	-1.21373	0.00733777	0.0353105
ENSG00000144596	GRIP2	chr3			structural molecule activity, binding, protein binding, intracellular, cell, cytoplasm, cytosol, plasma membrane, membrane, receptor signaling complex scaffold activity, protein complex scaffold, intracellular part, cytoplasmic part, cell part, cell periphery	GO:0005198, GO:0005488, GO:0005515, GO:0005622, GO:0005623, GO:0005737, GO:0005829, GO:0005886, GO:0016020, GO:0030159, GO:0032947, GO:0044424, GO:0044444, GO:0044464, GO:0071944	366.485	652.22	280.764	-1.21308	6.42255e-13	1.78578e-10
ENSG00000249592	ENSG00000249592	chr4					81.1348	144.993	61.9774	-1.21299	2.43035e-05	0.000435287
ENSG00000267731	ENSG00000267731	chr17					5.93151	11.3167	4.31597	-1.21221	0.00721411	0.0348753
ENSG00000262655	SPON1	chr11			binding, protein binding, extracellular region, proteinaceous extracellular matrix, extracellular space, intracellular, cell, cytoplasm, endoplasmic reticulum, endoplasmic reticulum lumen, carbohydrate metabolic process, cellular protein modification process, protein glycosylation, protein O-linked glycosylation, cell adhesion, metabolic process, biosynthetic process, macromolecule biosynthetic p…	GO:0005488, GO:0005515, GO:0005576, GO:0005578, GO:0005615, GO:0005622, GO:0005623, GO:0005737, GO:0005783, GO:0005788, GO:0005975, GO:0006464, GO:0006486, GO:0006493, GO:0007155, GO:0008152, GO:0009058, GO:0009059, GO:0009100, GO:0009101, GO:0009987, GO:0012505, GO:0019538, GO:0022610, GO:0031012, GO:0031974, GO:0034645, GO:0036065, GO:0036066, GO:0036211, GO:0043167, GO:0043169, GO:0043170, GO:…	123.891	220.914	94.7843	-1.21214	0.00194901	0.0130239
ENSG00000258727	ENSG00000258727	chr14					11.812	21.7615	8.82721	-1.21174	0.00615045	0.0309627
ENSG00000276649	ENSG00000276649	chr20					9.41874	17.5079	6.99199	-1.21152	0.0106195	0.0461211
ENSG00000261485	PAN3-AS1	chr13					10.1327	18.7569	7.54547	-1.20913	0.00682531	0.0334588
ENSG00000198393	ZNF26	chr12			nucleic acid binding transcription factor activity, nucleic acid binding, DNA binding, transcription factor activity, sequence-specific DNA binding, binding, protein binding, intracellular, cell, nucleus, nucleobase-containing compound metabolic process, transcription, DNA-templated, regulation of transcription, DNA-templated, cellular aromatic compound metabolic process, nitrogen compound metabo…	GO:0001071, GO:0003676, GO:0003677, GO:0003700, GO:0005488, GO:0005515, GO:0005622, GO:0005623, GO:0005634, GO:0006139, GO:0006351, GO:0006355, GO:0006725, GO:0006807, GO:0008152, GO:0009058, GO:0009059, GO:0009889, GO:0009987, GO:0010467, GO:0010468, GO:0010556, GO:0016070, GO:0018130, GO:0019219, GO:0019222, GO:0019438, GO:0031323, GO:0031326, GO:0032774, GO:0034641, GO:0034645, GO:0034654, GO:…	95.6181	170.437	73.1725	-1.20872	5.94838e-11	8.80669e-09
ENSG00000128487	SPECC1	chr17			intracellular, cell, nucleus, membrane, organelle, membrane-bounded organelle, intracellular organelle, intracellular membrane-bounded organelle, intracellular part, cell part	GO:0005622, GO:0005623, GO:0005634, GO:0016020, GO:0043226, GO:0043227, GO:0043229, GO:0043231, GO:0044424, GO:0044464	165.282	293.904	126.696	-1.20753	2.99899e-09	2.74607e-07
ENSG00000175164	ABO	chr9	Metabolic pathways, Glycosphingolipid biosynthesis - lacto and neolacto series	hsa01100, hsa00601	Golgi membrane, catalytic activity, glycoprotein-fucosylgalactoside alpha-N-acetylgalactosaminyltransferase activity, fucosylgalactoside 3-alpha-galactosyltransferase activity, binding, extracellular region, intracellular, cell, cytoplasm, Golgi apparatus, Golgi stack, carbohydrate metabolic process, cellular protein modification process, protein glycosylation, metabolic process, UDP-glycosyltran…	GO:0000139, GO:0003824, GO:0004380, GO:0004381, GO:0005488, GO:0005576, GO:0005622, GO:0005623, GO:0005737, GO:0005794, GO:0005795, GO:0005975, GO:0006464, GO:0006486, GO:0008152, GO:0008194, GO:0008376, GO:0008378, GO:0009058, GO:0009059, GO:0009100, GO:0009101, GO:0009987, GO:0012505, GO:0016020, GO:0016021, GO:0016740, GO:0016757, GO:0016758, GO:0019538, GO:0031090, GO:0031224, GO:0031984, GO:…	118.407	210.714	90.715	-1.20689	0.000274597	0.0029188
ENSG00000035115	SH3YL1	chr2			ruffle, binding, protein binding, phospholipid binding, cell, plasma membrane, lipid metabolic process, phospholipid metabolic process, glycerophospholipid metabolic process, phosphatidylinositol biosynthetic process, phosphorus metabolic process, phosphate-containing compound metabolic process, metabolic process, lipid binding, lipid biosynthetic process, phospholipid biosynthetic process, biosy…	GO:0001726, GO:0005488, GO:0005515, GO:0005543, GO:0005623, GO:0005886, GO:0006629, GO:0006644, GO:0006650, GO:0006661, GO:0006793, GO:0006796, GO:0008152, GO:0008289, GO:0008610, GO:0008654, GO:0009058, GO:0009987, GO:0016020, GO:0016043, GO:0019637, GO:0019899, GO:0019902, GO:0022607, GO:0030030, GO:0030031, GO:0031252, GO:0031253, GO:0031256, GO:0031344, GO:0031529, GO:0032587, GO:0035091, GO:…	83.2189	148.301	63.6942	-1.20652	5.71763e-12	1.20706e-09
ENSG00000143786	CNIH3	chr1			Golgi membrane, intracellular, cell, cytoplasm, endoplasmic reticulum, endoplasmic reticulum membrane, endoplasmic reticulum-Golgi intermediate compartment, Golgi apparatus, plasma membrane, integral component of plasma membrane, protein complex assembly, transport, ion transport, ER to Golgi vesicle-mediated transport, membrane budding, vesicle coating, vesicle targeting, organelle organization,…	GO:0000139, GO:0005622, GO:0005623, GO:0005737, GO:0005783, GO:0005789, GO:0005793, GO:0005794, GO:0005886, GO:0005887, GO:0006461, GO:0006810, GO:0006811, GO:0006888, GO:0006900, GO:0006901, GO:0006903, GO:0006996, GO:0007154, GO:0007165, GO:0007166, GO:0007215, GO:0007267, GO:0007268, GO:0007270, GO:0008328, GO:0009966, GO:0009987, GO:0010469, GO:0010646, GO:0012505, GO:0012506, GO:0012507, GO:…	6.35508	12.0292	4.65283	-1.20471	0.00904209	0.0410186
ENSG00000247137	ENSG00000247137	chr11					76.4119	136.116	58.5007	-1.20442	0.000133753	0.00166649
ENSG00000163806	SPDYA	chr2	Oocyte meiosis, Progesterone-mediated oocyte maturation	hsa04114, hsa04914	reproduction, regulation of cyclin-dependent protein serine/threonine kinase activity, G1/S transition of mitotic cell cycle, mitotic cell cycle, nuclear division, regulation of protein phosphorylation, positive regulation of protein phosphorylation, binding, protein binding, intracellular, cell, nucleus, cellular protein modification process, protein phosphorylation, phosphorus metabolic process…	GO:0000003, GO:0000079, GO:0000082, GO:0000278, GO:0000280, GO:0001932, GO:0001934, GO:0005488, GO:0005515, GO:0005622, GO:0005623, GO:0005634, GO:0006464, GO:0006468, GO:0006793, GO:0006796, GO:0006950, GO:0006974, GO:0006996, GO:0007049, GO:0007126, GO:0007140, GO:0007275, GO:0008152, GO:0008283, GO:0008284, GO:0009893, GO:0009987, GO:0010562, GO:0010604, GO:0016043, GO:0016310, GO:0019220, GO:…	9.10371	16.8954	6.76621	-1.2043	0.00937443	0.0421497
ENSG00000132781	MUTYH	chr1	Base excision repair	hsa03410	nucleic acid binding, DNA binding, catalytic activity, binding, protein binding, intracellular, cell, nucleus, nucleoplasm, cytoplasm, mitochondrion, nucleobase-containing compound metabolic process, DNA metabolic process, DNA repair, base-excision repair, base-excision repair, AP site formation, mismatch repair, DNA modification, cellular aromatic compound metabolic process, nitrogen compound me…	GO:0003676, GO:0003677, GO:0003824, GO:0005488, GO:0005515, GO:0005622, GO:0005623, GO:0005634, GO:0005654, GO:0005737, GO:0005739, GO:0006139, GO:0006259, GO:0006281, GO:0006284, GO:0006285, GO:0006298, GO:0006304, GO:0006725, GO:0006807, GO:0006950, GO:0006974, GO:0006979, GO:0008152, GO:0009987, GO:0016787, GO:0016798, GO:0016799, GO:0019104, GO:0031974, GO:0031981, GO:0032403, GO:0032404, GO:…	9.01003	16.7182	6.69757	-1.20276	0.00596889	0.0302962
ENSG00000107201	DDX58	chr9	Hepatitis C, RIG-I-like receptor signaling pathway, Cytosolic DNA-sensing pathway, Hepatitis B, Measles, Influenza A, Herpes simplex infection, Epstein-Barr virus infection, NF-kappa B signaling pathway	hsa05160, hsa04622, hsa04623, hsa05161, hsa05162, hsa05164, hsa05168, hsa05169, hsa04064	nucleotide binding, ruffle, cytokine production, regulation of cytokine production, negative regulation of cytokine production, positive regulation of cytokine production, nucleoside binding, purine nucleoside binding, activation of innate immune response, pattern recognition receptor signaling pathway, positive regulation of defense response to virus by host, immune effector process, activation …	GO:0000166, GO:0001726, GO:0001816, GO:0001817, GO:0001818, GO:0001819, GO:0001882, GO:0001883, GO:0002218, GO:0002221, GO:0002230, GO:0002252, GO:0002253, GO:0002376, GO:0002682, GO:0002684, GO:0002697, GO:0002753, GO:0002757, GO:0002758, GO:0002764, GO:0002831, GO:0003676, GO:0003677, GO:0003690, GO:0003723, GO:0003725, GO:0003727, GO:0003824, GO:0004386, GO:0005488, GO:0005515, GO:0005524, GO:…	28.8892	65.1955	27.7582	-1.20276	7.02881e-07	2.53973e-05
ENSG00000143341	HMCN1	chr1			system process, binding, calcium ion binding, extracellular region, proteinaceous extracellular matrix, basement membrane, intracellular, cell, cytoplasm, cell cortex, sensory perception, visual perception, cell junction, extracellular matrix, vesicle, membrane-bounded vesicle, multicellular organismal process, ion binding, cation binding, organelle, membrane-bounded organelle, extracellular orga…	GO:0003008, GO:0005488, GO:0005509, GO:0005576, GO:0005578, GO:0005604, GO:0005622, GO:0005623, GO:0005737, GO:0005938, GO:0007600, GO:0007601, GO:0030054, GO:0031012, GO:0031982, GO:0031988, GO:0032501, GO:0043167, GO:0043169, GO:0043226, GO:0043227, GO:0043230, GO:0044420, GO:0044421, GO:0044424, GO:0044444, GO:0044464, GO:0046872, GO:0050877, GO:0050896, GO:0050953, GO:0070062, GO:0071944, GO:…	455.892	807.706	350.348	-1.20272	5.78985e-06	0.000136655
ENSG00000259891	ENSG00000259891	chr8					20.0104	36.183	15.1587	-1.20233	4.30474e-05	0.000686121
ENSG00000256712	ENSG00000256712	chr12					7.62086	14.2565	5.63017	-1.20231	0.0083248	0.038547
ENSG00000188389	PDCD1	chr2	Cell adhesion molecules (CAMs), T cell receptor signaling pathway	hsa04514, hsa04660	cell activation, immune system process, tolerance induction, immune system development, regulation of tolerance induction, negative regulation of tolerance induction, regulation of immune system process, negative regulation of immune system process, positive regulation of immune system process, regulation of leukocyte activation, positive regulation of leukocyte activation, signal transducer acti…	GO:0001775, GO:0002376, GO:0002507, GO:0002520, GO:0002643, GO:0002644, GO:0002682, GO:0002683, GO:0002684, GO:0002694, GO:0002696, GO:0004871, GO:0005488, GO:0005515, GO:0005623, GO:0005886, GO:0006915, GO:0006955, GO:0006959, GO:0007154, GO:0007155, GO:0007159, GO:0007165, GO:0007275, GO:0008219, GO:0009897, GO:0009986, GO:0009987, GO:0010941, GO:0010942, GO:0012501, GO:0016020, GO:0016021, GO:…	9.5667	17.6965	7.12776	-1.20184	0.00828517	0.038465
ENSG00000183604	SMG1P5	chr16					12.7691	23.3622	9.59116	-1.20178	0.0115979	0.0491603
ENSG00000229036	VDAC1P8	chr6					8.73331	16.2181	6.48788	-1.2013	0.00388501	0.0219906
ENSG00000279555	ENSG00000279555	chr17					16.6104	30.1507	12.5484	-1.20114	0.00303281	0.0183028
ENSG00000121310	ECHDC2	chr1			catalytic activity, intracellular, cell, cytoplasm, mitochondrion, organic acid metabolic process, lipid metabolic process, fatty acid metabolic process, metabolic process, cellular process, lyase activity, carboxylic acid metabolic process, monocarboxylic acid metabolic process, organelle, membrane-bounded organelle, intracellular organelle, intracellular membrane-bounded organelle, oxoacid meta…	GO:0003824, GO:0005622, GO:0005623, GO:0005737, GO:0005739, GO:0006082, GO:0006629, GO:0006631, GO:0008152, GO:0009987, GO:0016829, GO:0019752, GO:0032787, GO:0043226, GO:0043227, GO:0043229, GO:0043231, GO:0043436, GO:0044237, GO:0044238, GO:0044255, GO:0044281, GO:0044424, GO:0044444, GO:0044464, GO:0044699, GO:0044710, GO:0044763, GO:0071704	331.43	586.901	254.788	-1.20062	3.42892e-10	4.20319e-08
ENSG00000273311	DGCR11	chr22					14.4274	26.2733	10.8736	-1.19973	0.00542081	0.0282114
ENSG00000235141	COX6CP17	chr10					6.07078	11.4938	4.44389	-1.1985	0.00733081	0.0352993
ENSG00000250903	GMDS-DT	chr6					150.542	266.735	115.685	-1.19819	2.47397e-14	1.02557e-11
ENSG00000273247	RAB33B-AS1	chr4					54.1617	96.4168	41.4852	-1.19721	4.0976e-07	1.66533e-05
ENSG00000238018	ENSG00000238018	chr2					11.846	21.6796	8.89592	-1.19649	0.00102227	0.00802336
ENSG00000215386	MIR99AHG	chr21					394.551	696.438	303.985	-1.19333	1.67477e-13	5.53402e-11
ENSG00000115525	ST3GAL5	chr2	Metabolic pathways, Glycosphingolipid biosynthesis - ganglio series	hsa01100, hsa00604	Golgi membrane, ganglioside metabolic process, ganglioside biosynthetic process, catalytic activity, beta-galactoside (CMP) alpha-2,3-sialyltransferase activity, neolactotetraosylceramide alpha-2,3-sialyltransferase activity, intracellular, cell, cytoplasm, Golgi apparatus, plasma membrane, integral component of plasma membrane, carbohydrate metabolic process, cellular protein modification proces…	GO:0000139, GO:0001573, GO:0001574, GO:0003824, GO:0003836, GO:0004513, GO:0005622, GO:0005623, GO:0005737, GO:0005794, GO:0005886, GO:0005887, GO:0005975, GO:0006464, GO:0006486, GO:0006487, GO:0006629, GO:0006643, GO:0006664, GO:0006665, GO:0006672, GO:0006687, GO:0006688, GO:0006807, GO:0008152, GO:0008373, GO:0008610, GO:0009058, GO:0009059, GO:0009100, GO:0009101, GO:0009247, GO:0009311, GO:…	56.0455	99.5507	42.994	-1.19255	0.000375483	0.0037238
ENSG00000274471	HERC2P7	chr15					23.151	41.5483	17.6318	-1.19134	1.81097e-05	0.000345814
ENSG00000288075	ENSG00000288075	chr4					11.6684	21.3072	8.7768	-1.19008	0.000759869	0.00636481
ENSG00000150636	CCDC102B	chr18					89.1144	157.672	68.5472	-1.18998	2.94906e-08	1.93215e-06
ENSG00000122966	CIT	chr12			nucleotide binding, mitotic cell cycle, nuclear division, cytokinesis, nucleoside binding, purine nucleoside binding, catalytic activity, protein kinase activity, protein serine/threonine kinase activity, binding, protein binding, ATP binding, intracellular, cell, cytoplasm, cytosol, cellular protein modification process, protein phosphorylation, phosphorus metabolic process, phosphate-containing…	GO:0000166, GO:0000278, GO:0000280, GO:0000910, GO:0001882, GO:0001883, GO:0003824, GO:0004672, GO:0004674, GO:0005488, GO:0005515, GO:0005524, GO:0005622, GO:0005623, GO:0005737, GO:0005829, GO:0006464, GO:0006468, GO:0006793, GO:0006796, GO:0006996, GO:0007049, GO:0007067, GO:0007154, GO:0007165, GO:0007275, GO:0007399, GO:0008152, GO:0009987, GO:0010564, GO:0016020, GO:0016043, GO:0016301, GO:…	39.1944	69.766	30.0229	-1.18972	0.0017616	0.0120997
ENSG00000124549	BTN2A3P	chr6					26.3327	47.1215	20.0961	-1.18971	0.000532956	0.00485474
ENSG00000186166	CENATAC	chr11					103.927	183.72	79.9889	-1.18954	1.95686e-08	1.3686e-06
ENSG00000215022	ENSG00000215022	chr6					8.01692	14.8739	5.95984	-1.18953	0.0117222	0.049567
ENSG00000167615	LENG8	chr19			binding, protein binding	GO:0005488, GO:0005515	431.085	759.646	332.517	-1.18946	3.7572e-06	9.79274e-05
ENSG00000112562	SMOC2	chr6			binding, calcium ion binding, glycosaminoglycan binding, extracellular region, proteinaceous extracellular matrix, basement membrane, interstitial matrix, cell communication, cell adhesion, signal transduction, heparin binding, cellular process, regulation of cell-substrate adhesion, positive regulation of cell-substrate adhesion, cellular component organization, biological adhesion, signaling, r…	GO:0005488, GO:0005509, GO:0005539, GO:0005576, GO:0005578, GO:0005604, GO:0005614, GO:0007154, GO:0007155, GO:0007165, GO:0008201, GO:0009987, GO:0010810, GO:0010811, GO:0016043, GO:0022610, GO:0023052, GO:0030155, GO:0030198, GO:0031012, GO:0031589, GO:0043062, GO:0043167, GO:0043169, GO:0044420, GO:0044421, GO:0044699, GO:0044700, GO:0044763, GO:0045785, GO:0046872, GO:0048518, GO:0050789, GO:…	167.801	296.051	129.326	-1.18859	5.89649e-14	2.27864e-11
ENSG00000244041	LINC01011	chr6					10.4712	19.1809	7.85829	-1.18789	0.00700177	0.0340883
ENSG00000267672	ENSG00000267672	chr19					5.99791	11.3109	4.40401	-1.18784	0.00857159	0.0394017
ENSG00000255471	ENSG00000255471	chr11					66.4318	117.595	51.0828	-1.18717	4.03335e-10	4.84002e-08
[truncated: 25,193 more rows]

## Sheet: Fig 4e
Ensembl gene id	Ensembl gene	Ensembl chr	KEGG PATHWAY terms	KEGG PATHWAY ids	Gene Ontology terms	Gene Ontology ids	baseMean	baseMeanA (B-prePEA_septum)	baseMeanB (B-prePEA_RV)	log2FoldChange B-prePEA_RV/B-prePEA_septum	pvalue	padj
ENSG00000286530	ENSG00000286530	chr2					8.07152	0	16.143	4.09955	1.36048e-06	0.00021999
[truncated: 21,708 more rows]

## Sheet: Fig 4f
Ensembl gene id	Ensembl gene	Ensembl chr	KEGG PATHWAY terms	KEGG PATHWAY ids	Gene Ontology terms	Gene Ontology ids	baseMean	baseMeanA (B-prePEA_RV)	baseMeanB (B-postPEA_septum)	log2FoldChange B-postPEA_septum/B-prePEA_RV	pvalue	padj
[truncated: 20,239 more rows]

[truncated: 1 more sheets: Fig 4i]
