# Supplementary material for: Transcriptional changes of the extracellular matrix in chronic thromboembolic pulmonary hypertension govern right ventricle remodeling and recovery
Source: Nat Cardiovasc Res. 2025 Jul 4;4(7):857–75. doi: 10.1038/s44161-025-00672-8 (PMC12259468; doi:10.1038/s44161-025-00672-8)
Supplement: Supplementary file 7 — Statistical source data. [file 44161_2025_672_MOESM7_ESM.xlsx]

## Sheet: Fig 5a
Confirmatory cohort (B-prePEA_RV, n = 21)
Moderate risk group (B-prePEAm_RV, n = 9)
Intermediate risk group (B-prePEAi_RV, n = 8)
Severe risk group (B-prePEAs_RV, n = 4)
Confirmatory cohort (B-postPEA_septum, n = 21)
Moderate risk group (B-postPEAm_septum, n = 9)
Intermediate risk group (B-postPEAi_septum, n = 8)
Severe risk group (B-postPEAs_septum, n = 4)
DESeq2:
filter threshold for significance: basemean >= 5, -0.585 <= log2fc >= 0.585, fdr <= 0.05
Contrasting group: B-postPEA_septm versus B-prePEA_RV: 1492 DEGs
Contrasting group: B-postPEAm_septm versus B-prePEAm_RV: 1082 DEGs
Contrasting group: B-postPEAi_septm versus B-prePEAi_RV: 701 DEGs
Contrasting group: B-postPEAs_septm versus B-prePEAs_RV: 1026 DEGs

## Sheet: Fig 5c
ensid	Ensembl.gene	Ensembl.chr	KEGG.PATHWAY.terms	KEGG.PATHWAY.ids	Gene.Ontology.terms	Gene.Ontology.ids	baseMean	log2FoldChange	pvalue	padj
ENSG00000277411	5S_rRNA	chr6					0.502308	0.376358	0.587789	1
ENSG00000285776	5S_rRNA	chrX					0.181194	-0.279241	0.825902	1
ENSG00000271394	7SK	chr17					0.335606	-0.00497677	0.994322	1
ENSG00000274303	7SK	chr11					1.90144	-0.221808	0.518319	0.699296
ENSG00000121410	A1BG	chr19			platelet degranulation, extracellular region, extracellular space, intracellular, cell, cytoplasm, transport, exocytosis, cellular process, endomembrane system, cytoplasmic, membrane-bounded vesicle, vesicle-mediated transport, secretory granule, platelet alpha granule, platelet alpha granule lumen, cytoplasmic vesicle, membrane-enclosed lumen, vesicle, vesicle lumen, membrane-bounded vesicle, se…	GO:0002576, GO:0005576, GO:0005615, GO:0005622, GO:0005623, GO:0005737, GO:0006810, GO:0006887, GO:0009987, GO:0012505, GO:0016023, GO:0016192, GO:0030141, GO:0031091, GO:0031093, GO:0031410, GO:0031974, GO:0031982, GO:0031983, GO:0031988, GO:0032940, GO:0034774, GO:0043226, GO:0043227, GO:0043229, GO:0043230, GO:0043231, GO:0043233, GO:0044421, GO:0044422, GO:0044424, GO:0044433, GO:0044444, GO:…	0.670218	0.351287	0.614597	0.773755
ENSG00000268895	A1BG-AS1	chr19					7.46159	0.206945	0.327353	0.530516
ENSG00000148584	A1CF	chr10			nucleotide binding, nucleic acid binding, RNA binding, single-stranded RNA binding, binding, protein binding, intracellular, cell, nucleus, nucleoplasm, cytoplasm, endoplasmic reticulum, nucleobase-containing compound metabolic process, RNA processing, mRNA processing, cellular aromatic compound metabolic process, nitrogen compound metabolic process, metabolic process, RNA modification, cellular …	GO:0000166, GO:0003676, GO:0003723, GO:0003727, GO:0005488, GO:0005515, GO:0005622, GO:0005623, GO:0005634, GO:0005654, GO:0005737, GO:0005783, GO:0006139, GO:0006396, GO:0006397, GO:0006725, GO:0006807, GO:0008152, GO:0009451, GO:0009987, GO:0010467, GO:0012505, GO:0016070, GO:0016071, GO:0016553, GO:0016554, GO:0016556, GO:0030895, GO:0031647, GO:0031974, GO:0031981, GO:0032991, GO:0034641, GO:…	0.316102	0.297355	0.744364	1
ENSG00000175899	A2M	chr12	Complement and coagulation cascades	hsa04610	complement activation, lectin pathway, regulation of complement activation, lectin pathway, negative regulation of complement activation, lectin pathway, protease binding, immune effector process, activation of immune response, immune system process, acute inflammatory response, platelet degranulation, regulation of acute inflammatory response, regulation of immune system process, negative regula…	GO:0001867, GO:0001868, GO:0001869, GO:0002020, GO:0002252, GO:0002253, GO:0002376, GO:0002526, GO:0002576, GO:0002673, GO:0002682, GO:0002683, GO:0002684, GO:0002697, GO:0002698, GO:0002920, GO:0002921, GO:0004857, GO:0004866, GO:0004867, GO:0005096, GO:0005102, GO:0005488, GO:0005515, GO:0005576, GO:0005615, GO:0005622, GO:0005623, GO:0005737, GO:0005829, GO:0006508, GO:0006810, GO:0006887, GO:…	1287.86	0.167016	0.0232084	0.0823145
ENSG00000245105	A2M-AS1	chr12					34.4185	0.38576	0.000505577	0.0039046
ENSG00000166535	A2ML1	chr12			enzyme inhibitor activity, endopeptidase inhibitor activity, serine-type endopeptidase inhibitor activity, extracellular region, extracellular space, proteolysis, metabolic process, negative regulation of metabolic process, cellular process, negative regulation of peptidase activity, negative regulation of macromolecule metabolic process, negative regulation of endopeptidase activity, regulation …	GO:0004857, GO:0004866, GO:0004867, GO:0005576, GO:0005615, GO:0006508, GO:0008152, GO:0009892, GO:0009987, GO:0010466, GO:0010605, GO:0010951, GO:0019222, GO:0019538, GO:0030162, GO:0030234, GO:0030414, GO:0031323, GO:0031324, GO:0031982, GO:0031988, GO:0032268, GO:0032269, GO:0043086, GO:0043170, GO:0043226, GO:0043227, GO:0043230, GO:0044092, GO:0044237, GO:0044238, GO:0044260, GO:0044267, GO:…	0.835367	-1.156	0.0521209	0.150225
ENSG00000256661	A2ML1-AS1	chr12					0.229262	0.429103	0.70836	1
ENSG00000256069	A2MP1	chr12					3.12063	0.0615949	0.843792	0.919423
ENSG00000184389	A3GALT2	chr1			intracellular, cell, cytoplasm, Golgi apparatus, carbohydrate metabolic process, lipid metabolic process, membrane lipid metabolic process, glycolipid metabolic process, sphingolipid metabolic process, glycosphingolipid metabolic process, glycosphingolipid biosynthetic process, nitrogen compound metabolic process, metabolic process, lipid biosynthetic process, biosynthetic process, glycolipid bio…	GO:0005622, GO:0005623, GO:0005737, GO:0005794, GO:0005975, GO:0006629, GO:0006643, GO:0006664, GO:0006665, GO:0006687, GO:0006688, GO:0006807, GO:0008152, GO:0008610, GO:0009058, GO:0009247, GO:0009987, GO:0012505, GO:0016020, GO:0016021, GO:0030148, GO:0030258, GO:0030259, GO:0031224, GO:0031982, GO:0043226, GO:0043227, GO:0043229, GO:0043231, GO:0044237, GO:0044238, GO:0044249, GO:0044255, GO:…	0.342469	-0.249795	0.75834	1
ENSG00000128274	A4GALT	chr22	Metabolic pathways, Glycosphingolipid biosynthesis - globo series	hsa01100, hsa00603	Golgi membrane, globoside metabolic process, globoside biosynthetic process, catalytic activity, binding, extracellular region, intracellular, cell, cytoplasm, Golgi apparatus, carbohydrate metabolic process, cellular protein modification process, protein glycosylation, lipid metabolic process, membrane lipid metabolic process, glycolipid metabolic process, sphingolipid metabolic process, glycosp…	GO:0000139, GO:0001575, GO:0001576, GO:0003824, GO:0005488, GO:0005576, GO:0005622, GO:0005623, GO:0005737, GO:0005794, GO:0005975, GO:0006464, GO:0006486, GO:0006629, GO:0006643, GO:0006664, GO:0006665, GO:0006687, GO:0006688, GO:0006807, GO:0007009, GO:0008152, GO:0008194, GO:0008378, GO:0008610, GO:0009058, GO:0009059, GO:0009100, GO:0009101, GO:0009247, GO:0009987, GO:0010256, GO:0012505, GO:…	107.445	-0.0160081	0.866718	0.931846
ENSG00000094914	AAAS	chr12	RNA transport	hsa03013	reproduction, mitotic cell cycle, system process, intracellular, cell, nucleus, nuclear envelope, nuclear pore, nucleoplasm, cytoplasm, centrosome, microtubule organizing center, cytoskeleton, nucleobase-containing compound metabolic process, RNA localization, RNA export from nucleus, mRNA export from nucleus, tRNA export from nucleus, cellular protein modification process, cellular aromatic comp…	GO:0000003, GO:0000278, GO:0003008, GO:0005622, GO:0005623, GO:0005634, GO:0005635, GO:0005643, GO:0005654, GO:0005737, GO:0005813, GO:0005815, GO:0005856, GO:0006139, GO:0006403, GO:0006405, GO:0006406, GO:0006409, GO:0006464, GO:0006725, GO:0006807, GO:0006810, GO:0006913, GO:0006950, GO:0006996, GO:0006997, GO:0006998, GO:0007049, GO:0007077, GO:0007610, GO:0007611, GO:0007612, GO:0008104, GO:…	97.7789	0.0805041	0.2331	0.426673
ENSG00000081760	AACS	chr12	Butanoate metabolism, Valine, leucine and isoleucine degradation	hsa00650, hsa00280	nucleotide binding, cellular glucose homeostasis, nucleoside binding, purine nucleoside binding, liver development, peptide secretion, regulation of peptide secretion, positive regulation of peptide secretion, catalytic activity, binding, protein binding, ATP binding, intracellular, cell, cytoplasm, cytosol, organic acid metabolic process, lipid metabolic process, fatty acid metabolic process, tr…	GO:0000166, GO:0001678, GO:0001882, GO:0001883, GO:0001889, GO:0002790, GO:0002791, GO:0002793, GO:0003824, GO:0005488, GO:0005515, GO:0005524, GO:0005622, GO:0005623, GO:0005737, GO:0005829, GO:0006082, GO:0006629, GO:0006631, GO:0006810, GO:0006950, GO:0007154, GO:0007267, GO:0007275, GO:0007584, GO:0008104, GO:0008152, GO:0009058, GO:0009306, GO:0009605, GO:0009719, GO:0009743, GO:0009746, GO:…	88.2885	-0.218179	0.00654125	0.0307633
ENSG00000114771	AADAC	chr3			catalytic activity, triglyceride lipase activity, intracellular, cell, cytoplasm, endoplasmic reticulum, endoplasmic reticulum membrane, lipid metabolic process, neutral lipid metabolic process, acylglycerol metabolic process, triglyceride metabolic process, xenobiotic metabolic process, metabolic process, catabolic process, response to xenobiotic stimulus, positive regulation of metabolic proces…	GO:0003824, GO:0004806, GO:0005622, GO:0005623, GO:0005737, GO:0005783, GO:0005789, GO:0006629, GO:0006638, GO:0006639, GO:0006641, GO:0006805, GO:0008152, GO:0009056, GO:0009410, GO:0009893, GO:0009894, GO:0009896, GO:0009987, GO:0010896, GO:0010898, GO:0012505, GO:0016020, GO:0016021, GO:0016042, GO:0016298, GO:0016787, GO:0016788, GO:0017171, GO:0019213, GO:0019216, GO:0019222, GO:0019433, GO:…	0.168147	-0.26639	0.85481	1
ENSG00000197953	AADACL2	chr3			catalytic activity, extracellular region, metabolic process, membrane, integral component of membrane, hydrolase activity, hydrolase activity, acting on ester bonds, intrinsic component of membrane, membrane part, carboxylic ester hydrolase activity	GO:0003824, GO:0005576, GO:0008152, GO:0016020, GO:0016021, GO:0016787, GO:0016788, GO:0031224, GO:0044425, GO:0052689	0.110895	0.146804	0.932009	1
ENSG00000242908	AADACL2-AS1	chr3					0.104659	0.559858	0.749127	1
ENSG00000240602	AADACP1	chr3					2.71512	0.973203	0.0845178	0.212709
ENSG00000109576	AADAT	chr4	Metabolic pathways, Lysine degradation, Biosynthesis of amino acids, 2-Oxocarboxylic acid metabolism, Tryptophan metabolism, Lysine biosynthesis	hsa01100, hsa00310, hsa01230, hsa01210, hsa00380, hsa00300	catalytic activity, binding, protein binding, intracellular, cell, cytoplasm, mitochondrion, mitochondrial matrix, organic acid metabolic process, acetyl-CoA metabolic process, 2-oxoglutarate metabolic process, cellular amino acid metabolic process, glutamate metabolic process, lysine metabolic process, lysine catabolic process, tryptophan metabolic process, tryptophan catabolic process, cellular…	GO:0003824, GO:0005488, GO:0005515, GO:0005622, GO:0005623, GO:0005737, GO:0005739, GO:0005759, GO:0006082, GO:0006084, GO:0006103, GO:0006520, GO:0006536, GO:0006553, GO:0006554, GO:0006568, GO:0006569, GO:0006576, GO:0006586, GO:0006637, GO:0006725, GO:0006732, GO:0006790, GO:0006807, GO:0008152, GO:0008483, GO:0009056, GO:0009058, GO:0009063, GO:0009064, GO:0009066, GO:0009068, GO:0009072, GO:…	16.4774	0.427329	0.00179063	0.0109617
ENSG00000103591	AAGAB	chr15			binding, protein binding, intracellular, cell, nucleus, nucleoplasm, cytoplasm, cytosol, transport, protein localization, protein transport, membrane-enclosed lumen, nuclear lumen, macromolecule localization, organelle, membrane-bounded organelle, intracellular organelle, intracellular membrane-bounded organelle, organelle lumen, organelle part, intracellular part, nuclear part, cytoplasmic part,…	GO:0005488, GO:0005515, GO:0005622, GO:0005623, GO:0005634, GO:0005654, GO:0005737, GO:0005829, GO:0006810, GO:0008104, GO:0015031, GO:0031974, GO:0031981, GO:0033036, GO:0043226, GO:0043227, GO:0043229, GO:0043231, GO:0043233, GO:0044422, GO:0044424, GO:0044428, GO:0044444, GO:0044446, GO:0044464, GO:0045184, GO:0051179, GO:0051234, GO:0070013, GO:0071702	93.8152	-0.241939	0.000676472	0.0049844
ENSG00000115977	AAK1	chr2			nucleotide binding, nucleoside binding, purine nucleoside binding, catalytic activity, protein kinase activity, protein serine/threonine kinase activity, receptor binding, Notch binding, binding, protein binding, ATP binding, intracellular, cell, cytoplasm, plasma membrane, clathrin-coated pit, cellular protein modification process, protein phosphorylation, phosphorus metabolic process, phosphate…	GO:0000166, GO:0001882, GO:0001883, GO:0003824, GO:0004672, GO:0004674, GO:0005102, GO:0005112, GO:0005488, GO:0005515, GO:0005524, GO:0005622, GO:0005623, GO:0005737, GO:0005886, GO:0005905, GO:0006464, GO:0006468, GO:0006793, GO:0006796, GO:0006810, GO:0006897, GO:0006898, GO:0007154, GO:0007165, GO:0007166, GO:0007219, GO:0008104, GO:0008152, GO:0008593, GO:0009966, GO:0009967, GO:0009987, GO:…	1010.52	-0.122275	0.0966205	0.233841
ENSG00000087884	AAMDC	chr11			binding, protein binding, intracellular, cell, cytoplasm, nucleobase-containing compound metabolic process, transcription, DNA-templated, regulation of transcription, DNA-templated, regulation of transcription from RNA polymerase II promoter, transcription from RNA polymerase II promoter, cellular aromatic compound metabolic process, nitrogen compound metabolic process, apoptotic process, metabol…	GO:0005488, GO:0005515, GO:0005622, GO:0005623, GO:0005737, GO:0006139, GO:0006351, GO:0006355, GO:0006357, GO:0006366, GO:0006725, GO:0006807, GO:0006915, GO:0008152, GO:0008219, GO:0009058, GO:0009059, GO:0009889, GO:0009891, GO:0009893, GO:0009987, GO:0010467, GO:0010468, GO:0010556, GO:0010557, GO:0010604, GO:0010628, GO:0010941, GO:0012501, GO:0016070, GO:0018130, GO:0019219, GO:0019222, GO:…	36.6544	-0.0647965	0.618972	0.776366
ENSG00000127837	AAMP	chr2			angiogenesis, blood vessel development, ameboidal-type cell migration, vasculature development, binding, glycosaminoglycan binding, extracellular region, intracellular, cell, cytoplasm, cytoskeleton, plasma membrane, movement of cell or subcellular component, multicellular organism development, heparin binding, anatomical structure morphogenesis, cell surface, cellular process, regulation of endo…	GO:0001525, GO:0001568, GO:0001667, GO:0001944, GO:0005488, GO:0005539, GO:0005576, GO:0005622, GO:0005623, GO:0005737, GO:0005856, GO:0005886, GO:0006928, GO:0007275, GO:0008201, GO:0009653, GO:0009986, GO:0009987, GO:0010594, GO:0010595, GO:0010631, GO:0010632, GO:0010634, GO:0014812, GO:0014909, GO:0015630, GO:0016020, GO:0016477, GO:0030154, GO:0030334, GO:0030335, GO:0032501, GO:0032502, GO:…	71.4218	-0.148379	0.0217413	0.0783202
ENSG00000129673	AANAT	chr17	Metabolic pathways, Tryptophan metabolism	hsa01100, hsa00380	catalytic activity, aralkylamine N-acetyltransferase activity, arylamine N-acetyltransferase activity, binding, protein binding, intracellular, cell, cytoplasm, cytosol, cellular protein modification process, protein acetylation, N-terminal protein amino acid acetylation, cellular biogenic amine metabolic process, indolalkylamine metabolic process, cellular aromatic compound metabolic process, ni…	GO:0003824, GO:0004059, GO:0004060, GO:0005488, GO:0005515, GO:0005622, GO:0005623, GO:0005737, GO:0005829, GO:0006464, GO:0006473, GO:0006474, GO:0006576, GO:0006586, GO:0006725, GO:0006807, GO:0007623, GO:0008080, GO:0008152, GO:0009058, GO:0009308, GO:0009309, GO:0009314, GO:0009416, GO:0009628, GO:0009648, GO:0009719, GO:0009725, GO:0009987, GO:0010033, GO:0010035, GO:0010038, GO:0010043, GO:…	0.196258	-0.965972	0.342603	1
ENSG00000131043	AAR2	chr20			spliceosomal tri-snRNP complex assembly, RNA splicing, via transesterification reactions, RNA splicing, via transesterification reactions with bulged adenosine as nucleophile, spliceosomal snRNP assembly, mRNA splicing, via spliceosome, nucleobase-containing compound metabolic process, RNA processing, mRNA processing, cellular aromatic compound metabolic process, nitrogen compound metabolic proce…	GO:0000244, GO:0000375, GO:0000377, GO:0000387, GO:0000398, GO:0006139, GO:0006396, GO:0006397, GO:0006725, GO:0006807, GO:0008152, GO:0008380, GO:0009987, GO:0010467, GO:0016043, GO:0016070, GO:0016071, GO:0022607, GO:0022613, GO:0022618, GO:0034622, GO:0034641, GO:0043170, GO:0043933, GO:0044085, GO:0044237, GO:0044238, GO:0044260, GO:0046483, GO:0065003, GO:0071704, GO:0071826, GO:0071840, GO:…	50.8813	-0.0759784	0.327841	0.53093
ENSG00000205002	AARD	chr8			multicellular organism development, respiratory tube development, lung development, multicellular organismal process, developmental process, tube development, single-organism process, single-multicellular organism process, single-organism developmental process, animal organ development, system development, anatomical structure development, respiratory system development	GO:0007275, GO:0030323, GO:0030324, GO:0032501, GO:0032502, GO:0035295, GO:0044699, GO:0044707, GO:0044767, GO:0048513, GO:0048731, GO:0048856, GO:0060541	0.340741	-0.461336	0.526296	1
ENSG00000090861	AARS1	chr16	Aminoacyl-tRNA biosynthesis	hsa00970	tRNA binding, nucleotide binding, response to acid chemical, nucleoside binding, purine nucleoside binding, hair follicle development, aminoacyl-tRNA editing activity, system process, nucleic acid binding, RNA binding, catalytic activity, aminoacyl-tRNA ligase activity, alanine-tRNA ligase activity, binding, ATP binding, extracellular region, intracellular, cell, cytoplasm, cytosol, organic acid …	GO:0000049, GO:0000166, GO:0001101, GO:0001882, GO:0001883, GO:0001942, GO:0002161, GO:0003008, GO:0003676, GO:0003723, GO:0003824, GO:0004812, GO:0004813, GO:0005488, GO:0005524, GO:0005576, GO:0005622, GO:0005623, GO:0005737, GO:0005829, GO:0006082, GO:0006139, GO:0006396, GO:0006399, GO:0006400, GO:0006412, GO:0006414, GO:0006417, GO:0006418, GO:0006419, GO:0006448, GO:0006450, GO:0006457, GO:…	239.299	-0.0634307	0.294224	0.497118
ENSG00000124608	AARS2	chr6	Aminoacyl-tRNA biosynthesis	hsa00970	tRNA binding, nucleotide binding, mitochondrial RNA metabolic process, nucleoside binding, purine nucleoside binding, nucleic acid binding, RNA binding, catalytic activity, aminoacyl-tRNA ligase activity, alanine-tRNA ligase activity, binding, ATP binding, intracellular, cell, cytoplasm, mitochondrion, organic acid metabolic process, nucleobase-containing compound metabolic process, RNA processin…	GO:0000049, GO:0000166, GO:0000959, GO:0001882, GO:0001883, GO:0003676, GO:0003723, GO:0003824, GO:0004812, GO:0004813, GO:0005488, GO:0005524, GO:0005622, GO:0005623, GO:0005737, GO:0005739, GO:0006082, GO:0006139, GO:0006396, GO:0006399, GO:0006400, GO:0006412, GO:0006418, GO:0006419, GO:0006461, GO:0006518, GO:0006520, GO:0006725, GO:0006807, GO:0006996, GO:0007005, GO:0008033, GO:0008152, GO:…	60.5543	0.221991	0.00580363	0.0281142
ENSG00000266967	AARSD1	chr17			tRNA binding, nucleotide binding, nucleoside binding, purine nucleoside binding, aminoacyl-tRNA editing activity, Ser-tRNA(Ala) hydrolase activity, nucleic acid binding, RNA binding, catalytic activity, aminoacyl-tRNA ligase activity, alanine-tRNA ligase activity, binding, protein binding, ATP binding, intracellular, cell, nucleus, cytoplasm, organic acid metabolic process, nucleobase-containing …	GO:0000049, GO:0000166, GO:0001882, GO:0001883, GO:0002161, GO:0002196, GO:0003676, GO:0003723, GO:0003824, GO:0004812, GO:0004813, GO:0005488, GO:0005515, GO:0005524, GO:0005622, GO:0005623, GO:0005634, GO:0005737, GO:0006082, GO:0006139, GO:0006399, GO:0006412, GO:0006414, GO:0006417, GO:0006418, GO:0006419, GO:0006448, GO:0006450, GO:0006518, GO:0006520, GO:0006725, GO:0006807, GO:0008152, GO:…	5.95714	0.291492	0.169017	0.344311
ENSG00000234969	AARSD1P1	chrX					0.451824	-1.22825	0.17397	1
ENSG00000157426	AASDH	chr4			nucleotide binding, nucleoside binding, purine nucleoside binding, catalytic activity, binding, ATP binding, organic acid metabolic process, lipid metabolic process, fatty acid metabolic process, metabolic process, cellular process, ligase activity, ligase activity, forming carbon-sulfur bonds, acid-thiol ligase activity, purine nucleotide binding, carboxylic acid metabolic process, adenyl nucleo…	GO:0000166, GO:0001882, GO:0001883, GO:0003824, GO:0005488, GO:0005524, GO:0006082, GO:0006629, GO:0006631, GO:0008152, GO:0009987, GO:0016874, GO:0016877, GO:0016878, GO:0017076, GO:0019752, GO:0030554, GO:0032549, GO:0032550, GO:0032553, GO:0032555, GO:0032559, GO:0032787, GO:0035639, GO:0036094, GO:0043436, GO:0044237, GO:0044238, GO:0044255, GO:0044281, GO:0044699, GO:0044710, GO:0044763, GO:…	47.0917	0.16401	0.0724969	0.1909
ENSG00000149313	AASDHPPT	chr11	Pantothenate and CoA biosynthesis	hsa00770	magnesium ion binding, catalytic activity, binding, protein binding, extracellular region, intracellular, cell, cytoplasm, cytosol, organic acid metabolic process, cellular amino acid metabolic process, lysine metabolic process, coenzyme metabolic process, vitamin metabolic process, water-soluble vitamin metabolic process, nitrogen compound metabolic process, metabolic process, cellular amino aci…	GO:0000287, GO:0003824, GO:0005488, GO:0005515, GO:0005576, GO:0005622, GO:0005623, GO:0005737, GO:0005829, GO:0006082, GO:0006520, GO:0006553, GO:0006732, GO:0006766, GO:0006767, GO:0006807, GO:0008152, GO:0008652, GO:0008897, GO:0009058, GO:0009066, GO:0009067, GO:0009085, GO:0009987, GO:0015939, GO:0016053, GO:0016740, GO:0016772, GO:0016780, GO:0019752, GO:0019878, GO:0031982, GO:0031988, GO:…	148.815	-0.120002	0.0401031	0.12365
ENSG00000008311	AASS	chr7	Metabolic pathways, Lysine degradation	hsa01100, hsa00310	catalytic activity, saccharopine dehydrogenase activity, intracellular, cell, cytoplasm, mitochondrion, mitochondrial matrix, organic acid metabolic process, acetyl-CoA metabolic process, protein complex assembly, cellular amino acid metabolic process, lysine metabolic process, lysine catabolic process, acyl-CoA metabolic process, coenzyme metabolic process, sulfur compound metabolic process, nit…	GO:0003824, GO:0004753, GO:0005622, GO:0005623, GO:0005737, GO:0005739, GO:0005759, GO:0006082, GO:0006084, GO:0006461, GO:0006520, GO:0006553, GO:0006554, GO:0006637, GO:0006732, GO:0006790, GO:0006807, GO:0008152, GO:0009056, GO:0009063, GO:0009066, GO:0009068, GO:0009987, GO:0016043, GO:0016054, GO:0016491, GO:0016645, GO:0016646, GO:0019474, GO:0019477, GO:0019752, GO:0022607, GO:0031974, GO:…	553.671	-0.594373	4.78538e-16	6.1658e-14
ENSG00000215458	AATBC	chr21					2.6828	0.401049	0.288468	0.491208
ENSG00000275700	AATF	chr17			mitotic cell cycle, nucleic acid binding transcription factor activity, nucleic acid binding, transcription factor activity, sequence-specific DNA binding, RNA binding, binding, protein binding, intracellular, cell, nucleus, nucleolus, cytoplasm, Golgi apparatus, centrosome, microtubule organizing center, cytoskeleton, adherens junction, cell-substrate adherens junction, focal adhesion, nucleobas…	GO:0000278, GO:0001071, GO:0003676, GO:0003700, GO:0003723, GO:0005488, GO:0005515, GO:0005622, GO:0005623, GO:0005634, GO:0005730, GO:0005737, GO:0005794, GO:0005813, GO:0005815, GO:0005856, GO:0005912, GO:0005924, GO:0005925, GO:0006139, GO:0006351, GO:0006355, GO:0006357, GO:0006366, GO:0006725, GO:0006801, GO:0006807, GO:0006915, GO:0006950, GO:0006974, GO:0007049, GO:0007155, GO:0007275, GO:…	115.209	-0.167413	0.00538507	0.0265245
ENSG00000181409	AATK	chr17			nucleotide binding, nucleoside binding, purine nucleoside binding, catalytic activity, protein kinase activity, protein serine/threonine kinase activity, binding, protein binding, ATP binding, intracellular, cell, cytoplasm, cellular protein modification process, protein phosphorylation, phosphorus metabolic process, phosphate-containing compound metabolic process, metabolic process, cellular pro…	GO:0000166, GO:0001882, GO:0001883, GO:0003824, GO:0004672, GO:0004674, GO:0005488, GO:0005515, GO:0005524, GO:0005622, GO:0005623, GO:0005737, GO:0006464, GO:0006468, GO:0006793, GO:0006796, GO:0008152, GO:0009987, GO:0016020, GO:0016021, GO:0016301, GO:0016310, GO:0016740, GO:0016772, GO:0016773, GO:0017076, GO:0019538, GO:0030554, GO:0031224, GO:0032549, GO:0032550, GO:0032553, GO:0032555, GO:…	26.2357	-0.781463	1.45044e-06	2.64182e-05
ENSG00000281376	ABALON	chr20					6.88159	-0.771766	0.00909877	0.0399591
ENSG00000183044	ABAT	chr16	Metabolic pathways, Butanoate metabolism, GABAergic synapse, Alanine, aspartate and glutamate metabolism, beta-Alanine metabolism, Propanoate metabolism, Valine, leucine and isoleucine degradation	hsa01100, hsa00650, hsa04727, hsa00250, hsa00410, hsa00640, hsa00280	reproduction, regulation of neurotransmitter levels, temperature homeostasis, response to hypoxia, cell activation, peptide secretion, regulation of peptide secretion, positive regulation of peptide secretion, system process, muscle system process, circulatory system process, catalytic activity, 4-aminobutyrate transaminase activity, binding, protein binding, extracellular region, intracellular, …	GO:0000003, GO:0001505, GO:0001659, GO:0001666, GO:0001775, GO:0002790, GO:0002791, GO:0002793, GO:0003008, GO:0003012, GO:0003013, GO:0003824, GO:0003867, GO:0005488, GO:0005515, GO:0005576, GO:0005622, GO:0005623, GO:0005737, GO:0005739, GO:0005759, GO:0006082, GO:0006520, GO:0006584, GO:0006725, GO:0006807, GO:0006810, GO:0006811, GO:0006820, GO:0006835, GO:0006865, GO:0006936, GO:0006937, GO:…	112.221	0.19855	0.192244	0.375333
ENSG00000165029	ABCA1	chr9	ABC transporters, Fat digestion and absorption	hsa02010, hsa04975	SNARE binding, nucleotide binding, response to acid chemical, cytokine production, nucleoside binding, purine nucleoside binding, response to molecule of bacterial origin, peptide secretion, catalytic activity, signal transducer activity, receptor activity, transmembrane signaling receptor activity, receptor binding, transporter activity, lipid transporter activity, binding, steroid binding, prot…	GO:0000149, GO:0000166, GO:0001101, GO:0001816, GO:0001882, GO:0001883, GO:0002237, GO:0002790, GO:0003824, GO:0004871, GO:0004872, GO:0004888, GO:0005102, GO:0005215, GO:0005319, GO:0005488, GO:0005496, GO:0005515, GO:0005524, GO:0005543, GO:0005548, GO:0005576, GO:0005615, GO:0005622, GO:0005623, GO:0005737, GO:0005783, GO:0005789, GO:0005794, GO:0005886, GO:0005887, GO:0006066, GO:0006139, GO:…	285.812	-0.186975	0.128973	0.286457
ENSG00000154263	ABCA10	chr17	ABC transporters	hsa02010	nucleotide binding, nucleoside binding, purine nucleoside binding, catalytic activity, transporter activity, binding, ATP binding, intracellular, cell, transport, lipid transport, lipid localization, primary active transmembrane transporter activity, P-P-bond-hydrolysis-driven transmembrane transporter activity, membrane, integral component of membrane, pyrophosphatase activity, hydrolase activit…	GO:0000166, GO:0001882, GO:0001883, GO:0003824, GO:0005215, GO:0005488, GO:0005524, GO:0005622, GO:0005623, GO:0006810, GO:0006869, GO:0010876, GO:0015399, GO:0015405, GO:0016020, GO:0016021, GO:0016462, GO:0016787, GO:0016817, GO:0016818, GO:0016820, GO:0016887, GO:0017076, GO:0017111, GO:0022804, GO:0022857, GO:0030554, GO:0031224, GO:0032549, GO:0032550, GO:0032553, GO:0032555, GO:0032559, GO:…	285.926	0.419115	0.000199471	0.00178258
ENSG00000251595	ABCA11P	chr4					12.8955	0.0591919	0.691582	0.826303
ENSG00000144452	ABCA12	chr2	ABC transporters	hsa02010	nucleotide binding, nucleoside binding, purine nucleoside binding, tissue homeostasis, catalytic activity, receptor binding, transporter activity, lipid transporter activity, binding, protein binding, ATP binding, intracellular, cell, cytoplasm, mitochondrion, mitochondrial envelope, mitochondrial inner membrane, cytosol, plasma membrane, transport, lipid transport, exocytosis, plasma membrane or…	GO:0000166, GO:0001882, GO:0001883, GO:0001894, GO:0003824, GO:0005102, GO:0005215, GO:0005319, GO:0005488, GO:0005515, GO:0005524, GO:0005622, GO:0005623, GO:0005737, GO:0005739, GO:0005740, GO:0005743, GO:0005829, GO:0005886, GO:0006810, GO:0006869, GO:0006887, GO:0007009, GO:0007275, GO:0008104, GO:0008544, GO:0009888, GO:0009913, GO:0009987, GO:0010256, GO:0010874, GO:0010875, GO:0010876, GO:…	0.256142	0.813944	0.635524	1
ENSG00000179869	ABCA13	chr7	ABC transporters	hsa02010	nucleotide binding, nucleoside binding, purine nucleoside binding, catalytic activity, transporter activity, binding, ATP binding, intracellular, cell, transport, lipid transport, lipid localization, primary active transmembrane transporter activity, P-P-bond-hydrolysis-driven transmembrane transporter activity, organophosphate ester transport, organic hydroxy compound transport, phospholipid tra…	GO:0000166, GO:0001882, GO:0001883, GO:0003824, GO:0005215, GO:0005488, GO:0005524, GO:0005622, GO:0005623, GO:0006810, GO:0006869, GO:0010876, GO:0015399, GO:0015405, GO:0015748, GO:0015850, GO:0015914, GO:0015918, GO:0016020, GO:0016021, GO:0016462, GO:0016787, GO:0016817, GO:0016818, GO:0016820, GO:0016887, GO:0017076, GO:0017111, GO:0022804, GO:0022857, GO:0030301, GO:0030554, GO:0031224, GO:…	0.912124	0.614942	0.226184	0.418226
ENSG00000238098	ABCA17P	chr16					1.51928	0.447182	0.346264	0.549513
ENSG00000107331	ABCA2	chr9	ABC transporters, Lysosome	hsa02010, hsa04142	nucleotide binding, lytic vacuole, nucleoside binding, purine nucleoside binding, catalytic activity, transporter activity, binding, ATP binding, intracellular, cell, cytoplasm, lysosome, lysosomal membrane, endosome, vacuole, vacuolar membrane, microtubule organizing center, cytoskeleton, plasma membrane, nucleobase-containing compound metabolic process, transcription, DNA-templated, regulation …	GO:0000166, GO:0000323, GO:0001882, GO:0001883, GO:0003824, GO:0005215, GO:0005488, GO:0005524, GO:0005622, GO:0005623, GO:0005737, GO:0005764, GO:0005765, GO:0005768, GO:0005773, GO:0005774, GO:0005815, GO:0005856, GO:0005886, GO:0006139, GO:0006351, GO:0006355, GO:0006357, GO:0006366, GO:0006629, GO:0006725, GO:0006807, GO:0006810, GO:0006869, GO:0008152, GO:0009058, GO:0009059, GO:0009719, GO:…	154.026	0.0788569	0.369629	0.570459
ENSG00000167972	ABCA3	chr16	ABC transporters	hsa02010	nucleotide binding, nucleoside binding, purine nucleoside binding, catalytic activity, transporter activity, lipid transporter activity, binding, ATP binding, extracellular region, extracellular space, intracellular, cell, cytoplasm, plasma membrane, transport, lipid transport, metabolic process, response to endogenous stimulus, response to hormone, cellular process, response to organic substance…	GO:0000166, GO:0001882, GO:0001883, GO:0003824, GO:0005215, GO:0005319, GO:0005488, GO:0005524, GO:0005576, GO:0005615, GO:0005622, GO:0005623, GO:0005737, GO:0005886, GO:0006810, GO:0006869, GO:0008152, GO:0009719, GO:0009725, GO:0009987, GO:0010033, GO:0010876, GO:0012505, GO:0012506, GO:0014070, GO:0015399, GO:0015405, GO:0016020, GO:0016021, GO:0016023, GO:0016462, GO:0016787, GO:0016817, GO:…	66.1703	0.239682	0.00677476	0.0316051
ENSG00000198691	ABCA4	chr1	ABC transporters	hsa02010	nucleotide binding, retinoid metabolic process, photoreceptor outer segment, nucleoside binding, purine nucleoside binding, tissue homeostasis, retina homeostasis, system process, catalytic activity, phospholipid-translocating ATPase activity, transporter activity, lipid transporter activity, eye pigment precursor transporter activity, binding, ATP binding, phospholipid transporter activity, intr…	GO:0000166, GO:0001523, GO:0001750, GO:0001882, GO:0001883, GO:0001894, GO:0001895, GO:0003008, GO:0003824, GO:0004012, GO:0005215, GO:0005319, GO:0005395, GO:0005488, GO:0005524, GO:0005548, GO:0005622, GO:0005623, GO:0005886, GO:0005887, GO:0005929, GO:0006629, GO:0006649, GO:0006720, GO:0006721, GO:0006810, GO:0006869, GO:0007154, GO:0007165, GO:0007600, GO:0007601, GO:0007602, GO:0007603, GO:…	1.68496	0.665329	0.110651	0.257569
ENSG00000154265	ABCA5	chr17	ABC transporters	hsa02010	Golgi membrane, nucleotide binding, lytic vacuole, nucleoside binding, purine nucleoside binding, catalytic activity, transporter activity, binding, ATP binding, intracellular, cell, cytoplasm, lysosome, lysosomal membrane, endosome, late endosome, vacuole, vacuolar membrane, Golgi apparatus, transport, lipid transport, cellular process, endosome membrane, macrophage derived foam cell differentia…	GO:0000139, GO:0000166, GO:0000323, GO:0001882, GO:0001883, GO:0003824, GO:0005215, GO:0005488, GO:0005524, GO:0005622, GO:0005623, GO:0005737, GO:0005764, GO:0005765, GO:0005768, GO:0005770, GO:0005773, GO:0005774, GO:0005794, GO:0006810, GO:0006869, GO:0009987, GO:0010008, GO:0010742, GO:0010743, GO:0010745, GO:0010876, GO:0012505, GO:0015399, GO:0015405, GO:0015850, GO:0015918, GO:0016020, GO:…	307.493	-0.24391	0.00014803	0.00139939
ENSG00000154262	ABCA6	chr17	ABC transporters	hsa02010	nucleotide binding, nucleoside binding, purine nucleoside binding, catalytic activity, transporter activity, binding, ATP binding, intracellular, cell, transport, lipid transport, lipid localization, primary active transmembrane transporter activity, P-P-bond-hydrolysis-driven transmembrane transporter activity, membrane, integral component of membrane, pyrophosphatase activity, hydrolase activit…	GO:0000166, GO:0001882, GO:0001883, GO:0003824, GO:0005215, GO:0005488, GO:0005524, GO:0005622, GO:0005623, GO:0006810, GO:0006869, GO:0010876, GO:0015399, GO:0015405, GO:0016020, GO:0016021, GO:0016462, GO:0016787, GO:0016817, GO:0016818, GO:0016820, GO:0016887, GO:0017076, GO:0017111, GO:0022804, GO:0022857, GO:0030554, GO:0031224, GO:0032549, GO:0032550, GO:0032553, GO:0032555, GO:0032559, GO:…	647.375	-0.16823	0.0488931	0.143439
ENSG00000064687	ABCA7	chr19	ABC transporters	hsa02010	Golgi membrane, MAPK cascade, nucleotide binding, ruffle, nucleoside binding, purine nucleoside binding, phagocytic cup, regulation of protein phosphorylation, positive regulation of protein phosphorylation, system process, catalytic activity, signal transducer activity, receptor activity, transmembrane signaling receptor activity, transporter activity, lipid transporter activity, binding, ATP bi…	GO:0000139, GO:0000165, GO:0000166, GO:0001726, GO:0001882, GO:0001883, GO:0001891, GO:0001932, GO:0001934, GO:0003008, GO:0003824, GO:0004871, GO:0004872, GO:0004888, GO:0005215, GO:0005319, GO:0005488, GO:0005524, GO:0005548, GO:0005622, GO:0005623, GO:0005737, GO:0005768, GO:0005769, GO:0005773, GO:0005774, GO:0005794, GO:0005886, GO:0006464, GO:0006468, GO:0006518, GO:0006793, GO:0006796, GO:…	19.4018	0.0604159	0.696033	0.829003
ENSG00000141338	ABCA8	chr17	ABC transporters	hsa02010	nucleotide binding, nucleoside binding, purine nucleoside binding, catalytic activity, transporter activity, binding, ATP binding, intracellular, cell, cytoplasm, mitochondrion, mitochondrial envelope, mitochondrial inner membrane, plasma membrane, transport, drug transmembrane transport, lipid transport, xenobiotic-transporting ATPase activity, lipid localization, drug transmembrane transporter …	GO:0000166, GO:0001882, GO:0001883, GO:0003824, GO:0005215, GO:0005488, GO:0005524, GO:0005622, GO:0005623, GO:0005737, GO:0005739, GO:0005740, GO:0005743, GO:0005886, GO:0006810, GO:0006855, GO:0006869, GO:0008559, GO:0010876, GO:0015238, GO:0015399, GO:0015405, GO:0015893, GO:0016020, GO:0016021, GO:0016462, GO:0016787, GO:0016817, GO:0016818, GO:0016820, GO:0016887, GO:0017076, GO:0017111, GO:…	702.15	0.605874	2.19649e-11	1.24974e-09
ENSG00000154258	ABCA9	chr17	ABC transporters	hsa02010	nucleotide binding, nucleoside binding, purine nucleoside binding, catalytic activity, transporter activity, binding, ATP binding, intracellular, cell, cytoplasm, mitochondrion, mitochondrial envelope, mitochondrial inner membrane, transport, lipid transport, lipid localization, primary active transmembrane transporter activity, P-P-bond-hydrolysis-driven transmembrane transporter activity, membr…	GO:0000166, GO:0001882, GO:0001883, GO:0003824, GO:0005215, GO:0005488, GO:0005524, GO:0005622, GO:0005623, GO:0005737, GO:0005739, GO:0005740, GO:0005743, GO:0006810, GO:0006869, GO:0010876, GO:0015399, GO:0015405, GO:0016020, GO:0016021, GO:0016462, GO:0016787, GO:0016817, GO:0016818, GO:0016820, GO:0016887, GO:0017076, GO:0017111, GO:0019866, GO:0022804, GO:0022857, GO:0030554, GO:0031090, GO:…	433.671	0.140748	0.078909	0.203042
ENSG00000231749	ABCA9-AS1	chr17					2.35955	0.440074	0.226351	0.418428
ENSG00000085563	ABCB1	chr7	MicroRNAs in cancer, ABC transporters, Bile secretion	hsa05206, hsa02010, hsa04976	G2/M transition of mitotic cell cycle, nucleotide binding, mitotic cell cycle, nucleoside binding, purine nucleoside binding, immune system process, antigen processing and presentation of peptide antigen via MHC class Ib, antigen processing and presentation of peptide antigen via MHC class I, antigen processing and presentation via MHC class Ib, antigen processing and presentation of endogenous p…	GO:0000086, GO:0000166, GO:0000278, GO:0001882, GO:0001883, GO:0002376, GO:0002428, GO:0002474, GO:0002475, GO:0002476, GO:0002477, GO:0002478, GO:0002481, GO:0002483, GO:0002484, GO:0002485, GO:0002488, GO:0002489, GO:0002577, GO:0002579, GO:0002583, GO:0002585, GO:0002589, GO:0002591, GO:0002682, GO:0002684, GO:0003824, GO:0005215, GO:0005488, GO:0005515, GO:0005524, GO:0005576, GO:0005623, GO:…	41.6046	-0.656946	0.00179793	0.0109925
ENSG00000135776	ABCB10	chr1	ABC transporters	hsa02010	nucleotide binding, nucleoside binding, purine nucleoside binding, catalytic activity, transporter activity, binding, protein binding, ATP binding, intracellular, cell, cytoplasm, mitochondrion, mitochondrial envelope, mitochondrial inner membrane, transport, primary active transmembrane transporter activity, P-P-bond-hydrolysis-driven transmembrane transporter activity, membrane, integral compon…	GO:0000166, GO:0001882, GO:0001883, GO:0003824, GO:0005215, GO:0005488, GO:0005515, GO:0005524, GO:0005622, GO:0005623, GO:0005737, GO:0005739, GO:0005740, GO:0005743, GO:0006810, GO:0015399, GO:0015405, GO:0016020, GO:0016021, GO:0016462, GO:0016787, GO:0016817, GO:0016818, GO:0016820, GO:0016887, GO:0017076, GO:0017111, GO:0019866, GO:0022804, GO:0022857, GO:0030554, GO:0031090, GO:0031224, GO:…	54.1347	-0.0595808	0.518408	0.699296
ENSG00000274099	ABCB10P1	chr15					0.242593	0.0500879	0.968795	1
ENSG00000260053	ABCB10P4	chr15					0.126473	0.00794737	0.995711	1
ENSG00000073734	ABCB11	chr2	ABC transporters, Endocrine resistance, Bile secretion	hsa02010, hsa01522, hsa04976	nucleotide binding, nucleoside binding, purine nucleoside binding, catalytic activity, transporter activity, lipid transporter activity, organic acid transmembrane transporter activity, binding, ATP binding, extracellular region, cell, plasma membrane, integral component of plasma membrane, cell-cell junction, organic acid metabolic process, lipid metabolic process, steroid biosynthetic process, …	GO:0000166, GO:0001882, GO:0001883, GO:0003824, GO:0005215, GO:0005319, GO:0005342, GO:0005488, GO:0005524, GO:0005576, GO:0005623, GO:0005886, GO:0005887, GO:0005911, GO:0006082, GO:0006629, GO:0006694, GO:0006699, GO:0006810, GO:0006811, GO:0006812, GO:0006814, GO:0006820, GO:0006869, GO:0008028, GO:0008152, GO:0008202, GO:0008206, GO:0008324, GO:0008554, GO:0008610, GO:0009058, GO:0009987, GO:…	0.519679	-1.03609	0.12647	1
ENSG00000005471	ABCB4	chr7	ABC transporters, Bile secretion	hsa02010, hsa04976	nucleotide binding, response to acid chemical, nucleoside binding, purine nucleoside binding, immune system process, antigen processing and presentation of peptide antigen via MHC class Ib, antigen processing and presentation of peptide antigen via MHC class I, antigen processing and presentation via MHC class Ib, antigen processing and presentation of endogenous peptide antigen via MHC class Ib,…	GO:0000166, GO:0001101, GO:0001882, GO:0001883, GO:0002376, GO:0002428, GO:0002474, GO:0002475, GO:0002476, GO:0002477, GO:0002478, GO:0002481, GO:0002483, GO:0002484, GO:0002485, GO:0002488, GO:0002489, GO:0002577, GO:0002579, GO:0002583, GO:0002585, GO:0002589, GO:0002591, GO:0002682, GO:0002684, GO:0003824, GO:0004012, GO:0005215, GO:0005319, GO:0005488, GO:0005515, GO:0005524, GO:0005548, GO:…	75.6723	0.338806	0.00293796	0.0163345
ENSG00000004846	ABCB5	chr7	ABC transporters	hsa02010	nucleotide binding, eye development, nucleoside binding, purine nucleoside binding, immune system process, antigen processing and presentation of peptide antigen via MHC class Ib, antigen processing and presentation of peptide antigen via MHC class I, antigen processing and presentation via MHC class Ib, antigen processing and presentation of endogenous peptide antigen via MHC class Ib, antigen p…	GO:0000166, GO:0001654, GO:0001882, GO:0001883, GO:0002376, GO:0002428, GO:0002474, GO:0002475, GO:0002476, GO:0002477, GO:0002478, GO:0002481, GO:0002483, GO:0002484, GO:0002485, GO:0002488, GO:0002489, GO:0002577, GO:0002579, GO:0002583, GO:0002585, GO:0002589, GO:0002591, GO:0002682, GO:0002684, GO:0003824, GO:0005215, GO:0005488, GO:0005524, GO:0005623, GO:0005886, GO:0005887, GO:0006810, GO:…	0.234171	0.129874	0.915391	1
ENSG00000115657	ABCB6	chr2	ABC transporters	hsa02010	Golgi membrane, nucleotide binding, nucleoside binding, purine nucleoside binding, catalytic activity, transporter activity, binding, ATP binding, extracellular region, intracellular, cell, cytoplasm, mitochondrion, mitochondrial envelope, mitochondrial outer membrane, mitochondrial inner membrane, endosome, vacuole, vacuolar membrane, endoplasmic reticulum, endoplasmic reticulum membrane, Golgi …	GO:0000139, GO:0000166, GO:0001882, GO:0001883, GO:0003824, GO:0005215, GO:0005488, GO:0005524, GO:0005576, GO:0005622, GO:0005623, GO:0005737, GO:0005739, GO:0005740, GO:0005741, GO:0005743, GO:0005768, GO:0005773, GO:0005774, GO:0005783, GO:0005789, GO:0005794, GO:0005886, GO:0006725, GO:0006778, GO:0006779, GO:0006807, GO:0006810, GO:0006873, GO:0006875, GO:0006879, GO:0007275, GO:0007399, GO:…	5.68872	0.450282	0.041549	0.127127
ENSG00000131269	ABCB7	chrX	ABC transporters	hsa02010	nucleotide binding, nucleoside binding, purine nucleoside binding, catalytic activity, transporter activity, binding, ATP binding, intracellular, cell, cytoplasm, mitochondrion, mitochondrial envelope, mitochondrial inner membrane, transport, cellular ion homeostasis, cellular metal ion homeostasis, cellular iron ion homeostasis, cellular process, heme transporter activity, primary active transme…	GO:0000166, GO:0001882, GO:0001883, GO:0003824, GO:0005215, GO:0005488, GO:0005524, GO:0005622, GO:0005623, GO:0005737, GO:0005739, GO:0005740, GO:0005743, GO:0006810, GO:0006873, GO:0006875, GO:0006879, GO:0009987, GO:0015232, GO:0015399, GO:0015405, GO:0015886, GO:0016020, GO:0016021, GO:0016462, GO:0016787, GO:0016817, GO:0016818, GO:0016820, GO:0016887, GO:0017076, GO:0017111, GO:0019725, GO:…	185.332	-0.174235	0.000215617	0.00190381
ENSG00000197150	ABCB8	chr7	ABC transporters	hsa02010	nucleotide binding, nucleoside binding, purine nucleoside binding, catalytic activity, transporter activity, binding, ATP binding, intracellular, cell, nucleus, nucleolus, cytoplasm, mitochondrion, mitochondrial envelope, mitochondrial inner membrane, plasma membrane, transport, primary active transmembrane transporter activity, P-P-bond-hydrolysis-driven transmembrane transporter activity, membr…	GO:0000166, GO:0001882, GO:0001883, GO:0003824, GO:0005215, GO:0005488, GO:0005524, GO:0005622, GO:0005623, GO:0005634, GO:0005730, GO:0005737, GO:0005739, GO:0005740, GO:0005743, GO:0005886, GO:0006810, GO:0015399, GO:0015405, GO:0016020, GO:0016021, GO:0016462, GO:0016787, GO:0016817, GO:0016818, GO:0016820, GO:0016887, GO:0017076, GO:0017111, GO:0019866, GO:0022804, GO:0022857, GO:0030554, GO:…	73.8018	0.223113	0.0105282	0.0448063
ENSG00000150967	ABCB9	chr12	ABC transporters, Lysosome	hsa02010, hsa04142	nucleotide binding, lytic vacuole, nucleoside binding, purine nucleoside binding, immune system process, antigen processing and presentation of peptide antigen via MHC class Ib, antigen processing and presentation of peptide antigen via MHC class I, antigen processing and presentation via MHC class Ib, antigen processing and presentation of endogenous peptide antigen via MHC class Ib, antigen pro…	GO:0000166, GO:0000323, GO:0001882, GO:0001883, GO:0002376, GO:0002428, GO:0002474, GO:0002475, GO:0002476, GO:0002477, GO:0002478, GO:0002481, GO:0002483, GO:0002484, GO:0002485, GO:0002488, GO:0002489, GO:0002577, GO:0002579, GO:0002583, GO:0002585, GO:0002589, GO:0002591, GO:0002682, GO:0002684, GO:0003824, GO:0005215, GO:0005488, GO:0005515, GO:0005524, GO:0005622, GO:0005623, GO:0005737, GO:…	22.7335	-0.0477357	0.701366	0.832545
ENSG00000103222	ABCC1	chr16	Sphingolipid signaling pathway, MicroRNAs in cancer, ABC transporters, Vitamin digestion and absorption	hsa04071, hsa05206, hsa02010, hsa04977	nucleotide binding, nucleoside binding, purine nucleoside binding, catalytic activity, transporter activity, binding, ATP binding, extracellular region, cell, plasma membrane, integral component of plasma membrane, organic acid metabolic process, lipid metabolic process, fatty acid metabolic process, icosanoid metabolic process, leukotriene metabolic process, cellular aromatic compound metabolic …	GO:0000166, GO:0001882, GO:0001883, GO:0003824, GO:0005215, GO:0005488, GO:0005524, GO:0005576, GO:0005623, GO:0005886, GO:0005887, GO:0006082, GO:0006629, GO:0006631, GO:0006690, GO:0006691, GO:0006725, GO:0006766, GO:0006767, GO:0006807, GO:0006810, GO:0006811, GO:0006820, GO:0008152, GO:0008509, GO:0009235, GO:0009987, GO:0015075, GO:0015235, GO:0015399, GO:0015405, GO:0015420, GO:0015889, GO:…	189.218	-0.300806	0.000148639	0.00140351
ENSG00000124574	ABCC10	chr6	ABC transporters	hsa02010	nucleotide binding, lytic vacuole, nucleoside binding, purine nucleoside binding, catalytic activity, transporter activity, binding, ATP binding, intracellular, cell, cytoplasm, lysosome, lysosomal membrane, vacuole, vacuolar membrane, plasma membrane, transport, ion transport, anion transport, anion transmembrane transporter activity, ion transmembrane transporter activity, primary active transm…	GO:0000166, GO:0000323, GO:0001882, GO:0001883, GO:0003824, GO:0005215, GO:0005488, GO:0005524, GO:0005622, GO:0005623, GO:0005737, GO:0005764, GO:0005765, GO:0005773, GO:0005774, GO:0005886, GO:0006810, GO:0006811, GO:0006820, GO:0008509, GO:0015075, GO:0015399, GO:0015405, GO:0016020, GO:0016021, GO:0016462, GO:0016787, GO:0016817, GO:0016818, GO:0016820, GO:0016887, GO:0017076, GO:0017111, GO:…	57.784	0.212936	0.00879491	0.0388911
ENSG00000121270	ABCC11	chr16	ABC transporters	hsa02010	nucleotide binding, nucleoside binding, purine nucleoside binding, catalytic activity, transporter activity, binding, ATP binding, extracellular region, cell, plasma membrane, integral component of plasma membrane, transport, ion transport, anion transport, nucleotide transport, anion transmembrane transporter activity, organic anion transmembrane transporter activity, ion transmembrane transport…	GO:0000166, GO:0001882, GO:0001883, GO:0003824, GO:0005215, GO:0005488, GO:0005524, GO:0005576, GO:0005623, GO:0005886, GO:0005887, GO:0006810, GO:0006811, GO:0006820, GO:0006862, GO:0008509, GO:0008514, GO:0015075, GO:0015215, GO:0015216, GO:0015399, GO:0015405, GO:0015605, GO:0015711, GO:0015748, GO:0015865, GO:0015931, GO:0015932, GO:0016020, GO:0016021, GO:0016462, GO:0016787, GO:0016817, GO:…	1.97766	-0.115873	0.771742	0.875173
ENSG00000140798	ABCC12	chr16	ABC transporters	hsa02010	nucleotide binding, nucleoside binding, purine nucleoside binding, catalytic activity, transporter activity, binding, ATP binding, intracellular, cell, cytoplasm, mitochondrion, transport, primary active transmembrane transporter activity, P-P-bond-hydrolysis-driven transmembrane transporter activity, membrane, integral component of membrane, pyrophosphatase activity, hydrolase activity, hydrolas…	GO:0000166, GO:0001882, GO:0001883, GO:0003824, GO:0005215, GO:0005488, GO:0005524, GO:0005622, GO:0005623, GO:0005737, GO:0005739, GO:0006810, GO:0015399, GO:0015405, GO:0016020, GO:0016021, GO:0016462, GO:0016787, GO:0016817, GO:0016818, GO:0016820, GO:0016887, GO:0017076, GO:0017111, GO:0022804, GO:0022857, GO:0030554, GO:0031224, GO:0032549, GO:0032550, GO:0032553, GO:0032555, GO:0032559, GO:…	0.433258	0.705899	0.366517	1
ENSG00000243064	ABCC13	chr21					0.346076	-0.50567	0.592533	1
ENSG00000023839	ABCC2	chr10	ABC transporters, Bile secretion, Platinum drug resistance	hsa02010, hsa04976, hsa01524	nucleotide binding, response to acid chemical, nucleoside binding, purine nucleoside binding, catalytic activity, transporter activity, dicarboxylic acid transmembrane transporter activity, organic acid transmembrane transporter activity, binding, protein binding, ATP binding, cell, plasma membrane, integral component of plasma membrane, cell-cell junction, transport, ion transport, anion transpo…	GO:0000166, GO:0001101, GO:0001882, GO:0001883, GO:0003824, GO:0005215, GO:0005310, GO:0005342, GO:0005488, GO:0005515, GO:0005524, GO:0005623, GO:0005886, GO:0005887, GO:0005911, GO:0006810, GO:0006811, GO:0006820, GO:0006835, GO:0006855, GO:0006869, GO:0006873, GO:0006950, GO:0006979, GO:0008509, GO:0008514, GO:0009266, GO:0009408, GO:0009628, GO:0009719, GO:0009914, GO:0009986, GO:0009987, GO:…	3.9278	-0.0142772	0.959209	0.980797
ENSG00000108846	ABCC3	chr17	ABC transporters, Bile secretion	hsa02010, hsa04976	nucleotide binding, nucleoside binding, purine nucleoside binding, catalytic activity, transporter activity, lipid transporter activity, organic acid transmembrane transporter activity, binding, ATP binding, cell, plasma membrane, integral component of plasma membrane, transport, ion transport, anion transport, lipid transport, monocarboxylic acid transmembrane transporter activity, anion transme…	GO:0000166, GO:0001882, GO:0001883, GO:0003824, GO:0005215, GO:0005319, GO:0005342, GO:0005488, GO:0005524, GO:0005623, GO:0005886, GO:0005887, GO:0006810, GO:0006811, GO:0006820, GO:0006869, GO:0008028, GO:0008509, GO:0008514, GO:0010876, GO:0015075, GO:0015125, GO:0015399, GO:0015405, GO:0015432, GO:0015711, GO:0015718, GO:0015721, GO:0015849, GO:0015850, GO:0016020, GO:0016021, GO:0016462, GO:…	3.33425	1.5634	0.000421153	0.00336248
ENSG00000125257	ABCC4	chr13	cAMP signaling pathway, ABC transporters, Bile secretion	hsa04024, hsa02010, hsa04976	nucleotide binding, cell morphogenesis, nucleoside binding, purine nucleoside binding, platelet degranulation, catalytic activity, transporter activity, binding, ATP binding, intracellular, cell, cytoplasm, plasma membrane, transport, ion transport, anion transport, lipid transport, exocytosis, organelle organization, metabolic process, anion transmembrane transporter activity, anatomical structu…	GO:0000166, GO:0000902, GO:0001882, GO:0001883, GO:0002576, GO:0003824, GO:0005215, GO:0005488, GO:0005524, GO:0005622, GO:0005623, GO:0005737, GO:0005886, GO:0006810, GO:0006811, GO:0006820, GO:0006869, GO:0006887, GO:0006996, GO:0008152, GO:0008509, GO:0009653, GO:0009987, GO:0010876, GO:0010927, GO:0012505, GO:0012506, GO:0015075, GO:0015399, GO:0015405, GO:0015662, GO:0015711, GO:0015718, GO:…	53.4973	-0.339367	0.0315965	0.103308
ENSG00000114770	ABCC5	chr3	ABC transporters	hsa02010	nucleotide binding, nucleoside binding, purine nucleoside binding, catalytic activity, transporter activity, binding, ATP binding, cell, plasma membrane, integral component of plasma membrane, aminoglycan metabolic process, aminoglycan biosynthetic process, glycosaminoglycan biosynthetic process, nitrogen compound metabolic process, transport, ion transport, anion transport, metabolic process, an…	GO:0000166, GO:0001882, GO:0001883, GO:0003824, GO:0005215, GO:0005488, GO:0005524, GO:0005623, GO:0005886, GO:0005887, GO:0006022, GO:0006023, GO:0006024, GO:0006807, GO:0006810, GO:0006811, GO:0006820, GO:0008152, GO:0008509, GO:0008514, GO:0009058, GO:0009059, GO:0015075, GO:0015399, GO:0015405, GO:0015711, GO:0016020, GO:0016021, GO:0016462, GO:0016787, GO:0016817, GO:0016818, GO:0016820, GO:…	392.859	0.366053	4.00263e-10	1.70406e-08
ENSG00000091262	ABCC6	chr16	ABC transporters	hsa02010	nucleotide binding, nucleoside binding, purine nucleoside binding, system process, catalytic activity, transporter activity, binding, ATP binding, intracellular, cell, nucleus, cytoplasm, endoplasmic reticulum, endoplasmic reticulum membrane, plasma membrane, transport, ion transport, anion transport, sensory perception, visual perception, anion transmembrane transporter activity, endomembrane sy…	GO:0000166, GO:0001882, GO:0001883, GO:0003008, GO:0003824, GO:0005215, GO:0005488, GO:0005524, GO:0005622, GO:0005623, GO:0005634, GO:0005737, GO:0005783, GO:0005789, GO:0005886, GO:0006810, GO:0006811, GO:0006820, GO:0007600, GO:0007601, GO:0008509, GO:0012505, GO:0015075, GO:0015399, GO:0015405, GO:0016020, GO:0016021, GO:0016323, GO:0016324, GO:0016328, GO:0016462, GO:0016787, GO:0016817, GO:…	3.44455	0.178343	0.731914	0.851783
ENSG00000256340	ABCC6P1	chr16					0.346222	0.36411	0.657897	1
ENSG00000255277	ABCC6P2	chr16					0.099125	-0.410672	0.814393	1
ENSG00000006071	ABCC8	chr11	Type II diabetes mellitus, Insulin secretion, ABC transporters	hsa04930, hsa04911, hsa02010	SNARE binding, nucleotide binding, nucleoside binding, purine nucleoside binding, response to molecule of bacterial origin, peptide secretion, regulation of peptide secretion, negative regulation of peptide secretion, catalytic activity, signal transducer activity, receptor activity, transmembrane signaling receptor activity, transporter activity, ion channel activity, inward rectifier potassium …	GO:0000149, GO:0000166, GO:0001882, GO:0001883, GO:0002237, GO:0002790, GO:0002791, GO:0002792, GO:0003824, GO:0004871, GO:0004872, GO:0004888, GO:0005215, GO:0005216, GO:0005242, GO:0005244, GO:0005249, GO:0005261, GO:0005267, GO:0005488, GO:0005515, GO:0005524, GO:0005622, GO:0005623, GO:0005737, GO:0005886, GO:0005887, GO:0006810, GO:0006811, GO:0006812, GO:0006813, GO:0006820, GO:0007154, GO:…	35.8231	-1.13324	7.24605e-07	1.43227e-05
ENSG00000069431	ABCC9	chr12	ABC transporters	hsa02010	nucleotide binding, nucleoside binding, purine nucleoside binding, immune effector process, immune system process, system process, circulatory system process, heart process, catalytic activity, signal transducer activity, receptor activity, transmembrane signaling receptor activity, transporter activity, ion channel activity, cation channel activity, potassium channel activity, binding, protein b…	GO:0000166, GO:0001882, GO:0001883, GO:0002252, GO:0002376, GO:0003008, GO:0003013, GO:0003015, GO:0003824, GO:0004871, GO:0004872, GO:0004888, GO:0005215, GO:0005216, GO:0005261, GO:0005267, GO:0005488, GO:0005515, GO:0005524, GO:0005622, GO:0005623, GO:0005737, GO:0005886, GO:0005887, GO:0006810, GO:0006811, GO:0006812, GO:0006813, GO:0006820, GO:0006950, GO:0006952, GO:0007154, GO:0007165, GO:…	806.445	0.229568	4.43619e-05	0.000504107
ENSG00000101986	ABCD1	chrX	ABC transporters, Peroxisome	hsa02010, hsa04146	very long-chain fatty acid metabolic process, nucleotide binding, long-chain fatty acid metabolic process, nucleoside binding, purine nucleoside binding, catalytic activity, transporter activity, lipid transporter activity, long-chain fatty acid transporter activity, peroxisomal fatty-acyl-CoA transporter activity, binding, protein binding, ATP binding, intracellular, cell, cytoplasm, mitochondri…	GO:0000038, GO:0000166, GO:0001676, GO:0001882, GO:0001883, GO:0003824, GO:0005215, GO:0005319, GO:0005324, GO:0005325, GO:0005488, GO:0005515, GO:0005524, GO:0005622, GO:0005623, GO:0005737, GO:0005739, GO:0005777, GO:0005778, GO:0005779, GO:0005829, GO:0006082, GO:0006629, GO:0006631, GO:0006635, GO:0006810, GO:0006811, GO:0006820, GO:0006869, GO:0006996, GO:0007031, GO:0008152, GO:0009056, GO:…	40.1954	-0.105664	0.366903	0.567795
ENSG00000173208	ABCD2	chr12	ABC transporters, Peroxisome	hsa02010, hsa04146	very long-chain fatty acid metabolic process, nucleotide binding, nucleoside binding, purine nucleoside binding, catalytic activity, transporter activity, lipid transporter activity, long-chain fatty acid transporter activity, binding, protein binding, ATP binding, intracellular, cell, cytoplasm, peroxisome, peroxisomal membrane, cytosol, organic acid metabolic process, lipid metabolic process, f…	GO:0000038, GO:0000166, GO:0001882, GO:0001883, GO:0003824, GO:0005215, GO:0005319, GO:0005324, GO:0005488, GO:0005515, GO:0005524, GO:0005622, GO:0005623, GO:0005737, GO:0005777, GO:0005778, GO:0005829, GO:0006082, GO:0006629, GO:0006631, GO:0006635, GO:0006810, GO:0006811, GO:0006820, GO:0006869, GO:0008152, GO:0009056, GO:0009062, GO:0009893, GO:0009894, GO:0009896, GO:0009987, GO:0010565, GO:…	128.967	-0.428774	9.48743e-05	0.000956313
ENSG00000117528	ABCD3	chr1	ABC transporters, Peroxisome	hsa02010, hsa04146	very long-chain fatty acid metabolic process, nucleotide binding, nucleoside binding, purine nucleoside binding, catalytic activity, transporter activity, lipid transporter activity, long-chain fatty acid transporter activity, binding, protein binding, ATP binding, intracellular, cell, cytoplasm, mitochondrion, mitochondrial envelope, mitochondrial inner membrane, peroxisome, peroxisomal membrane…	GO:0000038, GO:0000166, GO:0001882, GO:0001883, GO:0003824, GO:0005215, GO:0005319, GO:0005324, GO:0005488, GO:0005515, GO:0005524, GO:0005622, GO:0005623, GO:0005737, GO:0005739, GO:0005740, GO:0005743, GO:0005777, GO:0005778, GO:0005782, GO:0005829, GO:0006082, GO:0006629, GO:0006631, GO:0006633, GO:0006635, GO:0006810, GO:0006811, GO:0006820, GO:0006869, GO:0006996, GO:0007031, GO:0008152, GO:…	284.949	-0.139969	0.00518145	0.025756
ENSG00000119688	ABCD4	chr14	ABC transporters, Peroxisome	hsa02010, hsa04146	nucleotide binding, lytic vacuole, nucleoside binding, purine nucleoside binding, catalytic activity, transporter activity, binding, ATP binding, intracellular, cell, cytoplasm, lysosome, lysosomal membrane, vacuole, vacuolar membrane, peroxisome, peroxisomal membrane, endoplasmic reticulum, endoplasmic reticulum membrane, plasma membrane, cellular aromatic compound metabolic process, vitamin met…	GO:0000166, GO:0000323, GO:0001882, GO:0001883, GO:0003824, GO:0005215, GO:0005488, GO:0005524, GO:0005622, GO:0005623, GO:0005737, GO:0005764, GO:0005765, GO:0005773, GO:0005774, GO:0005777, GO:0005778, GO:0005783, GO:0005789, GO:0005886, GO:0006725, GO:0006766, GO:0006767, GO:0006807, GO:0006810, GO:0008152, GO:0009235, GO:0009987, GO:0012505, GO:0015399, GO:0015405, GO:0016020, GO:0016021, GO:…	85.7893	0.328618	3.6897e-06	5.89059e-05
ENSG00000164163	ABCE1	chr4			nucleotide binding, nucleoside binding, purine nucleoside binding, catalytic activity, enzyme inhibitor activity, binding, protein binding, ATP binding, intracellular, cell, cytoplasm, mitochondrion, mitochondrial matrix, nucleobase-containing compound metabolic process, RNA catabolic process, cellular aromatic compound metabolic process, nitrogen compound metabolic process, transport, metabolic …	GO:0000166, GO:0001882, GO:0001883, GO:0003824, GO:0004857, GO:0005488, GO:0005515, GO:0005524, GO:0005622, GO:0005623, GO:0005737, GO:0005739, GO:0005759, GO:0006139, GO:0006401, GO:0006725, GO:0006807, GO:0006810, GO:0008152, GO:0008428, GO:0009056, GO:0009057, GO:0009605, GO:0009607, GO:0009615, GO:0009987, GO:0016020, GO:0016032, GO:0016070, GO:0016462, GO:0016787, GO:0016817, GO:0016818, GO:…	153.37	-0.14001	0.0122927	0.0503197
ENSG00000204574	ABCF1	chr6			nucleotide binding, nucleoside binding, purine nucleoside binding, nucleic acid binding, RNA binding, catalytic activity, binding, protein binding, ATP binding, intracellular, cell, nucleus, nuclear envelope, nucleoplasm, cytoplasm, cytosol, ribosome, polysome, translation, translational initiation, regulation of translation, peptide metabolic process, nitrogen compound metabolic process, transpo…	GO:0000166, GO:0001882, GO:0001883, GO:0003676, GO:0003723, GO:0003824, GO:0005488, GO:0005515, GO:0005524, GO:0005622, GO:0005623, GO:0005634, GO:0005635, GO:0005654, GO:0005737, GO:0005829, GO:0005840, GO:0005844, GO:0006412, GO:0006413, GO:0006417, GO:0006518, GO:0006807, GO:0006810, GO:0006950, GO:0006952, GO:0006954, GO:0008135, GO:0008152, GO:0008494, GO:0009058, GO:0009059, GO:0009889, GO:…	204.368	-0.213461	0.00117987	0.00779071
ENSG00000033050	ABCF2	chr7			nucleotide binding, nucleoside binding, purine nucleoside binding, catalytic activity, transporter activity, binding, ATP binding, intracellular, cell, cytoplasm, mitochondrion, mitochondrial envelope, plasma membrane, transport, membrane, integral component of membrane, pyrophosphatase activity, hydrolase activity, hydrolase activity, acting on acid anhydrides, hydrolase activity, acting on acid…	GO:0000166, GO:0001882, GO:0001883, GO:0003824, GO:0005215, GO:0005488, GO:0005524, GO:0005622, GO:0005623, GO:0005737, GO:0005739, GO:0005740, GO:0005886, GO:0006810, GO:0016020, GO:0016021, GO:0016462, GO:0016787, GO:0016817, GO:0016818, GO:0016887, GO:0017076, GO:0017111, GO:0030554, GO:0031224, GO:0031967, GO:0031975, GO:0032549, GO:0032550, GO:0032553, GO:0032555, GO:0032559, GO:0032991, GO:…	38.4585	-0.103044	0.258587	0.457075
ENSG00000242159	ABCF2P1	chr3					0.258906	-0.550218	0.583231	1
ENSG00000161204	ABCF3	chr3			nucleotide binding, nucleoside binding, purine nucleoside binding, immune effector process, immune system process, catalytic activity, binding, protein binding, ATP binding, response to stress, defense response, response to external stimulus, response to biotic stimulus, response to virus, cellular process, membrane, viral process, pyrophosphatase activity, hydrolase activity, hydrolase activity,…	GO:0000166, GO:0001882, GO:0001883, GO:0002252, GO:0002376, GO:0003824, GO:0005488, GO:0005515, GO:0005524, GO:0006950, GO:0006952, GO:0009605, GO:0009607, GO:0009615, GO:0009987, GO:0016020, GO:0016032, GO:0016462, GO:0016787, GO:0016817, GO:0016818, GO:0016887, GO:0017076, GO:0017111, GO:0030554, GO:0032549, GO:0032550, GO:0032553, GO:0032555, GO:0032559, GO:0035639, GO:0036094, GO:0043207, GO:…	132.153	-0.148424	0.0313721	0.102726
ENSG00000160179	ABCG1	chr21	ABC transporters	hsa02010	Golgi membrane, nucleotide binding, nucleoside binding, purine nucleoside binding, catalytic activity, transporter activity, lipid transporter activity, binding, steroid binding, protein binding, ATP binding, phospholipid binding, phospholipid transporter activity, intracellular, cell, nucleus, nucleoplasm, cytoplasm, mitochondrion, endosome, vacuole, endoplasmic reticulum, endoplasmic reticulum …	GO:0000139, GO:0000166, GO:0001882, GO:0001883, GO:0003824, GO:0005215, GO:0005319, GO:0005488, GO:0005496, GO:0005515, GO:0005524, GO:0005543, GO:0005548, GO:0005622, GO:0005623, GO:0005634, GO:0005654, GO:0005737, GO:0005739, GO:0005768, GO:0005773, GO:0005783, GO:0005789, GO:0005794, GO:0005886, GO:0005887, GO:0006066, GO:0006139, GO:0006351, GO:0006355, GO:0006629, GO:0006694, GO:0006695, GO:…	58.2558	-0.0457989	0.751505	0.863523
ENSG00000118777	ABCG2	chr4	ABC transporters, Bile secretion	hsa02010, hsa04976	reproduction, nucleotide binding, response to acid chemical, nucleoside binding, purine nucleoside binding, catalytic activity, transporter activity, binding, protein binding, ATP binding, intracellular, cell, nucleus, cytoplasm, mitochondrion, mitochondrial envelope, plasma membrane, organic acid metabolic process, transport, drug transmembrane transport, cellular ion homeostasis, cellular metal…	GO:0000003, GO:0000166, GO:0001101, GO:0001882, GO:0001883, GO:0003824, GO:0005215, GO:0005488, GO:0005515, GO:0005524, GO:0005622, GO:0005623, GO:0005634, GO:0005737, GO:0005739, GO:0005740, GO:0005886, GO:0006082, GO:0006810, GO:0006855, GO:0006873, GO:0006875, GO:0006879, GO:0007275, GO:0007565, GO:0007584, GO:0008152, GO:0008559, GO:0009605, GO:0009719, GO:0009725, GO:0009790, GO:0009792, GO:…	43.6432	0.0755449	0.764662	0.870869
ENSG00000172350	ABCG4	chr11	ABC transporters	hsa02010	nucleotide binding, nucleoside binding, purine nucleoside binding, catalytic activity, transporter activity, lipid transporter activity, binding, protein binding, ATP binding, cell, plasma membrane, transport, lipid transport, lipid localization, sterol transporter activity, primary active transmembrane transporter activity, P-P-bond-hydrolysis-driven transmembrane transporter activity, organic h…	GO:0000166, GO:0001882, GO:0001883, GO:0003824, GO:0005215, GO:0005319, GO:0005488, GO:0005515, GO:0005524, GO:0005623, GO:0005886, GO:0006810, GO:0006869, GO:0010876, GO:0015248, GO:0015399, GO:0015405, GO:0015850, GO:0015918, GO:0016020, GO:0016021, GO:0016462, GO:0016787, GO:0016817, GO:0016818, GO:0016820, GO:0016887, GO:0017076, GO:0017111, GO:0017127, GO:0022804, GO:0022857, GO:0022892, GO:…	3.2687	0.103158	0.713095	0.839959
ENSG00000138075	ABCG5	chr2	ABC transporters, Bile secretion, Fat digestion and absorption	hsa02010, hsa04976, hsa04975	nucleotide binding, nucleoside binding, purine nucleoside binding, system process, catalytic activity, transporter activity, lipid transporter activity, binding, protein binding, ATP binding, cell, plasma membrane, transport, lipid transport, response to nutrient, digestion, excretion, response to radiation, response to external stimulus, response to abiotic stimulus, response to extracellular st…	GO:0000166, GO:0001882, GO:0001883, GO:0003008, GO:0003824, GO:0005215, GO:0005319, GO:0005488, GO:0005515, GO:0005524, GO:0005623, GO:0005886, GO:0006810, GO:0006869, GO:0007584, GO:0007586, GO:0007588, GO:0009314, GO:0009605, GO:0009628, GO:0009991, GO:0010212, GO:0010876, GO:0010949, GO:0015248, GO:0015399, GO:0015405, GO:0015850, GO:0015918, GO:0016020, GO:0016021, GO:0016324, GO:0016462, GO:…	0.157701	-0.861647	0.511279	1
ENSG00000143921	ABCG8	chr2	ABC transporters, Bile secretion, Fat digestion and absorption	hsa02010, hsa04976, hsa04975	nucleotide binding, nucleoside binding, purine nucleoside binding, system process, catalytic activity, transporter activity, lipid transporter activity, binding, protein binding, ATP binding, cell, plasma membrane, transport, lipid transport, response to nutrient, digestion, excretion, response to external stimulus, response to extracellular stimulus, lipid localization, negative regulation of in…	GO:0000166, GO:0001882, GO:0001883, GO:0003008, GO:0003824, GO:0005215, GO:0005319, GO:0005488, GO:0005515, GO:0005524, GO:0005623, GO:0005886, GO:0006810, GO:0006869, GO:0007584, GO:0007586, GO:0007588, GO:0009605, GO:0009991, GO:0010876, GO:0010949, GO:0015248, GO:0015399, GO:0015405, GO:0015748, GO:0015850, GO:0015914, GO:0015918, GO:0016020, GO:0016021, GO:0016324, GO:0016462, GO:0016787, GO:…	0.68803	-1.96227	0.0132557	0.0533751
ENSG00000143994	ABHD1	chr2			catalytic activity, binding, protein binding, membrane, integral component of membrane, hydrolase activity, hydrolase activity, acting on ester bonds, intrinsic component of membrane, membrane part, carboxylic ester hydrolase activity	GO:0003824, GO:0005488, GO:0005515, GO:0016020, GO:0016021, GO:0016787, GO:0016788, GO:0031224, GO:0044425, GO:0052689	13.1709	0.348273	0.029931	0.0993973
ENSG00000144827	ABHD10	chr3			catalytic activity, hydrolase activity, hydrolyzing O-glycosyl compounds, intracellular, cell, cytoplasm, mitochondrion, mitochondrial matrix, cytosol, carbohydrate metabolic process, uronic acid metabolic process, organic acid metabolic process, metabolic process, catabolic process, cellular process, carbohydrate catabolic process, glycoside metabolic process, glycoside catabolic process, hydrol…	GO:0003824, GO:0004553, GO:0005622, GO:0005623, GO:0005737, GO:0005739, GO:0005759, GO:0005829, GO:0005975, GO:0006063, GO:0006082, GO:0008152, GO:0009056, GO:0009987, GO:0016052, GO:0016137, GO:0016139, GO:0016787, GO:0016798, GO:0019389, GO:0019391, GO:0019585, GO:0019752, GO:0031974, GO:0032787, GO:0043226, GO:0043227, GO:0043229, GO:0043231, GO:0043233, GO:0043436, GO:0044237, GO:0044238, GO:…	249.984	0.0875935	0.216737	0.407094
ENSG00000106077	ABHD11	chr7			catalytic activity, intracellular, cell, cytoplasm, mitochondrion, hydrolase activity, organelle, membrane-bounded organelle, intracellular organelle, intracellular membrane-bounded organelle, intracellular part, cytoplasmic part, cell part	GO:0003824, GO:0005622, GO:0005623, GO:0005737, GO:0005739, GO:0016787, GO:0043226, GO:0043227, GO:0043229, GO:0043231, GO:0044424, GO:0044444, GO:0044464	34.7415	-0.106804	0.221332	0.412669
ENSG00000225969	ABHD11-AS1	chr7					0.138795	0.00795623	0.99565	1
ENSG00000100997	ABHD12	chr20			catalytic activity, cell, plasma membrane, integral component of plasma membrane, cellular modified amino acid metabolic process, lipid metabolic process, neutral lipid metabolic process, acylglycerol metabolic process, phospholipid metabolic process, glycerophospholipid metabolic process, phosphatidylserine metabolic process, phosphatidylserine catabolic process, phosphorus metabolic process, ph…	GO:0003824, GO:0005623, GO:0005886, GO:0005887, GO:0006575, GO:0006629, GO:0006638, GO:0006639, GO:0006644, GO:0006650, GO:0006658, GO:0006660, GO:0006793, GO:0006796, GO:0006807, GO:0007610, GO:0007626, GO:0007628, GO:0008152, GO:0008328, GO:0008344, GO:0009056, GO:0009395, GO:0009605, GO:0009612, GO:0009628, GO:0009987, GO:0010996, GO:0016020, GO:0016021, GO:0016042, GO:0016298, GO:0016787, GO:…	71.1909	-0.15877	0.0321714	0.104751
ENSG00000131969	ABHD12B	chr14			catalytic activity, hydrolase activity	GO:0003824, GO:0016787	0.729942	-0.821641	0.133717	0.293625
ENSG00000139826	ABHD13	chr13			catalytic activity, membrane, integral component of membrane, hydrolase activity, intrinsic component of membrane, membrane part	GO:0003824, GO:0016020, GO:0016021, GO:0016787, GO:0031224, GO:0044425	132.715	-0.059945	0.323275	0.526193
ENSG00000248487	ABHD14A	chr3			catalytic activity, extracellular region, intracellular, cell, cytoplasm, membrane, integral component of membrane, hydrolase activity, intrinsic component of membrane, vesicle, membrane-bounded vesicle, organelle, membrane-bounded organelle, extracellular organelle, extracellular region part, intracellular part, membrane part, cell part, extracellular exosome, extracellular vesicle	GO:0003824, GO:0005576, GO:0005622, GO:0005623, GO:0005737, GO:0016020, GO:0016021, GO:0016787, GO:0031224, GO:0031982, GO:0031988, GO:0043226, GO:0043227, GO:0043230, GO:0044421, GO:0044424, GO:0044425, GO:0044464, GO:0070062, GO:1903561	5.43807	0.119277	0.593245	0.758692
ENSG00000114779	ABHD14B	chr3			catalytic activity, binding, protein binding, extracellular region, intracellular, cell, nucleus, nucleolus, cytoplasm, cytosol, nucleobase-containing compound metabolic process, purine nucleotide metabolic process, transcription, DNA-templated, regulation of transcription, DNA-templated, regulation of transcription from RNA polymerase II promoter, transcription from RNA polymerase II promoter, c…	GO:0003824, GO:0005488, GO:0005515, GO:0005576, GO:0005622, GO:0005623, GO:0005634, GO:0005730, GO:0005737, GO:0005829, GO:0006139, GO:0006163, GO:0006351, GO:0006355, GO:0006357, GO:0006366, GO:0006725, GO:0006753, GO:0006790, GO:0006793, GO:0006796, GO:0006807, GO:0008152, GO:0009058, GO:0009059, GO:0009116, GO:0009117, GO:0009119, GO:0009150, GO:0009259, GO:0009889, GO:0009891, GO:0009893, GO:…	16.4955	0.0683472	0.606921	0.768504
ENSG00000168792	ABHD15	chr17			catalytic activity, extracellular region, membrane, hydrolase activity	GO:0003824, GO:0005576, GO:0016020, GO:0016787	23.7258	-0.556613	1.67561e-05	0.000219379
ENSG00000204427	ABHD16A	chr6			catalytic activity, binding, protein binding, membrane, integral component of membrane, hydrolase activity, intrinsic component of membrane, membrane part	GO:0003824, GO:0005488, GO:0005515, GO:0016020, GO:0016021, GO:0016787, GO:0031224, GO:0044425	10.4048	-0.114778	0.447962	0.640419
ENSG00000183260	ABHD16B	chr20			catalytic activity, hydrolase activity	GO:0003824, GO:0016787	0.349561	0.417586	0.598039	1
ENSG00000129968	ABHD17A	chr19			catalytic activity, binding, protein binding, extracellular region, membrane, hydrolase activity	GO:0003824, GO:0005488, GO:0005515, GO:0005576, GO:0016020, GO:0016787	43.941	0.147533	0.0446081	0.134078
ENSG00000107362	ABHD17B	chr9			catalytic activity, extracellular region, membrane, hydrolase activity	GO:0003824, GO:0005576, GO:0016020, GO:0016787	30.6724	0.00360408	0.970023	0.985893
ENSG00000136379	ABHD17C	chr15			catalytic activity, hydrolase activity	GO:0003824, GO:0016787	13.158	-0.0846058	0.635226	0.787535
ENSG00000164074	ABHD18	chr4					177.928	0.385779	0.0254488	0.0879913
ENSG00000140526	ABHD2	chr15			reproduction, developmental process involved in reproduction, steroid hormone receptor activity, catalytic activity, signal transducer activity, receptor activity, binding, cell, plasma membrane, cilium, lipid metabolic process, neutral lipid metabolic process, acylglycerol metabolic process, movement of cell or subcellular component, response to stress, cell communication, signal transduction, g…	GO:0000003, GO:0003006, GO:0003707, GO:0003824, GO:0004871, GO:0004872, GO:0005488, GO:0005623, GO:0005886, GO:0005929, GO:0006629, GO:0006638, GO:0006639, GO:0006928, GO:0006950, GO:0007154, GO:0007165, GO:0007276, GO:0007281, GO:0007283, GO:0007286, GO:0008152, GO:0009056, GO:0009611, GO:0009719, GO:0009725, GO:0009755, GO:0009987, GO:0010033, GO:0014070, GO:0016020, GO:0016021, GO:0016042, GO:…	624.278	-0.849769	6.27693e-17	9.32048e-15
ENSG00000158201	ABHD3	chr18			catalytic activity, phospholipase activity, phospholipase A2 activity, cell, plasma membrane, phosphatidylcholine biosynthetic process, nitrogen compound metabolic process, metabolic process, phosphatidylcholine 1-acylhydrolase activity, biosynthetic process, membrane, integral component of membrane, lipase activity, hydrolase activity, hydrolase activity, acting on ester bonds, intrinsic compone…	GO:0003824, GO:0004620, GO:0004623, GO:0005623, GO:0005886, GO:0006656, GO:0006807, GO:0008152, GO:0008970, GO:0009058, GO:0016020, GO:0016021, GO:0016298, GO:0016787, GO:0016788, GO:0031224, GO:0044425, GO:0044464, GO:0046470, GO:0052689, GO:0052739, GO:0052740, GO:0071944, GO:0097164	25.9345	-0.192702	0.102242	0.243526
ENSG00000100439	ABHD4	chr14			catalytic activity, intracellular, cell, cytoplasm, endoplasmic reticulum, endoplasmic reticulum membrane, lipid particle, lipid metabolic process, phospholipid metabolic process, phosphorus metabolic process, phosphate-containing compound metabolic process, metabolic process, catabolic process, cellular process, lipid localization, endomembrane system, membrane, lipid catabolic process, hydrolas…	GO:0003824, GO:0005622, GO:0005623, GO:0005737, GO:0005783, GO:0005789, GO:0005811, GO:0006629, GO:0006644, GO:0006793, GO:0006796, GO:0008152, GO:0009056, GO:0009987, GO:0010876, GO:0012505, GO:0016020, GO:0016042, GO:0016787, GO:0016788, GO:0019637, GO:0019915, GO:0033036, GO:0042175, GO:0043226, GO:0043227, GO:0043228, GO:0043229, GO:0043231, GO:0043232, GO:0044237, GO:0044238, GO:0044255, GO:…	36.138	0.0414938	0.659427	0.804165
ENSG00000011198	ABHD5	chr3	Regulation of lipolysis in adipocytes	hsa04923	catalytic activity, 1-acylglycerol-3-phosphate O-acyltransferase activity, intracellular, cell, nucleus, cytoplasm, lipid particle, cytosol, organic acid metabolic process, lipid metabolic process, fatty acid metabolic process, neutral lipid metabolic process, acylglycerol metabolic process, triglyceride metabolic process, phosphatidic acid biosynthetic process, phosphorus metabolic process, meta…	GO:0003824, GO:0003841, GO:0005622, GO:0005623, GO:0005634, GO:0005737, GO:0005811, GO:0005829, GO:0006082, GO:0006629, GO:0006631, GO:0006638, GO:0006639, GO:0006641, GO:0006654, GO:0006793, GO:0008152, GO:0008374, GO:0009056, GO:0009058, GO:0009893, GO:0009894, GO:0009896, GO:0009987, GO:0010876, GO:0010883, GO:0010888, GO:0010889, GO:0010891, GO:0010896, GO:0010898, GO:0016042, GO:0016411, GO:…	153.198	-0.346419	6.5836e-06	9.72839e-05
ENSG00000163686	ABHD6	chr3	Retrograde endocannabinoid signaling	hsa04723	catalytic activity, phospholipase activity, extracellular region, intracellular, cell, cytoplasm, mitochondrion, plasma membrane, integral component of plasma membrane, lipid metabolic process, neutral lipid metabolic process, acylglycerol metabolic process, phospholipid metabolic process, phosphorus metabolic process, phosphate-containing compound metabolic process, movement of cell or subcellul…	GO:0003824, GO:0004620, GO:0005576, GO:0005622, GO:0005623, GO:0005737, GO:0005739, GO:0005886, GO:0005887, GO:0006629, GO:0006638, GO:0006639, GO:0006644, GO:0006793, GO:0006796, GO:0006928, GO:0007154, GO:0007165, GO:0007186, GO:0007267, GO:0007268, GO:0008152, GO:0008277, GO:0008328, GO:0008610, GO:0009056, GO:0009058, GO:0009395, GO:0009889, GO:0009891, GO:0009893, GO:0009966, GO:0009987, GO:…	23.3767	-0.363598	0.00633743	0.0300485
ENSG00000127220	ABHD8	chr19			catalytic activity, extracellular region, hydrolase activity, vesicle, membrane-bounded vesicle, organelle, membrane-bounded organelle, extracellular organelle, extracellular region part, extracellular exosome, extracellular vesicle	GO:0003824, GO:0005576, GO:0016787, GO:0031982, GO:0031988, GO:0043226, GO:0043227, GO:0043230, GO:0044421, GO:0070062, GO:1903561	13.3821	-0.211381	0.130702	0.289218
ENSG00000136754	ABI1	chr10			cell morphogenesis, skeletal system development, somitogenesis, regulation of protein phosphorylation, positive regulation of protein phosphorylation, immune effector process, activation of immune response, immune system process, immune response-activating cell surface receptor signaling pathway, Fc receptor mediated stimulatory signaling pathway, immune response-regulating cell surface receptor …	GO:0000902, GO:0001501, GO:0001756, GO:0001932, GO:0001934, GO:0002252, GO:0002253, GO:0002376, GO:0002429, GO:0002431, GO:0002433, GO:0002520, GO:0002682, GO:0002684, GO:0002757, GO:0002764, GO:0002768, GO:0003002, GO:0005488, GO:0005515, GO:0005576, GO:0005622, GO:0005623, GO:0005634, GO:0005737, GO:0005783, GO:0005829, GO:0005856, GO:0005886, GO:0006464, GO:0006468, GO:0006793, GO:0006796, GO:…	108.019	-0.0976223	0.0691426	0.184566
ENSG00000138443	ABI2	chr2	Regulation of actin cytoskeleton	hsa04810	nucleic acid binding, DNA binding, binding, protein binding, intracellular, cell, cytoplasm, cytosol, cytoskeleton, protein complex assembly, cellular protein modification process, protein phosphorylation, phosphorus metabolic process, phosphate-containing compound metabolic process, movement of cell or subcellular component, organelle organization, cytoskeleton organization, actin filament organ…	GO:0003676, GO:0003677, GO:0005488, GO:0005515, GO:0005622, GO:0005623, GO:0005737, GO:0005829, GO:0005856, GO:0006461, GO:0006464, GO:0006468, GO:0006793, GO:0006796, GO:0006928, GO:0006996, GO:0007010, GO:0007015, GO:0007154, GO:0007165, GO:0007264, GO:0007265, GO:0008064, GO:0008092, GO:0008093, GO:0008152, GO:0008154, GO:0009987, GO:0010638, GO:0016032, GO:0016043, GO:0016310, GO:0016477, GO:…	417.452	-0.0153797	0.748737	0.861851
ENSG00000108798	ABI3	chr17			binding, protein binding, intracellular, cell, cytoplasm, movement of cell or subcellular component, cellular process, membrane, cell migration, lamellipodium, regulation of cell migration, cell leading edge, regulation of localization, locomotion, regulation of locomotion, cell projection, intracellular part, cell part, single-organism process, single-organism cellular process, cell motility, re…	GO:0005488, GO:0005515, GO:0005622, GO:0005623, GO:0005737, GO:0006928, GO:0009987, GO:0016020, GO:0016477, GO:0030027, GO:0030334, GO:0031252, GO:0032879, GO:0040011, GO:0040012, GO:0042995, GO:0044424, GO:0044464, GO:0044699, GO:0044763, GO:0048870, GO:0050789, GO:0050794, GO:0051179, GO:0051270, GO:0051674, GO:0065007, GO:2000145	21.9939	0.248686	0.026344	0.0902545
ENSG00000154175	ABI3BP	chr3			binding, protein binding, collagen binding, glycosaminoglycan binding, extracellular region, proteinaceous extracellular matrix, interstitial matrix, extracellular space, cell adhesion, heparin binding, cellular process, regulation of cell-substrate adhesion, positive regulation of cell-substrate adhesion, cellular component organization, biological adhesion, regulation of cell adhesion, extracel…	GO:0005488, GO:0005515, GO:0005518, GO:0005539, GO:0005576, GO:0005578, GO:0005614, GO:0005615, GO:0007155, GO:0008201, GO:0009987, GO:0010810, GO:0010811, GO:0016043, GO:0022610, GO:0030155, GO:0030198, GO:0031012, GO:0031589, GO:0032403, GO:0043062, GO:0044421, GO:0044699, GO:0044763, GO:0044877, GO:0045785, GO:0048518, GO:0050789, GO:0065007, GO:0071840, GO:0097367, GO:1901681	190.963	0.261656	0.136593	0.297658
ENSG00000119328	ABITRAM	chr9			binding, protein binding, intracellular, cell, nucleus, nucleoplasm, nuclear body, nuclear speck, dendrite, membrane-enclosed lumen, nuclear lumen, somatodendritic compartment, cell projection, neuron projection, organelle, membrane-bounded organelle, intracellular organelle, intracellular membrane-bounded organelle, organelle lumen, organelle part, intracellular part, nuclear part, intracellular…	GO:0005488, GO:0005515, GO:0005622, GO:0005623, GO:0005634, GO:0005654, GO:0016604, GO:0016607, GO:0030425, GO:0031974, GO:0031981, GO:0036477, GO:0042995, GO:0043005, GO:0043226, GO:0043227, GO:0043229, GO:0043231, GO:0043233, GO:0044422, GO:0044424, GO:0044428, GO:0044446, GO:0044451, GO:0044464, GO:0070013, GO:0097458	41.3417	-0.041566	0.590672	0.756418
ENSG00000097007	ABL1	chr9	Cell cycle, Pathways in cancer, Ras signaling pathway, Neurotrophin signaling pathway, Viral myocarditis, MicroRNAs in cancer, Pathogenic Escherichia coli infection, Shigellosis, ErbB signaling pathway, Chronic myeloid leukemia, Axon guidance	hsa04110, hsa05200, hsa04014, hsa04722, hsa05416, hsa05206, hsa05130, hsa05131, hsa04012, hsa05220, hsa04360	SNARE binding, MAPK cascade, nucleotide binding, microtubule cytoskeleton organization, mitotic cell cycle, nuclear division, magnesium ion binding, response to reactive oxygen species, cell morphogenesis, cell morphogenesis involved in differentiation, regulation of cell growth, establishment of planar polarity, morphogenesis of a polarized epithelium, cell activation, leukocyte homeostasis, B c…	GO:0000149, GO:0000165, GO:0000166, GO:0000226, GO:0000278, GO:0000280, GO:0000287, GO:0000302, GO:0000902, GO:0000904, GO:0001558, GO:0001736, GO:0001738, GO:0001775, GO:0001776, GO:0001782, GO:0001816, GO:0001817, GO:0001819, GO:0001882, GO:0001883, GO:0001922, GO:0001932, GO:0001933, GO:0001934, GO:0002009, GO:0002237, GO:0002252, GO:0002253, GO:0002260, GO:0002263, GO:0002285, GO:0002312, GO:…	184.291	-0.0023016	0.973405	0.986775
ENSG00000143322	ABL2	chr1	Ras signaling pathway, Viral myocarditis, ErbB signaling pathway	hsa04014, hsa05416, hsa04012	nucleotide binding, magnesium ion binding, response to acid chemical, nucleoside binding, purine nucleoside binding, immune system process, actin binding, actin monomer binding, catalytic activity, protein kinase activity, protein tyrosine kinase activity, non-membrane spanning protein tyrosine kinase activity, binding, protein binding, ATP binding, intracellular, cell, cytoplasm, cytosol, cytosk…	GO:0000166, GO:0000287, GO:0001101, GO:0001882, GO:0001883, GO:0002376, GO:0003779, GO:0003785, GO:0003824, GO:0004672, GO:0004713, GO:0004715, GO:0005488, GO:0005515, GO:0005524, GO:0005622, GO:0005623, GO:0005737, GO:0005829, GO:0005856, GO:0005886, GO:0006464, GO:0006468, GO:0006793, GO:0006796, GO:0006810, GO:0006873, GO:0006874, GO:0006875, GO:0006897, GO:0006914, GO:0006928, GO:0006950, GO:…	164.568	0.065634	0.145133	0.310406
ENSG00000099204	ABLIM1	chr10	Axon guidance	hsa04360	cell morphogenesis, stress fiber, system process, actin binding, binding, protein binding, intracellular, cell, cytoplasm, cytoskeleton, organelle organization, cytoskeleton organization, multicellular organism development, sensory perception, visual perception, cytoskeletal protein binding, zinc ion binding, anatomical structure morphogenesis, organ morphogenesis, cellular process, cellular comp…	GO:0000902, GO:0001725, GO:0003008, GO:0003779, GO:0005488, GO:0005515, GO:0005622, GO:0005623, GO:0005737, GO:0005856, GO:0006996, GO:0007010, GO:0007275, GO:0007600, GO:0007601, GO:0008092, GO:0008270, GO:0009653, GO:0009887, GO:0009987, GO:0010927, GO:0015629, GO:0016043, GO:0022607, GO:0030027, GO:0030030, GO:0030031, GO:0030032, GO:0031252, GO:0032432, GO:0032501, GO:0032502, GO:0032989, GO:…	2604.33	-0.227792	0.0182578	0.068297
ENSG00000163995	ABLIM2	chr4	Axon guidance	hsa04360	actin binding, binding, protein binding, intracellular, cell, cytoplasm, cytoskeleton, nucleobase-containing compound metabolic process, transcription, DNA-templated, cellular aromatic compound metabolic process, nitrogen compound metabolic process, organelle organization, cytoskeleton organization, cytoskeletal protein binding, metabolic process, zinc ion binding, biosynthetic process, macromole…	GO:0003779, GO:0005488, GO:0005515, GO:0005622, GO:0005623, GO:0005737, GO:0005856, GO:0006139, GO:0006351, GO:0006725, GO:0006807, GO:0006996, GO:0007010, GO:0008092, GO:0008152, GO:0008270, GO:0009058, GO:0009059, GO:0009987, GO:0010467, GO:0015629, GO:0016043, GO:0016070, GO:0018130, GO:0019438, GO:0030029, GO:0030036, GO:0032774, GO:0034641, GO:0034645, GO:0034654, GO:0043167, GO:0043169, GO:…	45.1135	1.08255	2.55341e-23	9.4213e-21
ENSG00000173210	ABLIM3	chr5	Axon guidance	hsa04360	cell morphogenesis, stress fiber, actin binding, binding, protein binding, intracellular, cell, cytoplasm, cytoskeleton, nucleobase-containing compound metabolic process, transcription, DNA-templated, regulation of transcription, DNA-templated, regulation of transcription from RNA polymerase II promoter, transcription from RNA polymerase II promoter, protein targeting, protein targeting to mitoch…	GO:0000902, GO:0001725, GO:0003779, GO:0005488, GO:0005515, GO:0005622, GO:0005623, GO:0005737, GO:0005856, GO:0006139, GO:0006351, GO:0006355, GO:0006357, GO:0006366, GO:0006605, GO:0006626, GO:0006725, GO:0006807, GO:0006810, GO:0006839, GO:0006886, GO:0006996, GO:0007005, GO:0007010, GO:0008092, GO:0008104, GO:0008152, GO:0008270, GO:0009058, GO:0009059, GO:0009653, GO:0009889, GO:0009891, GO:…	640.792	-0.0613642	0.51129	0.694148
ENSG00000175164	ABO	chr9	Metabolic pathways, Glycosphingolipid biosynthesis - lacto and neolacto series	hsa01100, hsa00601	Golgi membrane, catalytic activity, glycoprotein-fucosylgalactoside alpha-N-acetylgalactosaminyltransferase activity, fucosylgalactoside 3-alpha-galactosyltransferase activity, binding, extracellular region, intracellular, cell, cytoplasm, Golgi apparatus, Golgi stack, carbohydrate metabolic process, cellular protein modification process, protein glycosylation, metabolic process, UDP-glycosyltran…	GO:0000139, GO:0003824, GO:0004380, GO:0004381, GO:0005488, GO:0005576, GO:0005622, GO:0005623, GO:0005737, GO:0005794, GO:0005795, GO:0005975, GO:0006464, GO:0006486, GO:0008152, GO:0008194, GO:0008376, GO:0008378, GO:0009058, GO:0009059, GO:0009100, GO:0009101, GO:0009987, GO:0012505, GO:0016020, GO:0016021, GO:0016740, GO:0016757, GO:0016758, GO:0019538, GO:0031090, GO:0031224, GO:0031984, GO:…	107.01	0.190088	0.106421	0.250796
ENSG00000159842	ABR	chr17			cell activation, blood vessel remodeling, response to molecule of bacterial origin, immune effector process, cell activation involved in immune response, myeloid leukocyte activation, myeloid cell activation involved in immune response, neutrophil activation involved in immune response, leukocyte activation involved in immune response, immune system process, leukocyte mediated immunity, myeloid l…	GO:0001775, GO:0001974, GO:0002237, GO:0002252, GO:0002263, GO:0002274, GO:0002275, GO:0002283, GO:0002366, GO:0002376, GO:0002443, GO:0002444, GO:0002446, GO:0002682, GO:0002683, GO:0002685, GO:0002686, GO:0002691, GO:0002692, GO:0002694, GO:0002695, GO:0002697, GO:0002698, GO:0002703, GO:0002704, GO:0002886, GO:0002887, GO:0003008, GO:0003013, GO:0003018, GO:0005085, GO:0005088, GO:0005089, GO:…	557.949	0.0964938	0.175824	0.353731
ENSG00000174429	ABRA	chr8			protein import into nucleus, translocation, actin binding, binding, protein binding, intracellular, cell, cytoplasm, cytoskeleton, plasma membrane, nucleobase-containing compound metabolic process, transcription, DNA-templated, regulation of transcription, DNA-templated, regulation of transcription from RNA polymerase II promoter, transcription from RNA polymerase II promoter, protein targeting, …	GO:0000060, GO:0003779, GO:0005488, GO:0005515, GO:0005622, GO:0005623, GO:0005737, GO:0005856, GO:0005886, GO:0006139, GO:0006351, GO:0006355, GO:0006357, GO:0006366, GO:0006605, GO:0006606, GO:0006725, GO:0006807, GO:0006810, GO:0006886, GO:0006913, GO:0007154, GO:0007165, GO:0007264, GO:0007265, GO:0007266, GO:0008092, GO:0008104, GO:0008152, GO:0009058, GO:0009059, GO:0009889, GO:0009891, GO:…	116.134	-0.910221	5.06345e-06	7.7746e-05
ENSG00000146386	ABRACL	chr6					6.38375	-0.339802	0.193094	0.3766
ENSG00000163322	ABRAXAS1	chr4			cell cycle checkpoint, DNA damage checkpoint, non-recombinational repair, binding, protein binding, intracellular, cell, nucleus, nucleoplasm, nucleobase-containing compound metabolic process, DNA metabolic process, DNA repair, regulation of DNA repair, double-strand break repair, double-strand break repair via nonhomologous end joining, chromatin organization, cellular aromatic compound metaboli…	GO:0000075, GO:0000077, GO:0000726, GO:0005488, GO:0005515, GO:0005622, GO:0005623, GO:0005634, GO:0005654, GO:0006139, GO:0006259, GO:0006281, GO:0006282, GO:0006302, GO:0006303, GO:0006325, GO:0006725, GO:0006807, GO:0006950, GO:0006974, GO:0006996, GO:0007049, GO:0008152, GO:0009314, GO:0009628, GO:0009893, GO:0009987, GO:0010212, GO:0010604, GO:0016043, GO:0016568, GO:0019219, GO:0019222, GO:…	63.1324	0.251987	0.011176	0.0469645
ENSG00000165660	ABRAXAS2	chr10			microtubule cytoskeleton organization, mitotic cell cycle, nuclear division, spindle pole, response to ischemia, binding, protein binding, intracellular, cell, nucleus, cytoplasm, centrosome, microtubule organizing center, spindle, cytoskeleton, microtubule, cellular protein modification process, proteolysis, response to stress, organelle organization, cytoskeleton organization, microtubule-based…	GO:0000226, GO:0000278, GO:0000280, GO:0000922, GO:0002931, GO:0005488, GO:0005515, GO:0005622, GO:0005623, GO:0005634, GO:0005737, GO:0005813, GO:0005815, GO:0005819, GO:0005856, GO:0005874, GO:0006464, GO:0006508, GO:0006950, GO:0006996, GO:0007010, GO:0007017, GO:0007049, GO:0007051, GO:0007059, GO:0007067, GO:0008017, GO:0008092, GO:0008152, GO:0008608, GO:0009987, GO:0015630, GO:0015631, GO:…	102.582	-0.125197	0.0292835	0.0977536
ENSG00000146109	ABT1	chr6			ribosomal small subunit assembly, nucleotide binding, endonucleolytic cleavage in ITS1 to separate SSU-rRNA from 5.8S rRNA and LSU-rRNA from tricistronic rRNA transcript (SSU-rRNA, 5.8S rRNA, LSU-rRNA), maturation of 5.8S rRNA, maturation of SSU-rRNA from tricistronic rRNA transcript (SSU-rRNA, 5.8S rRNA, LSU-rRNA), maturation of 5.8S rRNA from tricistronic rRNA transcript (SSU-rRNA, 5.8S rRNA, L…	GO:0000028, GO:0000166, GO:0000447, GO:0000460, GO:0000462, GO:0000466, GO:0000469, GO:0000472, GO:0000478, GO:0000479, GO:0000480, GO:0000966, GO:0000967, GO:0000988, GO:0000989, GO:0003676, GO:0003677, GO:0003712, GO:0003713, GO:0003723, GO:0005488, GO:0005515, GO:0005622, GO:0005623, GO:0005634, GO:0005667, GO:0005730, GO:0006139, GO:0006351, GO:0006355, GO:0006357, GO:0006364, GO:0006366, GO:…	26.7468	0.0541105	0.603065	0.765646
ENSG00000250496	ABT1P1	chr4					0.244412	0.913474	0.442062	1
ENSG00000114626	ABTB1	chr3			nucleic acid binding, RNA binding, translation elongation factor activity, binding, protein binding, intracellular, cell, nucleus, nucleolus, cytoplasm, plasma membrane, translation, translational elongation, peptide metabolic process, nitrogen compound metabolic process, translation factor activity, RNA binding, metabolic process, biosynthetic process, macromolecule biosynthetic process, cellula…	GO:0003676, GO:0003723, GO:0003746, GO:0005488, GO:0005515, GO:0005622, GO:0005623, GO:0005634, GO:0005730, GO:0005737, GO:0005886, GO:0006412, GO:0006414, GO:0006518, GO:0006807, GO:0008135, GO:0008152, GO:0009058, GO:0009059, GO:0009987, GO:0010467, GO:0016020, GO:0019538, GO:0031974, GO:0031981, GO:0034641, GO:0034645, GO:0043043, GO:0043170, GO:0043226, GO:0043227, GO:0043228, GO:0043229, GO:…	103.708	0.129046	0.0703579	0.186995
ENSG00000166016	ABTB2	chr11			binding, protein binding, intracellular, cell, nucleus, nucleoplasm, response to toxic substance, cellular process, membrane-enclosed lumen, nuclear lumen, response to chemical, organelle, membrane-bounded organelle, intracellular organelle, intracellular membrane-bounded organelle, organelle lumen, organelle part, intracellular part, nuclear part, intracellular organelle part, cell part, protein…	GO:0005488, GO:0005515, GO:0005622, GO:0005623, GO:0005634, GO:0005654, GO:0009636, GO:0009987, GO:0031974, GO:0031981, GO:0042221, GO:0043226, GO:0043227, GO:0043229, GO:0043231, GO:0043233, GO:0044422, GO:0044424, GO:0044428, GO:0044446, GO:0044464, GO:0046982, GO:0046983, GO:0050896, GO:0051716, GO:0070013, GO:0070887, GO:0097237	94.9637	0.546407	9.22202e-08	2.36146e-06
ENSG00000060971	ACAA1	chr3	Metabolic pathways, Peroxisome, Fatty acid degradation, Fatty acid metabolism, PPAR signaling pathway, alpha-Linolenic acid metabolism, Biosynthesis of unsaturated fatty acids, Valine, leucine and isoleucine degradation	hsa01100, hsa04146, hsa00071, hsa01212, hsa03320, hsa00592, hsa01040, hsa00280	very long-chain fatty acid metabolic process, long-chain fatty acid metabolic process, catalytic activity, acetyl-CoA C-acyltransferase activity, acyl-CoA oxidase activity, binding, protein binding, intracellular, cell, cytoplasm, peroxisome, peroxisomal matrix, organic acid metabolic process, lipid metabolic process, fatty acid metabolic process, fatty acid beta-oxidation, metabolic process, ste…	GO:0000038, GO:0001676, GO:0003824, GO:0003988, GO:0003997, GO:0005488, GO:0005515, GO:0005622, GO:0005623, GO:0005737, GO:0005777, GO:0005782, GO:0006082, GO:0006629, GO:0006631, GO:0006635, GO:0008152, GO:0008202, GO:0008206, GO:0008410, GO:0008775, GO:0009056, GO:0009062, GO:0009987, GO:0016020, GO:0016042, GO:0016054, GO:0016401, GO:0016408, GO:0016491, GO:0016627, GO:0016634, GO:0016740, GO:…	135.241	-0.236262	0.00219344	0.0128866
ENSG00000167315	ACAA2	chr18	Metabolic pathways, Fatty acid degradation, Fatty acid metabolism, Valine, leucine and isoleucine degradation, Fatty acid elongation	hsa01100, hsa00071, hsa01212, hsa00280, hsa00062	response to hypoxia, nucleic acid binding, RNA binding, catalytic activity, acetyl-CoA C-acyltransferase activity, binding, protein binding, extracellular region, intracellular, cell, cytoplasm, mitochondrion, mitochondrial envelope, mitochondrial inner membrane, alcohol metabolic process, organic acid metabolic process, lipid metabolic process, fatty acid metabolic process, steroid biosynthetic …	GO:0001666, GO:0003676, GO:0003723, GO:0003824, GO:0003988, GO:0005488, GO:0005515, GO:0005576, GO:0005622, GO:0005623, GO:0005737, GO:0005739, GO:0005740, GO:0005743, GO:0006066, GO:0006082, GO:0006629, GO:0006631, GO:0006694, GO:0006695, GO:0006810, GO:0006839, GO:0006915, GO:0006950, GO:0006996, GO:0007005, GO:0007006, GO:0007154, GO:0007165, GO:0008152, GO:0008202, GO:0008203, GO:0008219, GO:…	239.762	-0.340915	5.65169e-06	8.55908e-05
ENSG00000278540	ACACA	chr17	Metabolic pathways, AMPK signaling pathway, Insulin signaling pathway, Pyruvate metabolism, Glucagon signaling pathway, Fatty acid metabolism, Fatty acid biosynthesis, Propanoate metabolism	hsa01100, hsa04152, hsa04910, hsa00620, hsa04922, hsa01212, hsa00061, hsa00640	nucleotide binding, nucleoside binding, purine nucleoside binding, tissue homeostasis, catalytic activity, acetyl-CoA carboxylase activity, biotin carboxylase activity, binding, protein binding, ATP binding, extracellular region, intracellular, cell, nucleus, nucleolus, cytoplasm, mitochondrion, cytosol, cytoskeleton, organic acid metabolic process, acetyl-CoA metabolic process, protein complex a…	GO:0000166, GO:0001882, GO:0001883, GO:0001894, GO:0003824, GO:0003989, GO:0004075, GO:0005488, GO:0005515, GO:0005524, GO:0005576, GO:0005622, GO:0005623, GO:0005634, GO:0005730, GO:0005737, GO:0005739, GO:0005829, GO:0005856, GO:0006082, GO:0006084, GO:0006461, GO:0006629, GO:0006631, GO:0006633, GO:0006637, GO:0006732, GO:0006766, GO:0006767, GO:0006768, GO:0006790, GO:0006810, GO:0006811, GO:…	181.478	0.0484869	0.491899	0.678373
ENSG00000076555	ACACB	chr12	Metabolic pathways, AMPK signaling pathway, Insulin signaling pathway, Adipocytokine signaling pathway, Pyruvate metabolism, Glucagon signaling pathway, Insulin resistance, Fatty acid biosynthesis, Propanoate metabolism	hsa01100, hsa04152, hsa04910, hsa04920, hsa00620, hsa04922, hsa04931, hsa00061, hsa00640	nucleotide binding, nucleoside binding, purine nucleoside binding, catalytic activity, acetyl-CoA carboxylase activity, biotin carboxylase activity, binding, protein binding, ATP binding, intracellular, cell, nucleus, cytoplasm, mitochondrion, mitochondrial envelope, mitochondrial outer membrane, cytosol, carbohydrate metabolic process, monosaccharide metabolic process, glucose metabolic process,…	GO:0000166, GO:0001882, GO:0001883, GO:0003824, GO:0003989, GO:0004075, GO:0005488, GO:0005515, GO:0005524, GO:0005622, GO:0005623, GO:0005634, GO:0005737, GO:0005739, GO:0005740, GO:0005741, GO:0005829, GO:0005975, GO:0005996, GO:0006006, GO:0006082, GO:0006084, GO:0006109, GO:0006461, GO:0006629, GO:0006631, GO:0006633, GO:0006635, GO:0006637, GO:0006732, GO:0006766, GO:0006767, GO:0006768, GO:…	1059.59	-0.274227	0.0084051	0.0375424
ENSG00000111271	ACAD10	chr12			fatty-acyl-CoA binding, nucleotide binding, catalytic activity, acyl-CoA dehydrogenase activity, binding, intracellular, cell, cytoplasm, mitochondrion, mitochondrial matrix, organic acid metabolic process, lipid metabolic process, fatty acid metabolic process, fatty acid beta-oxidation, metabolic process, electron carrier activity, catabolic process, fatty acid catabolic process, cellular proces…	GO:0000062, GO:0000166, GO:0003824, GO:0003995, GO:0005488, GO:0005622, GO:0005623, GO:0005737, GO:0005739, GO:0005759, GO:0006082, GO:0006629, GO:0006631, GO:0006635, GO:0008152, GO:0009055, GO:0009056, GO:0009062, GO:0009987, GO:0016042, GO:0016054, GO:0016491, GO:0016627, GO:0016787, GO:0019395, GO:0019752, GO:0030258, GO:0031974, GO:0032787, GO:0033539, GO:0034440, GO:0036094, GO:0042592, GO:…	145.218	0.201255	0.000109337	0.00108059
ENSG00000240303	ACAD11	chr3			fatty-acyl-CoA binding, nucleotide binding, catalytic activity, acyl-CoA dehydrogenase activity, long-chain-acyl-CoA dehydrogenase activity, binding, intracellular, cell, nucleus, cytoplasm, mitochondrion, mitochondrial envelope, mitochondrial inner membrane, peroxisome, organic acid metabolic process, lipid metabolic process, fatty acid metabolic process, fatty acid beta-oxidation, metabolic pro…	GO:0000062, GO:0000166, GO:0003824, GO:0003995, GO:0004466, GO:0005488, GO:0005622, GO:0005623, GO:0005634, GO:0005737, GO:0005739, GO:0005740, GO:0005743, GO:0005777, GO:0006082, GO:0006629, GO:0006631, GO:0006635, GO:0008152, GO:0009055, GO:0009056, GO:0009062, GO:0009987, GO:0016020, GO:0016042, GO:0016054, GO:0016491, GO:0016627, GO:0017099, GO:0019395, GO:0019752, GO:0019866, GO:0030258, GO:…	17.5334	-0.0136953	0.910552	0.956297
ENSG00000151498	ACAD8	chr11	Metabolic pathways, Valine, leucine and isoleucine degradation	hsa01100, hsa00280	fatty-acyl-CoA binding, nucleotide binding, catalytic activity, acyl-CoA dehydrogenase activity, binding, intracellular, cell, cytoplasm, mitochondrion, mitochondrial matrix, organic acid metabolic process, nucleobase-containing compound metabolic process, transcription, DNA-templated, regulation of transcription, DNA-templated, cellular amino acid metabolic process, valine metabolic process, val…	GO:0000062, GO:0000166, GO:0003824, GO:0003995, GO:0005488, GO:0005622, GO:0005623, GO:0005737, GO:0005739, GO:0005759, GO:0006082, GO:0006139, GO:0006351, GO:0006355, GO:0006520, GO:0006573, GO:0006574, GO:0006629, GO:0006631, GO:0006635, GO:0006725, GO:0006807, GO:0008152, GO:0009055, GO:0009056, GO:0009058, GO:0009059, GO:0009062, GO:0009063, GO:0009081, GO:0009083, GO:0009889, GO:0009987, GO:…	105.491	-0.0679473	0.286572	0.48888
ENSG00000177646	ACAD9	chr3			fatty-acyl-CoA binding, nucleotide binding, catalytic activity, acyl-CoA dehydrogenase activity, binding, protein binding, intracellular, cell, nucleus, cytoplasm, mitochondrion, mitochondrial envelope, mitochondrial inner membrane, organic acid metabolic process, protein complex assembly, lipid metabolic process, fatty acid metabolic process, fatty acid beta-oxidation, organelle organization, mi…	GO:0000062, GO:0000166, GO:0003824, GO:0003995, GO:0005488, GO:0005515, GO:0005622, GO:0005623, GO:0005634, GO:0005737, GO:0005739, GO:0005740, GO:0005743, GO:0006082, GO:0006461, GO:0006629, GO:0006631, GO:0006635, GO:0006996, GO:0007005, GO:0008152, GO:0009055, GO:0009056, GO:0009062, GO:0009987, GO:0010257, GO:0016020, GO:0016042, GO:0016043, GO:0016054, GO:0016491, GO:0016627, GO:0019395, GO:…	177.437	0.0688755	0.275153	0.476262
ENSG00000115361	ACADL	chr2	Metabolic pathways, Fatty acid degradation, Fatty acid metabolism, PPAR signaling pathway	hsa01100, hsa00071, hsa01212, hsa03320	fatty-acyl-CoA binding, nucleotide binding, temperature homeostasis, long-chain fatty acid metabolic process, catalytic activity, acyl-CoA dehydrogenase activity, acyl-CoA oxidase activity, long-chain-acyl-CoA dehydrogenase activity, binding, intracellular, cell, cytoplasm, mitochondrion, mitochondrial envelope, mitochondrial matrix, alcohol metabolic process, organic acid metabolic process, prot…	GO:0000062, GO:0000166, GO:0001659, GO:0001676, GO:0003824, GO:0003995, GO:0003997, GO:0004466, GO:0005488, GO:0005622, GO:0005623, GO:0005737, GO:0005739, GO:0005740, GO:0005759, GO:0006066, GO:0006082, GO:0006461, GO:0006577, GO:0006579, GO:0006629, GO:0006631, GO:0006633, GO:0006635, GO:0006807, GO:0008152, GO:0008202, GO:0008203, GO:0008610, GO:0009055, GO:0009056, GO:0009058, GO:0009062, GO:…	20.0595	-0.65993	0.0116141	0.0483148
ENSG00000117054	ACADM	chr1	Metabolic pathways, Carbon metabolism, beta-Alanine metabolism, Fatty acid degradation, Fatty acid metabolism, PPAR signaling pathway, Propanoate metabolism, Valine, leucine and isoleucine degradation	hsa01100, hsa01200, hsa00410, hsa00071, hsa01212, hsa03320, hsa00640, hsa00280	fatty-acyl-CoA binding, nucleotide binding, catalytic activity, acyl-CoA dehydrogenase activity, binding, protein binding, extracellular region, intracellular, cell, nucleus, cytoplasm, mitochondrion, mitochondrial matrix, organic acid metabolic process, amino-acid betaine metabolic process, amino-acid betaine biosynthetic process, lipid metabolic process, fatty acid metabolic process, fatty acid…	GO:0000062, GO:0000166, GO:0003824, GO:0003995, GO:0005488, GO:0005515, GO:0005576, GO:0005622, GO:0005623, GO:0005634, GO:0005737, GO:0005739, GO:0005759, GO:0006082, GO:0006577, GO:0006578, GO:0006629, GO:0006631, GO:0006635, GO:0006807, GO:0008152, GO:0009055, GO:0009056, GO:0009058, GO:0009062, GO:0009437, GO:0009987, GO:0016042, GO:0016054, GO:0016491, GO:0016627, GO:0019254, GO:0019395, GO:…	516.346	-0.101711	0.0783003	0.20186
ENSG00000122971	ACADS	chr12	Metabolic pathways, Butanoate metabolism, Carbon metabolism, Fatty acid degradation, Fatty acid metabolism, Valine, leucine and isoleucine degradation	hsa01100, hsa00650, hsa01200, hsa00071, hsa01212, hsa00280	fatty-acyl-CoA binding, nucleotide binding, catalytic activity, acyl-CoA dehydrogenase activity, butyryl-CoA dehydrogenase activity, binding, intracellular, cell, nucleus, cytoplasm, mitochondrion, mitochondrial matrix, organic acid metabolic process, protein complex assembly, lipid metabolic process, fatty acid metabolic process, fatty acid beta-oxidation, response to stress, metabolic process, …	GO:0000062, GO:0000166, GO:0003824, GO:0003995, GO:0004085, GO:0005488, GO:0005622, GO:0005623, GO:0005634, GO:0005737, GO:0005739, GO:0005759, GO:0006082, GO:0006461, GO:0006629, GO:0006631, GO:0006635, GO:0006950, GO:0008152, GO:0009055, GO:0009056, GO:0009062, GO:0009605, GO:0009719, GO:0009725, GO:0009987, GO:0009991, GO:0010033, GO:0014070, GO:0016042, GO:0016043, GO:0016054, GO:0016491, GO:…	81.1537	-0.373108	3.00871e-05	0.000361818
ENSG00000196177	ACADSB	chr10	Metabolic pathways, Fatty acid degradation, Fatty acid metabolism, Valine, leucine and isoleucine degradation	hsa01100, hsa00071, hsa01212, hsa00280	fatty-acyl-CoA binding, nucleotide binding, catalytic activity, acyl-CoA dehydrogenase activity, binding, extracellular region, intracellular, cell, cytoplasm, mitochondrion, mitochondrial matrix, organic acid metabolic process, lipid metabolic process, fatty acid metabolic process, fatty acid beta-oxidation, nitrogen compound metabolic process, metabolic process, electron carrier activity, catab…	GO:0000062, GO:0000166, GO:0003824, GO:0003995, GO:0005488, GO:0005576, GO:0005622, GO:0005623, GO:0005737, GO:0005739, GO:0005759, GO:0006082, GO:0006629, GO:0006631, GO:0006635, GO:0006807, GO:0008152, GO:0009055, GO:0009056, GO:0009062, GO:0009081, GO:0009083, GO:0009987, GO:0016042, GO:0016054, GO:0016491, GO:0016627, GO:0019395, GO:0019752, GO:0030258, GO:0031974, GO:0031982, GO:0031988, GO:…	474.883	-0.0912399	0.210055	0.398907
ENSG00000072778	ACADVL	chr17	Metabolic pathways, Fatty acid degradation, Fatty acid metabolism	hsa01100, hsa00071, hsa01212	very long-chain fatty acid metabolic process, fatty-acyl-CoA binding, nucleotide binding, temperature homeostasis, catalytic activity, acyl-CoA dehydrogenase activity, long-chain-acyl-CoA dehydrogenase activity, binding, intracellular, cell, nucleus, nucleolus, cytoplasm, mitochondrion, mitochondrial envelope, mitochondrial inner membrane, mitochondrial matrix, alcohol metabolic process, organic …	GO:0000038, GO:0000062, GO:0000166, GO:0001659, GO:0003824, GO:0003995, GO:0004466, GO:0005488, GO:0005622, GO:0005623, GO:0005634, GO:0005730, GO:0005737, GO:0005739, GO:0005740, GO:0005743, GO:0005759, GO:0006066, GO:0006082, GO:0006091, GO:0006629, GO:0006631, GO:0006633, GO:0006635, GO:0006950, GO:0006986, GO:0007154, GO:0007165, GO:0008152, GO:0008202, GO:0008203, GO:0008610, GO:0009055, GO:…	779.386	-0.237041	0.0457323	0.136446
ENSG00000157766	ACAN	chr15			binding, glycosaminoglycan binding, hyaluronic acid binding, cell adhesion, biological adhesion, carbohydrate derivative binding	GO:0005488, GO:0005539, GO:0005540, GO:0007155, GO:0022610, GO:0097367	2.62759	-0.695479	0.165249	0.338818
ENSG00000072818	ACAP1	chr17	Endocytosis	hsa04144	GTPase activator activity, binding, protein binding, intracellular, cell, cytoplasm, endosome, vacuole, vacuolar membrane, transport, enzyme activator activity, protein localization, endosome membrane, endomembrane system, protein transport, membrane, enzyme regulator activity, GTPase regulator activity, organelle membrane, macromolecule localization, positive regulation of catalytic activity, re…	GO:0005096, GO:0005488, GO:0005515, GO:0005622, GO:0005623, GO:0005737, GO:0005768, GO:0005773, GO:0005774, GO:0006810, GO:0008047, GO:0008104, GO:0010008, GO:0012505, GO:0015031, GO:0016020, GO:0030234, GO:0030695, GO:0031090, GO:0033036, GO:0043085, GO:0043087, GO:0043167, GO:0043169, GO:0043226, GO:0043227, GO:0043229, GO:0043231, GO:0043547, GO:0044093, GO:0044422, GO:0044424, GO:0044437, GO:…	8.47409	0.416167	0.0794829	0.204131
ENSG00000114331	ACAP2	chr3	Endocytosis	hsa04144	GTPase activator activity, binding, protein binding, intracellular, cell, cytoplasm, endosome, vacuole, vacuolar membrane, enzyme activator activity, protein localization, response to endogenous stimulus, cellular process, endosome membrane, response to organic substance, endomembrane system, membrane, Ras GTPase binding, Rab GTPase binding, enzyme binding, enzyme regulator activity, GTPase regul…	GO:0005096, GO:0005488, GO:0005515, GO:0005622, GO:0005623, GO:0005737, GO:0005768, GO:0005773, GO:0005774, GO:0008047, GO:0008104, GO:0009719, GO:0009987, GO:0010008, GO:0010033, GO:0012505, GO:0016020, GO:0017016, GO:0017137, GO:0019899, GO:0030234, GO:0030695, GO:0031090, GO:0031267, GO:0033036, GO:0033365, GO:0034613, GO:0036010, GO:0042221, GO:0043085, GO:0043087, GO:0043167, GO:0043169, GO:…	234.066	0.117122	0.0286161	0.0961508
ENSG00000229325	ACAP2-IT1	chr3					3.11446	0.190927	0.556736	0.729887
ENSG00000131584	ACAP3	chr1	Endocytosis	hsa04144	GTPase activator activity, binding, enzyme activator activity, enzyme regulator activity, GTPase regulator activity, positive regulation of catalytic activity, regulation of GTPase activity, ion binding, cation binding, positive regulation of GTPase activity, positive regulation of molecular function, metal ion binding, regulation of catalytic activity, regulation of hydrolase activity, positive …	GO:0005096, GO:0005488, GO:0008047, GO:0030234, GO:0030695, GO:0043085, GO:0043087, GO:0043167, GO:0043169, GO:0043547, GO:0044093, GO:0046872, GO:0050790, GO:0051336, GO:0051345, GO:0060589, GO:0065007, GO:0065009, GO:0098772	119.767	0.201172	0.0281702	0.0949482
ENSG00000075239	ACAT1	chr11	Metabolic pathways, Butanoate metabolism, Lysine degradation, Carbon metabolism, Pyruvate metabolism, Terpenoid backbone biosynthesis, Glyoxylate and dicarboxylate metabolism, Fatty acid degradation, Fatty acid metabolism, Tryptophan metabolism, Propanoate metabolism, Synthesis and degradation of ketone bodies, Valine, leucine and isoleucine degradation	hsa01100, hsa00650, hsa00310, hsa01200, hsa00620, hsa00900, hsa00630, hsa00071, hsa01212, hsa00380, hsa00640, hsa00072, hsa00280	urogenital system development, metanephros development, kidney development, liver development, catalytic activity, acetyl-CoA C-acetyltransferase activity, acetyl-CoA C-acyltransferase activity, binding, protein binding, extracellular region, intracellular, cell, cytoplasm, mitochondrion, mitochondrial envelope, mitochondrial inner membrane, mitochondrial matrix, organic acid metabolic process, p…	GO:0001655, GO:0001656, GO:0001822, GO:0001889, GO:0003824, GO:0003985, GO:0003988, GO:0005488, GO:0005515, GO:0005576, GO:0005622, GO:0005623, GO:0005737, GO:0005739, GO:0005740, GO:0005743, GO:0005759, GO:0006082, GO:0006461, GO:0006807, GO:0006950, GO:0007275, GO:0007399, GO:0007417, GO:0007420, GO:0008152, GO:0009056, GO:0009058, GO:0009081, GO:0009083, GO:0009605, GO:0009719, GO:0009725, GO:…	417.549	-0.109217	0.0668216	0.180184
ENSG00000120437	ACAT2	chr6	Metabolic pathways, Butanoate metabolism, Lysine degradation, Carbon metabolism, Pyruvate metabolism, Terpenoid backbone biosynthesis, Glyoxylate and dicarboxylate metabolism, Fatty acid degradation, Fatty acid metabolism, Tryptophan metabolism, Propanoate metabolism, Synthesis and degradation of ketone bodies, Valine, leucine and isoleucine degradation, Fat digestion and absorption	hsa01100, hsa00650, hsa00310, hsa01200, hsa00620, hsa00900, hsa00630, hsa00071, hsa01212, hsa00380, hsa00640, hsa00072, hsa00280, hsa04975	catalytic activity, acetyl-CoA C-acetyltransferase activity, acetyl-CoA C-acyltransferase activity, binding, protein binding, extracellular region, intracellular, cell, nucleus, nucleolus, cytoplasm, lipid metabolic process, metabolic process, acetyltransferase activity, C-acyltransferase activity, C-acetyltransferase activity, transferase activity, transferase activity, transferring acyl groups,…	GO:0003824, GO:0003985, GO:0003988, GO:0005488, GO:0005515, GO:0005576, GO:0005622, GO:0005623, GO:0005634, GO:0005730, GO:0005737, GO:0006629, GO:0008152, GO:0016407, GO:0016408, GO:0016453, GO:0016740, GO:0016746, GO:0016747, GO:0031974, GO:0031981, GO:0031982, GO:0031988, GO:0043226, GO:0043227, GO:0043228, GO:0043229, GO:0043230, GO:0043231, GO:0043232, GO:0043233, GO:0044238, GO:0044421, GO:…	14.9798	0.160986	0.252339	0.449259
ENSG00000182827	ACBD3	chr1			fatty-acyl-CoA binding, Golgi membrane, binding, protein binding, intracellular, cell, cytoplasm, mitochondrion, Golgi apparatus, lipid metabolic process, steroid biosynthetic process, transport, metabolic process, steroid metabolic process, lipid biosynthetic process, biosynthetic process, endomembrane system, membrane, integral component of membrane, organelle membrane, intrinsic component of m…	GO:0000062, GO:0000139, GO:0005488, GO:0005515, GO:0005622, GO:0005623, GO:0005737, GO:0005739, GO:0005794, GO:0006629, GO:0006694, GO:0006810, GO:0008152, GO:0008202, GO:0008610, GO:0009058, GO:0012505, GO:0016020, GO:0016021, GO:0031090, GO:0031224, GO:0034237, GO:0043226, GO:0043227, GO:0043229, GO:0043231, GO:0044238, GO:0044422, GO:0044424, GO:0044425, GO:0044431, GO:0044444, GO:0044446, GO:…	191.958	-0.201233	0.000943949	0.00651567
ENSG00000234478	ACBD3-AS1	chr1					0.243409	0.0030083	0.997873	1
ENSG00000181513	ACBD4	chr17			fatty-acyl-CoA binding, binding, lipid binding, cofactor binding, coenzyme binding, sulfur compound binding	GO:0000062, GO:0005488, GO:0008289, GO:0048037, GO:0050662, GO:1901681	33.5972	0.262686	0.025607	0.0883136
ENSG00000107897	ACBD5	chr10			fatty-acyl-CoA binding, binding, intracellular, cell, nucleus, nucleoplasm, cytoplasm, peroxisome, peroxisomal membrane, transport, autophagy, organelle organization, peroxisome organization, lipid binding, cellular process, membrane, integral component of membrane, cellular component organization, pexophagy, organelle membrane, intrinsic component of membrane, microbody membrane, membrane-enclos…	GO:0000062, GO:0005488, GO:0005622, GO:0005623, GO:0005634, GO:0005654, GO:0005737, GO:0005777, GO:0005778, GO:0006810, GO:0006914, GO:0006996, GO:0007031, GO:0008289, GO:0009987, GO:0016020, GO:0016021, GO:0016043, GO:0030242, GO:0031090, GO:0031224, GO:0031903, GO:0031974, GO:0031981, GO:0042579, GO:0043226, GO:0043227, GO:0043229, GO:0043231, GO:0043233, GO:0044422, GO:0044424, GO:0044425, GO:…	294.304	-0.229455	6.70778e-05	0.000717067
ENSG00000230124	ACBD6	chr1					75.9972	0.339985	3.92692e-07	8.35208e-06
ENSG00000176244	ACBD7	chr10			fatty-acyl-CoA binding, binding, lipid binding, cofactor binding, coenzyme binding, sulfur compound binding	GO:0000062, GO:0005488, GO:0008289, GO:0048037, GO:0050662, GO:1901681	0.454384	-0.12287	0.861434	1
ENSG00000110455	ACCS	chr11			binding, protein binding, metabolic process, biosynthetic process, pyridoxal phosphate binding, identical protein binding, protein homodimerization activity, ion binding, anion binding, protein dimerization activity, cofactor binding	GO:0005488, GO:0005515, GO:0008152, GO:0009058, GO:0030170, GO:0042802, GO:0042803, GO:0043167, GO:0043168, GO:0046983, GO:0048037	41.9836	0.425485	0.000247081	0.00214269
ENSG00000102977	ACD	chr16			nuclear chromosome, telomere maintenance, chromosome, telomeric region, telomere cap complex, nuclear telomere cap complex, nuclear chromosome, telomeric region, skeletal system development, urogenital system development, regionalization, nucleic acid binding, DNA binding, binding, protein binding, intracellular, cell, nucleus, nucleoplasm, chromosome, cytoplasm, nucleobase-containing compound me…	GO:0000228, GO:0000723, GO:0000781, GO:0000782, GO:0000783, GO:0000784, GO:0001501, GO:0001655, GO:0003002, GO:0003676, GO:0003677, GO:0005488, GO:0005515, GO:0005622, GO:0005623, GO:0005634, GO:0005654, GO:0005694, GO:0005737, GO:0006139, GO:0006259, GO:0006278, GO:0006725, GO:0006807, GO:0006810, GO:0006886, GO:0006950, GO:0006974, GO:0006996, GO:0007004, GO:0007275, GO:0007389, GO:0008104, GO:…	10.0223	0.140216	0.383797	0.582756
ENSG00000159640	ACE	chr17	Renin-angiotensin system, Chagas disease (American trypanosomiasis), Hypertrophic cardiomyopathy (HCM), Renin secretion	hsa04614, hsa05142, hsa05410, hsa04924	reproduction, lytic vacuole, urogenital system development, G-protein coupled receptor binding, kidney development, regulation of protein phosphorylation, positive regulation of protein phosphorylation, blood vessel remodeling, regulation of systemic arterial blood pressure by hormone, regulation of systemic arterial blood pressure by circulatory renin-angiotensin, regulation of angiotensin level…	GO:0000003, GO:0000323, GO:0001655, GO:0001664, GO:0001822, GO:0001932, GO:0001934, GO:0001974, GO:0001990, GO:0001991, GO:0002002, GO:0002003, GO:0002005, GO:0002016, GO:0002019, GO:0002244, GO:0002252, GO:0002376, GO:0002443, GO:0002444, GO:0002446, GO:0002474, GO:0002520, GO:0002682, GO:0003008, GO:0003013, GO:0003015, GO:0003018, GO:0003044, GO:0003073, GO:0003081, GO:0003779, GO:0003824, GO:…	35.4523	1.96879	2.66649e-25	1.24874e-22
ENSG00000130234	ACE2	chrX	Renin-angiotensin system, Protein digestion and absorption	hsa04614, hsa04974	virus receptor activity, cytokine production, regulation of cytokine production, glycoprotein binding, neurological system process involved in regulation of systemic arterial blood pressure, regulation of systemic arterial blood pressure by hormone, regulation of systemic arterial blood pressure by circulatory renin-angiotensin, regulation of angiotensin levels in blood, angiotensin maturation, a…	GO:0001618, GO:0001816, GO:0001817, GO:0001948, GO:0001976, GO:0001990, GO:0001991, GO:0002002, GO:0002003, GO:0002005, GO:0002016, GO:0002035, GO:0003008, GO:0003012, GO:0003013, GO:0003015, GO:0003018, GO:0003044, GO:0003051, GO:0003073, GO:0003081, GO:0003824, GO:0004175, GO:0004180, GO:0004181, GO:0004872, GO:0005488, GO:0005515, GO:0005576, GO:0005615, GO:0005622, GO:0005623, GO:0005737, GO:…	54.2508	-0.205563	0.193772	0.377589
ENSG00000177076	ACER2	chr9	Metabolic pathways, Sphingolipid signaling pathway, Sphingolipid metabolism	hsa01100, hsa04071, hsa00600	Golgi membrane, response to acid chemical, regulation of cell-matrix adhesion, negative regulation of cell-matrix adhesion, catalytic activity, hydrolase activity, hydrolyzing O-glycosyl compounds, intracellular, cell, cytoplasm, Golgi apparatus, carbohydrate metabolic process, alcohol metabolic process, regulation of carbohydrate metabolic process, cellular protein modification process, protein …	GO:0000139, GO:0001101, GO:0001952, GO:0001953, GO:0003824, GO:0004553, GO:0005622, GO:0005623, GO:0005737, GO:0005794, GO:0005975, GO:0006066, GO:0006109, GO:0006464, GO:0006486, GO:0006508, GO:0006629, GO:0006643, GO:0006665, GO:0006670, GO:0006672, GO:0006807, GO:0006915, GO:0006919, GO:0007155, GO:0007160, GO:0007162, GO:0008152, GO:0008219, GO:0008283, GO:0008284, GO:0008610, GO:0009058, GO:…	30.3627	-0.0735701	0.513752	0.696262
ENSG00000078124	ACER3	chr11	Sphingolipid metabolism	hsa00600	Golgi membrane, catalytic activity, hydrolase activity, hydrolyzing O-glycosyl compounds, intracellular, cell, cytoplasm, endoplasmic reticulum, endoplasmic reticulum membrane, Golgi apparatus, alcohol metabolic process, lipid metabolic process, membrane lipid metabolic process, sphingolipid metabolic process, sphingosine metabolic process, phytosphingosine metabolic process, ceramide metabolic p…	GO:0000139, GO:0003824, GO:0004553, GO:0005622, GO:0005623, GO:0005737, GO:0005783, GO:0005789, GO:0005794, GO:0006066, GO:0006629, GO:0006643, GO:0006665, GO:0006670, GO:0006671, GO:0006672, GO:0006807, GO:0008152, GO:0008283, GO:0008284, GO:0008610, GO:0009058, GO:0009987, GO:0012505, GO:0016020, GO:0016021, GO:0016787, GO:0016798, GO:0016810, GO:0016811, GO:0017040, GO:0019751, GO:0030148, GO:…	118.415	-0.206768	0.0150689	0.0587979
ENSG00000087085	ACHE	chr7	Cholinergic synapse, Glycerophospholipid metabolism	hsa04725, hsa00564	ossification, regulation of neurotransmitter levels, acetylcholine catabolic process in synaptic cleft, beta-amyloid binding, osteoblast differentiation, eye development, receptor recycling, regulation of receptor recycling, osteoblast development, catalytic activity, acetylcholinesterase activity, cholinesterase activity, binding, protein binding, collagen binding, extracellular region, proteina…	GO:0001503, GO:0001505, GO:0001507, GO:0001540, GO:0001649, GO:0001654, GO:0001881, GO:0001919, GO:0002076, GO:0003824, GO:0003990, GO:0004104, GO:0005488, GO:0005515, GO:0005518, GO:0005576, GO:0005578, GO:0005604, GO:0005605, GO:0005615, GO:0005622, GO:0005623, GO:0005634, GO:0005737, GO:0005794, GO:0005886, GO:0006139, GO:0006259, GO:0006260, GO:0006461, GO:0006581, GO:0006656, GO:0006725, GO:…	2.91287	0.86874	0.0045191	0.0231195
ENSG00000100813	ACIN1	chr14	RNA transport, mRNA surveillance pathway, Spliceosome	hsa03013, hsa03015, hsa03040	nucleotide binding, RNA splicing, via transesterification reactions, RNA splicing, via transesterification reactions with bulged adenosine as nucleophile, mRNA splicing, via spliceosome, mitophagy, macromitophagy, positive regulation of defense response to virus by host, immune effector process, myeloid cell homeostasis, immune system process, immune system development, leukocyte differentiation,…	GO:0000166, GO:0000375, GO:0000377, GO:0000398, GO:0000422, GO:0000423, GO:0002230, GO:0002252, GO:0002262, GO:0002376, GO:0002520, GO:0002521, GO:0002573, GO:0002682, GO:0002684, GO:0002697, GO:0002761, GO:0002763, GO:0002831, GO:0003676, GO:0003723, GO:0003824, GO:0005488, GO:0005515, GO:0005622, GO:0005623, GO:0005634, GO:0005654, GO:0005730, GO:0005737, GO:0005829, GO:0005886, GO:0006139, GO:…	570.543	-0.0259515	0.675837	0.815249
ENSG00000213088	ACKR1	chr1	Malaria	hsa05144	cytokine production, regulation of cytokine production, signal transducer activity, receptor activity, transmembrane signaling receptor activity, G-protein coupled receptor activity, binding, protein binding, intracellular, cell, cytoplasm, endosome, early endosome, vacuole, plasma membrane, response to stress, defense response, inflammatory response, cell communication, signal transduction, cell…	GO:0001816, GO:0001817, GO:0004871, GO:0004872, GO:0004888, GO:0004930, GO:0005488, GO:0005515, GO:0005622, GO:0005623, GO:0005737, GO:0005768, GO:0005769, GO:0005773, GO:0005886, GO:0006950, GO:0006952, GO:0006954, GO:0007154, GO:0007165, GO:0007166, GO:0007186, GO:0009987, GO:0010033, GO:0012505, GO:0016020, GO:0016021, GO:0019221, GO:0019955, GO:0019956, GO:0019957, GO:0023052, GO:0031224, GO:…	4.88013	-0.944462	0.000130851	0.00126528
ENSG00000144648	ACKR2	chr3			G-protein coupled chemoattractant receptor activity, peptide receptor activity, immune system process, signal transducer activity, receptor activity, transmembrane signaling receptor activity, cytokine receptor activity, G-protein coupled receptor activity, chemokine receptor activity, scavenger receptor activity, binding, protein binding, intracellular, cell, cytoplasm, endosome, early endosome,…	GO:0001637, GO:0001653, GO:0002376, GO:0004871, GO:0004872, GO:0004888, GO:0004896, GO:0004930, GO:0004950, GO:0005044, GO:0005488, GO:0005515, GO:0005622, GO:0005623, GO:0005737, GO:0005768, GO:0005769, GO:0005773, GO:0005856, GO:0005884, GO:0005886, GO:0005887, GO:0006810, GO:0006897, GO:0006898, GO:0006935, GO:0006950, GO:0006952, GO:0006954, GO:0006955, GO:0007154, GO:0007165, GO:0007166, GO:…	3.31653	-0.739689	0.0377053	0.118355
ENSG00000144476	ACKR3	chr2	Cytokine-cytokine receptor interaction	hsa04060	MAPK cascade, angiogenesis, blood vessel development, vasculogenesis, G-protein coupled chemoattractant receptor activity, peptide receptor activity, regulation of protein phosphorylation, positive regulation of protein phosphorylation, vasculature development, positive regulation of defense response to virus by host, immune effector process, immune system process, regulation of immune system pro…	GO:0000165, GO:0001525, GO:0001568, GO:0001570, GO:0001637, GO:0001653, GO:0001932, GO:0001934, GO:0001944, GO:0002230, GO:0002252, GO:0002376, GO:0002682, GO:0002697, GO:0002831, GO:0004871, GO:0004872, GO:0004888, GO:0004896, GO:0004930, GO:0004950, GO:0005044, GO:0005488, GO:0005515, GO:0005622, GO:0005623, GO:0005737, GO:0005768, GO:0005769, GO:0005773, GO:0005886, GO:0005905, GO:0006464, GO:…	55.9924	0.069453	0.564411	0.735821
ENSG00000129048	ACKR4	chr3			G-protein coupled chemoattractant receptor activity, peptide receptor activity, immune system process, signal transducer activity, receptor activity, transmembrane signaling receptor activity, cytokine receptor activity, G-protein coupled receptor activity, chemokine receptor activity, scavenger receptor activity, binding, protein binding, intracellular, cell, cytoplasm, endosome, early endosome,…	GO:0001637, GO:0001653, GO:0002376, GO:0004871, GO:0004872, GO:0004888, GO:0004896, GO:0004930, GO:0004950, GO:0005044, GO:0005488, GO:0005515, GO:0005622, GO:0005623, GO:0005737, GO:0005768, GO:0005769, GO:0005773, GO:0005886, GO:0005887, GO:0006810, GO:0006897, GO:0006898, GO:0006935, GO:0006955, GO:0007154, GO:0007165, GO:0007166, GO:0007186, GO:0008528, GO:0009605, GO:0009987, GO:0010033, GO:…	2.34217	1.63558	7.08893e-05	0.000751543
ENSG00000225415	ACKR4P1	chr6					0.210605	0.565854	0.558716	1
ENSG00000131473	ACLY	chr17	Metabolic pathways, Citrate cycle (TCA cycle)	hsa01100, hsa00020	nucleotide binding, nucleoside binding, purine nucleoside binding, catalytic activity, ATP citrate synthase activity, binding, protein binding, ATP binding, extracellular region, intracellular, cell, nucleus, nucleoplasm, cytoplasm, cytosol, plasma membrane, alcohol metabolic process, organic acid metabolic process, acetyl-CoA metabolic process, acetyl-CoA biosynthetic process, citrate metabolic …	GO:0000166, GO:0001882, GO:0001883, GO:0003824, GO:0003878, GO:0005488, GO:0005515, GO:0005524, GO:0005576, GO:0005622, GO:0005623, GO:0005634, GO:0005654, GO:0005737, GO:0005829, GO:0005886, GO:0006066, GO:0006082, GO:0006084, GO:0006085, GO:0006101, GO:0006107, GO:0006629, GO:0006631, GO:0006633, GO:0006637, GO:0006694, GO:0006695, GO:0006732, GO:0006790, GO:0008152, GO:0008202, GO:0008203, GO:…	149.139	-0.0677001	0.302083	0.505034
ENSG00000122729	ACO1	chr9	Metabolic pathways, Carbon metabolism, Biosynthesis of amino acids, Citrate cycle (TCA cycle), Glyoxylate and dicarboxylate metabolism, 2-Oxocarboxylic acid metabolism	hsa01100, hsa01200, hsa01230, hsa00020, hsa00630, hsa01210	system process, nucleic acid binding, RNA binding, mRNA binding, catalytic activity, aconitate hydratase activity, binding, protein binding, extracellular region, intracellular, cell, cytoplasm, mitochondrion, endoplasmic reticulum, Golgi apparatus, cytosol, organic acid metabolic process, generation of precursor metabolites and energy, tricarboxylic acid cycle, citrate metabolic process, transla…	GO:0003008, GO:0003676, GO:0003723, GO:0003729, GO:0003824, GO:0003994, GO:0005488, GO:0005515, GO:0005576, GO:0005622, GO:0005623, GO:0005737, GO:0005739, GO:0005783, GO:0005794, GO:0005829, GO:0006082, GO:0006091, GO:0006099, GO:0006101, GO:0006412, GO:0006417, GO:0006518, GO:0006807, GO:0006810, GO:0006873, GO:0006875, GO:0006879, GO:0007275, GO:0007586, GO:0008152, GO:0009058, GO:0009059, GO:…	286.366	-0.0893593	0.118152	0.269707
ENSG00000100412	ACO2	chr22	Metabolic pathways, Carbon metabolism, Biosynthesis of amino acids, Citrate cycle (TCA cycle), Glyoxylate and dicarboxylate metabolism, 2-Oxocarboxylic acid metabolism	hsa01100, hsa01200, hsa01230, hsa00020, hsa00630, hsa01210	catalytic activity, aconitate hydratase activity, binding, iron ion binding, intracellular, cell, nucleus, cytoplasm, mitochondrion, mitochondrial matrix, organic acid metabolic process, generation of precursor metabolites and energy, tricarboxylic acid cycle, citrate metabolic process, isocitrate metabolic process, metabolic process, aerobic respiration, cellular process, energy derivation by ox…	GO:0003824, GO:0003994, GO:0005488, GO:0005506, GO:0005622, GO:0005623, GO:0005634, GO:0005737, GO:0005739, GO:0005759, GO:0006082, GO:0006091, GO:0006099, GO:0006101, GO:0006102, GO:0008152, GO:0009060, GO:0009987, GO:0015980, GO:0016829, GO:0016835, GO:0016836, GO:0019752, GO:0031974, GO:0043167, GO:0043169, GO:0043209, GO:0043226, GO:0043227, GO:0043229, GO:0043231, GO:0043233, GO:0043436, GO:…	915.231	-0.188427	0.0893397	0.22139
ENSG00000184227	ACOT1	chr14	Metabolic pathways, Biosynthesis of unsaturated fatty acids, Fatty acid elongation	hsa01100, hsa01040, hsa00062	very long-chain fatty acid metabolic process, long-chain fatty acid metabolic process, catalytic activity, intracellular, cell, cytoplasm, cytosol, organic acid metabolic process, lipid metabolic process, fatty acid metabolic process, acyl-CoA metabolic process, coenzyme metabolic process, sulfur compound metabolic process, metabolic process, biosynthetic process, coenzyme biosynthetic process, c…	GO:0000038, GO:0001676, GO:0003824, GO:0005622, GO:0005623, GO:0005737, GO:0005829, GO:0006082, GO:0006629, GO:0006631, GO:0006637, GO:0006732, GO:0006790, GO:0008152, GO:0009058, GO:0009108, GO:0009987, GO:0016289, GO:0016290, GO:0016787, GO:0016788, GO:0016790, GO:0019752, GO:0032787, GO:0035336, GO:0035337, GO:0035338, GO:0035383, GO:0035384, GO:0043436, GO:0044237, GO:0044238, GO:0044249, GO:…	5.47459	-0.431753	0.0589818	0.164471
ENSG00000162390	ACOT11	chr1			catalytic activity, binding, extracellular region, intracellular, cell, cytoplasm, cytosol, organic acid metabolic process, lipid metabolic process, fatty acid metabolic process, acyl-CoA metabolic process, coenzyme metabolic process, sulfur compound metabolic process, response to stress, cell communication, signal transduction, metabolic process, lipid binding, biosynthetic process, coenzyme bio…	GO:0003824, GO:0005488, GO:0005576, GO:0005622, GO:0005623, GO:0005737, GO:0005829, GO:0006082, GO:0006629, GO:0006631, GO:0006637, GO:0006732, GO:0006790, GO:0006950, GO:0007154, GO:0007165, GO:0008152, GO:0008289, GO:0009058, GO:0009108, GO:0009266, GO:0009409, GO:0009628, GO:0009987, GO:0016289, GO:0016787, GO:0016788, GO:0016790, GO:0019752, GO:0023052, GO:0031982, GO:0031988, GO:0032787, GO:…	432.919	-0.11083	0.148201	0.314894
ENSG00000172497	ACOT12	chr5	Pyruvate metabolism	hsa00620	nucleotide binding, nucleoside binding, purine nucleoside binding, catalytic activity, acetyl-CoA hydrolase activity, binding, ATP binding, intracellular, cell, cytoplasm, cytosol, organic acid metabolic process, acetyl-CoA metabolic process, pyruvate metabolic process, lipid metabolic process, fatty acid metabolic process, acyl-CoA metabolic process, coenzyme metabolic process, sulfur compound m…	GO:0000166, GO:0001882, GO:0001883, GO:0003824, GO:0003986, GO:0005488, GO:0005524, GO:0005622, GO:0005623, GO:0005737, GO:0005829, GO:0006082, GO:0006084, GO:0006090, GO:0006629, GO:0006631, GO:0006637, GO:0006732, GO:0006790, GO:0008152, GO:0008289, GO:0009058, GO:0009108, GO:0009987, GO:0016289, GO:0016787, GO:0016788, GO:0016790, GO:0017076, GO:0019752, GO:0030554, GO:0032549, GO:0032550, GO:…	0.212621	0.572984	0.57615	1
ENSG00000112304	ACOT13	chr6			catalytic activity, extracellular region, intracellular, cell, nucleus, cytoplasm, mitochondrion, spindle, cytosol, cytoskeleton, protein complex assembly, acyl-CoA metabolic process, coenzyme metabolic process, sulfur compound metabolic process, metabolic process, biosynthetic process, coenzyme biosynthetic process, cellular process, microtubule cytoskeleton, cellular component organization, CoA…	GO:0003824, GO:0005576, GO:0005622, GO:0005623, GO:0005634, GO:0005737, GO:0005739, GO:0005819, GO:0005829, GO:0005856, GO:0006461, GO:0006637, GO:0006732, GO:0006790, GO:0008152, GO:0009058, GO:0009108, GO:0009987, GO:0015630, GO:0016043, GO:0016289, GO:0016787, GO:0016788, GO:0016790, GO:0022607, GO:0031982, GO:0031988, GO:0035336, GO:0035337, GO:0035338, GO:0035383, GO:0035384, GO:0043226, GO:…	150.28	-0.22721	0.00133926	0.00862797
ENSG00000119673	ACOT2	chr14	Metabolic pathways, Ovarian steroidogenesis, Biosynthesis of unsaturated fatty acids, Fatty acid elongation	hsa01100, hsa04913, hsa01040, hsa00062	very long-chain fatty acid metabolic process, long-chain fatty acid metabolic process, catalytic activity, receptor binding, binding, protein binding, extracellular region, intracellular, cell, cytoplasm, mitochondrion, mitochondrial matrix, organic acid metabolic process, lipid metabolic process, fatty acid metabolic process, acyl-CoA metabolic process, coenzyme metabolic process, sulfur compoun…	GO:0000038, GO:0001676, GO:0003824, GO:0005102, GO:0005488, GO:0005515, GO:0005576, GO:0005622, GO:0005623, GO:0005737, GO:0005739, GO:0005759, GO:0006082, GO:0006629, GO:0006631, GO:0006637, GO:0006732, GO:0006790, GO:0008152, GO:0009058, GO:0009108, GO:0009987, GO:0016289, GO:0016290, GO:0016787, GO:0016788, GO:0016790, GO:0019752, GO:0031974, GO:0031982, GO:0031988, GO:0032787, GO:0035336, GO:…	54.1808	-0.27931	0.00697937	0.0323981
ENSG00000177465	ACOT4	chr14	Metabolic pathways, Biosynthesis of unsaturated fatty acids, Fatty acid elongation	hsa01100, hsa01040, hsa00062	very long-chain fatty acid metabolic process, long-chain fatty acid metabolic process, catalytic activity, succinyl-CoA hydrolase activity, receptor binding, binding, protein binding, intracellular, cell, cytoplasm, peroxisome, peroxisomal matrix, organic acid metabolic process, succinyl-CoA metabolic process, lipid metabolic process, fatty acid metabolic process, acyl-CoA metabolic process, coen…	GO:0000038, GO:0001676, GO:0003824, GO:0004778, GO:0005102, GO:0005488, GO:0005515, GO:0005622, GO:0005623, GO:0005737, GO:0005777, GO:0005782, GO:0006082, GO:0006104, GO:0006629, GO:0006631, GO:0006637, GO:0006732, GO:0006790, GO:0008152, GO:0009056, GO:0009058, GO:0009108, GO:0009987, GO:0016054, GO:0016289, GO:0016290, GO:0016787, GO:0016788, GO:0016790, GO:0019752, GO:0031907, GO:0031974, GO:…	1.99229	-0.828246	0.0457097	0.136402
ENSG00000205669	ACOT6	chr14			catalytic activity, intracellular, cell, cytoplasm, peroxisome, peroxisomal matrix, cytosol, acyl-CoA metabolic process, coenzyme metabolic process, sulfur compound metabolic process, metabolic process, biosynthetic process, coenzyme biosynthetic process, cellular process, CoA hydrolase activity, hydrolase activity, hydrolase activity, acting on ester bonds, thiolester hydrolase activity, microbo…	GO:0003824, GO:0005622, GO:0005623, GO:0005737, GO:0005777, GO:0005782, GO:0005829, GO:0006637, GO:0006732, GO:0006790, GO:0008152, GO:0009058, GO:0009108, GO:0009987, GO:0016289, GO:0016787, GO:0016788, GO:0016790, GO:0031907, GO:0031974, GO:0035336, GO:0035337, GO:0035338, GO:0035383, GO:0035384, GO:0042579, GO:0043226, GO:0043227, GO:0043229, GO:0043231, GO:0043233, GO:0044237, GO:0044249, GO:…	0.269173	-0.742059	0.429356	1
ENSG00000097021	ACOT7	chr1	Biosynthesis of unsaturated fatty acids, Fatty acid elongation	hsa01040, hsa00062	fatty-acyl-CoA binding, catalytic activity, binding, protein binding, extracellular region, intracellular, cell, nucleus, nucleoplasm, cytoplasm, mitochondrion, cytosol, organic acid metabolic process, nucleobase-containing compound metabolic process, purine nucleotide metabolic process, purine nucleotide biosynthetic process, lipid metabolic process, fatty acid metabolic process, fatty acid bios…	GO:0000062, GO:0003824, GO:0005488, GO:0005515, GO:0005576, GO:0005622, GO:0005623, GO:0005634, GO:0005654, GO:0005737, GO:0005739, GO:0005829, GO:0006082, GO:0006139, GO:0006163, GO:0006164, GO:0006629, GO:0006631, GO:0006633, GO:0006637, GO:0006725, GO:0006732, GO:0006753, GO:0006790, GO:0006793, GO:0006796, GO:0006807, GO:0008152, GO:0008610, GO:0009056, GO:0009058, GO:0009108, GO:0009109, GO:…	15.6263	-0.246052	0.0553399	0.156811
ENSG00000101473	ACOT8	chr20	Metabolic pathways, Primary bile acid biosynthesis, Peroxisome	hsa01100, hsa00120, hsa04146	long-chain fatty acid metabolic process, catalytic activity, acetyl-CoA hydrolase activity, receptor binding, binding, protein binding, intracellular, cell, cytoplasm, mitochondrion, peroxisome, peroxisomal matrix, organic acid metabolic process, lipid metabolic process, fatty acid metabolic process, fatty acid beta-oxidation, acyl-CoA metabolic process, steroid biosynthetic process, bile acid bi…	GO:0001676, GO:0003824, GO:0003986, GO:0005102, GO:0005488, GO:0005515, GO:0005622, GO:0005623, GO:0005737, GO:0005739, GO:0005777, GO:0005782, GO:0006082, GO:0006629, GO:0006631, GO:0006635, GO:0006637, GO:0006694, GO:0006699, GO:0006732, GO:0006790, GO:0006996, GO:0007031, GO:0008152, GO:0008202, GO:0008206, GO:0008610, GO:0009056, GO:0009058, GO:0009059, GO:0009062, GO:0009100, GO:0009101, GO:…	33.4592	-0.0228562	0.797745	0.891623
ENSG00000123130	ACOT9	chrX			catalytic activity, acetyl-CoA hydrolase activity, intracellular, cell, cytoplasm, mitochondrion, mitochondrial matrix, acyl-CoA metabolic process, coenzyme metabolic process, sulfur compound metabolic process, metabolic process, biosynthetic process, coenzyme biosynthetic process, cellular process, CoA hydrolase activity, hydrolase activity, hydrolase activity, acting on ester bonds, thiolester …	GO:0003824, GO:0003986, GO:0005622, GO:0005623, GO:0005737, GO:0005739, GO:0005759, GO:0006637, GO:0006732, GO:0006790, GO:0008152, GO:0009058, GO:0009108, GO:0009987, GO:0016289, GO:0016787, GO:0016788, GO:0016790, GO:0031974, GO:0035336, GO:0035337, GO:0035338, GO:0035383, GO:0035384, GO:0043226, GO:0043227, GO:0043229, GO:0043231, GO:0043233, GO:0044237, GO:0044249, GO:0044272, GO:0044422, GO:…	235.411	-0.295839	4.75408e-05	0.000536475
ENSG00000161533	ACOX1	chr17	Metabolic pathways, cAMP signaling pathway, Peroxisome, Fatty acid degradation, Fatty acid metabolism, PPAR signaling pathway, alpha-Linolenic acid metabolism, Biosynthesis of unsaturated fatty acids	hsa01100, hsa04024, hsa04146, hsa00071, hsa01212, hsa03320, hsa00592, hsa01040	reproduction, very long-chain fatty acid metabolic process, fatty-acyl-CoA binding, nucleotide binding, long-chain fatty acid metabolic process, catalytic activity, acyl-CoA dehydrogenase activity, acyl-CoA oxidase activity, receptor binding, binding, protein binding, intracellular, cell, nucleus, nucleoplasm, nucleolus, cytoplasm, mitochondrion, peroxisome, peroxisomal membrane, peroxisomal matr…	GO:0000003, GO:0000038, GO:0000062, GO:0000166, GO:0001676, GO:0003824, GO:0003995, GO:0003997, GO:0005102, GO:0005488, GO:0005515, GO:0005622, GO:0005623, GO:0005634, GO:0005654, GO:0005730, GO:0005737, GO:0005739, GO:0005777, GO:0005778, GO:0005782, GO:0005886, GO:0006082, GO:0006091, GO:0006629, GO:0006631, GO:0006635, GO:0006690, GO:0006692, GO:0006693, GO:0006996, GO:0007031, GO:0007276, GO:…	435.511	-0.238647	3.73392e-06	5.95081e-05
ENSG00000168306	ACOX2	chr3	Metabolic pathways, Primary bile acid biosynthesis, Peroxisome, PPAR signaling pathway	hsa01100, hsa00120, hsa04146, hsa03320	fatty-acyl-CoA binding, nucleotide binding, catalytic activity, acyl-CoA dehydrogenase activity, acyl-CoA oxidase activity, receptor binding, binding, fatty acid binding, protein binding, intracellular, cell, cytoplasm, mitochondrion, peroxisome, peroxisomal matrix, organic acid metabolic process, lipid metabolic process, fatty acid metabolic process, fatty acid beta-oxidation, steroid biosynthet…	GO:0000062, GO:0000166, GO:0003824, GO:0003995, GO:0003997, GO:0005102, GO:0005488, GO:0005504, GO:0005515, GO:0005622, GO:0005623, GO:0005737, GO:0005739, GO:0005777, GO:0005782, GO:0006082, GO:0006629, GO:0006631, GO:0006635, GO:0006694, GO:0006699, GO:0008152, GO:0008202, GO:0008206, GO:0008289, GO:0008610, GO:0009055, GO:0009056, GO:0009058, GO:0009062, GO:0009987, GO:0016042, GO:0016053, GO:…	86.1921	0.197217	0.00490949	0.0246509
ENSG00000087008	ACOX3	chr4	Metabolic pathways, cAMP signaling pathway, Peroxisome, Fatty acid degradation, Fatty acid metabolism, PPAR signaling pathway, alpha-Linolenic acid metabolism, Biosynthesis of unsaturated fatty acids	hsa01100, hsa04024, hsa04146, hsa00071, hsa01212, hsa03320, hsa00592, hsa01040	fatty-acyl-CoA binding, nucleotide binding, catalytic activity, acyl-CoA dehydrogenase activity, acyl-CoA oxidase activity, receptor binding, binding, protein binding, intracellular, cell, cytoplasm, mitochondrion, peroxisome, peroxisomal matrix, organic acid metabolic process, lipid metabolic process, fatty acid metabolic process, fatty acid beta-oxidation, metabolic process, electron carrier ac…	GO:0000062, GO:0000166, GO:0003824, GO:0003995, GO:0003997, GO:0005102, GO:0005488, GO:0005515, GO:0005622, GO:0005623, GO:0005737, GO:0005739, GO:0005777, GO:0005782, GO:0006082, GO:0006629, GO:0006631, GO:0006635, GO:0008152, GO:0009055, GO:0009056, GO:0009062, GO:0009987, GO:0016020, GO:0016042, GO:0016054, GO:0016402, GO:0016491, GO:0016627, GO:0016634, GO:0019395, GO:0019752, GO:0030258, GO:…	76.1486	-0.0170593	0.829485	0.910653
ENSG00000153093	ACOXL	chr2			fatty-acyl-CoA binding, nucleotide binding, catalytic activity, acyl-CoA dehydrogenase activity, acyl-CoA oxidase activity, binding, intracellular, cell, cytoplasm, peroxisome, peroxisomal matrix, organic acid metabolic process, lipid metabolic process, fatty acid metabolic process, fatty acid beta-oxidation, metabolic process, electron carrier activity, catabolic process, fatty acid catabolic pr…	GO:0000062, GO:0000166, GO:0003824, GO:0003995, GO:0003997, GO:0005488, GO:0005622, GO:0005623, GO:0005737, GO:0005777, GO:0005782, GO:0006082, GO:0006629, GO:0006631, GO:0006635, GO:0008152, GO:0009055, GO:0009056, GO:0009062, GO:0009987, GO:0016042, GO:0016054, GO:0016402, GO:0016491, GO:0016627, GO:0016634, GO:0019395, GO:0019752, GO:0030258, GO:0031907, GO:0031974, GO:0032787, GO:0033539, GO:…	0.819021	-0.857723	0.167754	0.342541
ENSG00000204581	ACOXL-AS1	chr2					2.3617	-0.559111	0.111921	0.259595
ENSG00000143727	ACP1	chr2	Adherens junction	hsa04520	catalytic activity, acid phosphatase activity, phosphoprotein phosphatase activity, protein tyrosine phosphatase activity, non-membrane spanning protein tyrosine phosphatase activity, binding, protein binding, extracellular region, intracellular, cell, cytoplasm, plasma membrane, cellular protein modification process, protein dephosphorylation, phosphorus metabolic process, phosphate-containing c…	GO:0003824, GO:0003993, GO:0004721, GO:0004725, GO:0004726, GO:0005488, GO:0005515, GO:0005576, GO:0005622, GO:0005623, GO:0005737, GO:0005886, GO:0006464, GO:0006470, GO:0006793, GO:0006796, GO:0008152, GO:0009898, GO:0009987, GO:0016020, GO:0016311, GO:0016787, GO:0016788, GO:0016791, GO:0019538, GO:0031982, GO:0031988, GO:0035335, GO:0036211, GO:0042578, GO:0043170, GO:0043226, GO:0043227, GO:…	163.562	-0.22658	3.66736e-06	5.86778e-05
ENSG00000134575	ACP2	chr11	Lysosome	hsa04142	lytic vacuole, skeletal system development, phosphotyrosine binding, catalytic activity, acid phosphatase activity, phosphoprotein phosphatase activity, binding, protein binding, extracellular region, intracellular, cell, cytoplasm, lysosome, lysosomal membrane, vacuole, vacuolar membrane, vacuolar lumen, cellular protein modification process, protein dephosphorylation, phosphorus metabolic proce…	GO:0000323, GO:0001501, GO:0001784, GO:0003824, GO:0003993, GO:0004721, GO:0005488, GO:0005515, GO:0005576, GO:0005622, GO:0005623, GO:0005737, GO:0005764, GO:0005765, GO:0005773, GO:0005774, GO:0005775, GO:0006464, GO:0006470, GO:0006793, GO:0006796, GO:0006996, GO:0007033, GO:0007040, GO:0007275, GO:0008152, GO:0008219, GO:0009987, GO:0010033, GO:0012501, GO:0016020, GO:0016021, GO:0016043, GO:…	39.5501	-0.129268	0.140936	0.304154
ENSG00000014257	ACP3	chr3			lytic vacuole, adenosine receptor signaling pathway, system process, catalytic activity, acid phosphatase activity, binding, protein binding, extracellular region, extracellular space, intracellular, cell, nucleus, cytoplasm, lysosome, lysosomal membrane, endosome, late endosome, multivesicular body, vacuole, vacuolar membrane, Golgi apparatus, Golgi stack, plasma membrane, nucleobase-containing …	GO:0000323, GO:0001973, GO:0003008, GO:0003824, GO:0003993, GO:0005488, GO:0005515, GO:0005576, GO:0005615, GO:0005622, GO:0005623, GO:0005634, GO:0005737, GO:0005764, GO:0005765, GO:0005768, GO:0005770, GO:0005771, GO:0005773, GO:0005774, GO:0005794, GO:0005795, GO:0005886, GO:0006139, GO:0006144, GO:0006725, GO:0006753, GO:0006766, GO:0006767, GO:0006772, GO:0006790, GO:0006793, GO:0006796, GO:…	1.86961	0.753409	0.0365777	0.11568
ENSG00000142513	ACP4	chr19			catalytic activity, acid phosphatase activity, phosphorus metabolic process, phosphate-containing compound metabolic process, metabolic process, cellular process, membrane, integral component of membrane, dephosphorylation, hydrolase activity, hydrolase activity, acting on ester bonds, phosphatase activity, intrinsic component of membrane, phosphoric ester hydrolase activity, cellular metabolic p…	GO:0003824, GO:0003993, GO:0006793, GO:0006796, GO:0008152, GO:0009987, GO:0016020, GO:0016021, GO:0016311, GO:0016787, GO:0016788, GO:0016791, GO:0031224, GO:0042578, GO:0044237, GO:0044425	0.115423	-0.275	0.873501	1
ENSG00000102575	ACP5	chr19	Rheumatoid arthritis, Osteoclast differentiation, Lysosome	hsa05323, hsa04380, hsa04142	lytic vacuole, response to acid chemical, skeletal system development, ossification, cytokine production, regulation of cytokine production, negative regulation of cytokine production, tissue homeostasis, response to molecule of bacterial origin, immune system process, immune system development, leukocyte differentiation, myeloid leukocyte differentiation, catalytic activity, acid phosphatase act…	GO:0000323, GO:0001101, GO:0001501, GO:0001503, GO:0001816, GO:0001817, GO:0001818, GO:0001894, GO:0002237, GO:0002376, GO:0002520, GO:0002521, GO:0002573, GO:0003824, GO:0003993, GO:0005488, GO:0005506, GO:0005576, GO:0005615, GO:0005622, GO:0005623, GO:0005737, GO:0005764, GO:0005773, GO:0005829, GO:0006766, GO:0006767, GO:0006771, GO:0006793, GO:0006796, GO:0006801, GO:0006807, GO:0006809, GO:…	1.62264	0.617619	0.250771	0.447609
ENSG00000162836	ACP6	chr1			hematopoietic progenitor cell differentiation, immune system process, immune system development, catalytic activity, acid phosphatase activity, intracellular, cell, cytoplasm, mitochondrion, lipid metabolic process, phospholipid metabolic process, glycerophospholipid metabolic process, phosphorus metabolic process, phosphate-containing compound metabolic process, multicellular organism developmen…	GO:0002244, GO:0002376, GO:0002520, GO:0003824, GO:0003993, GO:0005622, GO:0005623, GO:0005737, GO:0005739, GO:0006629, GO:0006644, GO:0006650, GO:0006793, GO:0006796, GO:0007275, GO:0008152, GO:0009987, GO:0016311, GO:0016787, GO:0016788, GO:0016791, GO:0019637, GO:0030097, GO:0030154, GO:0032501, GO:0032502, GO:0042578, GO:0043226, GO:0043227, GO:0043229, GO:0043231, GO:0044237, GO:0044238, GO:…	86.8669	0.412731	7.30848e-05	0.000769792
ENSG00000100312	ACR	chr22			reproduction, acrosomal vesicle, protease binding, acrosome matrix dispersal, nucleic acid binding, DNA binding, catalytic activity, amidase activity, endopeptidase activity, serine-type endopeptidase activity, binding, copper ion binding, protein binding, mannose binding, extracellular region, intracellular, cell, nucleus, cytoplasm, vacuole, Golgi apparatus, Golgi-associated vesicle, nucleobase…	GO:0000003, GO:0001669, GO:0002020, GO:0002077, GO:0003676, GO:0003677, GO:0003824, GO:0004040, GO:0004175, GO:0004252, GO:0005488, GO:0005507, GO:0005515, GO:0005537, GO:0005576, GO:0005622, GO:0005623, GO:0005634, GO:0005737, GO:0005773, GO:0005794, GO:0005798, GO:0006139, GO:0006140, GO:0006163, GO:0006164, GO:0006171, GO:0006508, GO:0006725, GO:0006753, GO:0006793, GO:0006796, GO:0006807, GO:…	1.6297	-1.62793	5.74436e-05	0.000627576
ENSG00000111644	ACRBP	chr12			reproduction, acrosomal vesicle, developmental process involved in reproduction, extracellular region, intracellular, cell, nucleus, cytoplasm, gamete generation, germ cell development, spermatogenesis, spermatid development, cellular process, endomembrane system, cytoplasmic, membrane-bounded vesicle, sexual reproduction, developmental maturation, cellular process involved in reproduction in mul…	GO:0000003, GO:0001669, GO:0003006, GO:0005576, GO:0005622, GO:0005623, GO:0005634, GO:0005737, GO:0007276, GO:0007281, GO:0007283, GO:0007286, GO:0009987, GO:0012505, GO:0016023, GO:0019953, GO:0021700, GO:0022412, GO:0022414, GO:0030141, GO:0030154, GO:0031410, GO:0031982, GO:0031988, GO:0032501, GO:0032502, GO:0032504, GO:0043226, GO:0043227, GO:0043229, GO:0043231, GO:0044424, GO:0044444, GO:…	4.45948	-0.212813	0.453188	0.645165
ENSG00000134940	ACRV1	chr11			acrosomal vesicle, intracellular, cell, cytoplasm, multicellular organism development, endomembrane system, cytoplasmic, membrane-bounded vesicle, secretory granule, cytoplasmic vesicle, vesicle, membrane-bounded vesicle, multicellular organismal process, developmental process, organelle, membrane-bounded organelle, intracellular organelle, intracellular membrane-bounded organelle, intracellular …	GO:0001669, GO:0005622, GO:0005623, GO:0005737, GO:0007275, GO:0012505, GO:0016023, GO:0030141, GO:0031410, GO:0031982, GO:0031988, GO:0032501, GO:0032502, GO:0043226, GO:0043227, GO:0043229, GO:0043231, GO:0044424, GO:0044444, GO:0044464, GO:0044699, GO:0044707, GO:0044767, GO:0048856, GO:0097223, GO:0097708, GO:0099503	0.186972	0.154804	0.901062	1
ENSG00000103740	ACSBG1	chr15	Metabolic pathways, Adipocytokine signaling pathway, Fatty acid degradation, Fatty acid metabolism, PPAR signaling pathway, Fatty acid biosynthesis	hsa01100, hsa04920, hsa00071, hsa01212, hsa03320, hsa00061	reproduction, very long-chain fatty acid metabolic process, nucleotide binding, ovarian follicle atresia, long-chain fatty acid metabolic process, nucleoside binding, purine nucleoside binding, developmental process involved in reproduction, catalytic activity, long-chain fatty acid-CoA ligase activity, binding, ATP binding, intracellular, cell, cytoplasm, endoplasmic reticulum, cytosol, organic …	GO:0000003, GO:0000038, GO:0000166, GO:0001552, GO:0001676, GO:0001882, GO:0001883, GO:0003006, GO:0003824, GO:0004467, GO:0005488, GO:0005524, GO:0005622, GO:0005623, GO:0005737, GO:0005783, GO:0005829, GO:0006082, GO:0006629, GO:0006631, GO:0006637, GO:0006732, GO:0006790, GO:0007272, GO:0007275, GO:0007399, GO:0007548, GO:0008152, GO:0008366, GO:0008406, GO:0008585, GO:0009058, GO:0009108, GO:…	16.2122	-0.288443	0.157911	0.328026
ENSG00000167107	ACSF2	chr17			nucleotide binding, nucleoside binding, purine nucleoside binding, catalytic activity, acyl-CoA ligase activity, binding, protein binding, ATP binding, intracellular, cell, cytoplasm, mitochondrion, mitochondrial matrix, organic acid metabolic process, lipid metabolic process, fatty acid metabolic process, acyl-CoA metabolic process, coenzyme metabolic process, sulfur compound metabolic process, …	GO:0000166, GO:0001882, GO:0001883, GO:0003824, GO:0003996, GO:0005488, GO:0005515, GO:0005524, GO:0005622, GO:0005623, GO:0005737, GO:0005739, GO:0005759, GO:0006082, GO:0006629, GO:0006631, GO:0006637, GO:0006732, GO:0006790, GO:0008152, GO:0009058, GO:0009108, GO:0009987, GO:0016405, GO:0016874, GO:0016877, GO:0016878, GO:0017076, GO:0019752, GO:0030554, GO:0031974, GO:0032549, GO:0032550, GO:…	69.109	0.160947	0.2949	0.497809
ENSG00000176715	ACSF3	chr16	Valine, leucine and isoleucine degradation	hsa00280	nucleotide binding, nucleoside binding, purine nucleoside binding, catalytic activity, binding, ATP binding, intracellular, cell, cytoplasm, mitochondrion, mitochondrial matrix, organic acid metabolic process, lipid metabolic process, fatty acid metabolic process, fatty acid biosynthetic process, acyl-CoA metabolic process, coenzyme metabolic process, sulfur compound metabolic process, metabolic …	GO:0000166, GO:0001882, GO:0001883, GO:0003824, GO:0005488, GO:0005524, GO:0005622, GO:0005623, GO:0005737, GO:0005739, GO:0005759, GO:0006082, GO:0006629, GO:0006631, GO:0006633, GO:0006637, GO:0006732, GO:0006790, GO:0008152, GO:0008610, GO:0009056, GO:0009058, GO:0009108, GO:0009987, GO:0015645, GO:0016053, GO:0016054, GO:0016874, GO:0016877, GO:0016878, GO:0017076, GO:0019752, GO:0030554, GO:…	97.0958	0.266496	1.9688e-06	3.42459e-05
ENSG00000151726	ACSL1	chr4	Metabolic pathways, Adipocytokine signaling pathway, Peroxisome, Fatty acid degradation, Fatty acid metabolism, PPAR signaling pathway, Fatty acid biosynthesis	hsa01100, hsa04920, hsa04146, hsa00071, hsa01212, hsa03320, hsa00061	nucleotide binding, long-chain fatty acid metabolic process, nucleoside binding, purine nucleoside binding, regulation of protein phosphorylation, positive regulation of protein phosphorylation, catalytic activity, long-chain fatty acid-CoA ligase activity, binding, ATP binding, intracellular, cell, cytoplasm, mitochondrion, mitochondrial envelope, mitochondrial outer membrane, peroxisome, peroxi…	GO:0000166, GO:0001676, GO:0001882, GO:0001883, GO:0001932, GO:0001934, GO:0003824, GO:0004467, GO:0005488, GO:0005524, GO:0005622, GO:0005623, GO:0005737, GO:0005739, GO:0005740, GO:0005741, GO:0005777, GO:0005778, GO:0005783, GO:0005789, GO:0005886, GO:0006082, GO:0006464, GO:0006468, GO:0006629, GO:0006631, GO:0006637, GO:0006638, GO:0006639, GO:0006641, GO:0006732, GO:0006790, GO:0006793, GO:…	747.629	-0.278842	0.00114197	0.00757745
ENSG00000123983	ACSL3	chr2	Metabolic pathways, Adipocytokine signaling pathway, Peroxisome, Fatty acid degradation, Fatty acid metabolism, PPAR signaling pathway, Fatty acid biosynthesis	hsa01100, hsa04920, hsa04146, hsa00071, hsa01212, hsa03320, hsa00061	nucleotide binding, long-chain fatty acid metabolic process, nucleoside binding, purine nucleoside binding, catalytic activity, long-chain fatty acid-CoA ligase activity, binding, protein binding, ATP binding, intracellular, cell, cytoplasm, mitochondrion, mitochondrial envelope, mitochondrial outer membrane, peroxisome, peroxisomal membrane, endoplasmic reticulum, endoplasmic reticulum membrane,…	GO:0000166, GO:0001676, GO:0001882, GO:0001883, GO:0003824, GO:0004467, GO:0005488, GO:0005515, GO:0005524, GO:0005622, GO:0005623, GO:0005737, GO:0005739, GO:0005740, GO:0005741, GO:0005777, GO:0005778, GO:0005783, GO:0005789, GO:0005794, GO:0005811, GO:0006082, GO:0006629, GO:0006631, GO:0006633, GO:0006637, GO:0006656, GO:0006732, GO:0006790, GO:0006807, GO:0006810, GO:0006869, GO:0007009, GO:…	362.45	-0.13579	0.00955169	0.0414695
ENSG00000068366	ACSL4	chrX	Metabolic pathways, Adipocytokine signaling pathway, Peroxisome, Fatty acid degradation, Fatty acid metabolism, PPAR signaling pathway, Fatty acid biosynthesis	hsa01100, hsa04920, hsa04146, hsa00071, hsa01212, hsa03320, hsa00061	reproduction, nucleotide binding, regulation of cell growth, long-chain fatty acid metabolic process, nucleoside binding, purine nucleoside binding, catalytic activity, long-chain fatty acid-CoA ligase activity, binding, ATP binding, extracellular region, intracellular, cell, cytoplasm, mitochondrion, mitochondrial envelope, mitochondrial outer membrane, peroxisome, peroxisomal membrane, endoplas…	GO:0000003, GO:0000166, GO:0001558, GO:0001676, GO:0001882, GO:0001883, GO:0003824, GO:0004467, GO:0005488, GO:0005524, GO:0005576, GO:0005622, GO:0005623, GO:0005737, GO:0005739, GO:0005740, GO:0005741, GO:0005777, GO:0005778, GO:0005783, GO:0005789, GO:0005811, GO:0006082, GO:0006629, GO:0006631, GO:0006637, GO:0006638, GO:0006639, GO:0006641, GO:0006732, GO:0006790, GO:0006810, GO:0006811, GO:…	286.06	-0.269448	4.67331e-05	0.00052834
ENSG00000197142	ACSL5	chr10	Metabolic pathways, Adipocytokine signaling pathway, Peroxisome, Fatty acid degradation, Fatty acid metabolism, PPAR signaling pathway, Fatty acid biosynthesis	hsa01100, hsa04920, hsa04146, hsa00071, hsa01212, hsa03320, hsa00061	nucleotide binding, long-chain fatty acid metabolic process, nucleoside binding, purine nucleoside binding, catalytic activity, long-chain fatty acid-CoA ligase activity, binding, ATP binding, intracellular, cell, nucleus, nucleolus, cytoplasm, mitochondrion, mitochondrial envelope, mitochondrial outer membrane, mitochondrial inner membrane, endoplasmic reticulum, endoplasmic reticulum membrane, …	GO:0000166, GO:0001676, GO:0001882, GO:0001883, GO:0003824, GO:0004467, GO:0005488, GO:0005524, GO:0005622, GO:0005623, GO:0005634, GO:0005730, GO:0005737, GO:0005739, GO:0005740, GO:0005741, GO:0005743, GO:0005783, GO:0005789, GO:0006082, GO:0006629, GO:0006631, GO:0006637, GO:0006732, GO:0006790, GO:0006915, GO:0007154, GO:0007165, GO:0007166, GO:0008152, GO:0008219, GO:0009058, GO:0009108, GO:…	47.8694	-0.363981	0.000247513	0.002145
ENSG00000164398	ACSL6	chr5					11.1807	-0.138889	0.40628	0.602236
ENSG00000166743	ACSM1	chr16	Metabolic pathways, Butanoate metabolism	hsa01100, hsa00650	nucleotide binding, nucleoside binding, purine nucleoside binding, catalytic activity, acyl-CoA ligase activity, binding, ATP binding, GTP binding, extracellular region, extracellular space, intracellular, cell, cytoplasm, mitochondrion, mitochondrial matrix, organic acid metabolic process, generation of precursor metabolites and energy, lipid metabolic process, fatty acid metabolic process, fatt…	GO:0000166, GO:0001882, GO:0001883, GO:0003824, GO:0003996, GO:0005488, GO:0005524, GO:0005525, GO:0005576, GO:0005615, GO:0005622, GO:0005623, GO:0005737, GO:0005739, GO:0005759, GO:0006082, GO:0006091, GO:0006629, GO:0006631, GO:0006633, GO:0006805, GO:0008152, GO:0008610, GO:0009058, GO:0009410, GO:0009987, GO:0015645, GO:0015980, GO:0016053, GO:0016405, GO:0016874, GO:0016877, GO:0016878, GO:…	2.75343	0.0697585	0.823002	0.906456
ENSG00000183747	ACSM2A	chr16	Metabolic pathways, Butanoate metabolism	hsa01100, hsa00650	nucleotide binding, nucleoside binding, purine nucleoside binding, catalytic activity, binding, ATP binding, intracellular, cell, cytoplasm, mitochondrion, mitochondrial matrix, organic acid metabolic process, lipid metabolic process, fatty acid metabolic process, acyl-CoA metabolic process, coenzyme metabolic process, sulfur compound metabolic process, metabolic process, cellular process, ligase…	GO:0000166, GO:0001882, GO:0001883, GO:0003824, GO:0005488, GO:0005524, GO:0005622, GO:0005623, GO:0005737, GO:0005739, GO:0005759, GO:0006082, GO:0006629, GO:0006631, GO:0006637, GO:0006732, GO:0006790, GO:0008152, GO:0009987, GO:0016874, GO:0016877, GO:0016878, GO:0017076, GO:0019752, GO:0030554, GO:0031974, GO:0032549, GO:0032550, GO:0032553, GO:0032555, GO:0032559, GO:0032787, GO:0033500, GO:…	0.267669	-0.787845	0.442642	1
ENSG00000066813	ACSM2B	chr16	Metabolic pathways, Butanoate metabolism	hsa01100, hsa00650	nucleotide binding, nucleoside binding, purine nucleoside binding, catalytic activity, binding, ATP binding, intracellular, cell, cytoplasm, mitochondrion, mitochondrial matrix, organic acid metabolic process, lipid metabolic process, fatty acid metabolic process, xenobiotic metabolic process, metabolic process, response to xenobiotic stimulus, cellular process, CoA-ligase activity, ligase activi…	GO:0000166, GO:0001882, GO:0001883, GO:0003824, GO:0005488, GO:0005524, GO:0005622, GO:0005623, GO:0005737, GO:0005739, GO:0005759, GO:0006082, GO:0006629, GO:0006631, GO:0006805, GO:0008152, GO:0009410, GO:0009987, GO:0016405, GO:0016874, GO:0016877, GO:0016878, GO:0017076, GO:0019752, GO:0030554, GO:0031974, GO:0032549, GO:0032550, GO:0032553, GO:0032555, GO:0032559, GO:0032787, GO:0035639, GO:…	0.343891	-1.25751	0.0950881	1
ENSG00000005187	ACSM3	chr16	Metabolic pathways, Butanoate metabolism	hsa01100, hsa00650	nucleotide binding, nucleoside binding, purine nucleoside binding, system process, circulatory system process, catalytic activity, binding, ATP binding, intracellular, cell, cytoplasm, mitochondrion, mitochondrial matrix, organic acid metabolic process, lipid metabolic process, fatty acid metabolic process, fatty acid biosynthetic process, blood circulation, metabolic process, regulation of blood…	GO:0000166, GO:0001882, GO:0001883, GO:0003008, GO:0003013, GO:0003824, GO:0005488, GO:0005524, GO:0005622, GO:0005623, GO:0005737, GO:0005739, GO:0005759, GO:0006082, GO:0006629, GO:0006631, GO:0006633, GO:0008015, GO:0008152, GO:0008217, GO:0008610, GO:0009058, GO:0009987, GO:0015645, GO:0016053, GO:0016874, GO:0016877, GO:0016878, GO:0017076, GO:0019752, GO:0030554, GO:0031974, GO:0032501, GO:…	164.615	-0.965073	2.6227e-11	1.47161e-09
ENSG00000215009	ACSM4	chr12	Metabolic pathways, Butanoate metabolism	hsa01100, hsa00650	nucleotide binding, nucleoside binding, purine nucleoside binding, catalytic activity, fatty-acyl-CoA synthase activity, binding, ATP binding, intracellular, cell, cytoplasm, mitochondrion, mitochondrial matrix, organic acid metabolic process, lipid metabolic process, fatty acid metabolic process, acyl-CoA metabolic process, coenzyme metabolic process, sulfur compound metabolic process, metabolic…	GO:0000166, GO:0001882, GO:0001883, GO:0003824, GO:0004321, GO:0005488, GO:0005524, GO:0005622, GO:0005623, GO:0005737, GO:0005739, GO:0005759, GO:0006082, GO:0006629, GO:0006631, GO:0006637, GO:0006732, GO:0006790, GO:0008152, GO:0009987, GO:0016408, GO:0016740, GO:0016746, GO:0016747, GO:0016874, GO:0016877, GO:0016878, GO:0017076, GO:0019752, GO:0030554, GO:0031974, GO:0032549, GO:0032550, GO:…	0.160972	-0.27425	0.847789	1
ENSG00000183549	ACSM5	chr16	Metabolic pathways, Butanoate metabolism	hsa01100, hsa00650	nucleotide binding, nucleoside binding, purine nucleoside binding, catalytic activity, binding, ATP binding, GTP binding, intracellular, cell, cytoplasm, mitochondrion, mitochondrial matrix, organic acid metabolic process, lipid metabolic process, fatty acid metabolic process, metabolic process, cellular process, ligase activity, ligase activity, forming carbon-sulfur bonds, acid-thiol ligase act…	GO:0000166, GO:0001882, GO:0001883, GO:0003824, GO:0005488, GO:0005524, GO:0005525, GO:0005622, GO:0005623, GO:0005737, GO:0005739, GO:0005759, GO:0006082, GO:0006629, GO:0006631, GO:0008152, GO:0009987, GO:0016874, GO:0016877, GO:0016878, GO:0017076, GO:0019001, GO:0019752, GO:0030554, GO:0031974, GO:0032549, GO:0032550, GO:0032553, GO:0032555, GO:0032559, GO:0032561, GO:0032787, GO:0035639, GO:…	7.56604	-0.246106	0.574248	0.744285
ENSG00000173124	ACSM6	chr10	Metabolic pathways, Butanoate metabolism	hsa01100, hsa00650	nucleotide binding, nucleoside binding, purine nucleoside binding, catalytic activity, binding, ATP binding, GTP binding, intracellular, cell, cytoplasm, mitochondrion, organic acid metabolic process, protein targeting, protein targeting to mitochondrion, lipid metabolic process, fatty acid metabolic process, transport, mitochondrial transport, intracellular protein transport, organelle organizat…	GO:0000166, GO:0001882, GO:0001883, GO:0003824, GO:0005488, GO:0005524, GO:0005525, GO:0005622, GO:0005623, GO:0005737, GO:0005739, GO:0006082, GO:0006605, GO:0006626, GO:0006629, GO:0006631, GO:0006810, GO:0006839, GO:0006886, GO:0006996, GO:0007005, GO:0008104, GO:0008152, GO:0009987, GO:0010638, GO:0010821, GO:0010822, GO:0015031, GO:0016043, GO:0016874, GO:0016877, GO:0016878, GO:0017076, GO:…	0.334703	0.143461	0.888352	1
ENSG00000154930	ACSS1	chr20	Metabolic pathways, Carbon metabolism, Glycolysis / Gluconeogenesis, Pyruvate metabolism, Propanoate metabolism	hsa01100, hsa01200, hsa00010, hsa00620, hsa00640	nucleotide binding, nucleoside binding, purine nucleoside binding, catalytic activity, acetate-CoA ligase activity, binding, protein binding, ATP binding, intracellular, cell, cytoplasm, mitochondrion, mitochondrial matrix, alcohol metabolic process, ethanol metabolic process, ethanol oxidation, organic acid metabolic process, acetate metabolic process, acetyl-CoA metabolic process, acetyl-CoA bi…	GO:0000166, GO:0001882, GO:0001883, GO:0003824, GO:0003987, GO:0005488, GO:0005515, GO:0005524, GO:0005622, GO:0005623, GO:0005737, GO:0005739, GO:0005759, GO:0006066, GO:0006067, GO:0006069, GO:0006082, GO:0006083, GO:0006084, GO:0006085, GO:0006629, GO:0006631, GO:0006633, GO:0006637, GO:0006732, GO:0006790, GO:0008152, GO:0008610, GO:0009058, GO:0009108, GO:0009987, GO:0016053, GO:0016208, GO:…	345.21	-0.650902	1.15942e-07	2.89582e-06
ENSG00000131069	ACSS2	chr20	Metabolic pathways, Carbon metabolism, Glycolysis / Gluconeogenesis, Pyruvate metabolism, Propanoate metabolism	hsa01100, hsa01200, hsa00010, hsa00620, hsa00640	nucleotide binding, nucleoside binding, purine nucleoside binding, catalytic activity, acetate-CoA ligase activity, binding, ATP binding, intracellular, cell, nucleus, nucleoplasm, cytoplasm, cytosol, alcohol metabolic process, ethanol metabolic process, ethanol oxidation, organic acid metabolic process, acetate metabolic process, acetyl-CoA metabolic process, acetyl-CoA biosynthetic process, lip…	GO:0000166, GO:0001882, GO:0001883, GO:0003824, GO:0003987, GO:0005488, GO:0005524, GO:0005622, GO:0005623, GO:0005634, GO:0005654, GO:0005737, GO:0005829, GO:0006066, GO:0006067, GO:0006069, GO:0006082, GO:0006083, GO:0006084, GO:0006085, GO:0006629, GO:0006631, GO:0006633, GO:0006637, GO:0006732, GO:0006790, GO:0008152, GO:0008610, GO:0009058, GO:0009108, GO:0009987, GO:0016053, GO:0016208, GO:…	227.176	-0.0311586	0.597595	0.761679
ENSG00000111058	ACSS3	chr12	Metabolic pathways, Propanoate metabolism	hsa01100, hsa00640	nucleotide binding, nucleoside binding, purine nucleoside binding, catalytic activity, acetate-CoA ligase activity, binding, ATP binding, intracellular, cell, cytoplasm, mitochondrion, metabolic process, CoA-ligase activity, ligase activity, ligase activity, forming carbon-sulfur bonds, acid-thiol ligase activity, purine nucleotide binding, adenyl nucleotide binding, ribonucleoside binding, purin…	GO:0000166, GO:0001882, GO:0001883, GO:0003824, GO:0003987, GO:0005488, GO:0005524, GO:0005622, GO:0005623, GO:0005737, GO:0005739, GO:0008152, GO:0016405, GO:0016874, GO:0016877, GO:0016878, GO:0017076, GO:0030554, GO:0032549, GO:0032550, GO:0032553, GO:0032555, GO:0032559, GO:0035639, GO:0036094, GO:0043226, GO:0043227, GO:0043229, GO:0043231, GO:0044424, GO:0044444, GO:0044464, GO:0097159, GO:…	288.754	-0.351866	3.5623e-10	1.53811e-08
ENSG00000143632	ACTA1	chr1			nucleotide binding, stress fiber, nucleoside binding, purine nucleoside binding, system process, muscle system process, structural molecule activity, structural constituent of cytoskeleton, binding, protein binding, ATP binding, extracellular region, extracellular space, intracellular, cell, cytoplasm, cytosol, cytoskeleton, striated muscle thin filament, actin filament, movement of cell or subce…	GO:0000166, GO:0001725, GO:0001882, GO:0001883, GO:0003008, GO:0003012, GO:0005198, GO:0005200, GO:0005488, GO:0005515, GO:0005524, GO:0005576, GO:0005615, GO:0005622, GO:0005623, GO:0005737, GO:0005829, GO:0005856, GO:0005865, GO:0005884, GO:0006928, GO:0006936, GO:0006996, GO:0007010, GO:0007015, GO:0007275, GO:0007517, GO:0007519, GO:0008092, GO:0008152, GO:0009605, GO:0009612, GO:0009628, GO:…	980.305	-0.505534	0.00826767	0.0370577
ENSG00000107796	ACTA2	chr10	Vascular smooth muscle contraction	hsa04270	nucleotide binding, blood vessel development, urogenital system development, kidney development, nucleoside binding, purine nucleoside binding, vasculature development, epithelial cell development, system process, muscle system process, circulatory system process, vascular process in circulatory system, binding, protein binding, ATP binding, extracellular region, extracellular space, intracellula…	GO:0000166, GO:0001568, GO:0001655, GO:0001822, GO:0001882, GO:0001883, GO:0001944, GO:0002064, GO:0003008, GO:0003012, GO:0003013, GO:0003018, GO:0005488, GO:0005515, GO:0005524, GO:0005576, GO:0005615, GO:0005622, GO:0005623, GO:0005737, GO:0005829, GO:0005856, GO:0006936, GO:0006939, GO:0007275, GO:0008015, GO:0008152, GO:0008217, GO:0009605, GO:0009607, GO:0009615, GO:0009653, GO:0009887, GO:…	195.282	-0.257945	0.17376	0.350884
ENSG00000180139	ACTA2-AS1	chr10					12.0479	0.636004	0.0322631	0.105022
ENSG00000075624	ACTB	chr7	Gastric acid secretion, Tight junction, Leukocyte transendothelial migration, Influenza A, Hippo signaling pathway, Proteoglycans in cancer, Rap1 signaling pathway, Regulation of actin cytoskeleton, Phagosome, Viral myocarditis, Oxytocin signaling pathway, Dilated cardiomyopathy, Salmonella infection, Platelet activation, Apoptosis, Focal adhesion, Bacterial invasion of epithelial cells, Pathogen…	hsa04971, hsa04530, hsa04670, hsa05164, hsa04390, hsa05205, hsa04015, hsa04810, hsa04145, hsa05416, hsa04921, hsa05414, hsa05132, hsa04611, hsa04210, hsa04510, hsa05100, hsa05130, hsa05131, hsa05410, hsa04919, hsa04520, hsa05110, hsa05412	histone acetyltransferase complex, nucleotide binding, nuclear chromosome, chromatin, nuclear chromatin, regulatory region DNA binding, transcription regulatory region sequence-specific DNA binding, RNA polymerase II regulatory region sequence-specific DNA binding, RNA polymerase II core promoter proximal region sequence-specific DNA binding, RNA polymerase II distal enhancer sequence-specific DN…	GO:0000123, GO:0000166, GO:0000228, GO:0000785, GO:0000790, GO:0000975, GO:0000976, GO:0000977, GO:0000978, GO:0000980, GO:0000987, GO:0001012, GO:0001067, GO:0001158, GO:0001159, GO:0001775, GO:0001882, GO:0001883, GO:0001894, GO:0001895, GO:0002252, GO:0002253, GO:0002376, GO:0002429, GO:0002431, GO:0002433, GO:0002682, GO:0002684, GO:0002757, GO:0002764, GO:0002768, GO:0003676, GO:0003677, GO:…	546.469	0.0333461	0.786804	0.884929
ENSG00000169067	ACTBL2	chr5			nucleotide binding, nucleoside binding, purine nucleoside binding, binding, ATP binding, extracellular region, extracellular space, intracellular, cell, cytoplasm, cytoskeleton, purine nucleotide binding, adenyl nucleotide binding, vesicle, membrane-bounded vesicle, ribonucleoside binding, purine ribonucleoside binding, ribonucleotide binding, purine ribonucleotide binding, adenyl ribonucleotide …	GO:0000166, GO:0001882, GO:0001883, GO:0005488, GO:0005524, GO:0005576, GO:0005615, GO:0005622, GO:0005623, GO:0005737, GO:0005856, GO:0017076, GO:0030554, GO:0031982, GO:0031988, GO:0032549, GO:0032550, GO:0032553, GO:0032555, GO:0032559, GO:0035639, GO:0036094, GO:0043226, GO:0043227, GO:0043228, GO:0043229, GO:0043230, GO:0043232, GO:0044421, GO:0044424, GO:0044464, GO:0070062, GO:0097159, GO:…	0.128896	-0.13327	0.947059	1
ENSG00000229145	ACTBP1	chrX					0.375732	-0.0204992	0.979888	1
ENSG00000188460	ACTBP11	chr1					0.188486	-0.68799	0.579592	1
ENSG00000229001	ACTBP14	chr10					0.549242	0.539839	0.374735	1
ENSG00000213857	ACTBP15	chr22					0.359681	0.279218	0.727703	1
ENSG00000213763	ACTBP2	chr5					1.05511	-0.679671	0.297005	0.500254
ENSG00000286676	ACTBP4	chr5					6.87157	0.199986	0.330526	0.53341
ENSG00000203413	ACTBP6	chr8					0.213615	-0.893418	0.580818	1
ENSG00000185607	ACTBP7	chr15					0.981351	-0.00823192	0.989684	0.994953
ENSG00000220267	ACTBP8	chr6					0.179975	-0.287754	0.820808	1
ENSG00000266920	ACTBP9	chr18					0.184193	-0.550156	0.694479	1
ENSG00000159251	ACTC1	chr15	Dilated cardiomyopathy, Adrenergic signaling in cardiomyocytes, Hypertrophic cardiomyopathy (HCM), Cardiac muscle contraction	hsa05414, hsa04261, hsa05410, hsa04260	nucleotide binding, nucleoside binding, purine nucleoside binding, heart morphogenesis, system process, muscle system process, circulatory system process, heart process, catalytic activity, binding, protein binding, ATP binding, extracellular region, extracellular space, intracellular, cell, cytoplasm, cytosol, cytoskeleton, actin filament, adherens junction, cell-substrate adherens junction, foc…	GO:0000166, GO:0001882, GO:0001883, GO:0003007, GO:0003008, GO:0003012, GO:0003013, GO:0003015, GO:0003824, GO:0005488, GO:0005515, GO:0005524, GO:0005576, GO:0005615, GO:0005622, GO:0005623, GO:0005737, GO:0005829, GO:0005856, GO:0005884, GO:0005912, GO:0005924, GO:0005925, GO:0006915, GO:0006928, GO:0006936, GO:0006941, GO:0006996, GO:0007010, GO:0007015, GO:0007275, GO:0007507, GO:0007517, GO:…	1310.95	-0.255254	0.123625	0.278325
ENSG00000184009	ACTG1	chr17	Tight junction, Leukocyte transendothelial migration, Influenza A, Hippo signaling pathway, Proteoglycans in cancer, Rap1 signaling pathway, Regulation of actin cytoskeleton, Phagosome, Viral myocarditis, Oxytocin signaling pathway, Dilated cardiomyopathy, Salmonella infection, Platelet activation, Apoptosis, Focal adhesion, Bacterial invasion of epithelial cells, Pathogenic Escherichia coli infe…	hsa04530, hsa04670, hsa05164, hsa04390, hsa05205, hsa04015, hsa04810, hsa04145, hsa05416, hsa04921, hsa05414, hsa05132, hsa04611, hsa04210, hsa04510, hsa05100, hsa05130, hsa05131, hsa05410, hsa04919, hsa04520, hsa05110, hsa05412	nucleotide binding, cell activation, nucleoside binding, purine nucleoside binding, tissue homeostasis, retina homeostasis, immune effector process, activation of immune response, immune system process, immune response-activating cell surface receptor signaling pathway, Fc receptor mediated stimulatory signaling pathway, immune response-regulating cell surface receptor signaling pathway involved …	GO:0000166, GO:0001775, GO:0001882, GO:0001883, GO:0001894, GO:0001895, GO:0002252, GO:0002253, GO:0002376, GO:0002429, GO:0002431, GO:0002433, GO:0002682, GO:0002684, GO:0002757, GO:0002764, GO:0002768, GO:0005198, GO:0005200, GO:0005488, GO:0005515, GO:0005524, GO:0005576, GO:0005615, GO:0005622, GO:0005623, GO:0005634, GO:0005737, GO:0005829, GO:0005856, GO:0005884, GO:0005886, GO:0005912, GO:…	269.686	0.257543	0.0149612	0.0584807
ENSG00000178631	ACTG1P1	chr3					3.04806	0.438828	0.113353	0.261818
ENSG00000231340	ACTG1P10	chrX					0.499327	-0.301135	0.71561	1
ENSG00000226642	ACTG1P12	chr3					0.117132	0.284854	0.848701	1
ENSG00000230581	ACTG1P14	chr9					3.87412	0.160273	0.507851	0.690943
ENSG00000259315	ACTG1P17	chr15					2.30673	0.177168	0.583632	0.750996
ENSG00000218475	ACTG1P18	chr6					0.153335	0.294455	0.838058	1
ENSG00000237999	ACTG1P19	chr9					0.163152	-0.412186	0.799714	1
ENSG00000241547	ACTG1P20	chr1					1.88993	0.277829	0.426489	0.620904
ENSG00000232672	ACTG1P21	chr1					0.371923	-1.02556	0.253284	1
ENSG00000230362	ACTG1P23	chr3					3.62423	0.403634	0.276108	0.477231
ENSG00000226359	ACTG1P24	chr17					0.366648	0.443581	0.564848	1
ENSG00000234996	ACTG1P25	chr1					0.321157	0.378705	0.676866	1
ENSG00000215388	ACTG1P3	chr20					6.08157	0.357709	0.0842155	0.212146
ENSG00000229349	ACTG1P9	chr6					0.753485	-0.0653444	0.908309	0.955265
ENSG00000163017	ACTG2	chr2	Vascular smooth muscle contraction	hsa04270	nucleotide binding, nucleoside binding, purine nucleoside binding, system process, muscle system process, binding, ATP binding, extracellular region, extracellular space, intracellular, cell, cytoplasm, cytosol, cytoskeleton, muscle contraction, multicellular organism development, metabolic process, anatomical structure morphogenesis, organ morphogenesis, tissue development, positive regulation o…	GO:0000166, GO:0001882, GO:0001883, GO:0003008, GO:0003012, GO:0005488, GO:0005524, GO:0005576, GO:0005615, GO:0005622, GO:0005623, GO:0005737, GO:0005829, GO:0005856, GO:0006936, GO:0007275, GO:0008152, GO:0009653, GO:0009887, GO:0009888, GO:0009893, GO:0010467, GO:0010468, GO:0010604, GO:0010628, GO:0015629, GO:0016459, GO:0017076, GO:0019222, GO:0030027, GO:0030175, GO:0030554, GO:0031252, GO:…	5.93648	0.931036	0.0445376	0.133915
ENSG00000288649	ACTL10	chr20					1.02505	0.290515	0.599933	0.763261
ENSG00000136518	ACTL6A	chr3			histone acetyltransferase complex, nuclear chromosome, mitophagy, chromatin, nuclear chromatin, regulatory region DNA binding, transcription regulatory region sequence-specific DNA binding, RNA polymerase II regulatory region sequence-specific DNA binding, RNA polymerase II core promoter proximal region sequence-specific DNA binding, RNA polymerase II distal enhancer sequence-specific DNA binding…	GO:0000123, GO:0000228, GO:0000422, GO:0000785, GO:0000790, GO:0000975, GO:0000976, GO:0000977, GO:0000978, GO:0000980, GO:0000987, GO:0000988, GO:0000989, GO:0001012, GO:0001067, GO:0001158, GO:0001159, GO:0001654, GO:0003407, GO:0003676, GO:0003677, GO:0003682, GO:0003690, GO:0003712, GO:0003713, GO:0005488, GO:0005515, GO:0005622, GO:0005623, GO:0005634, GO:0005654, GO:0005694, GO:0005886, GO:…	61.9231	0.0862807	0.33149	0.534211
ENSG00000072110	ACTN1	chr14	Tight junction, Leukocyte transendothelial migration, Regulation of actin cytoskeleton, Viral carcinogenesis, Amoebiasis, Systemic lupus erythematosus, Focal adhesion, Adherens junction, Arrhythmogenic right ventricular cardiomyopathy (ARVC)	hsa04530, hsa04670, hsa04810, hsa05203, hsa05146, hsa05322, hsa04510, hsa04520, hsa05412	cell morphogenesis, cell morphogenesis involved in differentiation, transcription factor activity, protein binding, transcription factor activity, transcription factor binding, stress fiber, ruffle, immune system process, immune system development, platelet degranulation, nucleic acid binding, transcription cofactor activity, transcription coactivator activity, RNA binding, double-stranded RNA bi…	GO:0000902, GO:0000904, GO:0000988, GO:0000989, GO:0001725, GO:0001726, GO:0002376, GO:0002520, GO:0002576, GO:0003676, GO:0003712, GO:0003713, GO:0003723, GO:0003725, GO:0003779, GO:0005102, GO:0005178, GO:0005488, GO:0005509, GO:0005515, GO:0005576, GO:0005615, GO:0005622, GO:0005623, GO:0005737, GO:0005829, GO:0005856, GO:0005884, GO:0005886, GO:0005903, GO:0005911, GO:0005912, GO:0005913, GO:…	397.129	-0.159277	0.205525	0.393038
ENSG00000259062	ACTN1-AS1	chr14					0.239384	0.532604	0.574784	1
ENSG00000077522	ACTN2	chr1	Tight junction, Leukocyte transendothelial migration, Regulation of actin cytoskeleton, Viral carcinogenesis, Amoebiasis, Systemic lupus erythematosus, Focal adhesion, Adherens junction, Arrhythmogenic right ventricular cardiomyopathy (ARVC)	hsa04530, hsa04670, hsa04810, hsa05203, hsa05146, hsa05322, hsa04510, hsa04520, hsa05412	MAPK cascade, transcription factor activity, protein binding, transcription factor activity, transcription factor binding, platelet degranulation, system process, muscle system process, transcription cofactor activity, transcription coactivator activity, actin binding, guanyl-nucleotide exchange factor activity, Ras guanyl-nucleotide exchange factor activity, receptor binding, integrin binding, s…	GO:0000165, GO:0000988, GO:0000989, GO:0002576, GO:0003008, GO:0003012, GO:0003712, GO:0003713, GO:0003779, GO:0005085, GO:0005088, GO:0005102, GO:0005178, GO:0005198, GO:0005488, GO:0005509, GO:0005515, GO:0005543, GO:0005546, GO:0005576, GO:0005622, GO:0005623, GO:0005737, GO:0005829, GO:0005856, GO:0005884, GO:0005886, GO:0005912, GO:0005924, GO:0005925, GO:0005938, GO:0006139, GO:0006461, GO:…	3138.99	-0.354518	0.0040916	0.0213633
ENSG00000248746	ACTN3	chr11	Tight junction, Leukocyte transendothelial migration, Regulation of actin cytoskeleton, Viral carcinogenesis, Amoebiasis, Systemic lupus erythematosus, Focal adhesion, Adherens junction, Arrhythmogenic right ventricular cardiomyopathy (ARVC)	hsa04530, hsa04670, hsa04810, hsa05203, hsa05146, hsa05322, hsa04510, hsa04520, hsa05412	regulation of oxidative phosphorylation, system process, skeletal muscle contraction, muscle system process, actin binding, receptor binding, integrin binding, structural molecule activity, binding, calcium ion binding, protein binding, extracellular region, intracellular, cell, cytoplasm, cytosol, cytoskeleton, actin filament, adherens junction, cell-substrate adherens junction, focal adhesion, …	GO:0002082, GO:0003008, GO:0003009, GO:0003012, GO:0003779, GO:0005102, GO:0005178, GO:0005198, GO:0005488, GO:0005509, GO:0005515, GO:0005576, GO:0005622, GO:0005623, GO:0005737, GO:0005829, GO:0005856, GO:0005884, GO:0005912, GO:0005924, GO:0005925, GO:0005975, GO:0005996, GO:0006006, GO:0006007, GO:0006082, GO:0006089, GO:0006090, GO:0006091, GO:0006096, GO:0006109, GO:0006110, GO:0006113, GO:…	0.277047	0.0910002	0.907597	1
ENSG00000130402	ACTN4	chr19	Tight junction, Leukocyte transendothelial migration, Regulation of actin cytoskeleton, Viral carcinogenesis, Amoebiasis, Systemic lupus erythematosus, Focal adhesion, Adherens junction, Arrhythmogenic right ventricular cardiomyopathy (ARVC)	hsa04530, hsa04670, hsa04810, hsa05203, hsa05146, hsa05322, hsa04510, hsa04520, hsa05412	cell morphogenesis, cell morphogenesis involved in differentiation, regulatory region DNA binding, transcription regulatory region sequence-specific DNA binding, RNA polymerase II regulatory region sequence-specific DNA binding, transcription factor activity, protein binding, transcription factor activity, transcription factor binding, RNA polymerase II regulatory region DNA binding, regulatory r…	GO:0000902, GO:0000904, GO:0000975, GO:0000976, GO:0000977, GO:0000988, GO:0000989, GO:0001012, GO:0001067, GO:0001666, GO:0001725, GO:0001882, GO:0002028, GO:0002576, GO:0003676, GO:0003677, GO:0003682, GO:0003690, GO:0003712, GO:0003713, GO:0003723, GO:0003779, GO:0005102, GO:0005178, GO:0005488, GO:0005509, GO:0005515, GO:0005576, GO:0005615, GO:0005622, GO:0005623, GO:0005634, GO:0005737, GO:…	389.429	-0.0991091	0.360459	0.561858
ENSG00000131966	ACTR10	chr14			binding, protein binding, intracellular, cell, cytoplasm, cytoskeleton, dynactin complex, microtubule associated complex, movement of cell or subcellular component, microtubule-based process, microtubule-based movement, cellular process, actin cytoskeleton, microtubule cytoskeleton, macromolecular complex, organelle, non-membrane-bounded organelle, intracellular organelle, intracellular non-membr…	GO:0005488, GO:0005515, GO:0005622, GO:0005623, GO:0005737, GO:0005856, GO:0005869, GO:0005875, GO:0006928, GO:0007017, GO:0007018, GO:0009987, GO:0015629, GO:0015630, GO:0032991, GO:0043226, GO:0043228, GO:0043229, GO:0043232, GO:0043234, GO:0044422, GO:0044424, GO:0044430, GO:0044446, GO:0044464, GO:0044699, GO:0044763	97.5658	-0.118382	0.0817706	0.20801
ENSG00000138107	ACTR1A	chr10			G2/M transition of mitotic cell cycle, nucleotide binding, mitotic cell cycle, nucleoside binding, purine nucleoside binding, immune system process, antigen processing and presentation of exogenous peptide antigen, antigen processing and presentation of peptide antigen via MHC class II, antigen processing and presentation of peptide or polysaccharide antigen via MHC class II, binding, ATP binding…	GO:0000086, GO:0000166, GO:0000278, GO:0001882, GO:0001883, GO:0002376, GO:0002478, GO:0002495, GO:0002504, GO:0005488, GO:0005524, GO:0005576, GO:0005622, GO:0005623, GO:0005737, GO:0005813, GO:0005815, GO:0005829, GO:0005856, GO:0005869, GO:0005874, GO:0005875, GO:0006810, GO:0007049, GO:0009987, GO:0015629, GO:0015630, GO:0016192, GO:0017076, GO:0019882, GO:0019884, GO:0019886, GO:0022402, GO:…	246.963	-0.167796	0.00255154	0.01462
ENSG00000233370	ACTR1AP1	chr2					0.179969	0.439654	0.734825	1
ENSG00000115073	ACTR1B	chr2			nucleotide binding, nucleoside binding, purine nucleoside binding, immune system process, antigen processing and presentation of exogenous peptide antigen, antigen processing and presentation of peptide antigen via MHC class II, antigen processing and presentation of peptide or polysaccharide antigen via MHC class II, binding, protein binding, ATP binding, extracellular region, intracellular, cel…	GO:0000166, GO:0001882, GO:0001883, GO:0002376, GO:0002478, GO:0002495, GO:0002504, GO:0005488, GO:0005515, GO:0005524, GO:0005576, GO:0005622, GO:0005623, GO:0005737, GO:0005813, GO:0005815, GO:0005829, GO:0005856, GO:0005869, GO:0005874, GO:0005875, GO:0015629, GO:0015630, GO:0016020, GO:0017076, GO:0019882, GO:0019884, GO:0019886, GO:0030554, GO:0031982, GO:0031988, GO:0032549, GO:0032550, GO:…	107.221	0.0136187	0.835799	0.914635
ENSG00000138071	ACTR2	chr2			reproduction, nucleotide binding, nuclear division, cell morphogenesis, cytokinesis, nucleoside binding, purine nucleoside binding, immune effector process, activation of immune response, immune system process, immune response-activating cell surface receptor signaling pathway, Fc receptor mediated stimulatory signaling pathway, immune response-regulating cell surface receptor signaling pathway i…	GO:0000003, GO:0000166, GO:0000280, GO:0000902, GO:0000910, GO:0001882, GO:0001883, GO:0002252, GO:0002253, GO:0002376, GO:0002429, GO:0002431, GO:0002433, GO:0002682, GO:0002684, GO:0002757, GO:0002764, GO:0002768, GO:0003779, GO:0005198, GO:0005200, GO:0005488, GO:0005515, GO:0005524, GO:0005576, GO:0005622, GO:0005623, GO:0005737, GO:0005829, GO:0005856, GO:0005885, GO:0005912, GO:0005924, GO:…	286.6	-0.133113	0.00309395	0.017023
ENSG00000115091	ACTR3	chr2			reproduction, nucleotide binding, nuclear division, cell morphogenesis, cytokinesis, nucleoside binding, purine nucleoside binding, immune effector process, activation of immune response, immune system process, immune response-activating cell surface receptor signaling pathway, Fc receptor mediated stimulatory signaling pathway, immune response-regulating cell surface receptor signaling pathway i…	GO:0000003, GO:0000166, GO:0000280, GO:0000902, GO:0000910, GO:0001882, GO:0001883, GO:0002252, GO:0002253, GO:0002376, GO:0002429, GO:0002431, GO:0002433, GO:0002682, GO:0002684, GO:0002757, GO:0002764, GO:0002768, GO:0003779, GO:0005198, GO:0005200, GO:0005488, GO:0005515, GO:0005524, GO:0005576, GO:0005622, GO:0005623, GO:0005737, GO:0005829, GO:0005856, GO:0005885, GO:0005903, GO:0005911, GO:…	328.357	-0.163559	0.00566336	0.0275663
ENSG00000133627	ACTR3B	chr7			nucleotide binding, nucleoside binding, purine nucleoside binding, actin binding, binding, protein binding, ATP binding, extracellular region, intracellular, cell, cytoplasm, cytoskeleton, Arp2/3 protein complex, protein complex assembly, organelle organization, cytoskeleton organization, actin filament organization, regulation of actin polymerization or depolymerization, cytoskeletal protein bin…	GO:0000166, GO:0001882, GO:0001883, GO:0003779, GO:0005488, GO:0005515, GO:0005524, GO:0005576, GO:0005622, GO:0005623, GO:0005737, GO:0005856, GO:0005885, GO:0006461, GO:0006996, GO:0007010, GO:0007015, GO:0008064, GO:0008092, GO:0008154, GO:0009987, GO:0010638, GO:0015629, GO:0016043, GO:0017076, GO:0022607, GO:0030029, GO:0030036, GO:0030041, GO:0030554, GO:0030832, GO:0030833, GO:0030838, GO:…	20.698	-0.253179	0.0305339	0.100707
ENSG00000106526	ACTR3C	chr7			nucleotide binding, nucleoside binding, purine nucleoside binding, actin binding, binding, protein binding, ATP binding, extracellular region, intracellular, cell, cytoskeleton, Arp2/3 protein complex, protein complex assembly, organelle organization, cytoskeleton organization, actin filament organization, regulation of actin polymerization or depolymerization, cytoskeletal protein binding, actin…	GO:0000166, GO:0001882, GO:0001883, GO:0003779, GO:0005488, GO:0005515, GO:0005524, GO:0005576, GO:0005622, GO:0005623, GO:0005856, GO:0005885, GO:0006461, GO:0006996, GO:0007010, GO:0007015, GO:0008064, GO:0008092, GO:0008154, GO:0009987, GO:0010638, GO:0015629, GO:0016043, GO:0017076, GO:0022607, GO:0030029, GO:0030036, GO:0030041, GO:0030554, GO:0030832, GO:0030833, GO:0030838, GO:0031334, GO:…	8.61664	0.139962	0.492335	0.678513
ENSG00000232267	ACTR3P2	chrX					0.207796	-0.42071	0.677207	1
ENSG00000101442	ACTR5	chr20			nuclear chromosome, chromatin, nuclear chromatin, binding, protein binding, intracellular, cell, nucleus, chromosome, cytoplasm, nucleobase-containing compound metabolic process, DNA metabolic process, DNA repair, double-strand break repair, DNA recombination, transcription, DNA-templated, regulation of transcription, DNA-templated, cellular aromatic compound metabolic process, nitrogen compound …	GO:0000228, GO:0000785, GO:0000790, GO:0005488, GO:0005515, GO:0005622, GO:0005623, GO:0005634, GO:0005694, GO:0005737, GO:0006139, GO:0006259, GO:0006281, GO:0006302, GO:0006310, GO:0006351, GO:0006355, GO:0006725, GO:0006807, GO:0006950, GO:0006974, GO:0008152, GO:0009058, GO:0009059, GO:0009314, GO:0009411, GO:0009416, GO:0009628, GO:0009889, GO:0009987, GO:0010467, GO:0010468, GO:0010556, GO:…	15.6143	0.157334	0.191301	0.374062
ENSG00000075089	ACTR6	chr12			binding, protein binding, intracellular, cell, nucleus, cytoplasm, cytoskeleton, chromatin organization, chromatin remodeling, organelle organization, cellular process, cellular component organization, organelle, membrane-bounded organelle, non-membrane-bounded organelle, intracellular organelle, intracellular membrane-bounded organelle, intracellular non-membrane-bounded organelle, macromolecula…	GO:0005488, GO:0005515, GO:0005622, GO:0005623, GO:0005634, GO:0005737, GO:0005856, GO:0006325, GO:0006338, GO:0006996, GO:0009987, GO:0016043, GO:0043226, GO:0043227, GO:0043228, GO:0043229, GO:0043231, GO:0043232, GO:0043933, GO:0044424, GO:0044464, GO:0051276, GO:0071840	38.939	-0.113837	0.370496	0.571056
ENSG00000113812	ACTR8	chr3			nucleotide binding, nuclear chromosome, mitotic cell cycle, nuclear division, chromatin, nuclear chromatin, nucleoside binding, purine nucleoside binding, binding, protein binding, ATP binding, intracellular, cell, nucleus, chromosome, centrosome, microtubule organizing center, cytoskeleton, nucleobase-containing compound metabolic process, DNA metabolic process, DNA repair, DNA recombination, ch…	GO:0000166, GO:0000228, GO:0000278, GO:0000280, GO:0000785, GO:0000790, GO:0001882, GO:0001883, GO:0005488, GO:0005515, GO:0005524, GO:0005622, GO:0005623, GO:0005634, GO:0005694, GO:0005813, GO:0005815, GO:0005856, GO:0006139, GO:0006259, GO:0006281, GO:0006310, GO:0006325, GO:0006338, GO:0006351, GO:0006355, GO:0006725, GO:0006807, GO:0006950, GO:0006974, GO:0006996, GO:0007049, GO:0007067, GO:…	121.131	-0.124151	0.0368742	0.116334
ENSG00000123165	ACTRT1	chrX			mitophagy, macromitophagy, positive regulation of defense response to virus by host, immune effector process, immune system process, regulation of immune system process, regulation of immune effector process, regulation of response to biotic stimulus, intracellular, cell, cytoplasm, cytoskeleton, autophagy, response to stress, defense response, organelle organization, mitochondrion organization, …	GO:0000422, GO:0000423, GO:0002230, GO:0002252, GO:0002376, GO:0002682, GO:0002697, GO:0002831, GO:0005622, GO:0005623, GO:0005737, GO:0005856, GO:0006914, GO:0006950, GO:0006952, GO:0006996, GO:0007005, GO:0009605, GO:0009607, GO:0009615, GO:0009987, GO:0016032, GO:0016043, GO:0016236, GO:0022411, GO:0031347, GO:0032101, GO:0033554, GO:0043207, GO:0043226, GO:0043228, GO:0043229, GO:0043232, GO:…	0.153496	-0.409881	0.802562	1
ENSG00000184378	ACTRT3	chr3			male germ cell nucleus, intracellular, cell, nucleus, cytoplasm, cytoskeleton, germ cell nucleus, organelle, membrane-bounded organelle, non-membrane-bounded organelle, intracellular organelle, intracellular membrane-bounded organelle, intracellular non-membrane-bounded organelle, intracellular part, cell part	GO:0001673, GO:0005622, GO:0005623, GO:0005634, GO:0005737, GO:0005856, GO:0043073, GO:0043226, GO:0043227, GO:0043228, GO:0043229, GO:0043231, GO:0043232, GO:0044424, GO:0044464	2.04219	0.47199	0.222855	0.414303
ENSG00000115170	ACVR1	chr2	Signaling pathways regulating pluripotency of stem cells, Cytokine-cytokine receptor interaction, TGF-beta signaling pathway	hsa04550, hsa04060, hsa04350	reproduction, G1/S transition of mitotic cell cycle, nucleotide binding, mitotic cell cycle, ossification, angiogenesis, blood vessel development, patterning of blood vessels, osteoblast differentiation, ameboidal-type cell migration, in utero embryonic development, gastrulation with mouth forming second, formation of primary germ layer, mesoderm formation, neural crest cell migration, morphogene…	GO:0000003, GO:0000082, GO:0000166, GO:0000278, GO:0001503, GO:0001525, GO:0001568, GO:0001569, GO:0001649, GO:0001667, GO:0001701, GO:0001702, GO:0001704, GO:0001707, GO:0001755, GO:0001763, GO:0001882, GO:0001883, GO:0001932, GO:0001934, GO:0001944, GO:0002009, GO:0002526, GO:0003002, GO:0003006, GO:0003007, GO:0003143, GO:0003157, GO:0003158, GO:0003170, GO:0003171, GO:0003174, GO:0003179, GO:…	109.156	0.146733	0.00312731	0.0171794
ENSG00000135503	ACVR1B	chr12	Signaling pathways regulating pluripotency of stem cells, Cytokine-cytokine receptor interaction, TGF-beta signaling pathway	hsa04550, hsa04060, hsa04350	reproduction, G1/S transition of mitotic cell cycle, nucleotide binding, mitotic cell cycle, regulation of cell growth, ameboidal-type cell migration, in utero embryonic development, nucleoside binding, purine nucleoside binding, regulation of protein phosphorylation, positive regulation of protein phosphorylation, hair follicle development, myeloid cell homeostasis, immune system process, immune…	GO:0000003, GO:0000082, GO:0000166, GO:0000278, GO:0001558, GO:0001667, GO:0001701, GO:0001882, GO:0001883, GO:0001932, GO:0001934, GO:0001942, GO:0002262, GO:0002376, GO:0002520, GO:0002682, GO:0002684, GO:0003006, GO:0003824, GO:0004672, GO:0004674, GO:0004675, GO:0004702, GO:0004871, GO:0004872, GO:0004888, GO:0005057, GO:0005488, GO:0005515, GO:0005524, GO:0005576, GO:0005623, GO:0005886, GO:…	46.5997	0.00208894	0.98197	0.9908
ENSG00000123612	ACVR1C	chr2	Signaling pathways regulating pluripotency of stem cells, TGF-beta signaling pathway	hsa04550, hsa04350	reproduction, nucleotide binding, ameboidal-type cell migration, nucleoside binding, purine nucleoside binding, response to dietary excess, peptide secretion, regulation of peptide secretion, negative regulation of peptide secretion, catalytic activity, protein kinase activity, protein serine/threonine kinase activity, transmembrane receptor protein serine/threonine kinase activity, receptor sign…	GO:0000003, GO:0000166, GO:0001667, GO:0001882, GO:0001883, GO:0002021, GO:0002790, GO:0002791, GO:0002792, GO:0003824, GO:0004672, GO:0004674, GO:0004675, GO:0004702, GO:0004871, GO:0004872, GO:0004888, GO:0005057, GO:0005488, GO:0005515, GO:0005524, GO:0005623, GO:0005886, GO:0005887, GO:0006464, GO:0006468, GO:0006508, GO:0006793, GO:0006796, GO:0006810, GO:0006915, GO:0006921, GO:0006928, GO:…	5.8707	-0.643802	0.125011	0.280708
ENSG00000121989	ACVR2A	chr2	Signaling pathways regulating pluripotency of stem cells, Cytokine-cytokine receptor interaction, TGF-beta signaling pathway	hsa04550, hsa04060, hsa04350	reproduction, nucleotide binding, skeletal system development, ossification, osteoblast differentiation, gastrulation with mouth forming second, nucleoside binding, purine nucleoside binding, regulation of protein phosphorylation, positive regulation of protein phosphorylation, myeloid cell homeostasis, immune system process, immune system development, regulation of immune system process, positiv…	GO:0000003, GO:0000166, GO:0001501, GO:0001503, GO:0001649, GO:0001702, GO:0001882, GO:0001883, GO:0001932, GO:0001934, GO:0002262, GO:0002376, GO:0002520, GO:0002682, GO:0002684, GO:0003002, GO:0003006, GO:0003824, GO:0004672, GO:0004674, GO:0004675, GO:0004702, GO:0004871, GO:0004872, GO:0004888, GO:0005057, GO:0005488, GO:0005515, GO:0005524, GO:0005622, GO:0005623, GO:0005737, GO:0005886, GO:…	91.2089	0.333181	2.09459e-05	0.000264836
ENSG00000114739	ACVR2B	chr3	Signaling pathways regulating pluripotency of stem cells, Cytokine-cytokine receptor interaction, TGF-beta signaling pathway	hsa04550, hsa04060, hsa04350	negative regulation of transcription from RNA polymerase II promoter, nucleotide binding, skeletal system development, ossification, blood vessel development, osteoblast differentiation, eye development, urogenital system development, gastrulation with mouth forming second, kidney development, nucleoside binding, purine nucleoside binding, regulation of protein phosphorylation, positive regulatio…	GO:0000122, GO:0000166, GO:0001501, GO:0001503, GO:0001568, GO:0001649, GO:0001654, GO:0001655, GO:0001702, GO:0001822, GO:0001882, GO:0001883, GO:0001932, GO:0001934, GO:0001944, GO:0001945, GO:0001946, GO:0001974, GO:0002790, GO:0003002, GO:0003158, GO:0003824, GO:0004672, GO:0004674, GO:0004675, GO:0004702, GO:0004712, GO:0004871, GO:0004872, GO:0004888, GO:0005057, GO:0005488, GO:0005515, GO:…	166.148	0.391555	2.0908e-08	6.35646e-07
ENSG00000229589	ACVR2B-AS1	chr3					2.13241	0.628964	0.0718227	0.189651
ENSG00000139567	ACVRL1	chr12			nucleotide binding, skeletal system development, angiogenesis, regulation of cell growth, blood vessel development, eye development, ameboidal-type cell migration, in utero embryonic development, nucleoside binding, purine nucleoside binding, regulation of protein phosphorylation, positive regulation of protein phosphorylation, endothelial cell proliferation, regulation of endothelial cell prolif…	GO:0000166, GO:0001501, GO:0001525, GO:0001558, GO:0001568, GO:0001654, GO:0001667, GO:0001701, GO:0001882, GO:0001883, GO:0001932, GO:0001934, GO:0001935, GO:0001936, GO:0001937, GO:0001938, GO:0001944, GO:0001945, GO:0001946, GO:0001952, GO:0001953, GO:0001955, GO:0001974, GO:0002009, GO:0002011, GO:0002040, GO:0002043, GO:0002062, GO:0003008, GO:0003013, GO:0003158, GO:0003159, GO:0003824, GO:…	98.7297	-0.763653	4.23321e-19	8.25606e-17
ENSG00000243989	ACY1	chr3	Metabolic pathways, Biosynthesis of amino acids, Arginine biosynthesis, 2-Oxocarboxylic acid metabolism	hsa01100, hsa01230, hsa00220, hsa01210	catalytic activity, aminoacylase activity, binding, protein binding, extracellular region, intracellular, cell, cytoplasm, cytosol, organic acid metabolic process, proteolysis, cellular amino acid metabolic process, xenobiotic metabolic process, nitrogen compound metabolic process, metabolic process, peptidase activity, metallopeptidase activity, response to xenobiotic stimulus, cellular process,…	GO:0003824, GO:0004046, GO:0005488, GO:0005515, GO:0005576, GO:0005622, GO:0005623, GO:0005737, GO:0005829, GO:0006082, GO:0006508, GO:0006520, GO:0006805, GO:0006807, GO:0008152, GO:0008233, GO:0008237, GO:0009410, GO:0009987, GO:0016787, GO:0016810, GO:0016811, GO:0019538, GO:0019752, GO:0031982, GO:0031988, GO:0042221, GO:0043167, GO:0043169, GO:0043170, GO:0043226, GO:0043227, GO:0043230, GO:…	2.1996	0.0251194	0.937766	0.9714
ENSG00000119640	ACYP1	chr14	Pyruvate metabolism	hsa00620	catalytic activity, acylphosphatase activity, extracellular region, phosphorus metabolic process, phosphate-containing compound metabolic process, metabolic process, cellular process, hydrolase activity, hydrolase activity, acting on acid anhydrides, hydrolase activity, acting on acid anhydrides, in phosphorus-containing anhydrides, vesicle, membrane-bounded vesicle, organelle, membrane-bounded o…	GO:0003824, GO:0003998, GO:0005576, GO:0006793, GO:0006796, GO:0008152, GO:0009987, GO:0016787, GO:0016817, GO:0016818, GO:0031982, GO:0031988, GO:0043226, GO:0043227, GO:0043230, GO:0044237, GO:0044421, GO:0070062, GO:1903561	26.2956	0.175019	0.119778	0.272194
ENSG00000170634	ACYP2	chr2	Pyruvate metabolism	hsa00620	catalytic activity, acylphosphatase activity, binding, protein binding, intracellular, cell, cytoplasm, mitochondrion, phosphorus metabolic process, phosphate-containing compound metabolic process, metabolic process, cellular process, hydrolase activity, hydrolase activity, acting on acid anhydrides, hydrolase activity, acting on acid anhydrides, in phosphorus-containing anhydrides, organelle, me…	GO:0003824, GO:0003998, GO:0005488, GO:0005515, GO:0005622, GO:0005623, GO:0005737, GO:0005739, GO:0006793, GO:0006796, GO:0008152, GO:0009987, GO:0016787, GO:0016817, GO:0016818, GO:0043226, GO:0043227, GO:0043229, GO:0043231, GO:0044237, GO:0044424, GO:0044444, GO:0044464	80.5307	-0.060916	0.491292	0.677843
ENSG00000196839	ADA	chr20	Metabolic pathways, Purine metabolism, Primary immunodeficiency	hsa01100, hsa00230, hsa05340	reproduction, response to reactive oxygen species, lytic vacuole, response to hypoxia, in utero embryonic development, cell activation, leukocyte homeostasis, B cell homeostasis, B cell apoptotic process, histamine secretion, blastocyst development, blastocyst formation, trophectodermal cell differentiation, nucleoside binding, purine nucleoside binding, liver development, placenta development, a…	GO:0000003, GO:0000302, GO:0000323, GO:0001666, GO:0001701, GO:0001775, GO:0001776, GO:0001782, GO:0001783, GO:0001821, GO:0001824, GO:0001825, GO:0001829, GO:0001882, GO:0001883, GO:0001889, GO:0001890, GO:0001973, GO:0002027, GO:0002250, GO:0002252, GO:0002253, GO:0002260, GO:0002263, GO:0002285, GO:0002312, GO:0002313, GO:0002314, GO:0002335, GO:0002366, GO:0002376, GO:0002429, GO:0002460, GO:…	13.9327	0.0947624	0.502924	0.687036
ENSG00000093072	ADA2	chr22	Metabolic pathways, Purine metabolism	hsa01100, hsa00230	G-protein coupled receptor binding, glycoprotein binding, catalytic activity, adenosine deaminase activity, receptor binding, binding, protein binding, glycosaminoglycan binding, extracellular region, extracellular space, nucleobase-containing compound metabolic process, purine nucleobase metabolic process, purine nucleoside catabolic process, adenosine catabolic process, cellular aromatic compou…	GO:0001664, GO:0001948, GO:0003824, GO:0004000, GO:0005102, GO:0005488, GO:0005515, GO:0005539, GO:0005576, GO:0005615, GO:0006139, GO:0006144, GO:0006152, GO:0006154, GO:0006725, GO:0006807, GO:0007275, GO:0008083, GO:0008152, GO:0008201, GO:0008270, GO:0009056, GO:0009058, GO:0009112, GO:0009113, GO:0009116, GO:0009119, GO:0009163, GO:0009164, GO:0009987, GO:0016787, GO:0016810, GO:0016814, GO:…	115.658	0.000466326	0.99805	0.998911
ENSG00000140955	ADAD2	chr16			nucleic acid binding, RNA binding, catalytic activity, adenosine deaminase activity, binding, nucleobase-containing compound metabolic process, RNA processing, cellular aromatic compound metabolic process, nitrogen compound metabolic process, metabolic process, cellular process, gene expression, RNA metabolic process, hydrolase activity, hydrolase activity, acting on carbon-nitrogen (but not pept…	GO:0003676, GO:0003723, GO:0003824, GO:0004000, GO:0005488, GO:0006139, GO:0006396, GO:0006725, GO:0006807, GO:0008152, GO:0009987, GO:0010467, GO:0016070, GO:0016787, GO:0016810, GO:0016814, GO:0019239, GO:0034641, GO:0043170, GO:0044237, GO:0044238, GO:0044260, GO:0046483, GO:0071704, GO:0090304, GO:0097159, GO:1901360, GO:1901363	1.76859	-0.601153	0.38486	0.583604
ENSG00000168803	ADAL	chr15			catalytic activity, adenosine deaminase activity, binding, intracellular, cell, cytoplasm, cytosol, nucleobase-containing compound metabolic process, purine nucleoside catabolic process, adenosine catabolic process, cellular aromatic compound metabolic process, nucleoside phosphate metabolic process, phosphorus metabolic process, phosphate-containing compound metabolic process, nitrogen compound …	GO:0003824, GO:0004000, GO:0005488, GO:0005622, GO:0005623, GO:0005737, GO:0005829, GO:0006139, GO:0006152, GO:0006154, GO:0006725, GO:0006753, GO:0006793, GO:0006796, GO:0006807, GO:0008152, GO:0009056, GO:0009058, GO:0009116, GO:0009117, GO:0009119, GO:0009163, GO:0009164, GO:0009987, GO:0016787, GO:0016810, GO:0016814, GO:0017144, GO:0018130, GO:0019239, GO:0019438, GO:0019439, GO:0019637, GO:…	149.281	-0.101428	0.122625	0.276899
ENSG00000137845	ADAM10	chr15	Alzheimer's disease, Epithelial cell signaling in Helicobacter pylori infection	hsa05010, hsa05120	regulation of cell growth, in utero embryonic development, cell activation, myeloid leukocyte activation, immune system process, regulation of immune system process, positive regulation of immune system process, regulation of leukocyte migration, positive regulation of leukocyte migration, regulation of leukocyte chemotaxis, positive regulation of leukocyte chemotaxis, catalytic activity, endopep…	GO:0001558, GO:0001701, GO:0001775, GO:0002274, GO:0002376, GO:0002682, GO:0002684, GO:0002685, GO:0002687, GO:0002688, GO:0002690, GO:0003824, GO:0004175, GO:0004222, GO:0005102, GO:0005178, GO:0005488, GO:0005515, GO:0005576, GO:0005622, GO:0005623, GO:0005634, GO:0005737, GO:0005783, GO:0005794, GO:0005798, GO:0005802, GO:0005886, GO:0005912, GO:0005924, GO:0005925, GO:0006464, GO:0006468, GO:…	373.533	-0.084407	0.010019	0.0430306
ENSG00000073670	ADAM11	chr17			catalytic activity, endopeptidase activity, metalloendopeptidase activity, receptor binding, integrin binding, binding, protein binding, extracellular region, cell, plasma membrane, proteolysis, cell communication, signal transduction, cell surface receptor signaling pathway, integrin-mediated signaling pathway, metabolic process, peptidase activity, metallopeptidase activity, zinc ion binding, c…	GO:0003824, GO:0004175, GO:0004222, GO:0005102, GO:0005178, GO:0005488, GO:0005515, GO:0005576, GO:0005623, GO:0005886, GO:0006508, GO:0007154, GO:0007165, GO:0007166, GO:0007229, GO:0008152, GO:0008233, GO:0008237, GO:0008270, GO:0009987, GO:0016020, GO:0016021, GO:0016787, GO:0019538, GO:0023052, GO:0031012, GO:0031224, GO:0032403, GO:0043167, GO:0043169, GO:0043170, GO:0044238, GO:0044421, GO:…	34.7733	-0.245203	0.472654	0.66168
ENSG00000148848	ADAM12	chr10			syncytium formation by plasma membrane fusion, catalytic activity, endopeptidase activity, metalloendopeptidase activity, binding, protein binding, extracellular region, intracellular, cell, nucleus, nucleoplasm, cytoplasm, mitochondrion, plasma membrane, proteolysis, syncytium formation, cell adhesion, myoblast fusion, metabolic process, peptidase activity, metallopeptidase activity, zinc ion bi…	GO:0000768, GO:0003824, GO:0004175, GO:0004222, GO:0005488, GO:0005515, GO:0005576, GO:0005622, GO:0005623, GO:0005634, GO:0005654, GO:0005737, GO:0005739, GO:0005886, GO:0006508, GO:0006949, GO:0007155, GO:0007520, GO:0008152, GO:0008233, GO:0008237, GO:0008270, GO:0009653, GO:0009987, GO:0014902, GO:0016020, GO:0016021, GO:0016787, GO:0017124, GO:0019538, GO:0019904, GO:0022610, GO:0030154, GO:…	3.97063	-0.0105711	0.983202	0.991508
ENSG00000143537	ADAM15	chr1			reproduction, cell morphogenesis, cell morphogenesis involved in differentiation, angiogenesis, regulation of cell growth, blood vessel development, acrosomal vesicle, epithelial to mesenchymal transition, vasculature development, regulation of cell-matrix adhesion, negative regulation of cell-matrix adhesion, immune system process, developmental process involved in reproduction, heart morphogene…	GO:0000003, GO:0000902, GO:0000904, GO:0001525, GO:0001558, GO:0001568, GO:0001669, GO:0001837, GO:0001944, GO:0001952, GO:0001953, GO:0002376, GO:0003006, GO:0003007, GO:0003824, GO:0004175, GO:0004222, GO:0005102, GO:0005178, GO:0005488, GO:0005515, GO:0005576, GO:0005622, GO:0005623, GO:0005737, GO:0005886, GO:0005912, GO:0006508, GO:0006928, GO:0006950, GO:0006952, GO:0006955, GO:0007154, GO:…	103.781	-0.416007	2.58884e-06	4.33885e-05
ENSG00000151694	ADAM17	chr2	Alzheimer's disease, Epithelial cell signaling in Helicobacter pylori infection, Notch signaling pathway	hsa05010, hsa05120, hsa04330	regulation of cyclin-dependent protein serine/threonine kinase activity, G1/S transition of mitotic cell cycle, mitotic cell cycle, regulation of cell growth, response to hypoxia, ruffle, cell activation, leukocyte homeostasis, cytokine production, regulation of cytokine production, positive regulation of cytokine production, regulation of protein phosphorylation, positive regulation of protein p…	GO:0000079, GO:0000082, GO:0000278, GO:0001558, GO:0001666, GO:0001726, GO:0001775, GO:0001776, GO:0001816, GO:0001817, GO:0001819, GO:0001932, GO:0001934, GO:0002009, GO:0002011, GO:0002237, GO:0002250, GO:0002252, GO:0002262, GO:0002376, GO:0002443, GO:0002444, GO:0002446, GO:0002460, GO:0002467, GO:0002520, GO:0002521, GO:0002682, GO:0002684, GO:0002685, GO:0002687, GO:0002688, GO:0002690, GO:…	138.436	-0.0405316	0.412843	0.608597
ENSG00000168619	ADAM18	chr8			reproduction, catalytic activity, endopeptidase activity, metalloendopeptidase activity, binding, proteolysis, multicellular organism development, gamete generation, spermatogenesis, metabolic process, peptidase activity, metallopeptidase activity, zinc ion binding, cellular process, membrane, integral component of membrane, hydrolase activity, protein metabolic process, sexual reproduction, repr…	GO:0000003, GO:0003824, GO:0004175, GO:0004222, GO:0005488, GO:0006508, GO:0007275, GO:0007276, GO:0007283, GO:0008152, GO:0008233, GO:0008237, GO:0008270, GO:0009987, GO:0016020, GO:0016021, GO:0016787, GO:0019538, GO:0019953, GO:0022414, GO:0030154, GO:0031224, GO:0032501, GO:0032502, GO:0032504, GO:0043167, GO:0043169, GO:0043170, GO:0044238, GO:0044425, GO:0044699, GO:0044702, GO:0044703, GO:…	0.212711	-0.306594	0.789002	1
ENSG00000135074	ADAM19	chr5			catalytic activity, endopeptidase activity, metalloendopeptidase activity, binding, protein binding, intracellular, cell, cytoplasm, Golgi apparatus, proteolysis, membrane protein ectodomain proteolysis, multicellular organism development, heart development, metabolic process, peptidase activity, metallopeptidase activity, zinc ion binding, endomembrane system, membrane, integral component of mem…	GO:0003824, GO:0004175, GO:0004222, GO:0005488, GO:0005515, GO:0005622, GO:0005623, GO:0005737, GO:0005794, GO:0006508, GO:0006509, GO:0007275, GO:0007507, GO:0008152, GO:0008233, GO:0008237, GO:0008270, GO:0012505, GO:0016020, GO:0016021, GO:0016787, GO:0017124, GO:0019538, GO:0019904, GO:0031224, GO:0032501, GO:0032502, GO:0033619, GO:0043167, GO:0043169, GO:0043170, GO:0043226, GO:0043227, GO:…	126.835	0.441576	0.0274791	0.0931473
ENSG00000226469	ADAM1B	chr12					1.54784	-0.397953	0.342676	0.545593
ENSG00000134007	ADAM20	chr14			reproduction, catalytic activity, endopeptidase activity, metalloendopeptidase activity, binding, cell, plasma membrane, proteolysis, single fertilization, binding of sperm to zona pellucida, cell recognition, metabolic process, peptidase activity, metallopeptidase activity, zinc ion binding, fertilization, cellular process, cell-cell recognition, membrane, integral component of membrane, hydrola…	GO:0000003, GO:0003824, GO:0004175, GO:0004222, GO:0005488, GO:0005623, GO:0005886, GO:0006508, GO:0007338, GO:0007339, GO:0008037, GO:0008152, GO:0008233, GO:0008237, GO:0008270, GO:0009566, GO:0009987, GO:0009988, GO:0016020, GO:0016021, GO:0016787, GO:0019538, GO:0019953, GO:0022414, GO:0031224, GO:0035036, GO:0043167, GO:0043169, GO:0043170, GO:0044238, GO:0044425, GO:0044464, GO:0044699, GO:…	17.2724	0.228311	0.131251	0.29007
ENSG00000259158	ADAM20P1	chr14					15.062	-0.0565673	0.719229	0.843999
ENSG00000139985	ADAM21	chr14			reproduction, catalytic activity, endopeptidase activity, metalloendopeptidase activity, binding, cell, plasma membrane, proteolysis, single fertilization, binding of sperm to zona pellucida, cell recognition, metabolic process, peptidase activity, metallopeptidase activity, zinc ion binding, fertilization, cellular process, cell-cell recognition, membrane, integral component of membrane, hydrola…	GO:0000003, GO:0003824, GO:0004175, GO:0004222, GO:0005488, GO:0005623, GO:0005886, GO:0006508, GO:0007338, GO:0007339, GO:0008037, GO:0008152, GO:0008233, GO:0008237, GO:0008270, GO:0009566, GO:0009987, GO:0009988, GO:0016020, GO:0016021, GO:0016787, GO:0019538, GO:0019953, GO:0022414, GO:0030424, GO:0031224, GO:0035036, GO:0036477, GO:0042995, GO:0043005, GO:0043025, GO:0043167, GO:0043169, GO:…	1.51738	0.262732	0.624933	0.780855
ENSG00000008277	ADAM22	chr7			catalytic activity, endopeptidase activity, metalloendopeptidase activity, receptor binding, integrin binding, binding, protein binding, cell, plasma membrane, proteolysis, cell adhesion, negative regulation of cell adhesion, ensheathment of neurons, multicellular organism development, nervous system development, central nervous system development, peripheral nervous system development, behavior,…	GO:0003824, GO:0004175, GO:0004222, GO:0005102, GO:0005178, GO:0005488, GO:0005515, GO:0005623, GO:0005886, GO:0006508, GO:0007155, GO:0007162, GO:0007272, GO:0007275, GO:0007399, GO:0007417, GO:0007422, GO:0007610, GO:0007626, GO:0008152, GO:0008233, GO:0008237, GO:0008270, GO:0008344, GO:0008366, GO:0009987, GO:0010001, GO:0014037, GO:0014044, GO:0016020, GO:0016021, GO:0016787, GO:0019538, GO:…	48.8171	0.685191	1.07829e-10	5.24123e-09
ENSG00000114948	ADAM23	chr2			catalytic activity, endopeptidase activity, metalloendopeptidase activity, receptor binding, integrin binding, binding, protein binding, extracellular region, cell, plasma membrane, integral component of plasma membrane, proteolysis, cell adhesion, multicellular organism development, nervous system development, central nervous system development, metabolic process, peptidase activity, metallopept…	GO:0003824, GO:0004175, GO:0004222, GO:0005102, GO:0005178, GO:0005488, GO:0005515, GO:0005576, GO:0005623, GO:0005886, GO:0005887, GO:0006508, GO:0007155, GO:0007275, GO:0007399, GO:0007417, GO:0008152, GO:0008233, GO:0008237, GO:0008270, GO:0016020, GO:0016021, GO:0016787, GO:0019538, GO:0022610, GO:0031224, GO:0031226, GO:0032403, GO:0032501, GO:0032502, GO:0043167, GO:0043169, GO:0043170, GO:…	551.204	-0.0673127	0.457891	0.649005
ENSG00000042980	ADAM28	chr8			reproduction, catalytic activity, endopeptidase activity, metalloendopeptidase activity, binding, extracellular region, cell, plasma membrane, proteolysis, gamete generation, spermatogenesis, metabolic process, peptidase activity, metallopeptidase activity, zinc ion binding, membrane, integral component of membrane, hydrolase activity, protein metabolic process, sexual reproduction, reproductive …	GO:0000003, GO:0003824, GO:0004175, GO:0004222, GO:0005488, GO:0005576, GO:0005623, GO:0005886, GO:0006508, GO:0007276, GO:0007283, GO:0008152, GO:0008233, GO:0008237, GO:0008270, GO:0016020, GO:0016021, GO:0016787, GO:0019538, GO:0019953, GO:0022414, GO:0031224, GO:0032501, GO:0032504, GO:0043167, GO:0043169, GO:0043170, GO:0044238, GO:0044425, GO:0044464, GO:0044699, GO:0044702, GO:0044703, GO:…	15.1515	0.583471	0.00912322	0.0400376
ENSG00000197140	ADAM32	chr8			catalytic activity, endopeptidase activity, metalloendopeptidase activity, binding, proteolysis, metabolic process, peptidase activity, metallopeptidase activity, zinc ion binding, membrane, integral component of membrane, hydrolase activity, protein metabolic process, intrinsic component of membrane, ion binding, cation binding, macromolecule metabolic process, primary metabolic process, membran…	GO:0003824, GO:0004175, GO:0004222, GO:0005488, GO:0006508, GO:0008152, GO:0008233, GO:0008237, GO:0008270, GO:0016020, GO:0016021, GO:0016787, GO:0019538, GO:0031224, GO:0043167, GO:0043169, GO:0043170, GO:0044238, GO:0044425, GO:0046872, GO:0046914, GO:0070011, GO:0071704	26.2315	-0.00923775	0.959163	0.980791
ENSG00000149451	ADAM33	chr20			catalytic activity, endopeptidase activity, metalloendopeptidase activity, binding, protein binding, proteolysis, metabolic process, peptidase activity, metallopeptidase activity, zinc ion binding, membrane, integral component of membrane, hydrolase activity, protein metabolic process, intrinsic component of membrane, ion binding, cation binding, macromolecule metabolic process, primary metabolic…	GO:0003824, GO:0004175, GO:0004222, GO:0005488, GO:0005515, GO:0006508, GO:0008152, GO:0008233, GO:0008237, GO:0008270, GO:0016020, GO:0016021, GO:0016787, GO:0019538, GO:0031224, GO:0043167, GO:0043169, GO:0043170, GO:0044238, GO:0044425, GO:0046872, GO:0046914, GO:0070011, GO:0071704	73.8396	0.718699	4.26468e-07	8.99943e-06
ENSG00000260089	ADAM3B	chr16					2.706	0.470412	0.124753	0.280184
ENSG00000196115	ADAM5	chr8					0.161653	-0.806715	0.478624	1
ENSG00000069206	ADAM7	chr8			catalytic activity, endopeptidase activity, metalloendopeptidase activity, binding, cell, plasma membrane, proteolysis, metabolic process, peptidase activity, metallopeptidase activity, zinc ion binding, membrane, integral component of membrane, hydrolase activity, protein metabolic process, intrinsic component of membrane, ion binding, cation binding, macromolecule metabolic process, primary met…	GO:0003824, GO:0004175, GO:0004222, GO:0005488, GO:0005623, GO:0005886, GO:0006508, GO:0008152, GO:0008233, GO:0008237, GO:0008270, GO:0016020, GO:0016021, GO:0016787, GO:0019538, GO:0031224, GO:0043167, GO:0043169, GO:0043170, GO:0044238, GO:0044425, GO:0044464, GO:0046872, GO:0046914, GO:0070011, GO:0071704, GO:0071944	0.0926127	0.146803	0.943527	1
ENSG00000151651	ADAM8	chr10			MAPK cascade, activation of MAPK activity, lytic vacuole, cell morphogenesis, angiogenesis, blood vessel development, response to hypoxia, cell activation, cytokine production, regulation of cytokine production, positive regulation of cytokine production, tissue homeostasis, regulation of protein phosphorylation, positive regulation of protein phosphorylation, vasculature development, podosome, a…	GO:0000165, GO:0000187, GO:0000323, GO:0000902, GO:0001525, GO:0001568, GO:0001666, GO:0001775, GO:0001816, GO:0001817, GO:0001819, GO:0001894, GO:0001932, GO:0001934, GO:0001944, GO:0002102, GO:0002218, GO:0002253, GO:0002376, GO:0002520, GO:0002521, GO:0002523, GO:0002526, GO:0002673, GO:0002675, GO:0002682, GO:0002684, GO:0002685, GO:0002687, GO:0002691, GO:0002693, GO:0002694, GO:0002696, GO:…	6.19478	0.627357	0.0139347	0.0553795
ENSG00000168615	ADAM9	chr8			MAPK cascade, activation of MAPKK activity, response to reactive oxygen species, syncytium formation by plasma membrane fusion, ameboidal-type cell migration, cell activation, regulation of protein phosphorylation, positive regulation of protein phosphorylation, response to molecule of bacterial origin, myeloid leukocyte activation, immune system process, catalytic activity, endopeptidase activit…	GO:0000165, GO:0000186, GO:0000302, GO:0000768, GO:0001667, GO:0001775, GO:0001932, GO:0001934, GO:0002237, GO:0002274, GO:0002376, GO:0003824, GO:0004175, GO:0004222, GO:0005080, GO:0005102, GO:0005178, GO:0005488, GO:0005515, GO:0005518, GO:0005576, GO:0005615, GO:0005623, GO:0005886, GO:0005912, GO:0005924, GO:0005925, GO:0006464, GO:0006468, GO:0006508, GO:0006509, GO:0006793, GO:0006796, GO:…	509.078	-0.27545	1.04153e-07	2.63379e-06
ENSG00000134028	ADAMDEC1	chr8			immune system process, catalytic activity, endopeptidase activity, metalloendopeptidase activity, binding, extracellular region, proteolysis, immune response, cell adhesion, negative regulation of cell adhesion, metabolic process, peptidase activity, metallopeptidase activity, zinc ion binding, cellular process, hydrolase activity, protein metabolic process, biological adhesion, regulation of cel…	GO:0002376, GO:0003824, GO:0004175, GO:0004222, GO:0005488, GO:0005576, GO:0006508, GO:0006955, GO:0007155, GO:0007162, GO:0008152, GO:0008233, GO:0008237, GO:0008270, GO:0009987, GO:0016787, GO:0019538, GO:0022610, GO:0030155, GO:0043167, GO:0043169, GO:0043170, GO:0044238, GO:0046872, GO:0046914, GO:0048519, GO:0048523, GO:0050789, GO:0050794, GO:0050896, GO:0065007, GO:0070011, GO:0071704	0.329184	0.426472	0.704523	1
ENSG00000154734	ADAMTS1	chr21			reproduction, ovulation from ovarian follicle, urogenital system development, kidney development, developmental process involved in reproduction, heart morphogenesis, cardiac chamber development, cardiac chamber morphogenesis, catalytic activity, endopeptidase activity, metalloendopeptidase activity, binding, glycosaminoglycan binding, extracellular region, proteinaceous extracellular matrix, bas…	GO:0000003, GO:0001542, GO:0001655, GO:0001822, GO:0003006, GO:0003007, GO:0003205, GO:0003206, GO:0003824, GO:0004175, GO:0004222, GO:0005488, GO:0005539, GO:0005576, GO:0005578, GO:0005604, GO:0005622, GO:0005623, GO:0005737, GO:0006508, GO:0007154, GO:0007165, GO:0007166, GO:0007229, GO:0007275, GO:0007276, GO:0007292, GO:0007399, GO:0007507, GO:0007548, GO:0007584, GO:0008152, GO:0008201, GO:…	252.038	-0.101092	0.593068	0.758669
ENSG00000142303	ADAMTS10	chr19			microfibril, catalytic activity, endopeptidase activity, metalloendopeptidase activity, binding, protein binding, extracellular region, proteinaceous extracellular matrix, proteolysis, metabolic process, peptidase activity, metallopeptidase activity, zinc ion binding, hydrolase activity, protein metabolic process, extracellular matrix, ion binding, cation binding, macromolecule metabolic process,…	GO:0001527, GO:0003824, GO:0004175, GO:0004222, GO:0005488, GO:0005515, GO:0005576, GO:0005578, GO:0006508, GO:0008152, GO:0008233, GO:0008237, GO:0008270, GO:0016787, GO:0019538, GO:0031012, GO:0043167, GO:0043169, GO:0043170, GO:0043205, GO:0044238, GO:0044420, GO:0044421, GO:0046872, GO:0046914, GO:0070011, GO:0071704	48.0807	0.327909	0.00906022	0.0398185
ENSG00000151388	ADAMTS12	chr5			skeletal system development, morphogenesis of an epithelium, chondrocyte differentiation, endothelium development, morphogenesis of an endothelium, catalytic activity, endopeptidase activity, metalloendopeptidase activity, binding, protein binding, extracellular region, proteinaceous extracellular matrix, proteoglycan metabolic process, proteolysis, glycoprotein catabolic process, movement of cel…	GO:0001501, GO:0002009, GO:0002062, GO:0003158, GO:0003159, GO:0003824, GO:0004175, GO:0004222, GO:0005488, GO:0005515, GO:0005576, GO:0005578, GO:0006029, GO:0006508, GO:0006516, GO:0006928, GO:0006950, GO:0006952, GO:0006954, GO:0007154, GO:0007155, GO:0007160, GO:0007165, GO:0007166, GO:0007167, GO:0007169, GO:0007275, GO:0008152, GO:0008233, GO:0008237, GO:0008270, GO:0009056, GO:0009057, GO:…	38.8994	0.300076	0.046603	0.138559
ENSG00000160323	ADAMTS13	chr9			cell activation, immune system process, catalytic activity, endopeptidase activity, metalloendopeptidase activity, receptor binding, integrin binding, binding, calcium ion binding, protein binding, extracellular region, proteinaceous extracellular matrix, extracellular space, intracellular, cell, cytoplasm, endoplasmic reticulum, endoplasmic reticulum lumen, carbohydrate metabolic process, cellul…	GO:0001775, GO:0002376, GO:0003824, GO:0004175, GO:0004222, GO:0005102, GO:0005178, GO:0005488, GO:0005509, GO:0005515, GO:0005576, GO:0005578, GO:0005615, GO:0005622, GO:0005623, GO:0005737, GO:0005783, GO:0005788, GO:0005975, GO:0006464, GO:0006486, GO:0006493, GO:0006508, GO:0006518, GO:0006807, GO:0006950, GO:0006952, GO:0006955, GO:0007154, GO:0007155, GO:0007160, GO:0007165, GO:0007166, GO:…	16.12	0.368219	0.0117325	0.0486396
ENSG00000138316	ADAMTS14	chr10			catalytic activity, endopeptidase activity, metalloendopeptidase activity, binding, extracellular region, proteinaceous extracellular matrix, proteolysis, metabolic process, peptidase activity, metallopeptidase activity, zinc ion binding, catabolic process, cellular process, cellular component organization, hydrolase activity, protein metabolic process, extracellular matrix organization, collagen…	GO:0003824, GO:0004175, GO:0004222, GO:0005488, GO:0005576, GO:0005578, GO:0006508, GO:0008152, GO:0008233, GO:0008237, GO:0008270, GO:0009056, GO:0009987, GO:0016043, GO:0016787, GO:0019538, GO:0030198, GO:0030199, GO:0030574, GO:0031012, GO:0032501, GO:0032963, GO:0043062, GO:0043167, GO:0043169, GO:0043170, GO:0043933, GO:0044236, GO:0044238, GO:0044243, GO:0044259, GO:0044421, GO:0044699, GO:…	2.81916	0.751449	0.0605561	0.167926
ENSG00000166106	ADAMTS15	chr11			catalytic activity, endopeptidase activity, metalloendopeptidase activity, binding, glycosaminoglycan binding, extracellular region, proteinaceous extracellular matrix, extracellular space, cell, proteolysis, metabolic process, heparin binding, peptidase activity, metallopeptidase activity, zinc ion binding, cell surface, hydrolase activity, protein metabolic process, extracellular matrix, ion bi…	GO:0003824, GO:0004175, GO:0004222, GO:0005488, GO:0005539, GO:0005576, GO:0005578, GO:0005615, GO:0005623, GO:0006508, GO:0008152, GO:0008201, GO:0008233, GO:0008237, GO:0008270, GO:0009986, GO:0016787, GO:0019538, GO:0031012, GO:0043167, GO:0043169, GO:0043170, GO:0044238, GO:0044421, GO:0044464, GO:0046872, GO:0046914, GO:0050840, GO:0070011, GO:0071704, GO:0097367, GO:1901681	105.68	0.0310286	0.862154	0.929464
ENSG00000145536	ADAMTS16	chr5			cell morphogenesis, urogenital system development, ureteric bud development, branching involved in ureteric bud morphogenesis, morphogenesis of a branching structure, kidney development, mesonephros development, morphogenesis of an epithelium, system process, circulatory system process, regulation of systemic arterial blood pressure, catalytic activity, endopeptidase activity, metalloendopeptidas…	GO:0000902, GO:0001655, GO:0001657, GO:0001658, GO:0001763, GO:0001822, GO:0001823, GO:0002009, GO:0003008, GO:0003013, GO:0003073, GO:0003824, GO:0004175, GO:0004222, GO:0005488, GO:0005576, GO:0005578, GO:0006508, GO:0006996, GO:0007275, GO:0008015, GO:0008152, GO:0008217, GO:0008233, GO:0008237, GO:0008270, GO:0009653, GO:0009887, GO:0009888, GO:0009987, GO:0010927, GO:0016043, GO:0016787, GO:…	0.256137	-0.71403	0.541137	1
ENSG00000140470	ADAMTS17	chr15			catalytic activity, endopeptidase activity, metalloendopeptidase activity, binding, extracellular region, proteinaceous extracellular matrix, proteolysis, metabolic process, peptidase activity, metallopeptidase activity, zinc ion binding, hydrolase activity, protein metabolic process, extracellular matrix, ion binding, cation binding, macromolecule metabolic process, primary metabolic process, ex…	GO:0003824, GO:0004175, GO:0004222, GO:0005488, GO:0005576, GO:0005578, GO:0006508, GO:0008152, GO:0008233, GO:0008237, GO:0008270, GO:0016787, GO:0019538, GO:0031012, GO:0043167, GO:0043169, GO:0043170, GO:0044238, GO:0044421, GO:0046872, GO:0046914, GO:0070011, GO:0071704	12.0994	0.129722	0.480485	0.668539
ENSG00000140873	ADAMTS18	chr16			eye development, cell activation, catalytic activity, endopeptidase activity, metalloendopeptidase activity, binding, extracellular region, proteinaceous extracellular matrix, proteolysis, response to stress, cell adhesion, negative regulation of cell adhesion, multicellular organism development, sensory organ development, blood coagulation, hemostasis, metabolic process, peptidase activity, meta…	GO:0001654, GO:0001775, GO:0003824, GO:0004175, GO:0004222, GO:0005488, GO:0005576, GO:0005578, GO:0006508, GO:0006950, GO:0007155, GO:0007162, GO:0007275, GO:0007423, GO:0007596, GO:0007599, GO:0008152, GO:0008233, GO:0008237, GO:0008270, GO:0009605, GO:0009611, GO:0009987, GO:0010543, GO:0010544, GO:0016337, GO:0016787, GO:0019538, GO:0022407, GO:0022408, GO:0022610, GO:0030155, GO:0030168, GO:…	0.238954	-0.406427	0.68205	1
ENSG00000145808	ADAMTS19	chr5			catalytic activity, endopeptidase activity, metalloendopeptidase activity, binding, extracellular region, proteinaceous extracellular matrix, proteolysis, metabolic process, peptidase activity, metallopeptidase activity, zinc ion binding, hydrolase activity, protein metabolic process, extracellular matrix, ion binding, cation binding, macromolecule metabolic process, primary metabolic process, ex…	GO:0003824, GO:0004175, GO:0004222, GO:0005488, GO:0005576, GO:0005578, GO:0006508, GO:0008152, GO:0008233, GO:0008237, GO:0008270, GO:0016787, GO:0019538, GO:0031012, GO:0043167, GO:0043169, GO:0043170, GO:0044238, GO:0044421, GO:0046872, GO:0046914, GO:0070011, GO:0071704	9.21433	0.854034	0.0119257	0.0492228
ENSG00000249421	ADAMTS19-AS1	chr5					1.26281	1.73636	0.00145306	0.00924128
ENSG00000087116	ADAMTS2	chr5			reproduction, catalytic activity, endopeptidase activity, metalloendopeptidase activity, binding, extracellular region, proteinaceous extracellular matrix, proteolysis, multicellular organism development, gamete generation, spermatogenesis, metabolic process, peptidase activity, metallopeptidase activity, zinc ion binding, catabolic process, cellular process, gene expression, cellular component o…	GO:0000003, GO:0003824, GO:0004175, GO:0004222, GO:0005488, GO:0005576, GO:0005578, GO:0006508, GO:0007275, GO:0007276, GO:0007283, GO:0008152, GO:0008233, GO:0008237, GO:0008270, GO:0009056, GO:0009987, GO:0010467, GO:0016043, GO:0016485, GO:0016787, GO:0019538, GO:0019953, GO:0022414, GO:0030198, GO:0030199, GO:0030323, GO:0030324, GO:0030574, GO:0031012, GO:0032501, GO:0032502, GO:0032504, GO:…	32.9506	-0.163089	0.489858	0.67667
ENSG00000156140	ADAMTS3	chr4			cytokine production, catalytic activity, endopeptidase activity, metalloendopeptidase activity, binding, protein binding, glycosaminoglycan binding, extracellular region, proteinaceous extracellular matrix, extracellular space, proteolysis, cell communication, signal transduction, cell surface receptor signaling pathway, enzyme linked receptor protein signaling pathway, transmembrane receptor pro…	GO:0001816, GO:0003824, GO:0004175, GO:0004222, GO:0005488, GO:0005515, GO:0005539, GO:0005576, GO:0005578, GO:0005615, GO:0006508, GO:0007154, GO:0007165, GO:0007166, GO:0007167, GO:0007169, GO:0008152, GO:0008201, GO:0008233, GO:0008237, GO:0008270, GO:0009056, GO:0009058, GO:0009059, GO:0009966, GO:0009967, GO:0009987, GO:0010033, GO:0010467, GO:0010573, GO:0010646, GO:0010647, GO:0016043, GO:…	8.02893	0.133633	0.497601	0.682658
ENSG00000158859	ADAMTS4	chr1			skeletal system development, protease binding, catalytic activity, endopeptidase activity, metalloendopeptidase activity, binding, protein binding, extracellular region, proteinaceous extracellular matrix, extracellular space, proteolysis, multicellular organism development, metabolic process, peptidase activity, metallopeptidase activity, zinc ion binding, cellular process, cellular component or…	GO:0001501, GO:0002020, GO:0003824, GO:0004175, GO:0004222, GO:0005488, GO:0005515, GO:0005576, GO:0005578, GO:0005615, GO:0006508, GO:0007275, GO:0008152, GO:0008233, GO:0008237, GO:0008270, GO:0009987, GO:0016043, GO:0016787, GO:0019538, GO:0019899, GO:0022411, GO:0022617, GO:0030198, GO:0031012, GO:0032501, GO:0032502, GO:0043062, GO:0043167, GO:0043169, GO:0043170, GO:0044238, GO:0044421, GO:…	40.6394	-1.15076	0.000177841	0.00162689
ENSG00000154736	ADAMTS5	chr21			catalytic activity, endopeptidase activity, metalloendopeptidase activity, receptor binding, integrin binding, binding, protein binding, glycosaminoglycan binding, extracellular region, proteinaceous extracellular matrix, extracellular space, intracellular, cell, cytoplasm, endoplasmic reticulum, endoplasmic reticulum lumen, carbohydrate metabolic process, cellular protein modification process, p…	GO:0003824, GO:0004175, GO:0004222, GO:0005102, GO:0005178, GO:0005488, GO:0005515, GO:0005539, GO:0005576, GO:0005578, GO:0005615, GO:0005622, GO:0005623, GO:0005737, GO:0005783, GO:0005788, GO:0005975, GO:0006464, GO:0006486, GO:0006493, GO:0006508, GO:0006950, GO:0006952, GO:0008152, GO:0008201, GO:0008233, GO:0008237, GO:0008270, GO:0009058, GO:0009059, GO:0009100, GO:0009101, GO:0009605, GO:…	119.278	-0.943437	4.43332e-05	0.000504016
ENSG00000049192	ADAMTS6	chr5			blood vessel development, vasculature development, cardiac chamber development, cardiac septum development, catalytic activity, endopeptidase activity, metalloendopeptidase activity, binding, extracellular region, proteinaceous extracellular matrix, proteolysis, multicellular organism development, heart development, metabolic process, peptidase activity, metallopeptidase activity, zinc ion bindin…	GO:0001568, GO:0001944, GO:0003205, GO:0003279, GO:0003824, GO:0004175, GO:0004222, GO:0005488, GO:0005576, GO:0005578, GO:0006508, GO:0007275, GO:0007507, GO:0008152, GO:0008233, GO:0008237, GO:0008270, GO:0016787, GO:0019538, GO:0031012, GO:0032501, GO:0032502, GO:0035904, GO:0043167, GO:0043169, GO:0043170, GO:0044238, GO:0044421, GO:0044699, GO:0044707, GO:0044767, GO:0046872, GO:0046914, GO:…	47.6563	0.874819	7.54199e-06	0.000109437
ENSG00000136378	ADAMTS7	chr15			mitophagy, macromitophagy, skeletal system development, chondrocyte differentiation, catalytic activity, endopeptidase activity, metalloendopeptidase activity, binding, protein binding, extracellular region, proteinaceous extracellular matrix, intracellular, cell, cytoplasm, endoplasmic reticulum, endoplasmic reticulum lumen, carbohydrate metabolic process, cellular protein modification process, …	GO:0000422, GO:0000423, GO:0001501, GO:0002062, GO:0003824, GO:0004175, GO:0004222, GO:0005488, GO:0005515, GO:0005576, GO:0005578, GO:0005622, GO:0005623, GO:0005737, GO:0005783, GO:0005788, GO:0005975, GO:0006464, GO:0006486, GO:0006493, GO:0006508, GO:0006914, GO:0006950, GO:0006996, GO:0007005, GO:0007275, GO:0008152, GO:0008233, GO:0008237, GO:0008270, GO:0009056, GO:0009057, GO:0009058, GO:…	64.1975	1.28748	1.60345e-09	6.12151e-08
ENSG00000274376	ADAMTS7P1	chr15					1.68233	-0.187039	0.675838	0.815249
ENSG00000261143	ADAMTS7P3	chr15					0.629081	1.82374	0.00451776	0.0231175
ENSG00000218052	ADAMTS7P4	chr15					1.85113	0.819447	0.0444937	0.1338
ENSG00000134917	ADAMTS8	chr11			catalytic activity, endopeptidase activity, metalloendopeptidase activity, receptor binding, integrin binding, transporter activity, binding, protein binding, glycosaminoglycan binding, extracellular region, proteinaceous extracellular matrix, proteolysis, transport, ion transport, phosphate ion transport, anion transport, metabolic process, heparin binding, peptidase activity, metallopeptidase a…	GO:0003824, GO:0004175, GO:0004222, GO:0005102, GO:0005178, GO:0005215, GO:0005488, GO:0005515, GO:0005539, GO:0005576, GO:0005578, GO:0006508, GO:0006810, GO:0006811, GO:0006817, GO:0006820, GO:0008152, GO:0008201, GO:0008233, GO:0008237, GO:0008270, GO:0008283, GO:0008285, GO:0008509, GO:0009673, GO:0009987, GO:0015075, GO:0015103, GO:0015114, GO:0015698, GO:0016787, GO:0019538, GO:0022857, GO:…	4.50929	-0.079374	0.795069	0.889653
ENSG00000163638	ADAMTS9	chr3			catalytic activity, endopeptidase activity, metalloendopeptidase activity, binding, extracellular region, proteinaceous extracellular matrix, extracellular space, intracellular, cell, cytoplasm, endoplasmic reticulum, proteolysis, glycoprotein catabolic process, transport, multicellular organism development, protein localization, metabolic process, peptidase activity, metallopeptidase activity, z…	GO:0003824, GO:0004175, GO:0004222, GO:0005488, GO:0005576, GO:0005578, GO:0005615, GO:0005622, GO:0005623, GO:0005737, GO:0005783, GO:0006508, GO:0006516, GO:0006810, GO:0007275, GO:0008104, GO:0008152, GO:0008233, GO:0008237, GO:0008270, GO:0009056, GO:0009057, GO:0009100, GO:0009986, GO:0009987, GO:0012505, GO:0015031, GO:0016192, GO:0016787, GO:0019538, GO:0030154, GO:0030318, GO:0031012, GO:…	224.126	-0.065245	0.507035	0.690295
ENSG00000241158	ADAMTS9-AS1	chr3					7.79644	-0.0241127	0.942343	0.973398
ENSG00000241684	ADAMTS9-AS2	chr3					109.349	0.143701	0.0924577	0.226904
ENSG00000178031	ADAMTSL1	chr9			catalytic activity, binding, extracellular region, proteinaceous extracellular matrix, intracellular, cell, cytoplasm, endoplasmic reticulum, endoplasmic reticulum lumen, carbohydrate metabolic process, cellular protein modification process, protein glycosylation, protein O-linked glycosylation, proteolysis, metabolic process, peptidase activity, metallopeptidase activity, zinc ion binding, biosy…	GO:0003824, GO:0005488, GO:0005576, GO:0005578, GO:0005622, GO:0005623, GO:0005737, GO:0005783, GO:0005788, GO:0005975, GO:0006464, GO:0006486, GO:0006493, GO:0006508, GO:0008152, GO:0008233, GO:0008237, GO:0008270, GO:0009058, GO:0009059, GO:0009100, GO:0009101, GO:0009987, GO:0012505, GO:0016787, GO:0019538, GO:0031012, GO:0031974, GO:0034645, GO:0036065, GO:0036066, GO:0036211, GO:0043167, GO:…	37.7757	3.27209	2.0156e-32	2.23109e-29
ENSG00000197859	ADAMTSL2	chr9			catalytic activity, endopeptidase activity, metalloendopeptidase activity, binding, protein binding, extracellular region, proteinaceous extracellular matrix, proteolysis, cell communication, signal transduction, cell surface receptor signaling pathway, enzyme linked receptor protein signaling pathway, transmembrane receptor protein serine/threonine kinase signaling pathway, transforming growth f…	GO:0003824, GO:0004175, GO:0004222, GO:0005488, GO:0005515, GO:0005576, GO:0005578, GO:0006508, GO:0007154, GO:0007165, GO:0007166, GO:0007167, GO:0007178, GO:0007179, GO:0007275, GO:0008152, GO:0008233, GO:0008237, GO:0008270, GO:0009719, GO:0009888, GO:0009966, GO:0009968, GO:0009987, GO:0010033, GO:0010646, GO:0010648, GO:0016043, GO:0016787, GO:0017015, GO:0019538, GO:0023051, GO:0023052, GO:…	19.7122	0.997596	0.000530236	0.00405792
ENSG00000156218	ADAMTSL3	chr15			catalytic activity, binding, protein binding, extracellular region, proteinaceous extracellular matrix, proteolysis, metabolic process, peptidase activity, metallopeptidase activity, zinc ion binding, hydrolase activity, protein metabolic process, extracellular matrix, ion binding, cation binding, macromolecule metabolic process, primary metabolic process, extracellular region part, metal ion bin…	GO:0003824, GO:0005488, GO:0005515, GO:0005576, GO:0005578, GO:0006508, GO:0008152, GO:0008233, GO:0008237, GO:0008270, GO:0016787, GO:0019538, GO:0031012, GO:0043167, GO:0043169, GO:0043170, GO:0044238, GO:0044421, GO:0046872, GO:0046914, GO:0070011, GO:0071704	191.88	0.74683	6.43002e-21	1.56584e-18
ENSG00000143382	ADAMTSL4	chr1			protease binding, catalytic activity, endopeptidase activity, metalloendopeptidase activity, binding, protein binding, extracellular region, proteinaceous extracellular matrix, interstitial matrix, intracellular, cell, cytoplasm, endoplasmic reticulum, endoplasmic reticulum lumen, carbohydrate metabolic process, cellular protein modification process, protein glycosylation, protein O-linked glycos…	GO:0002020, GO:0003824, GO:0004175, GO:0004222, GO:0005488, GO:0005515, GO:0005576, GO:0005578, GO:0005614, GO:0005622, GO:0005623, GO:0005737, GO:0005783, GO:0005788, GO:0005975, GO:0006464, GO:0006486, GO:0006493, GO:0006508, GO:0006915, GO:0008152, GO:0008219, GO:0008233, GO:0008237, GO:0009058, GO:0009059, GO:0009100, GO:0009101, GO:0009987, GO:0010941, GO:0010942, GO:0012501, GO:0012505, GO:…	78.8011	-0.119576	0.427507	0.621716
ENSG00000203804	ADAMTSL4-AS1	chr1					21.5196	-0.670322	9.32637e-05	0.000941998
ENSG00000237781	ADAMTSL4-AS2	chr1					5.64169	-0.504277	0.0240145	0.0844113
ENSG00000185761	ADAMTSL5	chr19			microfibril, catalytic activity, endopeptidase activity, metalloendopeptidase activity, binding, protein binding, glycosaminoglycan binding, extracellular region, proteinaceous extracellular matrix, proteolysis, metabolic process, heparin binding, peptidase activity, metallopeptidase activity, zinc ion binding, hydrolase activity, protein metabolic process, extracellular matrix, ion binding, cati…	GO:0001527, GO:0003824, GO:0004175, GO:0004222, GO:0005488, GO:0005515, GO:0005539, GO:0005576, GO:0005578, GO:0006508, GO:0008152, GO:0008201, GO:0008233, GO:0008237, GO:0008270, GO:0016787, GO:0019538, GO:0031012, GO:0043167, GO:0043169, GO:0043170, GO:0043205, GO:0044238, GO:0044420, GO:0044421, GO:0046872, GO:0046914, GO:0070011, GO:0071704, GO:0097367, GO:1901681	54.3165	-0.164575	0.203872	0.390786
ENSG00000105963	ADAP1	chr7			GTPase activator activity, binding, protein binding, intracellular, cell, nucleus, cytoplasm, plasma membrane, cell communication, signal transduction, cell surface receptor signaling pathway, enzyme activator activity, cellular process, membrane, signaling, enzyme regulator activity, GTPase regulator activity, small molecule binding, positive regulation of catalytic activity, regulation of GTPas…	GO:0005096, GO:0005488, GO:0005515, GO:0005622, GO:0005623, GO:0005634, GO:0005737, GO:0005886, GO:0007154, GO:0007165, GO:0007166, GO:0008047, GO:0009987, GO:0016020, GO:0023052, GO:0030234, GO:0030695, GO:0036094, GO:0043085, GO:0043087, GO:0043167, GO:0043169, GO:0043178, GO:0043226, GO:0043227, GO:0043229, GO:0043231, GO:0043533, GO:0043547, GO:0044093, GO:0044424, GO:0044464, GO:0044699, GO:…	3.07959	-0.450855	0.156184	0.325995
ENSG00000184060	ADAP2	chr17			GTPase activator activity, binding, protein binding, phospholipid binding, phosphatidylinositol-4,5-bisphosphate binding, phosphatidylinositol-3,4,5-trisphosphate binding, intracellular, cell, cytoplasm, mitochondrion, mitochondrial envelope, plasma membrane, multicellular organism development, heart development, enzyme activator activity, lipid binding, membrane, enzyme regulator activity, prote…	GO:0005096, GO:0005488, GO:0005515, GO:0005543, GO:0005546, GO:0005547, GO:0005622, GO:0005623, GO:0005737, GO:0005739, GO:0005740, GO:0005886, GO:0007275, GO:0007507, GO:0008047, GO:0008289, GO:0016020, GO:0030234, GO:0030674, GO:0030695, GO:0031967, GO:0031975, GO:0032501, GO:0032502, GO:0035091, GO:0036094, GO:0043085, GO:0043087, GO:0043167, GO:0043168, GO:0043169, GO:0043178, GO:0043226, GO:…	31.8639	0.471172	1.63642e-05	0.000214825
ENSG00000160710	ADAR	chr1	Cytosolic DNA-sensing pathway, Measles, Influenza A	hsa04623, hsa05162, hsa05164	ossification, osteoblast differentiation, in utero embryonic development, regulation of protein phosphorylation, negative regulation of protein phosphorylation, regulation of cytokine-mediated signaling pathway, negative regulation of cytokine-mediated signaling pathway, somatic diversification of immune receptors, hematopoietic progenitor cell differentiation, immune effector process, myeloid ce…	GO:0001503, GO:0001649, GO:0001701, GO:0001932, GO:0001933, GO:0001959, GO:0001960, GO:0002200, GO:0002244, GO:0002252, GO:0002262, GO:0002376, GO:0002520, GO:0002566, GO:0002682, GO:0002683, GO:0003676, GO:0003677, GO:0003723, GO:0003726, GO:0003824, GO:0004000, GO:0005488, GO:0005515, GO:0005622, GO:0005623, GO:0005634, GO:0005654, GO:0005681, GO:0005730, GO:0005737, GO:0006139, GO:0006382, GO:…	466.64	0.188359	3.9249e-06	6.21047e-05
ENSG00000197381	ADARB1	chr21			regulation of protein phosphorylation, negative regulation of protein phosphorylation, immune effector process, immune system process, nucleic acid binding, RNA binding, double-stranded RNA binding, double-stranded RNA adenosine deaminase activity, mRNA binding, catalytic activity, adenosine deaminase activity, binding, protein binding, intracellular, cell, nucleus, nucleoplasm, nucleolus, cytopl…	GO:0001932, GO:0001933, GO:0002252, GO:0002376, GO:0003676, GO:0003723, GO:0003725, GO:0003726, GO:0003729, GO:0003824, GO:0004000, GO:0005488, GO:0005515, GO:0005622, GO:0005623, GO:0005634, GO:0005654, GO:0005730, GO:0005737, GO:0006139, GO:0006382, GO:0006396, GO:0006397, GO:0006464, GO:0006468, GO:0006469, GO:0006725, GO:0006793, GO:0006796, GO:0006807, GO:0006928, GO:0006950, GO:0006952, GO:…	136.666	0.253007	0.000601724	0.00450451
ENSG00000185736	ADARB2	chr10			nucleic acid binding, RNA binding, double-stranded RNA binding, single-stranded RNA binding, catalytic activity, adenosine deaminase activity, binding, intracellular, cell, nucleus, nucleobase-containing compound metabolic process, RNA processing, mRNA processing, cellular aromatic compound metabolic process, nitrogen compound metabolic process, metabolic process, cellular process, gene expressio…	GO:0003676, GO:0003723, GO:0003725, GO:0003727, GO:0003824, GO:0004000, GO:0005488, GO:0005622, GO:0005623, GO:0005634, GO:0006139, GO:0006396, GO:0006397, GO:0006725, GO:0006807, GO:0008152, GO:0009987, GO:0010467, GO:0016070, GO:0016071, GO:0016787, GO:0016810, GO:0016814, GO:0019239, GO:0034641, GO:0043167, GO:0043169, GO:0043170, GO:0043226, GO:0043227, GO:0043229, GO:0043231, GO:0044237, GO:…	5.473	-0.389253	0.250908	0.447759
ENSG00000065457	ADAT1	chr16			nucleic acid binding, RNA binding, catalytic activity, adenosine deaminase activity, binding, nucleobase-containing compound metabolic process, RNA processing, tRNA metabolic process, cellular aromatic compound metabolic process, nitrogen compound metabolic process, tRNA processing, metabolic process, tRNA-specific adenosine deaminase activity, cellular process, gene expression, RNA metabolic pro…	GO:0003676, GO:0003723, GO:0003824, GO:0004000, GO:0005488, GO:0006139, GO:0006396, GO:0006399, GO:0006725, GO:0006807, GO:0008033, GO:0008152, GO:0008251, GO:0009987, GO:0010467, GO:0016070, GO:0016787, GO:0016810, GO:0016814, GO:0019239, GO:0034470, GO:0034641, GO:0034660, GO:0043167, GO:0043169, GO:0043170, GO:0044237, GO:0044238, GO:0044260, GO:0046483, GO:0046872, GO:0071704, GO:0090304, GO:…	50.255	0.00787446	0.926055	0.964514
ENSG00000189007	ADAT2	chr6			tRNA wobble base modification, tRNA wobble adenosine to inosine editing, catalytic activity, adenosine deaminase activity, binding, protein binding, intracellular, cell, nucleus, nucleoplasm, nucleobase-containing compound metabolic process, RNA processing, tRNA metabolic process, tRNA modification, cellular aromatic compound metabolic process, nitrogen compound metabolic process, tRNA processing…	GO:0002097, GO:0002100, GO:0003824, GO:0004000, GO:0005488, GO:0005515, GO:0005622, GO:0005623, GO:0005634, GO:0005654, GO:0006139, GO:0006396, GO:0006399, GO:0006400, GO:0006725, GO:0006807, GO:0008033, GO:0008152, GO:0008251, GO:0008270, GO:0009451, GO:0009987, GO:0010467, GO:0016070, GO:0016787, GO:0016810, GO:0016814, GO:0019239, GO:0031974, GO:0031981, GO:0032991, GO:0034470, GO:0034641, GO:…	21.0904	0.393429	0.00228768	0.0133468
ENSG00000213638	ADAT3	chr19			catalytic activity, binding, intracellular, cell, nucleus, nucleoplasm, cytoplasm, cytosol, nucleobase-containing compound metabolic process, RNA processing, tRNA metabolic process, tRNA modification, cellular aromatic compound metabolic process, nitrogen compound metabolic process, tRNA processing, metabolic process, zinc ion binding, RNA modification, cellular process, gene expression, RNA meta…	GO:0003824, GO:0005488, GO:0005622, GO:0005623, GO:0005634, GO:0005654, GO:0005737, GO:0005829, GO:0006139, GO:0006396, GO:0006399, GO:0006400, GO:0006725, GO:0006807, GO:0008033, GO:0008152, GO:0008270, GO:0009451, GO:0009987, GO:0010467, GO:0016070, GO:0019239, GO:0031974, GO:0031981, GO:0034470, GO:0034641, GO:0034660, GO:0043167, GO:0043169, GO:0043170, GO:0043226, GO:0043227, GO:0043229, GO:…	0.945313	0.489286	0.394256	0.591591
ENSG00000063761	ADCK1	chr14			nucleotide binding, nucleoside binding, purine nucleoside binding, catalytic activity, protein kinase activity, protein serine/threonine kinase activity, binding, ATP binding, extracellular region, intracellular, cell, cytoplasm, mitochondrion, cellular protein modification process, protein phosphorylation, phosphorus metabolic process, phosphate-containing compound metabolic process, metabolic p…	GO:0000166, GO:0001882, GO:0001883, GO:0003824, GO:0004672, GO:0004674, GO:0005488, GO:0005524, GO:0005576, GO:0005622, GO:0005623, GO:0005737, GO:0005739, GO:0006464, GO:0006468, GO:0006793, GO:0006796, GO:0008152, GO:0009987, GO:0016301, GO:0016310, GO:0016740, GO:0016772, GO:0016773, GO:0017076, GO:0019538, GO:0030554, GO:0032549, GO:0032550, GO:0032553, GO:0032555, GO:0032559, GO:0035639, GO:…	29.1066	0.243651	0.0115795	0.0482188
ENSG00000133597	ADCK2	chr7			nucleotide binding, nucleoside binding, purine nucleoside binding, catalytic activity, protein kinase activity, protein serine/threonine kinase activity, binding, ATP binding, cellular protein modification process, protein phosphorylation, phosphorus metabolic process, phosphate-containing compound metabolic process, metabolic process, cellular process, membrane, integral component of membrane, k…	GO:0000166, GO:0001882, GO:0001883, GO:0003824, GO:0004672, GO:0004674, GO:0005488, GO:0005524, GO:0006464, GO:0006468, GO:0006793, GO:0006796, GO:0008152, GO:0009987, GO:0016020, GO:0016021, GO:0016301, GO:0016310, GO:0016740, GO:0016772, GO:0016773, GO:0017076, GO:0019538, GO:0030554, GO:0031224, GO:0032549, GO:0032550, GO:0032553, GO:0032555, GO:0032559, GO:0035639, GO:0036094, GO:0036211, GO:…	12.8945	0.115582	0.432268	0.625987
ENSG00000173137	ADCK5	chr8			catalytic activity, protein kinase activity, protein serine/threonine kinase activity, binding, protein binding, cellular protein modification process, protein phosphorylation, phosphorus metabolic process, phosphate-containing compound metabolic process, metabolic process, cellular process, membrane, integral component of membrane, kinase activity, phosphorylation, transferase activity, transfer…	GO:0003824, GO:0004672, GO:0004674, GO:0005488, GO:0005515, GO:0006464, GO:0006468, GO:0006793, GO:0006796, GO:0008152, GO:0009987, GO:0016020, GO:0016021, GO:0016301, GO:0016310, GO:0016740, GO:0016772, GO:0016773, GO:0019538, GO:0031224, GO:0036211, GO:0043170, GO:0043412, GO:0044237, GO:0044238, GO:0044260, GO:0044267, GO:0044425, GO:0071704	10.4974	-0.107157	0.468223	0.658134
ENSG00000164742	ADCY1	chr7	cAMP signaling pathway, Calcium signaling pathway, Gastric acid secretion, Melanogenesis, HTLV-I infection, Pathways in cancer, Insulin secretion, cGMP-PKG signaling pathway, Longevity regulating pathway, Longevity regulating pathway - multiple species, Regulation of lipolysis in adipocytes, Rap1 signaling pathway, Chemokine signaling pathway, Purine metabolism, Oocyte meiosis, Progesterone-media…	hsa04024, hsa04020, hsa04971, hsa04916, hsa05166, hsa05200, hsa04911, hsa04022, hsa04211, hsa04213, hsa04923, hsa04015, hsa04062, hsa00230, hsa04114, hsa04914, hsa04921, hsa04072, hsa05146, hsa05414, hsa04261, hsa05142, hsa04750, hsa01522, hsa04270, hsa04540, hsa04611, hsa04713, hsa04720, hsa04723, hsa04724, hsa04725, hsa04727, hsa04912, hsa04913, hsa04915, hsa04918, hsa04925, hsa04970, hsa04972,…	nucleotide binding, cell morphogenesis, cell morphogenesis involved in differentiation, nucleoside binding, purine nucleoside binding, regulation of protein phosphorylation, positive regulation of protein phosphorylation, system process, renal system process, renal water homeostasis, catalytic activity, adenylate cyclase activity, binding, protein binding, calmodulin binding, ATP binding, extrace…	GO:0000166, GO:0000902, GO:0000904, GO:0001882, GO:0001883, GO:0001932, GO:0001934, GO:0003008, GO:0003014, GO:0003091, GO:0003824, GO:0004016, GO:0005488, GO:0005515, GO:0005516, GO:0005524, GO:0005576, GO:0005622, GO:0005623, GO:0005634, GO:0005737, GO:0005886, GO:0005887, GO:0006139, GO:0006140, GO:0006163, GO:0006164, GO:0006171, GO:0006464, GO:0006468, GO:0006725, GO:0006753, GO:0006793, GO:…	70.1744	-0.00415776	0.977589	0.988441
ENSG00000143199	ADCY10	chr1	cAMP signaling pathway, Purine metabolism, Circadian entrainment	hsa04024, hsa00230, hsa04713	reproduction, nucleotide binding, magnesium ion binding, nucleoside binding, purine nucleoside binding, cilium movement, epithelial cilium movement, catalytic activity, adenylate cyclase activity, binding, protein binding, ATP binding, intracellular, cell, nucleus, cytoplasm, mitochondrion, cytosol, cytoskeleton, plasma membrane, cilium, nucleobase-containing compound metabolic process, purine nu…	GO:0000003, GO:0000166, GO:0000287, GO:0001882, GO:0001883, GO:0003341, GO:0003351, GO:0003824, GO:0004016, GO:0005488, GO:0005515, GO:0005524, GO:0005622, GO:0005623, GO:0005634, GO:0005737, GO:0005739, GO:0005829, GO:0005856, GO:0005886, GO:0005929, GO:0006139, GO:0006163, GO:0006164, GO:0006171, GO:0006725, GO:0006753, GO:0006793, GO:0006796, GO:0006807, GO:0006915, GO:0006928, GO:0007017, GO:…	3.78207	0.279121	0.308168	0.51152
ENSG00000161912	ADCY10P1	chr6					48.5534	0.408179	3.15552e-06	5.13658e-05
ENSG00000078295	ADCY2	chr5	cAMP signaling pathway, Calcium signaling pathway, Gastric acid secretion, Melanogenesis, HTLV-I infection, Pathways in cancer, Insulin secretion, cGMP-PKG signaling pathway, Longevity regulating pathway, Longevity regulating pathway - multiple species, Regulation of lipolysis in adipocytes, Rap1 signaling pathway, Chemokine signaling pathway, Purine metabolism, Oocyte meiosis, Glucagon signaling…	hsa04024, hsa04020, hsa04971, hsa04916, hsa05166, hsa05200, hsa04911, hsa04022, hsa04211, hsa04213, hsa04923, hsa04015, hsa04062, hsa00230, hsa04114, hsa04922, hsa04914, hsa04921, hsa04072, hsa05414, hsa04261, hsa04750, hsa01522, hsa04270, hsa04540, hsa04611, hsa04713, hsa04723, hsa04724, hsa04725, hsa04727, hsa04912, hsa04913, hsa04915, hsa04918, hsa04925, hsa04970, hsa04972, hsa04976, hsa05032	nucleotide binding, magnesium ion binding, nucleoside binding, purine nucleoside binding, regulation of protein phosphorylation, positive regulation of protein phosphorylation, system process, renal system process, renal water homeostasis, catalytic activity, adenylate cyclase activity, binding, protein binding, ATP binding, intracellular, cell, cytoplasm, plasma membrane, integral component of p…	GO:0000166, GO:0000287, GO:0001882, GO:0001883, GO:0001932, GO:0001934, GO:0003008, GO:0003014, GO:0003091, GO:0003824, GO:0004016, GO:0005488, GO:0005515, GO:0005524, GO:0005622, GO:0005623, GO:0005737, GO:0005886, GO:0005887, GO:0006139, GO:0006140, GO:0006163, GO:0006164, GO:0006171, GO:0006464, GO:0006468, GO:0006725, GO:0006753, GO:0006793, GO:0006796, GO:0006807, GO:0007154, GO:0007165, GO:…	3.88602	0.332379	0.310111	0.513485
ENSG00000138031	ADCY3	chr2	cAMP signaling pathway, Calcium signaling pathway, Gastric acid secretion, Melanogenesis, HTLV-I infection, Pathways in cancer, Insulin secretion, cGMP-PKG signaling pathway, Longevity regulating pathway, Longevity regulating pathway - multiple species, Regulation of lipolysis in adipocytes, Rap1 signaling pathway, Chemokine signaling pathway, Purine metabolism, Oocyte meiosis, Progesterone-media…	hsa04024, hsa04020, hsa04971, hsa04916, hsa05166, hsa05200, hsa04911, hsa04022, hsa04211, hsa04213, hsa04923, hsa04015, hsa04062, hsa00230, hsa04114, hsa04914, hsa04740, hsa04921, hsa04072, hsa05414, hsa04261, hsa04750, hsa01522, hsa04270, hsa04540, hsa04611, hsa04713, hsa04723, hsa04724, hsa04725, hsa04727, hsa04912, hsa04913, hsa04915, hsa04918, hsa04925, hsa04970, hsa04972, hsa04976, hsa05032,…	reproduction, nucleotide binding, nuclear division, nucleoside binding, purine nucleoside binding, regulation of protein phosphorylation, positive regulation of protein phosphorylation, system process, renal system process, renal water homeostasis, catalytic activity, adenylate cyclase activity, binding, protein binding, calmodulin binding, ATP binding, intracellular, cell, nucleus, cytoplasm, Go…	GO:0000003, GO:0000166, GO:0000280, GO:0001882, GO:0001883, GO:0001932, GO:0001934, GO:0003008, GO:0003014, GO:0003091, GO:0003824, GO:0004016, GO:0005488, GO:0005515, GO:0005516, GO:0005524, GO:0005622, GO:0005623, GO:0005634, GO:0005737, GO:0005794, GO:0005886, GO:0005887, GO:0005929, GO:0006139, GO:0006140, GO:0006163, GO:0006164, GO:0006171, GO:0006464, GO:0006468, GO:0006725, GO:0006753, GO:…	83.2813	-0.192481	0.0317979	0.103785
ENSG00000129467	ADCY4	chr14	cAMP signaling pathway, Calcium signaling pathway, Gastric acid secretion, Melanogenesis, HTLV-I infection, Pathways in cancer, Insulin secretion, cGMP-PKG signaling pathway, Longevity regulating pathway, Longevity regulating pathway - multiple species, Regulation of lipolysis in adipocytes, Rap1 signaling pathway, Chemokine signaling pathway, Purine metabolism, Oocyte meiosis, Progesterone-media…	hsa04024, hsa04020, hsa04971, hsa04916, hsa05166, hsa05200, hsa04911, hsa04022, hsa04211, hsa04213, hsa04923, hsa04015, hsa04062, hsa00230, hsa04114, hsa04914, hsa04921, hsa04072, hsa05414, hsa04261, hsa04750, hsa01522, hsa04270, hsa04540, hsa04611, hsa04713, hsa04723, hsa04724, hsa04725, hsa04727, hsa04912, hsa04913, hsa04915, hsa04918, hsa04925, hsa04970, hsa04972, hsa04976, hsa05032, hsa04742	nucleotide binding, nucleoside binding, purine nucleoside binding, regulation of protein phosphorylation, positive regulation of protein phosphorylation, system process, renal system process, renal water homeostasis, catalytic activity, adenylate cyclase activity, binding, protein binding, ATP binding, intracellular, cell, cytoplasm, plasma membrane, nucleobase-containing compound metabolic proce…	GO:0000166, GO:0001882, GO:0001883, GO:0001932, GO:0001934, GO:0003008, GO:0003014, GO:0003091, GO:0003824, GO:0004016, GO:0005488, GO:0005515, GO:0005524, GO:0005622, GO:0005623, GO:0005737, GO:0005886, GO:0006139, GO:0006140, GO:0006163, GO:0006164, GO:0006171, GO:0006464, GO:0006468, GO:0006725, GO:0006753, GO:0006793, GO:0006796, GO:0006807, GO:0007154, GO:0007165, GO:0007186, GO:0007187, GO:…	178.278	0.102932	0.181377	0.361677
ENSG00000173175	ADCY5	chr3	cAMP signaling pathway, Gastric acid secretion, Melanogenesis, HTLV-I infection, Pathways in cancer, Insulin secretion, cGMP-PKG signaling pathway, Longevity regulating pathway, Longevity regulating pathway - multiple species, Regulation of lipolysis in adipocytes, Rap1 signaling pathway, Chemokine signaling pathway, Purine metabolism, Oocyte meiosis, Progesterone-mediated oocyte maturation, Oxyt…	hsa04024, hsa04971, hsa04916, hsa05166, hsa05200, hsa04911, hsa04022, hsa04211, hsa04213, hsa04923, hsa04015, hsa04062, hsa00230, hsa04114, hsa04914, hsa04921, hsa04072, hsa05414, hsa04261, hsa04728, hsa04750, hsa01522, hsa04270, hsa04540, hsa04611, hsa04713, hsa04723, hsa04724, hsa04725, hsa04727, hsa04912, hsa04913, hsa04915, hsa04918, hsa04925, hsa04970, hsa04972, hsa04976, hsa05032, hsa05012,…	nucleotide binding, cellular glucose homeostasis, nucleoside binding, purine nucleoside binding, regulation of protein phosphorylation, positive regulation of protein phosphorylation, adenosine receptor signaling pathway, peptide secretion, regulation of peptide secretion, system process, renal system process, renal water homeostasis, catalytic activity, adenylate cyclase activity, binding, prote…	GO:0000166, GO:0001678, GO:0001882, GO:0001883, GO:0001932, GO:0001934, GO:0001973, GO:0002790, GO:0002791, GO:0003008, GO:0003014, GO:0003091, GO:0003824, GO:0004016, GO:0005488, GO:0005515, GO:0005524, GO:0005622, GO:0005623, GO:0005886, GO:0005929, GO:0006139, GO:0006140, GO:0006163, GO:0006164, GO:0006171, GO:0006464, GO:0006468, GO:0006725, GO:0006753, GO:0006793, GO:0006796, GO:0006807, GO:…	697.801	0.446628	1.15929e-06	2.16495e-05
ENSG00000174233	ADCY6	chr12	cAMP signaling pathway, Gastric acid secretion, Melanogenesis, HTLV-I infection, Pathways in cancer, Insulin secretion, cGMP-PKG signaling pathway, Longevity regulating pathway, Longevity regulating pathway - multiple species, Regulation of lipolysis in adipocytes, Rap1 signaling pathway, Chemokine signaling pathway, Purine metabolism, Oocyte meiosis, Progesterone-mediated oocyte maturation, Oxyt…	hsa04024, hsa04971, hsa04916, hsa05166, hsa05200, hsa04911, hsa04022, hsa04211, hsa04213, hsa04923, hsa04015, hsa04062, hsa00230, hsa04114, hsa04914, hsa04921, hsa04072, hsa05414, hsa04261, hsa04750, hsa01522, hsa04270, hsa04540, hsa04611, hsa04713, hsa04723, hsa04724, hsa04725, hsa04727, hsa04912, hsa04913, hsa04915, hsa04918, hsa04925, hsa04970, hsa04972, hsa04976, hsa05032, hsa04962, hsa04742,…	nucleotide binding, nucleoside binding, purine nucleoside binding, regulation of protein phosphorylation, positive regulation of protein phosphorylation, system process, circulatory system process, renal system process, vascular process in circulatory system, renal water homeostasis, catalytic activity, adenylate cyclase activity, receptor binding, binding, protein binding, ATP binding, intracell…	GO:0000166, GO:0001882, GO:0001883, GO:0001932, GO:0001934, GO:0003008, GO:0003013, GO:0003014, GO:0003018, GO:0003091, GO:0003824, GO:0004016, GO:0005102, GO:0005488, GO:0005515, GO:0005524, GO:0005622, GO:0005623, GO:0005737, GO:0005768, GO:0005773, GO:0005886, GO:0005902, GO:0005929, GO:0006139, GO:0006140, GO:0006163, GO:0006164, GO:0006171, GO:0006464, GO:0006468, GO:0006725, GO:0006753, GO:…	438.859	0.100799	0.222	0.413522
ENSG00000121281	ADCY7	chr16	cAMP signaling pathway, Calcium signaling pathway, Gastric acid secretion, Melanogenesis, HTLV-I infection, Pathways in cancer, Insulin secretion, cGMP-PKG signaling pathway, Longevity regulating pathway, Longevity regulating pathway - multiple species, Regulation of lipolysis in adipocytes, Rap1 signaling pathway, Chemokine signaling pathway, Purine metabolism, Oocyte meiosis, Progesterone-media…	hsa04024, hsa04020, hsa04971, hsa04916, hsa05166, hsa05200, hsa04911, hsa04022, hsa04211, hsa04213, hsa04923, hsa04015, hsa04062, hsa00230, hsa04114, hsa04914, hsa04921, hsa04072, hsa05414, hsa04261, hsa04750, hsa01522, hsa04270, hsa04540, hsa04611, hsa04713, hsa04723, hsa04724, hsa04725, hsa04727, hsa04912, hsa04913, hsa04915, hsa04918, hsa04925, hsa04970, hsa04972, hsa04976, hsa05032	reproduction, nucleotide binding, nucleoside binding, purine nucleoside binding, regulation of protein phosphorylation, positive regulation of protein phosphorylation, system process, renal system process, renal water homeostasis, catalytic activity, adenylate cyclase activity, binding, ATP binding, intracellular, cell, plasma membrane, nucleobase-containing compound metabolic process, regulation…	GO:0000003, GO:0000166, GO:0001882, GO:0001883, GO:0001932, GO:0001934, GO:0003008, GO:0003014, GO:0003091, GO:0003824, GO:0004016, GO:0005488, GO:0005524, GO:0005622, GO:0005623, GO:0005886, GO:0006139, GO:0006140, GO:0006163, GO:0006164, GO:0006171, GO:0006464, GO:0006468, GO:0006725, GO:0006753, GO:0006793, GO:0006796, GO:0006807, GO:0007154, GO:0007165, GO:0007186, GO:0007187, GO:0007188, GO:…	37.2468	0.695239	0.000153134	0.00143648
ENSG00000155897	ADCY8	chr8	cAMP signaling pathway, Calcium signaling pathway, Gastric acid secretion, Melanogenesis, HTLV-I infection, Pathways in cancer, Insulin secretion, cGMP-PKG signaling pathway, Longevity regulating pathway, Longevity regulating pathway - multiple species, Regulation of lipolysis in adipocytes, Rap1 signaling pathway, Chemokine signaling pathway, Purine metabolism, Oocyte meiosis, Progesterone-media…	hsa04024, hsa04020, hsa04971, hsa04916, hsa05166, hsa05200, hsa04911, hsa04022, hsa04211, hsa04213, hsa04923, hsa04015, hsa04062, hsa00230, hsa04114, hsa04914, hsa04921, hsa04072, hsa05414, hsa04261, hsa04750, hsa01522, hsa04270, hsa04540, hsa04611, hsa04713, hsa04720, hsa04723, hsa04724, hsa04725, hsa04727, hsa04912, hsa04913, hsa04915, hsa04918, hsa04925, hsa04970, hsa04972, hsa04976, hsa05032,…	nucleotide binding, nucleoside binding, purine nucleoside binding, regulation of protein phosphorylation, positive regulation of protein phosphorylation, system process, renal system process, renal water homeostasis, catalytic activity, adenylate cyclase activity, binding, ATP binding, intracellular, cell, plasma membrane, nucleobase-containing compound metabolic process, regulation of nucleotide…	GO:0000166, GO:0001882, GO:0001883, GO:0001932, GO:0001934, GO:0003008, GO:0003014, GO:0003091, GO:0003824, GO:0004016, GO:0005488, GO:0005524, GO:0005622, GO:0005623, GO:0005886, GO:0006139, GO:0006140, GO:0006163, GO:0006164, GO:0006171, GO:0006464, GO:0006468, GO:0006725, GO:0006753, GO:0006793, GO:0006796, GO:0006807, GO:0007154, GO:0007165, GO:0007186, GO:0007187, GO:0007188, GO:0007189, GO:…	0.145482	-0.27273	0.850728	1
ENSG00000162104	ADCY9	chr16	cAMP signaling pathway, Calcium signaling pathway, Gastric acid secretion, Melanogenesis, HTLV-I infection, Pathways in cancer, Insulin secretion, cGMP-PKG signaling pathway, Longevity regulating pathway, Longevity regulating pathway - multiple species, Regulation of lipolysis in adipocytes, Rap1 signaling pathway, Chemokine signaling pathway, Purine metabolism, Oocyte meiosis, Progesterone-media…	hsa04024, hsa04020, hsa04971, hsa04916, hsa05166, hsa05200, hsa04911, hsa04022, hsa04211, hsa04213, hsa04923, hsa04015, hsa04062, hsa00230, hsa04114, hsa04914, hsa04921, hsa04072, hsa05414, hsa04261, hsa04750, hsa01522, hsa04270, hsa04540, hsa04611, hsa04713, hsa04723, hsa04724, hsa04725, hsa04727, hsa04912, hsa04913, hsa04915, hsa04918, hsa04925, hsa04970, hsa04972, hsa04976, hsa05032, hsa04962,…	nucleotide binding, nucleoside binding, purine nucleoside binding, regulation of protein phosphorylation, positive regulation of protein phosphorylation, system process, renal system process, renal water homeostasis, catalytic activity, adenylate cyclase activity, binding, ATP binding, intracellular, cell, plasma membrane, integral component of plasma membrane, nucleobase-containing compound meta…	GO:0000166, GO:0001882, GO:0001883, GO:0001932, GO:0001934, GO:0003008, GO:0003014, GO:0003091, GO:0003824, GO:0004016, GO:0005488, GO:0005524, GO:0005622, GO:0005623, GO:0005886, GO:0005887, GO:0006139, GO:0006140, GO:0006163, GO:0006164, GO:0006171, GO:0006464, GO:0006468, GO:0006725, GO:0006753, GO:0006793, GO:0006796, GO:0006807, GO:0007154, GO:0007165, GO:0007186, GO:0007187, GO:0007188, GO:…	495.839	-0.116773	0.176165	0.354
ENSG00000141433	ADCYAP1	chr18	Insulin secretion, Renin secretion	hsa04911, hsa04924	reproduction, MAPK cascade, ovarian follicle development, behavioral fear response, G-protein coupled receptor binding, cytokine production, regulation of cytokine production, positive regulation of cytokine production, histamine secretion, regulation of protein phosphorylation, positive regulation of protein phosphorylation, behavioral defense response, immune system process, inflammatory respon…	GO:0000003, GO:0000165, GO:0001541, GO:0001662, GO:0001664, GO:0001816, GO:0001817, GO:0001819, GO:0001821, GO:0001932, GO:0001934, GO:0002209, GO:0002376, GO:0002437, GO:0002438, GO:0002525, GO:0002526, GO:0002673, GO:0002674, GO:0002682, GO:0002683, GO:0002790, GO:0002791, GO:0002793, GO:0002861, GO:0002862, GO:0002864, GO:0002865, GO:0002877, GO:0002878, GO:0003006, GO:0003008, GO:0003013, GO:…	3.01291	-0.472445	0.404464	0.600616
ENSG00000078549	ADCYAP1R1	chr7	cAMP signaling pathway, Neuroactive ligand-receptor interaction, Insulin secretion, Circadian entrainment, Renin secretion	hsa04024, hsa04080, hsa04911, hsa04713, hsa04924	reproduction, developmental process involved in reproduction, signal transducer activity, receptor activity, transmembrane signaling receptor activity, G-protein coupled receptor activity, vasoactive intestinal polypeptide receptor activity, binding, protein binding, intracellular, cell, cytoplasm, endosome, vacuole, endoplasmic reticulum, rough endoplasmic reticulum, plasma membrane, integral co…	GO:0000003, GO:0003006, GO:0004871, GO:0004872, GO:0004888, GO:0004930, GO:0004999, GO:0005488, GO:0005515, GO:0005622, GO:0005623, GO:0005737, GO:0005768, GO:0005773, GO:0005783, GO:0005791, GO:0005886, GO:0005887, GO:0005901, GO:0005911, GO:0005923, GO:0005975, GO:0006066, GO:0006109, GO:0006139, GO:0006140, GO:0006163, GO:0006164, GO:0006171, GO:0006725, GO:0006753, GO:0006793, GO:0006796, GO:…	43.9086	0.381685	0.121865	0.275599
ENSG00000087274	ADD1	chr4			cell morphogenesis, in utero embryonic development, tissue homeostasis, myeloid cell homeostasis, immune system process, immune system development, nucleic acid binding, RNA binding, actin binding, structural molecule activity, binding, protein binding, calmodulin binding, intracellular, cell, nucleus, nucleoplasm, cytoplasm, cytosol, cytoskeleton, plasma membrane, adherens junction, cell-substra…	GO:0000902, GO:0001701, GO:0001894, GO:0002262, GO:0002376, GO:0002520, GO:0003676, GO:0003723, GO:0003779, GO:0005198, GO:0005488, GO:0005515, GO:0005516, GO:0005622, GO:0005623, GO:0005634, GO:0005654, GO:0005737, GO:0005829, GO:0005856, GO:0005886, GO:0005912, GO:0005924, GO:0005925, GO:0006461, GO:0006810, GO:0006884, GO:0006950, GO:0006986, GO:0006996, GO:0007010, GO:0007015, GO:0007154, GO:…	688.369	-0.188508	4.05213e-05	0.00046546
ENSG00000075340	ADD2	chr2			immune system process, immune system development, actin binding, structural molecule activity, binding, protein binding, calmodulin binding, intracellular, cell, cytoplasm, cytosol, cytoskeleton, plasma membrane, protein complex assembly, transport, ion transport, organelle organization, cytoskeleton organization, actin filament organization, multicellular organism development, regulation of acti…	GO:0002376, GO:0002520, GO:0003779, GO:0005198, GO:0005488, GO:0005515, GO:0005516, GO:0005622, GO:0005623, GO:0005737, GO:0005829, GO:0005856, GO:0005886, GO:0006461, GO:0006810, GO:0006811, GO:0006996, GO:0007010, GO:0007015, GO:0007275, GO:0008064, GO:0008092, GO:0008154, GO:0008290, GO:0009987, GO:0010639, GO:0015629, GO:0016020, GO:0016023, GO:0016043, GO:0022411, GO:0022607, GO:0030029, GO:…	32.3088	0.556091	0.00239333	0.0138636
ENSG00000148700	ADD3	chr10			nuclear chromosome, condensed chromosome, condensed nuclear chromosome, actin binding, protein kinase C binding, structural molecule activity, structural constituent of cytoskeleton, binding, protein binding, calmodulin binding, intracellular, cell, nucleus, nucleoplasm, chromosome, cytoplasm, cytosol, cytoskeleton, plasma membrane, brush border, cell-cell junction, cell cortex, transport, cytosk…	GO:0000228, GO:0000793, GO:0000794, GO:0003779, GO:0005080, GO:0005198, GO:0005200, GO:0005488, GO:0005515, GO:0005516, GO:0005622, GO:0005623, GO:0005634, GO:0005654, GO:0005694, GO:0005737, GO:0005829, GO:0005856, GO:0005886, GO:0005903, GO:0005911, GO:0005938, GO:0006810, GO:0008092, GO:0016020, GO:0019899, GO:0019900, GO:0019901, GO:0030054, GO:0031974, GO:0031981, GO:0042221, GO:0042493, GO:…	436.808	0.199943	1.56154e-06	2.82717e-05
ENSG00000203876	ADD3-AS1	chr10					5.33544	0.503999	0.0474708	0.140459
ENSG00000118492	ADGB	chr6			catalytic activity, endopeptidase activity, cysteine-type endopeptidase activity, calcium-dependent cysteine-type endopeptidase activity, binding, intracellular, cell, cytoplasm, proteolysis, metabolic process, peptidase activity, cysteine-type peptidase activity, hydrolase activity, protein metabolic process, oxygen binding, heme binding, macromolecule metabolic process, primary metabolic proces…	GO:0003824, GO:0004175, GO:0004197, GO:0004198, GO:0005488, GO:0005622, GO:0005623, GO:0005737, GO:0006508, GO:0008152, GO:0008233, GO:0008234, GO:0016787, GO:0019538, GO:0019825, GO:0020037, GO:0043170, GO:0044238, GO:0044424, GO:0044464, GO:0046906, GO:0070011, GO:0071704, GO:0097159, GO:1901363	0.339088	0.166808	0.860203	1
ENSG00000197177	ADGRA1	chr10			signal transducer activity, receptor activity, transmembrane signaling receptor activity, G-protein coupled receptor activity, cell communication, signal transduction, cell surface receptor signaling pathway, G-protein coupled receptor signaling pathway, cellular process, membrane, integral component of membrane, signaling, intrinsic component of membrane, signaling receptor activity, membrane pa…	GO:0004871, GO:0004872, GO:0004888, GO:0004930, GO:0007154, GO:0007165, GO:0007166, GO:0007186, GO:0009987, GO:0016020, GO:0016021, GO:0023052, GO:0031224, GO:0038023, GO:0044425, GO:0044699, GO:0044700, GO:0044763, GO:0050789, GO:0050794, GO:0050896, GO:0051716, GO:0060089, GO:0065007, GO:0099600	0.340891	-0.82201	0.361199	1
ENSG00000020181	ADGRA2	chr8			angiogenesis, blood vessel development, ameboidal-type cell migration, vasculature development, sprouting angiogenesis, signal transducer activity, receptor activity, transmembrane signaling receptor activity, G-protein coupled receptor activity, binding, protein binding, cell, plasma membrane, movement of cell or subcellular component, chemotaxis, cell communication, signal transduction, cell su…	GO:0001525, GO:0001568, GO:0001667, GO:0001944, GO:0002040, GO:0004871, GO:0004872, GO:0004888, GO:0004930, GO:0005488, GO:0005515, GO:0005623, GO:0005886, GO:0006928, GO:0006935, GO:0007154, GO:0007165, GO:0007166, GO:0007167, GO:0007169, GO:0007186, GO:0007275, GO:0007399, GO:0007417, GO:0009605, GO:0009653, GO:0009966, GO:0009968, GO:0009986, GO:0009987, GO:0010033, GO:0010594, GO:0010595, GO:…	101.427	0.557982	2.00396e-07	4.63003e-06
ENSG00000152990	ADGRA3	chr4			signal transducer activity, receptor activity, transmembrane signaling receptor activity, G-protein coupled receptor activity, binding, protein binding, cell, plasma membrane, cell communication, signal transduction, cell surface receptor signaling pathway, G-protein coupled receptor signaling pathway, external side of plasma membrane, cell surface, cellular process, membrane, integral component …	GO:0004871, GO:0004872, GO:0004888, GO:0004930, GO:0005488, GO:0005515, GO:0005623, GO:0005886, GO:0007154, GO:0007165, GO:0007166, GO:0007186, GO:0009897, GO:0009986, GO:0009987, GO:0016020, GO:0016021, GO:0023052, GO:0031224, GO:0038023, GO:0044425, GO:0044459, GO:0044464, GO:0044699, GO:0044700, GO:0044763, GO:0050789, GO:0050794, GO:0050896, GO:0051716, GO:0060089, GO:0065007, GO:0071944, GO:…	169.362	0.0415151	0.502648	0.686844
ENSG00000181790	ADGRB1	chr8	p53 signaling pathway	hsa04115	cell morphogenesis, cell morphogenesis involved in differentiation, angiogenesis, blood vessel development, vasculature development, signal transducer activity, receptor activity, transmembrane signaling receptor activity, G-protein coupled receptor activity, intracellular, cell, plasma membrane, integral component of plasma membrane, cell-cell junction, cell communication, cell adhesion, signal …	GO:0000902, GO:0000904, GO:0001525, GO:0001568, GO:0001944, GO:0004871, GO:0004872, GO:0004888, GO:0004930, GO:0005622, GO:0005623, GO:0005886, GO:0005887, GO:0005911, GO:0007154, GO:0007155, GO:0007165, GO:0007166, GO:0007186, GO:0007275, GO:0007399, GO:0007409, GO:0007416, GO:0007422, GO:0008283, GO:0008285, GO:0009653, GO:0009987, GO:0014069, GO:0016020, GO:0016021, GO:0016043, GO:0016525, GO:…	3.56632	0.974891	0.000498346	0.00385751
ENSG00000121753	ADGRB2	chr1			angiogenesis, blood vessel development, vasculature development, signal transducer activity, receptor activity, transmembrane signaling receptor activity, G-protein coupled receptor activity, cell, plasma membrane, cell communication, signal transduction, cell surface receptor signaling pathway, G-protein coupled receptor signaling pathway, multicellular organism development, nervous system devel…	GO:0001525, GO:0001568, GO:0001944, GO:0004871, GO:0004872, GO:0004888, GO:0004930, GO:0005623, GO:0005886, GO:0007154, GO:0007165, GO:0007166, GO:0007186, GO:0007275, GO:0007399, GO:0007416, GO:0007422, GO:0009653, GO:0009987, GO:0016020, GO:0016021, GO:0016043, GO:0016525, GO:0022603, GO:0022607, GO:0023052, GO:0031224, GO:0032501, GO:0032502, GO:0038023, GO:0044085, GO:0044087, GO:0044089, GO:…	20.0555	0.646815	0.000472671	0.00369163
ENSG00000135298	ADGRB3	chr6			syncytium formation by plasma membrane fusion, cell morphogenesis, cell morphogenesis involved in differentiation, angiogenesis, blood vessel development, vasculature development, signal transducer activity, receptor activity, transmembrane signaling receptor activity, G-protein coupled receptor activity, GTPase activator activity, binding, protein binding, cell, plasma membrane, syncytium format…	GO:0000768, GO:0000902, GO:0000904, GO:0001525, GO:0001568, GO:0001944, GO:0004871, GO:0004872, GO:0004888, GO:0004930, GO:0005096, GO:0005488, GO:0005515, GO:0005623, GO:0005886, GO:0006949, GO:0007154, GO:0007165, GO:0007166, GO:0007186, GO:0007275, GO:0007399, GO:0007416, GO:0007520, GO:0008047, GO:0009653, GO:0009987, GO:0010769, GO:0010975, GO:0014902, GO:0016020, GO:0016021, GO:0016043, GO:…	43.98	0.668779	6.3471e-06	9.4333e-05
ENSG00000111452	ADGRD1	chr12			signal transducer activity, receptor activity, transmembrane signaling receptor activity, G-protein coupled receptor activity, cell, plasma membrane, nucleobase-containing compound metabolic process, regulation of nucleotide metabolic process, purine nucleotide metabolic process, purine nucleotide biosynthetic process, cAMP biosynthetic process, cellular aromatic compound metabolic process, nucle…	GO:0004871, GO:0004872, GO:0004888, GO:0004930, GO:0005623, GO:0005886, GO:0006139, GO:0006140, GO:0006163, GO:0006164, GO:0006171, GO:0006725, GO:0006753, GO:0006793, GO:0006796, GO:0006807, GO:0007154, GO:0007165, GO:0007166, GO:0007186, GO:0007187, GO:0007188, GO:0007189, GO:0008152, GO:0009058, GO:0009117, GO:0009150, GO:0009152, GO:0009165, GO:0009187, GO:0009190, GO:0009259, GO:0009260, GO:…	269.2	-0.101961	0.393908	0.591287
ENSG00000256151	ADGRD1-AS1	chr12					1.23675	-0.193014	0.682287	0.819687
ENSG00000180264	ADGRD2	chr9					0.146175	-0.551592	0.703028	1
ENSG00000174837	ADGRE1	chr19			adaptive immune response, immune system process, signal transducer activity, receptor activity, transmembrane signaling receptor activity, G-protein coupled receptor activity, binding, calcium ion binding, cell, plasma membrane, integral component of plasma membrane, immune response, cell communication, cell adhesion, signal transduction, cell surface receptor signaling pathway, G-protein coupled…	GO:0002250, GO:0002376, GO:0004871, GO:0004872, GO:0004888, GO:0004930, GO:0005488, GO:0005509, GO:0005623, GO:0005886, GO:0005887, GO:0006955, GO:0007154, GO:0007155, GO:0007165, GO:0007166, GO:0007186, GO:0009897, GO:0009986, GO:0009987, GO:0016020, GO:0016021, GO:0022610, GO:0023052, GO:0031224, GO:0031226, GO:0038023, GO:0043167, GO:0043169, GO:0044425, GO:0044459, GO:0044464, GO:0044699, GO:…	0.688435	2.22565	0.000751471	0.00541896
ENSG00000127507	ADGRE2	chr19			ruffle, immune system process, signal transducer activity, receptor activity, transmembrane signaling receptor activity, G-protein coupled receptor activity, binding, calcium ion binding, glycosaminoglycan binding, cell, plasma membrane, movement of cell or subcellular component, chemotaxis, response to stress, defense response, inflammatory response, cell communication, cell adhesion, signal tra…	GO:0001726, GO:0002376, GO:0004871, GO:0004872, GO:0004888, GO:0004930, GO:0005488, GO:0005509, GO:0005539, GO:0005623, GO:0005886, GO:0006928, GO:0006935, GO:0006950, GO:0006952, GO:0006954, GO:0007154, GO:0007155, GO:0007165, GO:0007166, GO:0007186, GO:0009605, GO:0009987, GO:0016020, GO:0016021, GO:0016477, GO:0022610, GO:0023052, GO:0030595, GO:0031224, GO:0031252, GO:0031253, GO:0031256, GO:…	6.84457	0.333479	0.183559	0.364127
ENSG00000131355	ADGRE3	chr19			signal transducer activity, receptor activity, transmembrane signaling receptor activity, G-protein coupled receptor activity, binding, calcium ion binding, extracellular region, cell, plasma membrane, cell communication, signal transduction, cell surface receptor signaling pathway, G-protein coupled receptor signaling pathway, cellular process, membrane, integral component of membrane, signaling…	GO:0004871, GO:0004872, GO:0004888, GO:0004930, GO:0005488, GO:0005509, GO:0005576, GO:0005623, GO:0005886, GO:0007154, GO:0007165, GO:0007166, GO:0007186, GO:0009987, GO:0016020, GO:0016021, GO:0023052, GO:0031224, GO:0038023, GO:0043167, GO:0043169, GO:0044425, GO:0044464, GO:0044699, GO:0044700, GO:0044763, GO:0046872, GO:0050789, GO:0050794, GO:0050896, GO:0051716, GO:0060089, GO:0065007, GO:…	1.0101	1.28762	0.0760168	0.197584
ENSG00000268758	ADGRE4P	chr19					1.36191	0.126332	0.802789	0.894511
ENSG00000123146	ADGRE5	chr19			immune system process, signal transducer activity, receptor activity, transmembrane signaling receptor activity, G-protein coupled receptor activity, binding, calcium ion binding, protein binding, extracellular region, extracellular space, cell, plasma membrane, integral component of plasma membrane, adherens junction, cell-substrate adherens junction, focal adhesion, movement of cell or subcellu…	GO:0002376, GO:0004871, GO:0004872, GO:0004888, GO:0004930, GO:0005488, GO:0005509, GO:0005515, GO:0005576, GO:0005615, GO:0005623, GO:0005886, GO:0005887, GO:0005912, GO:0005924, GO:0005925, GO:0006928, GO:0006950, GO:0006952, GO:0006954, GO:0006955, GO:0007154, GO:0007155, GO:0007165, GO:0007166, GO:0007186, GO:0007267, GO:0009987, GO:0016020, GO:0016021, GO:0022610, GO:0023052, GO:0030054, GO:…	69.2338	0.536805	1.24192e-06	2.29812e-05
ENSG00000153292	ADGRF1	chr6			signal transducer activity, receptor activity, transmembrane signaling receptor activity, G-protein coupled receptor activity, extracellular region, cell, plasma membrane, cell communication, signal transduction, cell surface receptor signaling pathway, G-protein coupled receptor signaling pathway, cellular process, membrane, integral component of membrane, signaling, intrinsic component of membr…	GO:0004871, GO:0004872, GO:0004888, GO:0004930, GO:0005576, GO:0005623, GO:0005886, GO:0007154, GO:0007165, GO:0007166, GO:0007186, GO:0009987, GO:0016020, GO:0016021, GO:0023052, GO:0031224, GO:0038023, GO:0044425, GO:0044464, GO:0044699, GO:0044700, GO:0044763, GO:0050789, GO:0050794, GO:0050896, GO:0051716, GO:0060089, GO:0065007, GO:0071944, GO:0099600	0.200082	-0.579638	0.678243	1
ENSG00000164393	ADGRF2	chr6			signal transducer activity, receptor activity, transmembrane signaling receptor activity, G-protein coupled receptor activity, cell communication, signal transduction, cell surface receptor signaling pathway, G-protein coupled receptor signaling pathway, cellular process, membrane, integral component of membrane, signaling, intrinsic component of membrane, signaling receptor activity, membrane pa…	GO:0004871, GO:0004872, GO:0004888, GO:0004930, GO:0007154, GO:0007165, GO:0007166, GO:0007186, GO:0009987, GO:0016020, GO:0016021, GO:0023052, GO:0031224, GO:0038023, GO:0044425, GO:0044699, GO:0044700, GO:0044763, GO:0050789, GO:0050794, GO:0050896, GO:0051716, GO:0060089, GO:0065007, GO:0099600	8.27555	-0.431211	0.217329	0.407986
ENSG00000173567	ADGRF3	chr2			signal transducer activity, receptor activity, transmembrane signaling receptor activity, G-protein coupled receptor activity, cell communication, signal transduction, cell surface receptor signaling pathway, G-protein coupled receptor signaling pathway, cellular process, membrane, integral component of membrane, signaling, intrinsic component of membrane, signaling receptor activity, membrane pa…	GO:0004871, GO:0004872, GO:0004888, GO:0004930, GO:0007154, GO:0007165, GO:0007166, GO:0007186, GO:0009987, GO:0016020, GO:0016021, GO:0023052, GO:0031224, GO:0038023, GO:0044425, GO:0044699, GO:0044700, GO:0044763, GO:0050789, GO:0050794, GO:0050896, GO:0051716, GO:0060089, GO:0065007, GO:0099600	3.63886	1.54922	2.43614e-07	5.49814e-06
ENSG00000153294	ADGRF4	chr6			signal transducer activity, receptor activity, transmembrane signaling receptor activity, G-protein coupled receptor activity, cell communication, signal transduction, cell surface receptor signaling pathway, G-protein coupled receptor signaling pathway, cellular process, membrane, integral component of membrane, signaling, intrinsic component of membrane, signaling receptor activity, membrane pa…	GO:0004871, GO:0004872, GO:0004888, GO:0004930, GO:0007154, GO:0007165, GO:0007166, GO:0007186, GO:0009987, GO:0016020, GO:0016021, GO:0023052, GO:0031224, GO:0038023, GO:0044425, GO:0044699, GO:0044700, GO:0044763, GO:0050789, GO:0050794, GO:0050896, GO:0051716, GO:0060089, GO:0065007, GO:0099600	3.94705	-0.911546	0.00393422	0.0207193
ENSG00000069122	ADGRF5	chr6			cell activation, tissue homeostasis, myeloid leukocyte activation, immune system process, regulation of immune system process, negative regulation of immune system process, regulation of leukocyte activation, negative regulation of leukocyte activation, signal transducer activity, receptor activity, transmembrane signaling receptor activity, G-protein coupled receptor activity, intracellular, cel…	GO:0001775, GO:0001894, GO:0002274, GO:0002376, GO:0002682, GO:0002683, GO:0002694, GO:0002695, GO:0004871, GO:0004872, GO:0004888, GO:0004930, GO:0005622, GO:0005623, GO:0005737, GO:0005886, GO:0006091, GO:0006112, GO:0006629, GO:0006644, GO:0006793, GO:0006796, GO:0007154, GO:0007165, GO:0007166, GO:0007186, GO:0008152, GO:0008610, GO:0008654, GO:0009058, GO:0009889, GO:0009891, GO:0009893, GO:…	580.383	-0.455691	9.13748e-15	9.75947e-13
ENSG00000225730	ADGRF5-AS1	chr6					0.200177	-0.441585	0.695924	1
ENSG00000227582	ADGRF5P1	chr9					1.00831	0.696334	0.45949	0.650098
ENSG00000205336	ADGRG1	chr16			angiogenesis, blood vessel development, neuron migration, cytokine production, vasculature development, regionalization, signal transducer activity, receptor activity, transmembrane signaling receptor activity, G-protein coupled receptor activity, binding, protein binding, collagen binding, glycosaminoglycan binding, extracellular region, intracellular, cell, plasma membrane, integral component o…	GO:0001525, GO:0001568, GO:0001764, GO:0001816, GO:0001944, GO:0003002, GO:0004871, GO:0004872, GO:0004888, GO:0004930, GO:0005488, GO:0005515, GO:0005518, GO:0005539, GO:0005576, GO:0005622, GO:0005623, GO:0005886, GO:0005887, GO:0006928, GO:0007154, GO:0007155, GO:0007165, GO:0007166, GO:0007186, GO:0007264, GO:0007265, GO:0007266, GO:0007267, GO:0007275, GO:0007389, GO:0007399, GO:0007417, GO:…	92.3263	-0.40654	6.99677e-06	0.00010258
ENSG00000173698	ADGRG2	chrX			reproduction, signal transducer activity, receptor activity, transmembrane signaling receptor activity, G-protein coupled receptor activity, extracellular region, cell, plasma membrane, integral component of plasma membrane, cell communication, signal transduction, cell surface receptor signaling pathway, G-protein coupled receptor signaling pathway, gamete generation, spermatogenesis, cell surfa…	GO:0000003, GO:0004871, GO:0004872, GO:0004888, GO:0004930, GO:0005576, GO:0005623, GO:0005886, GO:0005887, GO:0007154, GO:0007165, GO:0007166, GO:0007186, GO:0007276, GO:0007283, GO:0009986, GO:0009987, GO:0016020, GO:0016021, GO:0016324, GO:0019953, GO:0022414, GO:0023052, GO:0031224, GO:0031226, GO:0031982, GO:0031988, GO:0032501, GO:0032504, GO:0038023, GO:0043226, GO:0043227, GO:0043230, GO:…	4.59667	-0.633989	0.106247	0.250468
ENSG00000182885	ADGRG3	chr16			cell activation, immune system process, immune system development, leukocyte differentiation, signal transducer activity, receptor activity, transmembrane signaling receptor activity, G-protein coupled receptor activity, cell, plasma membrane, nucleobase-containing compound metabolic process, transcription, DNA-templated, regulation of transcription, DNA-templated, cellular aromatic compound meta…	GO:0001775, GO:0002376, GO:0002520, GO:0002521, GO:0004871, GO:0004872, GO:0004888, GO:0004930, GO:0005623, GO:0005886, GO:0006139, GO:0006351, GO:0006355, GO:0006725, GO:0006807, GO:0006928, GO:0007154, GO:0007165, GO:0007166, GO:0007186, GO:0007275, GO:0008152, GO:0009058, GO:0009059, GO:0009889, GO:0009966, GO:0009968, GO:0009987, GO:0010467, GO:0010468, GO:0010556, GO:0010646, GO:0010648, GO:…	2.08125	-0.433727	0.366044	0.567132
ENSG00000156920	ADGRG4	chrX			signal transducer activity, receptor activity, transmembrane signaling receptor activity, G-protein coupled receptor activity, cell communication, signal transduction, cell surface receptor signaling pathway, G-protein coupled receptor signaling pathway, cellular process, membrane, integral component of membrane, signaling, intrinsic component of membrane, signaling receptor activity, membrane pa…	GO:0004871, GO:0004872, GO:0004888, GO:0004930, GO:0007154, GO:0007165, GO:0007166, GO:0007186, GO:0009987, GO:0016020, GO:0016021, GO:0023052, GO:0031224, GO:0038023, GO:0044425, GO:0044699, GO:0044700, GO:0044763, GO:0050789, GO:0050794, GO:0050896, GO:0051716, GO:0060089, GO:0065007, GO:0099600	1.22145	0.907134	0.0963009	0.233286
ENSG00000159618	ADGRG5	chr16			signal transducer activity, receptor activity, transmembrane signaling receptor activity, G-protein coupled receptor activity, cell communication, signal transduction, cell surface receptor signaling pathway, G-protein coupled receptor signaling pathway, cellular process, membrane, integral component of membrane, signaling, intrinsic component of membrane, signaling receptor activity, membrane pa…	GO:0004871, GO:0004872, GO:0004888, GO:0004930, GO:0007154, GO:0007165, GO:0007166, GO:0007186, GO:0009987, GO:0016020, GO:0016021, GO:0023052, GO:0031224, GO:0038023, GO:0044425, GO:0044699, GO:0044700, GO:0044763, GO:0050789, GO:0050794, GO:0050896, GO:0051716, GO:0060089, GO:0065007, GO:0099600	0.257388	0.377258	0.632978	1
ENSG00000112414	ADGRG6	chr6			signal transducer activity, receptor activity, transmembrane signaling receptor activity, G-protein coupled receptor activity, binding, protein binding, collagen binding, intracellular, cell, plasma membrane, cell communication, signal transduction, cell surface receptor signaling pathway, G-protein coupled receptor signaling pathway, ensheathment of neurons, multicellular organism development, n…	GO:0004871, GO:0004872, GO:0004888, GO:0004930, GO:0005488, GO:0005515, GO:0005518, GO:0005622, GO:0005623, GO:0005886, GO:0007154, GO:0007165, GO:0007166, GO:0007186, GO:0007272, GO:0007275, GO:0007399, GO:0008366, GO:0009987, GO:0016020, GO:0016021, GO:0019932, GO:0019933, GO:0019935, GO:0023052, GO:0031224, GO:0032403, GO:0032501, GO:0032502, GO:0035556, GO:0038023, GO:0042552, GO:0044425, GO:…	46.4498	0.229985	0.272027	0.4727
ENSG00000072071	ADGRL1	chr19			regulation of neurotransmitter levels, signal transducer activity, receptor activity, transmembrane signaling receptor activity, G-protein coupled receptor activity, binding, protein binding, intracellular, cell, cytoplasm, cytosol, plasma membrane, transport, neurotransmitter transport, exocytosis, cell communication, cell adhesion, heterophilic cell-cell adhesion via plasma membrane cell adhesi…	GO:0001505, GO:0004871, GO:0004872, GO:0004888, GO:0004930, GO:0005488, GO:0005515, GO:0005622, GO:0005623, GO:0005737, GO:0005829, GO:0005886, GO:0006810, GO:0006836, GO:0006887, GO:0007154, GO:0007155, GO:0007157, GO:0007165, GO:0007166, GO:0007186, GO:0007267, GO:0007268, GO:0007269, GO:0007275, GO:0007399, GO:0007416, GO:0009987, GO:0016020, GO:0016021, GO:0016043, GO:0016079, GO:0016192, GO:…	107.225	0.0511836	0.616049	0.774421
ENSG00000267169	ADGRL1-AS1	chr19					15.3512	0.305761	0.0331749	0.107344
ENSG00000117114	ADGRL2	chr1			signal transducer activity, receptor activity, transmembrane signaling receptor activity, G-protein coupled receptor activity, binding, cell communication, signal transduction, cell surface receptor signaling pathway, G-protein coupled receptor signaling pathway, cellular process, membrane, integral component of membrane, latrotoxin receptor activity, signaling, carbohydrate binding, intrinsic co…	GO:0004871, GO:0004872, GO:0004888, GO:0004930, GO:0005488, GO:0007154, GO:0007165, GO:0007166, GO:0007186, GO:0009987, GO:0016020, GO:0016021, GO:0016524, GO:0023052, GO:0030246, GO:0031224, GO:0038023, GO:0044425, GO:0044699, GO:0044700, GO:0044763, GO:0050789, GO:0050794, GO:0050896, GO:0051716, GO:0060089, GO:0065007, GO:0099600	425.512	0.195955	0.000666048	0.00492249
ENSG00000150471	ADGRL3	chr4			neuron migration, signal transducer activity, receptor activity, transmembrane signaling receptor activity, G-protein coupled receptor activity, binding, calcium ion binding, protein binding, cell, plasma membrane, integral component of plasma membrane, cell-cell junction, movement of cell or subcellular component, cell communication, cell adhesion, signal transduction, cell surface receptor sign…	GO:0001764, GO:0004871, GO:0004872, GO:0004888, GO:0004930, GO:0005488, GO:0005509, GO:0005515, GO:0005623, GO:0005886, GO:0005887, GO:0005911, GO:0006928, GO:0007154, GO:0007155, GO:0007165, GO:0007166, GO:0007186, GO:0007275, GO:0007399, GO:0007416, GO:0007610, GO:0007626, GO:0009719, GO:0009987, GO:0010033, GO:0010243, GO:0014070, GO:0016020, GO:0016021, GO:0016043, GO:0016477, GO:0022008, GO:…	92.0614	0.43273	0.0024102	0.0139381
ENSG00000248692	ADGRL3-AS1	chr4					2.41431	0.425941	0.202271	0.388677
ENSG00000162618	ADGRL4	chr1			signal transducer activity, receptor activity, transmembrane signaling receptor activity, G-protein coupled receptor activity, binding, calcium ion binding, protein binding, intracellular, cell, cytoplasm, plasma membrane, cell communication, signal transduction, cell surface receptor signaling pathway, G-protein coupled receptor signaling pathway, cellular process, membrane, integral component o…	GO:0004871, GO:0004872, GO:0004888, GO:0004930, GO:0005488, GO:0005509, GO:0005515, GO:0005622, GO:0005623, GO:0005737, GO:0005886, GO:0007154, GO:0007165, GO:0007166, GO:0007186, GO:0009987, GO:0016020, GO:0016021, GO:0023052, GO:0031224, GO:0031410, GO:0031982, GO:0038023, GO:0043167, GO:0043169, GO:0043226, GO:0043227, GO:0044424, GO:0044425, GO:0044444, GO:0044464, GO:0044699, GO:0044700, GO:…	117.794	-0.0443488	0.639498	0.790791
ENSG00000164199	ADGRV1	chr5			tissue homeostasis, retina homeostasis, system process, signal transducer activity, receptor activity, transmembrane signaling receptor activity, G-protein coupled receptor activity, binding, calcium ion binding, protein binding, extracellular region, intracellular, cell, cytoplasm, plasma membrane, cell communication, cell adhesion, signal transduction, cell surface receptor signaling pathway, G…	GO:0001894, GO:0001895, GO:0003008, GO:0004871, GO:0004872, GO:0004888, GO:0004930, GO:0005488, GO:0005509, GO:0005515, GO:0005576, GO:0005622, GO:0005623, GO:0005737, GO:0005886, GO:0007154, GO:0007155, GO:0007165, GO:0007166, GO:0007186, GO:0007275, GO:0007399, GO:0007600, GO:0007601, GO:0007605, GO:0009986, GO:0009987, GO:0016020, GO:0016021, GO:0016337, GO:0022610, GO:0023052, GO:0030154, GO:…	0.852778	0.129347	0.823885	0.906854
ENSG00000187758	ADH1A	chr4	Metabolic pathways, Glycolysis / Gluconeogenesis, Retinol metabolism, Tyrosine metabolism, Fatty acid degradation, Metabolism of xenobiotics by cytochrome P450, Drug metabolism - cytochrome P450, Chemical carcinogenesis	hsa01100, hsa00010, hsa00830, hsa00350, hsa00071, hsa00980, hsa00982, hsa05204	catalytic activity, alcohol dehydrogenase (NAD) activity, alcohol dehydrogenase activity, zinc-dependent, retinol dehydrogenase activity, binding, protein binding, intracellular, cell, cytoplasm, cytosol, alcohol metabolic process, ethanol metabolic process, ethanol oxidation, metabolic process, zinc ion binding, cellular process, oxidoreductase activity, oxidoreductase activity, acting on CH-OH …	GO:0003824, GO:0004022, GO:0004024, GO:0004745, GO:0005488, GO:0005515, GO:0005622, GO:0005623, GO:0005737, GO:0005829, GO:0006066, GO:0006067, GO:0006069, GO:0008152, GO:0008270, GO:0009987, GO:0016491, GO:0016614, GO:0016616, GO:0017144, GO:0034308, GO:0043167, GO:0043169, GO:0044237, GO:0044281, GO:0044424, GO:0044444, GO:0044464, GO:0044699, GO:0044710, GO:0046872, GO:0046914, GO:0055114, GO:…	0.517916	0.20061	0.812786	1
ENSG00000196616	ADH1B	chr4	Metabolic pathways, Glycolysis / Gluconeogenesis, Retinol metabolism, Tyrosine metabolism, Fatty acid degradation, Metabolism of xenobiotics by cytochrome P450, Drug metabolism - cytochrome P450, Chemical carcinogenesis	hsa01100, hsa00010, hsa00830, hsa00350, hsa00071, hsa00980, hsa00982, hsa05204	catalytic activity, alcohol dehydrogenase (NAD) activity, alcohol dehydrogenase activity, zinc-dependent, binding, intracellular, cell, cytoplasm, cytosol, alcohol metabolic process, ethanol metabolic process, ethanol oxidation, metabolic process, zinc ion binding, oxidoreductase activity, oxidoreductase activity, acting on CH-OH group of donors, oxidoreductase activity, acting on the CH-OH group…	GO:0003824, GO:0004022, GO:0004024, GO:0005488, GO:0005622, GO:0005623, GO:0005737, GO:0005829, GO:0006066, GO:0006067, GO:0006069, GO:0008152, GO:0008270, GO:0016491, GO:0016614, GO:0016616, GO:0034308, GO:0043167, GO:0043169, GO:0044281, GO:0044424, GO:0044444, GO:0044464, GO:0044699, GO:0044710, GO:0046872, GO:0046914, GO:0055114, GO:0071704, GO:1901615	377.628	-0.297399	0.115762	0.265822
ENSG00000248144	ADH1C	chr4	Metabolic pathways, Glycolysis / Gluconeogenesis, Retinol metabolism, Tyrosine metabolism, Fatty acid degradation, Metabolism of xenobiotics by cytochrome P450, Drug metabolism - cytochrome P450, Chemical carcinogenesis	hsa01100, hsa00010, hsa00830, hsa00350, hsa00071, hsa00980, hsa00982, hsa05204	catalytic activity, alcohol dehydrogenase (NAD) activity, alcohol dehydrogenase activity, zinc-dependent, retinol dehydrogenase activity, binding, intracellular, cell, cytoplasm, cytosol, alcohol metabolic process, ethanol metabolic process, ethanol oxidation, metabolic process, zinc ion binding, oxidoreductase activity, oxidoreductase activity, acting on CH-OH group of donors, oxidoreductase act…	GO:0003824, GO:0004022, GO:0004024, GO:0004745, GO:0005488, GO:0005622, GO:0005623, GO:0005737, GO:0005829, GO:0006066, GO:0006067, GO:0006069, GO:0008152, GO:0008270, GO:0016491, GO:0016614, GO:0016616, GO:0034308, GO:0043167, GO:0043169, GO:0044281, GO:0044424, GO:0044444, GO:0044464, GO:0044699, GO:0044710, GO:0046872, GO:0046914, GO:0055114, GO:0071704, GO:1901615	7.38184	-0.262641	0.481027	0.668987
ENSG00000198099	ADH4	chr4	Metabolic pathways, Glycolysis / Gluconeogenesis, Retinol metabolism, Tyrosine metabolism, Fatty acid degradation, Metabolism of xenobiotics by cytochrome P450, Drug metabolism - cytochrome P450, Chemical carcinogenesis	hsa01100, hsa00010, hsa00830, hsa00350, hsa00071, hsa00980, hsa00982, hsa05204	nucleotide binding, retinoid metabolic process, catalytic activity, NADPH:quinone reductase activity, alcohol dehydrogenase (NAD) activity, alcohol dehydrogenase activity, zinc-dependent, aldehyde dehydrogenase [NAD(P)+] activity, alditol:NADP+ 1-oxidoreductase activity, aldo-keto reductase (NADP) activity, retinol dehydrogenase activity, binding, retinoid binding, all-trans retinal binding, intr…	GO:0000166, GO:0001523, GO:0003824, GO:0003960, GO:0004022, GO:0004024, GO:0004030, GO:0004032, GO:0004033, GO:0004745, GO:0005488, GO:0005501, GO:0005503, GO:0005622, GO:0005623, GO:0005737, GO:0005829, GO:0006066, GO:0006067, GO:0006069, GO:0006081, GO:0006629, GO:0006720, GO:0006721, GO:0008106, GO:0008152, GO:0008270, GO:0008289, GO:0009056, GO:0009987, GO:0010817, GO:0016101, GO:0016491, GO:…	0.232832	-0.569236	0.658607	1
ENSG00000197894	ADH5	chr4	Metabolic pathways, Carbon metabolism, Glycolysis / Gluconeogenesis, Retinol metabolism, Tyrosine metabolism, Fatty acid degradation, Metabolism of xenobiotics by cytochrome P450, Drug metabolism - cytochrome P450, Chemical carcinogenesis	hsa01100, hsa01200, hsa00010, hsa00830, hsa00350, hsa00071, hsa00980, hsa00982, hsa05204	retinoid metabolic process, response to molecule of bacterial origin, system process, circulatory system process, respiratory system process, catalytic activity, alcohol dehydrogenase (NAD) activity, aldehyde dehydrogenase (NAD) activity, binding, fatty acid binding, protein binding, extracellular region, intracellular, cell, cytoplasm, mitochondrion, cytosol, alcohol metabolic process, ethanol m…	GO:0001523, GO:0002237, GO:0003008, GO:0003013, GO:0003016, GO:0003824, GO:0004022, GO:0004029, GO:0005488, GO:0005504, GO:0005515, GO:0005576, GO:0005622, GO:0005623, GO:0005737, GO:0005739, GO:0005829, GO:0006066, GO:0006067, GO:0006069, GO:0006081, GO:0006464, GO:0006629, GO:0006720, GO:0006721, GO:0006950, GO:0007585, GO:0008015, GO:0008152, GO:0008217, GO:0008270, GO:0008289, GO:0009055, GO:…	284.769	-0.309906	5.46416e-08	1.46384e-06
ENSG00000232676	ADH5P2	chr1					0.178489	-0.683732	0.583944	1
ENSG00000223694	ADH5P3	chr1					0.285176	0.557759	0.505635	1
ENSG00000233859	ADH5P4	chr6					0.341579	-0.904695	0.256062	1
ENSG00000172955	ADH6	chr4	Metabolic pathways, Glycolysis / Gluconeogenesis, Retinol metabolism, Tyrosine metabolism, Fatty acid degradation, Metabolism of xenobiotics by cytochrome P450, Drug metabolism - cytochrome P450, Chemical carcinogenesis	hsa01100, hsa00010, hsa00830, hsa00350, hsa00071, hsa00980, hsa00982, hsa05204	catalytic activity, alcohol dehydrogenase (NAD) activity, alcohol dehydrogenase activity, zinc-dependent, binding, extracellular region, intracellular, cell, cytoplasm, cytosol, alcohol metabolic process, ethanol metabolic process, ethanol oxidation, metabolic process, zinc ion binding, response to organic substance, oxidoreductase activity, oxidoreductase activity, acting on CH-OH group of donor…	GO:0003824, GO:0004022, GO:0004024, GO:0005488, GO:0005576, GO:0005622, GO:0005623, GO:0005737, GO:0005829, GO:0006066, GO:0006067, GO:0006069, GO:0008152, GO:0008270, GO:0010033, GO:0016491, GO:0016614, GO:0016616, GO:0031982, GO:0031988, GO:0034308, GO:0042221, GO:0043167, GO:0043169, GO:0043226, GO:0043227, GO:0043230, GO:0044281, GO:0044421, GO:0044424, GO:0044444, GO:0044464, GO:0044699, GO:…	0.403467	-0.591612	0.487133	1
ENSG00000147576	ADHFE1	chr8			catalytic activity, binding, intracellular, cell, cytoplasm, mitochondrion, mitochondrial matrix, organic acid metabolic process, 2-oxoglutarate metabolic process, transport, hydrogen transport, metabolic process, cellular process, molecular hydrogen transport, oxidoreductase activity, oxidoreductase activity, acting on CH-OH group of donors, carboxylic acid metabolic process, membrane-enclosed l…	GO:0003824, GO:0005488, GO:0005622, GO:0005623, GO:0005737, GO:0005739, GO:0005759, GO:0006082, GO:0006103, GO:0006810, GO:0006818, GO:0008152, GO:0009987, GO:0015993, GO:0016491, GO:0016614, GO:0019752, GO:0031974, GO:0043167, GO:0043169, GO:0043226, GO:0043227, GO:0043229, GO:0043231, GO:0043233, GO:0043436, GO:0043648, GO:0044237, GO:0044281, GO:0044422, GO:0044424, GO:0044429, GO:0044444, GO:…	68.6438	-0.111578	0.120548	0.273332
ENSG00000182551	ADI1	chr2	Metabolic pathways, Cysteine and methionine metabolism	hsa01100, hsa00270	catalytic activity, binding, iron ion binding, protein binding, intracellular, cell, nucleus, cytoplasm, cytosol, plasma membrane, organic acid metabolic process, cellular amino acid metabolic process, methionine metabolic process, nitrogen compound metabolic process, metabolic process, cellular amino acid biosynthetic process, biosynthetic process, aspartate family amino acid metabolic process, …	GO:0003824, GO:0005488, GO:0005506, GO:0005515, GO:0005622, GO:0005623, GO:0005634, GO:0005737, GO:0005829, GO:0005886, GO:0006082, GO:0006520, GO:0006555, GO:0006807, GO:0008152, GO:0008652, GO:0009058, GO:0009066, GO:0009067, GO:0009086, GO:0009987, GO:0010309, GO:0016020, GO:0016053, GO:0016491, GO:0016701, GO:0016702, GO:0019509, GO:0019752, GO:0043094, GO:0043102, GO:0043167, GO:0043169, GO:…	307.553	-0.426116	2.2111e-09	8.23315e-08
ENSG00000182035	ADIG	chr20			reproduction, intracellular, cell, nucleus, cytoplasm, gamete generation, spermatogenesis, cellular process, membrane, integral component of membrane, sexual reproduction, reproductive process, cell differentiation, intrinsic component of membrane, multicellular organismal process, developmental process, multicellular organism reproduction, organelle, membrane-bounded organelle, intracellular org…	GO:0000003, GO:0005622, GO:0005623, GO:0005634, GO:0005737, GO:0007276, GO:0007283, GO:0009987, GO:0016020, GO:0016021, GO:0019953, GO:0022414, GO:0030154, GO:0031224, GO:0032501, GO:0032502, GO:0032504, GO:0043226, GO:0043227, GO:0043229, GO:0043231, GO:0044424, GO:0044425, GO:0044464, GO:0044699, GO:0044702, GO:0044703, GO:0044763, GO:0044767, GO:0045444, GO:0045595, GO:0045597, GO:0045598, GO:…	0.170699	-0.260193	0.854263	1
ENSG00000181092	ADIPOQ	chr3	Type II diabetes mellitus, AMPK signaling pathway, Longevity regulating pathway, Adipocytokine signaling pathway, Non-alcoholic fatty liver disease (NAFLD), PPAR signaling pathway	hsa04930, hsa04152, hsa04211, hsa04920, hsa04932, hsa03320	MAPK cascade, urogenital system development, metanephros development, response to hypoxia, cytokine production, regulation of cytokine production, negative regulation of cytokine production, positive regulation of cytokine production, kidney development, regulation of protein phosphorylation, negative regulation of protein phosphorylation, positive regulation of protein phosphorylation, regulatio…	GO:0000165, GO:0001655, GO:0001656, GO:0001666, GO:0001816, GO:0001817, GO:0001818, GO:0001819, GO:0001822, GO:0001932, GO:0001933, GO:0001934, GO:0001959, GO:0001960, GO:0002064, GO:0002376, GO:0002520, GO:0002521, GO:0002573, GO:0002682, GO:0002683, GO:0002761, GO:0002762, GO:0003008, GO:0003013, GO:0003014, GO:0005102, GO:0005125, GO:0005179, GO:0005488, GO:0005515, GO:0005576, GO:0005581, GO:…	72.2842	-2.87371	0.00441928	0.0227283
ENSG00000226482	ADIPOQ-AS1	chr3					2.40925	-2.14405	0.0756806	0.197088
ENSG00000159346	ADIPOR1	chr1	AMPK signaling pathway, Longevity regulating pathway, Adipocytokine signaling pathway, Non-alcoholic fatty liver disease (NAFLD)	hsa04152, hsa04211, hsa04920, hsa04932	regulation of cell growth, signal transducer activity, receptor activity, transmembrane signaling receptor activity, G-protein coupled receptor activity, binding, protein binding, cell, plasma membrane, carbohydrate metabolic process, monosaccharide metabolic process, glucose metabolic process, organic acid metabolic process, regulation of carbohydrate metabolic process, lipid metabolic process, …	GO:0001558, GO:0004871, GO:0004872, GO:0004888, GO:0004930, GO:0005488, GO:0005515, GO:0005623, GO:0005886, GO:0005975, GO:0005996, GO:0006006, GO:0006082, GO:0006109, GO:0006629, GO:0006631, GO:0007154, GO:0007165, GO:0007166, GO:0007167, GO:0007169, GO:0007186, GO:0007259, GO:0008152, GO:0008286, GO:0009719, GO:0009725, GO:0009755, GO:0009966, GO:0009967, GO:0009987, GO:0010033, GO:0010243, GO:…	193.949	-0.226297	0.000116047	0.00113904
ENSG00000258805	ADIPOR1P2	chr14					0.101302	0.146804	0.932918	1
ENSG00000006831	ADIPOR2	chr12	AMPK signaling pathway, Longevity regulating pathway, Adipocytokine signaling pathway, Non-alcoholic fatty liver disease (NAFLD)	hsa04152, hsa04211, hsa04920, hsa04932	reproduction, angiogenesis, regulation of cell growth, blood vessel development, vasculature development, signal transducer activity, receptor activity, transmembrane signaling receptor activity, G-protein coupled receptor activity, binding, protein binding, cell, plasma membrane, organic acid metabolic process, lipid metabolic process, fatty acid metabolic process, transport, response to stress,…	GO:0000003, GO:0001525, GO:0001558, GO:0001568, GO:0001944, GO:0004871, GO:0004872, GO:0004888, GO:0004930, GO:0005488, GO:0005515, GO:0005623, GO:0005886, GO:0006082, GO:0006629, GO:0006631, GO:0006810, GO:0006950, GO:0007154, GO:0007165, GO:0007166, GO:0007186, GO:0007275, GO:0007507, GO:0007565, GO:0007584, GO:0008152, GO:0008643, GO:0008645, GO:0009605, GO:0009611, GO:0009653, GO:0009719, GO:…	203.313	-0.403357	6.86605e-14	6.38176e-12
ENSG00000148671	ADIRF	chr10			extracellular region, intracellular, cell, nucleus, nucleoplasm, cytoplasm, nucleobase-containing compound metabolic process, transcription, DNA-templated, regulation of transcription, DNA-templated, regulation of transcription from RNA polymerase II promoter, transcription from RNA polymerase II promoter, cellular aromatic compound metabolic process, nitrogen compound metabolic process, metaboli…	GO:0005576, GO:0005622, GO:0005623, GO:0005634, GO:0005654, GO:0005737, GO:0006139, GO:0006351, GO:0006355, GO:0006357, GO:0006366, GO:0006725, GO:0006807, GO:0008152, GO:0009058, GO:0009059, GO:0009314, GO:0009628, GO:0009889, GO:0009891, GO:0009893, GO:0009987, GO:0010467, GO:0010468, GO:0010556, GO:0010557, GO:0010604, GO:0010628, GO:0016070, GO:0018130, GO:0019219, GO:0019222, GO:0019438, GO:…	16.7345	-0.244395	0.177341	0.355529
ENSG00000272734	ADIRF-AS1	chr10					20.962	-0.0535619	0.748321	0.861615
ENSG00000156110	ADK	chr10	Metabolic pathways, Purine metabolism	hsa01100, hsa00230	nucleotide binding, cell activation, nucleoside binding, purine nucleoside binding, immune system process, regulation of immune system process, positive regulation of immune system process, regulation of leukocyte activation, positive regulation of leukocyte activation, system process, muscle system process, cardiac muscle hypertrophy, nucleic acid binding, RNA binding, catalytic activity, adenos…	GO:0000166, GO:0001775, GO:0001882, GO:0001883, GO:0002376, GO:0002682, GO:0002684, GO:0002694, GO:0002696, GO:0003008, GO:0003012, GO:0003300, GO:0003676, GO:0003723, GO:0003824, GO:0004001, GO:0005488, GO:0005524, GO:0005622, GO:0005623, GO:0005634, GO:0005654, GO:0005737, GO:0005829, GO:0006139, GO:0006163, GO:0006164, GO:0006166, GO:0006167, GO:0006175, GO:0006725, GO:0006753, GO:0006793, GO:…	100.98	0.0348439	0.602179	0.764919
ENSG00000148926	ADM	chr11			reproduction, angiogenesis, blood vessel development, vasculogenesis, G-protein coupled receptor binding, response to hypoxia, in utero embryonic development, morphogenesis of a branching structure, embryonic epithelial tube formation, neural tube formation, neural tube closure, placenta development, embryonic placenta development, vasculature development, morphogenesis of an epithelium, regulati…	GO:0000003, GO:0001525, GO:0001568, GO:0001570, GO:0001664, GO:0001666, GO:0001701, GO:0001763, GO:0001838, GO:0001841, GO:0001843, GO:0001890, GO:0001892, GO:0001944, GO:0002009, GO:0002026, GO:0002027, GO:0002029, GO:0002031, GO:0002237, GO:0002376, GO:0003006, GO:0003008, GO:0003013, GO:0003015, GO:0003018, GO:0005102, GO:0005179, GO:0005488, GO:0005515, GO:0005576, GO:0005615, GO:0005622, GO:…	49.8157	-0.974199	3.12148e-10	1.36716e-08
ENSG00000128165	ADM2	chr22			angiogenesis, blood vessel development, vasculature development, system process, circulatory system process, receptor binding, hormone activity, binding, protein binding, extracellular region, cellular protein modification process, protein phosphorylation, phosphorus metabolic process, phosphate-containing compound metabolic process, cell communication, signal transduction, G-protein coupled rece…	GO:0001525, GO:0001568, GO:0001944, GO:0003008, GO:0003013, GO:0005102, GO:0005179, GO:0005488, GO:0005515, GO:0005576, GO:0006464, GO:0006468, GO:0006793, GO:0006796, GO:0007154, GO:0007165, GO:0007186, GO:0007187, GO:0007188, GO:0007189, GO:0007275, GO:0007586, GO:0007610, GO:0007631, GO:0008015, GO:0008152, GO:0008217, GO:0009653, GO:0009893, GO:0009987, GO:0010467, GO:0010468, GO:0010604, GO:…	0.141057	-0.123011	0.924246	1
ENSG00000224420	ADM5	chr19			extracellular region	GO:0005576	0.931036	0.461369	0.407478	0.60351
ENSG00000101126	ADNP	chr20			reproduction, cell morphogenesis, cell morphogenesis involved in differentiation, regulation of cell growth, regulation of protein phosphorylation, positive regulation of protein phosphorylation, system process, nucleic acid binding, DNA binding, chromatin binding, binding, copper ion binding, protein binding, extracellular region, extracellular space, intracellular, cell, nucleus, cytoplasm, car…	GO:0000003, GO:0000902, GO:0000904, GO:0001558, GO:0001932, GO:0001934, GO:0003008, GO:0003676, GO:0003677, GO:0003682, GO:0005488, GO:0005507, GO:0005515, GO:0005576, GO:0005615, GO:0005622, GO:0005623, GO:0005634, GO:0005737, GO:0005975, GO:0006109, GO:0006139, GO:0006140, GO:0006163, GO:0006164, GO:0006182, GO:0006351, GO:0006355, GO:0006464, GO:0006468, GO:0006471, GO:0006486, GO:0006725, GO:…	333.766	0.0653325	0.0526551	0.151388
ENSG00000259456	ADNP-AS1	chr20					4.01857	0.364424	0.115525	0.265478
ENSG00000101544	ADNP2	chr18			response to acid chemical, regulation of cell growth, nucleic acid binding, DNA binding, binding, protein binding, intracellular, cell, nucleus, nucleobase-containing compound metabolic process, transcription, DNA-templated, regulation of transcription, DNA-templated, cellular aromatic compound metabolic process, nitrogen compound metabolic process, response to stress, response to oxidative stres…	GO:0001101, GO:0001558, GO:0003676, GO:0003677, GO:0005488, GO:0005515, GO:0005622, GO:0005623, GO:0005634, GO:0006139, GO:0006351, GO:0006355, GO:0006725, GO:0006807, GO:0006950, GO:0006979, GO:0007275, GO:0007399, GO:0008152, GO:0008219, GO:0009058, GO:0009059, GO:0009889, GO:0009987, GO:0010033, GO:0010467, GO:0010468, GO:0010556, GO:0010941, GO:0016043, GO:0016049, GO:0016070, GO:0018130, GO:…	87.3774	-0.0819761	0.251855	0.448725
ENSG00000181915	ADO	chr10	Metabolic pathways, Taurine and hypotaurine metabolism	hsa01100, hsa00430	sulfur amino acid metabolic process, sulfur amino acid catabolic process, catalytic activity, binding, intracellular, cell, cytoplasm, mitochondrion, cytosol, organic acid metabolic process, sulfur compound metabolic process, nitrogen compound metabolic process, metabolic process, catabolic process, cellular process, organic acid catabolic process, oxidoreductase activity, oxidoreductase activity…	GO:0000096, GO:0000098, GO:0003824, GO:0005488, GO:0005622, GO:0005623, GO:0005737, GO:0005739, GO:0005829, GO:0006082, GO:0006790, GO:0006807, GO:0008152, GO:0009056, GO:0009987, GO:0016054, GO:0016491, GO:0016701, GO:0016702, GO:0043167, GO:0043169, GO:0043226, GO:0043227, GO:0043229, GO:0043231, GO:0044237, GO:0044248, GO:0044273, GO:0044281, GO:0044282, GO:0044424, GO:0044444, GO:0044464, GO:…	112.283	-0.343645	4.37844e-06	6.83486e-05
ENSG00000163485	ADORA1	chr1	cAMP signaling pathway, Neuroactive ligand-receptor interaction, cGMP-PKG signaling pathway, Regulation of lipolysis in adipocytes, Sphingolipid signaling pathway, Morphine addiction, Renin secretion	hsa04024, hsa04080, hsa04022, hsa04923, hsa04071, hsa05032, hsa04924	MAPK cascade, activation of MAPKK activity, G-protein coupled adenosine receptor activity, temperature homeostasis, G-protein coupled receptor binding, response to hypoxia, nucleoside binding, purine nucleoside binding, regulation of protein phosphorylation, positive regulation of protein phosphorylation, adenosine receptor signaling pathway, renal system process involved in regulation of blood v…	GO:0000165, GO:0000186, GO:0001609, GO:0001659, GO:0001664, GO:0001666, GO:0001882, GO:0001883, GO:0001932, GO:0001934, GO:0001973, GO:0001977, GO:0002087, GO:0002376, GO:0002526, GO:0002673, GO:0002674, GO:0002682, GO:0002683, GO:0002685, GO:0002686, GO:0002790, GO:0002791, GO:0002793, GO:0003008, GO:0003012, GO:0003013, GO:0003014, GO:0003015, GO:0003016, GO:0003018, GO:0003071, GO:0003073, GO:…	32.9375	0.138051	0.245431	0.441179
ENSG00000128271	ADORA2A	chr22	cAMP signaling pathway, Neuroactive ligand-receptor interaction, Calcium signaling pathway, Rap1 signaling pathway, Vascular smooth muscle contraction, Parkinson's disease, Alcoholism	hsa04024, hsa04080, hsa04020, hsa04015, hsa04270, hsa05012, hsa05034	G-protein coupled adenosine receptor activity, adenosine receptor signaling pathway, system process, circulatory system process, signal transducer activity, receptor activity, transmembrane signaling receptor activity, G-protein coupled receptor activity, binding, protein binding, cell, plasma membrane, integral component of plasma membrane, nucleobase-containing compound metabolic process, regul…	GO:0001609, GO:0001973, GO:0003008, GO:0003013, GO:0004871, GO:0004872, GO:0004888, GO:0004930, GO:0005488, GO:0005515, GO:0005623, GO:0005886, GO:0005887, GO:0006139, GO:0006140, GO:0006163, GO:0006164, GO:0006171, GO:0006725, GO:0006753, GO:0006793, GO:0006796, GO:0006807, GO:0006810, GO:0006897, GO:0006909, GO:0006915, GO:0006950, GO:0006952, GO:0006954, GO:0006968, GO:0007154, GO:0007165, GO:…	3.85911	0.658889	0.0211236	0.0765139
ENSG00000178803	ADORA2A-AS1	chr22					1.5541	0.38703	0.354465	0.556323
ENSG00000170425	ADORA2B	chr17	Neuroactive ligand-receptor interaction, Calcium signaling pathway, Rap1 signaling pathway, Vascular smooth muscle contraction, Alcoholism	hsa04080, hsa04020, hsa04015, hsa04270, hsa05034	MAPK cascade, activation of MAPK activity, G-protein coupled adenosine receptor activity, cell activation, cytokine production, regulation of cytokine production, positive regulation of cytokine production, regulation of protein phosphorylation, positive regulation of protein phosphorylation, adenosine receptor signaling pathway, immune effector process, cell activation involved in immune respons…	GO:0000165, GO:0000187, GO:0001609, GO:0001775, GO:0001816, GO:0001817, GO:0001819, GO:0001932, GO:0001934, GO:0001973, GO:0002252, GO:0002263, GO:0002274, GO:0002275, GO:0002279, GO:0002366, GO:0002376, GO:0002443, GO:0002444, GO:0002448, GO:0002544, GO:0002545, GO:0002676, GO:0002678, GO:0002682, GO:0002684, GO:0002694, GO:0002696, GO:0002697, GO:0002699, GO:0002703, GO:0002705, GO:0002880, GO:…	3.65145	0.837832	0.00155439	0.0097558
ENSG00000282608	ADORA3	chr1	Neuroactive ligand-receptor interaction, cGMP-PKG signaling pathway, Sphingolipid signaling pathway	hsa04080, hsa04022, hsa04071	G-protein coupled adenosine receptor activity, adenosine receptor signaling pathway, signal transducer activity, receptor activity, transmembrane signaling receptor activity, G-protein coupled receptor activity, cell, plasma membrane, cell communication, signal transduction, cell surface receptor signaling pathway, G-protein coupled receptor signaling pathway, cellular process, membrane, integral…	GO:0001609, GO:0001973, GO:0004871, GO:0004872, GO:0004888, GO:0004930, GO:0005623, GO:0005886, GO:0007154, GO:0007165, GO:0007166, GO:0007186, GO:0009987, GO:0016020, GO:0016021, GO:0023052, GO:0031224, GO:0035586, GO:0035587, GO:0035588, GO:0038023, GO:0044425, GO:0044464, GO:0044699, GO:0044700, GO:0044763, GO:0050789, GO:0050794, GO:0050896, GO:0051716, GO:0060089, GO:0065007, GO:0071944, GO:…	1.52078	-1.68773	7.085e-05	0.000751455
ENSG00000159322	ADPGK	chr15	Metabolic pathways, Carbon metabolism, Glycolysis / Gluconeogenesis	hsa01100, hsa01200, hsa00010	catalytic activity, binding, extracellular region, intracellular, cell, cytoplasm, endoplasmic reticulum, carbohydrate metabolic process, monosaccharide metabolic process, glucose metabolic process, organic acid metabolic process, pyruvate metabolic process, generation of precursor metabolites and energy, glycolytic process, nucleobase-containing compound metabolic process, purine nucleotide meta…	GO:0003824, GO:0005488, GO:0005576, GO:0005622, GO:0005623, GO:0005737, GO:0005783, GO:0005975, GO:0005996, GO:0006006, GO:0006082, GO:0006090, GO:0006091, GO:0006096, GO:0006139, GO:0006163, GO:0006165, GO:0006725, GO:0006732, GO:0006733, GO:0006753, GO:0006757, GO:0006793, GO:0006796, GO:0006807, GO:0008152, GO:0009056, GO:0009116, GO:0009117, GO:0009119, GO:0009123, GO:0009126, GO:0009132, GO:…	75.6534	0.0245668	0.736	0.853642
ENSG00000260898	ADPGK-AS1	chr15					0.752387	0.643209	0.270354	0.470901
ENSG00000144843	ADPRH	chr3			magnesium ion binding, catalytic activity, ADP-ribosylarginine hydrolase activity, binding, protein binding, intracellular, cell, cellular protein modification process, metabolic process, cellular process, hydrolase activity, hydrolase activity, acting on glycosyl bonds, hydrolase activity, hydrolyzing N-glycosyl compounds, protein metabolic process, protein modification process, ion binding, cat…	GO:0000287, GO:0003824, GO:0003875, GO:0005488, GO:0005515, GO:0005622, GO:0005623, GO:0006464, GO:0008152, GO:0009987, GO:0016787, GO:0016798, GO:0016799, GO:0019538, GO:0036211, GO:0043167, GO:0043169, GO:0043170, GO:0043412, GO:0044237, GO:0044238, GO:0044260, GO:0044267, GO:0044464, GO:0046872, GO:0051725, GO:0071704	45.5086	-0.00153999	0.985333	0.992712
ENSG00000153531	ADPRHL1	chr13			magnesium ion binding, catalytic activity, ADP-ribosylarginine hydrolase activity, GTPase activator activity, binding, protein binding, intracellular, cell, cellular protein modification process, transport, intracellular protein transport, vesicle fusion, organelle organization, enzyme activator activity, protein localization, metabolic process, cellular process, endomembrane system, protein tran…	GO:0000287, GO:0003824, GO:0003875, GO:0005096, GO:0005488, GO:0005515, GO:0005622, GO:0005623, GO:0006464, GO:0006810, GO:0006886, GO:0006906, GO:0006996, GO:0008047, GO:0008104, GO:0008152, GO:0009987, GO:0012505, GO:0015031, GO:0016043, GO:0016050, GO:0016192, GO:0016787, GO:0016798, GO:0016799, GO:0017016, GO:0017137, GO:0019538, GO:0019899, GO:0030234, GO:0030695, GO:0031267, GO:0031338, GO:…	1198.95	-0.376175	0.000341987	0.00282403
ENSG00000170222	ADPRM	chr17	Purine metabolism, Glycerophospholipid metabolism	hsa00230, hsa00564	catalytic activity, binding, intracellular, cell, cytoplasm, cytosol, nucleobase-containing compound metabolic process, cellular aromatic compound metabolic process, nitrogen compound metabolic process, metabolic process, catabolic process, cellular process, pyrophosphatase activity, hydrolase activity, hydrolase activity, acting on acid anhydrides, hydrolase activity, acting on acid anhydrides, …	GO:0003824, GO:0005488, GO:0005622, GO:0005623, GO:0005737, GO:0005829, GO:0006139, GO:0006725, GO:0006807, GO:0008152, GO:0009056, GO:0009987, GO:0016462, GO:0016787, GO:0016817, GO:0016818, GO:0019439, GO:0034641, GO:0034655, GO:0034656, GO:0043167, GO:0043169, GO:0044237, GO:0044238, GO:0044248, GO:0044270, GO:0044281, GO:0044282, GO:0044424, GO:0044444, GO:0044464, GO:0044699, GO:0044710, GO:…	24.2194	0.0368506	0.77323	0.875922
ENSG00000116863	ADPRS	chr1			response to reactive oxygen species, response to superoxide, response to oxygen radical, catalytic activity, hydrolase activity, hydrolyzing O-glycosyl compounds, poly(ADP-ribose) glycohydrolase activity, binding, intracellular, cell, nucleus, nucleoplasm, cytoplasm, mitochondrion, mitochondrial matrix, response to stress, response to oxidative stress, cellular process, response to inorganic subs…	GO:0000302, GO:0000303, GO:0000305, GO:0003824, GO:0004553, GO:0004649, GO:0005488, GO:0005622, GO:0005623, GO:0005634, GO:0005654, GO:0005737, GO:0005739, GO:0005759, GO:0006950, GO:0006979, GO:0009987, GO:0010035, GO:0016787, GO:0016798, GO:0031974, GO:0031981, GO:0033554, GO:0034599, GO:0034614, GO:0042221, GO:0043167, GO:0043169, GO:0043226, GO:0043227, GO:0043229, GO:0043231, GO:0043233, GO:…	21.9775	0.328839	0.00510834	0.0254497
ENSG00000120907	ADRA1A	chr8	Neuroactive ligand-receptor interaction, Calcium signaling pathway, cGMP-PKG signaling pathway, AMPK signaling pathway, Adrenergic signaling in cardiomyocytes, Vascular smooth muscle contraction, Salivary secretion	hsa04080, hsa04020, hsa04022, hsa04152, hsa04261, hsa04270, hsa04970	MAPK cascade, action potential, regulation of protein phosphorylation, positive regulation of protein phosphorylation, neurological system process involved in regulation of systemic arterial blood pressure, regulation of systemic arterial blood pressure by carotid sinus baroreceptor feedback, baroreceptor response to increased systemic arterial blood pressure, negative regulation of heart rate in…	GO:0000165, GO:0001508, GO:0001932, GO:0001934, GO:0001976, GO:0001978, GO:0001983, GO:0001985, GO:0001993, GO:0001994, GO:0001996, GO:0001997, GO:0002026, GO:0002027, GO:0003008, GO:0003012, GO:0003013, GO:0003014, GO:0003015, GO:0003018, GO:0003025, GO:0003044, GO:0003057, GO:0003073, GO:0003084, GO:0003085, GO:0003099, GO:0003321, GO:0004871, GO:0004872, GO:0004888, GO:0004930, GO:0004935, GO:…	310.652	0.255795	0.0156213	0.0604347
ENSG00000170214	ADRA1B	chr5	Neuroactive ligand-receptor interaction, Calcium signaling pathway, cGMP-PKG signaling pathway, Adrenergic signaling in cardiomyocytes, Vascular smooth muscle contraction, Salivary secretion	hsa04080, hsa04020, hsa04022, hsa04261, hsa04270, hsa04970	MAPK cascade, regulation of protein phosphorylation, positive regulation of protein phosphorylation, regulation of systemic arterial blood pressure by norepinephrine-epinephrine, norepinephrine-epinephrine vasoconstriction involved in regulation of systemic arterial blood pressure, system process, muscle system process, circulatory system process, heart process, vascular process in circulatory sy…	GO:0000165, GO:0001932, GO:0001934, GO:0001993, GO:0001994, GO:0003008, GO:0003012, GO:0003013, GO:0003015, GO:0003018, GO:0003044, GO:0003073, GO:0003321, GO:0004871, GO:0004872, GO:0004888, GO:0004930, GO:0004935, GO:0004936, GO:0004937, GO:0005488, GO:0005515, GO:0005622, GO:0005623, GO:0005634, GO:0005635, GO:0005886, GO:0005887, GO:0006464, GO:0006468, GO:0006793, GO:0006796, GO:0006873, GO:…	7.30319	0.426283	0.0515209	0.149065
ENSG00000171873	ADRA1D	chr20	Neuroactive ligand-receptor interaction, Calcium signaling pathway, cGMP-PKG signaling pathway, Adrenergic signaling in cardiomyocytes, Vascular smooth muscle contraction, Salivary secretion	hsa04080, hsa04020, hsa04022, hsa04261, hsa04270, hsa04970	regulation of systemic arterial blood pressure by norepinephrine-epinephrine, norepinephrine-epinephrine vasoconstriction involved in regulation of systemic arterial blood pressure, system process, muscle system process, circulatory system process, vascular process in circulatory system, regulation of systemic arterial blood pressure mediated by a chemical signal, regulation of systemic arterial …	GO:0001993, GO:0001994, GO:0003008, GO:0003012, GO:0003013, GO:0003018, GO:0003044, GO:0003073, GO:0003321, GO:0004871, GO:0004872, GO:0004888, GO:0004930, GO:0004935, GO:0004936, GO:0004937, GO:0005488, GO:0005515, GO:0005623, GO:0005886, GO:0005887, GO:0006139, GO:0006259, GO:0006725, GO:0006807, GO:0006873, GO:0006874, GO:0006875, GO:0006936, GO:0006937, GO:0006939, GO:0006940, GO:0007154, GO:…	0.376729	-0.165916	0.823875	1
ENSG00000150594	ADRA2A	chr10	Neuroactive ligand-receptor interaction, cGMP-PKG signaling pathway	hsa04080, hsa04022	reproduction, MAPK cascade, activation of MAPK activity, G-protein coupled receptor binding, cellular glucose homeostasis, cell activation, cytokine production, regulation of cytokine production, positive regulation of cytokine production, regulation of protein phosphorylation, positive regulation of protein phosphorylation, acute inflammatory response, peptide secretion, regulation of peptide se…	GO:0000003, GO:0000165, GO:0000187, GO:0001664, GO:0001678, GO:0001775, GO:0001816, GO:0001817, GO:0001819, GO:0001932, GO:0001934, GO:0002526, GO:0002790, GO:0002791, GO:0002792, GO:0003008, GO:0003012, GO:0003013, GO:0003018, GO:0004871, GO:0004872, GO:0004888, GO:0004930, GO:0004935, GO:0004936, GO:0004938, GO:0005102, GO:0005488, GO:0005515, GO:0005622, GO:0005623, GO:0005737, GO:0005886, GO:…	3.1694	0.314129	0.405524	0.601421
ENSG00000274286	ADRA2B	chr2	Neuroactive ligand-receptor interaction, cGMP-PKG signaling pathway	hsa04080, hsa04022	reproduction, MAPK cascade, activation of MAPK activity, cell activation, regulation of protein phosphorylation, positive regulation of protein phosphorylation, system process, muscle system process, circulatory system process, vascular process in circulatory system, regulation of vascular smooth muscle contraction, signal transducer activity, receptor activity, transmembrane signaling receptor a…	GO:0000003, GO:0000165, GO:0000187, GO:0001775, GO:0001932, GO:0001934, GO:0003008, GO:0003012, GO:0003013, GO:0003018, GO:0003056, GO:0004871, GO:0004872, GO:0004888, GO:0004930, GO:0004935, GO:0004936, GO:0004938, GO:0005488, GO:0005515, GO:0005623, GO:0005886, GO:0005887, GO:0006464, GO:0006468, GO:0006793, GO:0006796, GO:0006810, GO:0006936, GO:0006937, GO:0006939, GO:0006940, GO:0006950, GO:…	42.7291	-0.686484	7.4198e-06	0.000108002
ENSG00000184160	ADRA2C	chr4	Neuroactive ligand-receptor interaction, cGMP-PKG signaling pathway	hsa04080, hsa04022	reproduction, MAPK cascade, activation of MAPK activity, G-protein coupled receptor binding, cell activation, regulation of protein phosphorylation, positive regulation of protein phosphorylation, peptide secretion, regulation of peptide secretion, system process, muscle system process, circulatory system process, vascular process in circulatory system, signal transducer activity, receptor activi…	GO:0000003, GO:0000165, GO:0000187, GO:0001664, GO:0001775, GO:0001932, GO:0001934, GO:0002790, GO:0002791, GO:0003008, GO:0003012, GO:0003013, GO:0003018, GO:0004871, GO:0004872, GO:0004888, GO:0004930, GO:0004935, GO:0004936, GO:0004938, GO:0005102, GO:0005488, GO:0005515, GO:0005622, GO:0005623, GO:0005737, GO:0005768, GO:0005773, GO:0005886, GO:0005887, GO:0006464, GO:0006468, GO:0006793, GO:…	8.27375	-0.541485	0.022056	0.0791612
ENSG00000043591	ADRB1	chr10	cAMP signaling pathway, Neuroactive ligand-receptor interaction, Calcium signaling pathway, cGMP-PKG signaling pathway, Regulation of lipolysis in adipocytes, Endocytosis, Dilated cardiomyopathy, Adrenergic signaling in cardiomyocytes, Gap junction, Salivary secretion, Renin secretion	hsa04024, hsa04080, hsa04020, hsa04022, hsa04923, hsa04144, hsa05414, hsa04261, hsa04540, hsa04970, hsa04924	temperature homeostasis, G-protein coupled receptor binding, regulation of systemic arterial blood pressure by norepinephrine-epinephrine, positive regulation of heart rate by epinephrine-norepinephrine, positive regulation of the force of heart contraction by epinephrine-norepinephrine, response to dietary excess, diet induced thermogenesis, vasodilation by norepinephrine-epinephrine involved in…	GO:0001659, GO:0001664, GO:0001993, GO:0001996, GO:0001997, GO:0002021, GO:0002024, GO:0002025, GO:0002026, GO:0002027, GO:0003008, GO:0003013, GO:0003015, GO:0003018, GO:0003044, GO:0003057, GO:0003073, GO:0003085, GO:0003099, GO:0003321, GO:0004871, GO:0004872, GO:0004888, GO:0004930, GO:0004935, GO:0004939, GO:0004940, GO:0005057, GO:0005085, GO:0005088, GO:0005102, GO:0005488, GO:0005515, GO:…	163.241	0.166142	0.200855	0.386783
ENSG00000169252	ADRB2	chr5	cAMP signaling pathway, Neuroactive ligand-receptor interaction, Calcium signaling pathway, cGMP-PKG signaling pathway, Regulation of lipolysis in adipocytes, Endocytosis, Adrenergic signaling in cardiomyocytes, Salivary secretion, Renin secretion	hsa04024, hsa04080, hsa04020, hsa04022, hsa04923, hsa04144, hsa04261, hsa04970, hsa04924	reproduction, MAPK cascade, lytic vacuole, mitophagy, macromitophagy, ossification, angiogenesis, blood vessel development, temperature homeostasis, G-protein coupled receptor binding, response to hypoxia, cell activation, liver development, tissue homeostasis, regulation of protein phosphorylation, positive regulation of protein phosphorylation, vasculature development, G-protein alpha-subunit b…	GO:0000003, GO:0000165, GO:0000323, GO:0000422, GO:0000423, GO:0001503, GO:0001525, GO:0001568, GO:0001659, GO:0001664, GO:0001666, GO:0001775, GO:0001889, GO:0001894, GO:0001932, GO:0001934, GO:0001944, GO:0001965, GO:0001993, GO:0001997, GO:0002021, GO:0002024, GO:0002025, GO:0002026, GO:0002028, GO:0002029, GO:0002032, GO:0002086, GO:0003008, GO:0003009, GO:0003011, GO:0003012, GO:0003013, GO:…	35.8845	-0.0658027	0.480035	0.668171
ENSG00000130706	ADRM1	chr20			proteasome complex, protease binding, binding, protein binding, intracellular, cell, nucleus, nucleoplasm, cytoplasm, plasma membrane, integral component of plasma membrane, nucleobase-containing compound metabolic process, transcription, DNA-templated, DNA-templated transcription, elongation, transcription from RNA polymerase II promoter, transcription elongation from RNA polymerase II promoter,…	GO:0000502, GO:0002020, GO:0005488, GO:0005515, GO:0005622, GO:0005623, GO:0005634, GO:0005654, GO:0005737, GO:0005886, GO:0005887, GO:0006139, GO:0006351, GO:0006354, GO:0006366, GO:0006368, GO:0006461, GO:0006508, GO:0006725, GO:0006807, GO:0008047, GO:0008152, GO:0009058, GO:0009059, GO:0009893, GO:0009987, GO:0010467, GO:0010604, GO:0010950, GO:0010952, GO:0016020, GO:0016021, GO:0016043, GO:…	102.584	-0.146857	0.0563365	0.158859
ENSG00000239900	ADSL	chr22	Metabolic pathways, Purine metabolism, Alanine, aspartate and glutamate metabolism	hsa01100, hsa00230, hsa00250	catalytic activity, N6-(1,2-dicarboxyethyl)AMP AMP-lyase (fumarate-forming) activity, intracellular, cell, cytoplasm, cytosol, nucleobase-containing compound metabolic process, purine nucleotide metabolic process, purine nucleotide biosynthetic process, AMP biosynthetic process, IMP biosynthetic process, 'de novo' IMP biosynthetic process, protein complex assembly, cellular aromatic compound meta…	GO:0003824, GO:0004018, GO:0005622, GO:0005623, GO:0005737, GO:0005829, GO:0006139, GO:0006163, GO:0006164, GO:0006167, GO:0006188, GO:0006189, GO:0006461, GO:0006725, GO:0006753, GO:0006793, GO:0006796, GO:0006807, GO:0008152, GO:0009058, GO:0009116, GO:0009117, GO:0009119, GO:0009123, GO:0009124, GO:0009126, GO:0009127, GO:0009150, GO:0009152, GO:0009156, GO:0009161, GO:0009163, GO:0009165, GO:…	51.0454	0.0149689	0.877979	0.938996
ENSG00000185100	ADSS1	chr14	Metabolic pathways, Purine metabolism, Alanine, aspartate and glutamate metabolism	hsa01100, hsa00230, hsa00250	nucleotide binding, magnesium ion binding, nucleoside binding, purine nucleoside binding, immune system process, actin binding, catalytic activity, GTPase activity, adenylosuccinate synthase activity, binding, protein binding, GTP binding, intracellular, cell, cytoplasm, cytosol, organic acid metabolic process, nucleobase-containing compound metabolic process, purine nucleotide metabolic process,…	GO:0000166, GO:0000287, GO:0001882, GO:0001883, GO:0002376, GO:0003779, GO:0003824, GO:0003924, GO:0004019, GO:0005488, GO:0005515, GO:0005525, GO:0005622, GO:0005623, GO:0005737, GO:0005829, GO:0006082, GO:0006139, GO:0006163, GO:0006164, GO:0006167, GO:0006520, GO:0006531, GO:0006541, GO:0006725, GO:0006753, GO:0006793, GO:0006796, GO:0006807, GO:0006950, GO:0008092, GO:0008152, GO:0009058, GO:…	239.469	-0.0391636	0.676675	0.815605
ENSG00000035687	ADSS2	chr1	Metabolic pathways, Purine metabolism, Alanine, aspartate and glutamate metabolism	hsa01100, hsa00230, hsa00250	nucleotide binding, magnesium ion binding, nucleoside binding, purine nucleoside binding, immune system process, catalytic activity, adenylosuccinate synthase activity, binding, protein binding, GTP binding, extracellular region, intracellular, cell, cytoplasm, cytosol, plasma membrane, organic acid metabolic process, nucleobase-containing compound metabolic process, purine nucleotide metabolic p…	GO:0000166, GO:0000287, GO:0001882, GO:0001883, GO:0002376, GO:0003824, GO:0004019, GO:0005488, GO:0005515, GO:0005525, GO:0005576, GO:0005622, GO:0005623, GO:0005737, GO:0005829, GO:0005886, GO:0006082, GO:0006139, GO:0006163, GO:0006164, GO:0006167, GO:0006520, GO:0006531, GO:0006725, GO:0006753, GO:0006793, GO:0006796, GO:0006807, GO:0008152, GO:0009058, GO:0009066, GO:0009116, GO:0009117, GO:…	65.4644	-0.0485738	0.534212	0.711854
ENSG00000111863	ADTRP	chr6			cell, plasma membrane, membrane, integral component of membrane, intrinsic component of membrane, membrane part, cell part, cell periphery	GO:0005623, GO:0005886, GO:0016020, GO:0016021, GO:0031224, GO:0044425, GO:0044464, GO:0071944	0.400986	1.23238	0.122984	1
ENSG00000106624	AEBP1	chr7			negative regulation of transcription from RNA polymerase II promoter, regulatory region DNA binding, transcription regulatory region sequence-specific DNA binding, RNA polymerase II regulatory region sequence-specific DNA binding, RNA polymerase II transcription factor activity, sequence-specific DNA binding, transcription factor activity, protein binding, transcription factor activity, transcrip…	GO:0000122, GO:0000975, GO:0000976, GO:0000977, GO:0000981, GO:0000988, GO:0000989, GO:0001012, GO:0001067, GO:0001071, GO:0001227, GO:0001501, GO:0003676, GO:0003677, GO:0003690, GO:0003700, GO:0003712, GO:0003714, GO:0003824, GO:0004180, GO:0004181, GO:0004185, GO:0005488, GO:0005515, GO:0005516, GO:0005576, GO:0005615, GO:0005622, GO:0005623, GO:0005634, GO:0005737, GO:0006139, GO:0006351, GO:…	174.855	0.10045	0.726415	0.848426
ENSG00000139154	AEBP2	chr12			negative regulation of transcription from RNA polymerase II promoter, regulatory region DNA binding, transcription regulatory region sequence-specific DNA binding, RNA polymerase II regulatory region sequence-specific DNA binding, RNA polymerase II core promoter proximal region sequence-specific DNA binding, RNA polymerase II transcription factor activity, sequence-specific DNA binding, transcrip…	GO:0000122, GO:0000975, GO:0000976, GO:0000977, GO:0000978, GO:0000981, GO:0000982, GO:0000987, GO:0000988, GO:0000989, GO:0001012, GO:0001067, GO:0001071, GO:0001078, GO:0001159, GO:0001227, GO:0003676, GO:0003677, GO:0003690, GO:0003700, GO:0003712, GO:0003714, GO:0005488, GO:0005515, GO:0005622, GO:0005623, GO:0005634, GO:0005654, GO:0006139, GO:0006325, GO:0006351, GO:0006355, GO:0006357, GO:…	119.743	-0.0401931	0.452789	0.64481
ENSG00000181026	AEN	chr15			nucleic acid binding, catalytic activity, nuclease activity, exonuclease activity, binding, protein binding, intracellular, cell, nucleus, nuclear envelope, nucleoplasm, nucleolus, nucleobase-containing compound metabolic process, cellular aromatic compound metabolic process, nitrogen compound metabolic process, apoptotic process, response to stress, cellular response to DNA damage stimulus, cell…	GO:0003676, GO:0003824, GO:0004518, GO:0004527, GO:0005488, GO:0005515, GO:0005622, GO:0005623, GO:0005634, GO:0005635, GO:0005654, GO:0005730, GO:0006139, GO:0006725, GO:0006807, GO:0006915, GO:0006950, GO:0006974, GO:0007154, GO:0007165, GO:0008152, GO:0008219, GO:0008630, GO:0009314, GO:0009628, GO:0009987, GO:0010212, GO:0012501, GO:0012505, GO:0016020, GO:0016787, GO:0016788, GO:0023052, GO:…	24.0021	-0.002349	0.987723	0.993968
ENSG00000196526	AFAP1	chr4			actin binding, binding, protein binding, intracellular, cell, cytoplasm, cytoskeleton, adherens junction, cell-substrate adherens junction, focal adhesion, organelle organization, cytoskeleton organization, cell communication, signal transduction, cytoskeletal protein binding, regulation of signal transduction, cellular process, regulation of cell communication, cellular component organization, r…	GO:0003779, GO:0005488, GO:0005515, GO:0005622, GO:0005623, GO:0005737, GO:0005856, GO:0005912, GO:0005924, GO:0005925, GO:0006996, GO:0007010, GO:0007154, GO:0007165, GO:0008092, GO:0009966, GO:0009987, GO:0010646, GO:0016043, GO:0023051, GO:0023052, GO:0030054, GO:0030055, GO:0033043, GO:0043226, GO:0043228, GO:0043229, GO:0043232, GO:0044424, GO:0044464, GO:0044699, GO:0044700, GO:0044763, GO:…	77.6507	0.401292	0.00130181	0.00843127
ENSG00000272620	AFAP1-AS1	chr4					3.31264	0.488285	0.17918	0.358295
ENSG00000157510	AFAP1L1	chr5			podosome, binding, protein binding, intracellular, cell, nucleus, cytoplasm, cytoskeleton, plasma membrane, actin cytoskeleton, membrane, cell junction, macromolecular complex, cell projection, organelle, membrane-bounded organelle, non-membrane-bounded organelle, intracellular organelle, intracellular membrane-bounded organelle, intracellular non-membrane-bounded organelle, protein complex, orga…	GO:0002102, GO:0005488, GO:0005515, GO:0005622, GO:0005623, GO:0005634, GO:0005737, GO:0005856, GO:0005886, GO:0015629, GO:0016020, GO:0030054, GO:0032991, GO:0042995, GO:0043226, GO:0043227, GO:0043228, GO:0043229, GO:0043231, GO:0043232, GO:0043234, GO:0044422, GO:0044424, GO:0044430, GO:0044446, GO:0044464, GO:0071437, GO:0071944	320.776	0.00312767	0.949303	0.976091
ENSG00000169129	AFAP1L2	chr10			mitotic cell cycle, cytokine production, regulation of cytokine production, positive regulation of cytokine production, regulation of protein phosphorylation, positive regulation of protein phosphorylation, binding, protein binding, intracellular, cell, cytoplasm, plasma membrane, nucleobase-containing compound metabolic process, transcription, DNA-templated, regulation of transcription, DNA-temp…	GO:0000278, GO:0001816, GO:0001817, GO:0001819, GO:0001932, GO:0001934, GO:0005488, GO:0005515, GO:0005622, GO:0005623, GO:0005737, GO:0005886, GO:0006139, GO:0006351, GO:0006355, GO:0006464, GO:0006468, GO:0006725, GO:0006793, GO:0006796, GO:0006807, GO:0006950, GO:0006952, GO:0006954, GO:0007049, GO:0007154, GO:0007165, GO:0007166, GO:0007167, GO:0007169, GO:0007173, GO:0007346, GO:0008047, GO:…	36.1734	0.365938	0.00741164	0.0340287
ENSG00000130396	AFDN	chr6	cAMP signaling pathway, Tight junction, Leukocyte transendothelial migration, Ras signaling pathway, Rap1 signaling pathway, Adherens junction	hsa04024, hsa04530, hsa04670, hsa04014, hsa04015, hsa04520	endothelial cell development, epithelial cell development, columnar/cuboidal epithelial cell differentiation, endothelium development, binding, protein binding, intracellular, cell, nucleus, nucleoplasm, cytoplasm, cytosol, plasma membrane, cell-cell junction, adherens junction, cell-cell adherens junction, cell communication, cell adhesion, signal transduction, cell-cell signaling, multicellular…	GO:0001885, GO:0002064, GO:0002065, GO:0003158, GO:0005488, GO:0005515, GO:0005622, GO:0005623, GO:0005634, GO:0005654, GO:0005737, GO:0005829, GO:0005886, GO:0005911, GO:0005912, GO:0005913, GO:0007154, GO:0007155, GO:0007165, GO:0007267, GO:0007275, GO:0007399, GO:0007417, GO:0007420, GO:0008022, GO:0008283, GO:0009653, GO:0009887, GO:0009888, GO:0009987, GO:0010001, GO:0014013, GO:0016020, GO:…	836.073	-0.0968362	0.0952291	0.231486
ENSG00000198221	AFDN-DT	chr6					2.43068	0.702943	0.0366929	0.115985
ENSG00000172493	AFF1	chr4	Transcriptional misregulation in cancer	hsa05202	nucleic acid binding transcription factor activity, transcription factor activity, sequence-specific DNA binding, binding, protein binding, intracellular, cell, nucleus, nucleoplasm, nucleobase-containing compound metabolic process, transcription, DNA-templated, regulation of transcription, DNA-templated, cellular aromatic compound metabolic process, nitrogen compound metabolic process, transcrip…	GO:0001071, GO:0003700, GO:0005488, GO:0005515, GO:0005622, GO:0005623, GO:0005634, GO:0005654, GO:0006139, GO:0006351, GO:0006355, GO:0006725, GO:0006807, GO:0008023, GO:0008152, GO:0009058, GO:0009059, GO:0009889, GO:0009987, GO:0010467, GO:0010468, GO:0010556, GO:0016070, GO:0018130, GO:0019219, GO:0019222, GO:0019438, GO:0031323, GO:0031326, GO:0031974, GO:0031981, GO:0032774, GO:0032991, GO:…	713.485	-0.3632	3.20537e-23	1.1479e-20
ENSG00000155966	AFF2	chrX			G-quadruplex RNA binding, system process, nucleic acid binding, RNA binding, binding, intracellular, cell, nucleus, nucleoplasm, nucleobase-containing compound metabolic process, RNA processing, mRNA processing, cellular aromatic compound metabolic process, nitrogen compound metabolic process, multicellular organism development, nervous system development, central nervous system development, brai…	GO:0002151, GO:0003008, GO:0003676, GO:0003723, GO:0005488, GO:0005622, GO:0005623, GO:0005634, GO:0005654, GO:0006139, GO:0006396, GO:0006397, GO:0006725, GO:0006807, GO:0007275, GO:0007399, GO:0007417, GO:0007420, GO:0007610, GO:0007611, GO:0008152, GO:0008380, GO:0009987, GO:0010467, GO:0010468, GO:0016070, GO:0016071, GO:0016604, GO:0016607, GO:0019219, GO:0019222, GO:0031323, GO:0031974, GO:…	6.29032	-0.697039	0.0850632	0.213663
ENSG00000223516	AFF2-IT1	chrX					0.795142	-0.481199	0.445052	0.638155
ENSG00000144218	AFF3	chr2			nucleic acid binding, DNA binding, double-stranded DNA binding, binding, intracellular, cell, nucleus, nucleoplasm, cytoplasm, nucleobase-containing compound metabolic process, transcription, DNA-templated, regulation of transcription, DNA-templated, cellular aromatic compound metabolic process, nitrogen compound metabolic process, multicellular organism development, metabolic process, biosynthet…	GO:0003676, GO:0003677, GO:0003690, GO:0005488, GO:0005622, GO:0005623, GO:0005634, GO:0005654, GO:0005737, GO:0006139, GO:0006351, GO:0006355, GO:0006725, GO:0006807, GO:0007275, GO:0008152, GO:0009058, GO:0009059, GO:0009653, GO:0009790, GO:0009889, GO:0009987, GO:0010033, GO:0010467, GO:0010468, GO:0010556, GO:0016070, GO:0018130, GO:0019219, GO:0019222, GO:0019438, GO:0030326, GO:0031323, GO:…	104.305	0.120943	0.276515	0.477567
ENSG00000072364	AFF4	chr5			reproduction, chromatin, nucleic acid binding transcription factor activity, developmental process involved in reproduction, transcription factor activity, sequence-specific DNA binding, binding, protein binding, intracellular, cell, nucleus, nucleoplasm, chromosome, nucleobase-containing compound metabolic process, transcription, DNA-templated, regulation of transcription, DNA-templated, transcr…	GO:0000003, GO:0000785, GO:0001071, GO:0003006, GO:0003700, GO:0005488, GO:0005515, GO:0005622, GO:0005623, GO:0005634, GO:0005654, GO:0005694, GO:0006139, GO:0006351, GO:0006355, GO:0006366, GO:0006725, GO:0006807, GO:0007276, GO:0007281, GO:0007283, GO:0007286, GO:0008023, GO:0008152, GO:0009058, GO:0009059, GO:0009889, GO:0009987, GO:0010467, GO:0010468, GO:0010556, GO:0016070, GO:0018130, GO:…	598.018	-0.155854	0.000573079	0.0043233
ENSG00000272023	AFF4-DT	chr5					0.159016	-0.29234	0.820791	1
ENSG00000135537	AFG1L	chr6			nucleotide binding, nucleoside binding, purine nucleoside binding, binding, protein binding, ATP binding, intracellular, cell, cytoplasm, mitochondrion, purine nucleotide binding, adenyl nucleotide binding, ribonucleoside binding, purine ribonucleoside binding, ribonucleotide binding, purine ribonucleotide binding, adenyl ribonucleotide binding, purine ribonucleoside triphosphate binding, small m…	GO:0000166, GO:0001882, GO:0001883, GO:0005488, GO:0005515, GO:0005524, GO:0005622, GO:0005623, GO:0005737, GO:0005739, GO:0017076, GO:0030554, GO:0032549, GO:0032550, GO:0032553, GO:0032555, GO:0032559, GO:0035639, GO:0036094, GO:0043226, GO:0043227, GO:0043229, GO:0043231, GO:0044424, GO:0044444, GO:0044464, GO:0097159, GO:0097367, GO:1901265, GO:1901363	53.1383	-0.0958708	0.221906	0.413455
ENSG00000223959	AFG3L1P	chr16					39.6793	0.207044	0.0334643	0.108023
ENSG00000141385	AFG3L2	chr18			nucleotide binding, cell morphogenesis, cell morphogenesis involved in differentiation, nucleoside binding, purine nucleoside binding, catalytic activity, endopeptidase activity, ATP-dependent peptidase activity, metalloendopeptidase activity, binding, protein binding, ATP binding, intracellular, cell, cytoplasm, mitochondrion, mitochondrial envelope, mitochondrial inner membrane, protein complex…	GO:0000166, GO:0000902, GO:0000904, GO:0001882, GO:0001883, GO:0003824, GO:0004175, GO:0004176, GO:0004222, GO:0005488, GO:0005515, GO:0005524, GO:0005622, GO:0005623, GO:0005737, GO:0005739, GO:0005740, GO:0005743, GO:0006461, GO:0006508, GO:0006605, GO:0006626, GO:0006810, GO:0006839, GO:0006886, GO:0006996, GO:0007005, GO:0007006, GO:0007007, GO:0007272, GO:0007275, GO:0007399, GO:0007409, GO:…	505.461	-0.0755438	0.20361	0.39045
ENSG00000253606	AFG3L2P1	chr8					0.690828	-0.364911	0.626493	0.781776
ENSG00000183077	AFMID	chr17	Metabolic pathways, Glyoxylate and dicarboxylate metabolism, Tryptophan metabolism	hsa01100, hsa00630, hsa00380	catalytic activity, arylformamidase activity, intracellular, cell, nucleus, cytoplasm, cytosol, organic acid metabolic process, nucleobase-containing compound metabolic process, tryptophan metabolic process, tryptophan catabolic process, cellular biogenic amine metabolic process, indolalkylamine metabolic process, cellular aromatic compound metabolic process, coenzyme metabolic process, oxidoredu…	GO:0003824, GO:0004061, GO:0005622, GO:0005623, GO:0005634, GO:0005737, GO:0005829, GO:0006082, GO:0006139, GO:0006568, GO:0006569, GO:0006576, GO:0006586, GO:0006725, GO:0006732, GO:0006733, GO:0006753, GO:0006793, GO:0006796, GO:0006807, GO:0008152, GO:0009056, GO:0009058, GO:0009072, GO:0009074, GO:0009108, GO:0009117, GO:0009165, GO:0009308, GO:0009310, GO:0009435, GO:0009987, GO:0016054, GO:…	38.6626	-0.11115	0.186853	0.3685
ENSG00000119844	AFTPH	chr2			binding, protein binding, intracellular, cell, nucleus, nucleoplasm, cytoplasm, Golgi apparatus, Golgi-associated vesicle, cytosol, transport, protein localization, endomembrane system, vesicle membrane, trans-Golgi network transport vesicle membrane, protein transport, membrane, cytoplasmic, membrane-bounded vesicle, membrane coat, clathrin coat, AP-type membrane coat adaptor complex, vesicle co…	GO:0005488, GO:0005515, GO:0005622, GO:0005623, GO:0005634, GO:0005654, GO:0005737, GO:0005794, GO:0005798, GO:0005829, GO:0006810, GO:0008104, GO:0012505, GO:0012506, GO:0012510, GO:0015031, GO:0016020, GO:0016023, GO:0030117, GO:0030118, GO:0030119, GO:0030120, GO:0030121, GO:0030125, GO:0030130, GO:0030131, GO:0030133, GO:0030135, GO:0030136, GO:0030140, GO:0030276, GO:0030658, GO:0030659, GO:…	115.382	0.0335838	0.54687	0.721653
ENSG00000038002	AGA	chr4	Other glycan degradation, Lysosome	hsa00511, hsa04142	lytic vacuole, catalytic activity, N4-(beta-N-acetylglucosaminyl)-L-asparaginase activity, binding, protein binding, extracellular region, extracellular space, intracellular, cell, cytoplasm, lysosome, vacuole, endoplasmic reticulum, cellular protein modification process, proteolysis, protein deglycosylation, metabolic process, peptidase activity, cellular process, gene expression, endomembrane s…	GO:0000323, GO:0003824, GO:0003948, GO:0005488, GO:0005515, GO:0005576, GO:0005615, GO:0005622, GO:0005623, GO:0005737, GO:0005764, GO:0005773, GO:0005783, GO:0006464, GO:0006508, GO:0006517, GO:0008152, GO:0008233, GO:0009987, GO:0010467, GO:0012505, GO:0016787, GO:0016810, GO:0016811, GO:0019538, GO:0031982, GO:0031988, GO:0036211, GO:0043170, GO:0043226, GO:0043227, GO:0043229, GO:0043230, GO:…	26.5416	0.220587	0.0330448	0.106995
ENSG00000157985	AGAP1	chr2	Endocytosis	hsa04144	nucleotide binding, nucleoside binding, purine nucleoside binding, GTPase activator activity, binding, GTP binding, phospholipid binding, intracellular, cell, cytoplasm, transport, cell communication, signal transduction, small GTPase mediated signal transduction, enzyme activator activity, protein localization, lipid binding, cellular process, protein transport, purine nucleotide binding, guanyl…	GO:0000166, GO:0001882, GO:0001883, GO:0005096, GO:0005488, GO:0005525, GO:0005543, GO:0005622, GO:0005623, GO:0005737, GO:0006810, GO:0007154, GO:0007165, GO:0007264, GO:0008047, GO:0008104, GO:0008289, GO:0009987, GO:0015031, GO:0017076, GO:0019001, GO:0023052, GO:0030234, GO:0030695, GO:0032549, GO:0032550, GO:0032553, GO:0032555, GO:0032561, GO:0033036, GO:0035556, GO:0035639, GO:0036094, GO:…	205.217	0.204672	0.00301269	0.0166702
ENSG00000235529	AGAP1-IT1	chr2					4.32972	0.762248	0.00193556	0.0116844
ENSG00000230869	AGAP10P	chr10					0.64663	-0.116601	0.884535	0.942307
ENSG00000265018	AGAP12P	chr10					3.13141	-0.178137	0.75712	0.867275
ENSG00000243289	AGAP13P	chr10					3.37138	0.392727	0.155447	0.324987
ENSG00000279058	AGAP14P	chr10					0.206355	0.260766	0.799917	1
ENSG00000135439	AGAP2	chr12	FoxO signaling pathway, Endocytosis	hsa04068, hsa04144	nucleotide binding, nucleoside binding, purine nucleoside binding, regulation of protein phosphorylation, positive regulation of protein phosphorylation, GTPase activator activity, binding, protein binding, GTP binding, extracellular region, intracellular, cell, nucleus, nucleolus, cytoplasm, mitochondrion, nucleobase-containing compound metabolic process, transcription, DNA-templated, regulation…	GO:0000166, GO:0001882, GO:0001883, GO:0001932, GO:0001934, GO:0005096, GO:0005488, GO:0005515, GO:0005525, GO:0005576, GO:0005622, GO:0005623, GO:0005634, GO:0005730, GO:0005737, GO:0005739, GO:0006139, GO:0006351, GO:0006355, GO:0006357, GO:0006366, GO:0006464, GO:0006468, GO:0006725, GO:0006793, GO:0006796, GO:0006807, GO:0006810, GO:0006915, GO:0007154, GO:0007165, GO:0007166, GO:0007259, GO:…	145.805	-0.13198	0.259938	0.458929
ENSG00000255737	AGAP2-AS1	chr12					7.0911	0.152367	0.444001	0.63733
ENSG00000133612	AGAP3	chr7	Endocytosis	hsa04144	nucleotide binding, nucleoside binding, purine nucleoside binding, GTPase activator activity, binding, GTP binding, intracellular, cell, cytoplasm, cell communication, signal transduction, small GTPase mediated signal transduction, enzyme activator activity, cellular process, membrane, purine nucleotide binding, guanyl nucleotide binding, signaling, enzyme regulator activity, GTPase regulator act…	GO:0000166, GO:0001882, GO:0001883, GO:0005096, GO:0005488, GO:0005525, GO:0005622, GO:0005623, GO:0005737, GO:0007154, GO:0007165, GO:0007264, GO:0008047, GO:0009987, GO:0016020, GO:0017076, GO:0019001, GO:0023052, GO:0030234, GO:0030695, GO:0032549, GO:0032550, GO:0032553, GO:0032555, GO:0032561, GO:0035556, GO:0035639, GO:0036094, GO:0043085, GO:0043087, GO:0043167, GO:0043169, GO:0043547, GO:…	102.999	0.106484	0.191642	0.374524
ENSG00000188234	AGAP4	chr10			GTPase activator activity, binding, enzyme activator activity, enzyme regulator activity, GTPase regulator activity, positive regulation of catalytic activity, regulation of GTPase activity, ion binding, cation binding, positive regulation of GTPase activity, positive regulation of molecular function, metal ion binding, regulation of catalytic activity, regulation of hydrolase activity, positive …	GO:0005096, GO:0005488, GO:0008047, GO:0030234, GO:0030695, GO:0043085, GO:0043087, GO:0043167, GO:0043169, GO:0043547, GO:0044093, GO:0046872, GO:0050790, GO:0051336, GO:0051345, GO:0060589, GO:0065007, GO:0065009, GO:0098772	6.35126	0.314309	0.125301	0.281072
ENSG00000172650	AGAP5	chr10			GTPase activator activity, binding, enzyme activator activity, enzyme regulator activity, GTPase regulator activity, positive regulation of catalytic activity, regulation of GTPase activity, ion binding, cation binding, positive regulation of GTPase activity, positive regulation of molecular function, metal ion binding, regulation of catalytic activity, regulation of hydrolase activity, positive …	GO:0005096, GO:0005488, GO:0008047, GO:0030234, GO:0030695, GO:0043085, GO:0043087, GO:0043167, GO:0043169, GO:0043547, GO:0044093, GO:0046872, GO:0050790, GO:0051336, GO:0051345, GO:0060589, GO:0065007, GO:0065009, GO:0098772	3.00426	0.432835	0.151278	0.319425
ENSG00000204149	AGAP6	chr10			GTPase activator activity, binding, enzyme activator activity, enzyme regulator activity, GTPase regulator activity, positive regulation of catalytic activity, regulation of GTPase activity, ion binding, cation binding, positive regulation of GTPase activity, positive regulation of molecular function, metal ion binding, regulation of catalytic activity, regulation of hydrolase activity, positive …	GO:0005096, GO:0005488, GO:0008047, GO:0030234, GO:0030695, GO:0043085, GO:0043087, GO:0043167, GO:0043169, GO:0043547, GO:0044093, GO:0046872, GO:0050790, GO:0051336, GO:0051345, GO:0060589, GO:0065007, GO:0065009, GO:0098772	4.67166	0.271782	0.215135	0.405116
ENSG00000264204	AGAP7P	chr10					0.503334	0.948599	0.25672	1
ENSG00000204172	AGAP9	chr10			GTPase activator activity, binding, enzyme activator activity, enzyme regulator activity, GTPase regulator activity, positive regulation of catalytic activity, regulation of GTPase activity, ion binding, cation binding, positive regulation of GTPase activity, positive regulation of molecular function, metal ion binding, regulation of catalytic activity, regulation of hydrolase activity, positive …	GO:0005096, GO:0005488, GO:0008047, GO:0030234, GO:0030695, GO:0043085, GO:0043087, GO:0043167, GO:0043169, GO:0043547, GO:0044093, GO:0046872, GO:0050790, GO:0051336, GO:0051345, GO:0060589, GO:0065007, GO:0065009, GO:0098772	12.5683	-0.081234	0.574568	0.744526
ENSG00000273540	AGBL1	chr15					1.38103	2.26745	0.000595614	0.00446825
ENSG00000165923	AGBL2	chr11			catalytic activity, carboxypeptidase activity, metallocarboxypeptidase activity, binding, intracellular, cell, cytoplasm, centrosome, centriole, microtubule organizing center, cytosol, cytoskeleton, cilium, cellular protein modification process, proteolysis, metabolic process, peptidase activity, metalloexopeptidase activity, metallopeptidase activity, exopeptidase activity, zinc ion binding, cel…	GO:0003824, GO:0004180, GO:0004181, GO:0005488, GO:0005622, GO:0005623, GO:0005737, GO:0005813, GO:0005814, GO:0005815, GO:0005829, GO:0005856, GO:0005929, GO:0006464, GO:0006508, GO:0008152, GO:0008233, GO:0008235, GO:0008237, GO:0008238, GO:0008270, GO:0009987, GO:0015630, GO:0016787, GO:0018193, GO:0018200, GO:0019538, GO:0035608, GO:0035610, GO:0036064, GO:0036211, GO:0042995, GO:0043167, GO:…	1.50874	1.01253	0.0302976	0.10015
ENSG00000146856	AGBL3	chr7			catalytic activity, carboxypeptidase activity, metallocarboxypeptidase activity, binding, intracellular, cell, cytoplasm, cytosol, cellular protein modification process, proteolysis, metabolic process, peptidase activity, metalloexopeptidase activity, metallopeptidase activity, exopeptidase activity, zinc ion binding, cellular process, hydrolase activity, peptidyl-amino acid modification, peptidy…	GO:0003824, GO:0004180, GO:0004181, GO:0005488, GO:0005622, GO:0005623, GO:0005737, GO:0005829, GO:0006464, GO:0006508, GO:0008152, GO:0008233, GO:0008235, GO:0008237, GO:0008238, GO:0008270, GO:0009987, GO:0016787, GO:0018193, GO:0018200, GO:0019538, GO:0035608, GO:0035610, GO:0036211, GO:0043167, GO:0043169, GO:0043170, GO:0043412, GO:0044237, GO:0044238, GO:0044260, GO:0044267, GO:0044424, GO:…	17.0203	0.479061	0.000424882	0.00338682
ENSG00000186094	AGBL4	chr1			immune effector process, immune system process, catalytic activity, carboxypeptidase activity, metallocarboxypeptidase activity, binding, protein binding, intracellular, cell, cytoplasm, Golgi apparatus, centrosome, centriole, microtubule organizing center, cytosol, cytoskeleton, cilium, cellular protein modification process, proteolysis, response to stress, defense response, cytoskeletal protein…	GO:0002252, GO:0002376, GO:0003824, GO:0004180, GO:0004181, GO:0005488, GO:0005515, GO:0005622, GO:0005623, GO:0005737, GO:0005794, GO:0005813, GO:0005814, GO:0005815, GO:0005829, GO:0005856, GO:0005929, GO:0006464, GO:0006508, GO:0006950, GO:0006952, GO:0008092, GO:0008152, GO:0008233, GO:0008235, GO:0008237, GO:0008238, GO:0008270, GO:0009605, GO:0009607, GO:0009615, GO:0009987, GO:0012505, GO:…	5.27273	-0.362087	0.244863	0.440425
ENSG00000225623	AGBL4-IT1	chr1					0.498911	-0.7823	0.259973	1
ENSG00000084693	AGBL5	chr2			immune effector process, immune system process, catalytic activity, carboxypeptidase activity, metallocarboxypeptidase activity, binding, protein binding, intracellular, cell, nucleus, cytoplasm, spindle, cytosol, cytoskeleton, cellular protein modification process, proteolysis, response to stress, defense response, cytoskeletal protein binding, metabolic process, peptidase activity, metalloexope…	GO:0002252, GO:0002376, GO:0003824, GO:0004180, GO:0004181, GO:0005488, GO:0005515, GO:0005622, GO:0005623, GO:0005634, GO:0005737, GO:0005819, GO:0005829, GO:0005856, GO:0006464, GO:0006508, GO:0006950, GO:0006952, GO:0008092, GO:0008152, GO:0008233, GO:0008235, GO:0008237, GO:0008238, GO:0008270, GO:0009605, GO:0009607, GO:0009615, GO:0009987, GO:0015630, GO:0015631, GO:0016032, GO:0016787, GO:…	43.9528	0.119944	0.156413	0.326274
ENSG00000204305	AGER	chr6	AGE-RAGE signaling pathway in diabetic complications	hsa04933	response to reactive oxygen species, cell morphogenesis, cell morphogenesis involved in differentiation, response to acid chemical, ameboidal-type cell migration, cellular glucose homeostasis, cell activation, cytokine production, regulation of cytokine production, negative regulation of cytokine production, positive regulation of cytokine production, epithelial to mesenchymal transition, cell ki…	GO:0000302, GO:0000902, GO:0000904, GO:0001101, GO:0001667, GO:0001678, GO:0001775, GO:0001816, GO:0001817, GO:0001818, GO:0001819, GO:0001837, GO:0001906, GO:0001909, GO:0001910, GO:0001913, GO:0001914, GO:0001932, GO:0001933, GO:0001934, GO:0001935, GO:0001936, GO:0001937, GO:0002250, GO:0002252, GO:0002376, GO:0002443, GO:0002449, GO:0002456, GO:0002460, GO:0002520, GO:0002521, GO:0002682, GO:…	14.3766	0.360207	0.00967124	0.0418989
ENSG00000173744	AGFG1	chr2	Influenza A	hsa05164	reproduction, acrosome assembly, developmental process involved in reproduction, nucleic acid binding, DNA binding, RNA binding, GTPase activator activity, binding, protein binding, intracellular, cell, nucleus, nuclear envelope, nuclear pore, cytoplasm, RNA localization, RNA export from nucleus, mRNA export from nucleus, transport, nucleocytoplasmic transport, organelle organization, nucleus org…	GO:0000003, GO:0001675, GO:0003006, GO:0003676, GO:0003677, GO:0003723, GO:0005096, GO:0005488, GO:0005515, GO:0005622, GO:0005623, GO:0005634, GO:0005635, GO:0005643, GO:0005737, GO:0006403, GO:0006405, GO:0006406, GO:0006810, GO:0006913, GO:0006996, GO:0006997, GO:0007010, GO:0007275, GO:0007276, GO:0007281, GO:0007283, GO:0007286, GO:0007289, GO:0008047, GO:0008152, GO:0009653, GO:0009987, GO:…	220.816	-0.0858779	0.127254	0.283885
ENSG00000106351	AGFG2	chr7			GTPase activator activity, binding, enzyme activator activity, membrane, enzyme regulator activity, GTPase regulator activity, positive regulation of catalytic activity, regulation of GTPase activity, ion binding, cation binding, positive regulation of GTPase activity, positive regulation of molecular function, metal ion binding, regulation of catalytic activity, regulation of hydrolase activity,…	GO:0005096, GO:0005488, GO:0008047, GO:0016020, GO:0030234, GO:0030695, GO:0043085, GO:0043087, GO:0043167, GO:0043169, GO:0043547, GO:0044093, GO:0046872, GO:0050790, GO:0051336, GO:0051345, GO:0060589, GO:0065007, GO:0065009, GO:0098772	49.7672	-0.283529	0.000253844	0.00218591
ENSG00000164252	AGGF1	chr5			angiogenesis, blood vessel development, vasculogenesis, endothelial cell proliferation, regulation of endothelial cell proliferation, positive regulation of endothelial cell proliferation, vasculature development, nucleic acid binding, binding, protein binding, extracellular region, intracellular, cell, cytoplasm, nucleobase-containing compound metabolic process, RNA processing, cellular aromatic…	GO:0001525, GO:0001568, GO:0001570, GO:0001935, GO:0001936, GO:0001938, GO:0001944, GO:0003676, GO:0005488, GO:0005515, GO:0005576, GO:0005622, GO:0005623, GO:0005737, GO:0006139, GO:0006396, GO:0006725, GO:0006807, GO:0007155, GO:0007275, GO:0008152, GO:0008283, GO:0008284, GO:0009653, GO:0009987, GO:0010467, GO:0016070, GO:0022603, GO:0022610, GO:0030154, GO:0032501, GO:0032502, GO:0034641, GO:…	63.2255	-0.0349323	0.631221	0.7847
ENSG00000214273	AGGF1P1	chr4					0.188542	0.433397	0.683363	1
ENSG00000233435	AGGF1P2	chr10					0.857524	0.426531	0.411233	0.607224
ENSG00000241532	AGGF1P3	chr3					1.37885	0.33161	0.459606	0.65015
ENSG00000006530	AGK	chr7	Metabolic pathways, Glycerolipid metabolism	hsa01100, hsa00561	nucleotide binding, lipid kinase activity, ceramide kinase activity, nucleoside binding, purine nucleoside binding, catalytic activity, diacylglycerol kinase activity, binding, ATP binding, intracellular, cell, cytoplasm, mitochondrion, mitochondrial envelope, mitochondrial outer membrane, lipid metabolic process, acyl-CoA metabolic process, membrane lipid metabolic process, sphingolipid metaboli…	GO:0000166, GO:0001727, GO:0001729, GO:0001882, GO:0001883, GO:0003824, GO:0004143, GO:0005488, GO:0005524, GO:0005622, GO:0005623, GO:0005737, GO:0005739, GO:0005740, GO:0005741, GO:0006629, GO:0006637, GO:0006643, GO:0006665, GO:0006672, GO:0006732, GO:0006790, GO:0006793, GO:0006796, GO:0006807, GO:0008152, GO:0008610, GO:0009058, GO:0009108, GO:0009987, GO:0016020, GO:0016301, GO:0016310, GO:…	139.002	0.0124648	0.821636	0.90552
ENSG00000261570	AGK-DT	chr7					0.930335	1.43496	0.00663644	0.0311268
ENSG00000226555	AGKP1	chrY					1.41054	-0.820663	0.22026	0.41127
ENSG00000162688	AGL	chr1	Metabolic pathways, Starch and sucrose metabolism	hsa01100, hsa00500	polysaccharide biosynthetic process, polysaccharide catabolic process, pattern binding, catalytic activity, glycogen debranching enzyme activity, 4-alpha-glucanotransferase activity, amylo-alpha-1,6-glucosidase activity, hydrolase activity, hydrolyzing O-glycosyl compounds, binding, protein binding, intracellular, cell, nucleus, cytoplasm, endoplasmic reticulum, cytosol, carbohydrate metabolic pr…	GO:0000271, GO:0000272, GO:0001871, GO:0003824, GO:0004133, GO:0004134, GO:0004135, GO:0004553, GO:0005488, GO:0005515, GO:0005622, GO:0005623, GO:0005634, GO:0005737, GO:0005783, GO:0005829, GO:0005975, GO:0005976, GO:0005977, GO:0005978, GO:0005980, GO:0006073, GO:0006091, GO:0006112, GO:0007584, GO:0008152, GO:0009056, GO:0009057, GO:0009058, GO:0009059, GO:0009250, GO:0009251, GO:0009605, GO:…	629.762	-0.191593	0.00061131	0.00456785
ENSG00000116771	AGMAT	chr1	Metabolic pathways, Arginine and proline metabolism	hsa01100, hsa00330	catalytic activity, binding, extracellular region, intracellular, cell, cytoplasm, mitochondrion, organic acid metabolic process, cellular amino acid metabolic process, arginine metabolic process, cellular biogenic amine metabolic process, polyamine metabolic process, polyamine biosynthetic process, nitrogen compound metabolic process, metabolic process, spermidine metabolic process, spermidine b…	GO:0003824, GO:0005488, GO:0005576, GO:0005622, GO:0005623, GO:0005737, GO:0005739, GO:0006082, GO:0006520, GO:0006525, GO:0006576, GO:0006595, GO:0006596, GO:0006807, GO:0008152, GO:0008216, GO:0008295, GO:0008783, GO:0009058, GO:0009064, GO:0009308, GO:0009309, GO:0009445, GO:0009446, GO:0009987, GO:0016787, GO:0016810, GO:0016813, GO:0019752, GO:0031982, GO:0031988, GO:0033388, GO:0034641, GO:…	0.679094	0.576203	0.384968	0.583612
ENSG00000187546	AGMO	chr7			catalytic activity, monooxygenase activity, binding, iron ion binding, intracellular, cell, cytoplasm, endoplasmic reticulum, endoplasmic reticulum membrane, organic acid metabolic process, lipid metabolic process, fatty acid metabolic process, fatty acid biosynthetic process, neutral lipid metabolic process, acylglycerol metabolic process, triglyceride metabolic process, membrane lipid metabolic…	GO:0003824, GO:0004497, GO:0005488, GO:0005506, GO:0005622, GO:0005623, GO:0005737, GO:0005783, GO:0005789, GO:0006082, GO:0006629, GO:0006631, GO:0006633, GO:0006638, GO:0006639, GO:0006641, GO:0006643, GO:0006662, GO:0008152, GO:0008610, GO:0009058, GO:0009987, GO:0012505, GO:0016020, GO:0016021, GO:0016053, GO:0016491, GO:0016705, GO:0016714, GO:0018904, GO:0019432, GO:0019752, GO:0031224, GO:…	5.29065	-0.295349	0.246732	0.442837
ENSG00000092847	AGO1	chr1			cytoplasmic mRNA processing body, nuclear-transcribed mRNA catabolic process, regulatory region DNA binding, transcription regulatory region sequence-specific DNA binding, RNA polymerase II regulatory region sequence-specific DNA binding, RNA polymerase II core promoter proximal region sequence-specific DNA binding, core promoter proximal region sequence-specific DNA binding, RNA polymerase II co…	GO:0000932, GO:0000956, GO:0000975, GO:0000976, GO:0000977, GO:0000978, GO:0000987, GO:0000993, GO:0001012, GO:0001047, GO:0001067, GO:0001098, GO:0001099, GO:0001159, GO:0003676, GO:0003677, GO:0003690, GO:0003723, GO:0003725, GO:0003727, GO:0005488, GO:0005515, GO:0005622, GO:0005623, GO:0005634, GO:0005654, GO:0005737, GO:0005829, GO:0005844, GO:0006139, GO:0006351, GO:0006355, GO:0006357, GO:…	338.111	0.235195	1.88787e-07	4.3826e-06
ENSG00000123908	AGO2	chr8			nuclear-transcribed mRNA catabolic process, deadenylation-dependent decay, nuclear-transcribed mRNA poly(A) tail shortening, RNA cap binding, RNA 7-methylguanosine cap binding, cytoplasmic mRNA processing body, nuclear-transcribed mRNA catabolic process, regulatory region DNA binding, RNA polymerase II core binding, core promoter binding, regulatory region nucleic acid binding, basal transcriptio…	GO:0000288, GO:0000289, GO:0000339, GO:0000340, GO:0000932, GO:0000956, GO:0000975, GO:0000993, GO:0001047, GO:0001067, GO:0001098, GO:0001099, GO:0003676, GO:0003677, GO:0003723, GO:0003725, GO:0003727, GO:0003729, GO:0003743, GO:0003824, GO:0004518, GO:0004519, GO:0004521, GO:0004540, GO:0005488, GO:0005515, GO:0005622, GO:0005623, GO:0005634, GO:0005654, GO:0005737, GO:0005829, GO:0005844, GO:…	422.913	-0.103169	0.0176848	0.0666555
ENSG00000126070	AGO3	chr1			cytoplasmic mRNA processing body, nucleic acid binding, RNA binding, double-stranded RNA binding, single-stranded RNA binding, binding, protein binding, intracellular, cell, cytoplasm, cytosol, nucleobase-containing compound metabolic process, RNA processing, RNA catabolic process, mRNA catabolic process, translation, regulation of translation, peptide metabolic process, cellular aromatic compoun…	GO:0000932, GO:0003676, GO:0003723, GO:0003725, GO:0003727, GO:0005488, GO:0005515, GO:0005622, GO:0005623, GO:0005737, GO:0005829, GO:0006139, GO:0006396, GO:0006401, GO:0006402, GO:0006412, GO:0006417, GO:0006518, GO:0006725, GO:0006807, GO:0007154, GO:0007165, GO:0007166, GO:0007223, GO:0007267, GO:0008152, GO:0008283, GO:0009056, GO:0009057, GO:0009058, GO:0009059, GO:0009889, GO:0009890, GO:…	317.631	0.0659124	0.102467	0.243895
ENSG00000134698	AGO4	chr1			cytoplasmic mRNA processing body, nucleic acid binding, RNA binding, double-stranded RNA binding, single-stranded RNA binding, binding, protein binding, intracellular, cell, cytoplasm, cytosol, nucleobase-containing compound metabolic process, RNA processing, RNA catabolic process, mRNA catabolic process, translation, regulation of translation, peptide metabolic process, cellular aromatic compoun…	GO:0000932, GO:0003676, GO:0003723, GO:0003725, GO:0003727, GO:0005488, GO:0005515, GO:0005622, GO:0005623, GO:0005737, GO:0005829, GO:0006139, GO:0006396, GO:0006401, GO:0006402, GO:0006412, GO:0006417, GO:0006518, GO:0006725, GO:0006807, GO:0007154, GO:0007165, GO:0007166, GO:0007223, GO:0007267, GO:0008152, GO:0009056, GO:0009057, GO:0009058, GO:0009059, GO:0009889, GO:0009890, GO:0009892, GO:…	244.186	-0.0293894	0.508807	0.691819
ENSG00000204310	AGPAT1	chr6	Metabolic pathways, Phospholipase D signaling pathway, Glycerolipid metabolism, Glycerophospholipid metabolism, Fat digestion and absorption	hsa01100, hsa04072, hsa00561, hsa00564, hsa04975	cytokine production, regulation of cytokine production, positive regulation of cytokine production, regulation of cytokine-mediated signaling pathway, positive regulation of cytokine-mediated signaling pathway, catalytic activity, 1-acylglycerol-3-phosphate O-acyltransferase activity, binding, protein binding, intracellular, cell, cytoplasm, endoplasmic reticulum, endoplasmic reticulum membrane, …	GO:0001816, GO:0001817, GO:0001819, GO:0001959, GO:0001961, GO:0003824, GO:0003841, GO:0005488, GO:0005515, GO:0005622, GO:0005623, GO:0005737, GO:0005783, GO:0005789, GO:0006629, GO:0006638, GO:0006639, GO:0006641, GO:0006644, GO:0006650, GO:0006654, GO:0006793, GO:0006796, GO:0007154, GO:0007165, GO:0007166, GO:0008152, GO:0008374, GO:0008610, GO:0008654, GO:0009058, GO:0009893, GO:0009966, GO:…	133.035	-0.0674802	0.191908	0.374827
ENSG00000169692	AGPAT2	chr9	Metabolic pathways, Phospholipase D signaling pathway, Glycerolipid metabolism, Glycerophospholipid metabolism, Fat digestion and absorption	hsa01100, hsa04072, hsa00561, hsa00564, hsa04975	cytokine production, regulation of cytokine production, positive regulation of cytokine production, regulation of cytokine-mediated signaling pathway, positive regulation of cytokine-mediated signaling pathway, catalytic activity, 1-acylglycerol-3-phosphate O-acyltransferase activity, intracellular, cell, cytoplasm, endoplasmic reticulum, endoplasmic reticulum membrane, lipid metabolic process, n…	GO:0001816, GO:0001817, GO:0001819, GO:0001959, GO:0001961, GO:0003824, GO:0003841, GO:0005622, GO:0005623, GO:0005737, GO:0005783, GO:0005789, GO:0006629, GO:0006638, GO:0006639, GO:0006641, GO:0006644, GO:0006650, GO:0006654, GO:0006793, GO:0006796, GO:0007154, GO:0007165, GO:0007166, GO:0008152, GO:0008374, GO:0008544, GO:0008610, GO:0008654, GO:0009058, GO:0009888, GO:0009966, GO:0009967, GO:…	55.607	-0.428766	0.000497663	0.00385345
ENSG00000160216	AGPAT3	chr21	Metabolic pathways, Phospholipase D signaling pathway, Glycerolipid metabolism, Glycerophospholipid metabolism	hsa01100, hsa04072, hsa00561, hsa00564	Golgi membrane, catalytic activity, 1-acylglycerol-3-phosphate O-acyltransferase activity, intracellular, cell, nucleus, nuclear envelope, cytoplasm, endoplasmic reticulum, endoplasmic reticulum membrane, Golgi apparatus, plasma membrane, lipid metabolic process, neutral lipid metabolic process, acylglycerol metabolic process, triglyceride metabolic process, phospholipid metabolic process, glycer…	GO:0000139, GO:0003824, GO:0003841, GO:0005622, GO:0005623, GO:0005634, GO:0005635, GO:0005737, GO:0005783, GO:0005789, GO:0005794, GO:0005886, GO:0006629, GO:0006638, GO:0006639, GO:0006641, GO:0006644, GO:0006650, GO:0006654, GO:0006793, GO:0006796, GO:0008152, GO:0008374, GO:0008610, GO:0008654, GO:0009058, GO:0009987, GO:0012505, GO:0016020, GO:0016021, GO:0016024, GO:0016411, GO:0016740, GO:…	390.934	-0.136188	0.106903	0.251528
ENSG00000026652	AGPAT4	chr6	Metabolic pathways, Phospholipase D signaling pathway, Glycerolipid metabolism, Glycerophospholipid metabolism	hsa01100, hsa04072, hsa00561, hsa00564	catalytic activity, 1-acylglycerol-3-phosphate O-acyltransferase activity, binding, protein binding, intracellular, cell, cytoplasm, endoplasmic reticulum, endoplasmic reticulum membrane, lipid metabolic process, neutral lipid metabolic process, acylglycerol metabolic process, triglyceride metabolic process, phospholipid metabolic process, glycerophospholipid metabolic process, phosphatidic acid …	GO:0003824, GO:0003841, GO:0005488, GO:0005515, GO:0005622, GO:0005623, GO:0005737, GO:0005783, GO:0005789, GO:0006629, GO:0006638, GO:0006639, GO:0006641, GO:0006644, GO:0006650, GO:0006654, GO:0006793, GO:0006796, GO:0008152, GO:0008374, GO:0008610, GO:0008654, GO:0009058, GO:0009987, GO:0012505, GO:0016020, GO:0016021, GO:0016024, GO:0016411, GO:0016740, GO:0016746, GO:0016747, GO:0019432, GO:…	47.0155	0.043083	0.663962	0.806845
ENSG00000155189	AGPAT5	chr8	Metabolic pathways, Phospholipase D signaling pathway, Glycerolipid metabolism, Glycerophospholipid metabolism	hsa01100, hsa04072, hsa00561, hsa00564	hematopoietic progenitor cell differentiation, immune system process, immune system development, catalytic activity, 1-acylglycerol-3-phosphate O-acyltransferase activity, binding, protein binding, intracellular, cell, nucleus, nuclear envelope, cytoplasm, mitochondrion, mitochondrial envelope, mitochondrial outer membrane, endoplasmic reticulum, endoplasmic reticulum membrane, lipid metabolic pr…	GO:0002244, GO:0002376, GO:0002520, GO:0003824, GO:0003841, GO:0005488, GO:0005515, GO:0005622, GO:0005623, GO:0005634, GO:0005635, GO:0005737, GO:0005739, GO:0005740, GO:0005741, GO:0005783, GO:0005789, GO:0006629, GO:0006638, GO:0006639, GO:0006641, GO:0006644, GO:0006650, GO:0006654, GO:0006793, GO:0006796, GO:0007275, GO:0008152, GO:0008374, GO:0008610, GO:0008654, GO:0009058, GO:0009987, GO:…	36.4872	0.252668	0.0280413	0.0945663
ENSG00000018510	AGPS	chr2	Metabolic pathways, Peroxisome, Ether lipid metabolism	hsa01100, hsa04146, hsa00565	nucleotide binding, catalytic activity, binding, protein binding, intracellular, cell, nucleus, nucleolus, cytoplasm, mitochondrion, peroxisome, peroxisomal membrane, peroxisomal matrix, lipid metabolic process, glycerol ether metabolic process, metabolic process, alkylglycerone-phosphate synthase activity, lipid biosynthetic process, ether lipid biosynthetic process, biosynthetic process, cellul…	GO:0000166, GO:0003824, GO:0005488, GO:0005515, GO:0005622, GO:0005623, GO:0005634, GO:0005730, GO:0005737, GO:0005739, GO:0005777, GO:0005778, GO:0005782, GO:0006629, GO:0006662, GO:0008152, GO:0008609, GO:0008610, GO:0008611, GO:0009058, GO:0009987, GO:0016020, GO:0016491, GO:0016614, GO:0016740, GO:0016765, GO:0018904, GO:0031090, GO:0031903, GO:0031907, GO:0031974, GO:0031981, GO:0036094, GO:…	179.174	-0.0617395	0.34724	0.550126
ENSG00000188157	AGRN	chr1	ECM-receptor interaction	hsa04512	lytic vacuole, retinoid metabolic process, glycoprotein binding, dystroglycan binding, structural molecule activity, structural constituent of cytoskeleton, binding, calcium ion binding, protein binding, glycosaminoglycan binding, extracellular region, proteinaceous extracellular matrix, basement membrane, basal lamina, intracellular, cell, cytoplasm, lysosome, vacuole, vacuolar lumen, Golgi appa…	GO:0000323, GO:0001523, GO:0001948, GO:0002162, GO:0005198, GO:0005200, GO:0005488, GO:0005509, GO:0005515, GO:0005539, GO:0005576, GO:0005578, GO:0005604, GO:0005605, GO:0005622, GO:0005623, GO:0005737, GO:0005764, GO:0005773, GO:0005775, GO:0005794, GO:0005796, GO:0005886, GO:0006022, GO:0006023, GO:0006024, GO:0006026, GO:0006027, GO:0006139, GO:0006351, GO:0006355, GO:0006357, GO:0006366, GO:…	98.2976	0.322966	0.00581142	0.0281351
ENSG00000135744	AGT	chr1	Renin-angiotensin system, Renin secretion	hsa04614, hsa04924	reproduction, MAPK cascade, angiogenesis, regulation of cell growth, blood vessel development, urogenital system development, ureteric bud development, branching involved in ureteric bud morphogenesis, G-protein coupled receptor binding, ameboidal-type cell migration, morphogenesis of a branching structure, cytokine production, regulation of cytokine production, positive regulation of cytokine pr…	GO:0000003, GO:0000165, GO:0001525, GO:0001558, GO:0001568, GO:0001655, GO:0001657, GO:0001658, GO:0001664, GO:0001667, GO:0001763, GO:0001816, GO:0001817, GO:0001819, GO:0001822, GO:0001823, GO:0001932, GO:0001934, GO:0001944, GO:0001974, GO:0001976, GO:0001990, GO:0001991, GO:0002002, GO:0002003, GO:0002009, GO:0002016, GO:0002018, GO:0002019, GO:0002027, GO:0002028, GO:0002034, GO:0002035, GO:…	125.732	0.0527376	0.612408	0.772433
ENSG00000135049	AGTPBP1	chr9			eye development, eye photoreceptor cell differentiation, system process, catalytic activity, carboxypeptidase activity, metallocarboxypeptidase activity, binding, protein binding, intracellular, cell, nucleus, cytoplasm, mitochondrion, cytosol, cellular protein modification process, proteolysis, organelle organization, mitochondrion organization, multicellular organism development, nervous system…	GO:0001654, GO:0001754, GO:0003008, GO:0003824, GO:0004180, GO:0004181, GO:0005488, GO:0005515, GO:0005622, GO:0005623, GO:0005634, GO:0005737, GO:0005739, GO:0005829, GO:0006464, GO:0006508, GO:0006996, GO:0007005, GO:0007275, GO:0007399, GO:0007417, GO:0007420, GO:0007423, GO:0008092, GO:0008152, GO:0008233, GO:0008235, GO:0008237, GO:0008238, GO:0008270, GO:0009653, GO:0009887, GO:0009987, GO:…	385.159	0.00490488	0.944112	0.974105
ENSG00000144891	AGTR1	chr3	Neuroactive ligand-receptor interaction, Renin-angiotensin system, Calcium signaling pathway, Pathways in cancer, cGMP-PKG signaling pathway, Phospholipase D signaling pathway, Adrenergic signaling in cardiomyocytes, AGE-RAGE signaling pathway in diabetic complications, Vascular smooth muscle contraction, Aldosterone synthesis and secretion, Renin secretion	hsa04080, hsa04614, hsa04020, hsa05200, hsa04022, hsa04072, hsa04261, hsa04933, hsa04270, hsa04925, hsa04924	regulation of cell growth, angiotensin receptor activity, angiotensin type I receptor activity, peptide receptor activity, urogenital system development, G-protein coupled receptor binding, kidney development, regulation of systemic arterial blood pressure by hormone, regulation of blood volume by renin-angiotensin, renin-angiotensin regulation of aldosterone production, regulation of blood vesse…	GO:0001558, GO:0001595, GO:0001596, GO:0001653, GO:0001655, GO:0001664, GO:0001822, GO:0001990, GO:0002016, GO:0002018, GO:0002034, GO:0003008, GO:0003013, GO:0003014, GO:0003018, GO:0003044, GO:0003071, GO:0003072, GO:0003073, GO:0003081, GO:0004871, GO:0004872, GO:0004888, GO:0004930, GO:0004945, GO:0005102, GO:0005488, GO:0005515, GO:0005622, GO:0005623, GO:0005886, GO:0005887, GO:0006629, GO:…	14.7085	-1.05211	1.12106e-08	3.63033e-07
ENSG00000180772	AGTR2	chrX	Neuroactive ligand-receptor interaction, Renin-angiotensin system, Adrenergic signaling in cardiomyocytes	hsa04080, hsa04614, hsa04261	regulation of cell growth, angiotensin receptor activity, peptide receptor activity, urogenital system development, metanephros development, ureteric bud development, branching involved in ureteric bud morphogenesis, ameboidal-type cell migration, morphogenesis of a branching structure, cytokine production, regulation of cytokine production, positive regulation of cytokine production, kidney deve…	GO:0001558, GO:0001595, GO:0001653, GO:0001655, GO:0001656, GO:0001657, GO:0001658, GO:0001667, GO:0001763, GO:0001816, GO:0001817, GO:0001819, GO:0001822, GO:0001823, GO:0001974, GO:0001976, GO:0001990, GO:0001991, GO:0002009, GO:0002016, GO:0002018, GO:0002027, GO:0002033, GO:0002034, GO:0002035, GO:0003008, GO:0003012, GO:0003013, GO:0003014, GO:0003015, GO:0003018, GO:0003044, GO:0003071, GO:…	1.78862	1.589	0.00299219	0.0165868
ENSG00000177674	AGTRAP	chr1			Golgi membrane, angiotensin receptor activity, peptide receptor activity, response to hypoxia, system process, circulatory system process, signal transducer activity, receptor activity, transmembrane signaling receptor activity, G-protein coupled receptor activity, angiotensin type II receptor activity, binding, protein binding, intracellular, cell, nucleus, nucleoplasm, cytoplasm, endoplasmic re…	GO:0000139, GO:0001595, GO:0001653, GO:0001666, GO:0003008, GO:0003013, GO:0004871, GO:0004872, GO:0004888, GO:0004930, GO:0004945, GO:0005488, GO:0005515, GO:0005622, GO:0005623, GO:0005634, GO:0005654, GO:0005737, GO:0005783, GO:0005789, GO:0005794, GO:0005886, GO:0005938, GO:0006950, GO:0007154, GO:0007165, GO:0007186, GO:0008015, GO:0008217, GO:0008528, GO:0009628, GO:0009719, GO:0009725, GO:…	14.8352	-0.444174	0.00508389	0.0253539
ENSG00000153207	AHCTF1	chr1			chromosome, centromeric region, kinetochore, condensed chromosome kinetochore, condensed chromosome, centromeric region, chromatin, condensed chromosome, sister chromatid segregation, cytokinesis, nucleic acid binding transcription factor activity, nucleic acid binding, DNA binding, transcription factor activity, sequence-specific DNA binding, binding, extracellular region, intracellular, cell, n…	GO:0000775, GO:0000776, GO:0000777, GO:0000779, GO:0000785, GO:0000793, GO:0000819, GO:0000910, GO:0001071, GO:0003676, GO:0003677, GO:0003700, GO:0005488, GO:0005576, GO:0005622, GO:0005623, GO:0005634, GO:0005635, GO:0005643, GO:0005654, GO:0005694, GO:0005737, GO:0005829, GO:0006139, GO:0006351, GO:0006355, GO:0006403, GO:0006461, GO:0006725, GO:0006807, GO:0006810, GO:0006996, GO:0006997, GO:…	282.243	-0.0819214	0.112688	0.260704
ENSG00000226121	AHCTF1P1	chr2					3.11627	0.127949	0.648485	0.79752
ENSG00000101444	AHCY	chr20	Metabolic pathways, Cysteine and methionine metabolism	hsa01100, hsa00270	sulfur amino acid metabolic process, sulfur amino acid biosynthetic process, nucleotide binding, response to hypoxia, immune system process, inflammatory response to antigenic stimulus, chronic inflammatory response to antigenic stimulus, chronic inflammatory response, catalytic activity, adenosylhomocysteinase activity, binding, protein binding, extracellular region, intracellular, cell, nucleus…	GO:0000096, GO:0000097, GO:0000166, GO:0001666, GO:0002376, GO:0002437, GO:0002439, GO:0002544, GO:0003824, GO:0004013, GO:0005488, GO:0005515, GO:0005576, GO:0005622, GO:0005623, GO:0005634, GO:0005737, GO:0005829, GO:0006082, GO:0006139, GO:0006152, GO:0006725, GO:0006730, GO:0006732, GO:0006790, GO:0006807, GO:0006950, GO:0006952, GO:0006954, GO:0006955, GO:0007584, GO:0007610, GO:0007622, GO:…	85.7269	-0.310098	1.56737e-05	0.000207213
ENSG00000168710	AHCYL1	chr1	Metabolic pathways, Cysteine and methionine metabolism	hsa01100, hsa00270	sulfur amino acid metabolic process, regulation of sodium ion transport, system process, circulatory system process, heart process, nucleic acid binding, RNA binding, binding, protein binding, extracellular region, intracellular, cell, cytoplasm, endoplasmic reticulum, endoplasmic reticulum membrane, cytosol, plasma membrane, organic acid metabolic process, nucleobase-containing compound metaboli…	GO:0000096, GO:0002028, GO:0003008, GO:0003013, GO:0003015, GO:0003676, GO:0003723, GO:0005488, GO:0005515, GO:0005576, GO:0005622, GO:0005623, GO:0005737, GO:0005783, GO:0005789, GO:0005829, GO:0005886, GO:0006082, GO:0006139, GO:0006378, GO:0006396, GO:0006397, GO:0006611, GO:0006725, GO:0006730, GO:0006732, GO:0006790, GO:0006807, GO:0006810, GO:0006811, GO:0006812, GO:0006814, GO:0006820, GO:…	269.924	-0.0545076	0.172176	0.348618
ENSG00000158467	AHCYL2	chr7	Metabolic pathways, Cysteine and methionine metabolism	hsa01100, hsa00270	sulfur amino acid metabolic process, binding, protein binding, intracellular, cell, cytoplasm, endoplasmic reticulum, cytosol, organic acid metabolic process, nucleobase-containing compound metabolic process, cellular aromatic compound metabolic process, one-carbon metabolic process, coenzyme metabolic process, sulfur compound metabolic process, nitrogen compound metabolic process, metabolic proc…	GO:0000096, GO:0005488, GO:0005515, GO:0005622, GO:0005623, GO:0005737, GO:0005783, GO:0005829, GO:0006082, GO:0006139, GO:0006725, GO:0006730, GO:0006732, GO:0006790, GO:0006807, GO:0008152, GO:0009066, GO:0009069, GO:0009116, GO:0009119, GO:0009987, GO:0012505, GO:0033353, GO:0034641, GO:0042278, GO:0042995, GO:0043005, GO:0043226, GO:0043227, GO:0043229, GO:0043231, GO:0044237, GO:0044238, GO:…	46.1974	0.0146352	0.852248	0.92404
ENSG00000213107	AHCYP5	chr2					0.112066	-0.41238	0.810257	1
ENSG00000126705	AHDC1	chr1			nucleic acid binding, DNA binding, binding, organic cyclic compound binding, heterocyclic compound binding	GO:0003676, GO:0003677, GO:0005488, GO:0097159, GO:1901363	230.768	-0.0573895	0.50284	0.686965
ENSG00000135541	AHI1	chr6			cell morphogenesis, eye development, urogenital system development, morphogenesis of a polarized epithelium, kidney development, heart looping, morphogenesis of an epithelium, regulation of receptor internalization, positive regulation of receptor internalization, regionalization, heart morphogenesis, embryonic heart tube morphogenesis, neural retina development, binding, protein binding, intrace…	GO:0000902, GO:0001654, GO:0001655, GO:0001738, GO:0001822, GO:0001947, GO:0002009, GO:0002090, GO:0002092, GO:0003002, GO:0003007, GO:0003143, GO:0003407, GO:0005488, GO:0005515, GO:0005622, GO:0005623, GO:0005737, GO:0005813, GO:0005814, GO:0005815, GO:0005829, GO:0005856, GO:0005911, GO:0005912, GO:0005929, GO:0006139, GO:0006351, GO:0006355, GO:0006357, GO:0006366, GO:0006725, GO:0006807, GO:…	311.82	0.121161	0.0839572	0.211758
ENSG00000124942	AHNAK	chr11			lytic vacuole, nucleic acid binding, RNA binding, structural molecule activity, binding, protein binding, extracellular region, intracellular, cell, nucleus, cytoplasm, lysosome, lysosomal membrane, vacuole, vacuolar membrane, cytosol, cytoskeleton, plasma membrane, cell-cell junction, adherens junction, cell-substrate adherens junction, focal adhesion, nucleobase-containing compound metabolic pr…	GO:0000323, GO:0003676, GO:0003723, GO:0005198, GO:0005488, GO:0005515, GO:0005576, GO:0005622, GO:0005623, GO:0005634, GO:0005737, GO:0005764, GO:0005765, GO:0005773, GO:0005774, GO:0005829, GO:0005856, GO:0005886, GO:0005911, GO:0005912, GO:0005924, GO:0005925, GO:0006139, GO:0006396, GO:0006461, GO:0006725, GO:0006807, GO:0006810, GO:0006811, GO:0006812, GO:0006816, GO:0008152, GO:0008380, GO:…	5158.27	-0.156661	0.1422	0.306203
ENSG00000185567	AHNAK2	chr14			binding, protein binding, intracellular, cell, nucleus, cytoplasm, plasma membrane, vesicle membrane, membrane, cytoplasmic, membrane-bounded vesicle, myofibril, sarcomere, Z disc, T-tubule, cytoplasmic vesicle membrane, organelle membrane, cytoplasmic vesicle, I band, vesicle, membrane-bounded vesicle, sarcolemma, costamere, organelle, membrane-bounded organelle, non-membrane-bounded organelle, …	GO:0005488, GO:0005515, GO:0005622, GO:0005623, GO:0005634, GO:0005737, GO:0005886, GO:0012506, GO:0016020, GO:0016023, GO:0030016, GO:0030017, GO:0030018, GO:0030315, GO:0030659, GO:0031090, GO:0031410, GO:0031674, GO:0031982, GO:0031988, GO:0042383, GO:0043034, GO:0043226, GO:0043227, GO:0043228, GO:0043229, GO:0043231, GO:0043232, GO:0043292, GO:0044422, GO:0044424, GO:0044425, GO:0044433, GO:…	67.4162	-0.218391	0.320171	0.523522
ENSG00000106546	AHR	chr7			reproduction, regulatory region DNA binding, RNA polymerase II transcription factor activity, sequence-specific DNA binding, regulatory region nucleic acid binding, nucleic acid binding transcription factor activity, ovarian follicle development, blood vessel development, cell activation, vasculature development, immune system process, regulation of immune system process, regulation of leukocyte …	GO:0000003, GO:0000975, GO:0000981, GO:0001067, GO:0001071, GO:0001541, GO:0001568, GO:0001775, GO:0001944, GO:0002376, GO:0002682, GO:0002694, GO:0003006, GO:0003676, GO:0003677, GO:0003700, GO:0004871, GO:0004872, GO:0004874, GO:0004879, GO:0005488, GO:0005515, GO:0005622, GO:0005623, GO:0005634, GO:0005654, GO:0005667, GO:0005737, GO:0005829, GO:0006139, GO:0006351, GO:0006355, GO:0006357, GO:…	76.7452	0.411171	9.5581e-07	1.83275e-05
ENSG00000063438	AHRR	chr5			negative regulation of transcription from RNA polymerase II promoter, transcription factor activity, protein binding, transcription factor activity, transcription factor binding, transcription factor activity, RNA polymerase II transcription factor binding, transcriptional repressor activity, RNA polymerase II transcription factor binding, nucleic acid binding, DNA binding, binding, protein bindi…	GO:0000122, GO:0000988, GO:0000989, GO:0001076, GO:0001191, GO:0003676, GO:0003677, GO:0005488, GO:0005515, GO:0005622, GO:0005623, GO:0005737, GO:0006139, GO:0006351, GO:0006355, GO:0006357, GO:0006366, GO:0006725, GO:0006807, GO:0008152, GO:0009058, GO:0009059, GO:0009410, GO:0009889, GO:0009890, GO:0009892, GO:0009987, GO:0010467, GO:0010468, GO:0010556, GO:0010558, GO:0010605, GO:0010629, GO:…	0.374608	-0.282157	0.753294	1
ENSG00000100591	AHSA1	chr14			ATPase activator activity, binding, protein binding, extracellular region, intracellular, cell, cytoplasm, endoplasmic reticulum, cytosol, response to stress, enzyme activator activity, endomembrane system, enzyme regulator activity, vesicle, membrane-bounded vesicle, positive regulation of ATPase activity, positive regulation of catalytic activity, organelle, membrane-bounded organelle, intracel…	GO:0001671, GO:0005488, GO:0005515, GO:0005576, GO:0005622, GO:0005623, GO:0005737, GO:0005783, GO:0005829, GO:0006950, GO:0008047, GO:0012505, GO:0030234, GO:0031982, GO:0031988, GO:0032781, GO:0043085, GO:0043226, GO:0043227, GO:0043229, GO:0043230, GO:0043231, GO:0043462, GO:0044093, GO:0044421, GO:0044424, GO:0044444, GO:0044464, GO:0050790, GO:0050896, GO:0051087, GO:0051336, GO:0051345, GO:…	119.53	-0.159989	0.00824188	0.0369625
ENSG00000173209	AHSA2P	chr2			ATPase activator activity, binding, protein binding, enzyme activator activity, enzyme regulator activity, positive regulation of ATPase activity, positive regulation of catalytic activity, regulation of ATPase activity, positive regulation of molecular function, regulation of catalytic activity, chaperone binding, regulation of hydrolase activity, positive regulation of hydrolase activity, nucle…	GO:0001671, GO:0005488, GO:0005515, GO:0008047, GO:0030234, GO:0032781, GO:0043085, GO:0043462, GO:0044093, GO:0050790, GO:0051087, GO:0051336, GO:0051345, GO:0060589, GO:0060590, GO:0065007, GO:0065009, GO:0098772	292.241	0.255797	1.03191e-05	0.000143923
ENSG00000111732	AICDA	chr12	Intestinal immune network for IgA production, Primary immunodeficiency	hsa04672, hsa05340	exosome (RNase complex), cell activation, somatic diversification of immune receptors, somatic recombination of immunoglobulin genes involved in immune response, somatic diversification of immunoglobulins involved in immune response, response to molecule of bacterial origin, adaptive immune response, immune effector process, cell activation involved in immune response, lymphocyte activation invol…	GO:0000178, GO:0001775, GO:0002200, GO:0002204, GO:0002208, GO:0002237, GO:0002250, GO:0002252, GO:0002263, GO:0002285, GO:0002312, GO:0002366, GO:0002376, GO:0002377, GO:0002381, GO:0002440, GO:0002443, GO:0002449, GO:0002460, GO:0002520, GO:0002521, GO:0002562, GO:0002566, GO:0003824, GO:0004126, GO:0005488, GO:0005515, GO:0005622, GO:0005623, GO:0005634, GO:0005737, GO:0006139, GO:0006213, GO:…	0.477273	-2.02816	0.00570598	1
ENSG00000186063	AIDA	chr1			MAPK cascade, regulation of protein phosphorylation, negative regulation of protein phosphorylation, regionalization, binding, protein binding, intracellular, cell, cytoplasm, cellular protein modification process, protein phosphorylation, negative regulation of protein kinase activity, phosphorus metabolic process, phosphate-containing compound metabolic process, response to stress, cell communi…	GO:0000165, GO:0001932, GO:0001933, GO:0003002, GO:0005488, GO:0005515, GO:0005622, GO:0005623, GO:0005737, GO:0006464, GO:0006468, GO:0006469, GO:0006793, GO:0006796, GO:0006950, GO:0007154, GO:0007165, GO:0007254, GO:0007275, GO:0007389, GO:0008152, GO:0009892, GO:0009953, GO:0009966, GO:0009968, GO:0009987, GO:0010563, GO:0010605, GO:0010646, GO:0010648, GO:0016310, GO:0019220, GO:0019222, GO:…	38.0553	0.046171	0.592683	0.758356
ENSG00000230154	AIDAP1	chr2					0.227549	-0.147883	0.882301	1
ENSG00000251429	AIDAP2	chr4					25.9267	0.139765	0.384254	0.583068
ENSG00000204472	AIF1	chr6			G1/S transition of mitotic cell cycle, mitotic cell cycle, ruffle, microglial cell activation, cell activation, phagocytic cup, regulation of protein phosphorylation, positive regulation of protein phosphorylation, myeloid leukocyte activation, immune system process, monocyte chemotaxis, regulation of immune system process, positive regulation of immune system process, regulation of leukocyte mig…	GO:0000082, GO:0000278, GO:0001726, GO:0001774, GO:0001775, GO:0001891, GO:0001932, GO:0001934, GO:0002274, GO:0002376, GO:0002548, GO:0002682, GO:0002684, GO:0002685, GO:0002687, GO:0002688, GO:0002690, GO:0002694, GO:0002696, GO:0003008, GO:0003012, GO:0003779, GO:0005488, GO:0005509, GO:0005515, GO:0005622, GO:0005623, GO:0005634, GO:0005737, GO:0005829, GO:0005856, GO:0005884, GO:0005886, GO:…	5.62749	0.831841	0.00722338	0.0332962
ENSG00000126878	AIF1L	chr9			ruffle, actin binding, binding, calcium ion binding, protein binding, extracellular region, intracellular, cell, cytoplasm, cytoskeleton, actin filament, plasma membrane, adherens junction, cell-substrate adherens junction, focal adhesion, cytoskeletal protein binding, actin cytoskeleton, membrane, cell junction, cell-substrate junction, cell leading edge, cell projection membrane, leading edge m…	GO:0001726, GO:0003779, GO:0005488, GO:0005509, GO:0005515, GO:0005576, GO:0005622, GO:0005623, GO:0005737, GO:0005856, GO:0005884, GO:0005886, GO:0005912, GO:0005924, GO:0005925, GO:0008092, GO:0015629, GO:0016020, GO:0030054, GO:0030055, GO:0031252, GO:0031253, GO:0031256, GO:0031982, GO:0031988, GO:0032403, GO:0032587, GO:0032991, GO:0042995, GO:0043167, GO:0043169, GO:0043226, GO:0043227, GO:…	142.603	-0.72164	1.13506e-14	1.19142e-12
[truncated: 32,879 more rows]

## Sheet: Fig 5d
ensid	Ensembl.gene	Ensembl.chr	KEGG.PATHWAY.terms	KEGG.PATHWAY.ids	Gene.Ontology.terms	Gene.Ontology.ids	baseMean	log2FoldChange	pvalue	padj
[truncated: 29,511 more rows]

## Sheet: Fig 5e
ensid	Ensembl.gene	Ensembl.chr	KEGG.PATHWAY.terms	KEGG.PATHWAY.ids	Gene.Ontology.terms	Gene.Ontology.ids	baseMean	log2FoldChange	pvalue	padj
[truncated: 28,406 more rows]

## Sheet: Fig 5f
ensid	Ensembl.gene	Ensembl.chr	KEGG.PATHWAY.terms	KEGG.PATHWAY.ids	Gene.Ontology.terms	Gene.Ontology.ids	baseMean	log2FoldChange	pvalue	padj
[truncated: 24,351 more rows]

[truncated: 2 more sheets: Fig 5g, Fig 5h]
