# Supplementary material for: Transcriptional changes of the extracellular matrix in chronic thromboembolic pulmonary hypertension govern right ventricle remodeling and recovery
Source: Nat Cardiovasc Res. 2025 Jul 4;4(7):857–75. doi: 10.1038/s44161-025-00672-8 (PMC12259468; doi:10.1038/s44161-025-00672-8)
Supplement: Supplementary file 8 — Statistical source data. [file 44161_2025_672_MOESM8_ESM.xlsx]

## Sheet: Septum comparisons (GO)
_MEMBER_B-prePEA_RV versus B-postPEA_septum	_MEMBER_ B-prePEA_septum versus B-postPEA_septum	_MEMBER_ B-prePEA_septum versus B-prePEA_RV	_MEMBER_B-prePEA_septum versus Control_septum	_LogP_B-prePEA_RV versus B-postPEA_septum	_LogP_B-prePEA_septum versus B-postPEA_septum	_LogP_ B-prePEA_septum versus B-prePEA_RV	_LogP_B-prePEA_septum versus Control_septum	Expression of target genes	GO	Category	Description	#GeneInGO	#GeneInHitList	#GeneInGOAndHitList
1	1	1	1	-6167422637269130	-5769055642789840	-1384952644375350	-2.72784e+16	Expression of SERPINE1	GO:0030312	GO Cellular Components	external encapsulating structure	562	2441	158
1	1	1	1	-6177572467348160	-5773530682025840	-1.31258e+16	-2.68205e+16	Expression of SERPINE1	GO:0031012	GO Cellular Components	extracellular matrix	561	2441	157
1	0	1	1	-7803210646883510	0	-1.34728e+16	-1576685046339250	Expression of SERPINE1	GO:0035239	GO Biological Processes	tube morphogenesis	682	2441	154
1	1	1	1	-4.38658e+16	-2.07561e+16	-1.5679e+16	-1.44747e+16	Expression of ANKRD1	GO:0030029	GO Biological Processes	actin filament-based process	614	2441	143
1	0	1	1	-2319623770332840	0	-5373210865242580	-692123353618371		GO:0008285	GO Biological Processes	negative regulation of cell population proliferation	791	2441	133
1	1	1	1	-6951351243582210	-6.45751e+16	-1.09167e+16	-2418147813825620	Expression of SERPINE1	GO:0062023	GO Cellular Components	collagen-containing extracellular matrix	428	2441	128
1	1	1	1	-4111360955296490	-2.16416e+16	-1518839235542870	-1.31511e+16	Expression of ANKRD1	GO:0007507	GO Biological Processes	heart development	570	2441	128
1	0	1	1	-3.12415e+16	0	-1.42705e+16	-1.28932e+16	Expression of ANKRD1	GO:0030036	GO Biological Processes	actin cytoskeleton organization	544	2441	127
1	0	1	1	-4362366996640170	0	-1178218154034310	-8723829500630840		GO:0005509	GO Molecular Functions	calcium ion binding	699	2441	126
1	0	1	1	-3.28502e+16	0	-1.40775e+16	-1.41829e+16	Expression of ANKRD1	GO:0061061	GO Biological Processes	muscle structure development	520	2441	124

## Sheet: Septum comparisons-Enr
	Gene	ANKRD1	SERPINE1			ANKRD1
	original_id	ENSG00000148677	ENSG00000106366				GroupID	Category	Term	Description	LogP	Log(q-value)	Genes	Symbols	InTerm_InList		SERPINE1
	B-prePEA_RV versus B-postPEA_septum	0	1				3_Summary	KEGG Pathway	hsa04820	Cytoskeleton in muscle cells	-32.5744	-28.8897	58,70,72,88,477,482,483,633,752,825,1277,1278,1281,1282,1285,1286,1287,1289,1292,1299,1302,1462,1466,1634,1674,2006,2200,2201,2274,2318,2335,3339,3672,3678,4001,4607,4621,4624,4625,4628,4633,4635,4703,4811,4892,6641,6712,7058,7059,7060,7135,7137,7138,7139,7140,7168,7273,7414,7431,8515,8516,8736,9260,10398,22801,25777,25802,26287,27063,50509,51778,58498,64236,84665,84676,85301,91010,127294,131873,…	ACTA1,ACTC1,ACTG2,ACTN2,ATP1A2,ATP1B2,ATP1B3,BGN,FMNL1,CAPN3,COL1A1,COL1A2,COL3A1,COL4A1,COL4A3,COL4A4,COL4A5,COL5A1,COL6A2,COL9A3,COL11A2,VCAN,CSRP2,DCN,DES,ELN,FBN1,FBN2,FHL2,FLNC,FN1,HSPG2,ITGA1,ITGA5,LMNB1,MYBPC3,MYH3,MYH6,MYH7,MYH10,MYL2,MYL4,NEB,NID1,NRAP,SNTB1,SPTBN2,THBS2,THBS3,THBS4,TNNI1,TNNI3,TNNT1,TNNT2,TNNT3,TPM1,TTN,VCL,VIM,ITGA10,ITGA8,MYOM1,PDLIM7,MYL9,ITGA11,SUN2,LMOD1,ANKRD2,ANK…	199/-			GroupID	Category	Term	Description	LogP	Log(q-value)	Genes	Symbols	InTerm_InList
	B-prePEA_septum versus B-postPEA_septum	0	0				3_Member	KEGG Pathway	hsa04820	Cytoskeleton in muscle cells	-32.5744	-28.8897	58,70,72,88,477,482,483,633,752,825,1277,1278,1281,1282,1285,1286,1287,1289,1292,1299,1302,1462,1466,1634,1674,2006,2200,2201,2274,2318,2335,3339,3672,3678,4001,4607,4621,4624,4625,4628,4633,4635,4703,4811,4892,6641,6712,7058,7059,7060,7135,7137,7138,7139,7140,7168,7273,7414,7431,8515,8516,8736,9260,10398,22801,25777,25802,26287,27063,50509,51778,58498,64236,84665,84676,85301,91010,127294,131873,…	ACTA1,ACTC1,ACTG2,ACTN2,ATP1A2,ATP1B2,ATP1B3,BGN,FMNL1,CAPN3,COL1A1,COL1A2,COL3A1,COL4A1,COL4A3,COL4A4,COL4A5,COL5A1,COL6A2,COL9A3,COL11A2,VCAN,CSRP2,DCN,DES,ELN,FBN1,FBN2,FHL2,FLNC,FN1,HSPG2,ITGA1,ITGA5,LMNB1,MYBPC3,MYH3,MYH6,MYH7,MYH10,MYL2,MYL4,NEB,NID1,NRAP,SNTB1,SPTBN2,THBS2,THBS3,THBS4,TNNI1,TNNI3,TNNT1,TNNT2,TNNT3,TPM1,TTN,VCL,VIM,ITGA10,ITGA8,MYOM1,PDLIM7,MYL9,ITGA11,SUN2,LMOD1,ANKRD2,ANK…	83/229			2_Summary	GO Cellular Components	GO:0030312	external encapsulating structure	-45.1396	-40.6767	59,165,249,284,348,633,655,667,713,1116,1277,1278,1281,1282,1285,1286,1287,1289,1292,1294,1295,1299,1302,1305,1306,1307,1404,1462,1476,1490,1512,1520,1634,1842,1955,2006,2152,2162,2192,2199,2200,2201,2202,2219,2331,2335,2719,3339,3909,3910,3912,4016,4053,4054,4060,4147,4236,4237,4239,4318,4324,4325,4811,4878,4958,4969,4982,5046,5054,5265,5549,5654,5803,5919,6279,6280,6281,6387,6422,6678,7007,7045…	ACTA2,AEBP1,ALPL,ANGPT1,APOE,BGN,BMP7,DST,C1QB,CHI3L1,COL1A1,COL1A2,COL3A1,COL4A1,COL4A3,COL4A4,COL4A5,COL5A1,COL6A2,COL7A1,COL8A1,COL9A3,COL11A2,COL13A1,COL15A1,COL16A1,HAPLN1,VCAN,CSTB,CCN2,CTSH,CTSS,DCN,ECM2,MEGF9,ELN,F3,F13A1,FBLN1,FBLN2,FBN1,FBN2,EFEMP1,FCN1,FMOD,FN1,GPC3,HSPG2,LAMA3,LAMA4,LAMB1,LOXL1,LTBP2,LTBP3,LUM,MATN2,MFAP1,MFAP2,MFAP4,MMP9,MMP15,MMP16,NID1,NPPA,OMD,OGN,TNFRSF11B,PCSK6,…	190/-
	B-prePEA_septum versus B-prePEA_RV	1	0				5_Summary	GO Biological Processes	GO:0030029	actin filament-based process	-30.9973	-27.4375	58,70,81,88,199,395,596,604,752,800,822,825,844,859,1073,1201,1264,1466,1482,1525,1627,1809,2006,2036,2037,2059,2252,2316,2317,2318,2697,2885,2934,3717,3741,3760,3762,3764,3781,3784,3815,3845,3856,3936,4287,4607,4621,4624,4625,4628,4633,4637,4642,4644,4645,4646,4703,4771,4892,5159,5217,5341,5357,5754,5872,6262,6323,6330,6332,6356,6401,6712,6714,7016,7114,7126,7138,7139,7140,7148,7168,7273,7305,87…	ACTA1,ACTC1,ACTN4,ACTN2,AIF1,ARHGAP6,BCL2,BCL6,FMNL1,CALD1,CAPG,CAPN3,CASQ1,CAV3,CFL2,CLN3,CNN1,CSRP2,NKX2-5,CXADR,DBN1,DPYSL3,ELN,EPB41L1,EPB41L2,EPS8,FGF7,FLNA,FLNB,FLNC,GJA1,GRB2,GSN,JAK2,KCNA5,KCNJ3,KCNJ5,KCNJ8,KCNN2,KCNQ1,KIT,KRAS,KRT8,LCP1,ATXN3,MYBPC3,MYH3,MYH6,MYH7,MYH10,MYL2,MYL6,MYO1D,MYO5A,MYO5B,MYO6,NEB,NF2,NRAP,PDGFRB,PFN2,PLEK,PLS1,PTK7,RAB13,RYR2,SCN1A,SCN4B,SCN7A,CCL11,SELE,SPTBN2…	242/-			2_Member	GO Cellular Components	GO:0030312	external encapsulating structure	-45.1396	-40.6767	59,165,249,284,348,633,655,667,713,1116,1277,1278,1281,1282,1285,1286,1287,1289,1292,1294,1295,1299,1302,1305,1306,1307,1404,1462,1476,1490,1512,1520,1634,1842,1955,2006,2152,2162,2192,2199,2200,2201,2202,2219,2331,2335,2719,3339,3909,3910,3912,4016,4053,4054,4060,4147,4236,4237,4239,4318,4324,4325,4811,4878,4958,4969,4982,5046,5054,5265,5549,5654,5803,5919,6279,6280,6281,6387,6422,6678,7007,7045…	ACTA2,AEBP1,ALPL,ANGPT1,APOE,BGN,BMP7,DST,C1QB,CHI3L1,COL1A1,COL1A2,COL3A1,COL4A1,COL4A3,COL4A4,COL4A5,COL5A1,COL6A2,COL7A1,COL8A1,COL9A3,COL11A2,COL13A1,COL15A1,COL16A1,HAPLN1,VCAN,CSTB,CCN2,CTSH,CTSS,DCN,ECM2,MEGF9,ELN,F3,F13A1,FBLN1,FBLN2,FBN1,FBN2,EFEMP1,FCN1,FMOD,FN1,GPC3,HSPG2,LAMA3,LAMA4,LAMB1,LOXL1,LTBP2,LTBP3,LUM,MATN2,MFAP1,MFAP2,MFAP4,MMP9,MMP15,MMP16,NID1,NPPA,OMD,OGN,TNFRSF11B,PCSK6,…	158/562
	B-prePEA_septum versus Control_septum	1	0				5_Member	GO Biological Processes	GO:0030029	actin filament-based process	-30.9973	-27.4375	58,70,81,88,199,395,596,604,752,800,822,825,844,859,1073,1201,1264,1466,1482,1525,1627,1809,2006,2036,2037,2059,2252,2316,2317,2318,2697,2885,2934,3717,3741,3760,3762,3764,3781,3784,3815,3845,3856,3936,4287,4607,4621,4624,4625,4628,4633,4637,4642,4644,4645,4646,4703,4771,4892,5159,5217,5341,5357,5754,5872,6262,6323,6330,6332,6356,6401,6712,6714,7016,7114,7126,7138,7139,7140,7148,7168,7273,7305,87…	ACTA1,ACTC1,ACTN4,ACTN2,AIF1,ARHGAP6,BCL2,BCL6,FMNL1,CALD1,CAPG,CAPN3,CASQ1,CAV3,CFL2,CLN3,CNN1,CSRP2,NKX2-5,CXADR,DBN1,DPYSL3,ELN,EPB41L1,EPB41L2,EPS8,FGF7,FLNA,FLNB,FLNC,GJA1,GRB2,GSN,JAK2,KCNA5,KCNJ3,KCNJ5,KCNJ8,KCNN2,KCNQ1,KIT,KRAS,KRT8,LCP1,ATXN3,MYBPC3,MYH3,MYH6,MYH7,MYH10,MYL2,MYL6,MYO1D,MYO5A,MYO5B,MYO6,NEB,NF2,NRAP,PDGFRB,PFN2,PLEK,PLS1,PTK7,RAB13,RYR2,SCN1A,SCN4B,SCN7A,CCL11,SELE,SPTBN2…	143/614			2_Member	GO Cellular Components	GO:0031012	extracellular matrix	-44.5754	-40.4136	59,165,249,284,348,633,655,667,713,1116,1277,1278,1281,1282,1285,1286,1287,1289,1292,1294,1295,1299,1302,1305,1306,1307,1404,1462,1476,1490,1512,1520,1634,1842,1955,2006,2152,2162,2192,2199,2200,2201,2202,2219,2331,2335,2719,3339,3909,3910,3912,4016,4053,4054,4060,4147,4236,4237,4239,4318,4324,4325,4811,4878,4958,4969,4982,5046,5054,5265,5549,5654,5803,5919,6279,6280,6281,6387,6422,6678,7007,7045…	ACTA2,AEBP1,ALPL,ANGPT1,APOE,BGN,BMP7,DST,C1QB,CHI3L1,COL1A1,COL1A2,COL3A1,COL4A1,COL4A3,COL4A4,COL4A5,COL5A1,COL6A2,COL7A1,COL8A1,COL9A3,COL11A2,COL13A1,COL15A1,COL16A1,HAPLN1,VCAN,CSTB,CCN2,CTSH,CTSS,DCN,ECM2,MEGF9,ELN,F3,F13A1,FBLN1,FBLN2,FBN1,FBN2,EFEMP1,FCN1,FMOD,FN1,GPC3,HSPG2,LAMA3,LAMA4,LAMB1,LOXL1,LTBP2,LTBP3,LUM,MATN2,MFAP1,MFAP2,MFAP4,MMP9,MMP15,MMP16,NID1,NPPA,OMD,OGN,TNFRSF11B,PCSK6,…	157/561
	GO:0051302 regulation of cell division	1	1				7_Summary	GO Biological Processes	GO:0061061	muscle structure development	-27.9295	-24.4667	58,70,81,88,182,187,445,467,552,577,596,652,688,785,825,844,859,1073,1140,1281,1466,1482,1525,1655,1674,1841,2006,2121,2274,2303,2317,2318,3084,3475,3488,3764,3845,3856,4092,4607,4621,4624,4625,4633,4637,4638,4703,4776,4814,4842,4892,5159,5530,6261,6262,6272,6662,6909,6943,7026,7135,7137,7138,7139,7140,7168,7273,7474,7494,7504,7832,8516,8736,8837,8912,9096,9215,9260,9421,10269,10324,10370,10398,1…	ACTA1,ACTC1,ACTN4,ACTN2,JAG1,APLNR,ASS1,ATF3,AVPR1A,ADGRB3,BCL2,BMP4,KLF5,CACNB4,CAPN3,CASQ1,CAV3,CFL2,CHRNB1,COL3A1,CSRP2,NKX2-5,CXADR,DDX5,DES,DTYMK,ELN,EVC,FHL2,FOXC2,FLNB,FLNC,NRG1,IFRD1,IGFBP5,KCNJ8,KRAS,KRT8,SMAD7,MYBPC3,MYH3,MYH6,MYH7,MYL2,MYL6,MYLK,NEB,NFATC4,NINJ1,NOS1,NRAP,PDGFRB,PPP3CA,RYR1,RYR2,SORT1,SOX9,TBX2,TCF21,NR2F2,TNNI1,TNNI3,TNNT1,TNNT2,TNNT3,TPM1,TTN,WNT5A,XBP1,XK,BTG2,ITGA8…	124/-			2_Member	GO Cellular Components	GO:0062023	collagen-containing extracellular matrix	-39.6793	-35.6935	59,165,284,348,633,655,667,713,1277,1278,1281,1282,1285,1286,1287,1289,1292,1294,1295,1299,1302,1305,1306,1307,1404,1462,1476,1490,1512,1520,1634,1842,1955,2006,2152,2162,2192,2199,2200,2201,2202,2219,2331,2335,2719,3339,3909,3910,3912,4016,4053,4054,4060,4147,4237,4239,4318,4811,4878,4969,5046,5054,5265,5549,5654,5803,5919,6279,6280,6281,6387,6422,6678,7045,7058,7059,7060,7078,7123,7148,7373,745…	ACTA2,AEBP1,ANGPT1,APOE,BGN,BMP7,DST,C1QB,COL1A1,COL1A2,COL3A1,COL4A1,COL4A3,COL4A4,COL4A5,COL5A1,COL6A2,COL7A1,COL8A1,COL9A3,COL11A2,COL13A1,COL15A1,COL16A1,HAPLN1,VCAN,CSTB,CCN2,CTSH,CTSS,DCN,ECM2,MEGF9,ELN,F3,F13A1,FBLN1,FBLN2,FBN1,FBN2,EFEMP1,FCN1,FMOD,FN1,GPC3,HSPG2,LAMA3,LAMA4,LAMB1,LOXL1,LTBP2,LTBP3,LUM,MATN2,MFAP2,MFAP4,MMP9,NID1,NPPA,OGN,PCSK6,SERPINE1,SERPINA1,PRELP,HTRA1,PTPRZ1,RARRES2…	128/428
	GO:0030312 external encapsulating structu	0	1				7_Member	GO Biological Processes	GO:0061061	muscle structure development	-27.9295	-24.4667	58,70,81,88,182,187,445,467,552,577,596,652,688,785,825,844,859,1073,1140,1281,1466,1482,1525,1655,1674,1841,2006,2121,2274,2303,2317,2318,3084,3475,3488,3764,3845,3856,4092,4607,4621,4624,4625,4633,4637,4638,4703,4776,4814,4842,4892,5159,5530,6261,6262,6272,6662,6909,6943,7026,7135,7137,7138,7139,7140,7168,7273,7474,7494,7504,7832,8516,8736,8837,8912,9096,9215,9260,9421,10269,10324,10370,10398,1…	ACTA1,ACTC1,ACTN4,ACTN2,JAG1,APLNR,ASS1,ATF3,AVPR1A,ADGRB3,BCL2,BMP4,KLF5,CACNB4,CAPN3,CASQ1,CAV3,CFL2,CHRNB1,COL3A1,CSRP2,NKX2-5,CXADR,DDX5,DES,DTYMK,ELN,EVC,FHL2,FOXC2,FLNB,FLNC,NRG1,IFRD1,IGFBP5,KCNJ8,KRAS,KRT8,SMAD7,MYBPC3,MYH3,MYH6,MYH7,MYL2,MYL6,MYLK,NEB,NFATC4,NINJ1,NOS1,NRAP,PDGFRB,PPP3CA,RYR1,RYR2,SORT1,SOX9,TBX2,TCF21,NR2F2,TNNI1,TNNI3,TNNT1,TNNT2,TNNT3,TPM1,TTN,WNT5A,XBP1,XK,BTG2,ITGA8…	124/520			4_Summary	GO Biological Processes	GO:0035239	tube morphogenesis	-31.7452	-28.1275	151,182,187,284,290,338,347,348,374,596,652,655,688,800,889,947,1281,1282,1295,1306,1460,1482,1490,1512,1636,1855,1896,1950,1956,2028,2043,2049,2069,2099,2131,2138,2303,2316,2324,2335,2648,2668,2697,2702,2719,2736,2752,3339,3678,3726,3845,3953,4092,4233,4488,4609,4638,4776,4814,4824,4854,4855,5054,5159,5499,5727,5754,5787,5979,6091,6262,6347,6356,6422,6461,6662,6663,6714,6909,6943,7026,7045,7070,…	ADRA2B,JAG1,APLNR,ANGPT1,ANPEP,APOB,APOD,APOE,AREG,BCL2,BMP4,BMP7,KLF5,CALD1,KRIT1,CD34,COL3A1,COL4A1,COL8A1,COL15A1,CSNK2B,NKX2-5,CCN2,CTSH,ACE,DVL1,EDA,EGF,EGFR,ENPEP,EPHA4,EPHB3,EREG,ESR1,EXT1,EYA1,FOXC2,FLNA,FLT4,FN1,KAT2A,GDNF,GJA1,GJA5,GPC3,GLI2,GLUL,HSPG2,ITGA5,JUNB,KRAS,LEPR,SMAD7,MET,MSX2,MYC,MYLK,NFATC4,NINJ1,NKX3-1,NOTCH3,NOTCH4,SERPINE1,PDGFRB,PPP1CA,PTCH1,PTK7,PTPRB,RET,ROBO1,RYR2,CC…	172/-
	hsa04820 Cytoskeleton in muscle cells	1	0				5_Member	GO Biological Processes	GO:0030036	actin cytoskeleton organization	-27.6612	-24.2397	58,70,81,88,199,395,596,604,752,800,822,825,844,859,1073,1201,1264,1466,1482,1525,1627,1809,2006,2036,2037,2059,2252,2316,2317,2318,2885,2934,3717,3815,3845,3856,3936,4287,4607,4621,4624,4625,4628,4633,4642,4644,4645,4646,4703,4771,4892,5159,5217,5341,5357,5754,5872,6356,6712,6714,7016,7114,7126,7138,7139,7140,7148,7168,7273,7305,8736,8837,9026,9260,9368,9639,9645,9844,10324,10398,10458,10459,105…	ACTA1,ACTC1,ACTN4,ACTN2,AIF1,ARHGAP6,BCL2,BCL6,FMNL1,CALD1,CAPG,CAPN3,CASQ1,CAV3,CFL2,CLN3,CNN1,CSRP2,NKX2-5,CXADR,DBN1,DPYSL3,ELN,EPB41L1,EPB41L2,EPS8,FGF7,FLNA,FLNB,FLNC,GRB2,GSN,JAK2,KIT,KRAS,KRT8,LCP1,ATXN3,MYBPC3,MYH3,MYH6,MYH7,MYH10,MYL2,MYO1D,MYO5A,MYO5B,MYO6,NEB,NF2,NRAP,PDGFRB,PFN2,PLEK,PLS1,PTK7,RAB13,CCL11,SPTBN2,SRC,TESK1,TMSB4X,TNFAIP1,TNNT1,TNNT2,TNNT3,TNXB,TPM1,TTN,TYROBP,MYOM1,CFL…	127/544			4_Member	GO Biological Processes	GO:0035239	tube morphogenesis	-31.7452	-28.1275	151,182,187,284,290,338,347,348,374,596,652,655,688,800,889,947,1281,1282,1295,1306,1460,1482,1490,1512,1636,1855,1896,1950,1956,2028,2043,2049,2069,2099,2131,2138,2303,2316,2324,2335,2648,2668,2697,2702,2719,2736,2752,3339,3678,3726,3845,3953,4092,4233,4488,4609,4638,4776,4814,4824,4854,4855,5054,5159,5499,5727,5754,5787,5979,6091,6262,6347,6356,6422,6461,6662,6663,6714,6909,6943,7026,7045,7070,…	ADRA2B,JAG1,APLNR,ANGPT1,ANPEP,APOB,APOD,APOE,AREG,BCL2,BMP4,BMP7,KLF5,CALD1,KRIT1,CD34,COL3A1,COL4A1,COL8A1,COL15A1,CSNK2B,NKX2-5,CCN2,CTSH,ACE,DVL1,EDA,EGF,EGFR,ENPEP,EPHA4,EPHB3,EREG,ESR1,EXT1,EYA1,FOXC2,FLNA,FLT4,FN1,KAT2A,GDNF,GJA1,GJA5,GPC3,GLI2,GLUL,HSPG2,ITGA5,JUNB,KRAS,LEPR,SMAD7,MET,MSX2,MYC,MYLK,NFATC4,NINJ1,NKX3-1,NOTCH3,NOTCH4,SERPINE1,PDGFRB,PPP1CA,PTCH1,PTK7,PTPRB,RET,ROBO1,RYR2,CC…	154/682
	GO:0035239 tube morphogenesis	0	1				8_Summary	GO Biological Processes	GO:0060537	muscle tissue development	-26.9364	-23.5528	58,70,88,467,596,652,655,688,844,859,1073,1281,1466,1482,1525,2006,2138,2274,2303,2317,2355,2697,2702,3084,3475,3764,3767,3845,4092,4488,4607,4624,4625,4633,4637,4638,4703,4729,4878,4892,5159,5350,5530,5727,6261,6262,6662,6909,6943,7026,7135,7137,7139,7168,7273,7373,7474,7504,7832,8516,8736,8837,8854,9096,9215,9421,10021,10269,10324,10370,10472,11149,23493,23764,25976,26508,27063,30812,51778,5180…	ACTA1,ACTC1,ACTN2,ATF3,BCL2,BMP4,BMP7,KLF5,CASQ1,CAV3,CFL2,COL3A1,CSRP2,NKX2-5,CXADR,ELN,EYA1,FHL2,FOXC2,FLNB,FOSL2,GJA1,GJA5,NRG1,IFRD1,KCNJ8,KCNJ11,KRAS,SMAD7,MSX2,MYBPC3,MYH6,MYH7,MYL2,MYL6,MYLK,NEB,NDUFV2,NPPA,NRAP,PDGFRB,PLN,PPP3CA,PTCH1,RYR1,RYR2,SOX9,TBX2,TCF21,NR2F2,TNNI1,TNNI3,TNNT2,TPM1,TTN,COL14A1,WNT5A,XK,BTG2,ITGA8,MYOM1,CFLAR,ALDH1A2,TBX18,LARGE1,HAND1,HCN4,ZMPSTE24,KLHL41,CITED2,ZB…	162/-			6_Summary	Reactome Gene Sets	R-HSA-1474244	Extracellular matrix organization	-28.1301	-24.6214	633,652,655,667,825,960,1277,1278,1281,1282,1285,1286,1287,1289,1292,1294,1295,1299,1302,1305,1306,1307,1404,1462,1513,1520,1634,2006,2192,2199,2200,2201,2202,2331,2335,3339,3385,3672,3678,3689,3909,3910,3912,4016,4053,4054,4060,4237,4239,4318,4324,4325,4593,4811,5054,5654,5802,6678,6696,7093,7148,7373,7412,7450,8076,8425,8515,8516,9378,9509,10319,10516,10536,11095,11096,22801,50509,54829,84034,8…	BGN,BMP4,BMP7,DST,CAPN3,CD44,COL1A1,COL1A2,COL3A1,COL4A1,COL4A3,COL4A4,COL4A5,COL5A1,COL6A2,COL7A1,COL8A1,COL9A3,COL11A2,COL13A1,COL15A1,COL16A1,HAPLN1,VCAN,CTSK,CTSS,DCN,ELN,FBLN1,FBLN2,FBN1,FBN2,EFEMP1,FMOD,FN1,HSPG2,ICAM3,ITGA1,ITGA5,ITGB2,LAMA3,LAMA4,LAMB1,LOXL1,LTBP2,LTBP3,LUM,MFAP2,MFAP4,MMP9,MMP15,MMP16,MUSK,NID1,SERPINE1,HTRA1,PTPRS,SPARC,SPP1,TLL2,TNXB,COL14A1,VCAM1,VWF,MFAP5,LTBP4,ITGA1…	146/-
	GO:0030029 actin filament-based process	1	0				8_Member	GO Biological Processes	GO:0060537	muscle tissue development	-26.9364	-23.5528	58,70,88,467,596,652,655,688,844,859,1073,1281,1466,1482,1525,2006,2138,2274,2303,2317,2355,2697,2702,3084,3475,3764,3767,3845,4092,4488,4607,4624,4625,4633,4637,4638,4703,4729,4878,4892,5159,5350,5530,5727,6261,6262,6662,6909,6943,7026,7135,7137,7139,7168,7273,7373,7474,7504,7832,8516,8736,8837,8854,9096,9215,9421,10021,10269,10324,10370,10472,11149,23493,23764,25976,26508,27063,30812,51778,5180…	ACTA1,ACTC1,ACTN2,ATF3,BCL2,BMP4,BMP7,KLF5,CASQ1,CAV3,CFL2,COL3A1,CSRP2,NKX2-5,CXADR,ELN,EYA1,FHL2,FOXC2,FLNB,FOSL2,GJA1,GJA5,NRG1,IFRD1,KCNJ8,KCNJ11,KRAS,SMAD7,MSX2,MYBPC3,MYH6,MYH7,MYL2,MYL6,MYLK,NEB,NDUFV2,NPPA,NRAP,PDGFRB,PLN,PPP3CA,PTCH1,RYR1,RYR2,SOX9,TBX2,TCF21,NR2F2,TNNI1,TNNI3,TNNT2,TPM1,TTN,COL14A1,WNT5A,XK,BTG2,ITGA8,MYOM1,CFLAR,ALDH1A2,TBX18,LARGE1,HAND1,HCN4,ZMPSTE24,KLHL41,CITED2,ZB…	96/347			6_Member	Reactome Gene Sets	R-HSA-1474244	Extracellular matrix organization	-28.1301	-24.6214	633,652,655,667,825,960,1277,1278,1281,1282,1285,1286,1287,1289,1292,1294,1295,1299,1302,1305,1306,1307,1404,1462,1513,1520,1634,2006,2192,2199,2200,2201,2202,2331,2335,3339,3385,3672,3678,3689,3909,3910,3912,4016,4053,4054,4060,4237,4239,4318,4324,4325,4593,4811,5054,5654,5802,6678,6696,7093,7148,7373,7412,7450,8076,8425,8515,8516,9378,9509,10319,10516,10536,11095,11096,22801,50509,54829,84034,8…	BGN,BMP4,BMP7,DST,CAPN3,CD44,COL1A1,COL1A2,COL3A1,COL4A1,COL4A3,COL4A4,COL4A5,COL5A1,COL6A2,COL7A1,COL8A1,COL9A3,COL11A2,COL13A1,COL15A1,COL16A1,HAPLN1,VCAN,CTSK,CTSS,DCN,ELN,FBLN1,FBLN2,FBN1,FBN2,EFEMP1,FMOD,FN1,HSPG2,ICAM3,ITGA1,ITGA5,ITGB2,LAMA3,LAMA4,LAMB1,LOXL1,LTBP2,LTBP3,LUM,MFAP2,MFAP4,MMP9,MMP15,MMP16,MUSK,NID1,SERPINE1,HTRA1,PTPRS,SPARC,SPP1,TLL2,TNXB,COL14A1,VCAM1,VWF,MFAP5,LTBP4,ITGA1…	90/300
	R-HSA-1474244 Extracellular matrix organizat	0	1				8_Member	GO Biological Processes	GO:0007507	heart development	-26.1821	-22.8331	70,88,182,187,652,655,859,1009,1026,1281,1289,1482,1525,1636,1855,2006,2065,2131,2138,2200,2274,2300,2303,2316,2335,2648,2697,2702,2719,2736,3084,3624,3764,3767,3784,4091,4092,4151,4194,4488,4607,4624,4625,4633,4703,4729,4776,4824,4878,4886,4892,5111,5125,5159,5350,5604,5606,5727,5754,6091,6196,6261,6262,6586,6662,6909,7135,7137,7139,7168,7273,7373,7403,7412,7474,7481,8463,8642,8701,8828,8854,909…	ACTC1,ACTN2,JAG1,APLNR,BMP4,BMP7,CAV3,CDH11,CDKN1A,COL3A1,COL5A1,NKX2-5,CXADR,ACE,DVL1,ELN,ERBB3,EXT1,EYA1,FBN1,FHL2,FOXL1,FOXC2,FLNA,FN1,KAT2A,GJA1,GJA5,GPC3,GLI2,NRG1,INHBA,KCNJ8,KCNJ11,KCNQ1,SMAD6,SMAD7,MB,MDM4,MSX2,MYBPC3,MYH6,MYH7,MYL2,NEB,NDUFV2,NFATC4,NKX3-1,NPPA,NPY1R,NRAP,PCNA,PCSK5,PDGFRB,PLN,MAP2K1,MAP2K3,PTCH1,PTK7,ROBO1,RPS6KA2,RYR1,RYR2,SLIT3,SOX9,TBX2,TNNI1,TNNI3,TNNT2,TPM1,TTN,COL…	128/570			4_Member	GO Biological Processes	GO:0001944	vasculature development	-24.6927	-21.376	59,151,182,187,284,290,338,347,348,652,688,800,889,947,1277,1278,1281,1282,1289,1295,1306,1482,1490,1636,1950,2028,2049,2069,2138,2303,2307,2316,2324,2335,2697,2702,2719,2752,3339,3678,3726,3764,3953,4016,4091,4092,4638,4776,4814,4824,4854,4855,5054,5159,5604,5754,5787,6091,6347,6461,6909,6943,7026,7045,7070,7137,7481,7494,8322,8325,8434,8463,8817,8828,8854,9021,9037,9215,9394,9421,10016,10370,10…	ACTA2,ADRA2B,JAG1,APLNR,ANGPT1,ANPEP,APOB,APOD,APOE,BMP4,KLF5,CALD1,KRIT1,CD34,COL1A1,COL1A2,COL3A1,COL4A1,COL5A1,COL8A1,COL15A1,NKX2-5,CCN2,ACE,EGF,ENPEP,EPHB3,EREG,EYA1,FOXC2,FOXS1,FLNA,FLT4,FN1,GJA1,GJA5,GPC3,GLUL,HSPG2,ITGA5,JUNB,KCNJ8,LEPR,LOXL1,SMAD6,SMAD7,MYLK,NFATC4,NINJ1,NKX3-1,NOTCH3,NOTCH4,SERPINE1,PDGFRB,MAP2K1,PTK7,PTPRB,ROBO1,CCL2,SHB,TBX2,TCF21,NR2F2,TGFBI,THY1,TNNI3,WNT11,XBP1,FZD…	122/547
	GO:0061061 muscle structure development	1	0				3_Member	GO Cellular Components	GO:0030017	sarcomere	-23.6847	-19.8239	58,286,1073,1674,2317,2318,4607,4625,4633,4635,4892,6262,7135,7273,8736,9260,9457,10627,26287,27063,29780,51778,58498,84665,84676,84700,91624,127294,202333,347273,376132,442721	ACTA1,ANK1,CFL2,DES,FLNB,FLNC,MYBPC3,MYH7,MYL2,MYL4,NRAP,RYR2,TNNI1,TTN,MYOM1,PDLIM7,FHL5,MYL12A,ANKRD2,ANKRD1,PARVB,MYOZ2,MYL7,MYPN,TRIM63,MYO18B,NEXN,MYOM3,CMYA5,CAVIN4,LRRC10,LMOD2	32/219			4_Member	GO Biological Processes	GO:0001568	blood vessel development	-24.5894	-21.3307	59,151,182,187,284,290,338,347,348,652,688,800,889,947,1277,1278,1281,1282,1289,1295,1306,1482,1490,1636,1950,2028,2049,2069,2138,2303,2307,2316,2324,2335,2697,2702,2719,2752,3339,3678,3726,3764,3953,4016,4091,4092,4638,4776,4814,4824,4854,4855,5054,5159,5604,5754,5787,6091,6347,6461,6909,6943,7026,7045,7070,7137,7481,7494,8322,8325,8434,8463,8817,8828,8854,9021,9037,9215,9394,9421,10016,10370,10…	ACTA2,ADRA2B,JAG1,APLNR,ANGPT1,ANPEP,APOB,APOD,APOE,BMP4,KLF5,CALD1,KRIT1,CD34,COL1A1,COL1A2,COL3A1,COL4A1,COL5A1,COL8A1,COL15A1,NKX2-5,CCN2,ACE,EGF,ENPEP,EPHB3,EREG,EYA1,FOXC2,FOXS1,FLNA,FLT4,FN1,GJA1,GJA5,GPC3,GLUL,HSPG2,ITGA5,JUNB,KCNJ8,LEPR,LOXL1,SMAD6,SMAD7,MYLK,NFATC4,NINJ1,NKX3-1,NOTCH3,NOTCH4,SERPINE1,PDGFRB,MAP2K1,PTK7,PTPRB,ROBO1,CCL2,SHB,TBX2,TCF21,NR2F2,TGFBI,THY1,TNNI3,WNT11,XBP1,FZD…	119/527
	GO:0060537 muscle tissue development	1	0				3_Member	GO Cellular Components	GO:0030016	myofibril	-23.5472	-19.7833	58,286,1073,1674,2317,2318,4607,4625,4633,4635,4892,6262,7135,7273,7414,8736,9260,9457,10627,26287,27063,29780,51778,58498,84665,84676,84700,91624,127294,202333,347273,376132,442721	ACTA1,ANK1,CFL2,DES,FLNB,FLNC,MYBPC3,MYH7,MYL2,MYL4,NRAP,RYR2,TNNI1,TTN,VCL,MYOM1,PDLIM7,FHL5,MYL12A,ANKRD2,ANKRD1,PARVB,MYOZ2,MYL7,MYPN,TRIM63,MYO18B,NEXN,MYOM3,CMYA5,CAVIN4,LRRC10,LMOD2	33/240			4_Member	GO Biological Processes	GO:0048514	blood vessel morphogenesis	-22.2214	-19.1564	151,182,187,284,290,338,347,348,652,688,800,889,947,1281,1282,1295,1306,1482,1490,1636,1950,2028,2049,2069,2138,2303,2316,2324,2335,2697,2702,2752,3339,3678,3726,3953,4092,4638,4776,4814,4854,4855,5054,5159,5787,6091,6347,6461,6909,6943,7026,7045,7070,7137,7481,7494,8322,8325,8434,8463,8817,8828,9037,9394,9421,10016,10370,10411,10519,10553,11082,22846,23129,23210,23493,23554,25960,25976,51129,511…	ADRA2B,JAG1,APLNR,ANGPT1,ANPEP,APOB,APOD,APOE,BMP4,KLF5,CALD1,KRIT1,CD34,COL3A1,COL4A1,COL8A1,COL15A1,NKX2-5,CCN2,ACE,EGF,ENPEP,EPHB3,EREG,EYA1,FOXC2,FLNA,FLT4,FN1,GJA1,GJA5,GLUL,HSPG2,ITGA5,JUNB,LEPR,SMAD7,MYLK,NFATC4,NINJ1,NOTCH3,NOTCH4,SERPINE1,PDGFRB,PTPRB,ROBO1,CCL2,SHB,TBX2,TCF21,NR2F2,TGFBI,THY1,TNNI3,WNT11,XBP1,FZD4,FZD8,RECK,TEAD2,FGF18,NRP2,SEMA5A,HS6ST1,HAND1,PDCD6,CITED2,RAPGEF3,CIB1,…	101/431
	GO:0072001 renal system development	1	0				3_Member	GO Cellular Components	GO:0043292	contractile fiber	-22.9699	-19.2851	58,286,1073,1674,2317,2318,4607,4625,4633,4635,4892,6262,7135,7273,7414,8736,9260,9457,10627,26287,27063,29780,51778,58498,84665,84676,84700,91624,127294,202333,347273,376132,442721	ACTA1,ANK1,CFL2,DES,FLNB,FLNC,MYBPC3,MYH7,MYL2,MYL4,NRAP,RYR2,TNNI1,TTN,VCL,MYOM1,PDLIM7,FHL5,MYL12A,ANKRD2,ANKRD1,PARVB,MYOZ2,MYL7,MYPN,TRIM63,MYO18B,NEXN,MYOM3,CMYA5,CAVIN4,LRRC10,LMOD2	33/250
	GO:0031252 cell leading edge	0	0				9_Member	GO Biological Processes	GO:0048729	tissue morphogenesis	-22.8954	-19.7548	58,59,70,72,182,187,374,596,652,655,760,960,1281,1282,1289,1427,1460,1482,1512,1855,1950,1956,2043,2099,2131,2138,2252,2300,2303,2316,2487,2648,2668,2697,2719,2736,2885,3084,3400,3488,3624,3678,3845,4092,4194,4233,4488,4607,4609,4624,4625,4633,4638,4771,4776,4824,4855,5499,5727,5754,5979,6091,6262,6356,6422,6662,6663,6714,6781,6909,6943,7020,7135,7137,7139,7168,7273,7414,7474,7481,8463,8516,8642,…	ACTA1,ACTA2,ACTC1,ACTG2,JAG1,APLNR,AREG,BCL2,BMP4,BMP7,CA2,CD44,COL3A1,COL4A1,COL5A1,CRYGS,CSNK2B,NKX2-5,CTSH,DVL1,EGF,EGFR,EPHA4,ESR1,EXT1,EYA1,FGF7,FOXL1,FOXC2,FLNA,FRZB,KAT2A,GDNF,GJA1,GPC3,GLI2,GRB2,NRG1,ID4,IGFBP5,INHBA,ITGA5,KRAS,SMAD7,MDM4,MET,MSX2,MYBPC3,MYC,MYH6,MYH7,MYL2,MYLK,NF2,NFATC4,NKX3-1,NOTCH4,PPP1CA,PTCH1,PTK7,RET,ROBO1,RYR2,CCL11,SFRP1,SOX9,SOX10,SRC,STC1,TBX2,TCF21,TFAP2A,TNNI…	122/572
	GO:0032989 cellular anatomical entity mor	1	0				5_Member	GO Biological Processes	GO:0097435	supramolecular fiber organization	-22.5398	-19.4387	58,70,88,199,395,596,637,800,822,825,844,859,948,1073,1264,1277,1278,1281,1289,1302,1466,1482,1627,1674,1809,1855,2006,2059,2131,2303,2316,2318,2331,2934,3717,3856,3936,4016,4053,4060,4134,4137,4239,4607,4621,4624,4625,4633,4642,4644,4645,4646,4703,4892,5159,5357,6356,6714,7093,7114,7126,7138,7139,7140,7148,7168,7273,7283,7373,7431,7756,8076,8636,8736,8837,9026,9509,9645,9844,10324,10398,10458,10…	ACTA1,ACTC1,ACTN2,AIF1,ARHGAP6,BCL2,BID,CALD1,CAPG,CAPN3,CASQ1,CAV3,CD36,CFL2,CNN1,COL1A1,COL1A2,COL3A1,COL5A1,COL11A2,CSRP2,NKX2-5,DBN1,DES,DPYSL3,DVL1,ELN,EPS8,EXT1,FOXC2,FLNA,FLNC,FMOD,GSN,JAK2,KRT8,LCP1,LOXL1,LTBP2,LUM,MAP4,MAPT,MFAP4,MYBPC3,MYH3,MYH6,MYH7,MYL2,MYO1D,MYO5A,MYO5B,MYO6,NEB,NRAP,PDGFRB,PLS1,CCL11,SRC,TLL2,TMSB4X,TNFAIP1,TNNT1,TNNT2,TNNT3,TNXB,TPM1,TTN,TUBG1,COL14A1,VIM,ZNF207,MF…	124/592
	GO:0003013 circulatory system process	0	0				3_Member	GO Biological Processes	GO:0042692	muscle cell differentiation	-21.9112	-18.8955	58,70,81,88,187,552,577,596,652,688,785,825,844,859,1073,1140,1466,1482,1525,2274,2318,3084,3475,3488,3764,3845,3856,4607,4621,4624,4625,4633,4703,4776,4814,4842,4892,5159,5530,6261,6272,6662,6909,7138,7139,7140,7168,7273,7504,8516,8736,8837,8912,9096,9215,10269,10324,10398,11096,11149,23493,25802,27063,51778,51804,57190,64208,79191,84466,84665,84700,93649,127294,137814,170689,205251,284612,37613…	ACTA1,ACTC1,ACTN4,ACTN2,APLNR,AVPR1A,ADGRB3,BCL2,BMP4,KLF5,CACNB4,CAPN3,CASQ1,CAV3,CFL2,CHRNB1,CSRP2,NKX2-5,CXADR,FHL2,FLNC,NRG1,IFRD1,IGFBP5,KCNJ8,KRAS,KRT8,MYBPC3,MYH3,MYH6,MYH7,MYL2,NEB,NFATC4,NINJ1,NOS1,NRAP,PDGFRB,PPP3CA,RYR1,SORT1,SOX9,TBX2,TNNT1,TNNT2,TNNT3,TPM1,TTN,XK,ITGA8,MYOM1,CFLAR,CACNA1H,TBX18,LARGE1,ZMPSTE24,KLHL41,MYL9,ADAMTS5,BVES,HEY2,LMOD1,ANKRD1,MYOZ2,SIX4,SELENON,POPDC3,IRX3,…	79/289
	R-HSA-397014 Muscle contraction	1	0				11_Summary	GO Biological Processes	GO:0032989	cellular anatomical entity morphogenesis	-21.6833	-18.6828	58,70,88,322,323,596,627,655,658,825,844,1009,1073,1466,1482,1501,1600,1855,1956,2042,2043,2044,2049,2131,2318,2636,2668,2736,3672,3800,3856,4131,4147,4607,4621,4624,4625,4633,4681,4703,4776,4803,4854,4892,4908,5159,5350,5530,5590,5727,5754,5803,5979,6049,6091,6285,6387,6586,6790,6905,7138,7139,7140,7168,7273,7414,7465,7474,8128,8443,8633,8636,8736,8828,8837,9037,9253,9369,9378,9423,10324,10398,1…	ACTA1,ACTC1,ACTN2,APBB1,APBB2,BCL2,BDNF,BMP7,BMPR1B,CAPN3,CASQ1,CDH11,CFL2,CSRP2,NKX2-5,CTNND2,DAB1,DVL1,EGFR,EPHA3,EPHA4,EPHA5,EPHB3,EXT1,FLNC,GBX1,GDNF,GLI2,ITGA1,KIF5C,KRT8,MAP1B,MATN2,MYBPC3,MYH3,MYH6,MYH7,MYL2,NBL1,NEB,NFATC4,NGF,NOTCH3,NRAP,NTF3,PDGFRB,PLN,PPP3CA,PRKCZ,PTCH1,PTK7,PTPRZ1,RET,RNF6,ROBO1,S100B,CXCL12,SLIT3,AURKA,TBCE,TNNT1,TNNT2,TNNT3,TPM1,TTN,VCL,WEE1,WNT5A,ST8SIA2,GNPAT,UNC5…	190/-
	GO:0044057 regulation of system process	0	0				11_Member	GO Biological Processes	GO:0032989	cellular anatomical entity morphogenesis	-21.6833	-18.6828	58,70,88,322,323,596,627,655,658,825,844,1009,1073,1466,1482,1501,1600,1855,1956,2042,2043,2044,2049,2131,2318,2636,2668,2736,3672,3800,3856,4131,4147,4607,4621,4624,4625,4633,4681,4703,4776,4803,4854,4892,4908,5159,5350,5530,5590,5727,5754,5803,5979,6049,6091,6285,6387,6586,6790,6905,7138,7139,7140,7168,7273,7414,7465,7474,8128,8443,8633,8636,8736,8828,8837,9037,9253,9369,9378,9423,10324,10398,1…	ACTA1,ACTC1,ACTN2,APBB1,APBB2,BCL2,BDNF,BMP7,BMPR1B,CAPN3,CASQ1,CDH11,CFL2,CSRP2,NKX2-5,CTNND2,DAB1,DVL1,EGFR,EPHA3,EPHA4,EPHA5,EPHB3,EXT1,FLNC,GBX1,GDNF,GLI2,ITGA1,KIF5C,KRT8,MAP1B,MATN2,MYBPC3,MYH3,MYH6,MYH7,MYL2,NBL1,NEB,NFATC4,NGF,NOTCH3,NRAP,NTF3,PDGFRB,PLN,PPP3CA,PRKCZ,PTCH1,PTK7,PTPRZ1,RET,RNF6,ROBO1,S100B,CXCL12,SLIT3,AURKA,TBCE,TNNT1,TNNT2,TNNT3,TPM1,TTN,VCL,WEE1,WNT5A,ST8SIA2,GNPAT,UNC5…	124/605
	GO:0005911 cell-cell junction	0	0				3_Member	GO Biological Processes	GO:0055001	muscle cell development	-19.2173	-16.2985	58,70,81,88,596,785,825,844,859,1073,1140,1466,1482,1525,2274,2318,3856,4607,4621,4624,4625,4633,4703,4776,4892,5159,5530,6261,7138,7139,7140,7168,7273,7504,8736,8837,9096,9215,10269,10324,10398,11149,23493,25802,27063,51778,51804,57190,84466,84665,84700,127294,137814,284612,376132,442721	ACTA1,ACTC1,ACTN4,ACTN2,BCL2,CACNB4,CAPN3,CASQ1,CAV3,CFL2,CHRNB1,CSRP2,NKX2-5,CXADR,FHL2,FLNC,KRT8,MYBPC3,MYH3,MYH6,MYH7,MYL2,NEB,NFATC4,NRAP,PDGFRB,PPP3CA,RYR1,TNNT1,TNNT2,TNNT3,TPM1,TTN,XK,MYOM1,CFLAR,TBX18,LARGE1,ZMPSTE24,KLHL41,MYL9,BVES,HEY2,LMOD1,ANKRD1,MYOZ2,SIX4,SELENON,MEGF10,MYPN,MYO18B,MYOM3,NKX2-6,SYPL2,LRRC10,LMOD2	56/175
	GO:0007167 enzyme-linked receptor protein	0	0				3_Member	GO Biological Processes	GO:0030239	myofibril assembly	-18.4962	-15.6354	58,70,88,825,844,1073,1466,1482,2318,3856,4607,4621,4624,4625,4633,4703,4892,5159,7138,7139,7140,7168,7273,8736,8837,10324,10398,25802,27063,51778,51804,84665,127294,442721	ACTA1,ACTC1,ACTN2,CAPN3,CASQ1,CFL2,CSRP2,NKX2-5,FLNC,KRT8,MYBPC3,MYH3,MYH6,MYH7,MYL2,NEB,NRAP,PDGFRB,TNNT1,TNNT2,TNNT3,TPM1,TTN,MYOM1,CFLAR,KLHL41,MYL9,LMOD1,ANKRD1,MYOZ2,SIX4,MYPN,MYOM3,LMOD2	34/70
	GO:0044297 cell body	0	0				3_Member	GO Biological Processes	GO:0031032	actomyosin structure organization	-17.9966	-15.157	58,70,88,825,844,1073,1264,1466,1482,2006,2036,2037,2318,3856,4607,4621,4624,4625,4628,4633,4703,4892,5159,6714,7126,7138,7139,7140,7168,7273,8736,8837,10324,10398,10580,25802,27063,51778,51804,84665,84700,127294,221692,253980,442721	ACTA1,ACTC1,ACTN2,CAPN3,CASQ1,CFL2,CNN1,CSRP2,NKX2-5,ELN,EPB41L1,EPB41L2,FLNC,KRT8,MYBPC3,MYH3,MYH6,MYH7,MYH10,MYL2,NEB,NRAP,PDGFRB,SRC,TNFAIP1,TNNT1,TNNT2,TNNT3,TPM1,TTN,MYOM1,CFLAR,KLHL41,MYL9,SORBS1,LMOD1,ANKRD1,MYOZ2,SIX4,MYPN,MYO18B,MYOM3,PHACTR1,KCTD13,LMOD2	45/124
	GO:0005509 calcium ion binding	0	0				3_Member	GO Cellular Components	GO:0031674	I band	-15.6296	-12.2807	286,1073,1674,2317,2318,4625,4892,6262,7273,9260,9457,10627,26287,27063,29780,51778,84665,84676,84700,91624,347273	ANK1,CFL2,DES,FLNB,FLNC,MYH7,NRAP,RYR2,TTN,PDLIM7,FHL5,MYL12A,ANKRD2,ANKRD1,PARVB,MYOZ2,MYPN,TRIM63,MYO18B,NEXN,CAVIN4	21/145
	GO:0034330 cell junction organization	0	0				3_Member	GO Cellular Components	GO:0030018	Z disc	-14.6278	-11.9844	81,88,286,667,825,844,859,1073,1466,1674,2274,2316,2317,2318,3741,3781,3856,4624,4625,4703,4892,5142,5530,6253,6261,6262,6263,6323,6513,7273,9260,9457,10398,10627,29780,51778,64236,84665,84676,84700,91624,347273	ACTN4,ACTN2,ANK1,DST,CAPN3,CASQ1,CAV3,CFL2,CSRP2,DES,FHL2,FLNA,FLNB,FLNC,KCNA5,KCNN2,KRT8,MYH6,MYH7,NEB,NRAP,PDE4B,PPP3CA,RTN2,RYR1,RYR2,RYR3,SCN1A,SLC2A1,TTN,PDLIM7,FHL5,MYL9,MYL12A,PARVB,MYOZ2,PDLIM2,MYPN,TRIM63,MYO18B,NEXN,CAVIN4	42/131
	GO:0005604 basement membrane	0	0

## Sheet: postPEA_septum vs prePEA_RV(GO)
_MEMBER_B-postPEA_septum versus B-prePEA_RV	_MEMBER_B-postPEAi_septum versus B-prePEAi_RV	_MEMBER_B-postPEAm_septum versus B-prePEAm_RV	_MEMBER_B-postPEAs_septum versus B-prePEAs_RV	_LogP_B-postPEA_septum versus B-prePEA_RV	_LogP_B-postPEAi_septum versus B-prePEAi_RV	_LogP_B-postPEAm_septum versus B-prePEAm_RV	_LogP_B-postPEAs_septum versus B-prePEAs_RV	Expression of target genes	GO	Category	Description	#GeneInGO	#GeneInHitList	#GeneInGOAndHitList
1	1	1	1	-2.36315e+16	-1.57746e+16	-2.96213e+16	-2.67645e+16	Expression of SERPINE1	GO:0035239	GO Biological Processes	tube morphogenesis	682	1862	146
1	1	1	1	-1626757500376100	-1.005e+16	-1.36071e+16	-1735609930360600		GO:0005509	GO Molecular Functions	calcium ion binding	699	1862	126
1	1	1	1	-2.52653e+16	-7882562399206310	-2.34882e+16	-1.87903e+16	Expression of SERPINE1	GO:0030312	GO Cellular Components	external encapsulating structure	562	1862	125
1	1	1	1	-2.53198e+16	-7901594487348410	-2.28503e+16	-1883071509778120	Expression of SERPINE1	GO:0031012	GO Cellular Components	extracellular matrix	561	1862	124
1	1	1	1	-1646640936580590	-8272896302726000	-9349192449154110	-1.96192e+16		GO:0098609	GO Biological Processes	cell-cell adhesion	542	1862	118
1	1	1	1	-1.25052e+16	-7.80221e+16	-1.03666e+16	-1755721701865850	Expression of IL7R	GO:0008283	GO Biological Processes	cell population proliferation	710	1862	117
1	1	1	1	-1.62567e+16	-9858369283439700	-2213167500608030	-2071582462614720	Expression of SERPINE1	GO:0001944	GO Biological Processes	vasculature development	547	1862	116
1	1	1	1	-1.5908e+16	-7828687627508210	-1616956178087810	-1.05666e+16	Expression of IL7R	GO:0071345	GO Biological Processes	cellular response to cytokine stimulus	738	1862	114
1	1	1	1	-1.59738e+16	-9724300741610370	-2101121981323080	-1960875507337590	Expression of SERPINE1	GO:0001568	GO Biological Processes	blood vessel development	527	1862	112
1	1	1	1	-1.35591e+16	-6923439705885160	-7237159086217680	-7590843161601160		GO:0098797	GO Cellular Components	plasma membrane protein complex	681	1862	112

## Sheet: postPEA_septum vs prePEA_RV-Enr
	Gene	SERPINE1	IL7R
	original_id	ENSG00000106366	ENSG00000168685		SERPINE1											IL7R
	B_postPEA_septum versus B_prePEA_RV	1	1			GroupID	Category	Term	Description	LogP	Log(q-value)	Genes	Symbols	InTerm_InList			GroupID	Category	Term	Description	LogP	Log(q-value)	Genes	Symbols	InTerm_InList
	B_postPEAi_septum versus B_prePEAi_RV	1	1			2_Summary	GO Biological Processes	GO:0035239	tube morphogenesis	-40.506	-36.0431	94,133,151,187,284,285,338,347,374,596,650,655,780,800,947,1012,1281,1282,1295,1306,1464,1490,1512,1545,1636,1739,1893,1901,1906,1950,1956,2022,2043,2045,2049,2099,2247,2263,2277,2321,2535,2624,2697,2702,2719,2736,2752,2828,3142,3164,3213,3491,3678,3696,3726,3952,3953,4036,4233,4488,4609,4915,5054,5058,5291,5294,5547,5613,5754,5916,5979,6091,6299,6347,6608,6659,6663,6664,6722,6886,6910,6943,7045,…	ACVRL1,ADM,ADRA2B,APLNR,ANGPT1,ANGPT2,APOB,APOD,AREG,BCL2,BMP2,BMP7,DDR1,CALD1,CD34,CDH13,COL3A1,COL4A1,COL8A1,COL15A1,CSPG4,CCN2,CTSH,CYP1B1,ACE,DLG1,ECM1,S1PR1,EDN1,EGF,EGFR,ENG,EPHA4,EPHA7,EPHB3,ESR1,FGF2,FGFR2,VEGFD,FLT1,FZD2,GATA2,GJA1,GJA5,GPC3,GLI2,GLUL,GPR4,HLX,NR4A1,HOXB3,CCN1,ITGA5,ITGB8,JUNB,LEP,LEPR,LRP2,MET,MSX2,MYC,NTRK2,SERPINE1,PAK1,PIK3CB,PIK3CG,PRCP,PRKX,PTK7,RARG,RET,ROBO1,SALL…	162/-			6_Summary	WikiPathways	WP4172	PI3K Akt signaling pathway	-23.8527	-20.536	284,285,596,598,627,896,1026,1129,1277,1282,1286,1287,1288,1299,1950,1956,1978,2149,2247,2252,2257,2259,2263,2277,2309,2321,2846,2885,3082,3481,3559,3575,3667,3673,3675,3676,3678,3696,3717,3718,3815,3910,3912,3914,4170,4233,4254,4609,4804,4908,4915,5105,5291,5294,5521,5522,5649,6446,7057,7058,7059,7060,7097,7148,7448,8503,8515,8817,9134,9180,10018,10161,23239,54331,54541,118788,131873,146850,374,…	ANGPT1,ANGPT2,BCL2,BCL2L1,BDNF,CCND3,CDKN1A,CHRM2,COL1A1,COL4A1,COL4A4,COL4A5,COL4A6,COL9A3,EGF,EGFR,EIF4EBP1,F2R,FGF2,FGF7,FGF12,FGF14,FGFR2,VEGFD,FOXO3,FLT1,LPAR4,GRB2,HGF,IGF2,IL2RA,IL7R,IRS1,ITGA2,ITGA3,ITGA4,ITGA5,ITGB8,JAK2,JAK3,KIT,LAMA4,LAMB1,LAMB3,MCL1,MET,KITLG,MYC,NGFR,NTF3,NTRK2,PCK1,PIK3CB,PIK3CG,PPP2R2B,PPP2R2C,RELN,SGK1,THBS1,THBS2,THBS3,THBS4,TLR2,TNXB,VTN,PIK3R3,ITGA10,FGF18,CCNE…	189/-
	B_postPEAm_septum versus B_prePEAm_RV	1	0			2_Member	GO Biological Processes	GO:0035239	tube morphogenesis	-40.506	-36.0431	94,133,151,187,284,285,338,347,374,596,650,655,780,800,947,1012,1281,1282,1295,1306,1464,1490,1512,1545,1636,1739,1893,1901,1906,1950,1956,2022,2043,2045,2049,2099,2247,2263,2277,2321,2535,2624,2697,2702,2719,2736,2752,2828,3142,3164,3213,3491,3678,3696,3726,3952,3953,4036,4233,4488,4609,4915,5054,5058,5291,5294,5547,5613,5754,5916,5979,6091,6299,6347,6608,6659,6663,6664,6722,6886,6910,6943,7045,…	ACVRL1,ADM,ADRA2B,APLNR,ANGPT1,ANGPT2,APOB,APOD,AREG,BCL2,BMP2,BMP7,DDR1,CALD1,CD34,CDH13,COL3A1,COL4A1,COL8A1,COL15A1,CSPG4,CCN2,CTSH,CYP1B1,ACE,DLG1,ECM1,S1PR1,EDN1,EGF,EGFR,ENG,EPHA4,EPHA7,EPHB3,ESR1,FGF2,FGFR2,VEGFD,FLT1,FZD2,GATA2,GJA1,GJA5,GPC3,GLI2,GLUL,GPR4,HLX,NR4A1,HOXB3,CCN1,ITGA5,ITGB8,JUNB,LEP,LEPR,LRP2,MET,MSX2,MYC,NTRK2,SERPINE1,PAK1,PIK3CB,PIK3CG,PRCP,PRKX,PTK7,RARG,RET,ROBO1,SALL…	146/682			6_Member	WikiPathways	WP4172	PI3K Akt signaling pathway	-23.8527	-20.536	284,285,596,598,627,896,1026,1129,1277,1282,1286,1287,1288,1299,1950,1956,1978,2149,2247,2252,2257,2259,2263,2277,2309,2321,2846,2885,3082,3481,3559,3575,3667,3673,3675,3676,3678,3696,3717,3718,3815,3910,3912,3914,4170,4233,4254,4609,4804,4908,4915,5105,5291,5294,5521,5522,5649,6446,7057,7058,7059,7060,7097,7148,7448,8503,8515,8817,9134,9180,10018,10161,23239,54331,54541,118788,131873,146850	ANGPT1,ANGPT2,BCL2,BCL2L1,BDNF,CCND3,CDKN1A,CHRM2,COL1A1,COL4A1,COL4A4,COL4A5,COL4A6,COL9A3,EGF,EGFR,EIF4EBP1,F2R,FGF2,FGF7,FGF12,FGF14,FGFR2,VEGFD,FOXO3,FLT1,LPAR4,GRB2,HGF,IGF2,IL2RA,IL7R,IRS1,ITGA2,ITGA3,ITGA4,ITGA5,ITGB8,JAK2,JAK3,KIT,LAMA4,LAMB1,LAMB3,MCL1,MET,KITLG,MYC,NGFR,NTF3,NTRK2,PCK1,PIK3CB,PIK3CG,PPP2R2B,PPP2R2C,RELN,SGK1,THBS1,THBS2,THBS3,THBS4,TLR2,TNXB,VTN,PIK3R3,ITGA10,FGF18,CCNE…	78/339
	B_postPEAs_septum versus B_prePEAs_RV	1	1			3_Summary	GO Cellular Components	GO:0030312	external encapsulating structure	-36.4285	-32.2666	284,285,333,633,655,869,1012,1191,1277,1281,1282,1286,1287,1288,1289,1295,1299,1303,1305,1306,1307,1404,1462,1464,1490,1512,1739,1842,1893,1955,2152,2192,2201,2202,2219,2263,2719,3491,3910,3912,3914,3965,4060,4147,4192,4239,4325,4811,4878,4969,5046,5054,5118,5271,5549,5649,5803,6275,6387,6693,7045,7057,7058,7059,7060,7078,7079,7098,7148,7373,7448,7980,8076,8292,8425,8547,9068,9370,9423,9507,9719,…	ANGPT1,ANGPT2,APLP1,BGN,BMP7,CBLN1,CDH13,CLU,COL1A1,COL3A1,COL4A1,COL4A4,COL4A5,COL4A6,COL5A1,COL8A1,COL9A3,COL12A1,COL13A1,COL15A1,COL16A1,HAPLN1,VCAN,CSPG4,CCN2,CTSH,DLG1,ECM2,ECM1,MEGF9,F3,FBLN1,FBN2,EFEMP1,FCN1,FGFR2,GPC3,CCN1,LAMA4,LAMB1,LAMB3,LGALS9,LUM,MATN2,MDK,MFAP4,MMP16,NID1,NPPA,OGN,PCSK6,SERPINE1,PCOLCE,SERPINB8,PRELP,RELN,PTPRZ1,S100A4,CXCL12,SPN,TGFBI,THBS1,THBS2,THBS3,THBS4,TIMP3,…	171/-			6_Member	KEGG Pathway	hsa04151	PI3K-Akt signaling pathway	-23.4883	-20.2016	284,285,374,596,598,627,896,1026,1129,1277,1282,1286,1287,1288,1299,1950,1956,1978,2065,2149,2247,2252,2263,2277,2309,2321,2846,2885,3082,3164,3481,3559,3575,3667,3673,3675,3676,3678,3696,3717,3718,3815,3910,3912,3914,4170,4233,4254,4609,4804,4908,4915,5105,5291,5294,5521,5522,5649,5979,6446,7057,7058,7059,7060,7097,7148,7448,8503,8515,8817,9134,9180,10018,10161,23239,54331,54541,118788,131873,14…	ANGPT1,ANGPT2,AREG,BCL2,BCL2L1,BDNF,CCND3,CDKN1A,CHRM2,COL1A1,COL4A1,COL4A4,COL4A5,COL4A6,COL9A3,EGF,EGFR,EIF4EBP1,ERBB3,F2R,FGF2,FGF7,FGFR2,VEGFD,FOXO3,FLT1,LPAR4,GRB2,HGF,NR4A1,IGF2,IL2RA,IL7R,IRS1,ITGA2,ITGA3,ITGA4,ITGA5,ITGB8,JAK2,JAK3,KIT,LAMA4,LAMB1,LAMB3,MCL1,MET,KITLG,MYC,NGFR,NTF3,NTRK2,PCK1,PIK3CB,PIK3CG,PPP2R2B,PPP2R2C,RELN,RET,SGK1,THBS1,THBS2,THBS3,THBS4,TLR2,TNXB,VTN,PIK3R3,ITGA10,F…	80/359
	GO:0051154 negative regulation of striate	1	1			3_Member	GO Cellular Components	GO:0030312	external encapsulating structure	-36.4285	-32.2666	284,285,333,633,655,869,1012,1191,1277,1281,1282,1286,1287,1288,1289,1295,1299,1303,1305,1306,1307,1404,1462,1464,1490,1512,1739,1842,1893,1955,2152,2192,2201,2202,2219,2263,2719,3491,3910,3912,3914,3965,4060,4147,4192,4239,4325,4811,4878,4969,5046,5054,5118,5271,5549,5649,5803,6275,6387,6693,7045,7057,7058,7059,7060,7078,7079,7098,7148,7373,7448,7980,8076,8292,8425,8547,9068,9370,9423,9507,9719,…	ANGPT1,ANGPT2,APLP1,BGN,BMP7,CBLN1,CDH13,CLU,COL1A1,COL3A1,COL4A1,COL4A4,COL4A5,COL4A6,COL5A1,COL8A1,COL9A3,COL12A1,COL13A1,COL15A1,COL16A1,HAPLN1,VCAN,CSPG4,CCN2,CTSH,DLG1,ECM2,ECM1,MEGF9,F3,FBLN1,FBN2,EFEMP1,FCN1,FGFR2,GPC3,CCN1,LAMA4,LAMB1,LAMB3,LGALS9,LUM,MATN2,MDK,MFAP4,MMP16,NID1,NPPA,OGN,PCSK6,SERPINE1,PCOLCE,SERPINB8,PRELP,RELN,PTPRZ1,S100A4,CXCL12,SPN,TGFBI,THBS1,THBS2,THBS3,THBS4,TIMP3,…	125/562			7_Summary	GO Biological Processes	GO:0051960	regulation of nervous system development	-22.1785	-18.9461	443,577,627,650,655,869,1030,1404,1462,1524,1636,1739,1956,2043,2045,2049,2119,2247,2624,2636,2852,3213,3400,3687,3815,4036,4131,4133,4168,4192,4915,5649,5789,5802,5803,5916,6091,6092,6387,6405,6608,6663,6664,6722,6833,7058,7070,7074,7097,7832,7852,8128,8553,8882,9037,9353,9378,9423,9451,10371,10458,10500,10800,10810,23175,23462,23500,23768,26011,26022,27286,28514,50937,54413,54437,54674,60484,64…	ASPA,ADGRB3,BDNF,BMP2,BMP7,CBLN1,CDKN2B,HAPLN1,VCAN,CX3CR1,ACE,DLG1,EGFR,EPHA4,EPHA7,EPHB3,ETV5,FGF2,GATA2,GBX1,GPER1,HOXB3,ID4,ITGAX,KIT,LRP2,MAP1B,MAP2,MCF2,MDK,NTRK2,RELN,PTPRD,PTPRS,PTPRZ1,RARG,ROBO1,ROBO2,CXCL12,SEMA3F,SMO,SOX10,SOX11,SRF,ABCC8,THBS2,THY1,TIAM1,TLR2,BTG2,CXCR4,ST8SIA2,BHLHE40,ZPR1,SEMA5A,SLIT2,NRXN1,NTN1,EIF2AK3,SEMA3A,BAIAP2,SEMA6C,CYSLTR1,WASF3,LPIN1,HEY1,DAAM2,FLRT2,TENM4…	175/-
	GO:0035239 tube morphogenesis	1	0			3_Member	GO Cellular Components	GO:0031012	extracellular matrix	-35.8472	-31.8615	284,285,333,633,655,869,1012,1191,1277,1281,1282,1286,1287,1288,1289,1295,1299,1303,1305,1306,1307,1404,1462,1464,1490,1512,1739,1842,1893,1955,2152,2192,2201,2202,2219,2263,2719,3491,3910,3912,3914,3965,4060,4147,4192,4239,4325,4811,4878,4969,5046,5054,5118,5271,5549,5649,5803,6275,6387,6693,7045,7057,7058,7059,7060,7078,7079,7098,7148,7373,7448,7980,8076,8292,8425,8547,9068,9370,9423,9507,9719,…	ANGPT1,ANGPT2,APLP1,BGN,BMP7,CBLN1,CDH13,CLU,COL1A1,COL3A1,COL4A1,COL4A4,COL4A5,COL4A6,COL5A1,COL8A1,COL9A3,COL12A1,COL13A1,COL15A1,COL16A1,HAPLN1,VCAN,CSPG4,CCN2,CTSH,DLG1,ECM2,ECM1,MEGF9,F3,FBLN1,FBN2,EFEMP1,FCN1,FGFR2,GPC3,CCN1,LAMA4,LAMB1,LAMB3,LGALS9,LUM,MATN2,MDK,MFAP4,MMP16,NID1,NPPA,OGN,PCSK6,SERPINE1,PCOLCE,SERPINB8,PRELP,RELN,PTPRZ1,S100A4,CXCL12,SPN,TGFBI,THBS1,THBS2,THBS3,THBS4,TIMP3,…	124/561			9_Summary	GO Biological Processes	GO:0008283	cell population proliferation	-21.9754	-18.7913	94,133,374,596,598,650,655,780,861,896,947,952,993,1012,1026,1051,1191,1281,1295,1490,1503,1636,1739,1836,1901,1950,1956,2099,2247,2252,2263,2277,2355,2624,2697,2719,2752,3070,3082,3142,3214,3400,3486,3559,3575,3664,3726,3815,3953,4036,4254,4325,4804,4953,5027,5243,5291,5294,5613,5699,5745,5788,5916,6352,6489,6556,6608,6659,6663,6664,6693,6781,6867,6910,7005,7045,7296,7704,7832,8626,8642,8654,866…	ACVRL1,ADM,AREG,BCL2,BCL2L1,BMP2,BMP7,DDR1,RUNX1,CCND3,CD34,CD38,CDC25A,CDH13,CDKN1A,CEBPB,CLU,COL3A1,COL8A1,CCN2,CTPS1,ACE,DLG1,SLC26A2,S1PR1,EGF,EGFR,ESR1,FGF2,FGF7,FGFR2,VEGFD,FOSL2,GATA2,GJA1,GPC3,GLUL,HELLS,HGF,HLX,HOXB4,ID4,IGFBP3,IL2RA,IL7R,IRF6,JUNB,KIT,LEPR,LRP2,KITLG,MMP16,NGFR,ODC1,P2RX7,ABCB1,PIK3CB,PIK3CG,PRKX,PSMB10,PTH1R,PTPRC,RARG,CCL5,ST8SIA1,SLC11A1,SMO,SOX4,SOX10,SOX11,SPN,STC1…	117/-
	GO:0030312 external encapsulating structu	1	0			3_Member	GO Cellular Components	GO:0062023	collagen-containing extracellular matrix	-33.1336	-29.3696	284,285,333,633,655,869,1012,1191,1277,1281,1282,1286,1287,1288,1289,1295,1299,1303,1305,1306,1307,1404,1462,1464,1490,1512,1739,1842,1893,1955,2152,2192,2201,2202,2219,2263,2719,3491,3910,3912,3914,3965,4060,4147,4192,4239,4811,4878,4969,5046,5054,5118,5271,5549,5803,6275,6387,6693,7045,7057,7058,7059,7060,7078,7148,7373,7448,8076,8292,8425,8547,9068,9370,9423,9507,10082,10085,10216,11096,11117,…	ANGPT1,ANGPT2,APLP1,BGN,BMP7,CBLN1,CDH13,CLU,COL1A1,COL3A1,COL4A1,COL4A4,COL4A5,COL4A6,COL5A1,COL8A1,COL9A3,COL12A1,COL13A1,COL15A1,COL16A1,HAPLN1,VCAN,CSPG4,CCN2,CTSH,DLG1,ECM2,ECM1,MEGF9,F3,FBLN1,FBN2,EFEMP1,FCN1,FGFR2,GPC3,CCN1,LAMA4,LAMB1,LAMB3,LGALS9,LUM,MATN2,MDK,MFAP4,NID1,NPPA,OGN,PCSK6,SERPINE1,PCOLCE,SERPINB8,PRELP,PTPRZ1,S100A4,CXCL12,SPN,TGFBI,THBS1,THBS2,THBS3,THBS4,TIMP3,TNXB,COL14A…	103/428			9_Member	GO Biological Processes	GO:0008283	cell population proliferation	-21.9754	-18.7913	94,133,374,596,598,650,655,780,861,896,947,952,993,1012,1026,1051,1191,1281,1295,1490,1503,1636,1739,1836,1901,1950,1956,2099,2247,2252,2263,2277,2355,2624,2697,2719,2752,3070,3082,3142,3214,3400,3486,3559,3575,3664,3726,3815,3953,4036,4254,4325,4804,4953,5027,5243,5291,5294,5613,5699,5745,5788,5916,6352,6489,6556,6608,6659,6663,6664,6693,6781,6867,6910,7005,7045,7296,7704,7832,8626,8642,8654,866…	ACVRL1,ADM,AREG,BCL2,BCL2L1,BMP2,BMP7,DDR1,RUNX1,CCND3,CD34,CD38,CDC25A,CDH13,CDKN1A,CEBPB,CLU,COL3A1,COL8A1,CCN2,CTPS1,ACE,DLG1,SLC26A2,S1PR1,EGF,EGFR,ESR1,FGF2,FGF7,FGFR2,VEGFD,FOSL2,GATA2,GJA1,GPC3,GLUL,HELLS,HGF,HLX,HOXB4,ID4,IGFBP3,IL2RA,IL7R,IRF6,JUNB,KIT,LEPR,LRP2,KITLG,MMP16,NGFR,ODC1,P2RX7,ABCB1,PIK3CB,PIK3CG,PRKX,PSMB10,PTH1R,PTPRC,RARG,CCL5,ST8SIA1,SLC11A1,SMO,SOX4,SOX10,SOX11,SPN,STC1…	117/710
	GO:0098609 cell-cell adhesion	0	0			2_Member	GO Biological Processes	GO:0001944	vasculature development	-31.7657	-28.1479	94,133,151,187,196,284,285,338,347,650,800,947,1012,1277,1281,1282,1289,1295,1306,1464,1490,1545,1636,1893,1901,1906,1950,2022,2049,2247,2263,2277,2321,2624,2697,2701,2702,2719,2752,2828,3164,3213,3491,3678,3696,3726,3952,3953,4036,4215,4804,4915,5054,5291,5294,5547,5613,5754,5784,6091,6092,6347,6608,6659,6722,6886,6910,6943,7045,7057,7070,7127,7410,7490,8325,8503,8817,8828,8854,9037,9353,9451,10…	ACVRL1,ADM,ADRA2B,APLNR,AHR,ANGPT1,ANGPT2,APOB,APOD,BMP2,CALD1,CD34,CDH13,COL1A1,COL3A1,COL4A1,COL5A1,COL8A1,COL15A1,CSPG4,CCN2,CYP1B1,ACE,ECM1,S1PR1,EDN1,EGF,ENG,EPHB3,FGF2,FGFR2,VEGFD,FLT1,GATA2,GJA1,GJA4,GJA5,GPC3,GLUL,GPR4,NR4A1,HOXB3,CCN1,ITGA5,ITGB8,JUNB,LEP,LEPR,LRP2,MAP3K3,NGFR,NTRK2,SERPINE1,PIK3CB,PIK3CG,PRCP,PRKX,PTK7,PTPN14,ROBO1,ROBO2,CCL2,SMO,SOX4,SRF,TAL1,TBX5,TCF21,TGFBI,THBS1,THY…	116/547			11_Summary	GO Biological Processes	GO:0000902	cell morphogenesis	-20.9801	-17.8789	333,596,627,655,780,1004,1009,1012,1191,1501,1906,1956,2042,2043,2045,2049,2263,2317,2355,2636,2736,3082,3575,3676,3708,3800,3925,4036,4131,4133,4147,4192,4233,4804,4908,5027,5058,5649,5699,5754,5781,5803,5979,6091,6092,6324,6387,6405,6446,6586,6608,6722,6781,6886,7074,7414,7465,7940,8128,8506,8633,8828,8936,9024,9037,9353,9368,9378,9423,9499,10160,10365,10371,10458,10500,10752,11280,23026,23768,…	APLP1,BCL2,BDNF,BMP7,DDR1,CDH6,CDH11,CDH13,CLU,CTNND2,EDN1,EGFR,EPHA3,EPHA4,EPHA7,EPHB3,FGFR2,FLNB,FOSL2,GBX1,GLI2,HGF,IL7R,ITGA4,ITPR1,KIF5C,STMN1,LRP2,MAP1B,MAP2,MATN2,MDK,MET,NGFR,NTF3,P2RX7,PAK1,RELN,PSMB10,PTK7,PTPN11,PTPRZ1,RET,ROBO1,ROBO2,SCN1B,CXCL12,SEMA3F,SGK1,SLIT3,SMO,SRF,STC1,TAL1,TIAM1,VCL,WEE1,LST1,ST8SIA2,CNTNAP1,UNC5C,NRP2,WASF1,BRSK2,SEMA5A,SLIT2,NHERF1,NRXN1,NTN1,MYOT,FARP1,KLF…	197/-
	GO:0007167 enzyme-linked receptor protein	0	0			2_Member	GO Biological Processes	GO:0001568	blood vessel development	-30.7645	-27.2559	94,133,151,187,196,284,285,338,347,800,947,1012,1277,1281,1282,1289,1295,1306,1464,1490,1545,1636,1893,1901,1906,1950,2022,2049,2247,2263,2277,2321,2624,2697,2701,2702,2719,2752,2828,3164,3213,3491,3678,3696,3726,3952,3953,4036,4215,4804,4915,5054,5291,5294,5547,5613,5754,6091,6092,6347,6608,6659,6722,6886,6910,6943,7045,7057,7070,7127,7410,7490,8325,8503,8817,8828,8854,9037,9353,9451,10052,10203…	ACVRL1,ADM,ADRA2B,APLNR,AHR,ANGPT1,ANGPT2,APOB,APOD,CALD1,CD34,CDH13,COL1A1,COL3A1,COL4A1,COL5A1,COL8A1,COL15A1,CSPG4,CCN2,CYP1B1,ACE,ECM1,S1PR1,EDN1,EGF,ENG,EPHB3,FGF2,FGFR2,VEGFD,FLT1,GATA2,GJA1,GJA4,GJA5,GPC3,GLUL,GPR4,NR4A1,HOXB3,CCN1,ITGA5,ITGB8,JUNB,LEP,LEPR,LRP2,MAP3K3,NGFR,NTRK2,SERPINE1,PIK3CB,PIK3CG,PRCP,PRKX,PTK7,ROBO1,ROBO2,CCL2,SMO,SOX4,SRF,TAL1,TBX5,TCF21,TGFBI,THBS1,THY1,TNFAIP2,VA…	112/527			11_Member	GO Biological Processes	GO:0000902	cell morphogenesis	-20.9801	-17.8789	333,596,627,655,780,1004,1009,1012,1191,1501,1906,1956,2042,2043,2045,2049,2263,2317,2355,2636,2736,3082,3575,3676,3708,3800,3925,4036,4131,4133,4147,4192,4233,4804,4908,5027,5058,5649,5699,5754,5781,5803,5979,6091,6092,6324,6387,6405,6446,6586,6608,6722,6781,6886,7074,7414,7465,7940,8128,8506,8633,8828,8936,9024,9037,9353,9368,9378,9423,9499,10160,10365,10371,10458,10500,10752,11280,23026,23768,…	APLP1,BCL2,BDNF,BMP7,DDR1,CDH6,CDH11,CDH13,CLU,CTNND2,EDN1,EGFR,EPHA3,EPHA4,EPHA7,EPHB3,FGFR2,FLNB,FOSL2,GBX1,GLI2,HGF,IL7R,ITGA4,ITPR1,KIF5C,STMN1,LRP2,MAP1B,MAP2,MATN2,MDK,MET,NGFR,NTF3,P2RX7,PAK1,RELN,PSMB10,PTK7,PTPN11,PTPRZ1,RET,ROBO1,ROBO2,SCN1B,CXCL12,SEMA3F,SGK1,SLIT3,SMO,SRF,STC1,TAL1,TIAM1,VCL,WEE1,LST1,ST8SIA2,CNTNAP1,UNC5C,NRP2,WASF1,BRSK2,SEMA5A,SLIT2,NHERF1,NRXN1,NTN1,MYOT,FARP1,KLF…	112/681
	WP4172 PI3K Akt signaling pathway	0	1			2_Member	GO Biological Processes	GO:0048514	blood vessel morphogenesis	-28.7413	-25.2784	94,133,151,187,284,285,338,347,800,947,1012,1281,1282,1295,1306,1464,1490,1545,1636,1893,1901,1906,1950,2022,2049,2247,2263,2277,2321,2624,2697,2702,2752,2828,3164,3213,3491,3678,3696,3726,3952,3953,4036,4915,5054,5291,5294,5547,5613,6091,6347,6608,6659,6722,6886,6910,6943,7045,7057,7070,7127,7410,7490,8325,8503,8817,8828,9037,9353,9451,10052,10203,23462,25960,25976,27286,28514,51129,51330,55273,…	ACVRL1,ADM,ADRA2B,APLNR,ANGPT1,ANGPT2,APOB,APOD,CALD1,CD34,CDH13,COL3A1,COL4A1,COL8A1,COL15A1,CSPG4,CCN2,CYP1B1,ACE,ECM1,S1PR1,EDN1,EGF,ENG,EPHB3,FGF2,FGFR2,VEGFD,FLT1,GATA2,GJA1,GJA5,GLUL,GPR4,NR4A1,HOXB3,CCN1,ITGA5,ITGB8,JUNB,LEP,LEPR,LRP2,NTRK2,SERPINE1,PIK3CB,PIK3CG,PRCP,PRKX,ROBO1,CCL2,SMO,SOX4,SRF,TAL1,TBX5,TCF21,TGFBI,THBS1,THY1,TNFAIP2,VAV2,WT1,FZD8,PIK3R3,FGF18,NRP2,SEMA5A,SLIT2,EIF2AK3,…	97/431			6_Member	WikiPathways	WP3932	Focal adhesion PI3K Akt mTOR signaling pathway	-19.6565	-16.6707	284,285,1026,1129,1277,1281,1282,1286,1288,1289,1950,1956,1978,2149,2247,2252,2257,2259,2263,2277,2309,2321,2846,2885,3082,3559,3575,3667,3673,3675,3676,3678,3683,3687,3696,3717,3718,3815,3910,3912,3914,3991,4233,4254,4804,5209,5287,5291,5294,5521,5522,5649,7057,7058,7059,7060,7148,7448,8515,8660,8817,9180,10161,23239,54331,54541,64344	ANGPT1,ANGPT2,CDKN1A,CHRM2,COL1A1,COL3A1,COL4A1,COL4A4,COL4A6,COL5A1,EGF,EGFR,EIF4EBP1,F2R,FGF2,FGF7,FGF12,FGF14,FGFR2,VEGFD,FOXO3,FLT1,LPAR4,GRB2,HGF,IL2RA,IL7R,IRS1,ITGA2,ITGA3,ITGA4,ITGA5,ITGAL,ITGAX,ITGB8,JAK2,JAK3,KIT,LAMA4,LAMB1,LAMB3,LIPE,MET,KITLG,NGFR,PFKFB3,PIK3C2B,PIK3CB,PIK3CG,PPP2R2B,PPP2R2C,RELN,THBS1,THBS2,THBS3,THBS4,TNXB,VTN,ITGA10,IRS2,FGF18,OSMR,LPAR6,PHLPP1,GNG2,DDIT4,HIF3A	67/302
	GO:0051960 regulation of nervous system d	0	1			2_Member	GO Biological Processes	GO:0001525	angiogenesis	-26.0106	-22.6269	94,151,187,284,285,347,800,947,1012,1282,1295,1306,1464,1490,1545,1636,1893,1901,1906,1950,2022,2049,2247,2263,2277,2321,2624,2702,2752,2828,3164,3213,3491,3678,3952,3953,5054,5291,5294,5547,5613,6091,6347,6722,6886,6943,7045,7057,7070,7127,7410,8325,8503,8817,8828,9037,9353,9451,10203,23462,25960,27286,28514,51129,51330,55273,57125,58504,64321,64344,80149,81575,83478,85301,146850,147372,154796,1…	ACVRL1,ADRA2B,APLNR,ANGPT1,ANGPT2,APOD,CALD1,CD34,CDH13,COL4A1,COL8A1,COL15A1,CSPG4,CCN2,CYP1B1,ACE,ECM1,S1PR1,EDN1,EGF,ENG,EPHB3,FGF2,FGFR2,VEGFD,FLT1,GATA2,GJA5,GLUL,GPR4,NR4A1,HOXB3,CCN1,ITGA5,LEP,LEPR,SERPINE1,PIK3CB,PIK3CG,PRCP,PRKX,ROBO1,CCL2,SRF,TAL1,TCF21,TGFBI,THBS1,THY1,TNFAIP2,VAV2,FZD8,PIK3R3,FGF18,NRP2,SEMA5A,SLIT2,EIF2AK3,CALCRL,HEY1,ADGRA2,SRPX2,DLL1,ANGPTL4,TNFRSF12A,TMEM100,PLXDC…	81/338			14_Summary	GO Biological Processes	GO:0071345	cellular response to cytokine stimulus	-19.1413	-16.1698	199,210,246,292,330,361,834,960,1277,1393,1524,1545,1613,1809,1843,1906,2152,2194,2309,2317,2633,2634,2819,2852,2920,3059,3070,3099,3113,3434,3559,3575,3624,3625,3656,3659,3667,3676,3717,3718,3767,3815,3856,3875,3952,3953,3965,3977,4046,4168,4283,4332,4360,4501,4502,4599,4792,4938,4939,5105,5473,5740,5781,5916,5990,6347,6352,6387,6775,7057,7097,7098,7538,7706,7850,7852,8651,8692,8718,8809,8828,91…	AIF1,ALAD,ALOX15,SLC25A5,BIRC3,AQP4,CASP1,CD44,COL1A1,CRHBP,CX3CR1,CYP1B1,DAPK3,DPYSL3,DUSP1,EDN1,F3,FASN,FOXO3,FLNB,GBP1,GBP2,GPD1,GPER1,CXCL2,HCLS1,HELLS,HK2,HLA-DPA1,IFIT1,IL2RA,IL7R,INHBA,INHBB,IRAK2,IRF1,IRS1,ITGA4,JAK2,JAK3,KCNJ11,KIT,KRT8,KRT18,LEP,LEPR,LGALS9,LIFR,LSP1,MCF2,CXCL9,MNDA,MRC1,MT1X,MT2A,MX1,NFKBIA,OAS1,OAS2,PCK1,PPBP,PTGIS,PTPN11,RARG,RFX2,CCL2,CCL5,CXCL12,STAT4,THBS1,TLR2,TL…	128/-
	GO:0072001 renal system development	0	0			3_Member	Reactome Gene Sets	R-HSA-1474244	Extracellular matrix organization	-22.5263	-19.2675	633,650,655,726,780,960,1277,1281,1282,1286,1287,1288,1289,1295,1299,1303,1305,1306,1307,1404,1462,2192,2201,2202,2247,3384,3673,3675,3676,3678,3683,3687,3696,3818,3910,3912,3914,4060,4239,4325,4593,4811,5033,5054,5118,5802,7057,7092,7093,7148,7373,7448,8076,8425,8515,9378,9507,11096,11117,22795,54829,55214,84570,85301,90187,131873,147968,222663,255631,340267,440854	BGN,BMP2,BMP7,CAPN5,DDR1,CD44,COL1A1,COL3A1,COL4A1,COL4A4,COL4A5,COL4A6,COL5A1,COL8A1,COL9A3,COL12A1,COL13A1,COL15A1,COL16A1,HAPLN1,VCAN,FBLN1,FBN2,EFEMP1,FGF2,ICAM2,ITGA2,ITGA3,ITGA4,ITGA5,ITGAL,ITGAX,ITGB8,KLKB1,LAMA4,LAMB1,LAMB3,LUM,MFAP4,MMP16,MUSK,NID1,P4HA1,SERPINE1,PCOLCE,PTPRS,THBS1,TLL1,TLL2,TNXB,COL14A1,VTN,MFAP5,LTBP4,ITGA10,NRXN1,ADAMTS4,ADAMTS5,EMILIN1,NID2,ASPN,P3H2,COL25A1,COL27A1,…	71/300			14_Member	GO Biological Processes	GO:0071345	cellular response to cytokine stimulus	-19.1413	-16.1698	199,210,246,292,330,361,834,960,1277,1393,1524,1545,1613,1809,1843,1906,2152,2194,2309,2317,2633,2634,2819,2852,2920,3059,3070,3099,3113,3434,3559,3575,3624,3625,3656,3659,3667,3676,3717,3718,3767,3815,3856,3875,3952,3953,3965,3977,4046,4168,4283,4332,4360,4501,4502,4599,4792,4938,4939,5105,5473,5740,5781,5916,5990,6347,6352,6387,6775,7057,7097,7098,7538,7706,7850,7852,8651,8692,8718,8809,8828,91…	AIF1,ALAD,ALOX15,SLC25A5,BIRC3,AQP4,CASP1,CD44,COL1A1,CRHBP,CX3CR1,CYP1B1,DAPK3,DPYSL3,DUSP1,EDN1,F3,FASN,FOXO3,FLNB,GBP1,GBP2,GPD1,GPER1,CXCL2,HCLS1,HELLS,HK2,HLA-DPA1,IFIT1,IL2RA,IL7R,INHBA,INHBB,IRAK2,IRF1,IRS1,ITGA4,JAK2,JAK3,KCNJ11,KIT,KRT8,KRT18,LEP,LEPR,LGALS9,LIFR,LSP1,MCF2,CXCL9,MNDA,MRC1,MT1X,MT2A,MX1,NFKBIA,OAS1,OAS2,PCK1,PPBP,PTGIS,PTPN11,RARG,RFX2,CCL2,CCL5,CXCL12,STAT4,THBS1,TLR2,TL…	114/738
	GO:0008283 cell population proliferation	0	1			10_Summary	GO Biological Processes	GO:2000147	positive regulation of cell motility	-21.3903	-18.2284	199,284,306,596,650,655,1012,1277,1512,1524,1545,1601,1613,1901,1906,1950,1956,2043,2149,2152,2247,2252,2277,2321,2624,2852,3082,3315,3491,3673,3675,3676,3678,3687,3717,3815,3912,3965,4192,4215,4233,4254,4739,4908,5054,5058,5168,5291,5294,5649,5788,5979,6237,6352,6387,6403,6405,6608,6693,7018,7057,7060,7070,7074,7448,7852,8503,8660,8817,8828,9037,9423,9806,10371,10457,10500,10769,10894,10982,1115…	AIF1,ANGPT1,ANXA3,BCL2,BMP2,BMP7,CDH13,COL1A1,CTSH,CX3CR1,CYP1B1,DAB2,DAPK3,S1PR1,EDN1,EGF,EGFR,EPHA4,F2R,F3,FGF2,FGF7,VEGFD,FLT1,GATA2,GPER1,HGF,HSPB1,CCN1,ITGA2,ITGA3,ITGA4,ITGA5,ITGAX,JAK2,KIT,LAMB1,LGALS9,MDK,MAP3K3,MET,KITLG,NEDD9,NTF3,SERPINE1,PAK1,ENPP2,PIK3CB,PIK3CG,RELN,PTPRC,RET,RRAS,CCL5,CXCL12,SELP,SEMA3F,SMO,SPN,TF,THBS1,THBS4,THY1,TIAM1,VTN,CXCR4,PIK3R3,IRS2,FGF18,NRP2,SEMA5A,NTN1,S…	135/-			6_Member	KEGG Pathway	hsa05200	Pathways in cancer	-16.795	-14.0392	111,113,185,330,596,598,637,650,861,896,1026,1030,1282,1286,1287,1288,1613,1647,1906,1950,1956,2099,2100,2149,2247,2252,2263,2277,2535,2736,2846,2885,2949,3082,3481,3559,3575,3673,3675,3717,3718,3815,3910,3912,3914,4233,4254,4257,4609,4616,4791,4792,5291,5292,5330,5579,5602,5734,5979,6258,6387,6608,6775,7170,7296,7704,7852,8030,8321,8324,8325,8503,8643,8817,9002,9134,9446,10018,10161,10912,23236,…	ADCY5,ADCY7,AGTR1,BIRC3,BCL2,BCL2L1,BID,BMP2,RUNX1,CCND3,CDKN1A,CDKN2B,COL4A1,COL4A4,COL4A5,COL4A6,DAPK3,GADD45A,EDN1,EGF,EGFR,ESR1,ESR2,F2R,FGF2,FGF7,FGFR2,VEGFD,FZD2,GLI2,LPAR4,GRB2,GSTM5,HGF,IGF2,IL2RA,IL7R,ITGA2,ITGA3,JAK2,JAK3,KIT,LAMA4,LAMB1,LAMB3,MET,KITLG,MGST1,MYC,GADD45B,NFKB2,NFKBIA,PIK3CB,PIM1,PLCB2,PRKCB,MAPK10,PTGER4,RET,RXRG,CXCL12,SMO,STAT4,TPM3,TXNRD1,ZBTB16,CXCR4,CCDC6,FZD1,FZD7…	88/531
	GO:2000147 positive regulation of cell mo	1	0			10_Member	GO Biological Processes	GO:2000147	positive regulation of cell motility	-21.3903	-18.2284	199,284,306,596,650,655,1012,1277,1512,1524,1545,1601,1613,1901,1906,1950,1956,2043,2149,2152,2247,2252,2277,2321,2624,2852,3082,3315,3491,3673,3675,3676,3678,3687,3717,3815,3912,3965,4192,4215,4233,4254,4739,4908,5054,5058,5168,5291,5294,5649,5788,5979,6237,6352,6387,6403,6405,6608,6693,7018,7057,7060,7070,7074,7448,7852,8503,8660,8817,8828,9037,9423,9806,10371,10457,10500,10769,10894,10982,1115…	AIF1,ANGPT1,ANXA3,BCL2,BMP2,BMP7,CDH13,COL1A1,CTSH,CX3CR1,CYP1B1,DAB2,DAPK3,S1PR1,EDN1,EGF,EGFR,EPHA4,F2R,F3,FGF2,FGF7,VEGFD,FLT1,GATA2,GPER1,HGF,HSPB1,CCN1,ITGA2,ITGA3,ITGA4,ITGA5,ITGAX,JAK2,KIT,LAMB1,LGALS9,MDK,MAP3K3,MET,KITLG,NEDD9,NTF3,SERPINE1,PAK1,ENPP2,PIK3CB,PIK3CG,RELN,PTPRC,RET,RRAS,CCL5,CXCL12,SELP,SEMA3F,SMO,SPN,TF,THBS1,THBS4,THY1,TIAM1,VTN,CXCR4,PIK3R3,IRS2,FGF18,NRP2,SEMA5A,NTN1,S…	105/607			6_Member	WikiPathways	WP5434	Pathways in cancer	-16.4468	-13.7398	111,113,185,330,596,598,637,650,861,896,1026,1030,1282,1286,1287,1288,1613,1647,1906,1950,1956,2099,2100,2149,2263,2277,2535,2736,2846,2885,2949,3082,3481,3559,3575,3673,3675,3717,3718,3815,3910,3912,3914,4233,4254,4257,4609,4616,4791,4792,5291,5292,5330,5579,5602,5734,5979,6258,6387,6608,6775,7170,7296,7704,7852,8030,8321,8324,8325,8503,8643,9002,9134,9446,10018,10161,10912,23236,23462,23604,285…	ADCY5,ADCY7,AGTR1,BIRC3,BCL2,BCL2L1,BID,BMP2,RUNX1,CCND3,CDKN1A,CDKN2B,COL4A1,COL4A4,COL4A5,COL4A6,DAPK3,GADD45A,EDN1,EGF,EGFR,ESR1,ESR2,F2R,FGFR2,VEGFD,FZD2,GLI2,LPAR4,GRB2,GSTM5,HGF,IGF2,IL2RA,IL7R,ITGA2,ITGA3,JAK2,JAK3,KIT,LAMA4,LAMB1,LAMB3,MET,KITLG,MGST1,MYC,GADD45B,NFKB2,NFKBIA,PIK3CB,PIM1,PLCB2,PRKCB,MAPK10,PTGER4,RET,RXRG,CXCL12,SMO,STAT4,TPM3,TXNRD1,ZBTB16,CXCR4,CCDC6,FZD1,FZD7,FZD8,PIK3…	85/509
	GO:0000902 cell morphogenesis	0	1			10_Member	GO Biological Processes	GO:0040017	positive regulation of locomotion	-21.1327	-18.0123	199,284,306,596,650,655,1012,1277,1512,1524,1545,1601,1613,1901,1906,1950,1956,2043,2149,2152,2247,2252,2277,2321,2624,2852,3082,3315,3491,3673,3675,3676,3678,3687,3717,3815,3912,3965,4192,4215,4233,4254,4739,4908,5054,5058,5168,5291,5294,5649,5788,5979,6237,6352,6387,6403,6405,6608,6693,7018,7057,7060,7070,7074,7448,7852,8503,8660,8817,8828,9037,9353,9423,9806,10371,10457,10500,10769,10894,10982…	AIF1,ANGPT1,ANXA3,BCL2,BMP2,BMP7,CDH13,COL1A1,CTSH,CX3CR1,CYP1B1,DAB2,DAPK3,S1PR1,EDN1,EGF,EGFR,EPHA4,F2R,F3,FGF2,FGF7,VEGFD,FLT1,GATA2,GPER1,HGF,HSPB1,CCN1,ITGA2,ITGA3,ITGA4,ITGA5,ITGAX,JAK2,KIT,LAMB1,LGALS9,MDK,MAP3K3,MET,KITLG,NEDD9,NTF3,SERPINE1,PAK1,ENPP2,PIK3CB,PIK3CG,RELN,PTPRC,RET,RRAS,CCL5,CXCL12,SELP,SEMA3F,SMO,SPN,TF,THBS1,THBS4,THY1,TIAM1,VTN,CXCR4,PIK3R3,IRS2,FGF18,NRP2,SEMA5A,SLIT2,…	106/621			7_Member	GO Biological Processes	GO:0010720	positive regulation of cell development	-13.8319	-11.3421	443,596,627,650,861,1404,1462,1524,1540,1636,1956,2043,2119,2247,2309,2736,2852,3059,3142,3400,3559,3575,3815,3965,4036,4131,4192,4254,4739,4915,5105,5649,5788,5789,5803,5979,6091,6092,6387,6608,6659,6663,6664,6722,7071,7074,7097,7704,7852,8651,8654,9037,9308,9353,9370,9423,9840,10221,10288,10458,10800,26011,50937,51043,54997,60484,64581,90865,91584,133522,146850,259266,284403,644943	ASPA,BCL2,BDNF,BMP2,RUNX1,HAPLN1,VCAN,CX3CR1,CYLD,ACE,EGFR,EPHA4,ETV5,FGF2,FOXO3,GLI2,GPER1,HCLS1,HLX,ID4,IL2RA,IL7R,KIT,LGALS9,LRP2,MAP1B,MDK,KITLG,NEDD9,NTRK2,PCK1,RELN,PTPRC,PTPRD,PTPRZ1,RET,ROBO1,ROBO2,CXCL12,SMO,SOX4,SOX10,SOX11,SRF,KLF10,TIAM1,TLR2,ZBTB16,CXCR4,SOCS1,PDE5A,SEMA5A,CD83,SLIT2,ADIPOQ,NTN1,TESPA1,TRIB1,LILRB2,BAIAP2,CYSLTR1,TENM4,CDON,ZBTB7B,TESC,HAPLN2,CLEC7A,IL33,PLXNA4,PPARG…	74/454
	GO:0044057 regulation of system process	0	0			10_Member	GO Biological Processes	GO:0030335	positive regulation of cell migration	-20.2845	-17.253	199,284,306,596,650,655,1012,1277,1512,1524,1545,1601,1613,1901,1906,1950,1956,2043,2149,2152,2247,2252,2277,2321,2624,2852,3082,3315,3491,3673,3675,3676,3678,3687,3717,3815,3912,3965,4192,4215,4233,4254,4739,4908,5054,5058,5168,5291,5294,5649,5788,5979,6237,6352,6387,6403,6405,6608,6693,7057,7060,7070,7074,7448,7852,8503,8660,8817,8828,9037,10371,10457,10500,10769,10894,10982,11151,11170,22800,2…	AIF1,ANGPT1,ANXA3,BCL2,BMP2,BMP7,CDH13,COL1A1,CTSH,CX3CR1,CYP1B1,DAB2,DAPK3,S1PR1,EDN1,EGF,EGFR,EPHA4,F2R,F3,FGF2,FGF7,VEGFD,FLT1,GATA2,GPER1,HGF,HSPB1,CCN1,ITGA2,ITGA3,ITGA4,ITGA5,ITGAX,JAK2,KIT,LAMB1,LGALS9,MDK,MAP3K3,MET,KITLG,NEDD9,NTF3,SERPINE1,PAK1,ENPP2,PIK3CB,PIK3CG,RELN,PTPRC,RET,RRAS,CCL5,CXCL12,SELP,SEMA3F,SMO,SPN,THBS1,THBS4,THY1,TIAM1,VTN,CXCR4,PIK3R3,IRS2,FGF18,NRP2,SEMA5A,SEMA3A,GP…	100/580			14_Member	GO Biological Processes	GO:0019221	cytokine-mediated signaling pathway	-7.42737	-5.55108	330,960,1524,2152,2309,2920,3059,3559,3575,3624,3656,3659,3667,3717,3718,3815,3856,3875,3952,3953,3977,4283,4599,4792,4938,4939,5473,5781,6347,6352,6387,6775,7850,7852,8651,8718,8809,9173,9180,9413,10288,10673,10859,11213,23236,50506,53832,53905,54756,55504,64135,90865,163702	BIRC3,CD44,CX3CR1,F3,FOXO3,CXCL2,HCLS1,IL2RA,IL7R,INHBA,IRAK2,IRF1,IRS1,JAK2,JAK3,KIT,KRT8,KRT18,LEP,LEPR,LIFR,CXCL9,MX1,NFKBIA,OAS1,OAS2,PPBP,PTPN11,CCL2,CCL5,CXCL12,STAT4,IL1R2,CXCR4,SOCS1,TNFRSF25,IL18R1,IL1RL1,OSMR,ENTREP1,LILRB2,TNFSF13B,LILRB1,IRAK3,PLCB1,DUOX2,IL20RA,DUOX1,IL17RD,TNFRSF19,IFIH1,IL33,IFNLR1	53/386
	GO:0030029 actin filament-based process	0	0			18_Summary	GO Biological Processes	GO:1904018	positive regulation of vasculature development	-18.1431	-15.2484	94,133,187,285,306,718,861,947,1512,1524,1536,1545,1893,2022,2152,2247,2277,2321,2624,3099,3315,3678,3687,3696,4192,5054,5579,5740,6237,6387,6786,7057,7098,7852,8817,9037,9314,10800,11117,23576,28514,28996,51129,57608,64094,80149,126393,146850,147372,168667,576,577,1647,2752,2828,3952,5291,5294,6833,7058,7060,10365,10457,10769,23213,25960,28984,54583,140862,154796	ACVRL1,ADM,APLNR,ANGPT2,ANXA3,C3,RUNX1,CD34,CTSH,CX3CR1,CYBB,CYP1B1,ECM1,ENG,F3,FGF2,VEGFD,FLT1,GATA2,HK2,HSPB1,ITGA5,ITGAX,ITGB8,MDK,SERPINE1,PRKCB,PTGIS,RRAS,CXCL12,STIM1,THBS1,TLR3,CXCR4,FGF18,SEMA5A,KLF4,CYSLTR1,EMILIN1,DDAH1,DLL1,HIPK2,ANGPTL4,JCAD,SMOC2,ZC3H12A,HSPB6,PIK3R6,CCBE1,BMPER,ADGRB2,ADGRB3,GADD45A,GLUL,GPR4,LEP,PIK3CB,PIK3CG,ABCC8,THBS2,THBS4,KLF2,GPNMB,PLK2,SULF1,ADGRA2,RGCC,EGLN…	70/-			14_Member	GO Molecular Functions	GO:0140375	immune receptor activity	-7.35434	-5.64042	960,1512,1524,2152,2214,2215,2359,2675,3111,3117,3559,3575,3953,3977,7850,7852,8809,9173,10288,10859,53832,54756,163702	CD44,CTSH,CX3CR1,F3,FCGR3A,FCGR3B,FPR3,GFRA2,HLA-DOA,HLA-DQA1,IL2RA,IL7R,LEPR,LIFR,IL1R2,CXCR4,IL18R1,IL1RL1,LILRB2,LILRB1,IL20RA,IL17RD,IFNLR1	23/151
	GO:0071345 cellular response to cytokine	0	1			18_Member	GO Biological Processes	GO:1904018	positive regulation of vasculature development	-18.1431	-15.2484	94,133,187,285,306,718,861,947,1512,1524,1536,1545,1893,2022,2152,2247,2277,2321,2624,3099,3315,3678,3687,3696,4192,5054,5579,5740,6237,6387,6786,7057,7098,7852,8817,9037,9314,10800,11117,23576,28514,28996,51129,57608,64094,80149,126393,146850,147372,168667	ACVRL1,ADM,APLNR,ANGPT2,ANXA3,C3,RUNX1,CD34,CTSH,CX3CR1,CYBB,CYP1B1,ECM1,ENG,F3,FGF2,VEGFD,FLT1,GATA2,HK2,HSPB1,ITGA5,ITGAX,ITGB8,MDK,SERPINE1,PRKCB,PTGIS,RRAS,CXCL12,STIM1,THBS1,TLR3,CXCR4,FGF18,SEMA5A,KLF4,CYSLTR1,EMILIN1,DDAH1,DLL1,HIPK2,ANGPTL4,JCAD,SMOC2,ZC3H12A,HSPB6,PIK3R6,CCBE1,BMPER	50/190			14_Member	GO Molecular Functions	GO:0004896	cytokine receptor activity	-5.16017	-3.79593	960,1524,2152,2675,3559,3575,3953,3977,7850,7852,8809,9173,53832,54756,163702	CD44,CX3CR1,F3,GFRA2,IL2RA,IL7R,LEPR,LIFR,IL1R2,CXCR4,IL18R1,IL1RL1,IL20RA,IL17RD,IFNLR1	15/96
	GO:0001501 skeletal system development	0	0			18_Member	GO Biological Processes	GO:0045766	positive regulation of angiogenesis	-17.7097	-14.8489	94,133,187,285,306,718,861,947,1512,1524,1536,1545,1893,2022,2152,2247,2277,2321,2624,3099,3315,3678,3687,3696,4192,5054,5579,5740,6237,6786,7057,7098,7852,8817,9037,9314,10800,11117,23576,28514,28996,51129,57608,64094,80149,126393,146850,147372,168667	ACVRL1,ADM,APLNR,ANGPT2,ANXA3,C3,RUNX1,CD34,CTSH,CX3CR1,CYBB,CYP1B1,ECM1,ENG,F3,FGF2,VEGFD,FLT1,GATA2,HK2,HSPB1,ITGA5,ITGAX,ITGB8,MDK,SERPINE1,PRKCB,PTGIS,RRAS,STIM1,THBS1,TLR3,CXCR4,FGF18,SEMA5A,KLF4,CYSLTR1,EMILIN1,DDAH1,DLL1,HIPK2,ANGPTL4,JCAD,SMOC2,ZC3H12A,HSPB6,PIK3R6,CCBE1,BMPER	49/187			14_Member	KEGG Pathway	hsa04060	Cytokine-cytokine receptor interaction	-4.49778	-3.26253	94,650,1524,2920,3559,3575,3624,3625,3953,3977,4283,4804,5473,6347,6352,7850,7852,8743,8809,9173,10673,51330,53832,55504,90865,163702,353500,392255	ACVRL1,BMP2,CX3CR1,CXCL2,IL2RA,IL7R,INHBA,INHBB,LEPR,LIFR,CXCL9,NGFR,PPBP,CCL2,CCL5,IL1R2,CXCR4,TNFSF10,IL18R1,IL1RL1,TNFSF13B,TNFRSF12A,IL20RA,TNFRSF19,IL33,IFNLR1,BMP8A,GDF6	28/297
	GO:0043068 positive regulation of program	0	0			18_Member	GO Biological Processes	GO:1901342	regulation of vasculature development	-17.0567	-14.2751	94,133,187,285,306,576,577,718,861,947,1512,1524,1536,1545,1647,1893,2022,2152,2247,2277,2321,2624,2752,2828,3099,3315,3678,3687,3696,3952,4192,5054,5291,5294,5579,5740,6237,6387,6786,6833,7057,7058,7060,7098,7852,8817,9037,9314,10365,10457,10769,10800,11117,23213,23576,25960,28514,28984,28996,51129,54583,57608,64094,80149,126393,140862,146850,147372,154796,168667	ACVRL1,ADM,APLNR,ANGPT2,ANXA3,ADGRB2,ADGRB3,C3,RUNX1,CD34,CTSH,CX3CR1,CYBB,CYP1B1,GADD45A,ECM1,ENG,F3,FGF2,VEGFD,FLT1,GATA2,GLUL,GPR4,HK2,HSPB1,ITGA5,ITGAX,ITGB8,LEP,MDK,SERPINE1,PIK3CB,PIK3CG,PRKCB,PTGIS,RRAS,CXCL12,STIM1,ABCC8,THBS1,THBS2,THBS4,TLR3,CXCR4,FGF18,SEMA5A,KLF4,KLF2,GPNMB,PLK2,CYSLTR1,EMILIN1,SULF1,DDAH1,ADGRA2,DLL1,RGCC,HIPK2,ANGPTL4,EGLN1,JCAD,SMOC2,ZC3H12A,HSPB6,ISM1,PIK3R6,CCBE1…	70/362			1_Summary	GO Biological Processes	GO:0051154	negative regulation of striated muscle cell differentiation	-3.06377	-2.15961	627,650,5999,8324,28514,79365,93649,338773,493829,1026,1490,2309,3683,4609,5714,7004,7005,10018,25937,2624,2736,6299,6608,6715,8828,8854,9037,1268,2898,2899,2911,5649,6347,9162,9378,54413,467,596,1611,2752,3625,5105,5166,5287,7071,7351,9213,9451,10634,11133,55062,55846,80149,80315,154743,2215,3306,6402,6403,26253,54749,655,1030,1875,3077,3400,3624,7018,7057,8646,130399,353500,375387,392255,6693,1…	BDNF,BMP2,RGS4,FZD7,DLL1,BHLHE41,MYOCD,TMEM119,TRIM72,CDKN1A,CCN2,FOXO3,ITGAL,MYC,PSMD8,TEAD4,TEAD3,BCL2L11,WWTR1,GATA2,GLI2,SALL1,SMO,SRD5A1,NRP2,ALDH1A2,SEMA5A,CNR1,GRIK2,GRIK3,GRM1,RELN,CCL2,DGKI,NRXN1,NLGN3,ATF3,BCL2,DAP,GLUL,INHBB,PCK1,PDK4,PIK3C2B,KLF10,UCP2,XPR1,EIF2AK3,GAS2L1,KPTN,WIPI1,ITFG2,ZC3H12A,CPEB4,BMT2,FCGR3B,HSPA2,SELL,SELP,CLEC4E,EPDR1,BMP7,CDKN2B,E2F5,HFE,ID4,INHBA,TF,THBS1,CH…	1261/-
	GO:0098797 plasma membrane protein comple	0	0
	GO:1904018 positive regulation of vascula	1	0
	GO:0001503 ossification	0	0
	GO:0003013 circulatory system process	0	0

## Sheet: A-prePEA and B-prePEA(GO)
_MEMBER_Confirmatory (B-prePEAi_RV versus B-prePEAs_RV)	_MEMBER_Confirmatory (B-prePEAm_RV versus B-prePEAi_RV)	_MEMBER_Confirmatory (B-prePEAm_RV versus B-prePEAs_RV)	_MEMBER_Exploratory cohort (A-prePEAm_RV versus A-prePEAs_RV)	_LogP_Confirmatory (B-prePEAi_RV versus B-prePEAs_RV)	_LogP_Confirmatory (B-prePEAm_RV versus B-prePEAi_RV)	_LogP_Confirmatory (B-prePEAm_RV versus B-prePEAs_RV)	_LogP_Exploratory cohort (A-prePEAm_RV versus A-prePEAs_RV)	Expression of target genes	GO	Category	Description	#GeneInGO	#GeneInHitList	#GeneInGOAndHitList
0	1	1	1	0	-1.19302e+16	-3.27155e+16	-3.18895e+16	Expression of SERPINE1	GO:0030312	GO Cellular Components	external encapsulating structure	562	843	91
0	1	1	1	0	-1.08064e+16	-3.27532e+16	-3193937049440710	Expression of SERPINE1	GO:0031012	GO Cellular Components	extracellular matrix	561	843	90
0	1	1	1	0	-8925697164506800	-2.82308e+16	-3.03287e+16	Expression of SERPINE1	GO:0062023	GO Cellular Components	collagen-containing extracellular matrix	428	843	75
0	1	1	1	0	-295178979183512	-8415025395232180	-1.69649e+16		GO:0007167	GO Biological Processes	enzyme-linked receptor protein signaling pathway	614	843	67
0	0	1	1	0	0	-1.18596e+16	-1.05749e+16	Expression of SERPINE1	M5885	Canonical Pathways	NABA MATRISOME ASSOCIATED	751	843	67
0	1	1	1	0	-2.69213e+16	-8787857081857360	-9394802456011000	Expression of SERPINE1	GO:0035239	GO Biological Processes	tube morphogenesis	682	843	59
0	1	1	1	0	-2.99387e+16	-7508577141900750	-6274464610315750		GO:0009725	GO Biological Processes	response to hormone	785	843	56
0	1	1	1	0	-3395864447943890	-3.706e+16	-9414711166995210		GO:0000902	GO Biological Processes	cell morphogenesis	681	843	54
0	1	1	1	0	-4103009683462660	-4103620676137620	-7757042645850300		GO:0031175	GO Biological Processes	neuron projection development	691	843	54
0	1	1	1	0	-3.90032e+16	-6.89705e+16	-4965257863006180		GO:0045596	GO Biological Processes	negative regulation of cell differentiation	735	843	53

## Sheet: A-prePEA and B-prePEA-Enr
	Gene	SERPINE1
	original_id	ENSG00000106366		SERPINE1	GroupID	Category	Term	Description	LogP	Log(q-value)	Genes	Symbols	InTerm_InList
	Confirmatory___B_prePEAi_RV_versus_B_prePEAs_RV	0			1_Summary	GO Cellular Components	GO:0030312	external encapsulating structure	-42.066	-37.6032	165,285,307,333,633,655,1012,1191,1277,1278,1281,1289,1295,1297,1307,1310,1311,1404,1462,1464,1490,1739,2255,2331,2335,2662,3371,3898,4016,4017,4053,4185,4320,4878,4982,5054,5176,5212,5270,5803,6383,7042,7043,7057,7058,7060,7076,7373,7448,7837,8292,8728,8840,9068,9370,9507,9509,9719,9865,10085,10234,10631,11095,11096,11173,23768,25878,25903,27286,50509,51129,54674,54829,55214,64094,80144,80760,81…	AEBP1,ANGPT2,ANXA4,APLP1,BGN,BMP7,CDH13,CLU,COL1A1,COL1A2,COL3A1,COL5A1,COL8A1,COL9A1,COL16A1,COL19A1,COMP,HAPLN1,VCAN,CSPG4,CCN2,DLG1,FGF10,FMOD,FN1,GDF10,TNC,LAD1,LOXL1,LOXL2,LTBP2,ADAM11,MMP11,NPPA,TNFRSF11B,SERPINE1,SERPINF1,VIT,SERPINE2,PTPRZ1,SDC2,TGFB2,TGFB3,THBS1,THBS2,THBS4,TIMP1,COL14A1,VTN,PXDN,COLQ,ADAM19,CCN4,ANGPTL1,ADIPOQ,ADAMTS4,ADAMTS2,ADAMTSL2,TRIL,EDIL3,LRRC17,POSTN,ADAMTS8,ADA…	122/-
	Confirmatory___B_prePEAm_RV_versus_B_prePEAi_RV	0			1_Member	GO Cellular Components	GO:0030312	external encapsulating structure	-42.066	-37.6032	165,285,307,333,633,655,1012,1191,1277,1278,1281,1289,1295,1297,1307,1310,1311,1404,1462,1464,1490,1739,2255,2331,2335,2662,3371,3898,4016,4017,4053,4185,4320,4878,4982,5054,5176,5212,5270,5803,6383,7042,7043,7057,7058,7060,7076,7373,7448,7837,8292,8728,8840,9068,9370,9507,9509,9719,9865,10085,10234,10631,11095,11096,11173,23768,25878,25903,27286,50509,51129,54674,54829,55214,64094,80144,80760,81…	AEBP1,ANGPT2,ANXA4,APLP1,BGN,BMP7,CDH13,CLU,COL1A1,COL1A2,COL3A1,COL5A1,COL8A1,COL9A1,COL16A1,COL19A1,COMP,HAPLN1,VCAN,CSPG4,CCN2,DLG1,FGF10,FMOD,FN1,GDF10,TNC,LAD1,LOXL1,LOXL2,LTBP2,ADAM11,MMP11,NPPA,TNFRSF11B,SERPINE1,SERPINF1,VIT,SERPINE2,PTPRZ1,SDC2,TGFB2,TGFB3,THBS1,THBS2,THBS4,TIMP1,COL14A1,VTN,PXDN,COLQ,ADAM19,CCN4,ANGPTL1,ADIPOQ,ADAMTS4,ADAMTS2,ADAMTSL2,TRIL,EDIL3,LRRC17,POSTN,ADAMTS8,ADA…	91/562
	Confirmatory___B_prePEAm_RV_versus_B_prePEAs_RV	1			1_Member	GO Cellular Components	GO:0031012	extracellular matrix	-41.2596	-37.0977	165,285,307,333,633,655,1012,1191,1277,1278,1281,1289,1295,1297,1307,1310,1311,1404,1462,1464,1490,1739,2255,2331,2335,2662,3371,3898,4016,4017,4053,4185,4320,4878,4982,5054,5176,5212,5270,5803,6383,7042,7043,7057,7058,7060,7076,7373,7448,7837,8292,8728,8840,9068,9370,9507,9509,9719,9865,10085,10234,10631,11095,11096,11173,23768,25878,25903,27286,50509,51129,54674,54829,55214,64094,80144,80760,81…	AEBP1,ANGPT2,ANXA4,APLP1,BGN,BMP7,CDH13,CLU,COL1A1,COL1A2,COL3A1,COL5A1,COL8A1,COL9A1,COL16A1,COL19A1,COMP,HAPLN1,VCAN,CSPG4,CCN2,DLG1,FGF10,FMOD,FN1,GDF10,TNC,LAD1,LOXL1,LOXL2,LTBP2,ADAM11,MMP11,NPPA,TNFRSF11B,SERPINE1,SERPINF1,VIT,SERPINE2,PTPRZ1,SDC2,TGFB2,TGFB3,THBS1,THBS2,THBS4,TIMP1,COL14A1,VTN,PXDN,COLQ,ADAM19,CCN4,ANGPTL1,ADIPOQ,ADAMTS4,ADAMTS2,ADAMTSL2,TRIL,EDIL3,LRRC17,POSTN,ADAMTS8,ADA…	90/561
	Exploratory_cohort__A_prePEAm_RV_versus_A_prePEAs_RV	1			1_Member	GO Cellular Components	GO:0062023	collagen-containing extracellular matrix	-37.0358	-33.05	165,285,307,333,633,655,1012,1191,1277,1278,1281,1289,1295,1297,1307,1310,1311,1404,1462,1464,1490,1739,2255,2331,2335,2662,3371,3898,4016,4017,4053,4185,4878,5054,5176,5212,5270,5803,6383,7042,7043,7057,7058,7060,7076,7373,7448,7837,8292,8728,9068,9370,9507,9509,10085,10631,11095,11096,25878,27286,50509,51129,54829,55214,64094,80144,80760,81578,145864,150356,151887,255631,284297,340267,439921	AEBP1,ANGPT2,ANXA4,APLP1,BGN,BMP7,CDH13,CLU,COL1A1,COL1A2,COL3A1,COL5A1,COL8A1,COL9A1,COL16A1,COL19A1,COMP,HAPLN1,VCAN,CSPG4,CCN2,DLG1,FGF10,FMOD,FN1,GDF10,TNC,LAD1,LOXL1,LOXL2,LTBP2,ADAM11,NPPA,SERPINE1,SERPINF1,VIT,SERPINE2,PTPRZ1,SDC2,TGFB2,TGFB3,THBS1,THBS2,THBS4,TIMP1,COL14A1,VTN,PXDN,COLQ,ADAM19,ANGPTL1,ADIPOQ,ADAMTS4,ADAMTS2,EDIL3,POSTN,ADAMTS8,ADAMTS5,MXRA5,SRPX2,COL5A3,ANGPTL4,ASPN,P3H2,…	75/428
	GO:0030312 external encapsulating structu	1			1_Member	Reactome Gene Sets	R-HSA-1474244	Extracellular matrix organization	-20.3406	-16.6558	87,633,655,726,836,1277,1278,1281,1289,1295,1297,1307,1310,1311,1404,1462,2331,2335,3371,3694,4016,4017,4053,4320,5054,6383,7042,7043,7057,7076,7373,7448,7837,8728,9507,9509,10536,11095,11096,22801,50509,54829,55214,81578,255631,340267	ACTN1,BGN,BMP7,CAPN5,CASP3,COL1A1,COL1A2,COL3A1,COL5A1,COL8A1,COL9A1,COL16A1,COL19A1,COMP,HAPLN1,VCAN,FMOD,FN1,TNC,ITGB6,LOXL1,LOXL2,LTBP2,MMP11,SERPINE1,SDC2,TGFB2,TGFB3,THBS1,TIMP1,COL14A1,VTN,PXDN,ADAM19,ADAMTS4,ADAMTS2,P3H3,ADAMTS8,ADAMTS5,ITGA11,COL5A3,ASPN,P3H2,COL21A1,COL24A1,COL28A1	46/300
	GO:0007167 enzyme-linked receptor protein	0			1_Member	Reactome Gene Sets	R-HSA-3000178	ECM proteoglycans	-12.7045	-9.60339	633,1277,1278,1281,1289,1297,1311,1404,1462,2331,2335,3371,3694,5054,7042,7043,7448,50509,54829	BGN,COL1A1,COL1A2,COL3A1,COL5A1,COL9A1,COMP,HAPLN1,VCAN,FMOD,FN1,TNC,ITGB6,SERPINE1,TGFB2,TGFB3,VTN,COL5A3,ASPN	19/76
	M5885 NABA MATRISOME ASSOCIATED	1			3_Summary	Canonical Pathways	M5885	NABA MATRISOME ASSOCIATED	-16.2447	-12.8232	285,307,627,654,655,1393,1464,1839,2252,2255,2257,2258,2487,2662,2920,3084,3479,3600,3624,3952,4016,4017,4185,4320,5054,5176,5228,5270,6320,6383,6424,7042,7043,7076,7292,8728,9068,9507,9509,9547,9719,10220,10272,10468,10509,10536,10584,11095,11096,11173,23553,29094,51129,54437,55214,57758,78989,80031,80760,112399,114905,147372,151449,170691,223117,339366,339855,1803,2045,2151,4878,4879,4982,5179,…	ANGPT2,ANXA4,BDNF,BMP6,BMP7,CRHBP,CSPG4,HBEGF,FGF7,FGF10,FGF12,FGF13,FRZB,GDF10,CXCL2,NRG1,IGF1,IL15,INHBA,LEP,LOXL1,LOXL2,ADAM11,MMP11,SERPINE1,SERPINF1,PGF,SERPINE2,CLEC11A,SDC2,SFRP4,TGFB2,TGFB3,TIMP1,TNFSF4,ADAM19,ANGPTL1,ADAMTS4,ADAMTS2,CXCL14,ADAMTSL2,GDF11,FSTL3,FST,SEMA4B,P3H3,COLEC10,ADAMTS8,ADAMTS5,ADAMTS7,HYAL4,LGALSL,ANGPTL4,SEMA5B,P3H2,SCUBE2,COLEC11,SEMA6D,ITIH5,EGLN3,C1QTNF7,CCBE1,…	90/-
	GO:0005539 glycosaminoglycan binding	0			3_Member	Canonical Pathways	M5885	NABA MATRISOME ASSOCIATED	-16.2447	-12.8232	285,307,627,654,655,1393,1464,1839,2252,2255,2257,2258,2487,2662,2920,3084,3479,3600,3624,3952,4016,4017,4185,4320,5054,5176,5228,5270,6320,6383,6424,7042,7043,7076,7292,8728,9068,9507,9509,9547,9719,10220,10272,10468,10509,10536,10584,11095,11096,11173,23553,29094,51129,54437,55214,57758,78989,80031,80760,112399,114905,147372,151449,170691,223117,339366,339855	ANGPT2,ANXA4,BDNF,BMP6,BMP7,CRHBP,CSPG4,HBEGF,FGF7,FGF10,FGF12,FGF13,FRZB,GDF10,CXCL2,NRG1,IGF1,IL15,INHBA,LEP,LOXL1,LOXL2,ADAM11,MMP11,SERPINE1,SERPINF1,PGF,SERPINE2,CLEC11A,SDC2,SFRP4,TGFB2,TGFB3,TIMP1,TNFSF4,ADAM19,ANGPTL1,ADAMTS4,ADAMTS2,CXCL14,ADAMTSL2,GDF11,FSTL3,FST,SEMA4B,P3H3,COLEC10,ADAMTS8,ADAMTS5,ADAMTS7,HYAL4,LGALSL,ANGPTL4,SEMA5B,P3H2,SCUBE2,COLEC11,SEMA6D,ITIH5,EGLN3,C1QTNF7,CCBE1,…	67/751
	GO:0001501 skeletal system development	0			6_Summary	GO Biological Processes	GO:0035239	tube morphogenesis	-13.7609	-10.5022	285,596,655,688,800,836,1012,1281,1295,1311,1464,1490,1545,1739,2043,2045,2191,2255,2335,2736,3371,3952,4017,4092,4162,4883,5054,5058,5140,5228,5396,5754,5979,6662,6663,7042,7049,7057,7070,7837,8626,9231,9451,9788,10018,23462,25902,27286,27443,51129,51330,51339,60681,84913,130497,147372,151449,154810,168667,1277,1278,1289,1959,2701,4016,5138,5784,50814,79805,79987	ANGPT2,BCL2,BMP7,KLF5,CALD1,CASP3,CDH13,COL3A1,COL8A1,COMP,CSPG4,CCN2,CYP1B1,DLG1,EPHA4,EPHA7,FAP,FGF10,FN1,GLI2,TNC,LEP,LOXL2,SMAD7,MCAM,NPR3,SERPINE1,PAK1,PDE3B,PGF,PRRX1,PTK7,RET,SOX9,SOX10,TGFB2,TGFBR3,THBS1,THY1,PXDN,TP63,DLG5,EIF2AK3,MTSS1,BCL2L11,HEY1,MTHFD1L,SRPX2,CECR2,ANGPTL4,TNFRSF12A,DACT1,FKBP10,ATOH8,OSR1,CCBE1,GDF7,AMOTL1,BMPER,COL1A1,COL1A2,COL5A1,EGR2,GJA4,LOXL1,PDE2A,PTPN14,NSDH…	70/-
	GO:0035239 tube morphogenesis	1			6_Member	GO Biological Processes	GO:0035239	tube morphogenesis	-13.7609	-10.5022	285,596,655,688,800,836,1012,1281,1295,1311,1464,1490,1545,1739,2043,2045,2191,2255,2335,2736,3371,3952,4017,4092,4162,4883,5054,5058,5140,5228,5396,5754,5979,6662,6663,7042,7049,7057,7070,7837,8626,9231,9451,9788,10018,23462,25902,27286,27443,51129,51330,51339,60681,84913,130497,147372,151449,154810,168667	ANGPT2,BCL2,BMP7,KLF5,CALD1,CASP3,CDH13,COL3A1,COL8A1,COMP,CSPG4,CCN2,CYP1B1,DLG1,EPHA4,EPHA7,FAP,FGF10,FN1,GLI2,TNC,LEP,LOXL2,SMAD7,MCAM,NPR3,SERPINE1,PAK1,PDE3B,PGF,PRRX1,PTK7,RET,SOX9,SOX10,TGFB2,TGFBR3,THBS1,THY1,PXDN,TP63,DLG5,EIF2AK3,MTSS1,BCL2L11,HEY1,MTHFD1L,SRPX2,CECR2,ANGPTL4,TNFRSF12A,DACT1,FKBP10,ATOH8,OSR1,CCBE1,GDF7,AMOTL1,BMPER	59/682
	GO:0050839 cell adhesion molecule binding	0			6_Member	GO Biological Processes	GO:0001944	vasculature development	-12.068	-9.02009	285,688,800,1012,1277,1278,1281,1289,1295,1311,1464,1490,1545,1959,2191,2255,2335,2701,3952,4016,4017,4092,4162,4883,5054,5138,5140,5228,5396,5754,5784,7042,7049,7057,7070,7837,9451,23462,27286,50814,51129,51330,60681,79805,79987,130497,147372,154810,168667	ANGPT2,KLF5,CALD1,CDH13,COL1A1,COL1A2,COL3A1,COL5A1,COL8A1,COMP,CSPG4,CCN2,CYP1B1,EGR2,FAP,FGF10,FN1,GJA4,LEP,LOXL1,LOXL2,SMAD7,MCAM,NPR3,SERPINE1,PDE2A,PDE3B,PGF,PRRX1,PTK7,PTPN14,TGFB2,TGFBR3,THBS1,THY1,PXDN,EIF2AK3,HEY1,SRPX2,NSDHL,ANGPTL4,TNFRSF12A,FKBP10,VASH2,SVEP1,OSR1,CCBE1,AMOTL1,BMPER	49/547
	GO:0044057 regulation of system process	0			6_Member	GO Biological Processes	GO:0001568	blood vessel development	-11.5302	-8.57247	285,688,800,1012,1277,1278,1281,1289,1295,1311,1464,1490,1545,1959,2191,2255,2335,2701,3952,4016,4017,4092,4162,4883,5054,5138,5140,5228,5396,5754,7042,7049,7057,7070,7837,9451,23462,27286,50814,51129,51330,60681,79805,130497,147372,154810,168667	ANGPT2,KLF5,CALD1,CDH13,COL1A1,COL1A2,COL3A1,COL5A1,COL8A1,COMP,CSPG4,CCN2,CYP1B1,EGR2,FAP,FGF10,FN1,GJA4,LEP,LOXL1,LOXL2,SMAD7,MCAM,NPR3,SERPINE1,PDE2A,PDE3B,PGF,PRRX1,PTK7,TGFB2,TGFBR3,THBS1,THY1,PXDN,EIF2AK3,HEY1,SRPX2,NSDHL,ANGPTL4,TNFRSF12A,FKBP10,VASH2,OSR1,CCBE1,AMOTL1,BMPER	47/527
	hsa04820 Cytoskeleton in muscle cells	0			6_Member	GO Biological Processes	GO:0048514	blood vessel morphogenesis	-8.21636	-5.6829	285,688,800,1012,1281,1295,1311,1464,1490,1545,2191,2255,2335,3952,4017,4092,4162,4883,5054,5140,5228,5396,7042,7049,7057,7070,7837,9451,23462,27286,51129,51330,60681,147372,154810,168667	ANGPT2,KLF5,CALD1,CDH13,COL3A1,COL8A1,COMP,CSPG4,CCN2,CYP1B1,FAP,FGF10,FN1,LEP,LOXL2,SMAD7,MCAM,NPR3,SERPINE1,PDE3B,PGF,PRRX1,TGFB2,TGFBR3,THBS1,THY1,PXDN,EIF2AK3,HEY1,SRPX2,ANGPTL4,TNFRSF12A,FKBP10,CCBE1,AMOTL1,BMPER	36/431
	GO:0003013 circulatory system process	0			6_Member	GO Biological Processes	GO:0001525	angiogenesis	-6.99149	-4.63583	285,688,800,1012,1295,1464,1490,1545,2191,2255,2335,3952,4017,4162,4883,5054,5140,5228,7057,7070,7837,9451,23462,27286,51129,51330,147372,154810,168667	ANGPT2,KLF5,CALD1,CDH13,COL8A1,CSPG4,CCN2,CYP1B1,FAP,FGF10,FN1,LEP,LOXL2,MCAM,NPR3,SERPINE1,PDE3B,PGF,THBS1,THY1,PXDN,EIF2AK3,HEY1,SRPX2,ANGPTL4,TNFRSF12A,CCBE1,AMOTL1,BMPER	29/338
	GO:0032989 cellular anatomical entity mor	0			15_Summary	GO Biological Processes	GO:2000147	positive regulation of cell motility	-10.9585	-8.05268	596,655,728,1012,1277,1545,1613,1839,2043,2149,2252,2255,2335,3315,3479,3717,4162,5054,5058,5228,5606,5979,6662,7018,7042,7049,7057,7060,7070,7448,8840,9734,10509,10631,10894,10982,22800,23604,27286,50506,54437,57142,59352,64094,80031,80139,83483,84913,147372,223117,285,493,5176,55466,168667,654,860,1739,3952,8626,9572,9788,79805,130367,130497	BCL2,BMP7,C5AR1,CDH13,COL1A1,CYP1B1,DAPK3,HBEGF,EPHA4,F2R,FGF7,FGF10,FN1,HSPB1,IGF1,JAK2,MCAM,SERPINE1,PAK1,PGF,MAP2K3,RET,SOX9,TF,TGFB2,TGFBR3,THBS1,THBS4,THY1,VTN,CCN4,HDAC9,SEMA4B,POSTN,LYVE1,MAPRE2,RRAS2,DAPK2,SRPX2,DUOX2,SEMA5B,RTN4,LGR6,SMOC2,SEMA6D,ZNF703,PLVAP,ATOH8,CCBE1,SEMA3D,ANGPT2,ATP2B4,SERPINF1,DNAJA4,BMPER,BMP6,RUNX2,DLG1,LEP,TP63,NR1D1,MTSS1,VASH2,SGPP2,OSR1	65/-
	GO:0001503 ossification	0			15_Member	GO Biological Processes	GO:2000147	positive regulation of cell motility	-10.9585	-8.05268	596,655,728,1012,1277,1545,1613,1839,2043,2149,2252,2255,2335,3315,3479,3717,4162,5054,5058,5228,5606,5979,6662,7018,7042,7049,7057,7060,7070,7448,8840,9734,10509,10631,10894,10982,22800,23604,27286,50506,54437,57142,59352,64094,80031,80139,83483,84913,147372,223117	BCL2,BMP7,C5AR1,CDH13,COL1A1,CYP1B1,DAPK3,HBEGF,EPHA4,F2R,FGF7,FGF10,FN1,HSPB1,IGF1,JAK2,MCAM,SERPINE1,PAK1,PGF,MAP2K3,RET,SOX9,TF,TGFB2,TGFBR3,THBS1,THBS4,THY1,VTN,CCN4,HDAC9,SEMA4B,POSTN,LYVE1,MAPRE2,RRAS2,DAPK2,SRPX2,DUOX2,SEMA5B,RTN4,LGR6,SMOC2,SEMA6D,ZNF703,PLVAP,ATOH8,CCBE1,SEMA3D	50/607
	GO:0051960 regulation of nervous system d	0			15_Member	GO Biological Processes	GO:0030335	positive regulation of cell migration	-10.6131	-7.77342	596,655,728,1012,1277,1545,1613,1839,2043,2149,2252,2255,2335,3315,3479,3717,4162,5054,5058,5228,5606,5979,6662,7042,7049,7057,7060,7070,7448,8840,9734,10509,10631,10894,10982,22800,23604,27286,54437,57142,59352,64094,80031,80139,83483,84913,147372,223117	BCL2,BMP7,C5AR1,CDH13,COL1A1,CYP1B1,DAPK3,HBEGF,EPHA4,F2R,FGF7,FGF10,FN1,HSPB1,IGF1,JAK2,MCAM,SERPINE1,PAK1,PGF,MAP2K3,RET,SOX9,TGFB2,TGFBR3,THBS1,THBS4,THY1,VTN,CCN4,HDAC9,SEMA4B,POSTN,LYVE1,MAPRE2,RRAS2,DAPK2,SRPX2,SEMA5B,RTN4,LGR6,SMOC2,SEMA6D,ZNF703,PLVAP,ATOH8,CCBE1,SEMA3D	48/580
	GO:0034330 cell junction organization	0			15_Member	GO Biological Processes	GO:0040017	positive regulation of locomotion	-10.6025	-7.77311	596,655,728,1012,1277,1545,1613,1839,2043,2149,2252,2255,2335,3315,3479,3717,4162,5054,5058,5228,5606,5979,6662,7018,7042,7049,7057,7060,7070,7448,8840,9734,10509,10631,10894,10982,22800,23604,27286,50506,54437,57142,59352,64094,80031,80139,83483,84913,147372,223117	BCL2,BMP7,C5AR1,CDH13,COL1A1,CYP1B1,DAPK3,HBEGF,EPHA4,F2R,FGF7,FGF10,FN1,HSPB1,IGF1,JAK2,MCAM,SERPINE1,PAK1,PGF,MAP2K3,RET,SOX9,TF,TGFB2,TGFBR3,THBS1,THBS4,THY1,VTN,CCN4,HDAC9,SEMA4B,POSTN,LYVE1,MAPRE2,RRAS2,DAPK2,SRPX2,DUOX2,SEMA5B,RTN4,LGR6,SMOC2,SEMA6D,ZNF703,PLVAP,ATOH8,CCBE1,SEMA3D	50/621
	GO:2000147 positive regulation of cell mo	1			17_Summary	GO Biological Processes	GO:0042476	odontogenesis	-10.6791	-7.82903	360,655,860,1080,1277,1278,2255,2736,3371,3624,3694,5054,5818,7042,7043,7286,8626,10018,10468,123041,130497,58,596,836,1281,1289,1739,1839,2043,2045,2252,2487,3084,3400,4092,4624,5058,5754,5979,6662,6663,7049,9231,9788,11096,23462,25902,27443,80144,84446,92344,151449,1050,1374,1545,2194,3158,3321,3717,4357,5105,5176,5270,7448,8835,80139,1311,3925,9509,23086,50509,50814,654,6424,7122,196264,2258,1…	AQP3,BMP7,RUNX2,CFTR,COL1A1,COL1A2,FGF10,GLI2,TNC,INHBA,ITGB6,SERPINE1,NECTIN1,TGFB2,TGFB3,TUFT1,TP63,BCL2L11,FST,SLC24A4,OSR1,ACTA1,BCL2,CASP3,COL3A1,COL5A1,DLG1,HBEGF,EPHA4,EPHA7,FGF7,FRZB,NRG1,ID4,SMAD7,MYH6,PAK1,PTK7,RET,SOX9,SOX10,TGFBR3,DLG5,MTSS1,ADAMTS5,HEY1,MTHFD1L,CECR2,FRAS1,BRSK1,GORAB,GDF7,CEBPA,CPT1A,CYP1B1,FASN,HMGCS2,IGSF3,JAK2,MPST,PCK1,SERPINF1,SERPINE2,VTN,SOCS2,ZNF703,COMP,STM…	78/-
	GO:0030018 Z disc	0			17_Member	GO Biological Processes	GO:0042476	odontogenesis	-10.6791	-7.82903	360,655,860,1080,1277,1278,2255,2736,3371,3624,3694,5054,5818,7042,7043,7286,8626,10018,10468,123041,130497	AQP3,BMP7,RUNX2,CFTR,COL1A1,COL1A2,FGF10,GLI2,TNC,INHBA,ITGB6,SERPINE1,NECTIN1,TGFB2,TGFB3,TUFT1,TP63,BCL2L11,FST,SLC24A4,OSR1	21/121
	GO:0042476 odontogenesis	1			17_Member	GO Biological Processes	GO:0042475	odontogenesis of dentin-containing tooth	-6.81443	-4.49457	655,1080,2255,2736,3371,5054,8626,10468,123041	BMP7,CFTR,FGF10,GLI2,TNC,SERPINE1,TP63,FST,SLC24A4	9/83
	GO:0030029 actin filament-based process	0			17_Member	GO Biological Processes	GO:0030856	regulation of epithelial cell differentiation	-5.02422	-3.06377	360,654,655,2255,2487,5054,6424,7122,8626,10468	AQP3,BMP6,BMP7,FGF10,FRZB,SERPINE1,SFRP4,CLDN5,TP63,FST	10/171
	R-HSA-3000170 Syndecan interactions	0			20_Summary	WikiPathways	WP236	Adipogenesis	-10.194	-7.3746	1050,1271,1675,1959,2487,3479,3952,5054,5105,5346,6319,6424,8788,9370,1080,1149,2194,5209,655,285,654,7352,10631,688,1734,6256,51129,63976,33,2166,1545,255189,2819,283310	CEBPA,CNTFR,CFD,EGR2,FRZB,IGF1,LEP,SERPINE1,PCK1,PLIN1,SCD,SFRP4,DLK1,ADIPOQ,CFTR,CIDEA,FASN,PFKFB3,BMP7,ANGPT2,BMP6,UCP3,POSTN,KLF5,DIO2,RXRA,ANGPTL4,PRDM16,ACADL,FAAH,CYP1B1,PLA2G4F,GPD1,OTOGL	34/-
	WP236 Adipogenesis	1			20_Member	WikiPathways	WP236	Adipogenesis	-10.194	-7.3746	1050,1271,1675,1959,2487,3479,3952,5054,5105,5346,6319,6424,8788,9370	CEBPA,CNTFR,CFD,EGR2,FRZB,IGF1,LEP,SERPINE1,PCK1,PLIN1,SCD,SFRP4,DLK1,ADIPOQ	14/131

## Sheet: B-prePEA_RV vs Control_RV(GO)
_MEMBER_B-prePEAi_RV_versus_Control_RV	_MEMBER_B-prePEAm_RV_versus_Control_RV	_MEMBER_B-prePEAs_RV_versus_Control_RV	_LogP_B-prePEAi_RV_versus_Control_RV	_LogP_B-prePEAm_RV_versus_Control_RV	_LogP_B-prePEAs_RV_versus_Control_RV	Expression of target genes	GO	Category	Description	#GeneInGOAndHitList	#GeneInGO	#GeneInHitList	#GeneInGOAndHitList
1	1	1	-3.06174e+16	-3379480144770120	-3674895090032320		GO:0006954	GO Biological Processes	inflammatory response	128	563	1788	128
1	1	1	-1979644789909850	-2.01848e+16	-2.16773e+16	Expression of IL-7R	GO:0001775	GO Biological Processes	cell activation	118	726	1788	118
1	1	1	-1.67791e+16	-2.02569e+16	-1.42204e+16	Expression of SERPINE1	M5885	Canonical Pathways	NABA MATRISOME ASSOCIATED	116	751	1788	116
1	1	1	-1168642892266130	-1.46329e+16	-180378294808862	Expression of IL-7R	GO:0071345	GO Biological Processes	cellular response to cytokine stimulus	113	738	1788	113
1	1	1	-1.53644e+16	-1662806797055850	-1.71706e+16		GO:0098657	GO Biological Processes	import into cell	112	709	1788	112
1	1	1	-148827843722066	-1871193448486680	-1.66741e+16	Expression of SERPINE1/Expression of IL-7R	R-HSA-372790	Reactome Gene Sets	Signaling by GPCR	111	709	1788	111
1	1	1	-1344279738727290	-155878691853348	-1969704554785430		GO:0009617	GO Biological Processes	response to bacterium	111	710	1788	111
1	1	1	-1.78997e+16	-1.76278e+16	-1.33568e+16		GO:0043408	GO Biological Processes	regulation of MAPK cascade	105	669	1788	105
1	1	1	-2.72968e+16	-2.39283e+16	-295862377726645		GO:0050865	GO Biological Processes	regulation of cell activation	104	630	1388	104
1	1	1	-1.87637e+16	-2.00505e+16	-2048181388263380	Expression of SERPINE1	GO:0031012	GO Cellular Components	extracellular matrix	104	561	1788	104

## Sheet: B-prePEA_RV vs Control_RV_Enr
Gene	SERPINE1	IL7R
original_id	ENSG00000106366	ENSG00000168685		SERPINE1	GroupID	Category	Term	Description	LogP	Log(q-value)	Genes	Symbols	InTerm_InList		IL7R	GroupID	Category	Term	Description	LogP	Log(q-value)	Genes	Symbols	InTerm_InList
B_prePEAi_RV_versus_Control_RV	0	1			5_Summary	GO Biological Processes	GO:0050778	positive regulation of immune response	-25.397	-21.9341	101,695,712,714,719,720,721,785,916,920,929,940,942,1268,1378,1520,2207,2219,2357,2358,2359,2533,3055,3071,3109,3111,3500,3514,3569,3620,3654,3656,3684,3689,3717,3824,4210,4332,4340,4671,5579,5580,5724,5777,5788,6688,6850,7186,7305,7409,7462,8013,8061,8547,8638,8809,9258,9473,9641,9782,9840,10584,10603,10673,10859,11027,11126,11326,23529,23586,23643,26191,28755,28984,29108,29760,51284,51311,54440…	ADAM8,BTK,C1QA,C1QC,C3AR1,C4A,C4B,CACNB4,CD3E,CD4,CD14,CD28,CD86,CNR1,CR1,CTSS,FCER1G,FCN1,FPR1,FPR2,FPR3,FYB1,HCK,NCKAP1L,HLA-DMB,HLA-DOA,IGHG1,IGKC,IL6,IDO1,IRAK1,IRAK2,ITGAM,ITGB2,JAK2,KLRD1,MEFV,MNDA,MOG,NAIP,PRKCB,PRKCD,PTAFR,PTPN6,PTPRC,SPI1,SYK,TRAF2,TYROBP,VAV1,LAT2,NR4A3,FOSL1,FCN3,OASL,IL18R1,MFHAS1,THEMIS2,IKBKE,MATR3,TESPA1,COLEC10,SH2B2,TNFSF13B,LILRB1,LILRA2,CD160,VSIG4,CLCF1,RIGI,L…	190/-			3_Summary	GO Biological Processes	GO:0050865	regulation of cell activation	-29.5862	-25.7254	101,199,695,864,916,920,940,942,945,1050,1075,1268,1378,1511,1803,1840,1880,1960,2048,2207,2214,2255,3071,3109,3111,3481,3553,3620,3623,3624,3717,3718,3726,3824,3949,3965,4067,4332,5105,5320,5341,5580,5777,5788,5880,6195,6347,6366,6403,6541,6664,6666,6688,6693,6850,7057,7305,7409,7412,7704,7805,7940,8013,8877,9258,9308,9473,9760,9840,10288,10326,10673,10859,11006,11027,11126,11151,11314,11326,235…	ADAM8,AIF1,BTK,RUNX3,CD3E,CD4,CD28,CD86,CD33,CEBPA,CTSC,CNR1,CR1,CTSG,DPP4,DTX1,GPR183,EGR3,EPHB2,FCER1G,FCGR3A,FGF10,NCKAP1L,HLA-DMB,HLA-DOA,IGF2,IL1B,IDO1,INHA,INHBA,JAK2,JAK3,JUNB,KLRD1,LDLR,LGALS9,LYN,MNDA,PCK1,PLA2G2A,PLEK,PRKCD,PTPN6,PTPRC,RAC2,RPS6KA1,CCL2,CCL21,SELP,SLC7A1,SOX11,SOX12,SPI1,SPN,SYK,THBS1,TYROBP,VAV1,VCAM1,ZBTB16,LAPTM5,LST1,NR4A3,SPHK1,MFHAS1,CD83,THEMIS2,TOX,TESPA1,LILRB2…	185/-
B_prePEAm_RV_versus_Control_RV	1	0			7_Summary	GO Cellular Components	GO:0031012	extracellular matrix	-24.9546	-21.2729	12,285,655,712,714,1075,1116,1285,1286,1296,1297,1305,1311,1404,1462,1490,1511,1512,1520,1842,2162,2201,2219,2255,2262,3371,3383,3912,3914,3918,3965,4016,4053,4064,4185,4324,4958,4969,4982,5046,5054,5104,5118,5212,5265,5549,5806,6275,6279,6280,6693,7057,7058,7060,7076,7079,7481,7980,8076,8292,8482,8547,8685,8728,8840,8857,9423,9507,9719,9865,10085,10216,10218,10234,10855,10893,11095,11096,11117,1…	SERPINA3,ANGPT2,BMP7,C1QA,C1QC,CTSC,CHI3L1,COL4A3,COL4A4,COL8A2,COL9A1,COL13A1,COMP,HAPLN1,VCAN,CCN2,CTSG,CTSH,CTSS,ECM2,F13A1,FBN2,FCN1,FGF10,GPC5,TNC,ICAM1,LAMB1,LAMB3,LAMC2,LGALS9,LOXL1,LTBP2,CD180,ADAM11,MMP15,OMD,OGN,TNFRSF11B,PCSK6,SERPINE1,SERPINA5,PCOLCE,VIT,SERPINA1,PRELP,PTX3,S100A4,S100A8,S100A9,SPN,THBS1,THBS2,THBS4,TIMP1,TIMP4,WNT11,TFPI2,MFAP5,COLQ,SEMA7A,FCN3,MARCO,ADAM19,CCN4,FCGB…	137/-			6_Summary	GO Cellular Components	GO:0098552	side of membrane	-25.1959	-21.7744	246,460,762,785,916,920,929,940,942,945,962,1230,1234,1356,1368,1439,1513,1524,1828,1945,2207,2212,2214,2219,2262,2350,2769,2774,2775,3055,3383,3563,3575,3627,3673,3675,3676,3683,3684,3687,3689,3694,3717,3718,3760,3824,3949,4283,4340,5104,5133,5328,5329,5778,5788,6401,6402,6403,6693,6768,7186,7881,8140,8482,8547,8748,8792,8875,8876,9021,9173,9308,9429,9630,10462,10584,10859,11006,11126,11181,2619…	ALOX15,ASTN1,CA4,CACNB4,CD3E,CD4,CD14,CD28,CD86,CD33,CD48,CCR1,CCR5,CP,CPM,CSF2RB,CTSK,CX3CR1,DSG1,EFNA4,FCER1G,FCGR2A,FCGR3A,FCN1,GPC5,FOLR2,GNA15,GNAL,GNAO1,HCK,ICAM1,IL3RA,IL7R,CXCL10,ITGA2,ITGA3,ITGA4,ITGAL,ITGAM,ITGAX,ITGB2,ITGB6,JAK2,JAK3,KCNJ3,KLRD1,LDLR,CXCL9,MOG,SERPINA5,PDCD1,PLAU,PLAUR,PTPN7,PTPRC,SELE,SELL,SELP,SPN,ST14,TRAF2,KCNAB1,SLC7A5,SEMA7A,FCN3,ADAM20,TNFRSF11A,VNN2,VNN1,SOCS3,…	103/-
B_prePEAs_RV_versus_Control_RV	0	0			7_Member	GO Cellular Components	GO:0031012	extracellular matrix	-24.9546	-21.2729	12,285,655,712,714,1075,1116,1285,1286,1296,1297,1305,1311,1404,1462,1490,1511,1512,1520,1842,2162,2201,2219,2255,2262,3371,3383,3912,3914,3918,3965,4016,4053,4064,4185,4324,4958,4969,4982,5046,5054,5104,5118,5212,5265,5549,5806,6275,6279,6280,6693,7057,7058,7060,7076,7079,7481,7980,8076,8292,8482,8547,8685,8728,8840,8857,9423,9507,9719,9865,10085,10216,10218,10234,10855,10893,11095,11096,11117,1…	SERPINA3,ANGPT2,BMP7,C1QA,C1QC,CTSC,CHI3L1,COL4A3,COL4A4,COL8A2,COL9A1,COL13A1,COMP,HAPLN1,VCAN,CCN2,CTSG,CTSH,CTSS,ECM2,F13A1,FBN2,FCN1,FGF10,GPC5,TNC,ICAM1,LAMB1,LAMB3,LAMC2,LGALS9,LOXL1,LTBP2,CD180,ADAM11,MMP15,OMD,OGN,TNFRSF11B,PCSK6,SERPINE1,SERPINA5,PCOLCE,VIT,SERPINA1,PRELP,PTX3,S100A4,S100A8,S100A9,SPN,THBS1,THBS2,THBS4,TIMP1,TIMP4,WNT11,TFPI2,MFAP5,COLQ,SEMA7A,FCN3,MARCO,ADAM19,CCN4,FCGB…	104/561			6_Member	GO Cellular Components	GO:0098552	side of membrane	-25.1959	-21.7744	246,460,762,785,916,920,929,940,942,945,962,1230,1234,1356,1368,1439,1513,1524,1828,1945,2207,2212,2214,2219,2262,2350,2769,2774,2775,3055,3383,3563,3575,3627,3673,3675,3676,3683,3684,3687,3689,3694,3717,3718,3760,3824,3949,4283,4340,5104,5133,5328,5329,5778,5788,6401,6402,6403,6693,6768,7186,7881,8140,8482,8547,8748,8792,8875,8876,9021,9173,9308,9429,9630,10462,10584,10859,11006,11126,11181,2619…	ALOX15,ASTN1,CA4,CACNB4,CD3E,CD4,CD14,CD28,CD86,CD33,CD48,CCR1,CCR5,CP,CPM,CSF2RB,CTSK,CX3CR1,DSG1,EFNA4,FCER1G,FCGR2A,FCGR3A,FCN1,GPC5,FOLR2,GNA15,GNAL,GNAO1,HCK,ICAM1,IL3RA,IL7R,CXCL10,ITGA2,ITGA3,ITGA4,ITGAL,ITGAM,ITGAX,ITGB2,ITGB6,JAK2,JAK3,KCNJ3,KLRD1,LDLR,CXCL9,MOG,SERPINA5,PDCD1,PLAU,PLAUR,PTPN7,PTPRC,SELE,SELL,SELP,SPN,ST14,TRAF2,KCNAB1,SLC7A5,SEMA7A,FCN3,ADAM20,TNFRSF11A,VNN2,VNN1,SOCS3,…	103/730
GO:0045236 CXCR chemokine receptor bindin	1	1			7_Member	GO Cellular Components	GO:0030312	external encapsulating structure	-24.8907	-21.2729	12,285,655,712,714,1075,1116,1285,1286,1296,1297,1305,1311,1404,1462,1490,1511,1512,1520,1842,2162,2201,2219,2255,2262,3371,3383,3912,3914,3918,3965,4016,4053,4064,4185,4324,4958,4969,4982,5046,5054,5104,5118,5212,5265,5549,5806,6275,6279,6280,6693,7057,7058,7060,7076,7079,7481,7980,8076,8292,8482,8547,8685,8728,8840,8857,9423,9507,9719,9865,10085,10216,10218,10234,10855,10893,11095,11096,11117,1…	SERPINA3,ANGPT2,BMP7,C1QA,C1QC,CTSC,CHI3L1,COL4A3,COL4A4,COL8A2,COL9A1,COL13A1,COMP,HAPLN1,VCAN,CCN2,CTSG,CTSH,CTSS,ECM2,F13A1,FBN2,FCN1,FGF10,GPC5,TNC,ICAM1,LAMB1,LAMB3,LAMC2,LGALS9,LOXL1,LTBP2,CD180,ADAM11,MMP15,OMD,OGN,TNFRSF11B,PCSK6,SERPINE1,SERPINA5,PCOLCE,VIT,SERPINA1,PRELP,PTX3,S100A4,S100A8,S100A9,SPN,THBS1,THBS2,THBS4,TIMP1,TIMP4,WNT11,TFPI2,MFAP5,COLQ,SEMA7A,FCN3,MARCO,ADAM19,CCN4,FCGB…	104/562			8_Summary	GO Biological Processes	GO:0001819	positive regulation of cytokine production	-24.5271	-21.2169	199,247,602,695,719,727,728,861,920,929,940,942,1116,1536,1545,2048,2150,2207,2212,2214,2219,3082,3162,3569,3654,3965,4210,4345,4671,5054,5294,5295,5452,5724,5743,6693,6833,6850,7057,7305,7481,7805,8013,8140,8482,8809,8877,9173,9308,9636,9641,10288,10855,10859,11027,11126,23586,23601,23643,28984,29108,51284,51311,54440,54502,55612,58484,64170,64581,80381,84818,84868,114548,114899,117854,147372,15…	AIF1,ALOX15B,BCL3,BTK,C3AR1,C5,C5AR1,RUNX1,CD4,CD14,CD28,CD86,CHI3L1,CYBB,CYP1B1,EPHB2,F2RL1,FCER1G,FCGR2A,FCGR3A,FCN1,HGF,HMOX1,IL6,IRAK1,LGALS9,MEFV,CD200,NAIP,SERPINE1,PIK3CG,PIK3R1,POU2F2,PTAFR,PTGS2,SPN,ABCC8,SYK,THBS1,TYROBP,WNT11,LAPTM5,NR4A3,SLC7A5,SEMA7A,IL18R1,SPHK1,IL1RL1,CD83,ISG15,IKBKE,LILRB2,HPSE,LILRB1,LILRA2,CD160,RIGI,CLEC5A,LY96,RGCC,PYCARD,TLR7,TLR8,SASH3,RBM47,FERMT1,NLRC4,CA…	135/-
GO:0006954 inflammatory response	0	0			8_Summary	GO Biological Processes	GO:0001819	positive regulation of cytokine production	-24.5271	-21.2169	199,247,602,695,719,727,728,861,920,929,940,942,1116,1536,1545,2048,2150,2207,2212,2214,2219,3082,3162,3569,3654,3965,4210,4345,4671,5054,5294,5295,5452,5724,5743,6693,6833,6850,7057,7305,7481,7805,8013,8140,8482,8809,8877,9173,9308,9636,9641,10288,10855,10859,11027,11126,23586,23601,23643,28984,29108,51284,51311,54440,54502,55612,58484,64170,64581,80381,84818,84868,114548,114899,117854,147372,15…	AIF1,ALOX15B,BCL3,BTK,C3AR1,C5,C5AR1,RUNX1,CD4,CD14,CD28,CD86,CHI3L1,CYBB,CYP1B1,EPHB2,F2RL1,FCER1G,FCGR2A,FCGR3A,FCN1,HGF,HMOX1,IL6,IRAK1,LGALS9,MEFV,CD200,NAIP,SERPINE1,PIK3CG,PIK3R1,POU2F2,PTAFR,PTGS2,SPN,ABCC8,SYK,THBS1,TYROBP,WNT11,LAPTM5,NR4A3,SLC7A5,SEMA7A,IL18R1,SPHK1,IL1RL1,CD83,ISG15,IKBKE,LILRB2,HPSE,LILRB1,LILRA2,CD160,RIGI,CLEC5A,LY96,RGCC,PYCARD,TLR7,TLR8,SASH3,RBM47,FERMT1,NLRC4,CA…	135/-			3_Member	GO Biological Processes	GO:0022409	positive regulation of cell-cell adhesion	-23.4163	-19.9948	101,199,240,655,861,864,916,920,940,942,960,1378,1511,1803,1960,3037,3071,3109,3111,3481,3553,3569,3575,3654,3676,3689,3717,3965,4067,5105,5329,5724,5777,5788,6347,6366,6401,6403,6541,6666,6693,6850,7409,7412,7704,8013,8728,8876,9308,9840,10076,10288,10326,10673,10859,11006,11117,11126,11151,29108,30835,51176,51206,54440,55083,64127,80381,84868,114548,115650,140885,259307,283234,729230	ADAM8,AIF1,ALOX5,BMP7,RUNX1,RUNX3,CD3E,CD4,CD28,CD86,CD44,CR1,CTSG,DPP4,EGR3,HAS2,NCKAP1L,HLA-DMB,HLA-DOA,IGF2,IL1B,IL6,IL7R,IRAK1,ITGA4,ITGB2,JAK2,LGALS9,LYN,PCK1,PLAUR,PTAFR,PTPN6,PTPRC,CCL2,CCL21,SELE,SELP,SLC7A1,SOX12,SPN,SYK,VAV1,VCAM1,ZBTB16,NR4A3,ADAM19,VNN1,CD83,TESPA1,PTPRU,LILRB2,SIRPB1,TNFSF13B,LILRB1,LILRB4,EMILIN1,CD160,CORO1A,PYCARD,CD209,LEF1,GP6,SASH3,KIF26B,NOD2,CD276,HAVCR2,NLRP…	74/325
GO:0050865 regulation of cell activation	0	1			8_Member	GO Biological Processes	GO:0001819	positive regulation of cytokine production	-24.5271	-21.2169	199,247,602,695,719,727,728,861,920,929,940,942,1116,1536,1545,2048,2150,2207,2212,2214,2219,3082,3162,3569,3654,3965,4210,4345,4671,5054,5294,5295,5452,5724,5743,6693,6833,6850,7057,7305,7481,7805,8013,8140,8482,8809,8877,9173,9308,9636,9641,10288,10855,10859,11027,11126,23586,23601,23643,28984,29108,51284,51311,54440,54502,55612,58484,64170,64581,80381,84818,84868,114548,114899,117854,147372,15…	AIF1,ALOX15B,BCL3,BTK,C3AR1,C5,C5AR1,RUNX1,CD4,CD14,CD28,CD86,CHI3L1,CYBB,CYP1B1,EPHB2,F2RL1,FCER1G,FCGR2A,FCGR3A,FCN1,HGF,HMOX1,IL6,IRAK1,LGALS9,MEFV,CD200,NAIP,SERPINE1,PIK3CG,PIK3R1,POU2F2,PTAFR,PTGS2,SPN,ABCC8,SYK,THBS1,TYROBP,WNT11,LAPTM5,NR4A3,SLC7A5,SEMA7A,IL18R1,SPHK1,IL1RL1,CD83,ISG15,IKBKE,LILRB2,HPSE,LILRB1,LILRA2,CD160,RIGI,CLEC5A,LY96,RGCC,PYCARD,TLR7,TLR8,SASH3,RBM47,FERMT1,NLRC4,CA…	80/500			9_Summary	GO Biological Processes	GO:0001775	cell activation	-23.1123	-19.7634	136,151,199,306,602,695,712,728,860,916,920,940,942,960,1311,1511,1524,1794,1803,1840,1880,1906,1956,2047,2048,2150,2151,2207,2214,2322,3043,3383,3394,3553,3569,3575,3579,3620,3627,3676,3683,3684,3689,3694,3717,3718,3936,4064,4067,4791,4914,5028,5294,5295,5341,5551,5579,5580,5777,5788,5971,6366,6404,6688,6693,6775,6850,7305,7409,7412,7454,7462,8013,8325,8809,9002,9021,9308,9760,9840,10320,10673,1…	ADORA2B,ADRA2B,AIF1,ANXA3,BCL3,BTK,C1QA,C5AR1,RUNX2,CD3E,CD4,CD28,CD86,CD44,COMP,CTSG,CX3CR1,DOCK2,DPP4,DTX1,GPR183,EDN1,EGFR,EPHB1,EPHB2,F2RL1,F2RL2,FCER1G,FCGR3A,FLT3,HBB,ICAM1,IRF8,IL1B,IL6,IL7R,CXCR2,IDO1,CXCL10,ITGA4,ITGAL,ITGAM,ITGB2,ITGB6,JAK2,JAK3,LCP1,CD180,LYN,NFKB2,NTRK1,P2RY1,PIK3CG,PIK3R1,PLEK,PRF1,PRKCB,PRKCD,PTPN6,PTPRC,RELB,CCL21,SELPLG,SPI1,SPN,STAT4,SYK,TYROBP,VAV1,VCAM1,WAS,LAT…	156/-
GO:0040011 locomotion	0	0			11_Summary	Canonical Pathways	M5885	NABA MATRISOME ASSOCIATED	-20.8635	-17.743	12,101,285,306,650,652,654,655,656,712,714,1075,1511,1512,1513,1520,2162,2219,2250,2252,2255,2262,2487,2919,2920,3082,3084,3481,3553,3569,3623,3624,3627,3965,3976,4016,4185,4283,4324,4582,4584,4803,5046,5054,5104,5265,5328,5473,6275,6279,6280,6347,6356,6362,6366,6424,6425,6768,7039,7051,7076,7079,7092,7173,7481,7483,8038,8482,8547,8728,8748,8817,9507,9547,9719,10218,10371,10462,10501,10584,10673,…	SERPINA3,ADAM8,ANGPT2,ANXA3,BMP2,BMP4,BMP6,BMP7,BMP8B,C1QA,C1QC,CTSC,CTSG,CTSH,CTSK,CTSS,F13A1,FCN1,FGF5,FGF7,FGF10,GPC5,FRZB,CXCL1,CXCL2,HGF,NRG1,IGF2,IL1B,IL6,INHA,INHBA,CXCL10,LGALS9,LIF,LOXL1,ADAM11,CXCL9,MMP15,MUC1,MUC3A,NGF,PCSK6,SERPINE1,SERPINA5,SERPINA1,PLAU,PPBP,S100A4,S100A8,S100A9,CCL2,CCL11,CCL18,CCL21,SFRP4,SFRP5,ST14,TGFA,TGM1,TIMP1,TIMP4,TLL1,TPO,WNT11,WNT9A,ADAM12,SEMA7A,FCN3,ADA…	148/-			9_Member	GO Biological Processes	GO:0001775	cell activation	-23.1123	-19.7634	136,151,199,306,602,695,712,728,860,916,920,940,942,960,1311,1511,1524,1794,1803,1840,1880,1906,1956,2047,2048,2150,2151,2207,2214,2322,3043,3383,3394,3553,3569,3575,3579,3620,3627,3676,3683,3684,3689,3694,3717,3718,3936,4064,4067,4791,4914,5028,5294,5295,5341,5551,5579,5580,5777,5788,5971,6366,6404,6688,6693,6775,6850,7305,7409,7412,7454,7462,8013,8325,8809,9002,9021,9308,9760,9840,10320,10673,1…	ADORA2B,ADRA2B,AIF1,ANXA3,BCL3,BTK,C1QA,C5AR1,RUNX2,CD3E,CD4,CD28,CD86,CD44,COMP,CTSG,CX3CR1,DOCK2,DPP4,DTX1,GPR183,EDN1,EGFR,EPHB1,EPHB2,F2RL1,F2RL2,FCER1G,FCGR3A,FLT3,HBB,ICAM1,IRF8,IL1B,IL6,IL7R,CXCR2,IDO1,CXCL10,ITGA4,ITGAL,ITGAM,ITGB2,ITGB6,JAK2,JAK3,LCP1,CD180,LYN,NFKB2,NTRK1,P2RY1,PIK3CG,PIK3R1,PLEK,PRF1,PRKCB,PRKCD,PTPN6,PTPRC,RELB,CCL21,SELPLG,SPI1,SPN,STAT4,SYK,TYROBP,VAV1,VCAM1,WAS,LAT…	118/726
GO:0050778 positive regulation of immune	1	0			11_Member	Canonical Pathways	M5885	NABA MATRISOME ASSOCIATED	-20.8635	-17.743	12,101,285,306,650,652,654,655,656,712,714,1075,1511,1512,1513,1520,2162,2219,2250,2252,2255,2262,2487,2919,2920,3082,3084,3481,3553,3569,3623,3624,3627,3965,3976,4016,4185,4283,4324,4582,4584,4803,5046,5054,5104,5265,5328,5473,6275,6279,6280,6347,6356,6362,6366,6424,6425,6768,7039,7051,7076,7079,7092,7173,7481,7483,8038,8482,8547,8728,8748,8817,9507,9547,9719,10218,10371,10462,10501,10584,10673,…	SERPINA3,ADAM8,ANGPT2,ANXA3,BMP2,BMP4,BMP6,BMP7,BMP8B,C1QA,C1QC,CTSC,CTSG,CTSH,CTSK,CTSS,F13A1,FCN1,FGF5,FGF7,FGF10,GPC5,FRZB,CXCL1,CXCL2,HGF,NRG1,IGF2,IL1B,IL6,INHA,INHBA,CXCL10,LGALS9,LIF,LOXL1,ADAM11,CXCL9,MMP15,MUC1,MUC3A,NGF,PCSK6,SERPINE1,SERPINA5,SERPINA1,PLAU,PPBP,S100A4,S100A8,S100A9,CCL2,CCL11,CCL18,CCL21,SFRP4,SFRP5,ST14,TGFA,TGM1,TIMP1,TIMP4,TLL1,TPO,WNT11,WNT9A,ADAM12,SEMA7A,FCN3,ADA…	116/751			6_Member	GO Cellular Components	GO:0009897	external side of plasma membrane	-22.9478	-19.9163	460,762,916,920,929,940,942,945,1230,1234,1439,1513,1524,2207,2212,2214,2219,2350,3383,3563,3575,3627,3673,3675,3676,3683,3684,3687,3689,3694,3760,3824,3949,4283,4340,5104,5133,5328,5329,5788,6401,6402,6403,6693,6768,8140,8482,8547,8748,8792,9173,9308,9429,10462,10584,10859,30835,51311,57124,57823,80274,80381,94025,115650,131450,133396,153579,283316,284021,338328,729230	ASTN1,CA4,CD3E,CD4,CD14,CD28,CD86,CD33,CCR1,CCR5,CSF2RB,CTSK,CX3CR1,FCER1G,FCGR2A,FCGR3A,FCN1,FOLR2,ICAM1,IL3RA,IL7R,CXCL10,ITGA2,ITGA3,ITGA4,ITGAL,ITGAM,ITGAX,ITGB2,ITGB6,KCNJ3,KLRD1,LDLR,CXCL9,MOG,SERPINA5,PDCD1,PLAU,PLAUR,PTPRC,SELE,SELL,SELP,SPN,ST14,SLC7A5,SEMA7A,FCN3,ADAM20,TNFRSF11A,IL1RL1,CD83,ABCG2,CLEC10A,COLEC10,LILRB1,CD209,TLR8,CD248,SLAMF7,SCUBE1,CD276,MUC16,TNFRSF13C,CD200R1,IL31RA…	71/405
GO:0098552 side of membrane	0	1			14_Summary	GO Biological Processes	GO:0009617	response to bacterium	-20.3944	-17.3762	133,306,602,650,695,718,721,728,920,929,942,1234,1268,1439,1511,1524,1675,1906,2048,2207,2255,2289,2353,2358,2919,2920,3055,3164,3394,3500,3512,3553,3569,3575,3587,3620,3627,3654,3656,3663,3684,3717,3965,4016,4064,4067,4069,4283,4671,4791,5054,5105,5179,5320,5473,5580,5606,5724,5737,5739,5743,6279,6280,6332,6347,6401,6403,6693,6833,6850,7018,7069,7412,8140,8343,8346,8792,9076,9572,9636,10221,1028…	ADM,ANXA3,BCL3,BMP2,BTK,C3,C4B,C5AR1,CD4,CD14,CD86,CCR5,CNR1,CSF2RB,CTSG,CX3CR1,CFD,EDN1,EPHB2,FCER1G,FGF10,FKBP5,FOS,FPR2,CXCL1,CXCL2,HCK,NR4A1,IRF8,IGHG1,JCHAIN,IL1B,IL6,IL7R,IL10RA,IDO1,CXCL10,IRAK1,IRAK2,IRF5,ITGAM,JAK2,LGALS9,LOXL1,CD180,LYN,LYZ,CXCL9,NAIP,NFKB2,SERPINE1,PCK1,PENK,PLA2G2A,PPBP,PRKCD,MAP2K3,PTAFR,PTGFR,PTGIR,PTGS2,S100A8,S100A9,SCN7A,CCL2,SELE,SELP,SPN,ABCC8,SYK,TF,THRSP,VCAM…	137/-			14_Summary	GO Biological Processes	GO:0009617	response to bacterium	-20.3944	-17.3762	133,306,602,650,695,718,721,728,920,929,942,1234,1268,1439,1511,1524,1675,1906,2048,2207,2255,2289,2353,2358,2919,2920,3055,3164,3394,3500,3512,3553,3569,3575,3587,3620,3627,3654,3656,3663,3684,3717,3965,4016,4064,4067,4069,4283,4671,4791,5054,5105,5179,5320,5473,5580,5606,5724,5737,5739,5743,6279,6280,6332,6347,6401,6403,6693,6833,6850,7018,7069,7412,8140,8343,8346,8792,9076,9572,9636,10221,1028…	ADM,ANXA3,BCL3,BMP2,BTK,C3,C4B,C5AR1,CD4,CD14,CD86,CCR5,CNR1,CSF2RB,CTSG,CX3CR1,CFD,EDN1,EPHB2,FCER1G,FGF10,FKBP5,FOS,FPR2,CXCL1,CXCL2,HCK,NR4A1,IRF8,IGHG1,JCHAIN,IL1B,IL6,IL7R,IL10RA,IDO1,CXCL10,IRAK1,IRAK2,IRF5,ITGAM,JAK2,LGALS9,LOXL1,CD180,LYN,LYZ,CXCL9,NAIP,NFKB2,SERPINE1,PCK1,PENK,PLA2G2A,PPBP,PRKCD,MAP2K3,PTAFR,PTGFR,PTGIR,PTGS2,S100A8,S100A9,SCN7A,CCL2,SELE,SELP,SPN,ABCC8,SYK,TF,THRSP,VCAM…	137/-
GO:0031012 extracellular matrix	1	0			14_Member	GO Biological Processes	GO:0009617	response to bacterium	-20.3944	-17.3762	133,306,602,650,695,718,721,728,920,929,942,1234,1268,1439,1511,1524,1675,1906,2048,2207,2255,2289,2353,2358,2919,2920,3055,3164,3394,3500,3512,3553,3569,3575,3587,3620,3627,3654,3656,3663,3684,3717,3965,4016,4064,4067,4069,4283,4671,4791,5054,5105,5179,5320,5473,5580,5606,5724,5737,5739,5743,6279,6280,6332,6347,6401,6403,6693,6833,6850,7018,7069,7412,8140,8343,8346,8792,9076,9572,9636,10221,1028…	ADM,ANXA3,BCL3,BMP2,BTK,C3,C4B,C5AR1,CD4,CD14,CD86,CCR5,CNR1,CSF2RB,CTSG,CX3CR1,CFD,EDN1,EPHB2,FCER1G,FGF10,FKBP5,FOS,FPR2,CXCL1,CXCL2,HCK,NR4A1,IRF8,IGHG1,JCHAIN,IL1B,IL6,IL7R,IL10RA,IDO1,CXCL10,IRAK1,IRAK2,IRF5,ITGAM,JAK2,LGALS9,LOXL1,CD180,LYN,LYZ,CXCL9,NAIP,NFKB2,SERPINE1,PCK1,PENK,PLA2G2A,PPBP,PRKCD,MAP2K3,PTAFR,PTGFR,PTGIR,PTGS2,S100A8,S100A9,SCN7A,CCL2,SELE,SELP,SPN,ABCC8,SYK,TF,THRSP,VCAM…	111/710			14_Member	GO Biological Processes	GO:0009617	response to bacterium	-20.3944	-17.3762	133,306,602,650,695,718,721,728,920,929,942,1234,1268,1439,1511,1524,1675,1906,2048,2207,2255,2289,2353,2358,2919,2920,3055,3164,3394,3500,3512,3553,3569,3575,3587,3620,3627,3654,3656,3663,3684,3717,3965,4016,4064,4067,4069,4283,4671,4791,5054,5105,5179,5320,5473,5580,5606,5724,5737,5739,5743,6279,6280,6332,6347,6401,6403,6693,6833,6850,7018,7069,7412,8140,8343,8346,8792,9076,9572,9636,10221,1028…	ADM,ANXA3,BCL3,BMP2,BTK,C3,C4B,C5AR1,CD4,CD14,CD86,CCR5,CNR1,CSF2RB,CTSG,CX3CR1,CFD,EDN1,EPHB2,FCER1G,FGF10,FKBP5,FOS,FPR2,CXCL1,CXCL2,HCK,NR4A1,IRF8,IGHG1,JCHAIN,IL1B,IL6,IL7R,IL10RA,IDO1,CXCL10,IRAK1,IRAK2,IRF5,ITGAM,JAK2,LGALS9,LOXL1,CD180,LYN,LYZ,CXCL9,NAIP,NFKB2,SERPINE1,PCK1,PENK,PLA2G2A,PPBP,PRKCD,MAP2K3,PTAFR,PTGFR,PTGIR,PTGS2,S100A8,S100A9,SCN7A,CCL2,SELE,SELP,SPN,ABCC8,SYK,TF,THRSP,VCAM…	111/710
GO:0001819 positive regulation of cytokin	1	1			14_Member	GO Biological Processes	GO:0002237	response to molecule of bacterial origin	-19.7815	-16.8501	133,695,721,728,929,942,1234,1268,1439,1511,1524,1906,2048,2255,2353,2919,2920,3055,3164,3394,3553,3569,3587,3620,3627,3654,3656,3663,3717,3965,4016,4064,4067,4283,4791,5054,5105,5179,5473,5606,5724,5737,5739,5743,6279,6280,6347,6401,6403,6833,7412,8140,8792,9076,9572,10221,10288,10859,22843,22904,23643,26191,29108,57402,64127,64170,84868,114548,115362,117854,129607,140885	ADM,BTK,C4B,C5AR1,CD14,CD86,CCR5,CNR1,CSF2RB,CTSG,CX3CR1,EDN1,EPHB2,FGF10,FOS,CXCL1,CXCL2,HCK,NR4A1,IRF8,IL1B,IL6,IL10RA,IDO1,CXCL10,IRAK1,IRAK2,IRF5,JAK2,LGALS9,LOXL1,CD180,LYN,CXCL9,NFKB2,SERPINE1,PCK1,PENK,PPBP,MAP2K3,PTAFR,PTGFR,PTGIR,PTGS2,S100A8,S100A9,CCL2,SELE,SELP,ABCC8,VCAM1,SLC7A5,TNFRSF11A,CLDN1,NR1D1,TRIB1,LILRB2,LILRB1,PPM1E,SBNO2,LY96,PTPN22,PYCARD,S100A14,NOD2,CARD9,HAVCR2,NLRP3,G…	72/354			9_Member	GO Biological Processes	GO:0045321	leukocyte activation	-20.3919	-17.3762	136,199,306,602,695,712,728,860,916,920,940,942,960,1511,1524,1794,1803,1840,1880,1906,2047,2048,2150,2207,2214,2322,3383,3394,3569,3575,3579,3620,3676,3683,3684,3689,3694,3717,3718,3936,4064,4067,4914,5294,5295,5551,5579,5580,5777,5788,5971,6366,6404,6688,6693,6775,6850,7305,7409,7412,7454,7462,8013,8325,8809,9021,9308,9760,9840,10320,10673,10859,11027,11151,11280,22904,23529,26191,28755,29108,2…	ADORA2B,AIF1,ANXA3,BCL3,BTK,C1QA,C5AR1,RUNX2,CD3E,CD4,CD28,CD86,CD44,CTSG,CX3CR1,DOCK2,DPP4,DTX1,GPR183,EDN1,EPHB1,EPHB2,F2RL1,FCER1G,FCGR3A,FLT3,ICAM1,IRF8,IL6,IL7R,CXCR2,IDO1,ITGA4,ITGAL,ITGAM,ITGB2,ITGB6,JAK2,JAK3,LCP1,CD180,LYN,NTRK1,PIK3CG,PIK3R1,PRF1,PRKCB,PRKCD,PTPN6,PTPRC,RELB,CCL21,SELPLG,SPI1,SPN,STAT4,SYK,TYROBP,VAV1,VCAM1,WAS,LAT2,NR4A3,FZD8,IL18R1,SOCS3,CD83,TOX,TESPA1,IKZF1,TNFSF13B…	100/601
GO:0001775 cell activation	0	1			7_Member	GO Cellular Components	GO:0062023	collagen-containing extracellular matrix	-18.9485	-16.0419	12,285,655,712,714,1075,1285,1286,1296,1297,1305,1311,1404,1462,1490,1511,1512,1520,1842,2162,2201,2219,2255,2262,3371,3383,3912,3914,3918,3965,4016,4053,4185,4969,5046,5054,5104,5118,5212,5265,5549,6275,6279,6280,6693,7057,7058,7060,7076,8076,8292,8482,8547,8685,8728,9423,9507,10085,10216,10218,11095,11096,11117,22798,51129,54507,54829,55214,60484,64093,64094,78987,84171,84570,91522,169044,17068…	SERPINA3,ANGPT2,BMP7,C1QA,C1QC,CTSC,COL4A3,COL4A4,COL8A2,COL9A1,COL13A1,COMP,HAPLN1,VCAN,CCN2,CTSG,CTSH,CTSS,ECM2,F13A1,FBN2,FCN1,FGF10,GPC5,TNC,ICAM1,LAMB1,LAMB3,LAMC2,LGALS9,LOXL1,LTBP2,ADAM11,OGN,PCSK6,SERPINE1,SERPINA5,PCOLCE,VIT,SERPINA1,PRELP,S100A4,S100A8,S100A9,SPN,THBS1,THBS2,THBS4,TIMP1,MFAP5,COLQ,SEMA7A,FCN3,MARCO,ADAM19,NTN1,ADAMTS4,EDIL3,PRG4,ANGPTL7,ADAMTS8,ADAMTS5,EMILIN1,LAMB4,ANG…	79/428			15_Summary	GO Biological Processes	GO:0071345	cellular response to cytokine stimulus	-20.0269	-17.0555	199,246,695,785,815,920,960,1050,1116,1230,1234,1271,1439,1441,1511,1513,1524,1545,1840,1906,2194,2207,2322,2353,2532,2819,2840,2919,2920,3037,3055,3383,3394,3553,3563,3569,3575,3579,3587,3624,3627,3654,3656,3663,3676,3717,3718,3965,4067,4283,4311,4332,4501,4824,5105,5295,5355,5473,5740,5777,5990,6347,6356,6362,6366,6404,6688,6775,6850,7057,7186,7412,7454,7804,8061,8638,8792,8809,9021,9076,9173,9…	AIF1,ALOX15,BTK,CACNB4,CAMK2A,CD4,CD44,CEBPA,CHI3L1,CCR1,CCR5,CNTFR,CSF2RB,CSF3R,CTSG,CTSK,CX3CR1,CYP1B1,DTX1,EDN1,FASN,FCER1G,FLT3,FOS,ACKR1,GPD1,GPR17,CXCL1,CXCL2,HAS2,HCK,ICAM1,IRF8,IL1B,IL3RA,IL6,IL7R,CXCR2,IL10RA,INHBA,CXCL10,IRAK1,IRAK2,IRF5,ITGA4,JAK2,JAK3,LGALS9,LYN,CXCL9,MME,MNDA,MT1X,NKX3-1,PCK1,PIK3R1,PLP2,PPBP,PTGIS,PTPN6,RFX2,CCL2,CCL11,CCL18,CCL21,SELPLG,SPI1,STAT4,SYK,THBS1,TRAF2,V…	145/-
GO:0098657 import into cell	0	0			14_Member	GO Biological Processes	GO:0032496	response to lipopolysaccharide	-18.8144	-15.9198	133,695,929,942,1234,1268,1439,1511,1524,1906,2048,2255,2353,2919,2920,3055,3164,3394,3553,3569,3587,3620,3627,3654,3656,3717,3965,4016,4064,4067,4283,4791,5054,5105,5179,5473,5606,5724,5737,5739,5743,6279,6280,6347,6401,6403,6833,7412,8140,8792,9076,9572,10221,10288,10859,22843,22904,23643,26191,29108,57402,64127,84868,114548,115362,117854,129607,140885	ADM,BTK,CD14,CD86,CCR5,CNR1,CSF2RB,CTSG,CX3CR1,EDN1,EPHB2,FGF10,FOS,CXCL1,CXCL2,HCK,NR4A1,IRF8,IL1B,IL6,IL10RA,IDO1,CXCL10,IRAK1,IRAK2,JAK2,LGALS9,LOXL1,CD180,LYN,CXCL9,NFKB2,SERPINE1,PCK1,PENK,PPBP,MAP2K3,PTAFR,PTGFR,PTGIR,PTGS2,S100A8,S100A9,CCL2,SELE,SELP,ABCC8,VCAM1,SLC7A5,TNFRSF11A,CLDN1,NR1D1,TRIB1,LILRB2,LILRB1,PPM1E,SBNO2,LY96,PTPN22,PYCARD,S100A14,NOD2,HAVCR2,NLRP3,GBP5,TRIM6,CMPK2,SIRPA	68/333			15_Member	GO Biological Processes	GO:0071345	cellular response to cytokine stimulus	-20.0269	-17.0555	199,246,695,785,815,920,960,1050,1116,1230,1234,1271,1439,1441,1511,1513,1524,1545,1840,1906,2194,2207,2322,2353,2532,2819,2840,2919,2920,3037,3055,3383,3394,3553,3563,3569,3575,3579,3587,3624,3627,3654,3656,3663,3676,3717,3718,3965,4067,4283,4311,4332,4501,4824,5105,5295,5355,5473,5740,5777,5990,6347,6356,6362,6366,6404,6688,6775,6850,7057,7186,7412,7454,7804,8061,8638,8792,8809,9021,9076,9173,9…	AIF1,ALOX15,BTK,CACNB4,CAMK2A,CD4,CD44,CEBPA,CHI3L1,CCR1,CCR5,CNTFR,CSF2RB,CSF3R,CTSG,CTSK,CX3CR1,CYP1B1,DTX1,EDN1,FASN,FCER1G,FLT3,FOS,ACKR1,GPD1,GPR17,CXCL1,CXCL2,HAS2,HCK,ICAM1,IRF8,IL1B,IL3RA,IL6,IL7R,CXCR2,IL10RA,INHBA,CXCL10,IRAK1,IRAK2,IRF5,ITGA4,JAK2,JAK3,LGALS9,LYN,CXCL9,MME,MNDA,MT1X,NKX3-1,PCK1,PIK3R1,PLP2,PPBP,PTGIS,PTPN6,RFX2,CCL2,CCL11,CCL18,CCL21,SELPLG,SPI1,STAT4,SYK,THBS1,TRAF2,V…	113/738
M5885 NABA MATRISOME ASSOCIATED	1	0			5_Member	GO Biological Processes	GO:0031349	positive regulation of defense response	-18.1797	-15.3188	101,136,185,241,695,718,929,940,1050,1075,1268,1520,2150,2219,2358,3055,3553,3569,3620,3654,3656,3824,3949,4067,4210,4332,4671,5054,5179,5294,5320,5733,5743,6279,6280,6688,6850,7305,7409,7941,8061,8547,8638,8792,8840,9173,9258,9641,9782,9865,10584,11027,11117,11126,23586,23643,26191,26471,29108,51284,51311,54502,57402,58484,64127,64170,64581,80231,84868,114548,115362,117854,118788,149628,353514,3…	ADAM8,ADORA2B,AGTR1,ALOX5AP,BTK,C3,CD14,CD28,CEBPA,CTSC,CNR1,CTSS,F2RL1,FCN1,FPR2,HCK,IL1B,IL6,IDO1,IRAK1,IRAK2,KLRD1,LDLR,LYN,MEFV,MNDA,NAIP,SERPINE1,PENK,PIK3CG,PLA2G2A,PTGER3,PTGS2,S100A8,S100A9,SPI1,SYK,TYROBP,VAV1,PLA2G7,FOSL1,FCN3,OASL,TNFRSF11A,CCN4,IL1RL1,MFHAS1,IKBKE,MATR3,TRIL,COLEC10,LILRA2,EMILIN1,CD160,RIGI,LY96,PTPN22,NUPR1,PYCARD,TLR7,TLR8,RBM47,S100A14,NLRC4,NOD2,CARD9,CLEC7A,TASL…	77/422			17_Summary	GO Biological Processes	GO:0002683	negative regulation of immune system process	-17.635	-14.8056	134,246,347,652,695,714,727,861,864,942,945,1050,1268,1378,1511,1524,1803,1831,1840,2150,2840,3055,3071,3111,3162,3575,3620,3623,3624,3718,3824,3949,3965,4067,4210,4332,4345,4982,5133,5295,5320,5777,5788,6347,6366,6664,6688,6693,6850,7057,7130,7305,7805,7940,9173,9258,9572,9636,10221,10234,10288,10859,11006,11025,11027,11117,11126,11314,11326,26191,55061,55365,56833,64092,64127,79626,79987,83593,…	ADORA1,ALOX15,APOD,BMP4,BTK,C1QC,C5,RUNX1,RUNX3,CD86,CD33,CEBPA,CNR1,CR1,CTSG,CX3CR1,DPP4,TSC22D3,DTX1,F2RL1,GPR17,HCK,NCKAP1L,HLA-DOA,HMOX1,IL7R,IDO1,INHA,INHBA,JAK3,KLRD1,LDLR,LGALS9,LYN,MEFV,MNDA,CD200,TNFRSF11B,PDCD1,PIK3R1,PLA2G2A,PTPN6,PTPRC,CCL2,CCL21,SOX11,SPI1,SPN,SYK,THBS1,TNFAIP6,TYROBP,LAPTM5,LST1,IL1RL1,MFHAS1,NR1D1,ISG15,TRIB1,LRRC17,LILRB2,LILRB1,LILRB4,LILRB3,LILRA2,EMILIN1,CD160,…	102/-
GO:0098609 cell-cell adhesion	0	0			17_Summary	GO Biological Processes	GO:0002683	negative regulation of immune system process	-17.635	-14.8056	134,246,347,652,695,714,727,861,864,942,945,1050,1268,1378,1511,1524,1803,1831,1840,2150,2840,3055,3071,3111,3162,3575,3620,3623,3624,3718,3824,3949,3965,4067,4210,4332,4345,4982,5133,5295,5320,5777,5788,6347,6366,6664,6688,6693,6850,7057,7130,7305,7805,7940,9173,9258,9572,9636,10221,10234,10288,10859,11006,11025,11027,11117,11126,11314,11326,26191,55061,55365,56833,64092,64127,79626,79987,83593,…	ADORA1,ALOX15,APOD,BMP4,BTK,C1QC,C5,RUNX1,RUNX3,CD86,CD33,CEBPA,CNR1,CR1,CTSG,CX3CR1,DPP4,TSC22D3,DTX1,F2RL1,GPR17,HCK,NCKAP1L,HLA-DOA,HMOX1,IL7R,IDO1,INHA,INHBA,JAK3,KLRD1,LDLR,LGALS9,LYN,MEFV,MNDA,CD200,TNFRSF11B,PDCD1,PIK3R1,PLA2G2A,PTPN6,PTPRC,CCL2,CCL21,SOX11,SPI1,SPN,SYK,THBS1,TNFAIP6,TYROBP,LAPTM5,LST1,IL1RL1,MFHAS1,NR1D1,ISG15,TRIB1,LRRC17,LILRB2,LILRB1,LILRB4,LILRB3,LILRA2,EMILIN1,CD160,…	102/-			17_Member	GO Biological Processes	GO:0002683	negative regulation of immune system process	-17.635	-14.8056	134,246,347,652,695,714,727,861,864,942,945,1050,1268,1378,1511,1524,1803,1831,1840,2150,2840,3055,3071,3111,3162,3575,3620,3623,3624,3718,3824,3949,3965,4067,4210,4332,4345,4982,5133,5295,5320,5777,5788,6347,6366,6664,6688,6693,6850,7057,7130,7305,7805,7940,9173,9258,9572,9636,10221,10234,10288,10859,11006,11025,11027,11117,11126,11314,11326,26191,55061,55365,56833,64092,64127,79626,79987,83593,…	ADORA1,ALOX15,APOD,BMP4,BTK,C1QC,C5,RUNX1,RUNX3,CD86,CD33,CEBPA,CNR1,CR1,CTSG,CX3CR1,DPP4,TSC22D3,DTX1,F2RL1,GPR17,HCK,NCKAP1L,HLA-DOA,HMOX1,IL7R,IDO1,INHA,INHBA,JAK3,KLRD1,LDLR,LGALS9,LYN,MEFV,MNDA,CD200,TNFRSF11B,PDCD1,PIK3R1,PLA2G2A,PTPN6,PTPRC,CCL2,CCL21,SOX11,SPI1,SPN,SYK,THBS1,TNFAIP6,TYROBP,LAPTM5,LST1,IL1RL1,MFHAS1,NR1D1,ISG15,TRIB1,LRRC17,LILRB2,LILRB1,LILRB4,LILRB3,LILRA2,EMILIN1,CD160,…	87/526
R-HSA-372790 Signaling by GPCR	0	0			19_Summary	Reactome Gene Sets	R-HSA-1474244	Extracellular matrix organization	-16.8495	-14.0768	101,650,652,655,726,960,1285,1286,1296,1297,1305,1311,1404,1462,1511,1513,1520,2201,3371,3383,3385,3673,3675,3676,3683,3684,3687,3689,3694,3912,3914,3918,4016,4053,4324,4593,5054,5118,6696,7057,7076,7092,7412,8038,8076,8728,9507,10893,11095,11096,11117,54829,55214,80274,84171,84570,91522,147968,169044,222663,340267,602,1545,1842,1999,2303,3037,3936,4791,4982,5212,5806,6692,7051,7490,8292,9719,106…	ADAM8,BMP2,BMP4,BMP7,CAPN5,CD44,COL4A3,COL4A4,COL8A2,COL9A1,COL13A1,COMP,HAPLN1,VCAN,CTSG,CTSK,CTSS,FBN2,TNC,ICAM1,ICAM3,ITGA2,ITGA3,ITGA4,ITGAL,ITGAM,ITGAX,ITGB2,ITGB6,LAMB1,LAMB3,LAMC2,LOXL1,LTBP2,MMP15,MUSK,SERPINE1,PCOLCE,SPP1,THBS1,TIMP1,TLL1,VCAM1,ADAM12,MFAP5,ADAM19,ADAMTS4,MMP24,ADAMTS8,ADAMTS5,EMILIN1,ASPN,P3H2,SCUBE1,LOXL4,COL25A1,COL23A1,CAPN12,COL22A1,SCUBE3,COL28A1,BCL3,CYP1B1,ECM2,E…	88/-			15_Member	GO Molecular Functions	GO:0140375	immune receptor activity	-16.9294	-14.1478	719,728,920,960,1230,1234,1271,1378,1439,1441,1512,1524,2207,2212,2214,2215,2322,2357,2358,2359,2840,3111,3563,3575,3579,3587,3824,8809,9173,10288,10859,11006,11027,11126,53832,54756,55540,84818,131450,133396,353514,729230	C3AR1,C5AR1,CD4,CD44,CCR1,CCR5,CNTFR,CR1,CSF2RB,CSF3R,CTSH,CX3CR1,FCER1G,FCGR2A,FCGR3A,FCGR3B,FLT3,FPR1,FPR2,FPR3,GPR17,HLA-DOA,IL3RA,IL7R,CXCR2,IL10RA,KLRD1,IL18R1,IL1RL1,LILRB2,LILRB1,LILRB4,LILRA2,CD160,IL20RA,IL17RD,IL17RB,IL17RC,CD200R1,IL31RA,LILRA5,CCR2	42/151
GO:0009617 response to bacterium	1	1			19_Member	Reactome Gene Sets	R-HSA-1474244	Extracellular matrix organization	-16.8495	-14.0768	101,650,652,655,726,960,1285,1286,1296,1297,1305,1311,1404,1462,1511,1513,1520,2201,3371,3383,3385,3673,3675,3676,3683,3684,3687,3689,3694,3912,3914,3918,4016,4053,4324,4593,5054,5118,6696,7057,7076,7092,7412,8038,8076,8728,9507,10893,11095,11096,11117,54829,55214,80274,84171,84570,91522,147968,169044,222663,340267	ADAM8,BMP2,BMP4,BMP7,CAPN5,CD44,COL4A3,COL4A4,COL8A2,COL9A1,COL13A1,COMP,HAPLN1,VCAN,CTSG,CTSK,CTSS,FBN2,TNC,ICAM1,ICAM3,ITGA2,ITGA3,ITGA4,ITGAL,ITGAM,ITGAX,ITGB2,ITGB6,LAMB1,LAMB3,LAMC2,LOXL1,LTBP2,MMP15,MUSK,SERPINE1,PCOLCE,SPP1,THBS1,TIMP1,TLL1,VCAM1,ADAM12,MFAP5,ADAM19,ADAMTS4,MMP24,ADAMTS8,ADAMTS5,EMILIN1,ASPN,P3H2,SCUBE1,LOXL4,COL25A1,COL23A1,CAPN12,COL22A1,SCUBE3,COL28A1	61/300			8_Member	GO Biological Processes	GO:0002697	regulation of immune effector process	-16.4972	-13.7419	136,695,718,922,940,942,1378,1524,2048,2150,2219,3071,3109,3383,3553,3569,3575,3663,3684,3689,3718,3726,3824,3965,4067,5105,5724,5777,5788,5880,5950,6280,6688,6693,6850,7186,7305,7409,7454,7805,8013,8140,8482,8547,8809,9865,10584,10859,11006,11126,11314,11326,23529,23586,29108,30817,51284,54440,55061,56833,64127,64170,64581,79987,84868,114548,117854,259307,388325,729230	ADORA2B,BTK,C3,CD5L,CD28,CD86,CR1,CX3CR1,EPHB2,F2RL1,FCN1,NCKAP1L,HLA-DMB,ICAM1,IL1B,IL6,IL7R,IRF5,ITGAM,ITGB2,JAK3,JUNB,KLRD1,LGALS9,LYN,PCK1,PTAFR,PTPN6,PTPRC,RAC2,RBP4,S100A9,SPI1,SPN,SYK,TRAF2,TYROBP,VAV1,WAS,LAPTM5,NR4A3,SLC7A5,SEMA7A,FCN3,IL18R1,TRIL,COLEC10,LILRB1,LILRB4,CD160,CD300A,VSIG4,CLCF1,RIGI,PYCARD,ADGRE2,TLR7,SASH3,SUSD4,SLAMF8,NOD2,CARD9,CLEC7A,SVEP1,HAVCR2,NLRP3,TRIM6,IL4I1,SCI…	70/385
GO:0071345 cellular response to cytokine	0	1			14_Member	GO Biological Processes	GO:0071222	cellular response to lipopolysaccharide	-9.90903	-7.62224	929,942,1234,1511,1524,2048,2919,2920,3055,3394,3553,3569,3627,3654,3656,3717,4064,4067,4283,5054,5473,5606,5724,6347,8140,9572,10288,10859,22843,22904,23643,26191,29108,64127,84868,114548,115362,129607,140885	CD14,CD86,CCR5,CTSG,CX3CR1,EPHB2,CXCL1,CXCL2,HCK,IRF8,IL1B,IL6,CXCL10,IRAK1,IRAK2,JAK2,CD180,LYN,CXCL9,SERPINE1,PPBP,MAP2K3,PTAFR,CCL2,SLC7A5,NR1D1,LILRB2,LILRB1,PPM1E,SBNO2,LY96,PTPN22,PYCARD,NOD2,HAVCR2,NLRP3,GBP5,CMPK2,SIRPA	39/208			9_Member	GO Biological Processes	GO:0002521	leukocyte differentiation	-14.3159	-11.6855	602,650,652,695,860,861,916,920,940,1050,1513,1794,1840,1880,2150,2194,2207,2322,2353,3394,3569,3575,3676,3694,3718,3726,3976,4067,4914,5295,5788,5971,6688,6693,6775,6850,7018,7226,7305,7351,7409,7412,8325,8792,8809,8840,9021,9173,9308,9760,9840,10320,10673,10859,22904,23529,26191,29760,29887,51176,51463,54440,56833,81624,84101,116071,133396,150372,375387,441478	BCL3,BMP2,BMP4,BTK,RUNX2,RUNX1,CD3E,CD4,CD28,CEBPA,CTSK,DOCK2,DTX1,GPR183,F2RL1,FASN,FCER1G,FLT3,FOS,IRF8,IL6,IL7R,ITGA4,ITGB6,JAK3,JUNB,LIF,LYN,NTRK1,PIK3R1,PTPRC,RELB,SPI1,SPN,STAT4,SYK,TF,TRPM2,TYROBP,UCP2,VAV1,VCAM1,FZD8,TNFRSF11A,IL18R1,CCN4,SOCS3,IL1RL1,CD83,TOX,TESPA1,IKZF1,TNFSF13B,LILRB1,SBNO2,CLCF1,PTPN22,BLNK,SNX10,LEF1,GPR89B,SASH3,SLAMF8,DIAPH3,USP44,BATF2,IL31RA,NFAM1,NRROS,NRARP	70/423
GO:0043410 positive regulation of MAPK ca	0	0			14_Member	GO Biological Processes	GO:0071216	cellular response to biotic stimulus	-9.77165	-7.5129	695,929,942,1234,1511,1524,2048,2919,2920,3055,3394,3553,3569,3627,3654,3656,3717,4064,4067,4283,5054,5473,5606,5724,6347,6850,8140,9572,10288,10859,22843,22904,23643,26191,29108,64127,64581,84868,114548,115362,129607,140885,388325	BTK,CD14,CD86,CCR5,CTSG,CX3CR1,EPHB2,CXCL1,CXCL2,HCK,IRF8,IL1B,IL6,CXCL10,IRAK1,IRAK2,JAK2,CD180,LYN,CXCL9,SERPINE1,PPBP,MAP2K3,PTAFR,CCL2,SYK,SLC7A5,NR1D1,LILRB2,LILRB1,PPM1E,SBNO2,LY96,PTPN22,PYCARD,NOD2,CLEC7A,HAVCR2,NLRP3,GBP5,CMPK2,SIRPA,SCIMP	43/247			3_Member	GO Biological Processes	GO:1902105	regulation of leukocyte differentiation	-13.793	-11.1874	101,652,695,714,861,864,920,940,942,1230,1378,1840,1960,2353,3071,3111,3575,3623,3624,3718,3726,3965,3976,4067,4982,5105,5295,5777,5788,6666,6688,6850,7130,7305,7704,8792,8876,9308,9398,9760,9770,9840,10221,10234,10288,10859,11006,11025,51176,54440,54997,55365,56833,84959,114548,150372,259307,441478,729230	ADAM8,BMP4,BTK,C1QC,RUNX1,RUNX3,CD4,CD28,CD86,CCR1,CR1,DTX1,EGR3,FOS,NCKAP1L,HLA-DOA,IL7R,INHA,INHBA,JAK3,JUNB,LGALS9,LIF,LYN,TNFRSF11B,PCK1,PIK3R1,PTPN6,PTPRC,SOX12,SPI1,SYK,TNFAIP6,TYROBP,ZBTB16,TNFRSF11A,VNN1,CD83,CD101,TOX,RASSF2,TESPA1,TRIB1,LRRC17,LILRB2,LILRB1,LILRB4,LILRB3,LEF1,SASH3,TESC,TMEM176A,SLAMF8,UBASH3B,NLRP3,NFAM1,IL4I1,NRARP,CCR2	59/328
GO:0002683 negative regulation of immune	1	1			14_Member	GO Biological Processes	GO:0071396	cellular response to lipid	-9.38647	-7.17402	929,942,1080,1234,1511,1524,1545,1906,1956,2048,2322,2353,2919,2920,3055,3371,3394,3553,3569,3624,3627,3654,3656,3673,3717,3949,4064,4067,4283,4824,5054,5105,5166,5179,5473,5606,5724,5737,5979,6258,6347,6663,6696,6720,6850,7421,7481,7483,7804,8013,8140,9076,9572,10288,10859,22843,22904,23643,26191,29108,54541,54997,57476,64127,84649,84868,114548,115362,129607,140885	CD14,CD86,CFTR,CCR5,CTSG,CX3CR1,CYP1B1,EDN1,EGFR,EPHB2,FLT3,FOS,CXCL1,CXCL2,HCK,TNC,IRF8,IL1B,IL6,INHBA,CXCL10,IRAK1,IRAK2,ITGA2,JAK2,LDLR,CD180,LYN,CXCL9,NKX3-1,SERPINE1,PCK1,PDK4,PENK,PPBP,MAP2K3,PTAFR,PTGFR,RET,RXRG,CCL2,SOX10,SPP1,SREBF1,SYK,VDR,WNT11,WNT9A,LRP8,NR4A3,SLC7A5,CLDN1,NR1D1,LILRB2,LILRB1,PPM1E,SBNO2,LY96,PTPN22,PYCARD,DDIT4,TESC,GRAMD1B,NOD2,DGAT2,HAVCR2,NLRP3,GBP5,CMPK2,SIRPA	70/536			9_Member	GO Biological Processes	GO:0030097	hemopoiesis	-13.3441	-10.7677	602,650,652,675,695,860,861,864,916,920,940,1050,1513,1794,1840,1880,2150,2194,2207,2322,2353,2539,3071,3213,3214,3394,3569,3575,3623,3624,3676,3694,3717,3718,3726,3976,4067,4914,5295,5341,5777,5788,5880,5971,6688,6693,6775,6850,7018,7173,7226,7305,7351,7409,7412,7704,8076,8325,8792,8809,8840,9021,9173,9258,9308,9760,9840,10320,10673,10859,22904,23529,23601,26108,26191,29760,29887,51176,51463,544…	BCL3,BMP2,BMP4,BRCA2,BTK,RUNX2,RUNX1,RUNX3,CD3E,CD4,CD28,CEBPA,CTSK,DOCK2,DTX1,GPR183,F2RL1,FASN,FCER1G,FLT3,FOS,G6PD,NCKAP1L,HOXB3,HOXB4,IRF8,IL6,IL7R,INHA,INHBA,ITGA4,ITGB6,JAK2,JAK3,JUNB,LIF,LYN,NTRK1,PIK3R1,PLEK,PTPN6,PTPRC,RAC2,RELB,SPI1,SPN,STAT4,SYK,TF,TPO,TRPM2,TYROBP,UCP2,VAV1,VCAM1,ZBTB16,MFAP5,FZD8,TNFRSF11A,IL18R1,CCN4,SOCS3,IL1RL1,MFHAS1,CD83,TOX,TESPA1,IKZF1,TNFSF13B,LILRB1,SBNO2,CL…	93/683
GO:0007159 leukocyte cell-cell adhesion	0	0			14_Member	GO Biological Processes	GO:0071219	cellular response to molecule of bacterial origin	-9.10517	-6.9118	929,942,1234,1511,1524,2048,2919,2920,3055,3394,3553,3569,3627,3654,3656,3717,4064,4067,4283,5054,5473,5606,5724,6347,8140,9572,10288,10859,22843,22904,23643,26191,29108,64127,84868,114548,115362,129607,140885	CD14,CD86,CCR5,CTSG,CX3CR1,EPHB2,CXCL1,CXCL2,HCK,IRF8,IL1B,IL6,CXCL10,IRAK1,IRAK2,JAK2,CD180,LYN,CXCL9,SERPINE1,PPBP,MAP2K3,PTAFR,CCL2,SLC7A5,NR1D1,LILRB2,LILRB1,PPM1E,SBNO2,LY96,PTPN22,PYCARD,NOD2,HAVCR2,NLRP3,GBP5,CMPK2,SIRPA	39/221			3_Member	GO Biological Processes	GO:0010720	positive regulation of cell development	-12.2805	-9.77185	101,650,652,695,861,864,920,942,1230,1378,1404,1462,1524,1956,1959,1960,2048,2353,3071,3553,3569,3575,3965,3976,4067,4311,4803,5105,5788,5979,6663,6664,6666,6688,6692,6850,7305,7704,7804,8140,8153,8482,8792,8876,9294,9308,9398,9423,9760,9840,10221,10288,10458,10636,10800,11006,23316,23529,23566,26011,51176,54440,54997,55558,57611,60484,64581,114548,259307	ADAM8,BMP2,BMP4,BTK,RUNX1,RUNX3,CD4,CD86,CCR1,CR1,HAPLN1,VCAN,CX3CR1,EGFR,EGR2,EGR3,EPHB2,FOS,NCKAP1L,IL1B,IL6,IL7R,LGALS9,LIF,LYN,MME,NGF,PCK1,PTPRC,RET,SOX10,SOX11,SOX12,SPI1,SPINT1,SYK,TYROBP,ZBTB16,LRP8,SLC7A5,RND2,SEMA7A,TNFRSF11A,VNN1,S1PR2,CD83,CD101,NTN1,TOX,TESPA1,TRIB1,LILRB2,BAIAP2,RGS14,CYSLTR1,LILRB4,CUX2,CLCF1,LPAR3,TENM4,LEF1,SASH3,TESC,PLXNA3,ISLR2,HAPLN2,CLEC7A,NLRP3,IL4I1	69/454
R-HSA-1474244 Extracellular matrix organizat	1	0			17_Member	GO Biological Processes	GO:0007162	negative regulation of cell adhesion	-8.08285	-6.01091	285,347,650,652,654,861,864,942,1378,1511,1545,1840,2048,3371,3620,3717,3718,3965,4582,5054,5295,5320,5580,5777,5788,5800,6366,6688,6693,7057,7805,10288,10859,11006,11314,11326,26191,28984,55558,55966,79626,84868,84959,114897,259307,441478	ANGPT2,APOD,BMP2,BMP4,BMP6,RUNX1,RUNX3,CD86,CR1,CTSG,CYP1B1,DTX1,EPHB2,TNC,IDO1,JAK2,JAK3,LGALS9,MUC1,SERPINE1,PIK3R1,PLA2G2A,PRKCD,PTPN6,PTPRC,PTPRO,CCL21,SPI1,SPN,THBS1,LAPTM5,LILRB2,LILRB1,LILRB4,CD300A,VSIG4,PTPN22,RGCC,PLXNA3,AJAP1,TNFAIP8L2,HAVCR2,UBASH3B,C1QTNF1,IL4I1,NRARP	46/310			9_Member	GO Biological Processes	GO:1903131	mononuclear cell differentiation	-11.4641	-9.00558	602,652,695,860,916,920,940,1513,1794,1840,1880,2150,2194,2207,2322,2353,3394,3569,3575,3676,3694,3718,4067,4914,5295,5788,5971,6688,6693,6775,6850,7226,7409,7412,8325,8809,9021,9308,9760,9840,10320,10673,10859,23529,26191,29760,51176,51463,54440,56833,84101,116071,133396,150372,441478	BCL3,BMP4,BTK,RUNX2,CD3E,CD4,CD28,CTSK,DOCK2,DTX1,GPR183,F2RL1,FASN,FCER1G,FLT3,FOS,IRF8,IL6,IL7R,ITGA4,ITGB6,JAK3,LYN,NTRK1,PIK3R1,PTPRC,RELB,SPI1,SPN,STAT4,SYK,TRPM2,VAV1,VCAM1,FZD8,IL18R1,SOCS3,CD83,TOX,TESPA1,IKZF1,TNFSF13B,LILRB1,CLCF1,PTPN22,BLNK,LEF1,GPR89B,SASH3,SLAMF8,USP44,BATF2,IL31RA,NFAM1,NRARP	55/331
R-HSA-6798695 Neutrophil degranulation	0	0			8_Member	GO Biological Processes	GO:0032757	positive regulation of interleukin-8 production	-6.60749	-5.04607	929,1116,2150,2219,3569,3965,5054,6850,11027,23586,29108,51284,51311,64581	CD14,CHI3L1,F2RL1,FCN1,IL6,LGALS9,SERPINE1,SYK,LILRA2,RIGI,PYCARD,TLR7,TLR8,CLEC7A	14/63			9_Member	GO Biological Processes	GO:0042110	T cell activation	-11.1243	-8.69882	602,860,916,920,940,942,960,1794,1803,1840,1880,2150,2207,3383,3569,3575,3620,3683,3936,5294,5295,5777,5788,5971,6366,6688,6693,6775,6850,7409,7454,8325,8809,9021,9308,9760,9840,10673,10859,11151,26191,28755,51176,51463,54440,54518,57705,57823,64581,79626,80381,84101,441478	BCL3,RUNX2,CD3E,CD4,CD28,CD86,CD44,DOCK2,DPP4,DTX1,GPR183,F2RL1,FCER1G,ICAM1,IL6,IL7R,IDO1,ITGAL,LCP1,PIK3CG,PIK3R1,PTPN6,PTPRC,RELB,CCL21,SPI1,SPN,STAT4,SYK,VAV1,WAS,FZD8,IL18R1,SOCS3,CD83,TOX,TESPA1,TNFSF13B,LILRB1,CORO1A,PTPN22,TRAC,LEF1,GPR89B,SASH3,APBB1IP,WDFY4,SLAMF7,CLEC7A,TNFAIP8L2,CD276,USP44,NRARP	53/318
TotalEvidenceCount	0	0			8_Member	GO Biological Processes	GO:0032677	regulation of interleukin-8 production	-5.72933	-3.92255	602,929,945,1116,2150,2219,3553,3569,3965,5054,5788,6850,11027,23586,26191,29108,51284,51311,64127,64581	BCL3,CD14,CD33,CHI3L1,F2RL1,FCN1,IL1B,IL6,LGALS9,SERPINE1,PTPRC,SYK,LILRA2,RIGI,PTPN22,PYCARD,TLR7,TLR8,NOD2,CLEC7A	20/102			15_Member	KEGG Pathway	hsa04060	Cytokine-cytokine receptor interaction	-9.66822	-7.42283	650,652,654,655,656,920,1230,1234,1271,1439,1441,1524,2919,2920,3553,3563,3569,3575,3579,3587,3623,3624,3627,3976,4283,4803,4804,4982,5473,6347,6356,6362,6366,8792,8809,9173,9547,10673,23529,53832,55504,55540,58191,84818,115650,130399,133396,729230	BMP2,BMP4,BMP6,BMP7,BMP8B,CD4,CCR1,CCR5,CNTFR,CSF2RB,CSF3R,CX3CR1,CXCL1,CXCL2,IL1B,IL3RA,IL6,IL7R,CXCR2,IL10RA,INHA,INHBA,CXCL10,LIF,CXCL9,NGF,NGFR,TNFRSF11B,PPBP,CCL2,CCL11,CCL18,CCL21,TNFRSF11A,IL18R1,IL1RL1,CXCL14,TNFSF13B,CLCF1,IL20RA,TNFRSF19,IL17RB,CXCL16,IL17RC,TNFRSF13C,ACVR1C,IL31RA,CCR2	48/297
					1_Summary	GO Molecular Functions	GO:0045236	CXCR chemokine receptor binding	-2.49521	-1.65371	2919,2920,3627,4283,5473,7186,8792,9020,10673,115650,1827,1906,2535,3084,3976,4879,5294,5295,5320,5330,5579,5606,9641,815,3654,3656,4794,4803,4804,4914,5580,5664,6195,10603,53358,399694,1080,1520,1909,2048,6347,7225,54997,342667,729230,6507,6509,6533,6541,8140,9498,23428,23657,55089,57835,83733,84679,1006,1828,6402,6403,56122,64405,222256,916,1794,3569,5788,6693,9021,9760,2255,3717,4487,6356,7421…	CXCL1,CXCL2,CXCL10,CXCL9,PPBP,TRAF2,TNFRSF11A,MAP3K14,TNFSF13B,TNFRSF13C,RCAN1,EDN1,FZD2,NRG1,LIF,NPPB,PIK3CG,PIK3R1,PLA2G2A,PLCB2,PRKCB,MAP2K3,IKBKE,CAMK2A,IRAK1,IRAK2,NFKBIE,NGF,NGFR,NTRK1,PRKCD,PSEN2,RPS6KA1,SH2B2,SHC3,SHC4,CFTR,CTSS,EDNRA,EPHB2,CCL2,TRPC6,TESC,STAC2,CCR2,SLC1A3,SLC1A4,SLC6A6,SLC7A1,SLC7A5,SLC4A8,SLC7A8,SLC7A11,SLC38A4,SLC4A5,SLC25A18,SLC9A7,CDH8,DSG1,SELL,SELP,PCDHB14,CDH22,C…	860/-			9_Member	GO Biological Processes	GO:0030098	lymphocyte differentiation	-8.10385	-6.03013	602,695,860,916,920,940,1794,1840,1880,2207,2322,3394,3569,3575,3676,3718,4914,5295,5788,5971,6688,6693,6775,6850,7409,7412,8325,8809,9021,9308,9760,9840,10320,10673,23529,26191,29760,51176,51463,54440,56833,84101,150372,441478	BCL3,BTK,RUNX2,CD3E,CD4,CD28,DOCK2,DTX1,GPR183,FCER1G,FLT3,IRF8,IL6,IL7R,ITGA4,JAK3,NTRK1,PIK3R1,PTPRC,RELB,SPI1,SPN,STAT4,SYK,VAV1,VCAM1,FZD8,IL18R1,SOCS3,CD83,TOX,TESPA1,IKZF1,TNFSF13B,CLCF1,PTPN22,BLNK,LEF1,GPR89B,SASH3,SLAMF8,USP44,NFAM1,NRARP	44/289
					1_Member	GO Biological Processes	GO:0010757	negative regulation of plasminogen activation	-2.46086	-1.63296	5054,5328,7057	SERPINE1,PLAU,THBS1	3/8			15_Member	GO Molecular Functions	GO:0004896	cytokine receptor activity	-7.50146	-5.50081	920,960,1230,1234,1271,1439,1441,1524,2322,2840,3563,3575,3579,3587,8809,9173,53832,54756,55540,84818,133396,729230	CD4,CD44,CCR1,CCR5,CNTFR,CSF2RB,CSF3R,CX3CR1,FLT3,GPR17,IL3RA,IL7R,CXCR2,IL10RA,IL18R1,IL1RL1,IL20RA,IL17RD,IL17RB,IL17RC,IL31RA,CCR2	22/96
					1_Member	GO Biological Processes	GO:0060426	lung vasculature development	-2.46086	-1.63296	650,652,3976	BMP2,BMP4,LIF	3/8			3_Member	GO Biological Processes	GO:0045580	regulation of T cell differentiation	-7.49979	-5.50081	101,652,861,864,940,942,1378,1840,1960,3071,3111,3575,3718,3726,3965,5105,5788,6666,6850,7704,8876,9308,9760,9840,10288,11006,51176,54440,114548,259307,441478,729230	ADAM8,BMP4,RUNX1,RUNX3,CD28,CD86,CR1,DTX1,EGR3,NCKAP1L,HLA-DOA,IL7R,JAK3,JUNB,LGALS9,PCK1,PTPRC,SOX12,SYK,ZBTB16,VNN1,CD83,TOX,TESPA1,LILRB2,LILRB4,LEF1,SASH3,NLRP3,IL4I1,NRARP,CCR2	32/183
																9_Member	GO Biological Processes	GO:0030217	T cell differentiation	-7.07413	-5.10956	602,860,916,920,940,1794,1840,1880,2207,3569,3575,5295,5788,5971,6688,6693,6775,6850,7409,8325,8809,9021,9308,9760,9840,26191,51176,51463,54440,84101,441478	BCL3,RUNX2,CD3E,CD4,CD28,DOCK2,DTX1,GPR183,FCER1G,IL6,IL7R,PIK3R1,PTPRC,RELB,SPI1,SPN,STAT4,SYK,VAV1,FZD8,IL18R1,SOCS3,CD83,TOX,TESPA1,PTPN22,LEF1,GPR89B,SASH3,USP44,NRARP	31/181
																3_Member	GO Biological Processes	GO:0045582	positive regulation of T cell differentiation	-6.63042	-5.06627	101,861,864,942,1378,1960,3071,3575,5788,6666,6850,7704,8876,9308,9840,10288,11006,51176,54440,114548	ADAM8,RUNX1,RUNX3,CD86,CR1,EGR3,NCKAP1L,IL7R,PTPRC,SOX12,SYK,ZBTB16,VNN1,CD83,TESPA1,LILRB2,LILRB4,LEF1,SASH3,NLRP3	20/119
																1_Summary	GO Molecular Functions	GO:0045236	CXCR chemokine receptor binding	-2.49521	-1.65371	2919,2920,3627,4283,5473,7186,8792,9020,10673,115650,1827,1906,2535,3084,3976,4879,5294,5295,5320,5330,5579,5606,9641,815,3654,3656,4794,4803,4804,4914,5580,5664,6195,10603,53358,399694,1080,1520,1909,2048,6347,7225,54997,342667,729230,6507,6509,6533,6541,8140,9498,23428,23657,55089,57835,83733,84679,1006,1828,6402,6403,56122,64405,222256,916,1794,3569,5788,6693,9021,9760,2255,3717,4487,6356,7421…	CXCL1,CXCL2,CXCL10,CXCL9,PPBP,TRAF2,TNFRSF11A,MAP3K14,TNFSF13B,TNFRSF13C,RCAN1,EDN1,FZD2,NRG1,LIF,NPPB,PIK3CG,PIK3R1,PLA2G2A,PLCB2,PRKCB,MAP2K3,IKBKE,CAMK2A,IRAK1,IRAK2,NFKBIE,NGF,NGFR,NTRK1,PRKCD,PSEN2,RPS6KA1,SH2B2,SHC3,SHC4,CFTR,CTSS,EDNRA,EPHB2,CCL2,TRPC6,TESC,STAC2,CCR2,SLC1A3,SLC1A4,SLC6A6,SLC7A1,SLC7A5,SLC4A8,SLC7A8,SLC7A11,SLC38A4,SLC4A5,SLC25A18,SLC9A7,CDH8,DSG1,SELL,SELP,PCDHB14,CDH22,C…	860/-
