# Supplementary material for: Transcriptional changes of the extracellular matrix in chronic thromboembolic pulmonary hypertension govern right ventricle remodeling and recovery
Source: Nat Cardiovasc Res. 2025 Jul 4;4(7):857–75. doi: 10.1038/s44161-025-00672-8 (PMC12259468; doi:10.1038/s44161-025-00672-8)
Supplement: Supplementary file 9 — Statistical source data. [file 44161_2025_672_MOESM9_ESM.xlsx]

## Sheet: Extended Data Fig 1a
Exploratory cohort (A-prePEA_RV, n = 14)
Moderate risk group (A-prePEAm_RV, n = 4)
Intermediate risk group (A-prePEAi_RV, n = 5)
Severe risk group (A-prePEAs_RV, n = 5)
DESeq2:
filter threshold for significance: -0.585 <= log2fc >= 0.585, fdr <= 0.05
Contrasting group: A-prePEAm_RV versus A-prePEAs_RV : 814 DEGs
Contrasting group: A-prePEAm_RV versus A-prePEAi_RV : 279 DEGs
Contrasting group: A-prePEAi_RV versus A-prePEAs_RV : 2 DEGs

## Sheet: Extended Data Fig 1c
ensid	Ensembl.gene	Ensembl.chr	KEGG.PATHWAY.terms	KEGG.PATHWAY.ids	Gene.Ontology.terms	Gene.Ontology.ids	baseMean	log2FoldChange	pvalue	padj
ENSG00000120937	NPPB	chr1	cGMP-PKG signaling pathway	hsa04022	angiogenesis, regulation of cell growth, blood vessel development, vasculature development, system process, circulatory system process, renal system process, vascular process in circulatory system, receptor binding, hormone activity, binding, protein binding, extracellular region, extracellular space, nucleobase-containing compound metabolic process, purine nucleotide metabolic process, purine nu…	GO:0001525, GO:0001558, GO:0001568, GO:0001944, GO:0003008, GO:0003013, GO:0003014, GO:0003018, GO:0005102, GO:0005179, GO:0005488, GO:0005515, GO:0005576, GO:0005615, GO:0006139, GO:0006163, GO:0006164, GO:0006182, GO:0006725, GO:0006753, GO:0006793, GO:0006796, GO:0006807, GO:0006810, GO:0007154, GO:0007165, GO:0007166, GO:0007167, GO:0007168, GO:0007275, GO:0007588, GO:0007589, GO:0008015, GO:…	64.6934	-7.89699	0	0
ENSG00000147041	SYTL5	chrX			SNARE binding, regulation of neurotransmitter levels, binding, calcium ion binding, protein binding, phospholipid binding, calcium-dependent phospholipid binding, intracellular, cell, cytoplasm, plasma membrane, transport, neurotransmitter transport, intracellular protein transport, exocytosis, vesicle fusion, organelle organization, cell communication, cell-cell signaling, chemical synaptic tran…	GO:0000149, GO:0001505, GO:0005488, GO:0005509, GO:0005515, GO:0005543, GO:0005544, GO:0005622, GO:0005623, GO:0005737, GO:0005886, GO:0006810, GO:0006836, GO:0006886, GO:0006887, GO:0006906, GO:0006996, GO:0007154, GO:0007267, GO:0007268, GO:0007269, GO:0008104, GO:0008289, GO:0009987, GO:0012505, GO:0015031, GO:0016020, GO:0016023, GO:0016043, GO:0016050, GO:0016079, GO:0016192, GO:0017016, GO:…	6.44368	-5.8965	1.1e-05	0.000491
ENSG00000111249	CUX2	chr12			negative regulation of transcription from RNA polymerase II promoter, cell morphogenesis, cell morphogenesis involved in differentiation, regulatory region DNA binding, transcription regulatory region sequence-specific DNA binding, RNA polymerase II regulatory region sequence-specific DNA binding, RNA polymerase II core promoter proximal region sequence-specific DNA binding, RNA polymerase II tra…	GO:0000122, GO:0000902, GO:0000904, GO:0000975, GO:0000976, GO:0000977, GO:0000978, GO:0000981, GO:0000982, GO:0000987, GO:0001012, GO:0001067, GO:0001071, GO:0001078, GO:0001159, GO:0001227, GO:0003008, GO:0003676, GO:0003677, GO:0003690, GO:0003700, GO:0005488, GO:0005576, GO:0005622, GO:0005623, GO:0005634, GO:0006139, GO:0006351, GO:0006355, GO:0006357, GO:0006366, GO:0006725, GO:0006807, GO:…	4.8871	-5.47737	1e-05	0.00044
ENSG00000181195	PENK	chr8			ossification, opioid peptide activity, osteoblast differentiation, behavioral fear response, G-protein coupled receptor binding, response to hypoxia, startle response, aggressive behavior, behavioral defense response, response to molecule of bacterial origin, system process, receptor binding, hormone activity, neuropeptide hormone activity, binding, protein binding, extracellular region, cell, pl…	GO:0001503, GO:0001515, GO:0001649, GO:0001662, GO:0001664, GO:0001666, GO:0001964, GO:0002118, GO:0002209, GO:0002237, GO:0003008, GO:0005102, GO:0005179, GO:0005184, GO:0005488, GO:0005515, GO:0005576, GO:0005623, GO:0005886, GO:0006950, GO:0006952, GO:0006979, GO:0007154, GO:0007165, GO:0007186, GO:0007218, GO:0007267, GO:0007268, GO:0007275, GO:0007399, GO:0007568, GO:0007584, GO:0007600, GO:…	10.6533	-5.26534	1.2e-05	0.000508
ENSG00000164509	IL31RA	chr5			MAPK cascade, transcription factor activity, protein binding, transcription factor activity, transcription factor binding, cell activation, cytokine production, regulation of protein phosphorylation, positive regulation of protein phosphorylation, columnar/cuboidal epithelial cell differentiation, glandular epithelial cell differentiation, adaptive immune response, immune effector process, myeloi…	GO:0000165, GO:0000988, GO:0000989, GO:0001775, GO:0001816, GO:0001932, GO:0001934, GO:0002065, GO:0002067, GO:0002250, GO:0002252, GO:0002274, GO:0002367, GO:0002369, GO:0002376, GO:0002437, GO:0002438, GO:0002440, GO:0002443, GO:0002449, GO:0002456, GO:0002460, GO:0002520, GO:0002521, GO:0002526, GO:0002573, GO:0002682, GO:0002683, GO:0002694, GO:0002695, GO:0003712, GO:0003713, GO:0004871, GO:…	8.09176	-5.1406	1e-06	9.1e-05
ENSG00000198768	APCDD1L	chr20			membrane, integral component of membrane, intrinsic component of membrane, membrane part	GO:0016020, GO:0016021, GO:0031224, GO:0044425	3.7615	-5.06151	0.001282	0.022106
ENSG00000150551	LYPD1	chr2			cell activation, extracellular region, cell, plasma membrane, cellular process, membrane, intrinsic component of membrane, anchored component of membrane, membrane part, cell part, single-organism process, single-organism cellular process, cell periphery	GO:0001775, GO:0005576, GO:0005623, GO:0005886, GO:0009987, GO:0016020, GO:0031224, GO:0031225, GO:0044425, GO:0044464, GO:0044699, GO:0044763, GO:0071944	2.63091	-4.89634	0.002892	1
ENSG00000232480	TGFB2-AS1	chr1					2.9361	-4.83673	0.00017	0.004448
ENSG00000240045	STRIT1	chr3					2.7581	-4.76318	0.000208	1
ENSG00000226278	PSPHP1	chr7					3.96559	-4.63962	0.21703	0.612042
ENSG00000078725	BRINP1	chr9			mitotic cell cycle, response to acid chemical, binding, protein binding, intracellular, cell, cytoplasm, cell cycle, cell cycle arrest, multicellular organism development, regulation of mitotic cell cycle, nervous system development, cell death, cellular process, response to organic substance, positive regulation of cell development, neurogenesis, cell cycle process, cell differentiation, neuron …	GO:0000278, GO:0001101, GO:0005488, GO:0005515, GO:0005622, GO:0005623, GO:0005737, GO:0007049, GO:0007050, GO:0007275, GO:0007346, GO:0007399, GO:0008219, GO:0009987, GO:0010033, GO:0010720, GO:0022008, GO:0022402, GO:0030154, GO:0030182, GO:0032501, GO:0032502, GO:0032526, GO:0033993, GO:0042221, GO:0044424, GO:0044464, GO:0044699, GO:0044707, GO:0044763, GO:0044767, GO:0045595, GO:0045597, GO:…	6.35755	-4.62643	7e-05	0.002215
ENSG00000159387	IRX6	chr16			nucleic acid binding, DNA binding, binding, intracellular, cell, nucleus, nucleobase-containing compound metabolic process, transcription, DNA-templated, regulation of transcription, DNA-templated, cellular aromatic compound metabolic process, nitrogen compound metabolic process, metabolic process, biosynthetic process, macromolecule biosynthetic process, regulation of biosynthetic process, cellu…	GO:0003676, GO:0003677, GO:0005488, GO:0005622, GO:0005623, GO:0005634, GO:0006139, GO:0006351, GO:0006355, GO:0006725, GO:0006807, GO:0008152, GO:0009058, GO:0009059, GO:0009889, GO:0009987, GO:0010467, GO:0010468, GO:0010556, GO:0016070, GO:0018130, GO:0019219, GO:0019222, GO:0019438, GO:0031323, GO:0031326, GO:0032774, GO:0034641, GO:0034645, GO:0034654, GO:0043170, GO:0043226, GO:0043227, GO:…	66.4827	-4.59583	0	0
ENSG00000135324	MRAP2	chr6			G-protein coupled receptor binding, receptor binding, binding, protein binding, intracellular, cell, cytoplasm, endoplasmic reticulum, endoplasmic reticulum membrane, plasma membrane, generation of precursor metabolites and energy, energy reserve metabolic process, nucleobase-containing compound metabolic process, regulation of nucleotide metabolic process, purine nucleotide metabolic process, pu…	GO:0001664, GO:0005102, GO:0005488, GO:0005515, GO:0005622, GO:0005623, GO:0005737, GO:0005783, GO:0005789, GO:0005886, GO:0006091, GO:0006112, GO:0006139, GO:0006140, GO:0006163, GO:0006164, GO:0006171, GO:0006725, GO:0006753, GO:0006793, GO:0006796, GO:0006807, GO:0007610, GO:0007631, GO:0008104, GO:0008152, GO:0009058, GO:0009117, GO:0009150, GO:0009152, GO:0009165, GO:0009187, GO:0009190, GO:…	2.20156	-4.58735	0.000245	1
ENSG00000101892	ATP1B4	chrX	cAMP signaling pathway, Gastric acid secretion, Aldosterone-regulated sodium reabsorption, Insulin secretion, cGMP-PKG signaling pathway, Mineral absorption, Adrenergic signaling in cardiomyocytes, Thyroid hormone synthesis, Salivary secretion, Pancreatic secretion, Bile secretion, Thyroid hormone signaling pathway, Cardiac muscle contraction, Endocrine and other factor-regulated calcium reabsorp…	hsa04024, hsa04971, hsa04960, hsa04911, hsa04022, hsa04978, hsa04261, hsa04918, hsa04970, hsa04972, hsa04976, hsa04919, hsa04260, hsa04961, hsa04964, hsa04973, hsa04974	chromatin, transporter activity, intracellular, cell, nucleus, nuclear envelope, nuclear inner membrane, chromosome, plasma membrane, integral component of plasma membrane, sodium:potassium-exchanging ATPase complex, nucleobase-containing compound metabolic process, transcription, DNA-templated, regulation of transcription, DNA-templated, regulation of transcription from RNA polymerase II promote…	GO:0000785, GO:0005215, GO:0005622, GO:0005623, GO:0005634, GO:0005635, GO:0005637, GO:0005694, GO:0005886, GO:0005887, GO:0005890, GO:0006139, GO:0006351, GO:0006355, GO:0006357, GO:0006366, GO:0006725, GO:0006807, GO:0006810, GO:0008152, GO:0008324, GO:0009058, GO:0009059, GO:0009889, GO:0009891, GO:0009893, GO:0009987, GO:0010467, GO:0010468, GO:0010556, GO:0010557, GO:0010604, GO:0010628, GO:…	3.85418	-4.56797	0.00498	0.060453
ENSG00000113231	PDE8B	chr5	Purine metabolism, Morphine addiction	hsa00230, hsa05032	peptide secretion, regulation of peptide secretion, negative regulation of peptide secretion, catalytic activity, cyclic-nucleotide phosphodiesterase activity, 3',5'-cyclic-nucleotide phosphodiesterase activity, 3',5'-cyclic-AMP phosphodiesterase activity, binding, intracellular, cell, cytoplasm, cytosol, nucleobase-containing compound metabolic process, purine nucleotide metabolic process, purin…	GO:0002790, GO:0002791, GO:0002792, GO:0003824, GO:0004112, GO:0004114, GO:0004115, GO:0005488, GO:0005622, GO:0005623, GO:0005737, GO:0005829, GO:0006139, GO:0006163, GO:0006195, GO:0006198, GO:0006725, GO:0006753, GO:0006793, GO:0006796, GO:0006807, GO:0006810, GO:0007154, GO:0007165, GO:0007267, GO:0008081, GO:0008104, GO:0008152, GO:0009056, GO:0009117, GO:0009150, GO:0009154, GO:0009166, GO:…	16.4613	-4.52412	5e-06	0.000273
ENSG00000259395	ENSG00000259395	chr15					10.9644	-4.51583	0.000143	0.003889
ENSG00000180772	AGTR2	chrX	Neuroactive ligand-receptor interaction, Renin-angiotensin system, Adrenergic signaling in cardiomyocytes	hsa04080, hsa04614, hsa04261	regulation of cell growth, angiotensin receptor activity, peptide receptor activity, urogenital system development, metanephros development, ureteric bud development, branching involved in ureteric bud morphogenesis, ameboidal-type cell migration, morphogenesis of a branching structure, cytokine production, regulation of cytokine production, positive regulation of cytokine production, kidney deve…	GO:0001558, GO:0001595, GO:0001653, GO:0001655, GO:0001656, GO:0001657, GO:0001658, GO:0001667, GO:0001763, GO:0001816, GO:0001817, GO:0001819, GO:0001822, GO:0001823, GO:0001974, GO:0001976, GO:0001990, GO:0001991, GO:0002009, GO:0002016, GO:0002018, GO:0002027, GO:0002033, GO:0002034, GO:0002035, GO:0003008, GO:0003012, GO:0003013, GO:0003014, GO:0003015, GO:0003018, GO:0003044, GO:0003071, GO:…	2.39631	-4.45266	0.001642	1
ENSG00000253227	ENSG00000253227	chr8					8.04139	-4.41165	2.4e-05	0.000932
ENSG00000162494	LRRC38	chr1			cell morphogenesis, cell morphogenesis involved in differentiation, cell, plasma membrane, transport, ion transport, multicellular organism development, nervous system development, axonogenesis, anatomical structure morphogenesis, cellular process, membrane, integral component of membrane, cellular component organization, neurogenesis, cell projection organization, cell differentiation, neuron di…	GO:0000902, GO:0000904, GO:0005623, GO:0005886, GO:0006810, GO:0006811, GO:0007275, GO:0007399, GO:0007409, GO:0009653, GO:0009987, GO:0016020, GO:0016021, GO:0016043, GO:0022008, GO:0030030, GO:0030154, GO:0030182, GO:0031175, GO:0031224, GO:0032501, GO:0032502, GO:0032989, GO:0032990, GO:0044425, GO:0044464, GO:0044699, GO:0044707, GO:0044763, GO:0044767, GO:0048468, GO:0048666, GO:0048667, GO:…	2.1746	-4.38951	0.000688	1
ENSG00000241634	ENSG00000241634	chr3					2.52081	-4.22614	0.000458	1
ENSG00000164283	ESM1	chr5			angiogenesis, regulation of cell growth, blood vessel development, vasculature development, sprouting angiogenesis, receptor binding, hepatocyte growth factor receptor binding, integrin binding, binding, protein binding, insulin-like growth factor binding, extracellular region, cell communication, signal transduction, cell surface receptor signaling pathway, enzyme linked receptor protein signali…	GO:0001525, GO:0001558, GO:0001568, GO:0001944, GO:0002040, GO:0005102, GO:0005171, GO:0005178, GO:0005488, GO:0005515, GO:0005520, GO:0005576, GO:0007154, GO:0007165, GO:0007166, GO:0007167, GO:0007169, GO:0007275, GO:0008283, GO:0008284, GO:0009653, GO:0009966, GO:0009967, GO:0009987, GO:0010646, GO:0010647, GO:0016043, GO:0016049, GO:0019838, GO:0023051, GO:0023052, GO:0023056, GO:0032403, GO:…	3.29188	-4.21673	0.002582	0.036852
ENSG00000140519	RHCG	chr15			transporter activity, binding, protein binding, extracellular region, intracellular, cell, cytoplasm, plasma membrane, integral component of plasma membrane, transport, ion transport, cation transport, cellular ion homeostasis, regulation of pH, cytoskeletal protein binding, cation transmembrane transporter activity, ammonium transmembrane transporter activity, tissue development, cellular proces…	GO:0005215, GO:0005488, GO:0005515, GO:0005576, GO:0005622, GO:0005623, GO:0005737, GO:0005886, GO:0005887, GO:0006810, GO:0006811, GO:0006812, GO:0006873, GO:0006885, GO:0008092, GO:0008324, GO:0008519, GO:0009888, GO:0009987, GO:0015075, GO:0015695, GO:0015696, GO:0015837, GO:0016020, GO:0016021, GO:0016323, GO:0016324, GO:0019725, GO:0019740, GO:0022857, GO:0022891, GO:0022892, GO:0030154, GO:…	1.62695	-4.10675	0.005531	1
ENSG00000235711	ANKRD34C	chr15					19.2718	-4.09553	0	1e-06
ENSG00000230202	ENSG00000230202	chr6					1.47282	-4.08967	0.039043	1
ENSG00000169245	CXCL10	chr4	Cytokine-cytokine receptor interaction, Toll-like receptor signaling pathway, RIG-I-like receptor signaling pathway, Cytosolic DNA-sensing pathway, Influenza A, Chemokine signaling pathway, TNF signaling pathway	hsa04060, hsa04620, hsa04622, hsa04623, hsa05164, hsa04062, hsa04668	syncytium formation by plasma membrane fusion, angiogenesis, blood vessel development, G-protein coupled receptor binding, cell activation, regulation of protein phosphorylation, vasculature development, morphogenesis of an epithelium, response to molecule of bacterial origin, immune effector process, immune system process, monocyte chemotaxis, regulation of immune system process, positive regula…	GO:0000768, GO:0001525, GO:0001568, GO:0001664, GO:0001775, GO:0001932, GO:0001944, GO:0002009, GO:0002237, GO:0002252, GO:0002376, GO:0002548, GO:0002682, GO:0002684, GO:0002685, GO:0002687, GO:0002688, GO:0002690, GO:0003008, GO:0003013, GO:0003158, GO:0003159, GO:0005102, GO:0005125, GO:0005126, GO:0005488, GO:0005515, GO:0005539, GO:0005576, GO:0005615, GO:0005623, GO:0005886, GO:0006139, GO:…	2.99709	-4.03731	0.009156	0.093539
ENSG00000100095	SEZ6L	chr22			intracellular, cell, cytoplasm, endoplasmic reticulum, endoplasmic reticulum membrane, cell communication, signal transduction, multicellular organism development, nervous system development, central nervous system development, brain development, behavior, locomotory behavior, adult locomotory behavior, regulation of signal transduction, cellular process, regulation of cell communication, endomem…	GO:0005622, GO:0005623, GO:0005737, GO:0005783, GO:0005789, GO:0007154, GO:0007165, GO:0007275, GO:0007399, GO:0007417, GO:0007420, GO:0007610, GO:0007626, GO:0008344, GO:0009966, GO:0009987, GO:0010646, GO:0012505, GO:0016020, GO:0016021, GO:0016043, GO:0021549, GO:0021680, GO:0021695, GO:0021700, GO:0022037, GO:0023051, GO:0023052, GO:0030534, GO:0030902, GO:0031224, GO:0032501, GO:0032502, GO:…	14.9775	-4.03015	1e-06	5.4e-05
ENSG00000287400	ENSG00000287400	chr1					8.73042	-4.00005	0.065643	0.332131
ENSG00000225526	MKRN2OS	chr3					11.2515	-3.9986	0.000224	0.005627
ENSG00000283423	ENSG00000283423	chr16					2.86167	-3.99198	0.001075	0.019258
ENSG00000172020	GAP43	chr3			cell morphogenesis, cell morphogenesis involved in differentiation, phosphatidylserine binding, binding, protein binding, calmodulin binding, phospholipid binding, intracellular, cell, cytoplasm, plasma membrane, movement of cell or subcellular component, chemotaxis, response to stress, cell communication, signal transduction, G-protein coupled receptor signaling pathway, protein kinase C-activat…	GO:0000902, GO:0000904, GO:0001786, GO:0005488, GO:0005515, GO:0005516, GO:0005543, GO:0005622, GO:0005623, GO:0005737, GO:0005886, GO:0006928, GO:0006935, GO:0006950, GO:0007154, GO:0007165, GO:0007186, GO:0007205, GO:0007275, GO:0007399, GO:0007409, GO:0007411, GO:0008037, GO:0008038, GO:0008289, GO:0009605, GO:0009611, GO:0009653, GO:0009888, GO:0009987, GO:0010001, GO:0014069, GO:0016020, GO:…	2.14421	-3.94645	0.002189	1
ENSG00000145832	SLC25A48	chr5			structural constituent of ribosome, structural molecule activity, binding, protein binding, intracellular, cell, cytoplasm, mitochondrion, mitochondrial envelope, mitochondrial inner membrane, translation, peptide metabolic process, nitrogen compound metabolic process, transport, metabolic process, biosynthetic process, macromolecule biosynthetic process, cellular process, gene expression, membra…	GO:0003735, GO:0005198, GO:0005488, GO:0005515, GO:0005622, GO:0005623, GO:0005737, GO:0005739, GO:0005740, GO:0005743, GO:0006412, GO:0006518, GO:0006807, GO:0006810, GO:0008152, GO:0009058, GO:0009059, GO:0009987, GO:0010467, GO:0016020, GO:0016021, GO:0019538, GO:0019866, GO:0031090, GO:0031224, GO:0031966, GO:0031967, GO:0031975, GO:0034641, GO:0034645, GO:0043043, GO:0043170, GO:0043226, GO:…	4.56988	-3.91378	0.001391	0.023522
ENSG00000232110	ENSG00000232110	chr10					1.57561	-3.89514	0.001912	1
ENSG00000185275	CD24P4	chrY					2.60126	-3.88758	0.001556	1
ENSG00000105664	COMP	chr19	PI3K-Akt signaling pathway, Phagosome, Malaria, Focal adhesion, ECM-receptor interaction	hsa04151, hsa04145, hsa05144, hsa04510, hsa04512	skeletal system development, glycoprotein binding, protease binding, endochondral bone growth, growth plate cartilage development, structural molecule activity, extracellular matrix structural constituent, binding, calcium ion binding, protein binding, collagen binding, glycosaminoglycan binding, extracellular region, proteinaceous extracellular matrix, extracellular space, apoptotic process, cel…	GO:0001501, GO:0001948, GO:0002020, GO:0003416, GO:0003417, GO:0005198, GO:0005201, GO:0005488, GO:0005509, GO:0005515, GO:0005518, GO:0005539, GO:0005576, GO:0005578, GO:0005615, GO:0006915, GO:0007155, GO:0007275, GO:0008201, GO:0008219, GO:0009653, GO:0009887, GO:0009888, GO:0009987, GO:0010941, GO:0012501, GO:0016043, GO:0019899, GO:0022610, GO:0030198, GO:0031012, GO:0031982, GO:0031988, GO:…	2.1104	-3.86633	0.010524	1
ENSG00000266160	RN7SL612P	chr1					1.31523	-3.85771	0.003767	1
ENSG00000125675	GRIA3	chrX	Transcriptional misregulation in cancer, cAMP signaling pathway, Neuroactive ligand-receptor interaction, Dopaminergic synapse, Circadian entrainment, Retrograde endocannabinoid signaling, Glutamatergic synapse, Long-term depression, Amphetamine addiction, Nicotine addiction	hsa05202, hsa04024, hsa04080, hsa04728, hsa04713, hsa04723, hsa04724, hsa04730, hsa05031, hsa05033	signal transducer activity, receptor activity, transmembrane signaling receptor activity, ionotropic glutamate receptor activity, AMPA glutamate receptor activity, transporter activity, ion channel activity, extracellular ligand-gated ion channel activity, excitatory extracellular ligand-gated ion channel activity, extracellular-glutamate-gated ion channel activity, extracellular region, intracel…	GO:0004871, GO:0004872, GO:0004888, GO:0004970, GO:0004971, GO:0005215, GO:0005216, GO:0005230, GO:0005231, GO:0005234, GO:0005576, GO:0005622, GO:0005623, GO:0005634, GO:0005654, GO:0005737, GO:0005886, GO:0005887, GO:0006810, GO:0006811, GO:0007154, GO:0007165, GO:0007166, GO:0007215, GO:0007267, GO:0007268, GO:0008066, GO:0008328, GO:0009636, GO:0009987, GO:0012506, GO:0014069, GO:0015075, GO:…	23.914	-3.84745	0	5e-06
ENSG00000214866	DCDC2C	chr2					2.61488	-3.83762	0.002556	1
ENSG00000144406	UNC80	chr2			cell, plasma membrane, transport, ion transport, membrane, integral component of membrane, intrinsic component of membrane, ion transmembrane transport, membrane part, cell part, localization, establishment of localization, transmembrane transport, cell periphery	GO:0005623, GO:0005886, GO:0006810, GO:0006811, GO:0016020, GO:0016021, GO:0031224, GO:0034220, GO:0044425, GO:0044464, GO:0051179, GO:0051234, GO:0055085, GO:0071944	6.36536	-3.82348	0.001505	0.024895
ENSG00000249306	LINC01411	chr5					1.36709	-3.79579	0.023062	1
ENSG00000164796	CSMD3	chr8			cell, plasma membrane, membrane, integral component of membrane, intrinsic component of membrane, membrane part, cell part, cell periphery	GO:0005623, GO:0005886, GO:0016020, GO:0016021, GO:0031224, GO:0044425, GO:0044464, GO:0071944	1.19395	-3.77644	0.054996	1
ENSG00000138311	ZNF365	chr10			binding, protein binding, intracellular, cell, cytoplasm, microtubule organizing center, cytoskeleton, microtubule cytoskeleton, organelle, non-membrane-bounded organelle, intracellular organelle, intracellular non-membrane-bounded organelle, organelle part, intracellular part, cytoskeletal part, intracellular organelle part, cell part	GO:0005488, GO:0005515, GO:0005622, GO:0005623, GO:0005737, GO:0005815, GO:0005856, GO:0015630, GO:0043226, GO:0043228, GO:0043229, GO:0043232, GO:0044422, GO:0044424, GO:0044430, GO:0044446, GO:0044464	3.47274	-3.74706	0.001465	0.024359
ENSG00000250309	ENSG00000250309	chr5					1.83353	-3.74454	0.004567	1
ENSG00000143768	LEFTY2	chr1	Signaling pathways regulating pluripotency of stem cells, TGF-beta signaling pathway	hsa04550, hsa04350	MAPK cascade, regulation of protein phosphorylation, positive regulation of protein phosphorylation, platelet degranulation, receptor binding, cytokine activity, cytokine receptor binding, transforming growth factor beta receptor binding, binding, protein binding, extracellular region, extracellular space, intracellular, cell, cytoplasm, cellular protein modification process, protein phosphorylat…	GO:0000165, GO:0001932, GO:0001934, GO:0002576, GO:0005102, GO:0005125, GO:0005126, GO:0005160, GO:0005488, GO:0005515, GO:0005576, GO:0005615, GO:0005622, GO:0005623, GO:0005737, GO:0006464, GO:0006468, GO:0006793, GO:0006796, GO:0006810, GO:0006887, GO:0006915, GO:0007154, GO:0007165, GO:0007166, GO:0007167, GO:0007178, GO:0007179, GO:0007275, GO:0008083, GO:0008152, GO:0008219, GO:0009719, GO:…	1.58254	-3.74387	0.02161	1
ENSG00000267287	ENSG00000267287	chr18					3.3033	-3.6662	0.010439	0.101831
ENSG00000122735	DNAI1	chr9	Huntington's disease	hsa05016	microtubule cytoskeleton organization, cell morphogenesis, microtubule bundle formation, cilium movement, motor activity, catalytic activity, binding, protein binding, intracellular, cell, cytoplasm, cytoskeleton, axonemal dynein complex, microtubule, microtubule associated complex, cilium, axoneme, protein complex assembly, movement of cell or subcellular component, organelle organization, cytos…	GO:0000226, GO:0000902, GO:0001578, GO:0003341, GO:0003774, GO:0003824, GO:0005488, GO:0005515, GO:0005622, GO:0005623, GO:0005737, GO:0005856, GO:0005858, GO:0005874, GO:0005875, GO:0005929, GO:0005930, GO:0006461, GO:0006928, GO:0006996, GO:0007010, GO:0007017, GO:0007018, GO:0007275, GO:0007368, GO:0007389, GO:0009653, GO:0009799, GO:0009855, GO:0009987, GO:0010927, GO:0015630, GO:0016043, GO:…	1.22163	-3.65481	0.008328	1
ENSG00000142621	FHAD1	chr1					3.70808	-3.64635	0.006092	0.069863
ENSG00000165304	MELK	chr9			G2/M transition of mitotic cell cycle, nucleotide binding, mitotic cell cycle, nucleoside binding, purine nucleoside binding, immune system process, immune system development, catalytic activity, protein kinase activity, protein serine/threonine kinase activity, protein tyrosine kinase activity, non-membrane spanning protein tyrosine kinase activity, binding, calcium ion binding, protein binding,…	GO:0000086, GO:0000166, GO:0000278, GO:0001882, GO:0001883, GO:0002376, GO:0002520, GO:0003824, GO:0004672, GO:0004674, GO:0004713, GO:0004715, GO:0005488, GO:0005509, GO:0005515, GO:0005524, GO:0005622, GO:0005623, GO:0005634, GO:0005737, GO:0005886, GO:0005938, GO:0006464, GO:0006468, GO:0006793, GO:0006796, GO:0006915, GO:0006950, GO:0006979, GO:0007049, GO:0007154, GO:0007165, GO:0007275, GO:…	1.98326	-3.61445	0.013636	1
ENSG00000218766	ENSG00000218766	chr6					3.71479	-3.61401	0.007973	0.085642
ENSG00000287900	ENSG00000287900	chr2					1.73455	-3.60545	0.071757	1
ENSG00000228211	HYAL6P	chr7					2.33138	-3.55488	0.005128	1
ENSG00000223650	UHRF2P1	chrX					1.38446	-3.5427	0.008671	1
ENSG00000258628	RHPN2P1	chr15					3.96275	-3.52351	0.002043	0.031233
ENSG00000261644	CYLD-AS1	chr16					1.43988	-3.52277	0.008873	1
ENSG00000000005	TNMD	chrX			cell morphogenesis, cell morphogenesis involved in differentiation, angiogenesis, blood vessel development, endothelial cell development, endothelial cell morphogenesis, endothelial cell proliferation, regulation of endothelial cell proliferation, negative regulation of endothelial cell proliferation, vasculature development, epithelial cell development, endothelium development, epithelial cell m…	GO:0000902, GO:0000904, GO:0001525, GO:0001568, GO:0001885, GO:0001886, GO:0001935, GO:0001936, GO:0001937, GO:0001944, GO:0002064, GO:0003158, GO:0003382, GO:0005488, GO:0005515, GO:0005622, GO:0005623, GO:0005634, GO:0005635, GO:0005737, GO:0007275, GO:0008283, GO:0008285, GO:0009653, GO:0009719, GO:0009888, GO:0009987, GO:0010033, GO:0012505, GO:0016020, GO:0016021, GO:0016043, GO:0016525, GO:…	2.99823	-3.52265	0.006713	0.075509
ENSG00000157087	ATP2B2	chr3	cAMP signaling pathway, Calcium signaling pathway, cGMP-PKG signaling pathway, Adrenergic signaling in cardiomyocytes, Salivary secretion, Pancreatic secretion	hsa04024, hsa04020, hsa04022, hsa04261, hsa04970, hsa04972	nucleotide binding, cell morphogenesis, cell morphogenesis involved in differentiation, nucleoside binding, purine nucleoside binding, epithelial cell development, columnar/cuboidal epithelial cell differentiation, columnar/cuboidal epithelial cell development, auditory receptor cell morphogenesis, system process, circulatory system process, heart process, catalytic activity, transporter activity…	GO:0000166, GO:0000902, GO:0000904, GO:0001882, GO:0001883, GO:0002064, GO:0002065, GO:0002066, GO:0002093, GO:0003008, GO:0003013, GO:0003015, GO:0003824, GO:0005215, GO:0005388, GO:0005488, GO:0005509, GO:0005515, GO:0005516, GO:0005524, GO:0005576, GO:0005622, GO:0005623, GO:0005737, GO:0005783, GO:0005886, GO:0005887, GO:0005929, GO:0006139, GO:0006163, GO:0006725, GO:0006753, GO:0006793, GO:…	1.34651	-3.51669	0.029403	1
ENSG00000118193	KIF14	chr1			mitotic sister chromatid segregation, G1/S transition of mitotic cell cycle, G2/M transition of mitotic cell cycle, nucleotide binding, mitotic cell cycle, nuclear division, sister chromatid segregation, cell morphogenesis, cell morphogenesis involved in differentiation, cytokinesis, regulation of cell growth, nucleoside binding, purine nucleoside binding, regulation of protein phosphorylation, p…	GO:0000070, GO:0000082, GO:0000086, GO:0000166, GO:0000278, GO:0000280, GO:0000819, GO:0000902, GO:0000904, GO:0000910, GO:0001558, GO:0001882, GO:0001883, GO:0001932, GO:0001934, GO:0003774, GO:0003777, GO:0003824, GO:0005488, GO:0005515, GO:0005524, GO:0005622, GO:0005623, GO:0005634, GO:0005737, GO:0005819, GO:0005829, GO:0005856, GO:0005871, GO:0005874, GO:0005875, GO:0005886, GO:0006461, GO:…	3.01985	-3.49451	0.01211	0.113533
ENSG00000151655	ITIH2	chr10			enzyme inhibitor activity, endopeptidase inhibitor activity, serine-type endopeptidase inhibitor activity, extracellular region, extracellular space, aminoglycan metabolic process, proteolysis, nitrogen compound metabolic process, metabolic process, negative regulation of metabolic process, cellular process, negative regulation of peptidase activity, negative regulation of macromolecule metabolic…	GO:0004857, GO:0004866, GO:0004867, GO:0005576, GO:0005615, GO:0006022, GO:0006508, GO:0006807, GO:0008152, GO:0009892, GO:0009987, GO:0010466, GO:0010605, GO:0010951, GO:0019222, GO:0019538, GO:0030162, GO:0030203, GO:0030212, GO:0030234, GO:0030414, GO:0031323, GO:0031324, GO:0031982, GO:0031988, GO:0032268, GO:0032269, GO:0043086, GO:0043170, GO:0043226, GO:0043227, GO:0043230, GO:0044092, GO:…	0.99079	-3.48076	0.026375	1
ENSG00000272158	ENSG00000272158	chr14					0.871111	-3.45943	0.061856	1
ENSG00000179292	TMEM151A	chr11			membrane, integral component of membrane, intrinsic component of membrane, membrane part	GO:0016020, GO:0016021, GO:0031224, GO:0044425	1.72743	-3.4525	0.080415	1
ENSG00000223382	LINC01778	chr1					1.92904	-3.44747	0.008793	1
ENSG00000186765	FSCN2	chr17			eye development, eye photoreceptor cell differentiation, system process, actin binding, binding, protein binding, intracellular, cell, cytoplasm, cytoskeleton, organelle organization, cytoskeleton organization, actin filament organization, multicellular organism development, nervous system development, sensory organ development, sensory perception, visual perception, cytoskeletal protein binding,…	GO:0001654, GO:0001754, GO:0003008, GO:0003779, GO:0005488, GO:0005515, GO:0005622, GO:0005623, GO:0005737, GO:0005856, GO:0006996, GO:0007010, GO:0007015, GO:0007275, GO:0007399, GO:0007423, GO:0007600, GO:0007601, GO:0008092, GO:0009653, GO:0009887, GO:0009987, GO:0015629, GO:0016043, GO:0022008, GO:0022607, GO:0030029, GO:0030036, GO:0030154, GO:0030182, GO:0030674, GO:0032403, GO:0032420, GO:…	1.4308	-3.44553	0.011543	1
ENSG00000173227	SYT12	chr11			SNARE binding, regulation of neurotransmitter levels, binding, calcium ion binding, protein binding, phospholipid binding, calcium-dependent phospholipid binding, intracellular, cell, cytoplasm, cytosol, plasma membrane, transport, neurotransmitter transport, exocytosis, endocytosis, receptor-mediated endocytosis, vesicle fusion, organelle organization, cell communication, cell-cell signaling, ch…	GO:0000149, GO:0001505, GO:0005488, GO:0005509, GO:0005515, GO:0005543, GO:0005544, GO:0005622, GO:0005623, GO:0005737, GO:0005829, GO:0005886, GO:0006810, GO:0006836, GO:0006887, GO:0006897, GO:0006898, GO:0006906, GO:0006996, GO:0007154, GO:0007267, GO:0007268, GO:0007269, GO:0008021, GO:0008289, GO:0009987, GO:0010646, GO:0010647, GO:0012505, GO:0012506, GO:0016020, GO:0016021, GO:0016023, GO:…	1.32597	-3.4431	0.025186	1
ENSG00000124479	NDP	chrX			reproduction, eye development, G-protein coupled receptor binding, placenta development, vasculature development, developmental process involved in reproduction, system process, receptor binding, frizzled binding, cytokine activity, binding, protein binding, extracellular region, extracellular space, cell, nucleobase-containing compound metabolic process, transcription, DNA-templated, regulation …	GO:0000003, GO:0001654, GO:0001664, GO:0001890, GO:0001944, GO:0003006, GO:0003008, GO:0005102, GO:0005109, GO:0005125, GO:0005488, GO:0005515, GO:0005576, GO:0005615, GO:0005623, GO:0006139, GO:0006351, GO:0006355, GO:0006725, GO:0006807, GO:0006996, GO:0007033, GO:0007154, GO:0007165, GO:0007166, GO:0007267, GO:0007275, GO:0007399, GO:0007423, GO:0007600, GO:0007601, GO:0007605, GO:0008083, GO:…	1.24999	-3.43238	0.014441	1
ENSG00000238109	RNF14P3	chr7					0.850783	-3.42437	0.030923	1
ENSG00000249518	ENSG00000249518	chr5					1.67556	-3.41765	0.008073	1
ENSG00000077279	DCX	chrX			cell morphogenesis, cell morphogenesis involved in differentiation, neuron migration, catalytic activity, protein kinase activity, protein serine/threonine kinase activity, calmodulin-dependent protein kinase activity, binding, protein binding, calmodulin binding, intracellular, cell, nucleus, cytoplasm, cytosol, cytoskeleton, microtubule, microtubule associated complex, cellular protein modifica…	GO:0000902, GO:0000904, GO:0001764, GO:0003824, GO:0004672, GO:0004674, GO:0004683, GO:0005488, GO:0005515, GO:0005516, GO:0005622, GO:0005623, GO:0005634, GO:0005737, GO:0005829, GO:0005856, GO:0005874, GO:0005875, GO:0006464, GO:0006468, GO:0006793, GO:0006796, GO:0006928, GO:0007154, GO:0007165, GO:0007275, GO:0007399, GO:0007409, GO:0007417, GO:0007420, GO:0008017, GO:0008092, GO:0008152, GO:…	2.28316	-3.41693	0.009118	1
ENSG00000228980	LINC01205	chr3					1.91319	-3.38673	0.017061	1
ENSG00000164266	SPINK1	chr5			reproduction, acrosomal vesicle, regulation of protein phosphorylation, negative regulation of protein phosphorylation, store-operated calcium entry, enzyme inhibitor activity, endopeptidase inhibitor activity, serine-type endopeptidase inhibitor activity, binding, protein binding, extracellular region, extracellular space, intracellular, cell, cytoplasm, cellular protein modification process, pr…	GO:0000003, GO:0001669, GO:0001932, GO:0001933, GO:0002115, GO:0004857, GO:0004866, GO:0004867, GO:0005488, GO:0005515, GO:0005576, GO:0005615, GO:0005622, GO:0005623, GO:0005737, GO:0006464, GO:0006468, GO:0006508, GO:0006793, GO:0006796, GO:0006810, GO:0006811, GO:0006812, GO:0006816, GO:0007154, GO:0007165, GO:0007263, GO:0007338, GO:0007340, GO:0008152, GO:0009566, GO:0009892, GO:0009966, GO:…	3.25791	-3.38332	0.003397	0.04535
ENSG00000175874	CREG2	chr2			nucleotide binding, catalytic activity, binding, extracellular region, intracellular, cell, cytoplasm, endoplasmic reticulum, Golgi apparatus, metabolic process, FMN binding, endomembrane system, oxidoreductase activity, ribonucleotide binding, small molecule binding, organelle, membrane-bounded organelle, intracellular organelle, intracellular membrane-bounded organelle, intracellular part, cyto…	GO:0000166, GO:0003824, GO:0005488, GO:0005576, GO:0005622, GO:0005623, GO:0005737, GO:0005783, GO:0005794, GO:0008152, GO:0010181, GO:0012505, GO:0016491, GO:0032553, GO:0036094, GO:0043226, GO:0043227, GO:0043229, GO:0043231, GO:0044424, GO:0044444, GO:0044464, GO:0044699, GO:0044710, GO:0048037, GO:0055114, GO:0097159, GO:0097367, GO:1901265, GO:1901363	3.47376	-3.37076	0.005991	0.068896
ENSG00000238266	LINC00707	chr10					7.98463	-3.33698	0.000347	0.00798
ENSG00000273343	ENSG00000273343	chr22					1.32959	-3.3326	0.011769	1
ENSG00000283031	ENSG00000283031	chr2					1.22901	-3.31603	0.033623	1
ENSG00000242882	RPL5P11	chr4					1.23869	-3.31515	0.017049	1
ENSG00000155886	SLC24A2	chr9			system process, transporter activity, ion channel activity, cation channel activity, calcium channel activity, binding, calcium ion binding, protein binding, cell, plasma membrane, integral component of plasma membrane, transport, ion transport, cation transport, potassium ion transport, sodium ion transport, calcium ion transport, cellular ion homeostasis, cellular calcium ion homeostasis, cellu…	GO:0003008, GO:0005215, GO:0005216, GO:0005261, GO:0005262, GO:0005488, GO:0005509, GO:0005515, GO:0005623, GO:0005886, GO:0005887, GO:0006810, GO:0006811, GO:0006812, GO:0006813, GO:0006814, GO:0006816, GO:0006873, GO:0006874, GO:0006875, GO:0007154, GO:0007267, GO:0007268, GO:0007600, GO:0007601, GO:0007610, GO:0007611, GO:0007612, GO:0007613, GO:0008273, GO:0008324, GO:0009987, GO:0010646, GO:…	2.15105	-3.31496	0.044101	1
ENSG00000279161	ENSG00000279161	chr19					0.910029	-3.30869	0.048053	1
ENSG00000185607	ACTBP7	chr15					2.09984	-3.3005	0.012232	1
ENSG00000170579	DLGAP1	chr18	Glutamatergic synapse	hsa04724	binding, protein binding, cell, plasma membrane, cell communication, cell-cell signaling, chemical synaptic transmission, cellular process, membrane, protein domain specific binding, signaling, cell junction, protein complex binding, membrane part, synapse part, plasma membrane part, cell part, single-organism process, single organism signaling, single-organism cellular process, macromolecular co…	GO:0005488, GO:0005515, GO:0005623, GO:0005886, GO:0007154, GO:0007267, GO:0007268, GO:0009987, GO:0016020, GO:0019904, GO:0023052, GO:0030054, GO:0032403, GO:0044425, GO:0044456, GO:0044459, GO:0044464, GO:0044699, GO:0044700, GO:0044763, GO:0044877, GO:0045202, GO:0045211, GO:0071944, GO:0097060, GO:0098590, GO:0098794, GO:0098916, GO:0099536, GO:0099537	35.5513	-3.2899	0	0
ENSG00000231204	ENSG00000231204	chr2					1.50263	-3.27243	0.076571	1
ENSG00000162383	SLC1A7	chr1	Glutamatergic synapse	hsa04724	transporter activity, L-glutamate transmembrane transporter activity, high-affinity glutamate transmembrane transporter activity, organic acid transmembrane transporter activity, cell, plasma membrane, transport, ion transport, anion transport, dicarboxylic acid transport, amino acid transport, cation transmembrane transporter activity, anion transmembrane transporter activity, organic anion tran…	GO:0005215, GO:0005313, GO:0005314, GO:0005342, GO:0005623, GO:0005886, GO:0006810, GO:0006811, GO:0006820, GO:0006835, GO:0006865, GO:0008324, GO:0008509, GO:0008514, GO:0009987, GO:0014047, GO:0015075, GO:0015077, GO:0015081, GO:0015171, GO:0015172, GO:0015291, GO:0015293, GO:0015294, GO:0015370, GO:0015711, GO:0015800, GO:0015807, GO:0015813, GO:0016020, GO:0016021, GO:0022804, GO:0022857, GO:…	3.4715	-3.25927	0.072852	0.350653
ENSG00000251363	LINC02315	chr14					1.43678	-3.25126	0.096291	1
ENSG00000168621	GDNF	chr5			MAPK cascade, cell morphogenesis, cell morphogenesis involved in differentiation, neurotransmitter uptake, regulation of neurotransmitter levels, urogenital system development, metanephros development, ureteric bud development, branching involved in ureteric bud morphogenesis, ameboidal-type cell migration, neural crest cell migration, organ induction, morphogenesis of a branching structure, kidn…	GO:0000165, GO:0000902, GO:0000904, GO:0001504, GO:0001505, GO:0001655, GO:0001656, GO:0001657, GO:0001658, GO:0001667, GO:0001755, GO:0001759, GO:0001763, GO:0001822, GO:0001823, GO:0001838, GO:0001941, GO:0001963, GO:0002009, GO:0002064, GO:0003002, GO:0003008, GO:0003012, GO:0003156, GO:0003337, GO:0003338, GO:0003339, GO:0003382, GO:0005085, GO:0005088, GO:0005102, GO:0005488, GO:0005515, GO:…	1.53627	-3.24635	0.02851	1
ENSG00000138435	CHRNA1	chr2	Neuroactive ligand-receptor interaction	hsa04080	action potential, system process, skeletal muscle contraction, muscle system process, signal transducer activity, receptor activity, transmembrane signaling receptor activity, acetylcholine-activated cation-selective channel activity, transporter activity, ion channel activity, extracellular ligand-gated ion channel activity, excitatory extracellular ligand-gated ion channel activity, cation chan…	GO:0001508, GO:0003008, GO:0003009, GO:0003012, GO:0004871, GO:0004872, GO:0004888, GO:0004889, GO:0005215, GO:0005216, GO:0005230, GO:0005231, GO:0005261, GO:0005488, GO:0005623, GO:0005886, GO:0005887, GO:0005892, GO:0006810, GO:0006811, GO:0006812, GO:0006936, GO:0006941, GO:0007154, GO:0007165, GO:0007166, GO:0007267, GO:0007268, GO:0007271, GO:0007274, GO:0007275, GO:0007517, GO:0007519, GO:…	3.26413	-3.23214	0.004041	0.051979
ENSG00000225605	ENSG00000225605	chr1					1.4247	-3.23045	0.147226	1
ENSG00000229336	SREK1IP1P1	chr21					1.1103	-3.22648	0.048975	1
ENSG00000111665	CDCA3	chr12			mitotic cell cycle, nuclear division, binding, protein binding, intracellular, cell, cytoplasm, cytosol, cellular protein modification process, organelle organization, cell cycle, mitotic nuclear division, metabolic process, cellular process, cellular component organization, protein ubiquitination, protein metabolic process, cell cycle process, protein modification by small protein conjugation, p…	GO:0000278, GO:0000280, GO:0005488, GO:0005515, GO:0005622, GO:0005623, GO:0005737, GO:0005829, GO:0006464, GO:0006996, GO:0007049, GO:0007067, GO:0008152, GO:0009987, GO:0016043, GO:0016567, GO:0019538, GO:0022402, GO:0032446, GO:0036211, GO:0043170, GO:0043412, GO:0044237, GO:0044238, GO:0044260, GO:0044267, GO:0044424, GO:0044444, GO:0044464, GO:0044699, GO:0044763, GO:0048285, GO:0051301, GO:…	2.92444	-3.22291	0.004763	0.058532
ENSG00000286752	ENSG00000286752	chr12					0.7501	-3.21619	0.14605	1
ENSG00000139269	INHBE	chr12	Signaling pathways regulating pluripotency of stem cells, Cytokine-cytokine receptor interaction, TGF-beta signaling pathway	hsa04550, hsa04060, hsa04350	MAPK cascade, regulation of protein phosphorylation, positive regulation of protein phosphorylation, receptor binding, cytokine activity, cytokine receptor binding, transforming growth factor beta receptor binding, hormone activity, binding, protein binding, extracellular region, extracellular space, cellular protein modification process, protein phosphorylation, phosphorus metabolic process, pho…	GO:0000165, GO:0001932, GO:0001934, GO:0005102, GO:0005125, GO:0005126, GO:0005160, GO:0005179, GO:0005488, GO:0005515, GO:0005576, GO:0005615, GO:0006464, GO:0006468, GO:0006793, GO:0006796, GO:0006915, GO:0007154, GO:0007165, GO:0007166, GO:0007167, GO:0007178, GO:0008083, GO:0008152, GO:0008219, GO:0009893, GO:0009966, GO:0009967, GO:0009987, GO:0010562, GO:0010604, GO:0010646, GO:0010647, GO:…	0.697437	-3.19962	0.137256	1
ENSG00000109265	CRACD	chr4					5.63624	-3.19617	0.00038	0.008548
ENSG00000077274	CAPN6	chrX			microtubule cytoskeleton organization, microtubule bundle formation, catalytic activity, endopeptidase activity, cysteine-type endopeptidase activity, calcium-dependent cysteine-type endopeptidase activity, binding, protein binding, intracellular, cell, cytoplasm, spindle, cytoskeleton, microtubule, spindle microtubule, proteolysis, organelle organization, cytoskeleton organization, microtubule-b…	GO:0000226, GO:0001578, GO:0003824, GO:0004175, GO:0004197, GO:0004198, GO:0005488, GO:0005515, GO:0005622, GO:0005623, GO:0005737, GO:0005819, GO:0005856, GO:0005874, GO:0005876, GO:0006508, GO:0006996, GO:0007010, GO:0007017, GO:0008017, GO:0008092, GO:0008152, GO:0008233, GO:0008234, GO:0009987, GO:0015630, GO:0015631, GO:0016043, GO:0016787, GO:0019538, GO:0033043, GO:0043170, GO:0043226, GO:…	1.71869	-3.19338	0.054519	1
ENSG00000147606	SLC26A7	chr8	Gastric acid secretion	hsa04971	gastric acid secretion, system process, transporter activity, ion channel activity, anion channel activity, chloride channel activity, intracellular, cell, cytoplasm, endosome, vacuole, vacuolar membrane, plasma membrane, integral component of plasma membrane, transport, ion transport, anion transport, chloride transport, dicarboxylic acid transport, cellular ion homeostasis, regulation of pH, di…	GO:0001696, GO:0003008, GO:0005215, GO:0005216, GO:0005253, GO:0005254, GO:0005622, GO:0005623, GO:0005737, GO:0005768, GO:0005773, GO:0005774, GO:0005886, GO:0005887, GO:0006810, GO:0006811, GO:0006820, GO:0006821, GO:0006835, GO:0006873, GO:0006885, GO:0007586, GO:0008271, GO:0008272, GO:0008509, GO:0008514, GO:0009987, GO:0010008, GO:0012505, GO:0015075, GO:0015103, GO:0015106, GO:0015108, GO:…	4.38127	-3.18357	0.001405	0.023652
ENSG00000169436	COL22A1	chr8	Protein digestion and absorption	hsa04974	extracellular region, proteinaceous extracellular matrix, collagen trimer, intracellular, cell, cytoplasm, endoplasmic reticulum, endoplasmic reticulum lumen, endomembrane system, extracellular matrix, membrane-enclosed lumen, macromolecular complex, organelle, membrane-bounded organelle, intracellular organelle, intracellular membrane-bounded organelle, organelle lumen, protein complex, extracel…	GO:0005576, GO:0005578, GO:0005581, GO:0005622, GO:0005623, GO:0005737, GO:0005783, GO:0005788, GO:0012505, GO:0031012, GO:0031974, GO:0032991, GO:0043226, GO:0043227, GO:0043229, GO:0043231, GO:0043233, GO:0043234, GO:0044421, GO:0044422, GO:0044424, GO:0044432, GO:0044444, GO:0044446, GO:0044464, GO:0070013	4.37656	-3.18152	0.003423	0.045505
ENSG00000230453	ANKRD18B	chr9					1.19755	-3.17248	0.091202	1
ENSG00000101251	SEL1L2	chr20	Protein processing in endoplasmic reticulum	hsa04141	membrane, integral component of membrane, intrinsic component of membrane, membrane part	GO:0016020, GO:0016021, GO:0031224, GO:0044425	0.785845	-3.15848	0.071213	1
ENSG00000270858	VDAC1P5	chr12					0.826045	-3.15117	0.048995	1
ENSG00000253141	ENSG00000253141	chr5					0.844734	-3.14889	0.04588	1
ENSG00000226679	ENSG00000226679	chrX					1.88978	-3.14663	0.013807	1
ENSG00000128254	C22orf24	chr22			membrane, integral component of membrane, intrinsic component of membrane, membrane part	GO:0016020, GO:0016021, GO:0031224, GO:0044425	0.882578	-3.14305	0.05078	1
ENSG00000182379	NXPH4	chr12			extracellular region, cell communication, signal transduction, G-protein coupled receptor signaling pathway, neuropeptide signaling pathway, cellular process, signaling, single-organism process, single organism signaling, single-organism cellular process, regulation of biological process, regulation of cellular process, response to stimulus, cellular response to stimulus, biological regulation	GO:0005576, GO:0007154, GO:0007165, GO:0007186, GO:0007218, GO:0009987, GO:0023052, GO:0044699, GO:0044700, GO:0044763, GO:0050789, GO:0050794, GO:0050896, GO:0051716, GO:0065007	5.07522	-3.14153	0.00284	0.039631
ENSG00000227101	ENSG00000227101	chr10					0.859845	-3.13526	0.049152	1
ENSG00000235931	LINC01553	chr10					0.754567	-3.12776	0.047454	1
ENSG00000041982	TNC	chr9	PI3K-Akt signaling pathway, MicroRNAs in cancer, Focal adhesion, ECM-receptor interaction	hsa04151, hsa05206, hsa04510, hsa04512	reproduction, response to acid chemical, ossification, osteoblast differentiation, urogenital system development, morphogenesis of a branching structure, morphogenesis of an epithelium, developmental process involved in reproduction, axis elongation, binding, protein binding, extracellular region, proteinaceous extracellular matrix, basement membrane, interstitial matrix, extracellular space, adh…	GO:0000003, GO:0001101, GO:0001503, GO:0001649, GO:0001655, GO:0001763, GO:0002009, GO:0003006, GO:0003401, GO:0005488, GO:0005515, GO:0005576, GO:0005578, GO:0005604, GO:0005614, GO:0005615, GO:0005912, GO:0005924, GO:0005925, GO:0006950, GO:0007154, GO:0007155, GO:0007162, GO:0007267, GO:0007275, GO:0007399, GO:0007528, GO:0007584, GO:0008152, GO:0008283, GO:0008284, GO:0009605, GO:0009611, GO:…	63.3055	-3.12739	6e-06	0.000294
ENSG00000286280	ENSG00000286280	chr4					3.6645	-3.12246	0.00498	0.060453
ENSG00000226476	LINC01748	chr1					2.39306	-3.12155	0.015137	1
ENSG00000235358	ENSG00000235358	chr1					4.91531	-3.11679	0.143836	0.502924
ENSG00000178401	DNAJC22	chr12			membrane, integral component of membrane, intrinsic component of membrane, membrane part	GO:0016020, GO:0016021, GO:0031224, GO:0044425	1.89571	-3.1148	0.036999	1
ENSG00000225857	LINC02816	chr1					0.975538	-3.11435	0.110409	1
ENSG00000135919	SERPINE2	chr2			reproduction, regulation of cell growth, cell activation, regulation of sodium ion transport, developmental process involved in reproduction, system process, enzyme inhibitor activity, endopeptidase inhibitor activity, serine-type endopeptidase inhibitor activity, receptor binding, binding, protein binding, glycosaminoglycan binding, extracellular region, extracellular space, intracellular, cell,…	GO:0000003, GO:0001558, GO:0001775, GO:0002028, GO:0003006, GO:0003008, GO:0004857, GO:0004866, GO:0004867, GO:0005102, GO:0005488, GO:0005515, GO:0005539, GO:0005576, GO:0005615, GO:0005622, GO:0005623, GO:0005737, GO:0005829, GO:0005886, GO:0006508, GO:0006810, GO:0006811, GO:0006812, GO:0006814, GO:0006928, GO:0006950, GO:0006996, GO:0007154, GO:0007155, GO:0007162, GO:0007165, GO:0007166, GO:…	87.2551	-3.11315	0	0
ENSG00000287729	ENSG00000287729	chrX					1.62742	-3.11109	0.017231	1
ENSG00000259345	ENSG00000259345	chr15					5.74917	-3.10949	0.001556	0.025525
ENSG00000139734	DIAPH3	chr13	Regulation of actin cytoskeleton	hsa04810	reproduction, actin binding, binding, protein binding, intracellular, cell, nucleus, cytoplasm, cytosol, organelle organization, cytoskeleton organization, gamete generation, spermatogenesis, cytoskeletal protein binding, cellular process, cellular component organization, Ras GTPase binding, Rho GTPase binding, enzyme binding, sexual reproduction, reproductive process, actin filament-based proces…	GO:0000003, GO:0003779, GO:0005488, GO:0005515, GO:0005622, GO:0005623, GO:0005634, GO:0005737, GO:0005829, GO:0006996, GO:0007010, GO:0007276, GO:0007283, GO:0008092, GO:0009987, GO:0016043, GO:0017016, GO:0017048, GO:0019899, GO:0019953, GO:0022414, GO:0030029, GO:0030036, GO:0031267, GO:0032501, GO:0032504, GO:0043226, GO:0043227, GO:0043229, GO:0043231, GO:0044424, GO:0044444, GO:0044464, GO:…	12.2176	-3.08359	0.002084	0.031664
ENSG00000227375	DLG1-AS1	chr3					0.882149	-3.08045	0.046588	1
ENSG00000203645	LINC00501	chr3					4.77043	-3.06147	0.003645	0.047943
ENSG00000115163	CENPA	chr2			establishment of mitotic spindle orientation, microtubule cytoskeleton organization, nuclear chromosome, mitotic cell cycle, chromosome, centromeric region, kinetochore, condensed chromosome kinetochore, condensed nuclear chromosome kinetochore, condensed chromosome, centromeric region, condensed nuclear chromosome, centromeric region, chromatin, nucleosome, condensed chromosome, condensed nuclea…	GO:0000132, GO:0000226, GO:0000228, GO:0000278, GO:0000775, GO:0000776, GO:0000777, GO:0000778, GO:0000779, GO:0000780, GO:0000785, GO:0000786, GO:0000793, GO:0000794, GO:0000819, GO:0000939, GO:0003676, GO:0003677, GO:0003682, GO:0005488, GO:0005515, GO:0005622, GO:0005623, GO:0005634, GO:0005654, GO:0005694, GO:0005737, GO:0005829, GO:0006323, GO:0006325, GO:0006333, GO:0006334, GO:0006336, GO:…	24.3945	-3.05995	9e-06	0.0004
ENSG00000287312	ENSG00000287312	chr11					3.58594	-3.05933	0.010497	0.102241
ENSG00000234498	RPL13AP20	chr12					0.913673	-3.05695	0.12237	1
ENSG00000229367	HMGN2P19	chr1					0.58708	-3.05168	0.159145	1
ENSG00000257900	ENSG00000257900	chr14					1.04974	-3.0325	0.097942	1
ENSG00000254101	LINC02055	chr8					3.67741	-3.0219	0.035439	0.229618
ENSG00000250332	ENSG00000250332	chr5					1.37154	-3.02133	0.025997	1
ENSG00000275713	H2BC9	chr6	Viral carcinogenesis, Systemic lupus erythematosus, Alcoholism	hsa05203, hsa05322, hsa05034	nuclear chromosome, chromatin, nucleosome, nuclear nucleosome, nuclear chromatin, nucleic acid binding, DNA binding, binding, protein binding, extracellular region, intracellular, cell, nucleus, nucleoplasm, chromosome, cytoplasm, DNA packaging, chromatin organization, chromatin assembly or disassembly, nucleosome assembly, protein complex assembly, organelle organization, cellular process, cellu…	GO:0000228, GO:0000785, GO:0000786, GO:0000788, GO:0000790, GO:0003676, GO:0003677, GO:0005488, GO:0005515, GO:0005576, GO:0005622, GO:0005623, GO:0005634, GO:0005654, GO:0005694, GO:0005737, GO:0006323, GO:0006325, GO:0006333, GO:0006334, GO:0006461, GO:0006996, GO:0009987, GO:0016043, GO:0022607, GO:0031497, GO:0031974, GO:0031981, GO:0031982, GO:0031988, GO:0032991, GO:0032993, GO:0034622, GO:…	0.808218	-3.02047	0.093002	1
ENSG00000179846	NKPD1	chr19			membrane, integral component of membrane, intrinsic component of membrane, membrane part	GO:0016020, GO:0016021, GO:0031224, GO:0044425	0.974715	-3.01045	0.051859	1
ENSG00000225383	SFTA1P	chr10					2.70975	-3.00735	0.013574	1
ENSG00000216613	ENSG00000216613	chr6					0.881211	-3.0053	0.070907	1
ENSG00000257675	BTBD10P1	chr12					0.711813	-2.9952	0.197358	1
ENSG00000274023	ENSG00000274023	chr6					1.52471	-2.98913	0.041308	1
ENSG00000244710	RN7SL47P	chr6					1.60388	-2.98415	0.02568	1
ENSG00000222078	RN7SKP110	chr6					1.1374	-2.98317	0.035499	1
ENSG00000092969	TGFB2	chr1	Cell cycle, Cytokine-cytokine receptor interaction, Tuberculosis, Hepatitis B, Hippo signaling pathway, HTLV-I infection, Pathways in cancer, Proteoglycans in cancer, FoxO signaling pathway, MAPK signaling pathway, Endocytosis, MicroRNAs in cancer, Leishmaniasis, Amoebiasis, Rheumatoid arthritis, Dilated cardiomyopathy, Toxoplasmosis, Inflammatory bowel disease (IBD), Osteoclast differentiation, …	hsa04110, hsa04060, hsa05152, hsa05161, hsa04390, hsa05166, hsa05200, hsa05205, hsa04068, hsa04010, hsa04144, hsa05206, hsa05140, hsa05146, hsa05323, hsa05414, hsa05145, hsa05321, hsa04380, hsa05142, hsa05144, hsa04933, hsa05410, hsa05220, hsa05210, hsa05211, hsa05212, hsa04350	reproduction, MAPK cascade, cell morphogenesis, cell morphogenesis involved in differentiation, skeletal system development, cartilage condensation, ossification, angiogenesis, beta-amyloid binding, regulation of cell growth, blood vessel development, eye development, response to hypoxia, ameboidal-type cell migration, leukocyte homeostasis, cytokine production, regulation of cytokine production,…	GO:0000003, GO:0000165, GO:0000902, GO:0000904, GO:0001501, GO:0001502, GO:0001503, GO:0001525, GO:0001540, GO:0001558, GO:0001568, GO:0001654, GO:0001666, GO:0001667, GO:0001776, GO:0001816, GO:0001817, GO:0001818, GO:0001837, GO:0001932, GO:0001934, GO:0001942, GO:0001944, GO:0001974, GO:0002009, GO:0002252, GO:0002260, GO:0002367, GO:0002376, GO:0002440, GO:0002520, GO:0002576, GO:0002682, GO:…	120.344	-2.97579	0	0
ENSG00000272081	FCHO2-DT	chr5					1.10402	-2.97081	0.044279	1
ENSG00000287171	ENSG00000287171	chrX					1.47074	-2.96424	0.070039	1
ENSG00000133110	POSTN	chr13			cell morphogenesis, cell morphogenesis involved in differentiation, skeletal system development, response to hypoxia, cytokine production, regulation of cytokine production, positive regulation of cytokine production, regulation of cell-matrix adhesion, negative regulation of cell-matrix adhesion, system process, circulatory system process, regulation of systemic arterial blood pressure, binding,…	GO:0000902, GO:0000904, GO:0001501, GO:0001666, GO:0001816, GO:0001817, GO:0001819, GO:0001952, GO:0001953, GO:0003008, GO:0003013, GO:0003073, GO:0005488, GO:0005515, GO:0005539, GO:0005576, GO:0005578, GO:0005615, GO:0005622, GO:0005623, GO:0005737, GO:0005794, GO:0005802, GO:0006810, GO:0006928, GO:0006950, GO:0007154, GO:0007155, GO:0007160, GO:0007162, GO:0007165, GO:0007166, GO:0007219, GO:…	231.323	-2.96234	0	0
ENSG00000060718	COL11A1	chr1	Protein digestion and absorption	hsa04974	skeletal system development, cartilage condensation, ossification, formation of primary germ layer, endoderm formation, chondrocyte differentiation, chondrocyte development, heart morphogenesis, system process, cardiac chamber development, cardiac chamber morphogenesis, cardiac ventricle morphogenesis, ventricular cardiac muscle tissue development, cardiac ventricle development, structural molecu…	GO:0001501, GO:0001502, GO:0001503, GO:0001704, GO:0001706, GO:0002062, GO:0002063, GO:0003007, GO:0003008, GO:0003205, GO:0003206, GO:0003208, GO:0003229, GO:0003231, GO:0005198, GO:0005201, GO:0005488, GO:0005515, GO:0005576, GO:0005578, GO:0005581, GO:0005583, GO:0005592, GO:0005622, GO:0005623, GO:0005737, GO:0005783, GO:0005788, GO:0006029, GO:0007275, GO:0007369, GO:0007423, GO:0007492, GO:…	1.04973	-2.95975	0.075416	1
ENSG00000202229	RNU6-1138P	chr14					1.81111	-2.95069	0.036695	1
ENSG00000164220	F2RL2	chr5	Neuroactive ligand-receptor interaction, Complement and coagulation cascades, Axon guidance	hsa04080, hsa04610, hsa04360	peptide receptor activity, cell activation, catalytic activity, phosphatidylinositol phospholipase C activity, phospholipase activity, phospholipase C activity, signal transducer activity, receptor activity, transmembrane signaling receptor activity, G-protein coupled receptor activity, binding, protein binding, extracellular region, cell, plasma membrane, integral component of plasma membrane, r…	GO:0001653, GO:0001775, GO:0003824, GO:0004435, GO:0004620, GO:0004629, GO:0004871, GO:0004872, GO:0004888, GO:0004930, GO:0005488, GO:0005515, GO:0005576, GO:0005623, GO:0005886, GO:0005887, GO:0006950, GO:0007154, GO:0007165, GO:0007186, GO:0007596, GO:0007599, GO:0008081, GO:0008528, GO:0009611, GO:0009987, GO:0015057, GO:0016020, GO:0016021, GO:0016298, GO:0016324, GO:0016787, GO:0016788, GO:…	9.98756	-2.95044	6e-05	0.00197
ENSG00000085999	RAD54L	chr1	Homologous recombination	hsa03440	reproduction, nucleotide binding, nuclear division, double-strand break repair via homologous recombination, recombinational repair, DNA strand renaturation, nucleoside binding, purine nucleoside binding, nucleic acid binding, DNA binding, catalytic activity, helicase activity, binding, protein binding, ATP binding, intracellular, cell, nucleus, nucleoplasm, nucleobase-containing compound metabol…	GO:0000003, GO:0000166, GO:0000280, GO:0000724, GO:0000725, GO:0000733, GO:0001882, GO:0001883, GO:0003676, GO:0003677, GO:0003824, GO:0004386, GO:0005488, GO:0005515, GO:0005524, GO:0005622, GO:0005623, GO:0005634, GO:0005654, GO:0006139, GO:0006259, GO:0006281, GO:0006302, GO:0006310, GO:0006725, GO:0006807, GO:0006950, GO:0006974, GO:0006996, GO:0007049, GO:0007126, GO:0007275, GO:0007568, GO:…	2.97961	-2.94328	0.01391	0.124869
ENSG00000242748	RPL23AP81	chr20					0.879515	-2.94203	0.071512	1
ENSG00000102387	TAF7L	chrX	Basal transcription factors	hsa03022	reproduction, DNA-directed RNA polymerase complex, regulatory region DNA binding, transcription factor activity, protein binding, transcription factor activity, transcription factor binding, regulatory region nucleic acid binding, nucleic acid binding, DNA binding, transcription cofactor activity, transcription coactivator activity, binding, protein binding, intracellular, cell, nucleus, nucleopl…	GO:0000003, GO:0000428, GO:0000975, GO:0000988, GO:0000989, GO:0001067, GO:0003676, GO:0003677, GO:0003712, GO:0003713, GO:0005488, GO:0005515, GO:0005622, GO:0005623, GO:0005634, GO:0005654, GO:0005667, GO:0005669, GO:0005737, GO:0006139, GO:0006351, GO:0006352, GO:0006355, GO:0006357, GO:0006366, GO:0006367, GO:0006725, GO:0006807, GO:0007275, GO:0007276, GO:0007283, GO:0008134, GO:0008152, GO:…	1.141	-2.93942	0.03888	1
ENSG00000287316	ENSG00000287316	chr2					2.80965	-2.92538	0.050291	0.28446
ENSG00000188820	CALHM6	chr6			transporter activity, ion channel activity, cation channel activity, cell, plasma membrane, integral component of plasma membrane, transport, ion transport, cation transport, cation transmembrane transporter activity, ion transmembrane transporter activity, channel activity, membrane, integral component of membrane, passive transmembrane transporter activity, substrate-specific channel activity, …	GO:0005215, GO:0005216, GO:0005261, GO:0005623, GO:0005886, GO:0005887, GO:0006810, GO:0006811, GO:0006812, GO:0008324, GO:0015075, GO:0015267, GO:0016020, GO:0016021, GO:0022803, GO:0022838, GO:0022857, GO:0022891, GO:0022892, GO:0031224, GO:0031226, GO:0034220, GO:0044425, GO:0044459, GO:0044464, GO:0051179, GO:0051234, GO:0055085, GO:0071944, GO:0098655	0.570434	-2.91993	0.201044	1
ENSG00000228933	ENSG00000228933	chrX					1.21378	-2.91925	0.074838	1
ENSG00000266524	GDF10	chr10			MAPK cascade, skeletal system development, ossification, osteoblast differentiation, regulation of protein phosphorylation, positive regulation of protein phosphorylation, receptor binding, cytokine activity, cytokine receptor binding, transforming growth factor beta receptor binding, binding, protein binding, extracellular region, extracellular space, nucleobase-containing compound metabolic pro…	GO:0000165, GO:0001501, GO:0001503, GO:0001649, GO:0001932, GO:0001934, GO:0005102, GO:0005125, GO:0005126, GO:0005160, GO:0005488, GO:0005515, GO:0005576, GO:0005615, GO:0006139, GO:0006351, GO:0006355, GO:0006357, GO:0006366, GO:0006464, GO:0006468, GO:0006725, GO:0006793, GO:0006796, GO:0006807, GO:0006915, GO:0007154, GO:0007165, GO:0007166, GO:0007167, GO:0007178, GO:0007179, GO:0007275, GO:…	8.22426	-2.91779	0.000127	0.003532
ENSG00000259780	ENSG00000259780	chr16					0.576506	-2.91578	0.202506	1
ENSG00000262681	ENSG00000262681	chr17					1.06875	-2.91017	0.066814	1
ENSG00000137142	IGFBPL1	chr9			regulation of cell growth, binding, protein binding, insulin-like growth factor binding, extracellular region, cellular process, cellular component organization, cell growth, growth factor binding, growth, regulation of growth, single-organism process, single-organism cellular process, regulation of biological process, regulation of cellular process, regulation of cellular component organization,…	GO:0001558, GO:0005488, GO:0005515, GO:0005520, GO:0005576, GO:0009987, GO:0016043, GO:0016049, GO:0019838, GO:0040007, GO:0040008, GO:0044699, GO:0044763, GO:0050789, GO:0050794, GO:0051128, GO:0065007, GO:0071840	1.01488	-2.90183	0.052639	1
ENSG00000286911	ENSG00000286911	chr12					0.530919	-2.9004	0.287854	1
ENSG00000215506	TPTE2P4	chrY					1.77894	-2.89961	0.445744	1
ENSG00000253509	ENSG00000253509	chr8					0.73805	-2.89703	0.075961	1
ENSG00000101680	LAMA1	chr18	PI3K-Akt signaling pathway, Pathways in cancer, Amoebiasis, Toxoplasmosis, Focal adhesion, Small cell lung cancer, ECM-receptor interaction	hsa04151, hsa05200, hsa05146, hsa05145, hsa04510, hsa05222, hsa04512	receptor binding, structural molecule activity, extracellular matrix structural constituent, binding, protein binding, extracellular region, proteinaceous extracellular matrix, basement membrane, basal lamina, laminin-1 complex, laminin-3 complex, extracellular space, movement of cell or subcellular component, cell communication, cell adhesion, signal transduction, cell surface receptor signaling…	GO:0005102, GO:0005198, GO:0005201, GO:0005488, GO:0005515, GO:0005576, GO:0005578, GO:0005604, GO:0005605, GO:0005606, GO:0005608, GO:0005615, GO:0006928, GO:0007154, GO:0007155, GO:0007165, GO:0007166, GO:0007275, GO:0009790, GO:0009987, GO:0016043, GO:0016477, GO:0022610, GO:0023052, GO:0030155, GO:0030198, GO:0030334, GO:0031012, GO:0032501, GO:0032502, GO:0032879, GO:0032991, GO:0040011, GO:…	3.11904	-2.88861	0.014477	0.127973
ENSG00000222686	RNU4-72P	chr6					1.7054	-2.8865	0.090102	1
ENSG00000253656	ENSG00000253656	chr8					0.716539	-2.883	0.07632	1
ENSG00000176387	HSD11B2	chr16	Aldosterone-regulated sodium reabsorption, Steroid hormone biosynthesis	hsa04960, hsa00140	reproduction, nucleotide binding, response to hypoxia, renal system process involved in regulation of blood volume, regulation of systemic arterial blood pressure by hormone, regulation of blood volume by renal aldosterone, system process, circulatory system process, renal system process, regulation of systemic arterial blood pressure mediated by a chemical signal, renal system process involved i…	GO:0000003, GO:0000166, GO:0001666, GO:0001977, GO:0001990, GO:0002017, GO:0003008, GO:0003013, GO:0003014, GO:0003044, GO:0003071, GO:0003073, GO:0003084, GO:0003824, GO:0003845, GO:0005488, GO:0005496, GO:0005622, GO:0005623, GO:0005737, GO:0005783, GO:0005789, GO:0006629, GO:0006694, GO:0006704, GO:0006950, GO:0007565, GO:0008015, GO:0008152, GO:0008202, GO:0008211, GO:0008217, GO:0008289, GO:…	2.25936	-2.88066	0.016458	1
ENSG00000203585	LINC02408	chr12					0.644343	-2.87841	0.09812	1
ENSG00000228624	HDAC2-AS2	chr6					5.84433	-2.87451	0.000489	0.010322
ENSG00000280321	ENSG00000280321	chr11					0.832595	-2.86117	0.069894	1
ENSG00000187634	SAMD11	chr1			intracellular, cell, nucleus, organelle, membrane-bounded organelle, intracellular organelle, intracellular membrane-bounded organelle, intracellular part, cell part	GO:0005622, GO:0005623, GO:0005634, GO:0043226, GO:0043227, GO:0043229, GO:0043231, GO:0044424, GO:0044464	2.70766	-2.8611	0.018595	1
ENSG00000259856	RAB43P1	chr16					1.25757	-2.85929	0.069974	1
ENSG00000231535	LINC00278	chrY					6.25576	-2.85052	0.01161	0.110198
ENSG00000265778	ZNF516-AS1	chr18					2.51495	-2.84828	0.016905	1
ENSG00000175206	NPPA	chr1	HIF-1 signaling pathway	hsa04066	reproduction, lytic vacuole, regulation of cell growth, G-protein coupled receptor binding, response to hypoxia, regulation of heart rate, system process, muscle system process, circulatory system process, heart process, vascular process in circulatory system, regulation of systemic arterial blood pressure, negative regulation of systemic arterial blood pressure, physiological muscle hypertrophy,…	GO:0000003, GO:0000323, GO:0001558, GO:0001664, GO:0001666, GO:0002027, GO:0003008, GO:0003012, GO:0003013, GO:0003015, GO:0003018, GO:0003073, GO:0003085, GO:0003298, GO:0003299, GO:0003300, GO:0003301, GO:0005102, GO:0005179, GO:0005184, GO:0005488, GO:0005515, GO:0005576, GO:0005615, GO:0005622, GO:0005623, GO:0005634, GO:0005737, GO:0005764, GO:0005773, GO:0006139, GO:0006163, GO:0006164, GO:…	14.1948	-2.84593	0.000168	0.004436
ENSG00000286273	ENSG00000286273	chr3					1.07775	-2.84143	0.068502	1
ENSG00000133937	GSC	chr14			negative regulation of transcription from RNA polymerase II promoter, cell morphogenesis, cell morphogenesis involved in differentiation, RNA polymerase II transcription factor binding, RNA polymerase II repressing transcription factor binding, skeletal system development, cell fate specification, epithelial to mesenchymal transition, regionalization, nucleic acid binding, DNA binding, binding, p…	GO:0000122, GO:0000902, GO:0000904, GO:0001085, GO:0001103, GO:0001501, GO:0001708, GO:0001837, GO:0003002, GO:0003676, GO:0003677, GO:0005488, GO:0005515, GO:0005622, GO:0005623, GO:0005634, GO:0005667, GO:0006139, GO:0006351, GO:0006355, GO:0006357, GO:0006366, GO:0006725, GO:0006807, GO:0007154, GO:0007165, GO:0007166, GO:0007267, GO:0007275, GO:0007369, GO:0007389, GO:0007399, GO:0007417, GO:…	0.649568	-2.83932	0.22566	1
ENSG00000054803	CBLN4	chr20			extracellular region, extracellular space, cell, transport, protein localization, protein secretion, cellular process, protein transport, cell junction, secretion by cell, macromolecule localization, extracellular region part, single-organism process, single-organism cellular process, single-organism transport, establishment of protein localization, synapse, secretion, localization, establishment…	GO:0005576, GO:0005615, GO:0005623, GO:0006810, GO:0008104, GO:0009306, GO:0009987, GO:0015031, GO:0030054, GO:0032940, GO:0033036, GO:0044421, GO:0044699, GO:0044763, GO:0044765, GO:0045184, GO:0045202, GO:0046903, GO:0051179, GO:0051234, GO:0071702, GO:1902578	0.595909	-2.83922	0.228593	1
ENSG00000126803	HSPA2	chr14	Measles, Influenza A, Longevity regulating pathway - multiple species, MAPK signaling pathway, Endocytosis, Spliceosome, Antigen processing and presentation, Epstein-Barr virus infection, Toxoplasmosis, Legionellosis, Estrogen signaling pathway, Protein processing in endoplasmic reticulum	hsa05162, hsa05164, hsa04213, hsa04010, hsa04144, hsa03040, hsa04612, hsa05169, hsa05145, hsa05134, hsa04915, hsa04141	reproduction, regulation of cyclin-dependent protein serine/threonine kinase activity, G2/M transition of mitotic cell cycle, nucleotide binding, nuclear chromosome, mitotic cell cycle, nuclear division, condensed chromosome, condensed nuclear chromosome, synaptonemal complex, male germ cell nucleus, nucleoside binding, purine nucleoside binding, regulation of protein phosphorylation, positive re…	GO:0000003, GO:0000079, GO:0000086, GO:0000166, GO:0000228, GO:0000278, GO:0000280, GO:0000793, GO:0000794, GO:0000795, GO:0001673, GO:0001882, GO:0001883, GO:0001932, GO:0001934, GO:0003006, GO:0005488, GO:0005515, GO:0005524, GO:0005576, GO:0005615, GO:0005622, GO:0005623, GO:0005634, GO:0005694, GO:0005737, GO:0005739, GO:0005819, GO:0005829, GO:0005856, GO:0005886, GO:0005891, GO:0006457, GO:…	176.077	-2.83536	0	0
ENSG00000224189	HAGLR	chr2					2.46922	-2.83519	0.029347	1
ENSG00000236735	RPL31P63	chrX					0.586781	-2.83429	0.208624	1
ENSG00000217241	CBX3P9	chr6					0.935912	-2.83015	0.063655	1
ENSG00000049089	COL9A2	chr1	PI3K-Akt signaling pathway, Focal adhesion, ECM-receptor interaction, Protein digestion and absorption	hsa04151, hsa04510, hsa04512, hsa04974	skeletal system development, structural molecule activity, extracellular matrix structural constituent, extracellular region, proteinaceous extracellular matrix, collagen trimer, FACIT collagen trimer, collagen type IX trimer, intracellular, cell, cytoplasm, endoplasmic reticulum, endoplasmic reticulum lumen, multicellular organism development, cellular process, endomembrane system, cellular comp…	GO:0001501, GO:0005198, GO:0005201, GO:0005576, GO:0005578, GO:0005581, GO:0005593, GO:0005594, GO:0005622, GO:0005623, GO:0005737, GO:0005783, GO:0005788, GO:0007275, GO:0009987, GO:0012505, GO:0016043, GO:0030020, GO:0030198, GO:0031012, GO:0031974, GO:0032501, GO:0032502, GO:0032991, GO:0043062, GO:0043226, GO:0043227, GO:0043229, GO:0043231, GO:0043233, GO:0043234, GO:0044421, GO:0044422, GO:…	3.03701	-2.82728	0.01465	0.129014
ENSG00000285918	ENSG00000285918	chr16					1.16576	-2.81816	0.06593	1
ENSG00000185499	MUC1	chr1			reproduction, cell cycle checkpoint, DNA damage checkpoint, G1/S transition of mitotic cell cycle, nuclear chromosome, mitotic cell cycle, chromatin, nuclear chromatin, regulatory region DNA binding, transcription regulatory region sequence-specific DNA binding, RNA polymerase II regulatory region sequence-specific DNA binding, RNA polymerase II core promoter proximal region sequence-specific DNA…	GO:0000003, GO:0000075, GO:0000077, GO:0000082, GO:0000228, GO:0000278, GO:0000785, GO:0000790, GO:0000975, GO:0000976, GO:0000977, GO:0000978, GO:0000987, GO:0000988, GO:0000989, GO:0001012, GO:0001067, GO:0001101, GO:0001159, GO:0001666, GO:0001701, GO:0002039, GO:0003676, GO:0003677, GO:0003690, GO:0003712, GO:0005488, GO:0005515, GO:0005576, GO:0005615, GO:0005622, GO:0005623, GO:0005634, GO:…	2.05572	-2.81482	0.056836	1
ENSG00000249713	ENSG00000249713	chr5					0.608571	-2.80488	0.105544	1
ENSG00000205436	EXOC3L4	chr14			exocyst, SNARE binding, binding, protein binding, intracellular, cell, cytoplasm, cell cortex, transport, exocytosis, protein localization, cellular process, vesicle-mediated transport, protein complex localization, secretion by cell, macromolecular complex, macromolecule localization, cellular protein localization, cellular protein complex localization, protein complex, intracellular part, cytop…	GO:0000145, GO:0000149, GO:0005488, GO:0005515, GO:0005622, GO:0005623, GO:0005737, GO:0005938, GO:0006810, GO:0006887, GO:0008104, GO:0009987, GO:0016192, GO:0031503, GO:0032940, GO:0032991, GO:0033036, GO:0034613, GO:0034629, GO:0043234, GO:0044424, GO:0044444, GO:0044448, GO:0044464, GO:0044699, GO:0044763, GO:0044765, GO:0046903, GO:0051179, GO:0051234, GO:0051601, GO:0051641, GO:0070727, GO:…	1.08746	-2.80456	0.07672	1
ENSG00000234917	ENSG00000234917	chr1					2.11773	-2.79634	0.016097	1
ENSG00000120669	SOHLH2	chr13					2.62543	-2.79344	0.032544	1
ENSG00000133135	RNF128	chrX			cytokine production, regulation of cytokine production, negative regulation of cytokine production, catalytic activity, ubiquitin-protein transferase activity, binding, protein binding, intracellular, cell, cytoplasm, endosome, late endosome, vacuole, endoplasmic reticulum, Golgi apparatus, cytoskeleton, cellular protein modification process, proteolysis, ubiquitin-dependent protein catabolic pro…	GO:0001816, GO:0001817, GO:0001818, GO:0003824, GO:0004842, GO:0005488, GO:0005515, GO:0005622, GO:0005623, GO:0005737, GO:0005768, GO:0005770, GO:0005773, GO:0005783, GO:0005794, GO:0005856, GO:0006464, GO:0006508, GO:0006511, GO:0007039, GO:0008104, GO:0008152, GO:0008270, GO:0009056, GO:0009057, GO:0009058, GO:0009059, GO:0009889, GO:0009890, GO:0009892, GO:0009893, GO:0009894, GO:0009896, GO:…	1.51091	-2.79314	0.057237	1
ENSG00000286573	ENSG00000286573	chr6					0.83156	-2.78892	0.130299	1
ENSG00000263207	ENSG00000263207	chr16					0.851239	-2.78343	0.173686	1
ENSG00000213816	CNN2P4	chr9					0.624056	-2.78335	0.165615	1
ENSG00000232175	ENSG00000232175	chr1					0.480136	-2.78207	0.214677	1
ENSG00000138378	STAT4	chr2	Jak-STAT signaling pathway, Hepatitis B, Inflammatory bowel disease (IBD)	hsa04630, hsa05161, hsa05321	regulatory region DNA binding, transcription regulatory region sequence-specific DNA binding, RNA polymerase II regulatory region sequence-specific DNA binding, RNA polymerase II regulatory region DNA binding, regulatory region nucleic acid binding, nucleic acid binding transcription factor activity, nucleic acid binding, DNA binding, double-stranded DNA binding, transcription factor activity, se…	GO:0000975, GO:0000976, GO:0000977, GO:0001012, GO:0001067, GO:0001071, GO:0003676, GO:0003677, GO:0003690, GO:0003700, GO:0005488, GO:0005515, GO:0005622, GO:0005623, GO:0005634, GO:0005654, GO:0005737, GO:0006139, GO:0006351, GO:0006355, GO:0006725, GO:0006807, GO:0007154, GO:0007165, GO:0007259, GO:0008152, GO:0009058, GO:0009059, GO:0009889, GO:0009987, GO:0010467, GO:0010468, GO:0010556, GO:…	91.6316	-2.7766	0	0
ENSG00000246430	LINC00968	chr8					5.48368	-2.77658	0.016073	0.137472
ENSG00000005381	MPO	chr17	Transcriptional misregulation in cancer, Phagosome	hsa05202, hsa04145	response to reactive oxygen species, response to superoxide, response to oxygen radical, lytic vacuole, response to yeast, hypochlorous acid metabolic process, hypochlorous acid biosynthetic process, response to molecule of bacterial origin, immune effector process, immune system process, respiratory burst involved in defense response, chromatin binding, catalytic activity, peroxidase activity, b…	GO:0000302, GO:0000303, GO:0000305, GO:0000323, GO:0001878, GO:0002148, GO:0002149, GO:0002237, GO:0002252, GO:0002376, GO:0002679, GO:0003682, GO:0003824, GO:0004601, GO:0005488, GO:0005539, GO:0005576, GO:0005615, GO:0005622, GO:0005623, GO:0005634, GO:0005737, GO:0005739, GO:0005764, GO:0005766, GO:0005773, GO:0006082, GO:0006801, GO:0006915, GO:0006950, GO:0006952, GO:0006979, GO:0007568, GO:…	1.33922	-2.77485	0.039645	1
ENSG00000185847	LINC01405	chr12					82.7671	-2.76982	0	3e-05
ENSG00000280429	ENSG00000280429	chr16					2.46708	-2.76495	0.016596	1
ENSG00000149506	ZP1	chr11			reproduction, extracellular region, proteinaceous extracellular matrix, intracellular, cell, cytoplasm, Golgi apparatus, plasma membrane, single fertilization, binding of sperm to zona pellucida, cell recognition, fertilization, cellular process, cell-cell recognition, endomembrane system, membrane, integral component of membrane, cytoplasmic, membrane-bounded vesicle, sexual reproduction, reprod…	"""""""""""""""GO:0000003"""""""	0.700863	-2.76011	0.133278	1
ENSG00000101098	RIMS4	chr20			regulation of neurotransmitter levels, binding, protein binding, cell, plasma membrane, transport, neurotransmitter transport, exocytosis, cell communication, cell-cell signaling, chemical synaptic transmission, neurotransmitter secretion, cellular process, regulation of cell communication, membrane, synaptic vesicle exocytosis, vesicle-mediated transport, calcium ion regulated exocytosis, regula…	GO:0001505, GO:0005488, GO:0005515, GO:0005623, GO:0005886, GO:0006810, GO:0006836, GO:0006887, GO:0007154, GO:0007267, GO:0007268, GO:0007269, GO:0009987, GO:0010646, GO:0016020, GO:0016079, GO:0016192, GO:0017156, GO:0017157, GO:0017158, GO:0023051, GO:0023052, GO:0023061, GO:0030054, GO:0032879, GO:0032940, GO:0042391, GO:0044325, GO:0044425, GO:0044456, GO:0044459, GO:0044464, GO:0044699, GO:…	0.79828	-2.75004	0.086664	1
ENSG00000233496	SYNJ2-IT1	chr6					1.77998	-2.74458	0.060652	1
ENSG00000286318	ENSG00000286318	chr4					0.695954	-2.74274	0.135276	1
ENSG00000166923	GREM1	chr15			cell morphogenesis, cell morphogenesis involved in differentiation, skeletal system development, ossification, angiogenesis, regulation of cell growth, blood vessel development, urogenital system development, metanephros development, ureteric bud development, branching involved in ureteric bud morphogenesis, ameboidal-type cell migration, morphogenesis of a branching structure, kidney development…	GO:0000902, GO:0000904, GO:0001501, GO:0001503, GO:0001525, GO:0001558, GO:0001568, GO:0001655, GO:0001656, GO:0001657, GO:0001658, GO:0001667, GO:0001763, GO:0001822, GO:0001823, GO:0001837, GO:0001838, GO:0001932, GO:0001933, GO:0001934, GO:0001944, GO:0001952, GO:0002009, GO:0002040, GO:0002042, GO:0002062, GO:0002064, GO:0002090, GO:0002092, GO:0002158, GO:0002376, GO:0002548, GO:0002682, GO:…	1.33759	-2.7407	0.149122	1
ENSG00000255351	ENSG00000255351	chr11					0.536519	-2.73405	0.336554	1
ENSG00000286588	ENSG00000286588	chr2					0.935073	-2.73027	0.064511	1
ENSG00000166922	SCG5	chr15			nucleotide binding, nucleoside binding, purine nucleoside binding, enzyme inhibitor activity, binding, protein binding, GTP binding, extracellular region, intracellular, cell, cytoplasm, proteolysis, peptide metabolic process, nitrogen compound metabolic process, transport, intracellular protein transport, cell communication, signal transduction, G-protein coupled receptor signaling pathway, neur…	GO:0000166, GO:0001882, GO:0001883, GO:0004857, GO:0005488, GO:0005515, GO:0005525, GO:0005576, GO:0005622, GO:0005623, GO:0005737, GO:0006508, GO:0006518, GO:0006807, GO:0006810, GO:0006886, GO:0007154, GO:0007165, GO:0007186, GO:0007218, GO:0007267, GO:0008104, GO:0008152, GO:0009914, GO:0009987, GO:0010467, GO:0010646, GO:0010817, GO:0012505, GO:0015031, GO:0016023, GO:0016485, GO:0016486, GO:…	1.20049	-2.72908	0.103696	1
ENSG00000245662	LINC02211	chr5					0.761552	-2.72432	0.270319	1
ENSG00000133169	BEX1	chrX			RNA polymerase II transcription factor binding, RNA polymerase II activating transcription factor binding, binding, protein binding, intracellular, cell, nucleus, transcription factor complex, cytoplasm, nucleobase-containing compound metabolic process, transcription, DNA-templated, regulation of transcription, DNA-templated, regulation of transcription from RNA polymerase II promoter, transcript…	GO:0001085, GO:0001102, GO:0005488, GO:0005515, GO:0005622, GO:0005623, GO:0005634, GO:0005667, GO:0005737, GO:0006139, GO:0006351, GO:0006355, GO:0006357, GO:0006366, GO:0006725, GO:0006807, GO:0007275, GO:0007399, GO:0008134, GO:0008152, GO:0009058, GO:0009059, GO:0009889, GO:0009891, GO:0009893, GO:0009987, GO:0010467, GO:0010468, GO:0010556, GO:0010557, GO:0010604, GO:0010628, GO:0016070, GO:…	5.86455	-2.72333	0.010957	0.10558
ENSG00000258385	ENSG00000258385	chr14					1.94834	-2.72006	0.071966	1
ENSG00000112280	COL9A1	chr6	PI3K-Akt signaling pathway, Focal adhesion, ECM-receptor interaction, Protein digestion and absorption	hsa04151, hsa04510, hsa04512, hsa04974	skeletal system development, chondrocyte differentiation, structural molecule activity, extracellular matrix structural constituent, binding, extracellular region, proteinaceous extracellular matrix, collagen trimer, FACIT collagen trimer, collagen type IX trimer, intracellular, cell, cytoplasm, endoplasmic reticulum, endoplasmic reticulum lumen, multicellular organism development, anatomical str…	GO:0001501, GO:0002062, GO:0005198, GO:0005201, GO:0005488, GO:0005576, GO:0005578, GO:0005581, GO:0005593, GO:0005594, GO:0005622, GO:0005623, GO:0005737, GO:0005783, GO:0005788, GO:0007275, GO:0009653, GO:0009887, GO:0009888, GO:0009987, GO:0012505, GO:0016043, GO:0030020, GO:0030154, GO:0030198, GO:0031012, GO:0031974, GO:0032501, GO:0032502, GO:0032991, GO:0043062, GO:0043167, GO:0043169, GO:…	5.70956	-2.71764	0.001113	0.019723
ENSG00000050438	SLC4A8	chr12			transporter activity, inorganic anion exchanger activity, cell, plasma membrane, integral component of plasma membrane, transport, ion transport, cation transport, sodium ion transport, anion transport, cellular ion homeostasis, regulation of pH, anion transmembrane transporter activity, cellular process, ion transmembrane transporter activity, inorganic anion transmembrane transporter activity, …	GO:0005215, GO:0005452, GO:0005623, GO:0005886, GO:0005887, GO:0006810, GO:0006811, GO:0006812, GO:0006814, GO:0006820, GO:0006873, GO:0006885, GO:0008509, GO:0009987, GO:0015075, GO:0015103, GO:0015291, GO:0015297, GO:0015301, GO:0015672, GO:0015698, GO:0015701, GO:0015711, GO:0016020, GO:0016021, GO:0019725, GO:0022804, GO:0022857, GO:0022891, GO:0022892, GO:0030001, GO:0030003, GO:0030004, GO:…	15.4507	-2.71299	0.000779	0.015109
ENSG00000233476	EEF1A1P6	chr7					0.843139	-2.70938	0.10512	1
ENSG00000234380	LINC01426	chr21					1.26406	-2.70801	0.060807	1
ENSG00000251075	HTT-AS	chr4					1.08987	-2.7017	0.073614	1
ENSG00000165646	SLC18A2	chr10	Dopaminergic synapse, Parkinson's disease, Alcoholism, Serotonergic synapse, Amphetamine addiction, Synaptic vesicle cycle, Cocaine addiction	hsa04728, hsa05012, hsa05034, hsa04726, hsa05031, hsa04721, hsa05030	regulation of neurotransmitter levels, response to amphetamine, peptide secretion, transporter activity, amine transmembrane transporter activity, binding, protein binding, intracellular, cell, cytoplasm, plasma membrane, integral component of plasma membrane, transport, neurotransmitter transport, serotonin transport, response to stress, vacuolar transport, cell communication, cell-cell signalin…	GO:0001505, GO:0001975, GO:0002790, GO:0005215, GO:0005275, GO:0005488, GO:0005515, GO:0005622, GO:0005623, GO:0005737, GO:0005886, GO:0005887, GO:0006810, GO:0006836, GO:0006837, GO:0006950, GO:0007034, GO:0007154, GO:0007267, GO:0007268, GO:0007269, GO:0007275, GO:0007568, GO:0007610, GO:0007626, GO:0008021, GO:0008104, GO:0008144, GO:0008152, GO:0008504, GO:0009058, GO:0009306, GO:0009605, GO:…	3.58176	-2.70154	0.012095	0.113452
ENSG00000258751	ENSG00000258751	chr14					0.9988	-2.70146	0.201761	1
ENSG00000274641	H2BC17	chr6	Viral carcinogenesis, Systemic lupus erythematosus, Alcoholism	hsa05203, hsa05322, hsa05034	nuclear chromosome, chromatin, nucleosome, nuclear nucleosome, nuclear chromatin, nucleic acid binding, DNA binding, binding, protein binding, intracellular, cell, nucleus, nucleoplasm, chromosome, cytoplasm, DNA packaging, chromatin organization, chromatin assembly or disassembly, nucleosome assembly, protein complex assembly, organelle organization, cellular process, cellular component organiza…	GO:0000228, GO:0000785, GO:0000786, GO:0000788, GO:0000790, GO:0003676, GO:0003677, GO:0005488, GO:0005515, GO:0005622, GO:0005623, GO:0005634, GO:0005654, GO:0005694, GO:0005737, GO:0006323, GO:0006325, GO:0006333, GO:0006334, GO:0006461, GO:0006996, GO:0009987, GO:0016043, GO:0022607, GO:0031497, GO:0031974, GO:0031981, GO:0032991, GO:0032993, GO:0034622, GO:0034728, GO:0043226, GO:0043227, GO:…	2.38328	-2.69977	0.025264	1
ENSG00000205838	TTC23L	chr5			binding, protein binding, intracellular, cell, cytoplasm, microtubule organizing center, spindle, cytoskeleton, response to stress, cellular process, microtubule cytoskeleton, midbody, cellular response to stress, response to endoplasmic reticulum stress, organelle, non-membrane-bounded organelle, intracellular organelle, intracellular non-membrane-bounded organelle, organelle part, intracellular…	GO:0005488, GO:0005515, GO:0005622, GO:0005623, GO:0005737, GO:0005815, GO:0005819, GO:0005856, GO:0006950, GO:0009987, GO:0015630, GO:0030496, GO:0033554, GO:0034976, GO:0043226, GO:0043228, GO:0043229, GO:0043232, GO:0044422, GO:0044424, GO:0044430, GO:0044446, GO:0044464, GO:0050896, GO:0051716	1.67168	-2.69811	0.027553	1
ENSG00000071539	TRIP13	chr5			reproduction, nucleotide binding, nuclear division, transcription factor activity, protein binding, transcription factor activity, transcription factor binding, oocyte maturation, male germ cell nucleus, nucleoside binding, purine nucleoside binding, developmental process involved in reproduction, transcription cofactor activity, binding, protein binding, ATP binding, intracellular, cell, nucleus…	GO:0000003, GO:0000166, GO:0000280, GO:0000988, GO:0000989, GO:0001556, GO:0001673, GO:0001882, GO:0001883, GO:0003006, GO:0003712, GO:0005488, GO:0005515, GO:0005524, GO:0005622, GO:0005623, GO:0005634, GO:0006139, GO:0006259, GO:0006281, GO:0006302, GO:0006310, GO:0006351, GO:0006366, GO:0006725, GO:0006807, GO:0006950, GO:0006974, GO:0006996, GO:0007049, GO:0007059, GO:0007126, GO:0007127, GO:…	3.1278	-2.69643	0.012216	0.114246
ENSG00000279329	ENSG00000279329	chr19					0.737544	-2.69243	0.102895	1
ENSG00000273472	ENSG00000273472	chr4					1.66212	-2.68699	0.035422	1
ENSG00000272864	ENSG00000272864	chr1					1.32344	-2.6853	0.0652	1
ENSG00000263105	ENSG00000263105	chr16					5.96294	-2.68011	0.000558	0.011464
ENSG00000250350	ENSG00000250350	chr4					1.2236	-2.67984	0.049257	1
ENSG00000205018	ENSG00000205018	chr16					1.99236	-2.67929	0.029063	1
ENSG00000284180	MIR3606	chr2					1.64213	-2.67874	0.05022	1
ENSG00000251745	RNU7-124P	chr9					1.71457	-2.67608	0.05086	1
ENSG00000243171	ENSG00000243171	chr8					0.571497	-2.67362	0.138769	1
ENSG00000266980	ENSG00000266980	chr17					0.877875	-2.66764	0.081934	1
ENSG00000284719	ENSG00000284719	chr1					0.815972	-2.66551	0.137145	1
ENSG00000258569	ENSG00000258569	chr14					1.40672	-2.66438	0.052876	1
ENSG00000261071	ENSG00000261071	chr6					1.32306	-2.66056	0.071363	1
ENSG00000261053	NAMPTP3	chr16					0.539059	-2.66027	0.453396	1
ENSG00000256124	LINC01152	chr17					1.00382	-2.65944	0.055149	1
ENSG00000237883	DGUOK-AS1	chr2					0.769548	-2.65718	0.151914	1
ENSG00000134323	MYCN	chr2	Transcriptional misregulation in cancer	hsa05202	chromatin, nucleic acid binding transcription factor activity, skeletal system development, cartilage condensation, morphogenesis of a branching structure, morphogenesis of an epithelium, positive regulation of mesenchymal cell proliferation, columnar/cuboidal epithelial cell differentiation, nucleic acid binding, DNA binding, transcription factor activity, sequence-specific DNA binding, binding,…	GO:0000785, GO:0001071, GO:0001501, GO:0001502, GO:0001763, GO:0002009, GO:0002053, GO:0002065, GO:0003676, GO:0003677, GO:0003700, GO:0005488, GO:0005515, GO:0005622, GO:0005623, GO:0005634, GO:0005694, GO:0006139, GO:0006351, GO:0006355, GO:0006357, GO:0006366, GO:0006725, GO:0006807, GO:0007275, GO:0007399, GO:0007417, GO:0007423, GO:0008152, GO:0008219, GO:0008283, GO:0008284, GO:0008544, GO:…	2.67341	-2.65019	0.048825	1
ENSG00000279603	ENSG00000279603	chr11					0.712241	-2.64594	0.117019	1
ENSG00000138315	OIT3	chr10			binding, calcium ion binding, protein binding, intracellular, cell, nucleus, nuclear envelope, endomembrane system, organelle envelope, envelope, homeostatic process, ion binding, cation binding, organelle, membrane-bounded organelle, intracellular organelle, intracellular membrane-bounded organelle, organelle part, intracellular part, nuclear part, intracellular organelle part, cell part, metal …	GO:0005488, GO:0005509, GO:0005515, GO:0005622, GO:0005623, GO:0005634, GO:0005635, GO:0012505, GO:0031967, GO:0031975, GO:0042592, GO:0043167, GO:0043169, GO:0043226, GO:0043227, GO:0043229, GO:0043231, GO:0044422, GO:0044424, GO:0044428, GO:0044446, GO:0044464, GO:0046872, GO:0048878, GO:0065007, GO:0065008, GO:1903118	0.629228	-2.64343	0.195674	1
ENSG00000172000	ZNF556	chr19			nucleic acid binding, DNA binding, binding, intracellular, cell, nucleus, nucleobase-containing compound metabolic process, transcription, DNA-templated, regulation of transcription, DNA-templated, cellular aromatic compound metabolic process, nitrogen compound metabolic process, metabolic process, biosynthetic process, macromolecule biosynthetic process, regulation of biosynthetic process, cellu…	GO:0003676, GO:0003677, GO:0005488, GO:0005622, GO:0005623, GO:0005634, GO:0006139, GO:0006351, GO:0006355, GO:0006725, GO:0006807, GO:0008152, GO:0009058, GO:0009059, GO:0009889, GO:0009987, GO:0010467, GO:0010468, GO:0010556, GO:0016070, GO:0018130, GO:0019219, GO:0019222, GO:0019438, GO:0031323, GO:0031326, GO:0032774, GO:0034641, GO:0034645, GO:0034654, GO:0043167, GO:0043169, GO:0043170, GO:…	2.11367	-2.64341	0.079689	1
ENSG00000233117	LINC00702	chr10					660.731	-2.64007	0	0
ENSG00000236257	EI24P2	chr1					0.629473	-2.6395	0.115208	1
ENSG00000273553	ENSG00000273553	chr16					0.610779	-2.63945	0.112996	1
ENSG00000154277	UCHL1	chr4	Parkinson's disease	hsa05012	MAPK cascade, cell morphogenesis, cell morphogenesis involved in differentiation, G-protein coupled receptor binding, regulation of protein phosphorylation, negative regulation of protein phosphorylation, response to ischemia, system process, catalytic activity, endopeptidase activity, cysteine-type endopeptidase activity, thiol-dependent ubiquitin-specific protease activity, receptor binding, bi…	GO:0000165, GO:0000902, GO:0000904, GO:0001664, GO:0001932, GO:0001933, GO:0002931, GO:0003008, GO:0003824, GO:0004175, GO:0004197, GO:0004843, GO:0005102, GO:0005488, GO:0005515, GO:0005576, GO:0005622, GO:0005623, GO:0005634, GO:0005654, GO:0005737, GO:0005783, GO:0005789, GO:0005829, GO:0005886, GO:0006464, GO:0006468, GO:0006469, GO:0006508, GO:0006511, GO:0006793, GO:0006796, GO:0006810, GO:…	19.5654	-2.63321	4.8e-05	0.001619
ENSG00000164484	TMEM200A	chr6			membrane, integral component of membrane, intrinsic component of membrane, membrane part	GO:0016020, GO:0016021, GO:0031224, GO:0044425	1.58516	-2.63317	0.075719	1
ENSG00000217334	ENSG00000217334	chr6					7.99995	-2.63059	0.000492	0.010358
ENSG00000285188	ENSG00000285188	chr19					0.659159	-2.62516	0.213071	1
ENSG00000224163	ENSG00000224163	chr7					0.529205	-2.62192	0.149428	1
ENSG00000180730	SHISA2	chr13			intracellular, cell, cytoplasm, endoplasmic reticulum, endoplasmic reticulum membrane, multicellular organism development, endomembrane system, membrane, integral component of membrane, intrinsic component of membrane, multicellular organismal process, developmental process, nuclear outer membrane-endoplasmic reticulum membrane network, organelle, membrane-bounded organelle, intracellular organel…	GO:0005622, GO:0005623, GO:0005737, GO:0005783, GO:0005789, GO:0007275, GO:0012505, GO:0016020, GO:0016021, GO:0031224, GO:0032501, GO:0032502, GO:0042175, GO:0043226, GO:0043227, GO:0043229, GO:0043231, GO:0044422, GO:0044424, GO:0044425, GO:0044432, GO:0044444, GO:0044446, GO:0044464, GO:0044699, GO:0044707, GO:0044767, GO:0048856	4.87939	-2.61958	0.011866	0.112132
ENSG00000272459	FAM193B-DT	chr5					1.27991	-2.61911	0.086306	1
ENSG00000159166	LAD1	chr1			structural molecule activity, extracellular region, proteinaceous extracellular matrix, basement membrane, extracellular matrix, vesicle, membrane-bounded vesicle, organelle, membrane-bounded organelle, extracellular organelle, extracellular matrix component, extracellular region part, extracellular exosome, extracellular vesicle	GO:0005198, GO:0005576, GO:0005578, GO:0005604, GO:0031012, GO:0031982, GO:0031988, GO:0043226, GO:0043227, GO:0043230, GO:0044420, GO:0044421, GO:0070062, GO:1903561	8.6805	-2.61149	9.3e-05	0.002781
ENSG00000259091	LINC00517	chr14					1.20528	-2.60949	0.059847	1
ENSG00000163975	MELTF	chr3			transition metal ion transport, cell morphogenesis, cell morphogenesis involved in differentiation, binding, iron ion binding, protein binding, extracellular region, extracellular space, cell, plasma membrane, integral component of plasma membrane, proteolysis, transport, ion transport, cation transport, iron ion transport, cell adhesion, negative regulation of cell adhesion, metabolic process, a…	GO:0000041, GO:0000902, GO:0000904, GO:0005488, GO:0005506, GO:0005515, GO:0005576, GO:0005615, GO:0005623, GO:0005886, GO:0005887, GO:0006508, GO:0006810, GO:0006811, GO:0006812, GO:0006826, GO:0007155, GO:0007162, GO:0008152, GO:0009653, GO:0009893, GO:0009986, GO:0009987, GO:0010467, GO:0010468, GO:0010604, GO:0010628, GO:0010715, GO:0010721, GO:0010755, GO:0010756, GO:0010769, GO:0010771, GO:…	48.7407	-2.6053	0	0
ENSG00000156265	MAP3K7CL	chr21			MAPK cascade, activation of MAPKK activity, regulation of protein phosphorylation, positive regulation of protein phosphorylation, catalytic activity, protein kinase activity, protein serine/threonine kinase activity, receptor signaling protein serine/threonine kinase activity, MAP kinase kinase kinase activity, signal transducer activity, receptor signaling protein activity, binding, protein bin…	GO:0000165, GO:0000186, GO:0001932, GO:0001934, GO:0003824, GO:0004672, GO:0004674, GO:0004702, GO:0004709, GO:0004871, GO:0005057, GO:0005488, GO:0005515, GO:0005622, GO:0005623, GO:0005634, GO:0005737, GO:0005829, GO:0006464, GO:0006468, GO:0006793, GO:0006796, GO:0007154, GO:0007165, GO:0008152, GO:0009893, GO:0009966, GO:0009967, GO:0009987, GO:0010562, GO:0010604, GO:0010646, GO:0010647, GO:…	34.7443	-2.60496	0	0
ENSG00000223820	CFL1P1	chr10					0.958397	-2.60402	0.086906	1
ENSG00000249965	CDC42P4	chr4					0.97492	-2.601	0.120748	1
ENSG00000231970	ENSG00000231970	chr10					0.880815	-2.60054	0.12653	1
ENSG00000273321	ENSG00000273321	chr18					0.590243	-2.59183	0.118807	1
ENSG00000239498	ENSG00000239498	chr2					2.44087	-2.58798	0.040599	1
ENSG00000156687	UNC5D	chr8	Axon guidance	hsa04360	cell morphogenesis, cell morphogenesis involved in differentiation, neuron migration, cell, plasma membrane, apoptotic process, movement of cell or subcellular component, chemotaxis, cell communication, cell adhesion, signal transduction, multicellular organism development, nervous system development, axonogenesis, axon guidance, central nervous system development, cell death, response to externa…	GO:0000902, GO:0000904, GO:0001764, GO:0005623, GO:0005886, GO:0006915, GO:0006928, GO:0006935, GO:0007154, GO:0007155, GO:0007165, GO:0007275, GO:0007399, GO:0007409, GO:0007411, GO:0007417, GO:0008219, GO:0009605, GO:0009653, GO:0009986, GO:0009987, GO:0012501, GO:0016020, GO:0016021, GO:0016043, GO:0016477, GO:0021859, GO:0021953, GO:0022008, GO:0022610, GO:0023052, GO:0030030, GO:0030154, GO:…	0.616733	-2.58796	0.275043	1
ENSG00000179300	RTL3	chrX			nucleic acid binding, binding, zinc ion binding, ion binding, cation binding, metal ion binding, transition metal ion binding, organic cyclic compound binding, heterocyclic compound binding	GO:0003676, GO:0005488, GO:0008270, GO:0043167, GO:0043169, GO:0046872, GO:0046914, GO:0097159, GO:1901363	3.85356	-2.58644	0.0065	0.073595
ENSG00000286009	ENSG00000286009	chrY					2.78129	-2.58643	0.032645	1
ENSG00000272899	ATP6V1FNB	chr7					17.5788	-2.58452	4e-05	0.001401
ENSG00000263675	MIR5581	chr1					0.593722	-2.58378	0.119231	1
ENSG00000236719	OVAAL	chr1					14.8805	-2.57785	0	1.4e-05
ENSG00000196754	S100A2	chr1			ameboidal-type cell migration, binding, calcium ion binding, protein binding, movement of cell or subcellular component, cellular process, epithelial cell migration, cell migration, multicellular organismal process, locomotion, identical protein binding, ion binding, cation binding, endothelial cell migration, single-organism process, single-multicellular organism process, single-organism cellula…	GO:0001667, GO:0005488, GO:0005509, GO:0005515, GO:0006928, GO:0009987, GO:0010631, GO:0016477, GO:0032501, GO:0040011, GO:0042802, GO:0043167, GO:0043169, GO:0043542, GO:0044699, GO:0044707, GO:0044763, GO:0046872, GO:0048870, GO:0051179, GO:0051674, GO:0090130, GO:0090132	1.08917	-2.57648	0.070732	1
ENSG00000171101	SIGLEC17P	chr19					0.78213	-2.57523	0.224818	1
ENSG00000155816	FMN2	chr1	Dorso-ventral axis formation	hsa04320	reproduction, microtubule cytoskeleton organization, nuclear division, cytokinesis, response to hypoxia, developmental process involved in reproduction, actin binding, binding, protein binding, intracellular, cell, nucleus, nucleolus, cytoplasm, endoplasmic reticulum, endoplasmic reticulum membrane, spindle, cytosol, cytoskeleton, plasma membrane, microvillus, cell cortex, transport, apoptotic pr…	GO:0000003, GO:0000226, GO:0000280, GO:0000910, GO:0001666, GO:0003006, GO:0003779, GO:0005488, GO:0005515, GO:0005622, GO:0005623, GO:0005634, GO:0005730, GO:0005737, GO:0005783, GO:0005789, GO:0005819, GO:0005829, GO:0005856, GO:0005886, GO:0005902, GO:0005938, GO:0006810, GO:0006915, GO:0006928, GO:0006950, GO:0006974, GO:0006996, GO:0007010, GO:0007015, GO:0007017, GO:0007018, GO:0007049, GO:…	0.478742	-2.57481	0.360799	1
ENSG00000234705	HMGA1P4	chr9					0.876179	-2.57477	0.138301	1
ENSG00000164604	GPR85	chr7			signal transducer activity, receptor activity, transmembrane signaling receptor activity, G-protein coupled receptor activity, binding, protein binding, intracellular, cell, cytoplasm, endoplasmic reticulum, plasma membrane, cell communication, signal transduction, G-protein coupled receptor signaling pathway, cellular process, endomembrane system, membrane, integral component of membrane, signal…	GO:0004871, GO:0004872, GO:0004888, GO:0004930, GO:0005488, GO:0005515, GO:0005622, GO:0005623, GO:0005737, GO:0005783, GO:0005886, GO:0007154, GO:0007165, GO:0007186, GO:0009987, GO:0012505, GO:0016020, GO:0016021, GO:0023052, GO:0031224, GO:0038023, GO:0043226, GO:0043227, GO:0043229, GO:0043231, GO:0044424, GO:0044425, GO:0044444, GO:0044464, GO:0044699, GO:0044700, GO:0044763, GO:0050789, GO:…	13.8891	-2.57464	1e-05	0.000443
ENSG00000174371	EXO1	chr1	Mismatch repair	hsa03430	reproduction, DNA synthesis involved in DNA repair, strand displacement, cell activation, somatic diversification of immune receptors, somatic recombination of immunoglobulin genes involved in immune response, somatic diversification of immunoglobulins involved in immune response, adaptive immune response, immune effector process, cell activation involved in immune response, lymphocyte activation…	GO:0000003, GO:0000731, GO:0000732, GO:0001775, GO:0002200, GO:0002204, GO:0002208, GO:0002250, GO:0002252, GO:0002263, GO:0002285, GO:0002312, GO:0002366, GO:0002376, GO:0002377, GO:0002381, GO:0002440, GO:0002443, GO:0002449, GO:0002455, GO:0002460, GO:0002520, GO:0002562, GO:0002566, GO:0003676, GO:0003677, GO:0003682, GO:0003824, GO:0004518, GO:0004519, GO:0004520, GO:0004521, GO:0004523, GO:…	2.70546	-2.57043	0.075337	1
ENSG00000186766	FOXI2	chr10			RNA polymerase II transcription factor activity, sequence-specific DNA binding, nucleic acid binding transcription factor activity, nucleic acid binding, DNA binding, transcription factor activity, sequence-specific DNA binding, binding, intracellular, cell, nucleus, nucleobase-containing compound metabolic process, transcription, DNA-templated, regulation of transcription, DNA-templated, regulat…	GO:0000981, GO:0001071, GO:0003676, GO:0003677, GO:0003700, GO:0005488, GO:0005622, GO:0005623, GO:0005634, GO:0006139, GO:0006351, GO:0006355, GO:0006357, GO:0006366, GO:0006725, GO:0006807, GO:0008152, GO:0009058, GO:0009059, GO:0009889, GO:0009987, GO:0010467, GO:0010468, GO:0010556, GO:0016070, GO:0018130, GO:0019219, GO:0019222, GO:0019438, GO:0031323, GO:0031326, GO:0032774, GO:0034641, GO:…	2.58489	-2.56934	0.031254	1
ENSG00000259066	ENSG00000259066	chr14					0.644109	-2.56747	0.179632	1
ENSG00000246363	LINC02458	chr12					0.562719	-2.56318	0.206392	1
ENSG00000168505	GBX2	chr2			cell morphogenesis, cell morphogenesis involved in differentiation, regulatory region DNA binding, transcription regulatory region sequence-specific DNA binding, RNA polymerase II regulatory region sequence-specific DNA binding, RNA polymerase II core promoter sequence-specific DNA binding, transcription factor activity, protein binding, transcription factor activity, transcription factor binding…	GO:0000902, GO:0000904, GO:0000975, GO:0000976, GO:0000977, GO:0000979, GO:0000988, GO:0000989, GO:0001012, GO:0001046, GO:0001047, GO:0001067, GO:0001071, GO:0001076, GO:0001190, GO:0001191, GO:0001525, GO:0001568, GO:0001569, GO:0001667, GO:0001755, GO:0001763, GO:0001944, GO:0002009, GO:0003002, GO:0003676, GO:0003677, GO:0003690, GO:0003700, GO:0005488, GO:0005622, GO:0005623, GO:0005634, GO:…	1.12377	-2.56266	0.12232	1
ENSG00000248869	LINC02511	chr4					2.00625	-2.56188	0.105539	1
ENSG00000181322	NME9	chr3			catalytic activity, nucleoside diphosphate kinase activity, intracellular, cell, cytoplasm, cytoskeleton, nucleobase-containing compound metabolic process, purine nucleotide metabolic process, purine nucleotide biosynthetic process, nucleoside diphosphate phosphorylation, GTP biosynthetic process, pyrimidine nucleoside metabolic process, pyrimidine nucleotide metabolic process, pyrimidine nucleot…	GO:0003824, GO:0004550, GO:0005622, GO:0005623, GO:0005737, GO:0005856, GO:0006139, GO:0006163, GO:0006164, GO:0006165, GO:0006183, GO:0006213, GO:0006220, GO:0006221, GO:0006228, GO:0006241, GO:0006725, GO:0006753, GO:0006793, GO:0006796, GO:0006807, GO:0008152, GO:0009058, GO:0009116, GO:0009117, GO:0009119, GO:0009132, GO:0009141, GO:0009142, GO:0009144, GO:0009145, GO:0009147, GO:0009148, GO:…	0.615207	-2.55794	0.208123	1
ENSG00000215007	DNAJA1P3	chrX					0.989033	-2.55775	0.090971	1
ENSG00000261292	ENSG00000261292	chr3					1.17643	-2.55756	0.07888	1
ENSG00000188089	PLA2G4E	chr15	Metabolic pathways, MAPK signaling pathway, Ras signaling pathway, Oxytocin signaling pathway, Phospholipase D signaling pathway, Fc epsilon RI signaling pathway, Fc gamma R-mediated phagocytosis, Inflammatory mediator regulation of TRP channels, Vascular smooth muscle contraction, Platelet activation, Glutamatergic synapse, GnRH signaling pathway, Ovarian steroidogenesis, VEGF signaling pathway,…	hsa01100, hsa04010, hsa04014, hsa04921, hsa04072, hsa04664, hsa04666, hsa04750, hsa04270, hsa04611, hsa04724, hsa04912, hsa04913, hsa04370, hsa04726, hsa04730, hsa05231, hsa00564, hsa00590, hsa00591, hsa00565, hsa00592	lytic vacuole, catalytic activity, phospholipase activity, lysophospholipase activity, phospholipase A2 activity, binding, intracellular, cell, cytoplasm, lysosome, lysosomal membrane, vacuole, vacuolar membrane, cytosol, cellular modified amino acid metabolic process, lipid metabolic process, phospholipid metabolic process, glycerophospholipid metabolic process, phosphatidylserine metabolic proc…	GO:0000323, GO:0003824, GO:0004620, GO:0004622, GO:0004623, GO:0005488, GO:0005622, GO:0005623, GO:0005737, GO:0005764, GO:0005765, GO:0005773, GO:0005774, GO:0005829, GO:0006575, GO:0006629, GO:0006644, GO:0006650, GO:0006658, GO:0006793, GO:0006796, GO:0006807, GO:0008152, GO:0008970, GO:0009056, GO:0009395, GO:0009987, GO:0016020, GO:0016042, GO:0016298, GO:0016787, GO:0016788, GO:0019637, GO:…	1.28852	-2.55642	0.129147	1
ENSG00000214510	SPINK13	chr5			reproduction, acrosomal vesicle, enzyme inhibitor activity, endopeptidase inhibitor activity, serine-type endopeptidase inhibitor activity, extracellular region, extracellular space, intracellular, cell, cytoplasm, proteolysis, single fertilization, acrosome reaction, metabolic process, fertilization, negative regulation of metabolic process, cellular process, negative regulation of peptidase act…	GO:0000003, GO:0001669, GO:0004857, GO:0004866, GO:0004867, GO:0005576, GO:0005615, GO:0005622, GO:0005623, GO:0005737, GO:0006508, GO:0007338, GO:0007340, GO:0008152, GO:0009566, GO:0009892, GO:0009987, GO:0010466, GO:0010605, GO:0010951, GO:0012505, GO:0016023, GO:0019222, GO:0019538, GO:0019953, GO:0022414, GO:0030141, GO:0030162, GO:0030234, GO:0030414, GO:0031323, GO:0031324, GO:0031410, GO:…	0.88465	-2.55563	0.094601	1
ENSG00000165023	DIRAS2	chr9			nucleotide binding, nucleoside binding, purine nucleoside binding, binding, GTP binding, intracellular, cell, plasma membrane, cell communication, signal transduction, small GTPase mediated signal transduction, cellular process, membrane, purine nucleotide binding, guanyl nucleotide binding, signaling, ribonucleoside binding, purine ribonucleoside binding, ribonucleotide binding, purine ribonucle…	GO:0000166, GO:0001882, GO:0001883, GO:0005488, GO:0005525, GO:0005622, GO:0005623, GO:0005886, GO:0007154, GO:0007165, GO:0007264, GO:0009987, GO:0016020, GO:0017076, GO:0019001, GO:0023052, GO:0032549, GO:0032550, GO:0032553, GO:0032555, GO:0032561, GO:0035556, GO:0035639, GO:0036094, GO:0044464, GO:0044699, GO:0044700, GO:0044763, GO:0050789, GO:0050794, GO:0050896, GO:0051716, GO:0065007, GO:…	0.490067	-2.54804	0.284209	1
ENSG00000267461	ENSG00000267461	chr17					0.986254	-2.546	0.163963	1
ENSG00000279702	ENSG00000279702	chr13					1.60771	-2.54464	0.07692	1
ENSG00000242029	ENSG00000242029	chr3					0.635668	-2.54089	0.124873	1
ENSG00000250320	EDIL3-DT	chr5					8.55998	-2.53752	0.000215	0.005426
ENSG00000139537	CCDC65	chr12					1.0737	-2.53608	0.061715	1
ENSG00000106772	PRUNE2	chr9			catalytic activity, binding, intracellular, cell, cytoplasm, apoptotic process, cell death, cellular process, programmed cell death, pyrophosphatase activity, hydrolase activity, hydrolase activity, acting on acid anhydrides, hydrolase activity, acting on acid anhydrides, in phosphorus-containing anhydrides, ion binding, cation binding, intracellular part, cell part, single-organism process, sing…	GO:0003824, GO:0005488, GO:0005622, GO:0005623, GO:0005737, GO:0006915, GO:0008219, GO:0009987, GO:0012501, GO:0016462, GO:0016787, GO:0016817, GO:0016818, GO:0043167, GO:0043169, GO:0044424, GO:0044464, GO:0044699, GO:0044763, GO:0046872	47.4186	-2.53579	0.002755	0.038765
ENSG00000253837	ENSG00000253837	chr8					2.51956	-2.53436	0.021385	1
ENSG00000264204	AGAP7P	chr10					1.20853	-2.53037	0.145371	1
ENSG00000222266	RNU6-757P	chr5					0.502058	-2.5281	0.162023	1
ENSG00000253653	ENSG00000253653	chr5					0.613409	-2.52683	0.22599	1
ENSG00000257221	ENSG00000257221	chr12					1.58814	-2.52337	0.098219	1
ENSG00000223764	LINC02593	chr1					1.76035	-2.52292	0.075833	1
ENSG00000206561	COLQ	chr3			regulation of neurotransmitter levels, acetylcholine catabolic process in synaptic cleft, postsynaptic membrane organization, binding, protein binding, extracellular region, proteinaceous extracellular matrix, collagen trimer, basement membrane, basal lamina, extracellular space, cell, plasma membrane, acetylcholine catabolic process, nitrogen compound metabolic process, cell communication, cell-…	GO:0001505, GO:0001507, GO:0001941, GO:0005488, GO:0005515, GO:0005576, GO:0005578, GO:0005581, GO:0005604, GO:0005605, GO:0005615, GO:0005623, GO:0005886, GO:0006581, GO:0006807, GO:0007154, GO:0007267, GO:0007268, GO:0007271, GO:0007275, GO:0007399, GO:0007416, GO:0007528, GO:0008104, GO:0008105, GO:0008152, GO:0008291, GO:0008582, GO:0009056, GO:0009987, GO:0016020, GO:0016043, GO:0022607, GO:…	47.7075	-2.52192	0	3e-06
ENSG00000140279	DUOX2	chr15	Thyroid hormone synthesis	hsa04918	reproduction, ossification, catalytic activity, peroxidase activity, binding, calcium ion binding, extracellular region, cell, plasma membrane, cellular modified amino acid metabolic process, thyroid hormone generation, cellular aromatic compound metabolic process, nitrogen compound metabolic process, response to stress, response to oxidative stress, cell communication, signal transduction, cell …	GO:0000003, GO:0001503, GO:0003824, GO:0004601, GO:0005488, GO:0005509, GO:0005576, GO:0005623, GO:0005886, GO:0006575, GO:0006590, GO:0006725, GO:0006807, GO:0006950, GO:0006979, GO:0007154, GO:0007165, GO:0007166, GO:0007275, GO:0007399, GO:0007417, GO:0007420, GO:0007423, GO:0008152, GO:0009056, GO:0009058, GO:0009566, GO:0009605, GO:0009607, GO:0009615, GO:0009636, GO:0009653, GO:0009719, GO:…	6.58296	-2.51971	0.001696	0.027224
ENSG00000165807	PPP1R36	chr14			enzyme inhibitor activity, protein phosphatase inhibitor activity, binding, protein binding, phosphorus metabolic process, phosphate-containing compound metabolic process, metabolic process, negative regulation of metabolic process, cellular process, negative regulation of phosphorus metabolic process, regulation of phosphatase activity, negative regulation of phosphatase activity, dephosphorylat…	GO:0004857, GO:0004864, GO:0005488, GO:0005515, GO:0006793, GO:0006796, GO:0008152, GO:0009892, GO:0009987, GO:0010563, GO:0010921, GO:0010923, GO:0016311, GO:0019208, GO:0019212, GO:0019220, GO:0019222, GO:0019888, GO:0019899, GO:0019902, GO:0030234, GO:0031323, GO:0031324, GO:0035303, GO:0035305, GO:0043086, GO:0044092, GO:0044237, GO:0045936, GO:0048519, GO:0048523, GO:0050789, GO:0050790, GO:…	3.53156	-2.51756	0.032387	0.217104
ENSG00000232684	ATP11A-AS1	chr13					0.620191	-2.51642	0.162987	1
ENSG00000236360	RRAS2P1	chr1					3.74074	-2.51544	0.004096	0.052646
ENSG00000260441	ENSG00000260441	chr16					1.36002	-2.50773	0.071013	1
ENSG00000206723	RNU6-1056P	chrX					0.745456	-2.50692	0.178487	1
ENSG00000164949	GEM	chr8			nucleotide binding, mitotic cell cycle, nuclear division, magnesium ion binding, nucleoside binding, purine nucleoside binding, immune system process, catalytic activity, GTPase activity, binding, protein binding, calmodulin binding, GTP binding, intracellular, cell, nucleus, spindle, cytoskeleton, plasma membrane, immune response, organelle organization, cell cycle, chromosome segregation, mitot…	GO:0000166, GO:0000278, GO:0000280, GO:0000287, GO:0001882, GO:0001883, GO:0002376, GO:0003824, GO:0003924, GO:0005488, GO:0005515, GO:0005516, GO:0005525, GO:0005622, GO:0005623, GO:0005634, GO:0005819, GO:0005856, GO:0005886, GO:0006955, GO:0006996, GO:0007049, GO:0007059, GO:0007067, GO:0007154, GO:0007165, GO:0007166, GO:0007264, GO:0009898, GO:0009987, GO:0015630, GO:0016020, GO:0016043, GO:…	81.6518	-2.49788	3e-06	0.000171
ENSG00000213188	YBX1P4	chr7					1.13255	-2.49623	0.09272	1
ENSG00000272434	ENSG00000272434	chr3					0.658276	-2.49436	0.222354	1
ENSG00000236559	BCL2L1-AS1	chr20					0.710417	-2.4941	0.224492	1
ENSG00000234883	MIR155HG	chr21					1.08942	-2.49247	0.099223	1
ENSG00000259687	LINC01220	chr14					3.89595	-2.49117	0.003697	0.048418
ENSG00000080031	PTPRH	chr19					10.8706	-2.49113	7.3e-05	0.002304
ENSG00000131951	LRRC9	chr14					1.98806	-2.49031	0.037746	1
ENSG00000262769	ENSG00000262769	chr17					0.516444	-2.49019	0.221147	1
ENSG00000125531	FNDC11	chr20			binding, protein binding, extracellular region, vesicle, membrane-bounded vesicle, organelle, membrane-bounded organelle, extracellular organelle, extracellular region part, extracellular exosome, extracellular vesicle	GO:0005488, GO:0005515, GO:0005576, GO:0031982, GO:0031988, GO:0043226, GO:0043227, GO:0043230, GO:0044421, GO:0070062, GO:1903561	0.680331	-2.48894	0.389632	1
ENSG00000286553	ENSG00000286553	chr6					1.08552	-2.48731	0.084283	1
ENSG00000173930	SLCO4C1	chr5			reproduction, transporter activity, extracellular region, cell, plasma membrane, integral component of plasma membrane, transport, ion transport, anion transport, multicellular organism development, gamete generation, spermatogenesis, anion transmembrane transporter activity, organic anion transmembrane transporter activity, cellular process, ion transmembrane transporter activity, secondary acti…	GO:0000003, GO:0005215, GO:0005576, GO:0005623, GO:0005886, GO:0005887, GO:0006810, GO:0006811, GO:0006820, GO:0007275, GO:0007276, GO:0007283, GO:0008509, GO:0008514, GO:0009987, GO:0015075, GO:0015291, GO:0015347, GO:0015711, GO:0016020, GO:0016021, GO:0016323, GO:0019953, GO:0022414, GO:0022804, GO:0022857, GO:0022891, GO:0022892, GO:0030154, GO:0031224, GO:0031226, GO:0031982, GO:0031988, GO:…	2.6958	-2.4871	0.050703	1
ENSG00000122176	FMOD	chr1			lytic vacuole, cell morphogenesis, cell morphogenesis involved in differentiation, binding, glycosaminoglycan binding, extracellular region, proteinaceous extracellular matrix, extracellular space, intracellular, cell, cytoplasm, lysosome, vacuole, vacuolar lumen, Golgi apparatus, Golgi lumen, aminoglycan metabolic process, aminoglycan biosynthetic process, glycosaminoglycan biosynthetic process,…	GO:0000323, GO:0000902, GO:0000904, GO:0005488, GO:0005539, GO:0005576, GO:0005578, GO:0005615, GO:0005622, GO:0005623, GO:0005737, GO:0005764, GO:0005773, GO:0005775, GO:0005794, GO:0005796, GO:0006022, GO:0006023, GO:0006024, GO:0006026, GO:0006027, GO:0006461, GO:0006790, GO:0006807, GO:0007154, GO:0007165, GO:0007166, GO:0007167, GO:0007178, GO:0007179, GO:0007181, GO:0007275, GO:0007399, GO:…	57.1347	-2.484	7.6e-05	0.002387
ENSG00000106302	HYAL4	chr7	Metabolic pathways, Glycosaminoglycan degradation	hsa01100, hsa00531	catalytic activity, hyalurononglucosaminidase activity, hydrolase activity, hydrolyzing O-glycosyl compounds, cell, carbohydrate metabolic process, aminoglycan metabolic process, aminoglycan catabolic process, glycosaminoglycan catabolic process, proteoglycan metabolic process, sulfur compound metabolic process, nitrogen compound metabolic process, metabolic process, catabolic process, macromolec…	GO:0003824, GO:0004415, GO:0004553, GO:0005623, GO:0005975, GO:0006022, GO:0006026, GO:0006027, GO:0006029, GO:0006790, GO:0006807, GO:0008152, GO:0009056, GO:0009057, GO:0009100, GO:0009986, GO:0009987, GO:0015929, GO:0016020, GO:0016021, GO:0016787, GO:0016798, GO:0030203, GO:0030204, GO:0030207, GO:0031224, GO:0043170, GO:0044237, GO:0044238, GO:0044248, GO:0044260, GO:0044273, GO:0044425, GO:…	6.69513	-2.4816	0.000979	0.017967
ENSG00000254678	ENSG00000254678	chr11					0.429444	-2.48045	0.39314	1
ENSG00000173627	APOBEC4	chr1			catalytic activity, binding, nucleobase-containing compound metabolic process, RNA processing, mRNA processing, cellular aromatic compound metabolic process, nitrogen compound metabolic process, metabolic process, zinc ion binding, cellular process, gene expression, RNA metabolic process, mRNA metabolic process, hydrolase activity, hydrolase activity, acting on carbon-nitrogen (but not peptide) b…	GO:0003824, GO:0005488, GO:0006139, GO:0006396, GO:0006397, GO:0006725, GO:0006807, GO:0008152, GO:0008270, GO:0009987, GO:0010467, GO:0016070, GO:0016071, GO:0016787, GO:0016810, GO:0016814, GO:0034641, GO:0043167, GO:0043169, GO:0043170, GO:0044237, GO:0044238, GO:0044260, GO:0046483, GO:0046872, GO:0046914, GO:0071704, GO:0090304, GO:1901360	1.11701	-2.479	0.089404	1
ENSG00000232021	LEF1-AS1	chr4					0.434691	-2.47859	0.306161	1
ENSG00000259039	ENSG00000259039	chr14					2.22416	-2.47834	0.04703	1
ENSG00000267541	MTCO2P2	chr18					0.75864	-2.47801	0.153489	1
ENSG00000006327	TNFRSF12A	chr16	Cytokine-cytokine receptor interaction	hsa04060	cell morphogenesis, cell morphogenesis involved in differentiation, angiogenesis, regulation of cell growth, blood vessel development, ruffle, vasculature development, binding, protein binding, cell, plasma membrane, apoptotic process, movement of cell or subcellular component, substrate-dependent cell migration, substrate-dependent cell migration, cell attachment to substrate, response to stress…	GO:0000902, GO:0000904, GO:0001525, GO:0001558, GO:0001568, GO:0001726, GO:0001944, GO:0005488, GO:0005515, GO:0005623, GO:0005886, GO:0006915, GO:0006928, GO:0006929, GO:0006931, GO:0006950, GO:0007154, GO:0007155, GO:0007165, GO:0007166, GO:0007275, GO:0007399, GO:0007409, GO:0008219, GO:0008361, GO:0009611, GO:0009653, GO:0009966, GO:0009967, GO:0009986, GO:0009987, GO:0010033, GO:0010646, GO:…	114.486	-2.47773	0	0
ENSG00000142149	HUNK	chr21			nucleotide binding, nucleoside binding, purine nucleoside binding, catalytic activity, protein kinase activity, protein serine/threonine kinase activity, binding, ATP binding, intracellular, cell, nucleus, cytoplasm, cellular protein modification process, protein phosphorylation, phosphorus metabolic process, phosphate-containing compound metabolic process, cell communication, signal transduction…	GO:0000166, GO:0001882, GO:0001883, GO:0003824, GO:0004672, GO:0004674, GO:0005488, GO:0005524, GO:0005622, GO:0005623, GO:0005634, GO:0005737, GO:0006464, GO:0006468, GO:0006793, GO:0006796, GO:0007154, GO:0007165, GO:0007275, GO:0008152, GO:0009987, GO:0016301, GO:0016310, GO:0016740, GO:0016772, GO:0016773, GO:0017076, GO:0019538, GO:0023052, GO:0030554, GO:0032501, GO:0032502, GO:0032549, GO:…	2.47458	-2.4777	0.079698	1
ENSG00000255571	MIR9-3HG	chr15					5.60437	-2.47752	0.004422	0.056002
ENSG00000236811	GAPDHP2	chr20					0.52309	-2.47698	0.303304	1
ENSG00000223324	RN7SKP273	chr11					1.02962	-2.47697	0.110538	1
ENSG00000258450	ENSG00000258450	chr14					0.883656	-2.47642	0.169167	1
ENSG00000251576	LINC01267	chr3					0.424536	-2.47473	0.298331	1
ENSG00000284138	ATP6V0CP4	chr1					0.694495	-2.47411	0.238239	1
ENSG00000135406	PRPH	chr12	Amyotrophic lateral sclerosis (ALS)	hsa05014	structural molecule activity, binding, protein binding, extracellular region, intracellular, cell, cytoskeleton, intermediate filament, organelle organization, cytoskeleton organization, cellular process, membrane, cellular component organization, vesicle, membrane-bounded vesicle, organelle, membrane-bounded organelle, non-membrane-bounded organelle, intracellular organelle, extracellular organe…	GO:0005198, GO:0005488, GO:0005515, GO:0005576, GO:0005622, GO:0005623, GO:0005856, GO:0005882, GO:0006996, GO:0007010, GO:0009987, GO:0016020, GO:0016043, GO:0031982, GO:0031988, GO:0043226, GO:0043227, GO:0043228, GO:0043229, GO:0043230, GO:0043232, GO:0044421, GO:0044422, GO:0044424, GO:0044430, GO:0044446, GO:0044464, GO:0044699, GO:0044763, GO:0045098, GO:0045103, GO:0045104, GO:0045111, GO:…	1.03889	-2.47385	0.117949	1
ENSG00000229999	SGSM3-AS1	chr22					0.485223	-2.47242	0.393055	1
ENSG00000235770	LINC00607	chr2					2.85044	-2.46736	0.023096	0.175245
ENSG00000258181	ENSG00000258181	chr12					1.11904	-2.46697	0.11369	1
ENSG00000204588	LINC01123	chr2					1.05828	-2.46289	0.110006	1
ENSG00000227051	C14orf132	chr14					87.2014	-2.4622	0	0
ENSG00000172738	TMEM217	chr6			membrane, integral component of membrane, intrinsic component of membrane, membrane part	GO:0016020, GO:0016021, GO:0031224, GO:0044425	1.10994	-2.4596	0.130062	1
ENSG00000241081	RPL22P2	chr14					1.17783	-2.45929	0.087752	1
ENSG00000267115	ENSG00000267115	chr19					0.612424	-2.45287	0.187962	1
ENSG00000277288	LINC02881	chr10					1.85319	-2.45266	0.08106	1
ENSG00000108309	RUNDC3A	chr17			receptor binding, binding, protein binding, intracellular, cell, cytoplasm, cytosol, plasma membrane, nucleobase-containing compound metabolic process, regulation of nucleotide metabolic process, purine nucleotide metabolic process, purine nucleotide biosynthetic process, cGMP biosynthetic process, cellular aromatic compound metabolic process, nucleoside phosphate metabolic process, phosphorus me…	GO:0005102, GO:0005488, GO:0005515, GO:0005622, GO:0005623, GO:0005737, GO:0005829, GO:0005886, GO:0006139, GO:0006140, GO:0006163, GO:0006164, GO:0006182, GO:0006725, GO:0006753, GO:0006793, GO:0006796, GO:0006807, GO:0007154, GO:0007165, GO:0007264, GO:0008047, GO:0008152, GO:0009058, GO:0009117, GO:0009150, GO:0009152, GO:0009165, GO:0009187, GO:0009190, GO:0009259, GO:0009260, GO:0009889, GO:…	3.48498	-2.44929	0.00877	0.090942
ENSG00000259238	ENSG00000259238	chr15					0.386635	-2.44811	0.505181	1
ENSG00000181773	GPR3	chr1			reproduction, nuclear division, signal transducer activity, receptor activity, transmembrane signaling receptor activity, G-protein coupled receptor activity, binding, protein binding, cell, plasma membrane, integral component of plasma membrane, organelle organization, cell cycle, meiotic nuclear division, cell communication, signal transduction, G-protein coupled receptor signaling pathway, G-p…	GO:0000003, GO:0000280, GO:0004871, GO:0004872, GO:0004888, GO:0004930, GO:0005488, GO:0005515, GO:0005623, GO:0005886, GO:0005887, GO:0006996, GO:0007049, GO:0007126, GO:0007154, GO:0007165, GO:0007186, GO:0007187, GO:0007188, GO:0007189, GO:0009987, GO:0010564, GO:0016020, GO:0016021, GO:0016043, GO:0022402, GO:0022414, GO:0023052, GO:0031224, GO:0031226, GO:0033043, GO:0038023, GO:0040020, GO:…	1.34883	-2.44643	0.119231	1
ENSG00000264343	NOTCH2NLA	chr1			binding, calcium ion binding, protein binding, extracellular region, intracellular, cell, cytoplasm, cell communication, signal transduction, cell surface receptor signaling pathway, Notch signaling pathway, multicellular organism development, cellular process, signaling, cell differentiation, multicellular organismal process, developmental process, ion binding, cation binding, intracellular part…	GO:0005488, GO:0005509, GO:0005515, GO:0005576, GO:0005622, GO:0005623, GO:0005737, GO:0007154, GO:0007165, GO:0007166, GO:0007219, GO:0007275, GO:0009987, GO:0023052, GO:0030154, GO:0032501, GO:0032502, GO:0043167, GO:0043169, GO:0044424, GO:0044464, GO:0044699, GO:0044700, GO:0044707, GO:0044763, GO:0044767, GO:0046872, GO:0048856, GO:0048869, GO:0050789, GO:0050794, GO:0050896, GO:0051716, GO:…	1.08036	-2.44586	0.240108	1
ENSG00000233746	LINC00656	chr20					0.505001	-2.44556	0.311515	1
ENSG00000288007	ENSG00000288007	chr1					0.710176	-2.4453	0.190025	1
ENSG00000103832	GOLGA8UP	chr15					1.41497	-2.44062	0.075192	1
ENSG00000254530	LINC02755	chr11					1.6327	-2.43966	0.110362	1
ENSG00000282924	ENSG00000282924	chr16					0.929655	-2.43784	0.114767	1
ENSG00000286292	ENSG00000286292	chr4					0.980431	-2.43538	0.116273	1
ENSG00000264490	ENSG00000264490	chr20					16.6522	-2.43514	0.000173	0.004517
ENSG00000274270	ENSG00000274270	chr13					2.93248	-2.43053	0.016534	0.140282
ENSG00000287858	ENSG00000287858	chr2					0.434571	-2.42858	0.320016	1
ENSG00000179772	FOXS1	chr20			RNA polymerase II transcription factor activity, sequence-specific DNA binding, nucleic acid binding transcription factor activity, blood vessel development, vasculature development, system process, nucleic acid binding, DNA binding, transcription factor activity, sequence-specific DNA binding, binding, intracellular, cell, nucleus, nucleobase-containing compound metabolic process, transcription,…	GO:0000981, GO:0001071, GO:0001568, GO:0001944, GO:0003008, GO:0003676, GO:0003677, GO:0003700, GO:0005488, GO:0005622, GO:0005623, GO:0005634, GO:0006139, GO:0006351, GO:0006355, GO:0006357, GO:0006366, GO:0006725, GO:0006807, GO:0007275, GO:0008152, GO:0009058, GO:0009059, GO:0009889, GO:0009890, GO:0009892, GO:0009987, GO:0010467, GO:0010468, GO:0010556, GO:0010558, GO:0010605, GO:0010629, GO:…	3.15357	-2.42776	0.025261	0.185958
ENSG00000260281	ITFG1-AS1	chr16					0.478984	-2.42746	0.242466	1
ENSG00000225357	RPF2P1	chr20					0.501739	-2.4274	0.246096	1
ENSG00000221946	FXYD7	chr19			system process, circulatory system process, heart process, transporter activity, ion channel activity, binding, protein binding, cell, plasma membrane, transport, ion transport, blood circulation, regulation of heart contraction, ion transmembrane transporter activity, channel activity, membrane, integral component of membrane, enzyme binding, passive transmembrane transporter activity, substrate…	GO:0003008, GO:0003013, GO:0003015, GO:0005215, GO:0005216, GO:0005488, GO:0005515, GO:0005623, GO:0005886, GO:0006810, GO:0006811, GO:0008015, GO:0008016, GO:0015075, GO:0015267, GO:0016020, GO:0016021, GO:0019899, GO:0022803, GO:0022838, GO:0022857, GO:0022891, GO:0022892, GO:0023051, GO:0023052, GO:0031224, GO:0032501, GO:0032879, GO:0034220, GO:0035637, GO:0043269, GO:0044057, GO:0044425, GO:…	0.986954	-2.42356	0.196151	1
ENSG00000248290	TNXA	chr6					0.424416	-2.42304	0.323501	1
ENSG00000198838	RYR3	chr15	Calcium signaling pathway, Oxytocin signaling pathway, Alzheimer's disease, Circadian entrainment, Salivary secretion	hsa04020, hsa04921, hsa05010, hsa04713, hsa04970	system process, circulatory system process, heart process, signal transducer activity, receptor activity, transmembrane signaling receptor activity, transporter activity, ion channel activity, intracellular ligand-gated ion channel activity, ryanodine-sensitive calcium-release channel activity, cation channel activity, calcium channel activity, binding, calcium ion binding, protein binding, calmo…	GO:0003008, GO:0003013, GO:0003015, GO:0004871, GO:0004872, GO:0004888, GO:0005215, GO:0005216, GO:0005217, GO:0005219, GO:0005261, GO:0005262, GO:0005488, GO:0005509, GO:0005515, GO:0005516, GO:0005622, GO:0005623, GO:0005737, GO:0005783, GO:0005789, GO:0006461, GO:0006810, GO:0006811, GO:0006812, GO:0006816, GO:0006873, GO:0006874, GO:0006875, GO:0007204, GO:0008015, GO:0008016, GO:0008324, GO:…	10.66	-2.42242	0.000646	0.012982
ENSG00000128045	RASL11B	chr4			nucleotide binding, nucleoside binding, purine nucleoside binding, receptor binding, cytokine receptor binding, transforming growth factor beta receptor binding, binding, protein binding, GTP binding, intracellular, cell, cell communication, signal transduction, cell surface receptor signaling pathway, enzyme linked receptor protein signaling pathway, transmembrane receptor protein serine/threoni…	GO:0000166, GO:0001882, GO:0001883, GO:0005102, GO:0005126, GO:0005160, GO:0005488, GO:0005515, GO:0005525, GO:0005622, GO:0005623, GO:0007154, GO:0007165, GO:0007166, GO:0007167, GO:0007178, GO:0007179, GO:0007264, GO:0009719, GO:0009966, GO:0009968, GO:0009987, GO:0010033, GO:0010646, GO:0010648, GO:0016020, GO:0017015, GO:0017076, GO:0019001, GO:0023051, GO:0023052, GO:0023057, GO:0030512, GO:…	4.21485	-2.42047	0.009641	0.096432
ENSG00000175820	CCDC168	chr13					93.2543	-2.4187	0	0
ENSG00000255850	RXYLT1-AS1	chr12					0.844215	-2.41366	0.11748	1
ENSG00000182580	EPHB3	chr3	Axon guidance	hsa04360	nucleotide binding, cell morphogenesis, cell morphogenesis involved in differentiation, angiogenesis, blood vessel development, urogenital system development, nucleoside binding, purine nucleoside binding, vasculature development, immune system process, immune system development, catalytic activity, protein kinase activity, protein tyrosine kinase activity, transmembrane receptor protein tyrosine…	GO:0000166, GO:0000902, GO:0000904, GO:0001525, GO:0001568, GO:0001655, GO:0001882, GO:0001883, GO:0001944, GO:0002376, GO:0002520, GO:0003824, GO:0004672, GO:0004713, GO:0004714, GO:0004871, GO:0004872, GO:0004888, GO:0005003, GO:0005488, GO:0005524, GO:0005576, GO:0005622, GO:0005623, GO:0005737, GO:0005829, GO:0005886, GO:0005887, GO:0006464, GO:0006468, GO:0006793, GO:0006796, GO:0006928, GO:…	3.78603	-2.41353	0.020991	0.164385
ENSG00000253739	RNU6-323P	chr8					0.509622	-2.41346	0.249848	1
ENSG00000261215	ENSG00000261215	chr9					0.97849	-2.41284	0.100039	1
ENSG00000231638	LUARIS	chr7					1.84435	-2.41061	0.052975	1
ENSG00000143125	PROK1	chr1			MAPK cascade, activation of MAPK activity, angiogenesis, blood vessel development, G-protein coupled receptor binding, regulation of protein phosphorylation, positive regulation of protein phosphorylation, vasculature development, receptor binding, binding, protein binding, extracellular region, cellular protein modification process, protein phosphorylation, phosphorus metabolic process, phosphat…	GO:0000165, GO:0000187, GO:0001525, GO:0001568, GO:0001664, GO:0001932, GO:0001934, GO:0001944, GO:0005102, GO:0005488, GO:0005515, GO:0005576, GO:0006464, GO:0006468, GO:0006793, GO:0006796, GO:0007154, GO:0007165, GO:0007275, GO:0007623, GO:0008083, GO:0008152, GO:0008283, GO:0008284, GO:0009653, GO:0009893, GO:0009966, GO:0009967, GO:0009987, GO:0010562, GO:0010604, GO:0010646, GO:0010647, GO:…	1.01338	-2.40519	0.201029	1
ENSG00000258651	SEC23A-AS1	chr14					0.714565	-2.40446	0.25442	1
ENSG00000234535	ENSG00000234535	chr13					0.758028	-2.40292	0.16365	1
ENSG00000122641	INHBA	chr7	Signaling pathways regulating pluripotency of stem cells, Cytokine-cytokine receptor interaction, TGF-beta signaling pathway	hsa04550, hsa04060, hsa04350	reproduction, G1/S transition of mitotic cell cycle, MAPK cascade, mitotic cell cycle, ovarian follicle development, luteinization, regulation of cell growth, eye development, formation of primary germ layer, endoderm formation, mesoderm formation, cell activation, cytokine production, regulation of cytokine production, negative regulation of cytokine production, regulation of protein phosphoryla…	GO:0000003, GO:0000082, GO:0000165, GO:0000278, GO:0001541, GO:0001553, GO:0001558, GO:0001654, GO:0001704, GO:0001706, GO:0001707, GO:0001775, GO:0001816, GO:0001817, GO:0001818, GO:0001932, GO:0001934, GO:0001942, GO:0002244, GO:0002262, GO:0002376, GO:0002520, GO:0002521, GO:0002573, GO:0002682, GO:0002683, GO:0002684, GO:0002694, GO:0002695, GO:0002761, GO:0002762, GO:0003006, GO:0003008, GO:…	60.3084	-2.40077	0	1.2e-05
ENSG00000236451	ENSG00000236451	chr2					7.167	-2.40061	0.012058	0.113269
ENSG00000111729	CLEC4A	chr12			activation of innate immune response, innate immune response activating cell surface receptor signaling pathway, stimulatory C-type lectin receptor signaling pathway, adaptive immune response, activation of immune response, immune system process, immune response-activating cell surface receptor signaling pathway, regulation of immune system process, positive regulation of immune system process, i…	GO:0002218, GO:0002220, GO:0002223, GO:0002250, GO:0002253, GO:0002376, GO:0002429, GO:0002682, GO:0002684, GO:0002757, GO:0002758, GO:0002764, GO:0002768, GO:0004871, GO:0004872, GO:0004888, GO:0005488, GO:0005623, GO:0005886, GO:0005887, GO:0006950, GO:0006952, GO:0006955, GO:0007154, GO:0007155, GO:0007165, GO:0007166, GO:0009987, GO:0016020, GO:0016021, GO:0022610, GO:0023052, GO:0030246, GO:…	0.695233	-2.39653	0.245421	1
ENSG00000284791	SMIM41	chr12					1.30024	-2.39569	0.096799	1
ENSG00000122012	SV2C	chr5	ECM-receptor interaction	hsa04512	transporter activity, intracellular, cell, cytoplasm, plasma membrane, transport, neurotransmitter transport, synaptic vesicle, endomembrane system, vesicle membrane, membrane, integral component of membrane, cytoplasmic, membrane-bounded vesicle, transmembrane transporter activity, cell junction, transport vesicle, transport vesicle membrane, cytoplasmic vesicle membrane, synaptic vesicle membra…	GO:0005215, GO:0005622, GO:0005623, GO:0005737, GO:0005886, GO:0006810, GO:0006836, GO:0008021, GO:0012505, GO:0012506, GO:0016020, GO:0016021, GO:0016023, GO:0022857, GO:0030054, GO:0030133, GO:0030658, GO:0030659, GO:0030672, GO:0031090, GO:0031224, GO:0031410, GO:0031982, GO:0031988, GO:0043226, GO:0043227, GO:0043229, GO:0043231, GO:0044422, GO:0044424, GO:0044425, GO:0044433, GO:0044444, GO:…	3.35054	-2.39526	0.030051	0.20786
ENSG00000261823	ENSG00000261823	chr15					1.07023	-2.39262	0.097088	1
ENSG00000232699	BDH2P1	chr6					0.573212	-2.3919	0.266934	1
ENSG00000106483	SFRP4	chr7	Wnt signaling pathway	hsa04310	mitophagy, macromitophagy, regulation of receptor internalization, positive regulation of receptor internalization, signal transducer activity, receptor activity, transmembrane signaling receptor activity, G-protein coupled receptor activity, binding, protein binding, extracellular region, extracellular space, intracellular, cell, nucleus, cytoplasm, nucleobase-containing compound metabolic proce…	GO:0000422, GO:0000423, GO:0002090, GO:0002092, GO:0004871, GO:0004872, GO:0004888, GO:0004930, GO:0005488, GO:0005515, GO:0005576, GO:0005615, GO:0005622, GO:0005623, GO:0005634, GO:0005737, GO:0006139, GO:0006351, GO:0006355, GO:0006725, GO:0006807, GO:0006810, GO:0006811, GO:0006817, GO:0006820, GO:0006897, GO:0006898, GO:0006914, GO:0006915, GO:0006950, GO:0006996, GO:0007005, GO:0007154, GO:…	24.8273	-2.39011	1e-06	6.6e-05
ENSG00000188738	FSIP2	chr2			intracellular, cell, cytoplasm, mitochondrion, organelle, membrane-bounded organelle, intracellular organelle, intracellular membrane-bounded organelle, intracellular part, cytoplasmic part, cell part	GO:0005622, GO:0005623, GO:0005737, GO:0005739, GO:0043226, GO:0043227, GO:0043229, GO:0043231, GO:0044424, GO:0044444, GO:0044464	48.9814	-2.38685	0.002273	0.033837
ENSG00000287156	ENSG00000287156	chr14					0.953125	-2.3865	0.116867	1
ENSG00000229596	MYL12BP3	chr6					1.14311	-2.38596	0.129222	1
ENSG00000236750	ENSG00000236750	chr2					0.559015	-2.3849	0.269064	1
ENSG00000267507	ENSG00000267507	chr19					4.96782	-2.37549	0.010214	0.100358
ENSG00000248874	C5orf17	chr5					1.66123	-2.37481	0.230145	1
ENSG00000007908	SELE	chr1	Cell adhesion molecules (CAMs), African trypanosomiasis, Malaria, TNF signaling pathway, AGE-RAGE signaling pathway in diabetic complications	hsa04514, hsa05143, hsa05144, hsa04668, hsa04933	regulation of receptor internalization, positive regulation of receptor internalization, response to molecule of bacterial origin, immune system process, leukocyte migration involved in inflammatory response, signal transducer activity, receptor activity, transmembrane signaling receptor activity, binding, protein binding, extracellular region, extracellular space, intracellular, cell, cytoplasm,…	GO:0002090, GO:0002092, GO:0002237, GO:0002376, GO:0002523, GO:0004871, GO:0004872, GO:0004888, GO:0005488, GO:0005515, GO:0005576, GO:0005615, GO:0005622, GO:0005623, GO:0005737, GO:0005856, GO:0005886, GO:0005901, GO:0005905, GO:0005938, GO:0006810, GO:0006897, GO:0006898, GO:0006928, GO:0006950, GO:0006952, GO:0006954, GO:0007154, GO:0007155, GO:0007157, GO:0007159, GO:0007165, GO:0007202, GO:…	3.10903	-2.37195	0.199859	0.590284
ENSG00000287577	ENSG00000287577	chr12					0.541706	-2.36791	0.337562	1
ENSG00000101542	CDH20	chr18			binding, calcium ion binding, cell, plasma membrane, cell adhesion, homophilic cell adhesion via plasma membrane adhesion molecules, membrane, integral component of membrane, biological adhesion, intrinsic component of membrane, ion binding, cation binding, membrane part, cell part, metal ion binding, cell periphery, cell-cell adhesion, cell-cell adhesion via plasma-membrane adhesion molecules	GO:0005488, GO:0005509, GO:0005623, GO:0005886, GO:0007155, GO:0007156, GO:0016020, GO:0016021, GO:0022610, GO:0031224, GO:0043167, GO:0043169, GO:0044425, GO:0044464, GO:0046872, GO:0071944, GO:0098609, GO:0098742	1.28113	-2.36706	0.118199	1
ENSG00000258534	ENSG00000258534	chr14					0.363826	-2.35938	0.429478	1
ENSG00000251988	RNU4ATAC18P	chr6					0.79198	-2.35564	0.130283	1
ENSG00000147488	ST18	chr8			negative regulation of transcription from RNA polymerase II promoter, nucleic acid binding transcription factor activity, nucleic acid binding, DNA binding, transcription factor activity, sequence-specific DNA binding, binding, intracellular, cell, nucleus, nucleobase-containing compound metabolic process, transcription, DNA-templated, regulation of transcription, DNA-templated, regulation of tra…	GO:0000122, GO:0001071, GO:0003676, GO:0003677, GO:0003700, GO:0005488, GO:0005622, GO:0005623, GO:0005634, GO:0006139, GO:0006351, GO:0006355, GO:0006357, GO:0006366, GO:0006725, GO:0006807, GO:0008152, GO:0008270, GO:0009058, GO:0009059, GO:0009889, GO:0009890, GO:0009892, GO:0009987, GO:0010467, GO:0010468, GO:0010556, GO:0010558, GO:0010605, GO:0010629, GO:0016070, GO:0018130, GO:0019219, GO:…	1.03773	-2.35341	0.167595	1
ENSG00000102001	CACNA1F	chrX	cAMP signaling pathway, Calcium signaling pathway, Insulin secretion, cGMP-PKG signaling pathway, MAPK signaling pathway, Oxytocin signaling pathway, Dilated cardiomyopathy, Adrenergic signaling in cardiomyocytes, Alzheimer's disease, Vascular smooth muscle contraction, Retrograde endocannabinoid signaling, Cholinergic synapse, GABAergic synapse, GnRH signaling pathway, Aldosterone synthesis and …	hsa04024, hsa04020, hsa04911, hsa04022, hsa04010, hsa04921, hsa05414, hsa04261, hsa05010, hsa04270, hsa04723, hsa04725, hsa04727, hsa04912, hsa04925, hsa05410, hsa04726, hsa04924, hsa04260, hsa05412	action potential, leukocyte homeostasis, activation of immune response, lymphocyte homeostasis, immune system process, immune response-activating cell surface receptor signaling pathway, regulation of immune system process, positive regulation of immune system process, immune response-activating signal transduction, immune response-regulating signaling pathway, immune response-regulating cell sur…	GO:0001508, GO:0001776, GO:0002253, GO:0002260, GO:0002376, GO:0002429, GO:0002682, GO:0002684, GO:0002757, GO:0002764, GO:0002768, GO:0003008, GO:0003013, GO:0003015, GO:0005215, GO:0005216, GO:0005244, GO:0005245, GO:0005261, GO:0005262, GO:0005488, GO:0005623, GO:0005886, GO:0005891, GO:0006810, GO:0006811, GO:0006812, GO:0006816, GO:0006955, GO:0007154, GO:0007165, GO:0007166, GO:0007600, GO:…	1.0189	-2.3529	0.151631	1
ENSG00000273058	ENSG00000273058	chr1					1.0739	-2.35248	0.129911	1
ENSG00000230547	HMGB1P11	chr1					0.482671	-2.35101	0.263746	1
ENSG00000267374	MIR924HG	chr18					0.447706	-2.35062	0.268682	1
ENSG00000278616	BEND3P3	chr10					2.33895	-2.3504	0.054688	1
ENSG00000200164	Y_RNA	chr16					2.68147	-2.34908	0.02279	1
ENSG00000266933	MADCAM1-AS1	chr19					0.916156	-2.34827	0.110718	1
ENSG00000277918	RNVU1-28	chr1					1.92437	-2.3472	0.081663	1
ENSG00000281692	PACRG-AS1	chr6					1.13551	-2.34392	0.186012	1
ENSG00000244706	ENSG00000244706	chr3					0.591914	-2.34254	0.272482	1
ENSG00000255159	ENSG00000255159	chr11					0.355797	-2.34043	0.435242	1
ENSG00000105679	GAPDHS	chr19	Metabolic pathways, Glycolysis / Gluconeogenesis	hsa01100, hsa00010	reproduction, nucleotide binding, developmental process involved in reproduction, catalytic activity, glyceraldehyde-3-phosphate dehydrogenase (NAD+) (phosphorylating) activity, binding, protein binding, intracellular, cell, nucleus, cytoplasm, cytosol, cilium, carbohydrate metabolic process, monosaccharide metabolic process, glucose metabolic process, glucose catabolic process, organic acid meta…	GO:0000003, GO:0000166, GO:0003006, GO:0003824, GO:0004365, GO:0005488, GO:0005515, GO:0005622, GO:0005623, GO:0005634, GO:0005737, GO:0005829, GO:0005929, GO:0005975, GO:0005996, GO:0006006, GO:0006007, GO:0006082, GO:0006090, GO:0006091, GO:0006094, GO:0006096, GO:0006109, GO:0006110, GO:0006139, GO:0006140, GO:0006163, GO:0006165, GO:0006725, GO:0006732, GO:0006733, GO:0006734, GO:0006735, GO:…	0.355797	-2.34043	0.435242	1
ENSG00000261242	ENSG00000261242	chr14					0.828352	-2.33981	0.144643	1
ENSG00000261150	EPPK1	chr8			nucleic acid binding, RNA binding, binding, intracellular, cell, cytoplasm, cytoskeleton, organelle, non-membrane-bounded organelle, intracellular organelle, intracellular non-membrane-bounded organelle, intracellular part, cell part, poly(A) RNA binding, organic cyclic compound binding, heterocyclic compound binding	GO:0003676, GO:0003723, GO:0005488, GO:0005622, GO:0005623, GO:0005737, GO:0005856, GO:0043226, GO:0043228, GO:0043229, GO:0043232, GO:0044424, GO:0044464, GO:0044822, GO:0097159, GO:1901363	5.31859	-2.33622	0.120771	0.462525
ENSG00000199017	MIR1-1	chr20	MicroRNAs in cancer	hsa05206			1.04755	-2.3347	0.089925	1
ENSG00000240563	L1TD1	chr1			nucleic acid binding, RNA binding, single-stranded RNA binding, binding, intracellular, cell, cellular process, intracellular ribonucleoprotein complex, transposition, transposition, RNA-mediated, macromolecular complex, intracellular part, cell part, single-organism process, single-organism cellular process, organic cyclic compound binding, heterocyclic compound binding, ribonucleoprotein complex	GO:0003676, GO:0003723, GO:0003727, GO:0005488, GO:0005622, GO:0005623, GO:0009987, GO:0030529, GO:0032196, GO:0032197, GO:0032991, GO:0044424, GO:0044464, GO:0044699, GO:0044763, GO:0097159, GO:1901363, GO:1990904	1.63482	-2.33375	0.2075	1
ENSG00000213703	ENSG00000213703	chr1					1.21978	-2.33231	0.133669	1
ENSG00000119608	PROX2	chr14			negative regulation of transcription from RNA polymerase II promoter, RNA polymerase II transcription factor activity, sequence-specific DNA binding, transcription factor activity, RNA polymerase II core promoter proximal region sequence-specific binding, nucleic acid binding transcription factor activity, transcriptional repressor activity, RNA polymerase II core promoter proximal region sequenc…	GO:0000122, GO:0000981, GO:0000982, GO:0001071, GO:0001078, GO:0001227, GO:0003676, GO:0003677, GO:0003700, GO:0005488, GO:0005622, GO:0005623, GO:0005634, GO:0006139, GO:0006351, GO:0006355, GO:0006357, GO:0006366, GO:0006725, GO:0006807, GO:0007275, GO:0007399, GO:0007507, GO:0008152, GO:0009058, GO:0009059, GO:0009888, GO:0009889, GO:0009890, GO:0009891, GO:0009892, GO:0009893, GO:0009987, GO:…	1.08422	-2.33046	0.090101	1
ENSG00000241162	RN7SL617P	chr6					0.985775	-2.33002	0.10159	1
ENSG00000259595	ENSG00000259595	chr15					1.22002	-2.32983	0.101064	1
ENSG00000253521	HPYR1	chr8					2.0561	-2.32706	0.042268	1
ENSG00000233517	ENSG00000233517	chr7					1.52207	-2.32235	0.062416	1
ENSG00000183160	TMEM119	chr12			reproduction, skeletal system development, ossification, osteoblast differentiation, developmental process involved in reproduction, intracellular, cell, cytoplasm, endoplasmic reticulum, endoplasmic reticulum membrane, plasma membrane, multicellular organism development, gamete generation, spermatogenesis, cell proliferation, positive regulation of cell proliferation, tissue development, cellula…	GO:0000003, GO:0001501, GO:0001503, GO:0001649, GO:0003006, GO:0005622, GO:0005623, GO:0005737, GO:0005783, GO:0005789, GO:0005886, GO:0007275, GO:0007276, GO:0007283, GO:0008283, GO:0008284, GO:0009888, GO:0009987, GO:0012505, GO:0016020, GO:0016021, GO:0019953, GO:0022412, GO:0022414, GO:0030154, GO:0030278, GO:0030282, GO:0030500, GO:0030501, GO:0031214, GO:0031224, GO:0032501, GO:0032502, GO:…	3.57153	-2.32181	0.059609	0.315666
ENSG00000260761	ENSG00000260761	chr5					0.347055	-2.32026	0.543841	1
ENSG00000241022	NIPA2P2	chr3					1.27622	-2.31882	0.152441	1
ENSG00000200893	RNU6-944P	chr16					1.58767	-2.31848	0.123947	1
ENSG00000121005	CRISPLD1	chr8			extracellular region, anatomical structure morphogenesis, body morphogenesis, vesicle, membrane-bounded vesicle, developmental process, organelle, membrane-bounded organelle, extracellular organelle, extracellular region part, single-organism process, single-organism developmental process, anatomical structure development, head development, head morphogenesis, face development, face morphogenesis…	GO:0005576, GO:0009653, GO:0010171, GO:0031982, GO:0031988, GO:0032502, GO:0043226, GO:0043227, GO:0043230, GO:0044421, GO:0044699, GO:0044767, GO:0048856, GO:0060322, GO:0060323, GO:0060324, GO:0060325, GO:0070062, GO:1903561	15.3085	-2.31831	0.000962	0.017745
ENSG00000152503	TRIM36	chr5			reproduction, protein polyubiquitination, acrosomal vesicle, catalytic activity, ubiquitin-protein transferase activity, binding, protein binding, extracellular region, intracellular, cell, cytoplasm, cytosol, cytoskeleton, cellular protein modification process, cell cycle, single fertilization, acrosome reaction, metabolic process, zinc ion binding, fertilization, cellular process, endomembrane …	GO:0000003, GO:0000209, GO:0001669, GO:0003824, GO:0004842, GO:0005488, GO:0005515, GO:0005576, GO:0005622, GO:0005623, GO:0005737, GO:0005829, GO:0005856, GO:0006464, GO:0007049, GO:0007338, GO:0007340, GO:0008152, GO:0008270, GO:0009566, GO:0009987, GO:0012505, GO:0016023, GO:0016567, GO:0016740, GO:0016874, GO:0019538, GO:0019787, GO:0019953, GO:0022414, GO:0030141, GO:0031410, GO:0031982, GO:…	1.8483	-2.31658	0.093895	1
ENSG00000224541	ENSG00000224541	chr21					0.575781	-2.3151	0.251128	1
ENSG00000237848	ENSG00000237848	chr1					0.460865	-2.31448	0.261848	1
ENSG00000278654	ENSG00000278654	chr12					0.523287	-2.3143	0.277317	1
ENSG00000223281	RN7SKP85	chr8					0.537824	-2.3143	0.277313	1
ENSG00000257941	ENSG00000257941	chr12					0.83531	-2.31274	0.122714	1
ENSG00000118972	FGF23	chr12	PI3K-Akt signaling pathway, Pathways in cancer, MAPK signaling pathway, Ras signaling pathway, Rap1 signaling pathway, Regulation of actin cytoskeleton, Melanoma	hsa04151, hsa05200, hsa04010, hsa04014, hsa04015, hsa04810, hsa05218	MAPK cascade, ossification, osteoblast differentiation, regulation of protein phosphorylation, positive regulation of protein phosphorylation, catalytic activity, protein kinase activity, protein tyrosine kinase activity, guanyl-nucleotide exchange factor activity, Ras guanyl-nucleotide exchange factor activity, receptor binding, fibroblast growth factor receptor binding, type 1 fibroblast growth…	GO:0000165, GO:0001503, GO:0001649, GO:0001932, GO:0001934, GO:0003824, GO:0004672, GO:0004713, GO:0005085, GO:0005088, GO:0005102, GO:0005104, GO:0005105, GO:0005488, GO:0005515, GO:0005576, GO:0005615, GO:0005622, GO:0005623, GO:0005737, GO:0005794, GO:0005796, GO:0006139, GO:0006351, GO:0006355, GO:0006464, GO:0006468, GO:0006629, GO:0006644, GO:0006650, GO:0006661, GO:0006706, GO:0006725, GO:…	0.34879	-2.31121	0.545454	1
ENSG00000089169	RPH3A	chr12			SNARE binding, regulation of neurotransmitter levels, binding, calcium ion binding, protein binding, phospholipid binding, calcium-dependent phospholipid binding, phosphatidylinositol-4,5-bisphosphate binding, intracellular, cell, cytoplasm, Golgi apparatus, cytosol, plasma membrane, transport, neurotransmitter transport, intracellular protein transport, exocytosis, vesicle fusion, organelle orga…	GO:0000149, GO:0001505, GO:0005488, GO:0005509, GO:0005515, GO:0005543, GO:0005544, GO:0005546, GO:0005622, GO:0005623, GO:0005737, GO:0005794, GO:0005829, GO:0005886, GO:0006810, GO:0006836, GO:0006886, GO:0006887, GO:0006906, GO:0006996, GO:0007154, GO:0007267, GO:0007268, GO:0007269, GO:0007275, GO:0007399, GO:0007417, GO:0007420, GO:0008021, GO:0008104, GO:0008270, GO:0008289, GO:0008430, GO:…	0.347176	-2.30892	0.437661	1
ENSG00000235295	LINC01634	chr22					8.64762	-2.30761	0.001056	0.019017
ENSG00000255003	CYCSP28	chr11					0.879834	-2.30255	0.097541	1
ENSG00000156920	ADGRG4	chrX			signal transducer activity, receptor activity, transmembrane signaling receptor activity, G-protein coupled receptor activity, cell communication, signal transduction, cell surface receptor signaling pathway, G-protein coupled receptor signaling pathway, cellular process, membrane, integral component of membrane, signaling, intrinsic component of membrane, signaling receptor activity, membrane pa…	GO:0004871, GO:0004872, GO:0004888, GO:0004930, GO:0007154, GO:0007165, GO:0007166, GO:0007186, GO:0009987, GO:0016020, GO:0016021, GO:0023052, GO:0031224, GO:0038023, GO:0044425, GO:0044699, GO:0044700, GO:0044763, GO:0050789, GO:0050794, GO:0050896, GO:0051716, GO:0060089, GO:0065007, GO:0099600	0.672784	-2.2987	0.35688	1
ENSG00000137203	TFAP2A	chr6			negative regulation of transcription from RNA polymerase II promoter, regulatory region DNA binding, transcription regulatory region sequence-specific DNA binding, RNA polymerase II regulatory region sequence-specific DNA binding, RNA polymerase II core promoter proximal region sequence-specific DNA binding, RNA polymerase II core promoter sequence-specific DNA binding, RNA polymerase II transcri…	GO:0000122, GO:0000975, GO:0000976, GO:0000977, GO:0000978, GO:0000979, GO:0000981, GO:0000982, GO:0000987, GO:0000988, GO:0000989, GO:0001012, GO:0001046, GO:0001047, GO:0001067, GO:0001071, GO:0001077, GO:0001078, GO:0001101, GO:0001159, GO:0001227, GO:0001228, GO:0001501, GO:0001503, GO:0001654, GO:0001655, GO:0001822, GO:0002009, GO:0002072, GO:0002237, GO:0003008, GO:0003404, GO:0003407, GO:…	2.05371	-2.29835	0.057392	1
ENSG00000175175	PPM1E	chr17					47.6141	-2.29588	0.003162	0.043048
ENSG00000273045	C2orf15	chr2			nucleic acid binding, RNA binding, binding, poly(A) RNA binding, organic cyclic compound binding, heterocyclic compound binding	GO:0003676, GO:0003723, GO:0005488, GO:0044822, GO:0097159, GO:1901363	0.870563	-2.29418	0.283349	1
ENSG00000257711	ENSG00000257711	chr12					0.822341	-2.29307	0.158442	1
ENSG00000287368	ENSG00000287368	chr9					1.17288	-2.29034	0.177553	1
ENSG00000242715	CCDC169	chr13					10.5036	-2.28859	0.000348	0.00798
ENSG00000258172	ENSG00000258172	chr12					0.969949	-2.28789	0.115709	1
ENSG00000142512	SIGLEC10	chr19			binding, extracellular region, cell, plasma membrane, cell adhesion, membrane, integral component of membrane, biological adhesion, carbohydrate binding, intrinsic component of membrane, membrane part, cell part, cell periphery	GO:0005488, GO:0005576, GO:0005623, GO:0005886, GO:0007155, GO:0016020, GO:0016021, GO:0022610, GO:0030246, GO:0031224, GO:0044425, GO:0044464, GO:0071944	0.833248	-2.28729	0.211286	1
ENSG00000236699	ARHGEF38	chr4			guanyl-nucleotide exchange factor activity, Ras guanyl-nucleotide exchange factor activity, Rho guanyl-nucleotide exchange factor activity, intracellular, cell, cytoplasm, cell communication, signal transduction, small GTPase mediated signal transduction, Ras protein signal transduction, Rho protein signal transduction, regulation of signal transduction, cellular process, regulation of cell commu…	GO:0005085, GO:0005088, GO:0005089, GO:0005622, GO:0005623, GO:0005737, GO:0007154, GO:0007165, GO:0007264, GO:0007265, GO:0007266, GO:0009966, GO:0009987, GO:0010646, GO:0023051, GO:0023052, GO:0035023, GO:0035556, GO:0043085, GO:0043087, GO:0043547, GO:0044093, GO:0044424, GO:0044464, GO:0044699, GO:0044700, GO:0044763, GO:0046578, GO:0048583, GO:0050789, GO:0050790, GO:0050794, GO:0050896, GO:…	0.910477	-2.28601	0.217765	1
ENSG00000273424	ENSG00000273424	chr22					1.34824	-2.28586	0.074975	1
ENSG00000242578	ENSG00000242578	chr3					0.385469	-2.28534	0.271569	1
ENSG00000205786	LINC01531	chr19					1.81874	-2.28516	0.149358	1
ENSG00000115592	PRKAG3	chr2	FoxO signaling pathway, AMPK signaling pathway, Longevity regulating pathway, Longevity regulating pathway - multiple species, Insulin signaling pathway, Adipocytokine signaling pathway, Glucagon signaling pathway, Oxytocin signaling pathway, Non-alcoholic fatty liver disease (NAFLD), Hypertrophic cardiomyopathy (HCM), Insulin resistance, Circadian rhythm	hsa04068, hsa04152, hsa04211, hsa04213, hsa04910, hsa04920, hsa04922, hsa04921, hsa04932, hsa05410, hsa04931, hsa04710	nucleotide binding, polysaccharide biosynthetic process, nucleoside binding, purine nucleoside binding, catalytic activity, protein kinase activity, protein serine/threonine kinase activity, AMP-activated protein kinase activity, binding, protein binding, ATP binding, extracellular region, extracellular space, intracellular, cell, nucleus, nucleoplasm, cytoplasm, cytosol, carbohydrate metabolic p…	GO:0000166, GO:0000271, GO:0001882, GO:0001883, GO:0003824, GO:0004672, GO:0004674, GO:0004679, GO:0005488, GO:0005515, GO:0005524, GO:0005576, GO:0005615, GO:0005622, GO:0005623, GO:0005634, GO:0005654, GO:0005737, GO:0005829, GO:0005975, GO:0005976, GO:0005977, GO:0005978, GO:0006073, GO:0006082, GO:0006091, GO:0006112, GO:0006464, GO:0006468, GO:0006629, GO:0006631, GO:0006633, GO:0006793, GO:…	1.22775	-2.28398	0.173664	1
ENSG00000231090	MIR4422HG	chr1					0.508284	-2.28214	0.284761	1
ENSG00000278893	ENSG00000278893	chr16					0.741973	-2.28078	0.174784	1
ENSG00000230479	ENSG00000230479	chr21					0.972967	-2.28035	0.228298	1
ENSG00000233968	ENSG00000233968	chr10					0.383821	-2.27971	0.27284	1
ENSG00000201710	ENSG00000201710	chr14					1.02603	-2.2783	0.126939	1
ENSG00000236018	ENSG00000236018	chr7					1.65247	-2.27661	0.117912	1
ENSG00000267607	ENSG00000267607	chr19					0.60922	-2.27655	0.29178	1
ENSG00000258949	ENSG00000258949	chr14					1.69352	-2.27589	0.112833	1
ENSG00000225465	RFPL1S	chr22					1.06999	-2.27453	0.147685	1
ENSG00000288049	ENSG00000288049	chrY					8.90318	-2.27408	0.13625	0.490492
ENSG00000127585	FBXL16	chr16			intracellular, cell, cytoplasm, intracellular part, cell part	GO:0005622, GO:0005623, GO:0005737, GO:0044424, GO:0044464	0.877766	-2.27352	0.132654	1
ENSG00000114374	USP9Y	chrY			reproduction, catalytic activity, thiol-dependent ubiquitin-specific protease activity, binding, protein binding, intracellular, cell, cytoplasm, nucleobase-containing compound metabolic process, transcription, DNA-templated, regulation of transcription, DNA-templated, regulation of transcription from RNA polymerase II promoter, transcription from RNA polymerase II promoter, cellular protein modi…	GO:0000003, GO:0003824, GO:0004843, GO:0005488, GO:0005515, GO:0005622, GO:0005623, GO:0005737, GO:0006139, GO:0006351, GO:0006355, GO:0006357, GO:0006366, GO:0006464, GO:0006508, GO:0006511, GO:0006725, GO:0006807, GO:0006928, GO:0007154, GO:0007165, GO:0007166, GO:0007167, GO:0007178, GO:0007179, GO:0007276, GO:0007283, GO:0008152, GO:0008233, GO:0008234, GO:0009056, GO:0009057, GO:0009058, GO:…	828.213	-2.2688	0.312148	0.707459
ENSG00000130176	CNN1	chr19			system process, muscle system process, actin binding, binding, protein binding, calmodulin binding, intracellular, cell, cytoskeleton, adherens junction, cell-substrate adherens junction, focal adhesion, muscle contraction, regulation of muscle contraction, smooth muscle contraction, regulation of smooth muscle contraction, organelle organization, cytoskeleton organization, cytoskeletal protein b…	GO:0003008, GO:0003012, GO:0003779, GO:0005488, GO:0005515, GO:0005516, GO:0005622, GO:0005623, GO:0005856, GO:0005912, GO:0005924, GO:0005925, GO:0006936, GO:0006937, GO:0006939, GO:0006940, GO:0006996, GO:0007010, GO:0008092, GO:0009987, GO:0016043, GO:0030029, GO:0030036, GO:0030054, GO:0030055, GO:0031032, GO:0032501, GO:0043226, GO:0043228, GO:0043229, GO:0043232, GO:0044057, GO:0044424, GO:…	185.975	-2.26829	0	0
ENSG00000080986	NDC80	chr18			mitotic sister chromatid segregation, establishment of mitotic spindle orientation, microtubule cytoskeleton organization, nuclear chromosome, mitotic cell cycle, nuclear division, chromosome, centromeric region, kinetochore, condensed chromosome kinetochore, condensed nuclear chromosome kinetochore, condensed chromosome, centromeric region, condensed nuclear chromosome, centromeric region, conde…	GO:0000070, GO:0000132, GO:0000226, GO:0000228, GO:0000278, GO:0000280, GO:0000775, GO:0000776, GO:0000777, GO:0000778, GO:0000779, GO:0000780, GO:0000793, GO:0000794, GO:0000819, GO:0000940, GO:0000942, GO:0005198, GO:0005200, GO:0005488, GO:0005515, GO:0005622, GO:0005623, GO:0005634, GO:0005694, GO:0005737, GO:0005829, GO:0006996, GO:0007010, GO:0007017, GO:0007049, GO:0007052, GO:0007059, GO:…	6.07748	-2.2682	0.004632	0.057668
ENSG00000250057	ENSG00000250057	chr4					0.592405	-2.26615	0.190856	1
ENSG00000237790	LINC01318	chr2					0.429114	-2.26448	0.356501	1
ENSG00000286985	ENSG00000286985	chr8					1.17047	-2.26286	0.214866	1
ENSG00000200520	RNU6-1214P	chr4					0.656838	-2.26245	0.233624	1
ENSG00000258867	LINC01146	chr14					0.777641	-2.26202	0.139985	1
ENSG00000219150	ENSG00000219150	chr6					0.769716	-2.26001	0.135938	1
ENSG00000198974	MIR30E	chr1	MicroRNAs in cancer	hsa05206			0.744595	-2.25724	0.278978	1
ENSG00000188610	FAM72B	chr1			intracellular, cell, cytoplasm, organelle, membrane-bounded organelle, intracellular organelle, intracellular membrane-bounded organelle, intracellular part, cell part	GO:0005622, GO:0005623, GO:0005737, GO:0043226, GO:0043227, GO:0043229, GO:0043231, GO:0044424, GO:0044464	0.566474	-2.25512	0.34768	1
ENSG00000229598	PRDX3P1	chr22					0.59914	-2.25438	0.227075	1
ENSG00000268257	AIRN	chr6					0.532011	-2.25229	0.234243	1
ENSG00000078098	FAP	chr2			angiogenesis, blood vessel development, ameboidal-type cell migration, ruffle, vasculature development, protease binding, catalytic activity, endopeptidase activity, aminopeptidase activity, metalloendopeptidase activity, serine-type endopeptidase activity, receptor binding, integrin binding, binding, protein binding, extracellular region, extracellular space, intracellular, cell, cytoplasm, plas…	GO:0001525, GO:0001568, GO:0001667, GO:0001726, GO:0001944, GO:0002020, GO:0003824, GO:0004175, GO:0004177, GO:0004222, GO:0004252, GO:0005102, GO:0005178, GO:0005488, GO:0005515, GO:0005576, GO:0005615, GO:0005622, GO:0005623, GO:0005737, GO:0005886, GO:0005912, GO:0005924, GO:0005925, GO:0006508, GO:0006915, GO:0006928, GO:0006950, GO:0007049, GO:0007050, GO:0007155, GO:0007275, GO:0007596, GO:…	39.9458	-2.25	3e-05	0.00111
ENSG00000268707	ENSG00000268707	chr9					1.96451	-2.24572	0.064396	1
ENSG00000233355	CHRM3-AS2	chr1					3.06553	-2.24463	0.031334	0.213095
ENSG00000091844	RGS17	chr6			GTPase activator activity, binding, protein binding, intracellular, cell, nucleus, cytoplasm, cell communication, signal transduction, enzyme activator activity, regulation of signal transduction, negative regulation of signal transduction, cellular process, regulation of cell communication, negative regulation of cell communication, membrane, regulation of signaling, signaling, negative regulati…	GO:0005096, GO:0005488, GO:0005515, GO:0005622, GO:0005623, GO:0005634, GO:0005737, GO:0007154, GO:0007165, GO:0008047, GO:0009966, GO:0009968, GO:0009987, GO:0010646, GO:0010648, GO:0016020, GO:0023051, GO:0023052, GO:0023057, GO:0030054, GO:0030234, GO:0030695, GO:0042995, GO:0043005, GO:0043085, GO:0043087, GO:0043226, GO:0043227, GO:0043229, GO:0043231, GO:0043547, GO:0044093, GO:0044424, GO:…	4.7896	-2.24439	0.039421	0.246262
ENSG00000264314	MIR548AT	chr17					1.00702	-2.24234	0.131752	1
ENSG00000207072	RNU6-39P	chr18					0.56242	-2.24131	0.370227	1
ENSG00000234345	ELF2P1	chrX					1.53596	-2.24026	0.107224	1
ENSG00000251218	ENSG00000251218	chr8					0.67042	-2.23932	0.183106	1
ENSG00000189292	ALKAL2	chr2			MAPK cascade, regulation of protein phosphorylation, positive regulation of protein phosphorylation, receptor binding, binding, protein binding, extracellular region, cellular protein modification process, protein phosphorylation, phosphorus metabolic process, phosphate-containing compound metabolic process, cell communication, signal transduction, multicellular organism development, nervous syst…	GO:0000165, GO:0001932, GO:0001934, GO:0005102, GO:0005488, GO:0005515, GO:0005576, GO:0006464, GO:0006468, GO:0006793, GO:0006796, GO:0007154, GO:0007165, GO:0007275, GO:0007399, GO:0008047, GO:0008152, GO:0009893, GO:0009966, GO:0009967, GO:0009987, GO:0010562, GO:0010604, GO:0010646, GO:0010647, GO:0010720, GO:0010975, GO:0010976, GO:0016043, GO:0016310, GO:0018108, GO:0018193, GO:0018212, GO:…	14.5802	-2.23851	1e-06	4.9e-05
ENSG00000288107	ENSG00000288107	chr10					1.19955	-2.23559	0.131007	1
ENSG00000283582	SULT6B2P	chr12					0.408394	-2.23547	0.369044	1
ENSG00000120332	TNN	chr1	PI3K-Akt signaling pathway, MicroRNAs in cancer, Focal adhesion, ECM-receptor interaction	hsa04151, hsa05206, hsa04510, hsa04512	cell morphogenesis, cell morphogenesis involved in differentiation, receptor binding, integrin binding, binding, protein binding, extracellular region, proteinaceous extracellular matrix, cell, movement of cell or subcellular component, cell adhesion, cell-matrix adhesion, multicellular organism development, nervous system development, axonogenesis, anatomical structure morphogenesis, cell surfac…	GO:0000902, GO:0000904, GO:0005102, GO:0005178, GO:0005488, GO:0005515, GO:0005576, GO:0005578, GO:0005623, GO:0006928, GO:0007155, GO:0007160, GO:0007275, GO:0007399, GO:0007409, GO:0009653, GO:0009986, GO:0009987, GO:0016043, GO:0016049, GO:0016477, GO:0022008, GO:0022610, GO:0030030, GO:0030154, GO:0030182, GO:0031012, GO:0031175, GO:0031589, GO:0032403, GO:0032501, GO:0032502, GO:0032989, GO:…	2.39129	-2.23287	0.056543	1
ENSG00000075618	FSCN1	chr7	MicroRNAs in cancer	hsa05206	stress fiber, ruffle, podosome, nucleic acid binding, RNA binding, actin binding, binding, protein binding, extracellular region, intracellular, cell, cytoplasm, cytosol, cytoskeleton, plasma membrane, microvillus, cell-cell junction, protein complex assembly, movement of cell or subcellular component, organelle organization, cytoskeleton organization, actin filament organization, cell-cell junct…	GO:0001725, GO:0001726, GO:0002102, GO:0003676, GO:0003723, GO:0003779, GO:0005488, GO:0005515, GO:0005576, GO:0005622, GO:0005623, GO:0005737, GO:0005829, GO:0005856, GO:0005886, GO:0005902, GO:0005911, GO:0006461, GO:0006928, GO:0006996, GO:0007010, GO:0007015, GO:0007043, GO:0007163, GO:0008092, GO:0008144, GO:0008283, GO:0009987, GO:0010591, GO:0010592, GO:0010638, GO:0010715, GO:0015629, GO:…	22.2492	-2.23283	8.5e-05	0.002609
ENSG00000173805	HAP1	chr17	GABAergic synapse, Huntington's disease	hsa04727, hsa05016	lytic vacuole, cell morphogenesis, cytoplasmic translation, binding, protein binding, intracellular, cell, nucleus, cytoplasm, mitochondrion, lysosome, vacuole, autophagosome, endoplasmic reticulum, centrosome, centriole, microtubule organizing center, cytoskeleton, translation, regulation of translation, peptide metabolic process, nitrogen compound metabolic process, transport, ion transport, ca…	GO:0000323, GO:0000902, GO:0002181, GO:0005488, GO:0005515, GO:0005622, GO:0005623, GO:0005634, GO:0005737, GO:0005739, GO:0005764, GO:0005773, GO:0005776, GO:0005783, GO:0005813, GO:0005814, GO:0005815, GO:0005856, GO:0006412, GO:0006417, GO:0006518, GO:0006807, GO:0006810, GO:0006811, GO:0006812, GO:0006816, GO:0006873, GO:0006874, GO:0006875, GO:0006887, GO:0006914, GO:0006928, GO:0006996, GO:…	0.829652	-2.23274	0.180246	1
ENSG00000213013	RPS15AP36	chr19					0.925504	-2.2318	0.294778	1
ENSG00000162989	KCNJ3	chr2	Oxytocin signaling pathway, Dopaminergic synapse, Circadian entrainment, Retrograde endocannabinoid signaling, Glutamatergic synapse, Cholinergic synapse, Estrogen signaling pathway, Morphine addiction, Serotonergic synapse	hsa04921, hsa04728, hsa04713, hsa04723, hsa04724, hsa04725, hsa04915, hsa05032, hsa04726	receptor activity, transporter activity, ion channel activity, inward rectifier potassium channel activity, voltage-gated ion channel activity, voltage-gated potassium channel activity, cation channel activity, potassium channel activity, binding, protein binding, cell, plasma membrane, integral component of plasma membrane, transport, ion transport, cation transport, potassium ion transport, vol…	"""""""GO:0004872"""	16.7458	-2.23086	0.03634	0.233617
ENSG00000175868	CALCB	chr11			mitophagy, macromitophagy, receptor binding, hormone activity, neuropeptide hormone activity, binding, protein binding, extracellular region, cell, cellular ion homeostasis, cellular calcium ion homeostasis, cellular metal ion homeostasis, autophagy, response to stress, organelle organization, mitochondrion organization, cell communication, signal transduction, cellular process, cellular componen…	GO:0000422, GO:0000423, GO:0005102, GO:0005179, GO:0005184, GO:0005488, GO:0005515, GO:0005576, GO:0005623, GO:0006873, GO:0006874, GO:0006875, GO:0006914, GO:0006950, GO:0006996, GO:0007005, GO:0007154, GO:0007165, GO:0009987, GO:0016043, GO:0016236, GO:0019725, GO:0022411, GO:0023052, GO:0030003, GO:0033554, GO:0042592, GO:0044699, GO:0044700, GO:0044763, GO:0048878, GO:0050789, GO:0050794, GO:…	0.468641	-2.2307	0.278979	1
ENSG00000256196	ENSG00000256196	chr11					1.03602	-2.22975	0.183199	1
ENSG00000207385	RNU6-310P	chr4					0.377499	-2.22937	0.466524	1
ENSG00000160606	TLCD1	chr17			cell, plasma membrane, membrane, integral component of membrane, intrinsic component of membrane, membrane part, cell part, cell periphery	GO:0005623, GO:0005886, GO:0016020, GO:0016021, GO:0031224, GO:0044425, GO:0044464, GO:0071944	0.538571	-2.22841	0.287463	1
ENSG00000286811	ENSG00000286811	chr6					0.419238	-2.22835	0.454736	1
ENSG00000167077	MEI1	chr22			reproduction, nuclear division, developmental process involved in reproduction, cell, organelle organization, cell cycle, chromosome segregation, meiotic nuclear division, meiosis I, male meiosis, male meiosis I, gamete generation, germ cell development, spermatogenesis, spermatid development, cellular process, cellular component organization, sexual reproduction, cell cycle process, cellular pro…	GO:0000003, GO:0000280, GO:0003006, GO:0005623, GO:0006996, GO:0007049, GO:0007059, GO:0007126, GO:0007127, GO:0007140, GO:0007141, GO:0007276, GO:0007281, GO:0007283, GO:0007286, GO:0009987, GO:0016043, GO:0019953, GO:0022402, GO:0022412, GO:0022414, GO:0030154, GO:0032501, GO:0032502, GO:0032504, GO:0034397, GO:0044699, GO:0044702, GO:0044703, GO:0044763, GO:0044767, GO:0045132, GO:0045141, GO:…	1.36786	-2.22821	0.132759	1
ENSG00000260197	ENSG00000260197	chrY					16.3575	-2.22485	0.182658	0.564244
ENSG00000107518	ATRNL1	chr10			binding, cell communication, signal transduction, G-protein coupled receptor signaling pathway, cellular process, membrane, integral component of membrane, signaling, carbohydrate binding, intrinsic component of membrane, membrane part, single-organism process, single organism signaling, single-organism cellular process, regulation of biological process, regulation of cellular process, response t…	GO:0005488, GO:0007154, GO:0007165, GO:0007186, GO:0009987, GO:0016020, GO:0016021, GO:0023052, GO:0030246, GO:0031224, GO:0044425, GO:0044699, GO:0044700, GO:0044763, GO:0050789, GO:0050794, GO:0050896, GO:0051716, GO:0065007	75.5805	-2.22477	0.001051	0.01895
ENSG00000205628	LINC01446	chr7					0.86701	-2.22315	0.189393	1
ENSG00000199865	RNU6-495P	chr22					0.324993	-2.22307	0.465589	1
ENSG00000254894	NAV2-AS1	chr11					0.4066	-2.22265	0.288797	1
ENSG00000225706	PTPRD-AS1	chr9					15.2476	-2.22241	0.000176	0.004568
ENSG00000237451	CDK2AP2P2	chr9					0.32664	-2.22082	0.561675	1
ENSG00000270120	ENSG00000270120	chr16					1.33611	-2.22021	0.093866	1
ENSG00000164485	IL22RA2	chr6	Cytokine-cytokine receptor interaction, Jak-STAT signaling pathway	hsa04060, hsa04630	regulation of protein phosphorylation, signal transducer activity, receptor activity, transmembrane signaling receptor activity, cytokine receptor activity, binding, protein binding, extracellular region, extracellular space, intracellular, cell, cytoplasm, cytosol, plasma membrane, cellular protein modification process, protein phosphorylation, phosphorus metabolic process, phosphate-containing …	GO:0001932, GO:0004871, GO:0004872, GO:0004888, GO:0004896, GO:0005488, GO:0005515, GO:0005576, GO:0005615, GO:0005622, GO:0005623, GO:0005737, GO:0005829, GO:0005886, GO:0006464, GO:0006468, GO:0006793, GO:0006796, GO:0006950, GO:0006952, GO:0006954, GO:0007154, GO:0007165, GO:0007166, GO:0007259, GO:0007260, GO:0008152, GO:0009605, GO:0009966, GO:0009987, GO:0010033, GO:0010646, GO:0016020, GO:…	0.495866	-2.21906	0.371245	1
ENSG00000138316	ADAMTS14	chr10			catalytic activity, endopeptidase activity, metalloendopeptidase activity, binding, extracellular region, proteinaceous extracellular matrix, proteolysis, metabolic process, peptidase activity, metallopeptidase activity, zinc ion binding, catabolic process, cellular process, cellular component organization, hydrolase activity, protein metabolic process, extracellular matrix organization, collagen…	GO:0003824, GO:0004175, GO:0004222, GO:0005488, GO:0005576, GO:0005578, GO:0006508, GO:0008152, GO:0008233, GO:0008237, GO:0008270, GO:0009056, GO:0009987, GO:0016043, GO:0016787, GO:0019538, GO:0030198, GO:0030199, GO:0030574, GO:0031012, GO:0032501, GO:0032963, GO:0043062, GO:0043167, GO:0043169, GO:0043170, GO:0043933, GO:0044236, GO:0044238, GO:0044243, GO:0044259, GO:0044421, GO:0044699, GO:…	6.1737	-2.21694	0.010165	0.099975
ENSG00000232389	ENSG00000232389	chr6					0.685694	-2.21681	0.220665	1
ENSG00000245598	DACT3-AS1	chr19					1.2202	-2.21148	0.199176	1
ENSG00000229827	ENSG00000229827	chr2					1.28207	-2.2098	0.11511	1
ENSG00000227799	CDPF1P1	chr2					1.47746	-2.20808	0.079276	1
ENSG00000138675	FGF5	chr4	PI3K-Akt signaling pathway, Pathways in cancer, MAPK signaling pathway, Ras signaling pathway, Rap1 signaling pathway, Regulation of actin cytoskeleton, Melanoma	hsa04151, hsa05200, hsa04010, hsa04014, hsa04015, hsa04810, hsa05218	MAPK cascade, catalytic activity, protein kinase activity, protein tyrosine kinase activity, guanyl-nucleotide exchange factor activity, Ras guanyl-nucleotide exchange factor activity, receptor binding, fibroblast growth factor receptor binding, binding, protein binding, extracellular region, extracellular space, intracellular, cell, cellular protein modification process, protein phosphorylation,…	GO:0000165, GO:0003824, GO:0004672, GO:0004713, GO:0005085, GO:0005088, GO:0005102, GO:0005104, GO:0005488, GO:0005515, GO:0005576, GO:0005615, GO:0005622, GO:0005623, GO:0006464, GO:0006468, GO:0006629, GO:0006644, GO:0006650, GO:0006661, GO:0006793, GO:0006796, GO:0007154, GO:0007165, GO:0007166, GO:0007167, GO:0007169, GO:0007267, GO:0007275, GO:0007399, GO:0008083, GO:0008152, GO:0008283, GO:…	5.59461	-2.20765	0.025336	0.186291
ENSG00000282221	ENSG00000282221	chr1					0.82185	-2.20721	0.231927	1
ENSG00000236908	LINC02827	chr12					14.9263	-2.20504	6.4e-05	0.002082
ENSG00000228839	PIK3IP1-DT	chr22					2.53443	-2.20357	0.04076	1
ENSG00000287124	ENSG00000287124	chr10					4.69236	-2.20282	0.005823	0.067705
ENSG00000231920	NEBL-AS1	chr10					0.6962	-2.19996	0.345744	1
ENSG00000254023	PKMP4	chr8					0.572313	-2.19753	0.452319	1
ENSG00000165409	TSHR	chr14	cAMP signaling pathway, Neuroactive ligand-receptor interaction, Autoimmune thyroid disease, Regulation of lipolysis in adipocytes, Thyroid hormone synthesis	hsa04024, hsa04080, hsa05320, hsa04923, hsa04918	peptide receptor activity, cell activation, immune system process, immune system development, leukocyte differentiation, signal transducer activity, receptor activity, transmembrane signaling receptor activity, G-protein coupled receptor activity, thyroid-stimulating hormone receptor activity, binding, protein binding, cell, plasma membrane, integral component of plasma membrane, nucleobase-conta…	GO:0001653, GO:0001775, GO:0002376, GO:0002520, GO:0002521, GO:0004871, GO:0004872, GO:0004888, GO:0004930, GO:0004996, GO:0005488, GO:0005515, GO:0005623, GO:0005886, GO:0005887, GO:0006139, GO:0006140, GO:0006163, GO:0006164, GO:0006171, GO:0006725, GO:0006753, GO:0006793, GO:0006796, GO:0006807, GO:0007154, GO:0007165, GO:0007186, GO:0007187, GO:0007188, GO:0007189, GO:0007190, GO:0007267, GO:…	1.44993	-2.19693	0.070289	1
ENSG00000144644	GADL1	chr3	Metabolic pathways, beta-Alanine metabolism, Pantothenate and CoA biosynthesis, Taurine and hypotaurine metabolism	hsa01100, hsa00410, hsa00770, hsa00430	catalytic activity, aspartate 1-decarboxylase activity, sulfinoalanine decarboxylase activity, binding, intracellular, cell, cytoplasm, cytosol, organic acid metabolic process, cellular amino acid metabolic process, nitrogen compound metabolic process, metabolic process, cellular amino acid biosynthetic process, biosynthetic process, cellular process, organic acid biosynthetic process, lyase acti…	GO:0003824, GO:0004068, GO:0004782, GO:0005488, GO:0005622, GO:0005623, GO:0005737, GO:0005829, GO:0006082, GO:0006520, GO:0006807, GO:0008152, GO:0008652, GO:0009058, GO:0009987, GO:0016053, GO:0016829, GO:0016830, GO:0016831, GO:0019752, GO:0030170, GO:0043167, GO:0043168, GO:0043436, GO:0044237, GO:0044238, GO:0044249, GO:0044281, GO:0044283, GO:0044424, GO:0044444, GO:0044464, GO:0044699, GO:…	5.83523	-2.1963	0.112626	0.444659
ENSG00000258954	ENSG00000258954	chr15					0.404952	-2.19615	0.376628	1
ENSG00000197253	TPSB2	chr16			catalytic activity, endopeptidase activity, serine-type endopeptidase activity, binding, protein binding, extracellular region, proteolysis, metabolic process, peptidase activity, serine-type peptidase activity, hydrolase activity, serine hydrolase activity, protein metabolic process, macromolecule metabolic process, primary metabolic process, peptidase activity, acting on L-amino acid peptides, …	GO:0003824, GO:0004175, GO:0004252, GO:0005488, GO:0005515, GO:0005576, GO:0006508, GO:0008152, GO:0008233, GO:0008236, GO:0016787, GO:0017171, GO:0019538, GO:0043170, GO:0044238, GO:0070011, GO:0071704	0.787377	-2.19569	0.240889	1
ENSG00000277118	Metazoa_SRP	chr3					0.43968	-2.19233	0.300623	1
ENSG00000184206	GOLGA6L4	chr15			intracellular, cell, cytoplasm, Golgi apparatus, endomembrane system, organelle, membrane-bounded organelle, intracellular organelle, intracellular membrane-bounded organelle, intracellular part, cytoplasmic part, cell part	GO:0005622, GO:0005623, GO:0005737, GO:0005794, GO:0012505, GO:0043226, GO:0043227, GO:0043229, GO:0043231, GO:0044424, GO:0044444, GO:0044464	1.05172	-2.19232	0.245528	1
ENSG00000146215	CRIP3	chr6			binding, intracellular, cell, cytoplasm, zinc ion binding, ion binding, cation binding, intracellular part, cell part, metal ion binding, transition metal ion binding	GO:0005488, GO:0005622, GO:0005623, GO:0005737, GO:0008270, GO:0043167, GO:0043169, GO:0044424, GO:0044464, GO:0046872, GO:0046914	35.7118	-2.1923	0	0
ENSG00000260510	ENSG00000260510	chr16					0.773742	-2.19222	0.192715	1
ENSG00000241537	ENSG00000241537	chr3					0.488279	-2.19105	0.287812	1
ENSG00000254826	ENSG00000254826	chr11					0.881963	-2.18763	0.225266	1
ENSG00000279660	ENSG00000279660	chr17					1.28401	-2.18727	0.144136	1
ENSG00000151834	GABRA2	chr4	Neuroactive ligand-receptor interaction, Retrograde endocannabinoid signaling, GABAergic synapse, Morphine addiction, Taste transduction, Nicotine addiction	hsa04080, hsa04723, hsa04727, hsa05032, hsa04742, hsa05033	regulation of neurotransmitter levels, signal transducer activity, receptor activity, transmembrane signaling receptor activity, GABA-A receptor activity, transporter activity, ion channel activity, extracellular ligand-gated ion channel activity, anion channel activity, chloride channel activity, intracellular, cell, cytoplasm, plasma membrane, transport, ion transport, anion transport, chloride…	GO:0001505, GO:0004871, GO:0004872, GO:0004888, GO:0004890, GO:0005215, GO:0005216, GO:0005230, GO:0005253, GO:0005254, GO:0005622, GO:0005623, GO:0005737, GO:0005886, GO:0006810, GO:0006811, GO:0006820, GO:0006821, GO:0006836, GO:0007154, GO:0007165, GO:0007166, GO:0007186, GO:0007214, GO:0007267, GO:0007268, GO:0008021, GO:0008503, GO:0008509, GO:0009987, GO:0012505, GO:0012506, GO:0015075, GO:…	1.19414	-2.18559	0.156805	1
ENSG00000230194	ENSG00000230194	chr22					0.946616	-2.18285	0.197749	1
ENSG00000140379	BCL2A1	chr15	Transcriptional misregulation in cancer, NF-kappa B signaling pathway, Apoptosis	hsa05202, hsa04064, hsa04210	release of cytochrome c from mitochondria, transporter activity, binding, protein binding, intracellular, cell, cytoplasm, mitochondrion, mitochondrial envelope, mitochondrial outer membrane, transport, apoptotic process, response to stress, cellular response to DNA damage stimulus, organelle organization, mitochondrion organization, cell communication, signal transduction, cell surface receptor …	GO:0001836, GO:0005215, GO:0005488, GO:0005515, GO:0005622, GO:0005623, GO:0005737, GO:0005739, GO:0005740, GO:0005741, GO:0006810, GO:0006915, GO:0006950, GO:0006974, GO:0006996, GO:0007005, GO:0007154, GO:0007165, GO:0007166, GO:0008053, GO:0008219, GO:0008630, GO:0008637, GO:0009987, GO:0010941, GO:0010942, GO:0012501, GO:0015267, GO:0016020, GO:0016043, GO:0019867, GO:0022803, GO:0022857, GO:…	0.426084	-2.17631	0.383456	1
ENSG00000173578	XCR1	chr3	Cytokine-cytokine receptor interaction, Chemokine signaling pathway	hsa04060, hsa04062	G-protein coupled chemoattractant receptor activity, peptide receptor activity, signal transducer activity, receptor activity, transmembrane signaling receptor activity, cytokine receptor activity, G-protein coupled receptor activity, chemokine receptor activity, cell, plasma membrane, integral component of plasma membrane, cellular ion homeostasis, cellular calcium ion homeostasis, cellular meta…	GO:0001637, GO:0001653, GO:0004871, GO:0004872, GO:0004888, GO:0004896, GO:0004930, GO:0004950, GO:0005623, GO:0005886, GO:0005887, GO:0006873, GO:0006874, GO:0006875, GO:0006935, GO:0006950, GO:0006952, GO:0006954, GO:0007154, GO:0007165, GO:0007166, GO:0007186, GO:0007187, GO:0007204, GO:0008528, GO:0009605, GO:0009987, GO:0010033, GO:0016020, GO:0016021, GO:0019221, GO:0019725, GO:0023052, GO:…	0.551262	-2.17578	0.385821	1
ENSG00000286789	ENSG00000286789	chr10					0.980656	-2.17451	0.198222	1
ENSG00000231794	ENSG00000231794	chr7					0.554499	-2.16981	0.311834	1
ENSG00000261433	ENSG00000261433	chr17					0.785607	-2.16866	0.220858	1
ENSG00000133246	PRAM1	chr19			cell activation, immune effector process, cell activation involved in immune response, myeloid leukocyte activation, myeloid cell activation involved in immune response, neutrophil activation involved in immune response, leukocyte activation involved in immune response, immune system process, leukocyte mediated immunity, myeloid leukocyte mediated immunity, neutrophil mediated immunity, regulatio…	GO:0001775, GO:0002252, GO:0002263, GO:0002274, GO:0002275, GO:0002283, GO:0002366, GO:0002376, GO:0002443, GO:0002444, GO:0002446, GO:0002682, GO:0002694, GO:0002697, GO:0002703, GO:0002886, GO:0005488, GO:0005515, GO:0006810, GO:0006887, GO:0006955, GO:0007154, GO:0007165, GO:0007166, GO:0007229, GO:0008289, GO:0009987, GO:0016192, GO:0017157, GO:0023052, GO:0032879, GO:0032940, GO:0036230, GO:…	1.4278	-2.16537	0.120131	1
ENSG00000105650	PDE4C	chr19					2.73773	-2.1644	0.037483	1
ENSG00000242551	POU5F1P6	chr3					2.00621	-2.16202	0.098442	1
ENSG00000229018	PMS2P7	chr7					1.24922	-2.16063	0.122643	1
ENSG00000285646	ENSG00000285646	chr1					1.31455	-2.16059	0.154756	1
ENSG00000168060	NAALADL1	chr11			catalytic activity, carboxypeptidase activity, binding, cell, plasma membrane, proteolysis, metabolic process, peptidase activity, metallopeptidase activity, exopeptidase activity, membrane, integral component of membrane, apical plasma membrane, hydrolase activity, dipeptidase activity, protein metabolic process, intrinsic component of membrane, ion binding, cation binding, macromolecule metabol…	GO:0003824, GO:0004180, GO:0005488, GO:0005623, GO:0005886, GO:0006508, GO:0008152, GO:0008233, GO:0008237, GO:0008238, GO:0016020, GO:0016021, GO:0016324, GO:0016787, GO:0016805, GO:0019538, GO:0031224, GO:0043167, GO:0043169, GO:0043170, GO:0044238, GO:0044425, GO:0044459, GO:0044464, GO:0045177, GO:0046872, GO:0070011, GO:0071704, GO:0071944, GO:0098590	2.03465	-2.15928	0.070636	1
ENSG00000287001	ENSG00000287001	chr19					1.49822	-2.15551	0.104868	1
ENSG00000259419	HNRNPCP3	chr15					4.14126	-2.1539	0.006832	0.076536
ENSG00000254777	ENSG00000254777	chr8					0.805508	-2.15173	0.30755	1
ENSG00000286430	ENSG00000286430	chr17					0.695838	-2.14877	0.244591	1
ENSG00000175279	CENPS	chr1					1.46407	-2.14815	0.136453	1
ENSG00000131400	NAPSA	chr19	Lysosome	hsa04142	lytic vacuole, tissue homeostasis, catalytic activity, endopeptidase activity, aspartic-type endopeptidase activity, extracellular region, extracellular space, intracellular, cell, cytoplasm, lysosome, endosome, late endosome, multivesicular body, vacuole, vacuolar lumen, proteolysis, metabolic process, peptidase activity, catabolic process, macromolecule catabolic process, cellular process, endo…	GO:0000323, GO:0001894, GO:0003824, GO:0004175, GO:0004190, GO:0005576, GO:0005615, GO:0005622, GO:0005623, GO:0005737, GO:0005764, GO:0005768, GO:0005770, GO:0005771, GO:0005773, GO:0005775, GO:0006508, GO:0008152, GO:0008233, GO:0009056, GO:0009057, GO:0009987, GO:0012505, GO:0016023, GO:0016787, GO:0019538, GO:0030141, GO:0030163, GO:0031410, GO:0031904, GO:0031906, GO:0031974, GO:0031982, GO:…	0.609322	-2.14708	0.218335	1
ENSG00000266114	ENSG00000266114	chr17					0.361664	-2.145	0.395873	1
ENSG00000230364	RPL4P3	chr1					1.42831	-2.14308	0.128388	1
ENSG00000261736	ENSG00000261736	chr16					0.876814	-2.14282	0.20495	1
ENSG00000251611	FAM160A1-DT	chr4					0.811404	-2.14272	0.138403	1
ENSG00000251244	ENSG00000251244	chr4					42.4933	-2.14098	1e-06	4e-05
ENSG00000197308	GATA3-AS1	chr10					0.987531	-2.14061	0.210102	1
ENSG00000273830	MIR7843	chr14					1.68228	-2.13979	0.110129	1
ENSG00000287165	ENSG00000287165	chr2					0.666349	-2.13953	0.189282	1
ENSG00000229221	HNRNPA1P66	chr2					3.23088	-2.13846	0.021356	0.166287
ENSG00000160469	BRSK1	chr19			cell cycle checkpoint, DNA damage checkpoint, nucleotide binding, microtubule cytoskeleton organization, magnesium ion binding, cell morphogenesis, cell morphogenesis involved in differentiation, regulation of neurotransmitter levels, nucleoside binding, purine nucleoside binding, catalytic activity, protein kinase activity, protein serine/threonine kinase activity, binding, protein binding, ATP …	GO:0000075, GO:0000077, GO:0000166, GO:0000226, GO:0000287, GO:0000902, GO:0000904, GO:0001505, GO:0001882, GO:0001883, GO:0003824, GO:0004672, GO:0004674, GO:0005488, GO:0005515, GO:0005524, GO:0005622, GO:0005623, GO:0005634, GO:0005654, GO:0005737, GO:0005813, GO:0005815, GO:0005856, GO:0006464, GO:0006468, GO:0006793, GO:0006796, GO:0006810, GO:0006836, GO:0006950, GO:0006974, GO:0006996, GO:…	20.2692	-2.13706	0	1e-06
ENSG00000276972	ENSG00000276972	chr12					0.666877	-2.1366	0.395424	1
ENSG00000285743	ENSG00000285743	chr10					0.711073	-2.13449	0.238287	1
ENSG00000157168	NRG1	chr8	EGFR tyrosine kinase inhibitor resistance, ErbB signaling pathway	hsa01521, hsa04012	MAPK cascade, activation of MAPK activity, cell morphogenesis, cell morphogenesis involved in differentiation, transcription factor activity, protein binding, transcription factor activity, transcription factor binding, regulation of cell growth, neuron migration, regulation of protein phosphorylation, positive regulation of protein phosphorylation, startle response, heart morphogenesis, system p…	GO:0000165, GO:0000187, GO:0000902, GO:0000904, GO:0000988, GO:0000989, GO:0001558, GO:0001764, GO:0001932, GO:0001934, GO:0001964, GO:0003007, GO:0003008, GO:0003013, GO:0003157, GO:0003158, GO:0003161, GO:0003205, GO:0003206, GO:0003208, GO:0003222, GO:0003229, GO:0003231, GO:0003348, GO:0003712, GO:0003824, GO:0004672, GO:0004713, GO:0004871, GO:0005085, GO:0005088, GO:0005102, GO:0005125, GO:…	3.5237	-2.13191	0.025524	0.187313
ENSG00000215915	ATAD3C	chr1			nucleotide binding, nucleoside binding, purine nucleoside binding, binding, ATP binding, purine nucleotide binding, adenyl nucleotide binding, ribonucleoside binding, purine ribonucleoside binding, ribonucleotide binding, purine ribonucleotide binding, adenyl ribonucleotide binding, purine ribonucleoside triphosphate binding, small molecule binding, organic cyclic compound binding, carbohydrate d…	GO:0000166, GO:0001882, GO:0001883, GO:0005488, GO:0005524, GO:0017076, GO:0030554, GO:0032549, GO:0032550, GO:0032553, GO:0032555, GO:0032559, GO:0035639, GO:0036094, GO:0097159, GO:0097367, GO:1901265, GO:1901363	0.803797	-2.12941	0.213207	1
ENSG00000105479	ODAD1	chr19			microtubule cytoskeleton organization, cell morphogenesis, microtubule bundle formation, cilium movement, binding, protein binding, intracellular, cell, cytoskeleton, axonemal dynein complex, microtubule associated complex, cilium, axoneme, protein complex assembly, movement of cell or subcellular component, organelle organization, cytoskeleton organization, microtubule-based process, microtubule…	GO:0000226, GO:0000902, GO:0001578, GO:0003341, GO:0005488, GO:0005515, GO:0005622, GO:0005623, GO:0005856, GO:0005858, GO:0005875, GO:0005929, GO:0005930, GO:0006461, GO:0006928, GO:0006996, GO:0007010, GO:0007017, GO:0007018, GO:0009653, GO:0009987, GO:0010927, GO:0015630, GO:0016043, GO:0022607, GO:0030030, GO:0030031, GO:0030286, GO:0032502, GO:0032989, GO:0032990, GO:0032991, GO:0034622, GO:…	0.942853	-2.12938	0.203952	1
ENSG00000268309	ENSG00000268309	chr19					0.342829	-2.12918	0.490829	1
ENSG00000204894	ENSG00000204894	chr7					0.642517	-2.12659	0.387355	1
ENSG00000288684	ENSG00000288684	chr9					0.515614	-2.12648	0.263857	1
ENSG00000182759	MAFA	chr8	Type II diabetes mellitus, Maturity onset diabetes of the young	hsa04930, hsa04950	regulatory region DNA binding, transcription regulatory region sequence-specific DNA binding, RNA polymerase II regulatory region sequence-specific DNA binding, RNA polymerase II core promoter proximal region sequence-specific DNA binding, RNA polymerase II transcription factor activity, sequence-specific DNA binding, transcription factor activity, RNA polymerase II core promoter proximal region …	GO:0000975, GO:0000976, GO:0000977, GO:0000978, GO:0000981, GO:0000982, GO:0000987, GO:0001012, GO:0001067, GO:0001071, GO:0001077, GO:0001159, GO:0001228, GO:0002790, GO:0003676, GO:0003677, GO:0003690, GO:0003700, GO:0005488, GO:0005515, GO:0005622, GO:0005623, GO:0005634, GO:0006139, GO:0006351, GO:0006355, GO:0006357, GO:0006366, GO:0006725, GO:0006807, GO:0006810, GO:0007154, GO:0007165, GO:…	0.926276	-2.12579	0.129975	1
ENSG00000164761	TNFRSF11B	chr8	Cytokine-cytokine receptor interaction, Osteoclast differentiation	hsa04060, hsa04380	MAPK cascade, skeletal system development, tissue homeostasis, regulation of protein phosphorylation, positive regulation of protein phosphorylation, response to molecule of bacterial origin, immune system process, signal transducer activity, receptor activity, transmembrane signaling receptor activity, tumor necrosis factor-activated receptor activity, death receptor activity, receptor binding, …	GO:0000165, GO:0001501, GO:0001894, GO:0001932, GO:0001934, GO:0002237, GO:0002376, GO:0004871, GO:0004872, GO:0004888, GO:0005031, GO:0005035, GO:0005102, GO:0005125, GO:0005488, GO:0005515, GO:0005576, GO:0005578, GO:0005615, GO:0005623, GO:0005886, GO:0005887, GO:0006464, GO:0006468, GO:0006793, GO:0006796, GO:0006915, GO:0006950, GO:0006952, GO:0006954, GO:0006955, GO:0007154, GO:0007165, GO:…	42.8035	-2.12289	0	3e-06
ENSG00000225840	ENSG00000225840	chrY					0.363165	-2.12214	0.399385	1
ENSG00000150667	FSIP1	chr15					27.1913	-2.12068	0	1.4e-05
ENSG00000275417	ENSG00000275417	chr15					0.566684	-2.12019	0.219439	1
ENSG00000085840	ORC1	chr1	Cell cycle	hsa04110	G1/S transition of mitotic cell cycle, regulation of transcription involved in G1/S transition of mitotic cell cycle, nucleotide binding, nuclear chromosome, mitotic cell cycle, chromosome, telomeric region, nuclear chromosome, telomeric region, origin recognition complex, nucleoside binding, purine nucleoside binding, nucleic acid binding, DNA binding, chromatin binding, binding, protein binding…	GO:0000082, GO:0000083, GO:0000166, GO:0000228, GO:0000278, GO:0000781, GO:0000784, GO:0000808, GO:0001882, GO:0001883, GO:0003676, GO:0003677, GO:0003682, GO:0005488, GO:0005515, GO:0005524, GO:0005622, GO:0005623, GO:0005634, GO:0005654, GO:0005664, GO:0005694, GO:0005730, GO:0005737, GO:0005829, GO:0005886, GO:0006139, GO:0006259, GO:0006260, GO:0006261, GO:0006270, GO:0006351, GO:0006355, GO:…	2.03494	-2.11901	0.054364	1
ENSG00000204644	ZFP57	chr6			negative regulation of transcription from RNA polymerase II promoter, nuclear chromosome, chromatin, nuclear chromatin, heterochromatin, nucleic acid binding, DNA binding, binding, intracellular, cell, nucleus, chromosome, nuclear heterochromatin, nucleobase-containing compound metabolic process, DNA metabolic process, DNA modification, DNA alkylation, DNA methylation, regulation of gene expressi…	GO:0000122, GO:0000228, GO:0000785, GO:0000790, GO:0000792, GO:0003676, GO:0003677, GO:0005488, GO:0005622, GO:0005623, GO:0005634, GO:0005694, GO:0005720, GO:0006139, GO:0006259, GO:0006304, GO:0006305, GO:0006306, GO:0006349, GO:0006351, GO:0006355, GO:0006357, GO:0006366, GO:0006725, GO:0006807, GO:0007275, GO:0008152, GO:0009058, GO:0009059, GO:0009790, GO:0009889, GO:0009890, GO:0009892, GO:…	50.0528	-2.11718	0.340401	0.730332
ENSG00000166803	PCLAF	chr15			microtubule cytoskeleton organization, DNA synthesis involved in DNA repair, chromatin binding, binding, protein binding, intracellular, cell, nucleus, nucleoplasm, cytoplasm, nucleobase-containing compound metabolic process, DNA metabolic process, DNA replication, DNA repair, postreplication repair, cellular aromatic compound metabolic process, nitrogen compound metabolic process, response to st…	GO:0000226, GO:0000731, GO:0003682, GO:0005488, GO:0005515, GO:0005622, GO:0005623, GO:0005634, GO:0005654, GO:0005737, GO:0006139, GO:0006259, GO:0006260, GO:0006281, GO:0006301, GO:0006725, GO:0006807, GO:0006950, GO:0006974, GO:0006996, GO:0007010, GO:0007017, GO:0007049, GO:0008152, GO:0009058, GO:0009059, GO:0009314, GO:0009411, GO:0009416, GO:0009628, GO:0009987, GO:0016043, GO:0018130, GO:…	1.59914	-2.11715	0.087138	1
ENSG00000258373	SLC25A3P2	chr12					0.845627	-2.11587	0.146774	1
ENSG00000280119	ENSG00000280119	chr2					2.18201	-2.11106	0.096775	1
ENSG00000130513	GDF15	chr19			MAPK cascade, syncytium formation by plasma membrane fusion, regulation of protein phosphorylation, positive regulation of protein phosphorylation, receptor binding, cytokine activity, cytokine receptor binding, transforming growth factor beta receptor binding, binding, protein binding, extracellular region, extracellular space, cellular protein modification process, protein phosphorylation, phos…	GO:0000165, GO:0000768, GO:0001932, GO:0001934, GO:0005102, GO:0005125, GO:0005126, GO:0005160, GO:0005488, GO:0005515, GO:0005576, GO:0005615, GO:0006464, GO:0006468, GO:0006793, GO:0006796, GO:0006915, GO:0006949, GO:0007154, GO:0007165, GO:0007166, GO:0007167, GO:0007178, GO:0007179, GO:0007267, GO:0007520, GO:0008083, GO:0008152, GO:0008219, GO:0009653, GO:0009719, GO:0009893, GO:0009966, GO:…	0.887729	-2.1087	0.222807	1
ENSG00000146670	CDCA5	chr11	MicroRNAs in cancer	hsa05206	mitotic sister chromatid segregation, G1/S transition of mitotic cell cycle, nuclear chromosome, mitotic cell cycle, nuclear division, chromosome, centromeric region, chromatin, nuclear chromatin, condensed chromosome, sister chromatid segregation, chromatin binding, binding, protein binding, intracellular, cell, nucleus, nucleoplasm, chromosome, cytoplasm, cytosol, plasma membrane, nucleobase-co…	GO:0000070, GO:0000082, GO:0000228, GO:0000278, GO:0000280, GO:0000775, GO:0000785, GO:0000790, GO:0000793, GO:0000819, GO:0003682, GO:0005488, GO:0005515, GO:0005622, GO:0005623, GO:0005634, GO:0005654, GO:0005694, GO:0005737, GO:0005829, GO:0005886, GO:0006139, GO:0006259, GO:0006281, GO:0006302, GO:0006323, GO:0006725, GO:0006807, GO:0006950, GO:0006974, GO:0006996, GO:0007049, GO:0007059, GO:…	5.34866	-2.10734	0.003671	0.04819
ENSG00000250846	EPHA5-AS1	chr4					0.533899	-2.10642	0.326662	1
ENSG00000265845	ENSG00000265845	chr17					0.425718	-2.1064	0.326306	1
ENSG00000225096	ENSG00000225096	chr6					10.9094	-2.10617	0.000385	0.008628
ENSG00000261868	MFSD1P1	chr17					0.68874	-2.10476	0.240593	1
ENSG00000229920	RPS4XP5	chr2					8.24951	-2.10413	0.009166	0.093589
ENSG00000137331	IER3	chr6			binding, protein binding, intracellular, cell, nucleus, cytoplasm, cytosol, apoptotic process, response to stress, cellular response to DNA damage stimulus, cell communication, signal transduction, cell death, anatomical structure morphogenesis, regulation of signal transduction, cellular process, regulation of cell communication, regulation of cell death, programmed cell death, phosphatidylinosi…	GO:0005488, GO:0005515, GO:0005622, GO:0005623, GO:0005634, GO:0005737, GO:0005829, GO:0006915, GO:0006950, GO:0006974, GO:0007154, GO:0007165, GO:0008219, GO:0009653, GO:0009966, GO:0009987, GO:0010646, GO:0010941, GO:0012501, GO:0014065, GO:0014066, GO:0016020, GO:0016021, GO:0023051, GO:0023052, GO:0031224, GO:0032502, GO:0033554, GO:0035556, GO:0042981, GO:0043066, GO:0043067, GO:0043069, GO:…	76.2244	-2.10403	0	1.3e-05
ENSG00000144893	MED12L	chr3	Thyroid hormone signaling pathway	hsa04919	transcription factor activity, protein binding, transcription factor activity, transcription factor binding, transcription factor activity, RNA polymerase II transcription factor binding, RNA polymerase II transcription cofactor activity, RNA polymerase II transcription coactivator activity, transcriptional activator activity, RNA polymerase II transcription factor binding, transcriptional repres…	GO:0000988, GO:0000989, GO:0001076, GO:0001104, GO:0001105, GO:0001190, GO:0001191, GO:0003712, GO:0003713, GO:0005488, GO:0005515, GO:0005622, GO:0005623, GO:0005634, GO:0005654, GO:0006139, GO:0006351, GO:0006355, GO:0006357, GO:0006366, GO:0006725, GO:0006807, GO:0008013, GO:0008152, GO:0009058, GO:0009059, GO:0009889, GO:0009891, GO:0009893, GO:0009987, GO:0010467, GO:0010468, GO:0010556, GO:…	24.72	-2.10317	0	1.5e-05
ENSG00000120500	ARR3	chrX			photoreceptor outer segment, photoreceptor inner segment, regulation of protein phosphorylation, opsin binding, system process, binding, protein binding, intracellular, cell, cytoplasm, cilium, cellular protein modification process, protein phosphorylation, phosphorus metabolic process, phosphate-containing compound metabolic process, transport, endocytosis, cell communication, signal transductio…	GO:0001750, GO:0001917, GO:0001932, GO:0002046, GO:0003008, GO:0005488, GO:0005515, GO:0005622, GO:0005623, GO:0005737, GO:0005929, GO:0006464, GO:0006468, GO:0006793, GO:0006796, GO:0006810, GO:0006897, GO:0007154, GO:0007165, GO:0007600, GO:0007601, GO:0008152, GO:0009987, GO:0016192, GO:0016310, GO:0019220, GO:0019222, GO:0019538, GO:0019904, GO:0023052, GO:0031323, GO:0031399, GO:0031513, GO:…	0.711495	-2.09984	0.252171	1
ENSG00000149256	TENM4	chr11			gastrulation with mouth forming second, cell fate specification, system process, binding, protein binding, intracellular, cell, nucleus, cytoplasm, plasma membrane, integral component of plasma membrane, proteolysis, cell communication, signal transduction, ensheathment of neurons, multicellular organism development, gastrulation, nervous system development, central nervous system development, he…	GO:0001702, GO:0001708, GO:0003008, GO:0005488, GO:0005515, GO:0005622, GO:0005623, GO:0005634, GO:0005737, GO:0005886, GO:0005887, GO:0006508, GO:0007154, GO:0007165, GO:0007272, GO:0007275, GO:0007369, GO:0007399, GO:0007417, GO:0007507, GO:0008152, GO:0008283, GO:0008366, GO:0009653, GO:0009790, GO:0009888, GO:0009987, GO:0010001, GO:0010470, GO:0010720, GO:0010927, GO:0014003, GO:0014013, GO:…	22.1077	-2.09984	0.000126	0.003528
ENSG00000267156	TPMTP1	chr18					0.465066	-2.09982	0.326117	1
ENSG00000227082	LINC02798	chr1					26.4314	-2.09897	2e-06	0.00013
ENSG00000182508	LHFPL1	chrX			membrane, integral component of membrane, intrinsic component of membrane, membrane part	GO:0016020, GO:0016021, GO:0031224, GO:0044425	1.88964	-2.09873	0.093737	1
ENSG00000145248	SLC10A4	chr4			transporter activity, lipid transporter activity, organic acid transmembrane transporter activity, organic acid:sodium symporter activity, cell, plasma membrane, integral component of plasma membrane, transport, ion transport, cation transport, sodium ion transport, anion transport, lipid transport, monocarboxylic acid transmembrane transporter activity, cation transmembrane transporter activity,…	GO:0005215, GO:0005319, GO:0005342, GO:0005343, GO:0005623, GO:0005886, GO:0005887, GO:0006810, GO:0006811, GO:0006812, GO:0006814, GO:0006820, GO:0006869, GO:0008028, GO:0008324, GO:0008508, GO:0010876, GO:0015075, GO:0015077, GO:0015081, GO:0015125, GO:0015291, GO:0015293, GO:0015294, GO:0015370, GO:0015672, GO:0015711, GO:0015718, GO:0015721, GO:0015849, GO:0015850, GO:0016020, GO:0016021, GO:…	1.43281	-2.09862	0.153085	1
ENSG00000264595	ENSG00000264595	chr18					1.55896	-2.09813	0.096233	1
ENSG00000285244	DINOL	chr6					0.652566	-2.09743	0.22968	1
ENSG00000119681	LTBP2	chr14			binding, calcium ion binding, protein binding, glycosaminoglycan binding, extracellular region, proteinaceous extracellular matrix, extracellular space, intracellular, cell, protein targeting, transport, intracellular protein transport, cell communication, signal transduction, cell surface receptor signaling pathway, enzyme linked receptor protein signaling pathway, transmembrane receptor protein…	GO:0005488, GO:0005509, GO:0005515, GO:0005539, GO:0005576, GO:0005578, GO:0005615, GO:0005622, GO:0005623, GO:0006605, GO:0006810, GO:0006886, GO:0007154, GO:0007165, GO:0007166, GO:0007167, GO:0007178, GO:0007179, GO:0008104, GO:0008201, GO:0009306, GO:0009719, GO:0009987, GO:0010033, GO:0015031, GO:0016043, GO:0019838, GO:0023052, GO:0030198, GO:0031012, GO:0031982, GO:0031988, GO:0032940, GO:…	563.7	-2.09393	0	0
ENSG00000274038	ENSG00000274038	chr16					1.5196	-2.09389	0.094649	1
ENSG00000214917	ENSG00000214917	chr18					1.24478	-2.09202	0.178731	1
ENSG00000286837	ENSG00000286837	chr8					1.0805	-2.09049	0.149201	1
ENSG00000116985	BMP8B	chr1	Hippo signaling pathway, TGF-beta signaling pathway	hsa04390, hsa04350	MAPK cascade, skeletal system development, ossification, regulation of protein phosphorylation, positive regulation of protein phosphorylation, receptor binding, cytokine activity, cytokine receptor binding, transforming growth factor beta receptor binding, binding, protein binding, extracellular region, extracellular space, nucleobase-containing compound metabolic process, transcription, DNA-tem…	GO:0000165, GO:0001501, GO:0001503, GO:0001932, GO:0001934, GO:0005102, GO:0005125, GO:0005126, GO:0005160, GO:0005488, GO:0005515, GO:0005576, GO:0005615, GO:0006139, GO:0006351, GO:0006355, GO:0006357, GO:0006366, GO:0006464, GO:0006468, GO:0006725, GO:0006793, GO:0006796, GO:0006807, GO:0006915, GO:0007154, GO:0007165, GO:0007166, GO:0007167, GO:0007178, GO:0007275, GO:0008083, GO:0008152, GO:…	3.36191	-2.09017	0.021151	0.165231
ENSG00000100344	PNPLA3	chr22	Metabolic pathways, Glycerolipid metabolism	hsa01100, hsa00561	catalytic activity, lipoprotein lipase activity, phospholipase activity, phospholipase A2 activity, triglyceride lipase activity, intracellular, cell, cytoplasm, endoplasmic reticulum, endoplasmic reticulum membrane, lipid metabolic process, neutral lipid metabolic process, acylglycerol metabolic process, triglyceride metabolic process, metabolic process, O-acyltransferase activity, lipid biosynt…	GO:0003824, GO:0004465, GO:0004620, GO:0004623, GO:0004806, GO:0005622, GO:0005623, GO:0005737, GO:0005783, GO:0005789, GO:0006629, GO:0006638, GO:0006639, GO:0006641, GO:0008152, GO:0008374, GO:0008610, GO:0009056, GO:0009058, GO:0009987, GO:0012505, GO:0016020, GO:0016021, GO:0016042, GO:0016298, GO:0016411, GO:0016740, GO:0016746, GO:0016747, GO:0016787, GO:0016788, GO:0019432, GO:0019433, GO:…	1.29474	-2.09013	0.307625	1
ENSG00000230006	ANKRD36BP2	chr2					4.86998	-2.0882	0.016669	0.141176
ENSG00000255992	ENSG00000255992	chr12					0.625876	-2.08731	0.20192	1
ENSG00000232812	LINC01717	chr1					0.346037	-2.0873	0.411048	1
ENSG00000115828	QPCT	chr2			catalytic activity, binding, extracellular region, cellular protein modification process, metabolic process, zinc ion binding, cellular process, glutaminyl-peptide cyclotransferase activity, transferase activity, transferase activity, transferring acyl groups, transferase activity, transferring amino-acyl groups, peptidyl-pyroglutamic acid biosynthetic process, using glutaminyl-peptide cyclotrans…	GO:0003824, GO:0005488, GO:0005576, GO:0006464, GO:0008152, GO:0008270, GO:0009987, GO:0016603, GO:0016740, GO:0016746, GO:0016755, GO:0017186, GO:0018193, GO:0018199, GO:0019538, GO:0031982, GO:0031988, GO:0036211, GO:0043167, GO:0043169, GO:0043170, GO:0043226, GO:0043227, GO:0043230, GO:0043412, GO:0044237, GO:0044238, GO:0044260, GO:0044267, GO:0044421, GO:0046872, GO:0046914, GO:0070062, GO:…	8.14101	-2.08278	0.001907	0.029591
ENSG00000147509	RGS20	chr8			somitogenesis, regionalization, GTPase activator activity, binding, protein binding, intracellular, cell, nucleus, cytoplasm, Golgi apparatus, trans-Golgi network, cytoskeleton, microtubule, cytoplasmic microtubule, plasma membrane, cell cortex, nucleobase-containing compound metabolic process, transcription, DNA-templated, regulation of transcription, DNA-templated, protein targeting, protein im…	GO:0001756, GO:0003002, GO:0005096, GO:0005488, GO:0005515, GO:0005622, GO:0005623, GO:0005634, GO:0005737, GO:0005794, GO:0005802, GO:0005856, GO:0005874, GO:0005881, GO:0005886, GO:0005938, GO:0006139, GO:0006351, GO:0006355, GO:0006605, GO:0006606, GO:0006725, GO:0006807, GO:0006810, GO:0006886, GO:0006913, GO:0007154, GO:0007165, GO:0007166, GO:0007186, GO:0007267, GO:0007275, GO:0007389, GO:…	0.414938	-2.08114	0.331368	1
ENSG00000259519	ENSG00000259519	chr15					0.414938	-2.08114	0.331368	1
ENSG00000278791	ENSG00000278791	chr1					1.34413	-2.08057	0.13114	1
ENSG00000207578	MIR583	chr5					0.986044	-2.08044	0.276893	1
ENSG00000189316	ENSG00000189316	chr7					0.492986	-2.08018	0.406886	1
ENSG00000232400	RAD17P1	chr7					0.718208	-2.07926	0.252801	1
ENSG00000228721	ENSG00000228721	chr2					1.93464	-2.07872	0.08545	1
ENSG00000255320	ENSG00000255320	chr11					0.366856	-2.07855	0.495798	1
ENSG00000285763	ENSG00000285763	chr6					0.861667	-2.07658	0.185458	1
ENSG00000237481	ENSG00000237481	chr1					3.04971	-2.07549	0.026466	0.19135
ENSG00000286885	ENSG00000286885	chr6					0.344389	-2.07504	0.339174	1
ENSG00000272243	ENSG00000272243	chr6					0.79789	-2.07504	0.175231	1
ENSG00000213046	EEF1A1P32	chr1					0.440492	-2.07446	0.331937	1
ENSG00000229226	BTF3L4P4	chr4					0.451666	-2.07293	0.410203	1
ENSG00000204653	ASPDH	chr19			nucleotide binding, catalytic activity, binding, nucleobase-containing compound metabolic process, cellular aromatic compound metabolic process, coenzyme metabolic process, oxidoreduction coenzyme metabolic process, NADP metabolic process, NADP catabolic process, nucleoside phosphate metabolic process, phosphorus metabolic process, phosphate-containing compound metabolic process, nitrogen compoun…	GO:0000166, GO:0003824, GO:0005488, GO:0006139, GO:0006725, GO:0006732, GO:0006733, GO:0006739, GO:0006742, GO:0006753, GO:0006793, GO:0006796, GO:0006807, GO:0008152, GO:0009056, GO:0009058, GO:0009108, GO:0009109, GO:0009117, GO:0009165, GO:0009166, GO:0009435, GO:0009987, GO:0016491, GO:0016638, GO:0018130, GO:0019359, GO:0019362, GO:0019363, GO:0019364, GO:0019438, GO:0019439, GO:0019637, GO:…	0.522215	-2.06991	0.280434	1
ENSG00000281186	LINC00706	chr10					0.504456	-2.06957	0.276994	1
ENSG00000267279	ENSG00000267279	chr18					14.6672	-2.06591	0.000394	0.008785
ENSG00000229604	MTATP8P2	chr2					0.600082	-2.06485	0.416284	1
ENSG00000105376	ICAM5	chr19			immune system process, regulation of immune system process, receptor binding, integrin binding, binding, protein binding, cell, plasma membrane, integral component of plasma membrane, transport, endocytosis, phagocytosis, immune response, cell adhesion, cellular process, membrane, integral component of membrane, cellular component organization, vesicle-mediated transport, single organismal cell-c…	GO:0002376, GO:0002682, GO:0005102, GO:0005178, GO:0005488, GO:0005515, GO:0005623, GO:0005886, GO:0005887, GO:0006810, GO:0006897, GO:0006909, GO:0006955, GO:0007155, GO:0009987, GO:0016020, GO:0016021, GO:0016043, GO:0016192, GO:0016337, GO:0022610, GO:0030198, GO:0031224, GO:0031226, GO:0032403, GO:0043062, GO:0044425, GO:0044459, GO:0044464, GO:0044699, GO:0044763, GO:0044765, GO:0044877, GO:…	1.07021	-2.06267	0.213128	1
ENSG00000235545	ENSG00000235545	chr1					1.12059	-2.06202	0.166326	1
ENSG00000266573	ENSG00000266573	chr18					0.461572	-2.06069	0.404757	1
ENSG00000217331	ENSG00000217331	chr6					0.378132	-2.06068	0.405721	1
ENSG00000264610	MIR4685	chr10					0.363595	-2.06066	0.41017	1
ENSG00000231468	PRDX3P2	chr1					0.419795	-2.06062	0.416221	1
ENSG00000279440	ENSG00000279440	chr22					0.336394	-2.0606	0.418983	1
ENSG00000140557	ST8SIA2	chr15			Golgi membrane, ganglioside metabolic process, ganglioside biosynthetic process, catalytic activity, alpha-N-acetylneuraminate alpha-2,8-sialyltransferase activity, binding, intracellular, cell, cytoplasm, endosome, early endosome, vacuole, Golgi apparatus, carbohydrate metabolic process, cellular protein modification process, protein glycosylation, protein N-linked glycosylation, N-glycan proces…	GO:0000139, GO:0001573, GO:0001574, GO:0003824, GO:0003828, GO:0005488, GO:0005622, GO:0005623, GO:0005737, GO:0005768, GO:0005769, GO:0005773, GO:0005794, GO:0005975, GO:0006464, GO:0006486, GO:0006487, GO:0006491, GO:0006629, GO:0006643, GO:0006664, GO:0006665, GO:0006672, GO:0006687, GO:0006688, GO:0006807, GO:0007275, GO:0007399, GO:0008152, GO:0008373, GO:0008610, GO:0009058, GO:0009059, GO:…	61.2561	-2.05921	0	1e-06
ENSG00000267327	ENSG00000267327	chr18					2.62814	-2.05755	0.084539	1
ENSG00000199366	Y_RNA	chr18					0.729011	-2.04781	0.26661	1
ENSG00000229781	RRN3P4	chr2					0.36297	-2.04686	0.502699	1
ENSG00000288033	ENSG00000288033	chr11					1.60775	-2.04677	0.143229	1
ENSG00000269910	ENSG00000269910	chr14					0.513243	-2.04592	0.277985	1
ENSG00000285955	ENSG00000285955	chr10					0.439635	-2.04418	0.416505	1
ENSG00000236345	SCAT8	chr6					0.502647	-2.04413	0.414791	1
ENSG00000268945	ENSG00000268945	chr19					0.495835	-2.04401	0.411178	1
ENSG00000236990	ENSG00000236990	chr10					0.669488	-2.04375	0.403322	1
ENSG00000284095	ENSG00000284095	chr3					0.576114	-2.0424	0.335479	1
ENSG00000207175	RNU1-67P	chrX					0.489843	-2.04193	0.348802	1
ENSG00000237752	NCKAP1P1	chrX					0.539308	-2.04172	0.342551	1
ENSG00000238199	UBE2V2P3	chr1					0.379595	-2.04167	0.347684	1
ENSG00000242686	PDE6B-AS1	chr4					0.596996	-2.04129	0.329469	1
ENSG00000183778	B3GALT5	chr21	Metabolic pathways, Glycosphingolipid biosynthesis - lacto and neolacto series, Glycosphingolipid biosynthesis - globo series	hsa01100, hsa00601, hsa00603	Golgi membrane, catalytic activity, intracellular, cell, cytoplasm, endoplasmic reticulum, Golgi apparatus, carbohydrate metabolic process, cellular protein modification process, protein glycosylation, metabolic process, UDP-glycosyltransferase activity, galactosyltransferase activity, UDP-galactose:beta-N-acetylglucosamine beta-1,3-galactosyltransferase activity, biosynthetic process, macromolec…	GO:0000139, GO:0003824, GO:0005622, GO:0005623, GO:0005737, GO:0005783, GO:0005794, GO:0005975, GO:0006464, GO:0006486, GO:0008152, GO:0008194, GO:0008378, GO:0008499, GO:0009058, GO:0009059, GO:0009100, GO:0009101, GO:0009987, GO:0012505, GO:0016020, GO:0016021, GO:0016740, GO:0016757, GO:0016758, GO:0019538, GO:0031090, GO:0031224, GO:0034645, GO:0035250, GO:0036211, GO:0043170, GO:0043226, GO:…	7.78003	-2.0398	0.004482	0.05644
ENSG00000206159	GYG2P1	chrY					4.43906	-2.03721	0.085856	0.385138
ENSG00000227854	ENSG00000227854	chr1					0.334121	-2.03716	0.424122	1
ENSG00000226890	ENSG00000226890	chr16					0.342629	-2.03708	0.421292	1
ENSG00000214128	TMEM213	chr7			membrane, integral component of membrane, intrinsic component of membrane, membrane part	GO:0016020, GO:0016021, GO:0031224, GO:0044425	0.369086	-2.03685	0.412906	1
ENSG00000236045	ENSG00000236045	chr1					1.83323	-2.03566	0.142628	1
ENSG00000223646	ENSG00000223646	chr7					0.631544	-2.03431	0.316081	1
ENSG00000171873	ADRA1D	chr20	Neuroactive ligand-receptor interaction, Calcium signaling pathway, cGMP-PKG signaling pathway, Adrenergic signaling in cardiomyocytes, Vascular smooth muscle contraction, Salivary secretion	hsa04080, hsa04020, hsa04022, hsa04261, hsa04270, hsa04970	regulation of systemic arterial blood pressure by norepinephrine-epinephrine, norepinephrine-epinephrine vasoconstriction involved in regulation of systemic arterial blood pressure, system process, muscle system process, circulatory system process, vascular process in circulatory system, regulation of systemic arterial blood pressure mediated by a chemical signal, regulation of systemic arterial …	GO:0001993, GO:0001994, GO:0003008, GO:0003012, GO:0003013, GO:0003018, GO:0003044, GO:0003073, GO:0003321, GO:0004871, GO:0004872, GO:0004888, GO:0004930, GO:0004935, GO:0004936, GO:0004937, GO:0005488, GO:0005515, GO:0005623, GO:0005886, GO:0005887, GO:0006139, GO:0006259, GO:0006725, GO:0006807, GO:0006873, GO:0006874, GO:0006875, GO:0006936, GO:0006937, GO:0006939, GO:0006940, GO:0007154, GO:…	0.336247	-2.03023	0.424678	1
ENSG00000243295	ENSG00000243295	chr3					0.332474	-2.02992	0.426014	1
ENSG00000276067	SLC23A4P	chr7					0.572762	-2.02694	0.30825	1
ENSG00000255775	ENSG00000255775	chr12					0.330827	-2.0235	0.517205	1
ENSG00000232429	RPL21P131	chr19					0.339334	-2.02344	0.514405	1
ENSG00000171848	RRM2	chr2	Pyrimidine metabolism, Metabolic pathways, p53 signaling pathway, Purine metabolism, Glutathione metabolism	hsa00240, hsa01100, hsa04115, hsa00230, hsa00480	G1/S transition of mitotic cell cycle, regulation of transcription involved in G1/S transition of mitotic cell cycle, mitotic cell cycle, catalytic activity, ribonucleoside-diphosphate reductase activity, thioredoxin disulfide as acceptor, binding, protein binding, intracellular, cell, nucleus, nucleoplasm, cytoplasm, cytosol, ribonucleoside-diphosphate reductase complex, nucleobase-containing co…	GO:0000082, GO:0000083, GO:0000278, GO:0003824, GO:0004748, GO:0005488, GO:0005515, GO:0005622, GO:0005623, GO:0005634, GO:0005654, GO:0005737, GO:0005829, GO:0005971, GO:0006139, GO:0006259, GO:0006260, GO:0006351, GO:0006355, GO:0006461, GO:0006725, GO:0006753, GO:0006793, GO:0006796, GO:0006807, GO:0007049, GO:0008152, GO:0009058, GO:0009059, GO:0009117, GO:0009132, GO:0009165, GO:0009186, GO:…	5.53009	-2.02241	0.060247	0.316667
ENSG00000100427	MLC1	chr22			lytic vacuole, transporter activity, binding, protein binding, intracellular, cell, cytoplasm, lysosome, endosome, early endosome, vacuole, endoplasmic reticulum, plasma membrane, caveola, cell-cell junction, protein complex assembly, transport, ion transport, endocytosis, response to stress, response to osmotic stress, protein localization, protein transporter activity, response to abiotic stimu…	GO:0000323, GO:0005215, GO:0005488, GO:0005515, GO:0005622, GO:0005623, GO:0005737, GO:0005764, GO:0005768, GO:0005769, GO:0005773, GO:0005783, GO:0005886, GO:0005901, GO:0005911, GO:0006461, GO:0006810, GO:0006811, GO:0006897, GO:0006950, GO:0006970, GO:0008104, GO:0008565, GO:0009628, GO:0009987, GO:0010033, GO:0012505, GO:0014070, GO:0015031, GO:0016020, GO:0016021, GO:0016043, GO:0016192, GO:…	0.414266	-2.02157	0.420309	1
ENSG00000144407	PTH2R	chr2	Neuroactive ligand-receptor interaction	hsa04080	signal transducer activity, receptor activity, transmembrane signaling receptor activity, G-protein coupled receptor activity, parathyroid hormone receptor activity, binding, protein binding, cell, plasma membrane, integral component of plasma membrane, cell communication, signal transduction, cell surface receptor signaling pathway, G-protein coupled receptor signaling pathway, cellular process,…	GO:0004871, GO:0004872, GO:0004888, GO:0004930, GO:0004991, GO:0005488, GO:0005515, GO:0005623, GO:0005886, GO:0005887, GO:0007154, GO:0007165, GO:0007166, GO:0007186, GO:0009987, GO:0016020, GO:0016021, GO:0023052, GO:0031224, GO:0031226, GO:0038023, GO:0044425, GO:0044459, GO:0044464, GO:0044699, GO:0044700, GO:0044763, GO:0050789, GO:0050794, GO:0050896, GO:0051716, GO:0060089, GO:0065007, GO:…	0.706144	-2.02069	0.295437	1
ENSG00000254943	ENSG00000254943	chr11					0.575114	-2.02068	0.352214	1
ENSG00000230597	ENSG00000230597	chr6					0.739375	-2.02064	0.346773	1
ENSG00000267277	ENSG00000267277	chr19					0.534944	-2.02034	0.471858	1
ENSG00000281128	PTENP1-AS	chr9					9.39817	-2.01856	0.000147	0.003962
ENSG00000287201	ENSG00000287201	chr8					1.31108	-2.01746	0.141368	1
ENSG00000108231	LGI1	chr10			cell morphogenesis, cell morphogenesis involved in differentiation, regulation of cell growth, receptor binding, binding, protein binding, extracellular region, extracellular space, protein complex assembly, movement of cell or subcellular component, chemotaxis, cell communication, cell-cell signaling, chemical synaptic transmission, multicellular organism development, nervous system development,…	GO:0000902, GO:0000904, GO:0001558, GO:0005102, GO:0005488, GO:0005515, GO:0005576, GO:0005615, GO:0006461, GO:0006928, GO:0006935, GO:0007154, GO:0007267, GO:0007268, GO:0007275, GO:0007399, GO:0007409, GO:0007411, GO:0008283, GO:0009605, GO:0009653, GO:0009987, GO:0010646, GO:0010647, GO:0016043, GO:0016049, GO:0022008, GO:0022607, GO:0023051, GO:0023052, GO:0023056, GO:0030030, GO:0030054, GO:…	1.29031	-2.01526	0.114796	1
ENSG00000114646	CSPG5	chr3			lytic vacuole, mitophagy, macromitophagy, positive regulation of defense response to virus by host, immune effector process, immune system process, regulation of immune system process, regulation of immune effector process, regulation of response to biotic stimulus, receptor binding, binding, protein binding, extracellular region, intracellular, cell, cytoplasm, lysosome, vacuole, vacuolar lumen,…	GO:0000323, GO:0000422, GO:0000423, GO:0002230, GO:0002252, GO:0002376, GO:0002682, GO:0002697, GO:0002831, GO:0005102, GO:0005488, GO:0005515, GO:0005576, GO:0005622, GO:0005623, GO:0005737, GO:0005764, GO:0005773, GO:0005775, GO:0005783, GO:0005789, GO:0005794, GO:0005796, GO:0005798, GO:0005886, GO:0005887, GO:0006022, GO:0006023, GO:0006024, GO:0006026, GO:0006027, GO:0006029, GO:0006790, GO:…	2.67391	-2.01483	0.095458	1
ENSG00000175311	ANKS4B	chr16			binding, protein binding, intracellular, cell, cytoplasm, endoplasmic reticulum, endoplasmic reticulum membrane, plasma membrane, microvillus, brush border, protein complex assembly, response to stress, protein localization, cellular process, endomembrane system, membrane, cellular component organization, cellular component assembly, cell differentiation, developmental process, macromolecule loca…	GO:0005488, GO:0005515, GO:0005622, GO:0005623, GO:0005737, GO:0005783, GO:0005789, GO:0005886, GO:0005902, GO:0005903, GO:0006461, GO:0006950, GO:0008104, GO:0009987, GO:0012505, GO:0016020, GO:0016043, GO:0022607, GO:0030154, GO:0032502, GO:0033036, GO:0033554, GO:0034622, GO:0034976, GO:0042175, GO:0042995, GO:0043226, GO:0043227, GO:0043229, GO:0043231, GO:0043623, GO:0043933, GO:0044085, GO:…	0.478282	-2.01297	0.24417	1
ENSG00000251123	ENSG00000251123	chr4					0.757656	-2.01263	0.28254	1
ENSG00000265539	MIR3164	chr11					1.0713	-2.0115	0.221227	1
ENSG00000260947	ENSG00000260947	chr9					7.94419	-2.01117	0.000663	0.013268
ENSG00000198692	EIF1AY	chrY	RNA transport	hsa03013	nucleic acid binding, RNA binding, translation initiation factor activity, binding, protein binding, translation, translational initiation, peptide metabolic process, nitrogen compound metabolic process, translation factor activity, RNA binding, metabolic process, biosynthetic process, macromolecule biosynthetic process, cellular process, gene expression, protein metabolic process, cellular nitro…	GO:0003676, GO:0003723, GO:0003743, GO:0005488, GO:0005515, GO:0006412, GO:0006413, GO:0006518, GO:0006807, GO:0008135, GO:0008152, GO:0009058, GO:0009059, GO:0009987, GO:0010467, GO:0019538, GO:0034641, GO:0034645, GO:0043043, GO:0043170, GO:0043603, GO:0043604, GO:0044237, GO:0044238, GO:0044249, GO:0044260, GO:0044267, GO:0044271, GO:0071704, GO:0097159, GO:1901363, GO:1901564, GO:1901566, GO:…	196.127	-2.01081	0.295696	0.693153
ENSG00000276434	ENSG00000276434	chr13					1.20873	-2.00865	0.219426	1
ENSG00000185737	NRG3	chr10	ErbB signaling pathway	hsa04012	regulation of cell growth, neuron migration, regulation of protein phosphorylation, positive regulation of protein phosphorylation, signal transducer activity, receptor binding, binding, protein binding, extracellular region, extracellular space, intracellular, cell, plasma membrane, integral component of plasma membrane, protein complex assembly, cellular protein modification process, protein ph…	GO:0001558, GO:0001764, GO:0001932, GO:0001934, GO:0004871, GO:0005102, GO:0005488, GO:0005515, GO:0005576, GO:0005615, GO:0005622, GO:0005623, GO:0005886, GO:0005887, GO:0006461, GO:0006464, GO:0006468, GO:0006793, GO:0006796, GO:0006928, GO:0006935, GO:0007154, GO:0007165, GO:0007166, GO:0007167, GO:0007169, GO:0007171, GO:0007275, GO:0007389, GO:0007399, GO:0007417, GO:0007420, GO:0008047, GO:…	1.16616	-2.00864	0.233572	1
ENSG00000004838	ZMYND10	chr3			microtubule cytoskeleton organization, cell morphogenesis, microtubule bundle formation, binding, protein binding, intracellular, cell, cytoplasm, centrosome, microtubule organizing center, cytoskeleton, protein complex assembly, organelle organization, cytoskeleton organization, microtubule-based process, anatomical structure morphogenesis, cellular process, cellular component assembly involved …	GO:0000226, GO:0000902, GO:0001578, GO:0005488, GO:0005515, GO:0005622, GO:0005623, GO:0005737, GO:0005813, GO:0005815, GO:0005856, GO:0006461, GO:0006996, GO:0007010, GO:0007017, GO:0009653, GO:0009987, GO:0010927, GO:0015630, GO:0016043, GO:0022607, GO:0030030, GO:0030031, GO:0032502, GO:0032989, GO:0032990, GO:0034451, GO:0034622, GO:0035082, GO:0036158, GO:0036159, GO:0042384, GO:0043167, GO:…	0.712229	-2.00572	0.224535	1
ENSG00000207231	Y_RNA	chr4					0.402558	-2.0053	0.347492	1
ENSG00000125462	MIR9-1HG	chr1			intracellular, cell, nucleus, organelle, membrane-bounded organelle, intracellular organelle, intracellular membrane-bounded organelle, intracellular part, cell part	GO:0005622, GO:0005623, GO:0005634, GO:0043226, GO:0043227, GO:0043229, GO:0043231, GO:0044424, GO:0044464	1.29883	-2.00474	0.123689	1
ENSG00000239570	SETP11	chr3					2.36308	-2.00327	0.045591	1
ENSG00000269904	MAP2K4P1	chrX					1.85319	-2.00294	0.116274	1
ENSG00000259347	ENSG00000259347	chr15					0.889182	-2.00064	0.22049	1
ENSG00000149972	CNTN5	chr11			system process, intracellular, cell, cytoplasm, plasma membrane, cell adhesion, sensory perception, sensory perception of sound, membrane, biological adhesion, intrinsic component of membrane, anchored component of membrane, multicellular organismal process, intracellular part, membrane part, cell part, neurological system process, sensory perception of mechanical stimulus, cell periphery	GO:0003008, GO:0005622, GO:0005623, GO:0005737, GO:0005886, GO:0007155, GO:0007600, GO:0007605, GO:0016020, GO:0022610, GO:0031224, GO:0031225, GO:0032501, GO:0044424, GO:0044425, GO:0044464, GO:0050877, GO:0050954, GO:0071944	1.05328	-1.99935	0.253061	1
ENSG00000271653	ENSG00000271653	chr3					0.344672	-1.99881	0.353015	1
ENSG00000135116	HRK	chr12	Apoptosis	hsa04210	release of cytochrome c from mitochondria, binding, protein binding, intracellular, cell, cytoplasm, mitochondrion, protein complex assembly, apoptotic process, organelle organization, mitochondrion organization, cell communication, signal transduction, cell death, apoptotic mitochondrial changes, regulation of signal transduction, positive regulation of signal transduction, cellular process, pos…	GO:0001836, GO:0005488, GO:0005515, GO:0005622, GO:0005623, GO:0005737, GO:0005739, GO:0006461, GO:0006915, GO:0006996, GO:0007005, GO:0007154, GO:0007165, GO:0008219, GO:0008637, GO:0009966, GO:0009967, GO:0009987, GO:0010638, GO:0010646, GO:0010647, GO:0010821, GO:0010822, GO:0010941, GO:0010942, GO:0012501, GO:0016020, GO:0016021, GO:0016043, GO:0022607, GO:0023051, GO:0023052, GO:0023056, GO:…	3.37372	-1.99874	0.044404	0.265947
ENSG00000262999	ENSG00000262999	chr16					0.430749	-1.99868	0.421666	1
ENSG00000265618	ENSG00000265618	chr17					0.325979	-1.9982	0.358887	1
ENSG00000056291	NPFFR2	chr4	Neuroactive ligand-receptor interaction	hsa04080	MAPK cascade, peptide receptor activity, G-protein coupled receptor binding, regulation of protein phosphorylation, signal transducer activity, receptor activity, transmembrane signaling receptor activity, G-protein coupled receptor activity, receptor binding, binding, protein binding, intracellular, cell, cytoskeleton, plasma membrane, integral component of plasma membrane, nucleobase-containing…	GO:0000165, GO:0001653, GO:0001664, GO:0001932, GO:0004871, GO:0004872, GO:0004888, GO:0004930, GO:0005102, GO:0005488, GO:0005515, GO:0005622, GO:0005623, GO:0005856, GO:0005886, GO:0005887, GO:0006139, GO:0006140, GO:0006163, GO:0006164, GO:0006171, GO:0006464, GO:0006468, GO:0006725, GO:0006753, GO:0006793, GO:0006796, GO:0006807, GO:0007154, GO:0007165, GO:0007186, GO:0007218, GO:0007267, GO:…	0.484123	-1.9982	0.42793	1
ENSG00000268154	Metazoa_SRP	chr1					0.320733	-1.99696	0.602741	1
ENSG00000142449	FBN3	chr19			structural molecule activity, extracellular matrix structural constituent, binding, calcium ion binding, extracellular region, proteinaceous extracellular matrix, anatomical structure morphogenesis, cellular process, response to organic substance, extracellular matrix, developmental process, response to chemical, ion binding, cation binding, extracellular region part, metal ion binding, regulatio…	GO:0005198, GO:0005201, GO:0005488, GO:0005509, GO:0005576, GO:0005578, GO:0009653, GO:0009987, GO:0010033, GO:0031012, GO:0032502, GO:0042221, GO:0043167, GO:0043169, GO:0044421, GO:0046872, GO:0048583, GO:0048856, GO:0050789, GO:0050794, GO:0050896, GO:0051716, GO:0065007, GO:0070848, GO:0070887, GO:0071310, GO:0071363, GO:0090287	1.0763	-1.99515	0.275877	1
ENSG00000101825	MXRA5	chrX			extracellular region, vesicle, membrane-bounded vesicle, organelle, membrane-bounded organelle, extracellular organelle, extracellular region part, extracellular exosome, extracellular vesicle	GO:0005576, GO:0031982, GO:0031988, GO:0043226, GO:0043227, GO:0043230, GO:0044421, GO:0070062, GO:1903561	371.071	-1.99348	0.000101	0.002976
ENSG00000154548	SRSF12	chr6			nucleotide binding, spliceosomal tri-snRNP complex assembly, spliceosomal complex assembly, RNA splicing, via transesterification reactions, RNA splicing, via transesterification reactions with bulged adenosine as nucleophile, alternative mRNA splicing, via spliceosome, regulation of alternative mRNA splicing, via spliceosome, spliceosomal snRNP assembly, mRNA 5'-splice site recognition, mRNA spl…	GO:0000166, GO:0000244, GO:0000245, GO:0000375, GO:0000377, GO:0000380, GO:0000381, GO:0000387, GO:0000395, GO:0000398, GO:0003676, GO:0003723, GO:0005488, GO:0005515, GO:0005622, GO:0005623, GO:0005634, GO:0005654, GO:0006139, GO:0006376, GO:0006396, GO:0006397, GO:0006725, GO:0006807, GO:0008152, GO:0008380, GO:0009892, GO:0009987, GO:0010467, GO:0010468, GO:0010605, GO:0010629, GO:0016043, GO:…	2.71489	-1.99263	0.057564	1
ENSG00000248544	ENSG00000248544	chr5					0.863087	-1.99239	0.277227	1
ENSG00000225555	ENSG00000225555	chr21					0.366032	-1.99203	0.360755	1
ENSG00000225356	ENSG00000225356	chr4					0.780499	-1.99169	0.293506	1
ENSG00000172156	CCL11	chr17	Cytokine-cytokine receptor interaction, Chemokine signaling pathway, Asthma	hsa04060, hsa04062, hsa05310	MAPK cascade, cell morphogenesis, angiogenesis, blood vessel development, G-protein coupled receptor binding, morphogenesis of a branching structure, regulation of protein phosphorylation, positive regulation of protein phosphorylation, endothelial cell proliferation, regulation of endothelial cell proliferation, positive regulation of endothelial cell proliferation, vasculature development, morp…	GO:0000165, GO:0000902, GO:0001525, GO:0001568, GO:0001664, GO:0001763, GO:0001932, GO:0001934, GO:0001935, GO:0001936, GO:0001938, GO:0001944, GO:0002009, GO:0002376, GO:0002544, GO:0002548, GO:0002551, GO:0005102, GO:0005125, GO:0005126, GO:0005488, GO:0005515, GO:0005576, GO:0005615, GO:0005622, GO:0005623, GO:0006461, GO:0006464, GO:0006468, GO:0006793, GO:0006796, GO:0006873, GO:0006874, GO:…	0.692494	-1.9909	0.250059	1
ENSG00000271737	ENSG00000271737	chr5					1.76463	-1.9891	0.066131	1
ENSG00000128342	LIF	chr22	Signaling pathways regulating pluripotency of stem cells, Cytokine-cytokine receptor interaction, Jak-STAT signaling pathway, TNF signaling pathway	hsa04550, hsa04060, hsa04630, hsa04668	reproduction, MAPK cascade, nuclear division, cell morphogenesis, cell morphogenesis involved in differentiation, transcription factor activity, protein binding, transcription factor activity, transcription factor binding, transcription factor activity, RNA polymerase II transcription factor binding, transcription factor activity, transcription factor recruiting, transcription factor activity, RN…	GO:0000003, GO:0000165, GO:0000280, GO:0000902, GO:0000904, GO:0000988, GO:0000989, GO:0001076, GO:0001134, GO:0001135, GO:0001525, GO:0001568, GO:0001654, GO:0001655, GO:0001656, GO:0001701, GO:0001822, GO:0001890, GO:0001892, GO:0001893, GO:0001932, GO:0001933, GO:0001934, GO:0001944, GO:0001974, GO:0002009, GO:0002064, GO:0002376, GO:0002520, GO:0002521, GO:0002573, GO:0002682, GO:0002684, GO:…	2.9588	-1.98762	0.148117	0.50949
ENSG00000264160	MIR4762	chr22					1.30282	-1.9866	0.122499	1
ENSG00000178776	C5orf46	chr5			extracellular region, vesicle, membrane-bounded vesicle, organelle, membrane-bounded organelle, extracellular organelle, extracellular region part, extracellular exosome, extracellular vesicle	GO:0005576, GO:0031982, GO:0031988, GO:0043226, GO:0043227, GO:0043230, GO:0044421, GO:0070062, GO:1903561	38.1734	-1.9853	0	0
ENSG00000256512	ENSG00000256512	chr12					0.315824	-1.98448	0.440277	1
ENSG00000223949	ROR1-AS1	chr1					0.559217	-1.98442	0.248783	1
ENSG00000230922	ENSG00000230922	chr22					1.51697	-1.98076	0.225903	1
ENSG00000143199	ADCY10	chr1	cAMP signaling pathway, Purine metabolism, Circadian entrainment	hsa04024, hsa00230, hsa04713	reproduction, nucleotide binding, magnesium ion binding, nucleoside binding, purine nucleoside binding, cilium movement, epithelial cilium movement, catalytic activity, adenylate cyclase activity, binding, protein binding, ATP binding, intracellular, cell, nucleus, cytoplasm, mitochondrion, cytosol, cytoskeleton, plasma membrane, cilium, nucleobase-containing compound metabolic process, purine nu…	GO:0000003, GO:0000166, GO:0000287, GO:0001882, GO:0001883, GO:0003341, GO:0003351, GO:0003824, GO:0004016, GO:0005488, GO:0005515, GO:0005524, GO:0005622, GO:0005623, GO:0005634, GO:0005737, GO:0005739, GO:0005829, GO:0005856, GO:0005886, GO:0005929, GO:0006139, GO:0006163, GO:0006164, GO:0006171, GO:0006725, GO:0006753, GO:0006793, GO:0006796, GO:0006807, GO:0006915, GO:0006928, GO:0007017, GO:…	6.53078	-1.98069	0.016258	0.138569
ENSG00000110076	NRXN2	chr11	Cell adhesion molecules (CAMs)	hsa04514	regulation of neurotransmitter levels, postsynaptic membrane organization, system process, signal transducer activity, receptor activity, transmembrane signaling receptor activity, receptor binding, calcium channel regulator activity, binding, protein binding, cell, plasma membrane, transport, neurotransmitter transport, organelle organization, cell communication, cell adhesion, neuron cell-cell …	GO:0001505, GO:0001941, GO:0003008, GO:0004871, GO:0004872, GO:0004888, GO:0005102, GO:0005246, GO:0005488, GO:0005515, GO:0005623, GO:0005886, GO:0006810, GO:0006836, GO:0006996, GO:0007154, GO:0007155, GO:0007158, GO:0007165, GO:0007267, GO:0007268, GO:0007269, GO:0007275, GO:0007399, GO:0007416, GO:0007610, GO:0007611, GO:0007612, GO:0007638, GO:0008104, GO:0009605, GO:0009612, GO:0009628, GO:…	3.74212	-1.98028	0.081271	0.374908
ENSG00000272904	ENSG00000272904	chr9					0.70109	-1.97955	0.233978	1
ENSG00000163734	CXCL3	chr4	Cytokine-cytokine receptor interaction, Chemokine signaling pathway, TNF signaling pathway, Salmonella infection, Legionellosis	hsa04060, hsa04062, hsa04668, hsa05132, hsa05134	G-protein coupled receptor binding, response to molecule of bacterial origin, immune system process, regulation of immune system process, positive regulation of immune system process, regulation of leukocyte migration, positive regulation of leukocyte migration, regulation of leukocyte chemotaxis, positive regulation of leukocyte chemotaxis, receptor binding, cytokine activity, cytokine receptor …	GO:0001664, GO:0002237, GO:0002376, GO:0002682, GO:0002684, GO:0002685, GO:0002687, GO:0002688, GO:0002690, GO:0005102, GO:0005125, GO:0005126, GO:0005488, GO:0005515, GO:0005576, GO:0005615, GO:0006928, GO:0006935, GO:0006950, GO:0006952, GO:0006954, GO:0006955, GO:0007154, GO:0007165, GO:0007166, GO:0007186, GO:0008009, GO:0008283, GO:0009605, GO:0009607, GO:0009617, GO:0009987, GO:0010033, GO:…	2.60175	-1.97813	0.05048	1
ENSG00000187730	GABRD	chr1	Neuroactive ligand-receptor interaction, Retrograde endocannabinoid signaling, GABAergic synapse, Morphine addiction, Nicotine addiction	hsa04080, hsa04723, hsa04727, hsa05032, hsa05033	signal transducer activity, receptor activity, transmembrane signaling receptor activity, GABA-A receptor activity, transporter activity, ion channel activity, extracellular ligand-gated ion channel activity, anion channel activity, chloride channel activity, binding, protein binding, cell, plasma membrane, integral component of plasma membrane, transport, ion transport, anion transport, chloride…	GO:0004871, GO:0004872, GO:0004888, GO:0004890, GO:0005215, GO:0005216, GO:0005230, GO:0005253, GO:0005254, GO:0005488, GO:0005515, GO:0005623, GO:0005886, GO:0005887, GO:0006810, GO:0006811, GO:0006820, GO:0006821, GO:0007154, GO:0007165, GO:0007267, GO:0007268, GO:0008509, GO:0009987, GO:0015075, GO:0015103, GO:0015108, GO:0015267, GO:0015276, GO:0015698, GO:0016020, GO:0016021, GO:0016917, GO:…	1.08389	-1.97744	0.183743	1
ENSG00000271379	ENSG00000271379	chr12					0.468014	-1.97449	0.292874	1
ENSG00000285000	ENSG00000285000	chr5					0.476521	-1.97424	0.294119	1
ENSG00000228727	SAPCD1	chr6					1.55442	-1.97272	0.112865	1
ENSG00000273712	ENSG00000273712	chr6					0.901697	-1.9724	0.19108	1
ENSG00000232194	ENSG00000232194	chr1					0.757897	-1.97111	0.225892	1
ENSG00000255422	ENSG00000255422	chr11					0.393904	-1.97082	0.435332	1
ENSG00000185641	ENSG00000185641	chr5					0.574546	-1.97042	0.287215	1
ENSG00000285777	ENSG00000285777	chr1					0.739891	-1.96993	0.349101	1
ENSG00000102575	ACP5	chr19	Rheumatoid arthritis, Osteoclast differentiation, Lysosome	hsa05323, hsa04380, hsa04142	lytic vacuole, response to acid chemical, skeletal system development, ossification, cytokine production, regulation of cytokine production, negative regulation of cytokine production, tissue homeostasis, response to molecule of bacterial origin, immune system process, immune system development, leukocyte differentiation, myeloid leukocyte differentiation, catalytic activity, acid phosphatase act…	GO:0000323, GO:0001101, GO:0001501, GO:0001503, GO:0001816, GO:0001817, GO:0001818, GO:0001894, GO:0002237, GO:0002376, GO:0002520, GO:0002521, GO:0002573, GO:0003824, GO:0003993, GO:0005488, GO:0005506, GO:0005576, GO:0005615, GO:0005622, GO:0005623, GO:0005737, GO:0005764, GO:0005773, GO:0005829, GO:0006766, GO:0006767, GO:0006771, GO:0006793, GO:0006796, GO:0006801, GO:0006807, GO:0006809, GO:…	2.24557	-1.96888	0.084306	1
ENSG00000156475	PPP2R2B	chr5	Tight junction, Hepatitis C, PI3K-Akt signaling pathway, Hippo signaling pathway, mRNA surveillance pathway, AMPK signaling pathway, Sphingolipid signaling pathway, Adrenergic signaling in cardiomyocytes, Dopaminergic synapse, Chagas disease (American trypanosomiasis)	hsa04530, hsa05160, hsa04151, hsa04390, hsa03015, hsa04152, hsa04071, hsa04261, hsa04728, hsa05142	protein phosphatase type 2A complex, binding, protein binding, intracellular, cell, cytoplasm, mitochondrion, mitochondrial envelope, mitochondrial outer membrane, cytoskeleton, cellular protein modification process, protein dephosphorylation, phosphorus metabolic process, phosphate-containing compound metabolic process, apoptotic process, metabolic process, cell death, protein serine/threonine p…	GO:0000159, GO:0005488, GO:0005515, GO:0005622, GO:0005623, GO:0005737, GO:0005739, GO:0005740, GO:0005741, GO:0005856, GO:0006464, GO:0006470, GO:0006793, GO:0006796, GO:0006915, GO:0008152, GO:0008219, GO:0008287, GO:0008601, GO:0009987, GO:0010921, GO:0012501, GO:0016020, GO:0016311, GO:0019208, GO:0019220, GO:0019222, GO:0019538, GO:0019867, GO:0019888, GO:0030234, GO:0031090, GO:0031323, GO:…	6.80527	-1.96753	0.03194	0.215218
ENSG00000221808	MIR1256	chr1					0.576449	-1.96409	0.268483	1
ENSG00000166527	CLEC4D	chr12			cell activation, activation of innate immune response, innate immune response activating cell surface receptor signaling pathway, stimulatory C-type lectin receptor signaling pathway, adaptive immune response, immune effector process, activation of immune response, cell activation involved in immune response, lymphocyte activation involved in immune response, T cell activation involved in immune …	GO:0001775, GO:0002218, GO:0002220, GO:0002223, GO:0002250, GO:0002252, GO:0002253, GO:0002263, GO:0002285, GO:0002286, GO:0002292, GO:0002366, GO:0002376, GO:0002429, GO:0002520, GO:0002521, GO:0002682, GO:0002684, GO:0002757, GO:0002758, GO:0002764, GO:0002768, GO:0005102, GO:0005488, GO:0005515, GO:0005623, GO:0005886, GO:0006950, GO:0006952, GO:0006955, GO:0007154, GO:0007155, GO:0007159, GO:…	0.778361	-1.96231	0.21608	1
ENSG00000287121	ENSG00000287121	chr16					0.726807	-1.96099	0.282164	1
ENSG00000224020	MIR181A2HG	chr9					4.03854	-1.95859	0.02329	0.17622
ENSG00000144339	TMEFF2	chr2			morphogenesis of an epithelium, morphogenesis of an epithelial sheet, extracellular region, movement of cell or subcellular component, response to stress, organelle organization, plasma membrane organization, cytoskeleton organization, actin filament organization, metabolic process, biosynthetic process, macromolecule biosynthetic process, response to wounding, anatomical structure morphogenesis,…	GO:0002009, GO:0002011, GO:0005576, GO:0006928, GO:0006950, GO:0006996, GO:0007009, GO:0007010, GO:0007015, GO:0008152, GO:0009058, GO:0009059, GO:0009611, GO:0009653, GO:0009888, GO:0009889, GO:0009890, GO:0009892, GO:0009987, GO:0010256, GO:0010556, GO:0010558, GO:0010605, GO:0010639, GO:0016020, GO:0016021, GO:0016043, GO:0016477, GO:0019222, GO:0022607, GO:0030029, GO:0030036, GO:0030038, GO:…	2.34535	-1.95809	0.113646	1
ENSG00000274866	ENSG00000274866	chr11					1.21666	-1.95797	0.163499	1
ENSG00000288066	ENSG00000288066	chr2					0.734967	-1.95436	0.302647	1
ENSG00000259683	ENSG00000259683	chr15					0.558298	-1.9524	0.282378	1
ENSG00000093009	CDC45	chr22	Cell cycle	hsa04110	cell cycle checkpoint, DNA replication checkpoint, G1/S transition of mitotic cell cycle, regulation of transcription involved in G1/S transition of mitotic cell cycle, nuclear chromosome, mitotic cell cycle, double-strand break repair via homologous recombination, recombinational repair, double-strand break repair via break-induced replication, nucleic acid binding, DNA binding, DNA helicase act…	GO:0000075, GO:0000076, GO:0000082, GO:0000083, GO:0000228, GO:0000278, GO:0000724, GO:0000725, GO:0000727, GO:0003676, GO:0003677, GO:0003678, GO:0003682, GO:0003688, GO:0003690, GO:0003697, GO:0003824, GO:0004386, GO:0005488, GO:0005515, GO:0005622, GO:0005623, GO:0005634, GO:0005654, GO:0005656, GO:0005657, GO:0005694, GO:0005737, GO:0005813, GO:0005815, GO:0005856, GO:0006139, GO:0006259, GO:…	0.5015	-1.95146	0.437988	1
ENSG00000197927	NBEAP2	chr2					1.51519	-1.95137	0.160183	1
ENSG00000177993	ZNRF3-AS1	chr22					1.02771	-1.95127	0.23405	1
ENSG00000204624	DISP3	chr1			intracellular, cell, nucleus, nuclear envelope, cytoplasm, endoplasmic reticulum, endoplasmic reticulum membrane, alcohol metabolic process, lipid metabolic process, transport, lipid transport, cell communication, signal transduction, cell surface receptor signaling pathway, smoothened signaling pathway, multicellular organism development, nervous system development, metabolic process, steroid me…	GO:0005622, GO:0005623, GO:0005634, GO:0005635, GO:0005737, GO:0005783, GO:0005789, GO:0006066, GO:0006629, GO:0006810, GO:0006869, GO:0007154, GO:0007165, GO:0007166, GO:0007224, GO:0007275, GO:0007399, GO:0008152, GO:0008202, GO:0008203, GO:0008283, GO:0008284, GO:0009893, GO:0009987, GO:0010721, GO:0010876, GO:0012505, GO:0012506, GO:0016020, GO:0016021, GO:0016023, GO:0016125, GO:0019216, GO:…	0.336052	-1.95053	0.528635	1
ENSG00000178297	TMPRSS9	chr19			catalytic activity, endopeptidase activity, serine-type endopeptidase activity, cell, plasma membrane, integral component of plasma membrane, proteolysis, metabolic process, peptidase activity, serine-type peptidase activity, membrane, integral component of membrane, hydrolase activity, serine hydrolase activity, protein metabolic process, intrinsic component of membrane, intrinsic component of p…	GO:0003824, GO:0004175, GO:0004252, GO:0005623, GO:0005886, GO:0005887, GO:0006508, GO:0008152, GO:0008233, GO:0008236, GO:0016020, GO:0016021, GO:0016787, GO:0017171, GO:0019538, GO:0031224, GO:0031226, GO:0043170, GO:0044238, GO:0044425, GO:0044459, GO:0044464, GO:0070011, GO:0071704, GO:0071944	0.952722	-1.95031	0.229181	1
ENSG00000251226	LINC02714	chr11					0.317358	-1.95004	0.534983	1
ENSG00000160396	HIPK4	chr19			nucleotide binding, nucleoside binding, purine nucleoside binding, catalytic activity, protein kinase activity, protein serine/threonine kinase activity, binding, protein binding, ATP binding, intracellular, cell, nucleus, cytoplasm, chromatin organization, cellular protein modification process, protein phosphorylation, phosphorus metabolic process, phosphate-containing compound metabolic process…	GO:0000166, GO:0001882, GO:0001883, GO:0003824, GO:0004672, GO:0004674, GO:0005488, GO:0005515, GO:0005524, GO:0005622, GO:0005623, GO:0005634, GO:0005737, GO:0006325, GO:0006464, GO:0006468, GO:0006793, GO:0006796, GO:0006996, GO:0007154, GO:0007165, GO:0008152, GO:0009966, GO:0009987, GO:0010646, GO:0016043, GO:0016301, GO:0016310, GO:0016569, GO:0016570, GO:0016572, GO:0016740, GO:0016772, GO:…	0.63475	-1.94992	0.229429	1
ENSG00000229656	ITGB1-DT	chr10					3.27111	-1.94685	0.023328	0.176443
ENSG00000163794	UCN	chr2			reproduction, regulation of cell growth, behavioral fear response, G-protein coupled receptor binding, gastric acid secretion, cytokine production, regulation of cytokine production, positive regulation of cytokine production, regulation of protein phosphorylation, positive regulation of protein phosphorylation, startle response, behavioral defense response, peptide secretion, regulation of pepti…	GO:0000003, GO:0001558, GO:0001662, GO:0001664, GO:0001696, GO:0001816, GO:0001817, GO:0001819, GO:0001932, GO:0001934, GO:0001964, GO:0002209, GO:0002790, GO:0002791, GO:0002793, GO:0003008, GO:0003012, GO:0003013, GO:0003015, GO:0003018, GO:0004857, GO:0005102, GO:0005179, GO:0005184, GO:0005488, GO:0005515, GO:0005576, GO:0005623, GO:0006091, GO:0006139, GO:0006140, GO:0006163, GO:0006164, GO:…	3.44228	-1.94622	0.054473	0.299041
ENSG00000244681	MTHFD2P1	chr3					1.46515	-1.94558	0.157351	1
ENSG00000201119	RNU1-33P	chr6					0.388957	-1.94516	0.445795	1
ENSG00000222182	RNA5SP156	chr4					0.750147	-1.94416	0.241234	1
ENSG00000259420	ENSG00000259420	chr15					2.35742	-1.94344	0.107427	1
ENSG00000259274	ENSG00000259274	chr15					0.490874	-1.94176	0.35463	1
ENSG00000228692	ENSG00000228692	chr6					0.414511	-1.93916	0.441873	1
ENSG00000270547	LINC01235	chr9					0.647097	-1.93637	0.245047	1
ENSG00000067048	DDX3Y	chrY			nucleotide binding, nucleoside binding, purine nucleoside binding, nucleic acid binding, DNA binding, RNA binding, RNA helicase activity, catalytic activity, ATP-dependent RNA helicase activity, helicase activity, binding, ATP binding, intracellular, cell, nucleus, cytoplasm, nucleobase-containing compound metabolic process, translation, translational initiation, peptide metabolic process, cellul…	GO:0000166, GO:0001882, GO:0001883, GO:0003676, GO:0003677, GO:0003723, GO:0003724, GO:0003824, GO:0004004, GO:0004386, GO:0005488, GO:0005524, GO:0005622, GO:0005623, GO:0005634, GO:0005737, GO:0006139, GO:0006412, GO:0006413, GO:0006518, GO:0006725, GO:0006807, GO:0007059, GO:0008026, GO:0008152, GO:0008186, GO:0009058, GO:0009059, GO:0009987, GO:0010467, GO:0010468, GO:0010501, GO:0016020, GO:…	253.624	-1.93524	0.2248	0.620721
ENSG00000197301	HMGA2-AS1	chr12					5.6841	-1.93502	0.008163	0.08704
ENSG00000011426	ANLN	chr7			mitotic cell cycle, nuclear division, mitotic cytokinesis, cytokinesis, septin ring assembly, ameboidal-type cell migration, hematopoietic progenitor cell differentiation, immune system process, immune system development, actin binding, binding, protein binding, intracellular, cell, nucleus, nucleoplasm, cytoplasm, actomyosin contractile ring, cytoskeleton, cell cortex, protein complex assembly, …	GO:0000278, GO:0000280, GO:0000281, GO:0000910, GO:0000921, GO:0001667, GO:0002244, GO:0002376, GO:0002520, GO:0003779, GO:0005488, GO:0005515, GO:0005622, GO:0005623, GO:0005634, GO:0005654, GO:0005737, GO:0005826, GO:0005856, GO:0005938, GO:0006461, GO:0006928, GO:0006996, GO:0007010, GO:0007049, GO:0007067, GO:0007088, GO:0007096, GO:0007275, GO:0007346, GO:0008092, GO:0009987, GO:0010458, GO:…	20.3039	-1.93212	0.000377	0.008511
ENSG00000272049	ENSG00000272049	chr5					1.96139	-1.9321	0.092534	1
ENSG00000187672	ERC2	chr3			binding, protein binding, intracellular, cell, cytoplasm, cytoskeleton, plasma membrane, membrane, cell junction, growth cone, site of polarized growth, presynaptic membrane, cell projection, neuron projection, organelle, non-membrane-bounded organelle, intracellular organelle, intracellular non-membrane-bounded organelle, intracellular part, membrane part, synapse part, plasma membrane part, cel…	GO:0005488, GO:0005515, GO:0005622, GO:0005623, GO:0005737, GO:0005856, GO:0005886, GO:0016020, GO:0030054, GO:0030426, GO:0030427, GO:0042734, GO:0042995, GO:0043005, GO:0043226, GO:0043228, GO:0043229, GO:0043232, GO:0044424, GO:0044425, GO:0044456, GO:0044459, GO:0044463, GO:0044464, GO:0045202, GO:0048786, GO:0071944, GO:0097060, GO:0097458, GO:0098590, GO:0098793	16.8886	-1.93134	3e-06	0.000174
ENSG00000201421	Y_RNA	chr1					0.429086	-1.93079	0.520993	1
ENSG00000240634	ENSG00000240634	chr16					0.957826	-1.92891	0.181759	1
ENSG00000259475	ENSG00000259475	chr15					1.70031	-1.92704	0.116957	1
ENSG00000230613	HM13-AS1	chr20					0.690147	-1.92671	0.285092	1
ENSG00000236457	ENSG00000236457	chr17					1.03526	-1.92545	0.164185	1
ENSG00000236700	LINC01010	chr6					0.910459	-1.92439	0.288434	1
ENSG00000126460	PRRG2	chr19			binding, calcium ion binding, protein binding, extracellular region, cell, plasma membrane, integral component of plasma membrane, membrane, integral component of membrane, intrinsic component of membrane, intrinsic component of plasma membrane, ion binding, cation binding, membrane part, plasma membrane part, cell part, metal ion binding, cell periphery	GO:0005488, GO:0005509, GO:0005515, GO:0005576, GO:0005623, GO:0005886, GO:0005887, GO:0016020, GO:0016021, GO:0031224, GO:0031226, GO:0043167, GO:0043169, GO:0044425, GO:0044459, GO:0044464, GO:0046872, GO:0071944	0.777355	-1.92415	0.199415	1
ENSG00000234061	ENSG00000234061	chr2					0.38195	-1.92362	0.451958	1
ENSG00000144057	ST6GAL2	chr2	Metabolic pathways, N-Glycan biosynthesis, Other types of O-glycan biosynthesis	hsa01100, hsa00510, hsa00514	Golgi membrane, catalytic activity, beta-galactoside alpha-2,6-sialyltransferase activity, intracellular, cell, cytoplasm, Golgi apparatus, Golgi stack, carbohydrate metabolic process, cellular protein modification process, protein glycosylation, protein N-linked glycosylation, multicellular organism development, metabolic process, sialyltransferase activity, biosynthetic process, macromolecule b…	GO:0000139, GO:0003824, GO:0003835, GO:0005622, GO:0005623, GO:0005737, GO:0005794, GO:0005795, GO:0005975, GO:0006464, GO:0006486, GO:0006487, GO:0007275, GO:0008152, GO:0008373, GO:0009058, GO:0009059, GO:0009100, GO:0009101, GO:0009311, GO:0009987, GO:0012505, GO:0016020, GO:0016021, GO:0016740, GO:0016757, GO:0018193, GO:0018196, GO:0018279, GO:0019538, GO:0031090, GO:0031224, GO:0031984, GO:…	5.03396	-1.91959	0.059992	0.316547
ENSG00000231305	ENSG00000231305	chr3					1.036	-1.9182	0.263326	1
ENSG00000188763	FZD9	chr7	Signaling pathways regulating pluripotency of stem cells, mTOR signaling pathway, Wnt signaling pathway, Hippo signaling pathway, Melanogenesis, HTLV-I infection, Pathways in cancer, Proteoglycans in cancer, Basal cell carcinoma	hsa04550, hsa04150, hsa04310, hsa04390, hsa04916, hsa05166, hsa05200, hsa05205, hsa05217	cell activation, immune system process, immune system development, leukocyte differentiation, system process, signal transducer activity, receptor activity, transmembrane signaling receptor activity, G-protein coupled receptor activity, binding, protein binding, intracellular, cell, cytoplasm, plasma membrane, cell communication, signal transduction, cell surface receptor signaling pathway, G-pro…	GO:0001775, GO:0002376, GO:0002520, GO:0002521, GO:0003008, GO:0004871, GO:0004872, GO:0004888, GO:0004930, GO:0005488, GO:0005515, GO:0005622, GO:0005623, GO:0005737, GO:0005886, GO:0007154, GO:0007165, GO:0007166, GO:0007186, GO:0007267, GO:0007275, GO:0007399, GO:0007405, GO:0007610, GO:0007611, GO:0008283, GO:0009986, GO:0009987, GO:0016020, GO:0016021, GO:0016055, GO:0017147, GO:0022008, GO:…	0.374311	-1.918	0.446851	1
ENSG00000249834	PGBD4P3	chr5					0.655337	-1.91737	0.354	1
ENSG00000155719	OTOA	chr16			system process, extracellular region, proteinaceous extracellular matrix, cell, plasma membrane, cell communication, cell adhesion, cell-matrix adhesion, sensory perception, sensory perception of sound, cell surface, cellular process, membrane, apical plasma membrane, transmission of nerve impulse, biological adhesion, signaling, extracellular matrix, intrinsic component of membrane, anchored com…	GO:0003008, GO:0005576, GO:0005578, GO:0005623, GO:0005886, GO:0007154, GO:0007155, GO:0007160, GO:0007600, GO:0007605, GO:0009986, GO:0009987, GO:0016020, GO:0016324, GO:0019226, GO:0022610, GO:0023052, GO:0031012, GO:0031224, GO:0031225, GO:0031589, GO:0032501, GO:0035637, GO:0044421, GO:0044425, GO:0044459, GO:0044464, GO:0044699, GO:0044700, GO:0044707, GO:0044763, GO:0045177, GO:0050877, GO:…	0.503682	-1.91682	0.30929	1
ENSG00000283697	HSFX3	chrX					0.651419	-1.91431	0.290366	1
ENSG00000249572	ENSG00000249572	chr5					0.922393	-1.91244	0.33338	1
ENSG00000231252	ENSG00000231252	chr1					3.02445	-1.91072	0.041097	0.252992
ENSG00000153993	SEMA3D	chr7	Axon guidance	hsa04360	cell morphogenesis, cell morphogenesis involved in differentiation, regulation of cell growth, ameboidal-type cell migration, neural crest cell migration, receptor binding, binding, protein binding, extracellular region, extracellular space, movement of cell or subcellular component, chemotaxis, cell communication, signal transduction, cell surface receptor signaling pathway, multicellular organi…	GO:0000902, GO:0000904, GO:0001558, GO:0001667, GO:0001755, GO:0005102, GO:0005488, GO:0005515, GO:0005576, GO:0005615, GO:0006928, GO:0006935, GO:0007154, GO:0007165, GO:0007166, GO:0007275, GO:0007399, GO:0007409, GO:0007411, GO:0008361, GO:0009605, GO:0009653, GO:0009888, GO:0009987, GO:0010721, GO:0010769, GO:0010771, GO:0010975, GO:0010977, GO:0014031, GO:0014032, GO:0014033, GO:0016043, GO:…	21.8978	-1.90904	0.000131	0.003621
ENSG00000280186	ENSG00000280186	chr1					0.825105	-1.90894	0.273467	1
ENSG00000248431	ENSG00000248431	chr4					20.4555	-1.9087	1.5e-05	0.000626
ENSG00000251400	ALDH7A1P1	chr5					2.96655	-1.90834	0.039767	0.24761
ENSG00000212370	RNU6-482P	chr5					0.974828	-1.90822	0.240137	1
ENSG00000272211	ENSG00000272211	chr2					0.768791	-1.90789	0.223884	1
ENSG00000173535	TNFRSF10C	chr8					2.69106	-1.90676	0.09991	1
ENSG00000253220	ENSG00000253220	chr8					0.697928	-1.90648	0.311672	1
ENSG00000253557	ENSG00000253557	chr8					0.781624	-1.90402	0.205052	1
ENSG00000235660	LINC00345	chr13					2.10523	-1.90319	0.079698	1
ENSG00000286797	ENSG00000286797	chr2					5.35262	-1.90261	0.094734	0.407108
ENSG00000241859	ANOS2P	chrY					7.9591	-1.90257	0.08093	0.374018
ENSG00000169583	CLIC3	chr9			transporter activity, ion channel activity, voltage-gated ion channel activity, anion channel activity, chloride channel activity, binding, protein binding, extracellular region, intracellular, cell, nucleus, cytoplasm, transport, ion transport, anion transport, chloride transport, cell communication, signal transduction, anion transmembrane transporter activity, cellular process, ion transmembra…	GO:0005215, GO:0005216, GO:0005244, GO:0005253, GO:0005254, GO:0005488, GO:0005515, GO:0005576, GO:0005622, GO:0005623, GO:0005634, GO:0005737, GO:0006810, GO:0006811, GO:0006820, GO:0006821, GO:0007154, GO:0007165, GO:0008509, GO:0009987, GO:0015075, GO:0015103, GO:0015108, GO:0015267, GO:0015698, GO:0016020, GO:0016021, GO:0022803, GO:0022832, GO:0022836, GO:0022838, GO:0022857, GO:0022891, GO:…	2.97065	-1.90173	0.093358	0.404104
ENSG00000080644	CHRNA3	chr15	Neuroactive ligand-receptor interaction, Cholinergic synapse	hsa04080, hsa04725	cell morphogenesis, cell morphogenesis involved in differentiation, regulation of neurotransmitter levels, regulation of protein phosphorylation, positive regulation of protein phosphorylation, system process, muscle system process, renal system process, signal transducer activity, receptor activity, transmembrane signaling receptor activity, acetylcholine-activated cation-selective channel activ…	"""GO:0000902"	1.13308	-1.90109	0.257615	1
ENSG00000261604	ENSG00000261604	chr5					0.547881	-1.90096	0.334616	1
ENSG00000254409	ENSG00000254409	chr11					0.74423	-1.90036	0.266888	1
ENSG00000129824	RPS4Y1	chrY	Ribosome	hsa03010	nuclear-transcribed mRNA catabolic process, nonsense-mediated decay, nuclear-transcribed mRNA catabolic process, nucleic acid binding, RNA binding, structural constituent of ribosome, structural molecule activity, binding, intracellular, cell, nucleus, nucleoplasm, cytoplasm, cytosol, ribosome, polysome, nucleobase-containing compound metabolic process, rRNA processing, RNA processing, RNA catabo…	GO:0000184, GO:0000956, GO:0003676, GO:0003723, GO:0003735, GO:0005198, GO:0005488, GO:0005622, GO:0005623, GO:0005634, GO:0005654, GO:0005737, GO:0005829, GO:0005840, GO:0005844, GO:0006139, GO:0006364, GO:0006396, GO:0006401, GO:0006402, GO:0006412, GO:0006413, GO:0006518, GO:0006605, GO:0006612, GO:0006613, GO:0006614, GO:0006725, GO:0006807, GO:0006810, GO:0006886, GO:0007275, GO:0008104, GO:…	37.315	-1.90001	0.323026	0.71699
ENSG00000147036	LANCL3	chrX			catalytic activity	GO:0003824	18.0214	-1.89817	0.001654	0.026826
ENSG00000231187	ENSG00000231187	chr10					0.483051	-1.89684	0.528485	1
ENSG00000165323	FAT3	chr11			binding, calcium ion binding, cell, plasma membrane, cell adhesion, homophilic cell adhesion via plasma membrane adhesion molecules, multicellular organism development, membrane, integral component of membrane, biological adhesion, intrinsic component of membrane, multicellular organismal process, developmental process, ion binding, cation binding, membrane part, cell part, single-organism proces…	GO:0005488, GO:0005509, GO:0005623, GO:0005886, GO:0007155, GO:0007156, GO:0007275, GO:0016020, GO:0016021, GO:0022610, GO:0031224, GO:0032501, GO:0032502, GO:0043167, GO:0043169, GO:0044425, GO:0044464, GO:0044699, GO:0044707, GO:0044767, GO:0046872, GO:0048856, GO:0071944, GO:0098609, GO:0098742	35.1529	-1.89639	0.012992	0.119158
ENSG00000280431	ENSG00000280431	chr13					0.980988	-1.89636	0.270561	1
ENSG00000260366	ENSG00000260366	chr19					0.656836	-1.89617	0.303311	1
ENSG00000251320	ENSG00000251320	chr5					0.671374	-1.89617	0.300926	1
ENSG00000176349	ENSG00000176349	chr7					0.355535	-1.89464	0.382438	1
ENSG00000267170	CALM2P1	chr17					2.32955	-1.89205	0.10251	1
ENSG00000105472	CLEC11A	chr19			receptor binding, binding, protein binding, extracellular region, extracellular space, intracellular, cell, cytoplasm, growth factor activity, cell proliferation, positive regulation of cell proliferation, cellular process, carbohydrate binding, regulation of cell proliferation, extracellular region part, intracellular part, cell part, single-organism process, positive regulation of biological pr…	GO:0005102, GO:0005488, GO:0005515, GO:0005576, GO:0005615, GO:0005622, GO:0005623, GO:0005737, GO:0008083, GO:0008283, GO:0008284, GO:0009987, GO:0030246, GO:0042127, GO:0044421, GO:0044424, GO:0044464, GO:0044699, GO:0048518, GO:0048522, GO:0050789, GO:0050794, GO:0065007	8.17319	-1.8903	0.006559	0.074131
ENSG00000148848	ADAM12	chr10			syncytium formation by plasma membrane fusion, catalytic activity, endopeptidase activity, metalloendopeptidase activity, binding, protein binding, extracellular region, intracellular, cell, nucleus, nucleoplasm, cytoplasm, mitochondrion, plasma membrane, proteolysis, syncytium formation, cell adhesion, myoblast fusion, metabolic process, peptidase activity, metallopeptidase activity, zinc ion bi…	GO:0000768, GO:0003824, GO:0004175, GO:0004222, GO:0005488, GO:0005515, GO:0005576, GO:0005622, GO:0005623, GO:0005634, GO:0005654, GO:0005737, GO:0005739, GO:0005886, GO:0006508, GO:0006949, GO:0007155, GO:0007520, GO:0008152, GO:0008233, GO:0008237, GO:0008270, GO:0009653, GO:0009987, GO:0014902, GO:0016020, GO:0016021, GO:0016787, GO:0017124, GO:0019538, GO:0019904, GO:0022610, GO:0030154, GO:…	3.03534	-1.88916	0.139797	0.496307
ENSG00000012817	KDM5D	chrY			adaptive immune response, immune effector process, immune system process, leukocyte mediated immunity, lymphocyte mediated immunity, T cell mediated immunity, T cell antigen processing and presentation, adaptive immune response based on somatic recombination of immune receptors built from immunoglobulin superfamily domains, nucleic acid binding, DNA binding, catalytic activity, binding, intracell…	GO:0002250, GO:0002252, GO:0002376, GO:0002443, GO:0002449, GO:0002456, GO:0002457, GO:0002460, GO:0003676, GO:0003677, GO:0003824, GO:0005488, GO:0005622, GO:0005623, GO:0005634, GO:0005654, GO:0006325, GO:0006464, GO:0006482, GO:0006955, GO:0006996, GO:0008152, GO:0008214, GO:0008270, GO:0009987, GO:0016043, GO:0016491, GO:0016569, GO:0016570, GO:0016577, GO:0016705, GO:0016706, GO:0019538, GO:…	314.944	-1.88823	0.36782	0.750073
ENSG00000158089	GALNT14	chr2	Metabolic pathways, Mucin type O-Glycan biosynthesis	hsa01100, hsa00512	Golgi membrane, catalytic activity, polypeptide N-acetylgalactosaminyltransferase activity, binding, intracellular, cell, cytoplasm, Golgi apparatus, carbohydrate metabolic process, cellular protein modification process, protein glycosylation, protein O-linked glycosylation, metabolic process, UDP-glycosyltransferase activity, acetylgalactosaminyltransferase activity, biosynthetic process, macrom…	GO:0000139, GO:0003824, GO:0004653, GO:0005488, GO:0005622, GO:0005623, GO:0005737, GO:0005794, GO:0005975, GO:0006464, GO:0006486, GO:0006493, GO:0008152, GO:0008194, GO:0008376, GO:0009058, GO:0009059, GO:0009100, GO:0009101, GO:0009987, GO:0012505, GO:0016020, GO:0016021, GO:0016266, GO:0016740, GO:0016757, GO:0016758, GO:0019538, GO:0030246, GO:0031090, GO:0031224, GO:0034645, GO:0036211, GO:…	0.617708	-1.88816	0.307809	1
ENSG00000254638	ENSG00000254638	chr11					1.0386	-1.88789	0.18761	1
ENSG00000252627	RNU6-122P	chrX					0.965111	-1.88715	0.194626	1
ENSG00000257838	OTOAP1	chr16					0.862186	-1.88475	0.22288	1
ENSG00000266794	RN7SL7P	chr7					0.33002	-1.88424	0.45462	1
ENSG00000176728	TTTY14	chrY					278.18	-1.88388	0.368976	0.75098
ENSG00000254626	ENSG00000254626	chr11					0.323246	-1.88376	0.457058	1
ENSG00000145681	HAPLN1	chr5			mitophagy, macromitophagy, skeletal system development, structural molecule activity, extracellular matrix structural constituent, binding, glycosaminoglycan binding, hyaluronic acid binding, extracellular region, proteinaceous extracellular matrix, autophagy, response to stress, organelle organization, mitochondrion organization, cell adhesion, multicellular organism development, nervous system …	GO:0000422, GO:0000423, GO:0001501, GO:0005198, GO:0005201, GO:0005488, GO:0005539, GO:0005540, GO:0005576, GO:0005578, GO:0006914, GO:0006950, GO:0006996, GO:0007005, GO:0007155, GO:0007275, GO:0007399, GO:0007417, GO:0009987, GO:0016043, GO:0016236, GO:0022411, GO:0022610, GO:0030198, GO:0031012, GO:0032501, GO:0032502, GO:0033554, GO:0043062, GO:0044421, GO:0044699, GO:0044707, GO:0044763, GO:…	17.1199	-1.88347	0.004674	0.058001
ENSG00000130477	UNC13A	chr19	Synaptic vesicle cycle	hsa04721	SNARE binding, cell morphogenesis, regulation of neurotransmitter levels, regulation of cell growth, positive regulation of neurotransmitter secretion, binding, protein binding, intracellular, cell, cytoplasm, plasma membrane, peptide metabolic process, nitrogen compound metabolic process, transport, neurotransmitter transport, exocytosis, vesicle docking involved in exocytosis, organelle organiz…	"GO:0000149	1.29059	-1.88346	0.177443	1
ENSG00000253848	ENSG00000253848	chr8					1.85943	-1.88332	0.083651	1
ENSG00000287351	ENSG00000287351	chr16					0.315482	-1.88319	0.459909	1
ENSG00000021461	CYP3A43	chr7	Chemical carcinogenesis	hsa05204	catalytic activity, monooxygenase activity, binding, iron ion binding, intracellular, cell, cytoplasm, endoplasmic reticulum, endoplasmic reticulum membrane, metabolic process, endomembrane system, membrane, oxidoreductase activity, oxidoreductase activity, acting on paired donors, with incorporation or reduction of molecular oxygen, oxidoreductase activity, acting on paired donors, with incorpor…	GO:0003824, GO:0004497, GO:0005488, GO:0005506, GO:0005622, GO:0005623, GO:0005737, GO:0005783, GO:0005789, GO:0008152, GO:0012505, GO:0016020, GO:0016491, GO:0016705, GO:0016712, GO:0020037, GO:0042175, GO:0043167, GO:0043169, GO:0043226, GO:0043227, GO:0043229, GO:0043231, GO:0044422, GO:0044424, GO:0044425, GO:0044432, GO:0044444, GO:0044446, GO:0044464, GO:0044699, GO:0044710, GO:0046872, GO:…	0.780213	-1.88309	0.317651	1
ENSG00000273407	ENSG00000273407	chr7					0.296789	-1.88181	0.467044	1
ENSG00000284952	ENSG00000284952	chr3					2.2001	-1.88175	0.081089	1
ENSG00000073737	DHRS9	chr2	Metabolic pathways, Retinol metabolism	hsa01100, hsa00830	retinoid metabolic process, catalytic activity, alcohol dehydrogenase (NAD) activity, retinol dehydrogenase activity, intracellular, cell, cytoplasm, endoplasmic reticulum, endoplasmic reticulum membrane, alcohol metabolic process, organic acid metabolic process, lipid metabolic process, isoprenoid metabolic process, terpenoid metabolic process, metabolic process, steroid metabolic process, C21-s…	GO:0001523, GO:0003824, GO:0004022, GO:0004745, GO:0005622, GO:0005623, GO:0005737, GO:0005783, GO:0005789, GO:0006066, GO:0006082, GO:0006629, GO:0006720, GO:0006721, GO:0008152, GO:0008202, GO:0008207, GO:0008209, GO:0008299, GO:0008610, GO:0009058, GO:0009888, GO:0009987, GO:0010817, GO:0012505, GO:0016020, GO:0016021, GO:0016053, GO:0016101, GO:0016102, GO:0016114, GO:0016229, GO:0016491, GO:…	2.64029	-1.88036	0.086905	1
ENSG00000273901	ENSG00000273901	chr19					2.89228	-1.88	0.042707	0.258882
ENSG00000287904	ENSG00000287904	chr13					2.45306	-1.87912	0.094173	1
ENSG00000251405	ENSG00000251405	chr5					0.757756	-1.87895	0.270335	1
ENSG00000198553	KCNRG	chr13			binding, protein binding, intracellular, cell, cytoplasm, endoplasmic reticulum, protein complex assembly, transport, ion transport, cation transport, potassium ion transport, cellular process, regulation of metal ion transport, endomembrane system, monovalent inorganic cation transport, cellular component organization, cellular component assembly, regulation of transmembrane transporter activity…	GO:0005488, GO:0005515, GO:0005622, GO:0005623, GO:0005737, GO:0005783, GO:0006461, GO:0006810, GO:0006811, GO:0006812, GO:0006813, GO:0009987, GO:0010959, GO:0012505, GO:0015672, GO:0016043, GO:0022607, GO:0022898, GO:0030001, GO:0032409, GO:0032410, GO:0032412, GO:0032413, GO:0032879, GO:0034220, GO:0034762, GO:0034763, GO:0034765, GO:0034766, GO:0042802, GO:0043226, GO:0043227, GO:0043229, GO:…	0.636852	-1.87823	0.375205	1
ENSG00000187944	C2orf66	chr2			extracellular region	GO:0005576	0.451638	-1.87688	0.458976	1
ENSG00000137441	FGFBP2	chr4			binding, protein binding, extracellular region, extracellular space, growth factor binding, extracellular region part	GO:0005488, GO:0005515, GO:0005576, GO:0005615, GO:0019838, GO:0044421	1.5956	-1.8762	0.126142	1
ENSG00000128203	ASPHD2	chr22			catalytic activity, binding, cellular protein modification process, metabolic process, cellular process, membrane, integral component of membrane, oxidoreductase activity, peptidyl-amino acid modification, protein metabolic process, intrinsic component of membrane, protein modification process, ion binding, cation binding, macromolecule metabolic process, macromolecule modification, cellular meta…	GO:0003824, GO:0005488, GO:0006464, GO:0008152, GO:0009987, GO:0016020, GO:0016021, GO:0016491, GO:0018193, GO:0019538, GO:0031224, GO:0036211, GO:0043167, GO:0043169, GO:0043170, GO:0043412, GO:0044237, GO:0044238, GO:0044260, GO:0044267, GO:0044425, GO:0044699, GO:0044710, GO:0046872, GO:0051213, GO:0055114, GO:0071704	0.858225	-1.87559	0.249182	1
ENSG00000213190	MLLT11	chr1			release of cytochrome c from mitochondria, regulation of membrane depolarization, intracellular, cell, nucleus, cytoplasm, microtubule organizing center, cytoskeleton, nucleobase-containing compound metabolic process, transcription, DNA-templated, regulation of transcription, DNA-templated, cellular aromatic compound metabolic process, nitrogen compound metabolic process, apoptotic process, organ…	GO:0001836, GO:0003254, GO:0005622, GO:0005623, GO:0005634, GO:0005737, GO:0005815, GO:0005856, GO:0006139, GO:0006351, GO:0006355, GO:0006725, GO:0006807, GO:0006915, GO:0006996, GO:0007005, GO:0007154, GO:0007165, GO:0007166, GO:0008152, GO:0008219, GO:0008637, GO:0009058, GO:0009059, GO:0009889, GO:0009891, GO:0009893, GO:0009966, GO:0009967, GO:0009987, GO:0010467, GO:0010468, GO:0010556, GO:…	106.959	-1.87543	0	0
ENSG00000207200	RNU6-45P	chr11					0.960873	-1.87451	0.181951	1
ENSG00000276131	ENSG00000276131	chr16					1.19053	-1.87233	0.244151	1
ENSG00000231095	GYG1P3	chr1					0.923656	-1.87212	0.202269	1
ENSG00000266383	MIR5002	chr3					1.37349	-1.87138	0.154692	1
ENSG00000159263	SIM2	chr21			negative regulation of transcription from RNA polymerase II promoter, RNA polymerase II transcription factor activity, sequence-specific DNA binding, nucleic acid binding transcription factor activity, nucleic acid binding, DNA binding, transcription factor activity, sequence-specific DNA binding, binding, protein binding, intracellular, cell, nucleus, nucleoplasm, nucleobase-containing compound …	GO:0000122, GO:0000981, GO:0001071, GO:0003676, GO:0003677, GO:0003700, GO:0005488, GO:0005515, GO:0005622, GO:0005623, GO:0005634, GO:0005654, GO:0006139, GO:0006351, GO:0006355, GO:0006357, GO:0006366, GO:0006725, GO:0006807, GO:0007275, GO:0007389, GO:0007399, GO:0008152, GO:0009058, GO:0009059, GO:0009790, GO:0009880, GO:0009889, GO:0009890, GO:0009892, GO:0009987, GO:0010467, GO:0010468, GO:…	0.73582	-1.87043	0.230784	1
ENSG00000233851	LATS2-AS1	chr13					0.368425	-1.86967	0.462318	1
ENSG00000269148	ENSG00000269148	chr19					1.22065	-1.86948	0.172151	1
ENSG00000280225	ENSG00000280225	chr7					0.489973	-1.86668	0.398978	1
ENSG00000268105	ENSG00000268105	chr19					0.663173	-1.86631	0.234025	1
ENSG00000268117	VN1R84P	chr19					1.34591	-1.86579	0.265671	1
ENSG00000113924	HGD	chr3	Metabolic pathways, Tyrosine metabolism	hsa01100, hsa00350	catalytic activity, homogentisate 1,2-dioxygenase activity, binding, protein binding, extracellular region, intracellular, cell, cytoplasm, cytosol, organic acid metabolic process, cellular amino acid metabolic process, L-phenylalanine metabolic process, L-phenylalanine catabolic process, tyrosine metabolic process, tyrosine catabolic process, cellular aromatic compound metabolic process, nitroge…	GO:0003824, GO:0004411, GO:0005488, GO:0005515, GO:0005576, GO:0005622, GO:0005623, GO:0005737, GO:0005829, GO:0006082, GO:0006520, GO:0006558, GO:0006559, GO:0006570, GO:0006572, GO:0006725, GO:0006807, GO:0008152, GO:0009056, GO:0009063, GO:0009072, GO:0009074, GO:0009987, GO:0016054, GO:0016491, GO:0016701, GO:0016702, GO:0019439, GO:0019752, GO:0031982, GO:0031988, GO:0043167, GO:0043169, GO:…	1.3114	-1.86429	0.226882	1
ENSG00000126246	IGFLR1	chr19			binding, protein binding, cell, plasma membrane, membrane, integral component of membrane, intrinsic component of membrane, membrane part, cell part, cell periphery	GO:0005488, GO:0005515, GO:0005623, GO:0005886, GO:0016020, GO:0016021, GO:0031224, GO:0044425, GO:0044464, GO:0071944	0.743863	-1.86398	0.21476	1
ENSG00000249271	HNRNPA1P44	chr15					0.404886	-1.86238	0.393473	1
ENSG00000279331	RBM12B-AS1	chr8					1.34776	-1.86238	0.195599	1
ENSG00000278743	ENSG00000278743	chr12					1.53816	-1.86213	0.154649	1
ENSG00000256806	C17orf100	chr17					1.28364	-1.86193	0.174741	1
ENSG00000205500	MAPRE3-AS1	chr2					0.505334	-1.86149	0.378039	1
ENSG00000235142	LINC02532	chr6					0.432088	-1.86139	0.39671	1
ENSG00000171219	CDC42BPG	chr11			nucleotide binding, magnesium ion binding, nucleoside binding, purine nucleoside binding, catalytic activity, protein kinase activity, protein serine/threonine kinase activity, binding, protein binding, ATP binding, intracellular, cell, cytoplasm, cellular protein modification process, protein phosphorylation, phosphorus metabolic process, phosphate-containing compound metabolic process, organell…	GO:0000166, GO:0000287, GO:0001882, GO:0001883, GO:0003824, GO:0004672, GO:0004674, GO:0005488, GO:0005515, GO:0005524, GO:0005622, GO:0005623, GO:0005737, GO:0006464, GO:0006468, GO:0006793, GO:0006796, GO:0006996, GO:0007010, GO:0007154, GO:0007165, GO:0008152, GO:0009987, GO:0016043, GO:0016301, GO:0016310, GO:0016740, GO:0016772, GO:0016773, GO:0017076, GO:0019538, GO:0023052, GO:0030029, GO:…	2.7994	-1.86121	0.062242	1
ENSG00000270405	ENSG00000270405	chr7					0.479905	-1.86035	0.381452	1
ENSG00000265479	DTX2P1-UPK3BP1-PMS2P11	chr7					1.85057	-1.85989	0.091926	1
ENSG00000204758	ENSG00000204758	chr5					1.72532	-1.85776	0.101724	1
ENSG00000106819	ASPN	chr9			ossification, regulation of protein phosphorylation, negative regulation of protein phosphorylation, enzyme inhibitor activity, protein kinase inhibitor activity, binding, calcium ion binding, protein binding, collagen binding, extracellular region, proteinaceous extracellular matrix, intracellular, cell, cytoplasm, cellular protein modification process, protein phosphorylation, negative regulati…	GO:0001503, GO:0001932, GO:0001933, GO:0004857, GO:0004860, GO:0005488, GO:0005509, GO:0005515, GO:0005518, GO:0005576, GO:0005578, GO:0005622, GO:0005623, GO:0005737, GO:0006464, GO:0006468, GO:0006469, GO:0006793, GO:0006796, GO:0007154, GO:0007165, GO:0007166, GO:0007167, GO:0007178, GO:0007179, GO:0007259, GO:0007275, GO:0008152, GO:0009653, GO:0009719, GO:0009887, GO:0009888, GO:0009892, GO:…	180.128	-1.8561	0	3e-06
ENSG00000243762	ENSG00000243762	chr22					1.9213	-1.85474	0.09575	1
ENSG00000254254	ENSG00000254254	chr8					0.805585	-1.8539	0.446445	1
ENSG00000268034	ENSG00000268034	chr19					0.692331	-1.85333	0.286098	1
ENSG00000283667	ENSG00000283667	chr18					0.583758	-1.8522	0.259728	1
ENSG00000199306	RNU6-858P	chr3					0.293494	-1.85207	0.561418	1
ENSG00000253838	ENSG00000253838	chr8					0.284986	-1.85159	0.564622	1
ENSG00000285649	ENSG00000285649	chr1					1.06377	-1.85149	0.223734	1
ENSG00000257918	ENSG00000257918	chr12					0.704366	-1.84983	0.375757	1
ENSG00000227741	ENSG00000227741	chr1					2.21855	-1.84935	0.109418	1
ENSG00000237737	DCTN1-AS1	chr2					0.633949	-1.84891	0.31081	1
ENSG00000185697	MYBL1	chr8	HTLV-I infection	hsa05166	regulatory region DNA binding, transcription regulatory region sequence-specific DNA binding, RNA polymerase II regulatory region sequence-specific DNA binding, RNA polymerase II core promoter proximal region sequence-specific DNA binding, RNA polymerase II transcription factor activity, sequence-specific DNA binding, transcription factor activity, RNA polymerase II core promoter proximal region …	GO:0000975, GO:0000976, GO:0000977, GO:0000978, GO:0000981, GO:0000982, GO:0000987, GO:0001012, GO:0001067, GO:0001071, GO:0001077, GO:0001159, GO:0001228, GO:0003676, GO:0003677, GO:0003690, GO:0003700, GO:0005488, GO:0005622, GO:0005623, GO:0005634, GO:0006139, GO:0006351, GO:0006355, GO:0006357, GO:0006366, GO:0006725, GO:0006807, GO:0008152, GO:0009058, GO:0009059, GO:0009889, GO:0009891, GO:…	154.618	-1.84402	0	0
ENSG00000257000	ENSG00000257000	chr12					0.723585	-1.84367	0.242942	1
ENSG00000267391	MIR122HG	chr18					0.571032	-1.84299	0.354363	1
ENSG00000224334	ENSG00000224334	chr22					0.967464	-1.84229	0.185081	1
ENSG00000225833	GS1-594A7.3	chrX					0.415816	-1.84217	0.467971	1
ENSG00000164112	SMIM43	chr4			extracellular region	GO:0005576	0.396417	-1.84187	0.469227	1
ENSG00000231386	MOB4P1	chr2					1.07136	-1.84161	0.200729	1
ENSG00000278356	ENSG00000278356	chr12					0.381879	-1.84147	0.470889	1
ENSG00000286004	ENSG00000286004	chr3					1.90858	-1.84103	0.092419	1
ENSG00000239112	SNORD123	chr5					0.809774	-1.83983	0.215051	1
ENSG00000281912	LINC01144	chr1					0.517046	-1.83955	0.299246	1
ENSG00000159871	LYPD5	chr19			binding, protein binding, cell, plasma membrane, cell adhesion, cell-matrix adhesion, membrane, biological adhesion, intrinsic component of membrane, anchored component of membrane, cell-substrate adhesion, laminin binding, membrane part, cell part, extracellular matrix binding, cell periphery	GO:0005488, GO:0005515, GO:0005623, GO:0005886, GO:0007155, GO:0007160, GO:0016020, GO:0022610, GO:0031224, GO:0031225, GO:0031589, GO:0043236, GO:0044425, GO:0044464, GO:0050840, GO:0071944	2.76236	-1.8392	0.105933	1
ENSG00000203635	ENSG00000203635	chr2					0.925318	-1.83808	0.247117	1
ENSG00000285713	ENSG00000285713	chr4					0.42699	-1.83787	0.458992	1
ENSG00000266304	LIVAR	chr18					3.98831	-1.83775	0.022691	0.173346
ENSG00000260930	LINC01416	chr18					0.696109	-1.83734	0.334431	1
ENSG00000277369	ENSG00000277369	chr16					2.63258	-1.83585	0.077589	1
ENSG00000248587	GDNF-AS1	chr5					2.77083	-1.83488	0.038239	1
ENSG00000126368	NR1D1	chr17	Circadian rhythm	hsa04710	negative regulation of transcription from RNA polymerase II promoter, nuclear chromosome, polysaccharide biosynthetic process, chromatin, nuclear chromatin, regulatory region DNA binding, transcription regulatory region sequence-specific DNA binding, RNA polymerase II regulatory region sequence-specific DNA binding, RNA polymerase II core promoter proximal region sequence-specific DNA binding, RN…	GO:0000122, GO:0000228, GO:0000271, GO:0000785, GO:0000790, GO:0000975, GO:0000976, GO:0000977, GO:0000978, GO:0000981, GO:0000982, GO:0000987, GO:0000988, GO:0000989, GO:0001012, GO:0001046, GO:0001047, GO:0001067, GO:0001071, GO:0001078, GO:0001159, GO:0001221, GO:0001222, GO:0001227, GO:0001659, GO:0001678, GO:0002218, GO:0002221, GO:0002224, GO:0002237, GO:0002253, GO:0002376, GO:0002682, GO:…	22.9889	-1.83484	0.000366	0.00831
ENSG00000264017	RN7SL336P	chr6					0.837163	-1.83448	0.290826	1
ENSG00000099725	PRKY	chrY					64.0089	-1.833	0.271243	0.671034
ENSG00000172458	IL17D	chr13	Jak-STAT signaling pathway	hsa04630	receptor binding, cytokine activity, cytokine receptor binding, binding, protein binding, extracellular region, extracellular space, response to stress, defense response, inflammatory response, cell communication, signal transduction, cell surface receptor signaling pathway, cellular process, signaling, extracellular region part, single-organism process, single organism signaling, single-organism…	GO:0005102, GO:0005125, GO:0005126, GO:0005488, GO:0005515, GO:0005576, GO:0005615, GO:0006950, GO:0006952, GO:0006954, GO:0007154, GO:0007165, GO:0007166, GO:0009987, GO:0023052, GO:0044421, GO:0044699, GO:0044700, GO:0044763, GO:0050789, GO:0050794, GO:0050896, GO:0051716, GO:0065007	4.01005	-1.83298	0.021649	0.16795
ENSG00000230459	ENSG00000230459	chr15					0.393147	-1.83232	0.407867	1
ENSG00000010932	FMO1	chr1	Drug metabolism - cytochrome P450	hsa00982	nucleotide binding, response to molecule of bacterial origin, catalytic activity, monooxygenase activity, N,N-dimethylaniline monooxygenase activity, binding, intracellular, cell, cytoplasm, endoplasmic reticulum, endoplasmic reticulum lumen, endoplasmic reticulum membrane, organic acid metabolic process, nucleobase-containing compound metabolic process, cellular aromatic compound metabolic proce…	GO:0000166, GO:0002237, GO:0003824, GO:0004497, GO:0004499, GO:0005488, GO:0005622, GO:0005623, GO:0005737, GO:0005783, GO:0005788, GO:0005789, GO:0006082, GO:0006139, GO:0006725, GO:0006732, GO:0006733, GO:0006739, GO:0006753, GO:0006793, GO:0006796, GO:0006805, GO:0006807, GO:0006950, GO:0006970, GO:0008152, GO:0009117, GO:0009404, GO:0009410, GO:0009605, GO:0009607, GO:0009617, GO:0009628, GO:…	4.77377	-1.83221	0.030061	0.20786
ENSG00000280276	ENSG00000280276	chr2					0.680943	-1.8318	0.28261	1
ENSG00000066248	NGEF	chr2	Axon guidance	hsa04360	cell morphogenesis, cell morphogenesis involved in differentiation, guanyl-nucleotide exchange factor activity, Ras guanyl-nucleotide exchange factor activity, Rho guanyl-nucleotide exchange factor activity, intracellular, cell, cytoplasm, cytosol, apoptotic process, cell communication, signal transduction, cell surface receptor signaling pathway, enzyme linked receptor protein signaling pathway,…	GO:0000902, GO:0000904, GO:0005085, GO:0005088, GO:0005089, GO:0005622, GO:0005623, GO:0005737, GO:0005829, GO:0006915, GO:0007154, GO:0007165, GO:0007166, GO:0007167, GO:0007169, GO:0007264, GO:0007265, GO:0007266, GO:0007275, GO:0007399, GO:0008219, GO:0009653, GO:0009966, GO:0009987, GO:0010646, GO:0010721, GO:0010769, GO:0010771, GO:0010941, GO:0010942, GO:0010975, GO:0010977, GO:0012501, GO:…	0.932515	-1.82944	0.233097	1
ENSG00000153904	DDAH1	chr1			citrulline metabolic process, angiogenesis, blood vessel development, vasculature development, system process, circulatory system process, regulation of systemic arterial blood pressure, catalytic activity, binding, extracellular region, intracellular, cell, cytoplasm, mitochondrion, cytosol, organic acid metabolic process, cellular amino acid metabolic process, arginine metabolic process, argini…	GO:0000052, GO:0001525, GO:0001568, GO:0001944, GO:0003008, GO:0003013, GO:0003073, GO:0003824, GO:0005488, GO:0005576, GO:0005622, GO:0005623, GO:0005737, GO:0005739, GO:0005829, GO:0006082, GO:0006520, GO:0006525, GO:0006527, GO:0006807, GO:0006809, GO:0007154, GO:0007165, GO:0007263, GO:0007275, GO:0008015, GO:0008152, GO:0008217, GO:0009056, GO:0009058, GO:0009063, GO:0009064, GO:0009065, GO:…	172.948	-1.82912	0	0
ENSG00000116254	CHD5	chr1			reproduction, histone deacetylase complex, nucleotide binding, chromatin, heterochromatin, nucleoside binding, purine nucleoside binding, developmental process involved in reproduction, nucleic acid binding, DNA binding, catalytic activity, helicase activity, binding, protein binding, ATP binding, intracellular, cell, nucleus, nucleoplasm, chromosome, nucleobase-containing compound metabolic proc…	GO:0000003, GO:0000118, GO:0000166, GO:0000785, GO:0000792, GO:0001882, GO:0001883, GO:0003006, GO:0003676, GO:0003677, GO:0003824, GO:0004386, GO:0005488, GO:0005515, GO:0005524, GO:0005622, GO:0005623, GO:0005634, GO:0005654, GO:0005694, GO:0006139, GO:0006323, GO:0006325, GO:0006338, GO:0006351, GO:0006355, GO:0006357, GO:0006366, GO:0006464, GO:0006473, GO:0006475, GO:0006479, GO:0006725, GO:…	7.99909	-1.82788	0.00732	0.080481
ENSG00000106633	GCK	chr7	Metabolic pathways, Type II diabetes mellitus, Maturity onset diabetes of the young, Insulin secretion, Insulin signaling pathway, Carbon metabolism, Glycolysis / Gluconeogenesis, Glucagon signaling pathway, Central carbon metabolism in cancer, Prolactin signaling pathway, Amino sugar and nucleotide sugar metabolism, Starch and sucrose metabolism, Galactose metabolism, Butirosin and neomycin bios…	hsa01100, hsa04930, hsa04950, hsa04911, hsa04910, hsa01200, hsa00010, hsa04922, hsa05230, hsa04917, hsa00520, hsa00500, hsa00052, hsa00524	nucleotide binding, polysaccharide biosynthetic process, magnesium ion binding, cellular glucose homeostasis, nucleoside binding, purine nucleoside binding, peptide secretion, regulation of peptide secretion, positive regulation of peptide secretion, catalytic activity, glucokinase activity, hexokinase activity, binding, protein binding, ATP binding, glucose binding, intracellular, cell, nucleus,…	GO:0000166, GO:0000271, GO:0000287, GO:0001678, GO:0001882, GO:0001883, GO:0002790, GO:0002791, GO:0002793, GO:0003824, GO:0004340, GO:0004396, GO:0005488, GO:0005515, GO:0005524, GO:0005536, GO:0005622, GO:0005623, GO:0005634, GO:0005654, GO:0005737, GO:0005739, GO:0005829, GO:0005856, GO:0005884, GO:0005938, GO:0005975, GO:0005976, GO:0005977, GO:0005978, GO:0005979, GO:0005996, GO:0006003, GO:…	2.90507	-1.82743	0.051638	0.289067
ENSG00000228221	LINC00578	chr3					2.07676	-1.82732	0.085647	1
ENSG00000105492	SIGLEC6	chr19			binding, protein binding, extracellular region, cell, plasma membrane, integral component of plasma membrane, cell communication, cell adhesion, cell-cell signaling, cellular process, membrane, integral component of membrane, biological adhesion, signaling, carbohydrate binding, intrinsic component of membrane, intrinsic component of plasma membrane, membrane part, plasma membrane part, cell part…	GO:0005488, GO:0005515, GO:0005576, GO:0005623, GO:0005886, GO:0005887, GO:0007154, GO:0007155, GO:0007267, GO:0009987, GO:0016020, GO:0016021, GO:0022610, GO:0023052, GO:0030246, GO:0031224, GO:0031226, GO:0044425, GO:0044459, GO:0044464, GO:0044699, GO:0044700, GO:0044763, GO:0071944	1.3838	-1.82732	0.247782	1
ENSG00000217330	SSXP10	chr6					4.49563	-1.82644	0.020271	0.160488
ENSG00000142677	IL22RA1	chr1	Cytokine-cytokine receptor interaction, Jak-STAT signaling pathway	hsa04060, hsa04630	signal transducer activity, receptor activity, transmembrane signaling receptor activity, cytokine receptor activity, interferon receptor activity, binding, protein binding, cell, plasma membrane, response to stress, defense response, cell communication, signal transduction, cell surface receptor signaling pathway, response to external stimulus, response to biotic stimulus, response to bacterium,…	GO:0004871, GO:0004872, GO:0004888, GO:0004896, GO:0004904, GO:0005488, GO:0005515, GO:0005623, GO:0005886, GO:0006950, GO:0006952, GO:0007154, GO:0007165, GO:0007166, GO:0009605, GO:0009607, GO:0009617, GO:0009987, GO:0010033, GO:0016020, GO:0016021, GO:0019221, GO:0019955, GO:0023052, GO:0031224, GO:0034097, GO:0038023, GO:0042015, GO:0042221, GO:0042742, GO:0043207, GO:0044425, GO:0044464, GO:…	1.49209	-1.82517	0.176686	1
ENSG00000253967	ENSG00000253967	chr8					1.53285	-1.82517	0.223857	1
ENSG00000011332	DPF1	chr19			binding, intracellular, cell, nucleus, cytoplasm, nucleobase-containing compound metabolic process, transcription, DNA-templated, regulation of transcription, DNA-templated, cellular aromatic compound metabolic process, nitrogen compound metabolic process, apoptotic process, multicellular organism development, nervous system development, metabolic process, cell death, zinc ion binding, biosynthet…	GO:0005488, GO:0005622, GO:0005623, GO:0005634, GO:0005737, GO:0006139, GO:0006351, GO:0006355, GO:0006725, GO:0006807, GO:0006915, GO:0007275, GO:0007399, GO:0008152, GO:0008219, GO:0008270, GO:0009058, GO:0009059, GO:0009889, GO:0009987, GO:0010467, GO:0010468, GO:0010556, GO:0012501, GO:0016070, GO:0018130, GO:0019219, GO:0019222, GO:0019438, GO:0031323, GO:0031326, GO:0032501, GO:0032502, GO:…	0.612837	-1.82459	0.26745	1
ENSG00000225282	ENSG00000225282	chr22					0.676719	-1.82431	0.461261	1
ENSG00000008118	CAMK1G	chr1	Oxytocin signaling pathway, Aldosterone synthesis and secretion	hsa04921, hsa04925	Golgi membrane, nucleotide binding, nucleoside binding, purine nucleoside binding, catalytic activity, protein kinase activity, protein serine/threonine kinase activity, calmodulin-dependent protein kinase activity, binding, protein binding, calmodulin binding, ATP binding, intracellular, cell, cytoplasm, Golgi apparatus, plasma membrane, calcium- and calmodulin-dependent protein kinase complex, …	GO:0000139, GO:0000166, GO:0001882, GO:0001883, GO:0003824, GO:0004672, GO:0004674, GO:0004683, GO:0005488, GO:0005515, GO:0005516, GO:0005524, GO:0005622, GO:0005623, GO:0005737, GO:0005794, GO:0005886, GO:0005954, GO:0006464, GO:0006468, GO:0006793, GO:0006796, GO:0008152, GO:0009987, GO:0012505, GO:0016020, GO:0016301, GO:0016310, GO:0016740, GO:0016772, GO:0016773, GO:0017076, GO:0019538, GO:…	0.305214	-1.82261	0.562777	1
ENSG00000067646	ZFY	chrY			regulatory region DNA binding, transcription regulatory region sequence-specific DNA binding, RNA polymerase II regulatory region sequence-specific DNA binding, RNA polymerase II regulatory region DNA binding, regulatory region nucleic acid binding, nucleic acid binding transcription factor activity, nucleic acid binding, DNA binding, double-stranded DNA binding, transcription factor activity, se…	GO:0000975, GO:0000976, GO:0000977, GO:0001012, GO:0001067, GO:0001071, GO:0003676, GO:0003677, GO:0003690, GO:0003700, GO:0005488, GO:0005622, GO:0005623, GO:0005634, GO:0006139, GO:0006351, GO:0006355, GO:0006725, GO:0006807, GO:0007275, GO:0008152, GO:0009058, GO:0009059, GO:0009889, GO:0009987, GO:0010467, GO:0010468, GO:0010556, GO:0016070, GO:0018130, GO:0019219, GO:0019222, GO:0019438, GO:…	139.404	-1.82206	0.411833	0.776941
ENSG00000235448	LURAP1L-AS1	chr9					1.94093	-1.82166	0.109591	1
ENSG00000106304	SPAM1	chr7	Metabolic pathways, Glycosaminoglycan degradation	hsa01100, hsa00531	reproduction, catalytic activity, hyalurononglucosaminidase activity, hydrolase activity, hydrolyzing O-glycosyl compounds, cell, plasma membrane, carbohydrate metabolic process, cell adhesion, single fertilization, binding of sperm to zona pellucida, fusion of sperm to egg plasma membrane, cell recognition, metabolic process, fertilization, cellular process, cell-cell recognition, hexosaminidase…	GO:0000003, GO:0003824, GO:0004415, GO:0004553, GO:0005623, GO:0005886, GO:0005975, GO:0007155, GO:0007338, GO:0007339, GO:0007342, GO:0008037, GO:0008152, GO:0009566, GO:0009987, GO:0009988, GO:0015929, GO:0016020, GO:0016043, GO:0016787, GO:0016798, GO:0019953, GO:0022412, GO:0022414, GO:0022610, GO:0031224, GO:0031225, GO:0032501, GO:0032504, GO:0035036, GO:0044238, GO:0044425, GO:0044464, GO:…	0.278013	-1.82084	0.572939	1
ENSG00000232624	LINC01517	chr10					0.662146	-1.81943	0.272147	1
ENSG00000274705	MIR486-1	chr8					1.02202	-1.81868	0.213979	1
ENSG00000240966	RN7SL681P	chr4					0.363061	-1.81867	0.636123	1
ENSG00000235271	ENSG00000235271	chr22					2.48143	-1.81636	0.05223	1
ENSG00000168631	MUCL3	chr6			protein targeting, protein targeting to mitochondrion, transport, mitochondrial transport, intracellular protein transport, organelle organization, mitochondrion organization, protein localization, cellular process, positive regulation of organelle organization, regulation of mitochondrion organization, positive regulation of mitochondrion organization, protein transport, membrane, integral compo…	GO:0006605, GO:0006626, GO:0006810, GO:0006839, GO:0006886, GO:0006996, GO:0007005, GO:0008104, GO:0009987, GO:0010638, GO:0010821, GO:0010822, GO:0015031, GO:0016020, GO:0016021, GO:0016043, GO:0031224, GO:0032386, GO:0032388, GO:0032879, GO:0032880, GO:0033036, GO:0033043, GO:0033157, GO:0033365, GO:0034613, GO:0044425, GO:0045184, GO:0046907, GO:0048518, GO:0048522, GO:0050789, GO:0050794, GO:…	0.303567	-1.8159	0.560146	1
ENSG00000189377	CXCL17	chr19			angiogenesis, blood vessel development, vasculature development, extracellular region, chemotaxis, multicellular organism development, response to external stimulus, anatomical structure morphogenesis, cellular process, cell differentiation, multicellular organismal process, developmental process, locomotion, response to chemical, taxis, single-organism process, single-multicellular organism proc…	GO:0001525, GO:0001568, GO:0001944, GO:0005576, GO:0006935, GO:0007275, GO:0009605, GO:0009653, GO:0009987, GO:0030154, GO:0032501, GO:0032502, GO:0040011, GO:0042221, GO:0042330, GO:0044699, GO:0044707, GO:0044763, GO:0044767, GO:0048514, GO:0048646, GO:0048731, GO:0048856, GO:0048869, GO:0050896, GO:0072358, GO:0072359	0.318066	-1.81539	0.562937	1
ENSG00000089723	OTUB2	chr14			catalytic activity, thiol-dependent ubiquitin-specific protease activity, binding, protein binding, intracellular, cell, nucleus, cellular protein modification process, proteolysis, metabolic process, peptidase activity, cysteine-type peptidase activity, cellular process, protein deubiquitination, hydrolase activity, protein metabolic process, ubiquitin-like protein-specific protease activity, NE…	GO:0003824, GO:0004843, GO:0005488, GO:0005515, GO:0005622, GO:0005623, GO:0005634, GO:0006464, GO:0006508, GO:0008152, GO:0008233, GO:0008234, GO:0009987, GO:0016579, GO:0016787, GO:0019538, GO:0019783, GO:0019784, GO:0032182, GO:0035871, GO:0036211, GO:0036459, GO:0043130, GO:0043170, GO:0043226, GO:0043227, GO:0043229, GO:0043231, GO:0043412, GO:0044237, GO:0044238, GO:0044260, GO:0044267, GO:…	1.34868	-1.81513	0.14053	1
ENSG00000004948	CALCR	chr7	Neuroactive ligand-receptor interaction, Osteoclast differentiation	hsa04080, hsa04380	ossification, peptide receptor activity, acrosomal vesicle, immune system process, immune system development, leukocyte differentiation, myeloid leukocyte differentiation, signal transducer activity, receptor activity, transmembrane signaling receptor activity, G-protein coupled receptor activity, calcitonin receptor activity, transporter activity, binding, protein binding, intracellular, cell, c…	GO:0001503, GO:0001653, GO:0001669, GO:0002376, GO:0002520, GO:0002521, GO:0002573, GO:0004871, GO:0004872, GO:0004888, GO:0004930, GO:0004948, GO:0005215, GO:0005488, GO:0005515, GO:0005622, GO:0005623, GO:0005737, GO:0005886, GO:0005887, GO:0005929, GO:0006139, GO:0006140, GO:0006163, GO:0006164, GO:0006171, GO:0006725, GO:0006753, GO:0006793, GO:0006796, GO:0006807, GO:0006810, GO:0006873, GO:…	0.580278	-1.81255	0.320132	1
ENSG00000229190	ENSG00000229190	chr10					0.743426	-1.81165	0.262475	1
ENSG00000276653	RN7SL856P	chr2					1.23201	-1.8113	0.220313	1
ENSG00000257576	HSPD1P4	chr12					2.87598	-1.81106	0.052741	0.292965
ENSG00000227713	ENSG00000227713	chr2					0.774558	-1.80723	0.500152	1
ENSG00000221033	MIR1272	chr15					0.657605	-1.80652	0.37892	1
ENSG00000236582	PRPF38AP2	chr10					0.422429	-1.80624	0.477396	1
ENSG00000143167	GPA33	chr1			receptor activity, binding, protein binding, extracellular region, cell, plasma membrane, integral component of plasma membrane, cell-cell junction, cell adhesion, cell surface, membrane, integral component of membrane, single organismal cell-cell adhesion, biological adhesion, cell junction, intrinsic component of membrane, intrinsic component of plasma membrane, vesicle, membrane-bounded vesicl…	GO:0004872, GO:0005488, GO:0005515, GO:0005576, GO:0005623, GO:0005886, GO:0005887, GO:0005911, GO:0007155, GO:0009986, GO:0016020, GO:0016021, GO:0016337, GO:0022610, GO:0030054, GO:0031224, GO:0031226, GO:0031982, GO:0031988, GO:0043226, GO:0043227, GO:0043230, GO:0044421, GO:0044425, GO:0044459, GO:0044464, GO:0044699, GO:0060089, GO:0070062, GO:0071944, GO:0098602, GO:0098609, GO:1903561	19.9901	-1.80565	0	2.5e-05
ENSG00000181652	ATG9B	chr7			autophagosome assembly, pre-autophagosomal structure, autophagosome membrane, mitophagy, intracellular, cell, cytoplasm, vacuole, vacuolar membrane, autophagosome, autophagy, organelle organization, mitochondrion organization, vacuole organization, protein localization, cellular process, membrane, integral component of membrane, cellular component organization, macroautophagy, lysosomal microauto…	GO:0000045, GO:0000407, GO:0000421, GO:0000422, GO:0005622, GO:0005623, GO:0005737, GO:0005773, GO:0005774, GO:0005776, GO:0006914, GO:0006996, GO:0007005, GO:0007033, GO:0008104, GO:0009987, GO:0016020, GO:0016021, GO:0016043, GO:0016236, GO:0016237, GO:0022411, GO:0022607, GO:0031090, GO:0031224, GO:0031410, GO:0031982, GO:0033036, GO:0034497, GO:0034613, GO:0034727, GO:0043226, GO:0043227, GO:…	1.30453	-1.8024	0.211406	1
ENSG00000155966	AFF2	chrX			G-quadruplex RNA binding, system process, nucleic acid binding, RNA binding, binding, intracellular, cell, nucleus, nucleoplasm, nucleobase-containing compound metabolic process, RNA processing, mRNA processing, cellular aromatic compound metabolic process, nitrogen compound metabolic process, multicellular organism development, nervous system development, central nervous system development, brai…	GO:0002151, GO:0003008, GO:0003676, GO:0003723, GO:0005488, GO:0005622, GO:0005623, GO:0005634, GO:0005654, GO:0006139, GO:0006396, GO:0006397, GO:0006725, GO:0006807, GO:0007275, GO:0007399, GO:0007417, GO:0007420, GO:0007610, GO:0007611, GO:0008152, GO:0008380, GO:0009987, GO:0010467, GO:0010468, GO:0016070, GO:0016071, GO:0016604, GO:0016607, GO:0019219, GO:0019222, GO:0031323, GO:0031974, GO:…	9.26967	-1.80192	0.011793	0.111553
ENSG00000200550	RNU6-137P	chr2					0.708642	-1.79959	0.333137	1
ENSG00000258034	ENSG00000258034	chr12					0.414393	-1.79938	0.487402	1
ENSG00000239238	MEMO1P3	chr3					1.63704	-1.79923	0.210516	1
ENSG00000168993	CPLX1	chr4	Synaptic vesicle cycle	hsa04721	SNARE binding, regulation of neurotransmitter levels, peptide secretion, transporter activity, neurotransmitter transporter activity, binding, protein binding, intracellular, cell, cytoplasm, cytosol, transport, ion transport, anion transport, dicarboxylic acid transport, neurotransmitter transport, exocytosis, cell communication, cell-cell signaling, chemical synaptic transmission, neurotransmit…	GO:0000149, GO:0001505, GO:0002790, GO:0005215, GO:0005326, GO:0005488, GO:0005515, GO:0005622, GO:0005623, GO:0005737, GO:0005829, GO:0006810, GO:0006811, GO:0006820, GO:0006835, GO:0006836, GO:0006887, GO:0007154, GO:0007267, GO:0007268, GO:0007269, GO:0008104, GO:0009306, GO:0009914, GO:0009987, GO:0010817, GO:0014047, GO:0015031, GO:0015711, GO:0015833, GO:0016020, GO:0016079, GO:0016192, GO:…	13.1243	-1.79782	0.000689	0.013687
ENSG00000116299	ELAPOR1	chr1			autophagosome assembly, lytic vacuole, nucleic acid binding, RNA binding, binding, extracellular region, intracellular, cell, cytoplasm, lysosome, lysosomal membrane, endosome, late endosome, vacuole, vacuolar membrane, Golgi apparatus, trans-Golgi network, plasma membrane, integral component of plasma membrane, autophagy, response to stress, organelle organization, vacuole organization, cell com…	GO:0000045, GO:0000323, GO:0003676, GO:0003723, GO:0005488, GO:0005576, GO:0005622, GO:0005623, GO:0005737, GO:0005764, GO:0005765, GO:0005768, GO:0005770, GO:0005773, GO:0005774, GO:0005794, GO:0005802, GO:0005886, GO:0005887, GO:0006914, GO:0006950, GO:0006996, GO:0007033, GO:0007154, GO:0009267, GO:0009605, GO:0009987, GO:0009991, GO:0010008, GO:0010506, GO:0010508, GO:0010638, GO:0012505, GO:…	1.62155	-1.79532	0.184407	1
ENSG00000228973	ENSG00000228973	chr2					2.17541	-1.79476	0.129241	1
ENSG00000138755	CXCL9	chr4	Cytokine-cytokine receptor interaction, Toll-like receptor signaling pathway, Chemokine signaling pathway	hsa04060, hsa04620, hsa04062	syncytium formation by plasma membrane fusion, G-protein coupled receptor binding, response to molecule of bacterial origin, immune effector process, immune system process, regulation of immune system process, positive regulation of immune system process, regulation of leukocyte migration, positive regulation of leukocyte migration, regulation of leukocyte chemotaxis, positive regulation of leuko…	GO:0000768, GO:0001664, GO:0002237, GO:0002252, GO:0002376, GO:0002682, GO:0002684, GO:0002685, GO:0002687, GO:0002688, GO:0002690, GO:0005102, GO:0005125, GO:0005126, GO:0005488, GO:0005515, GO:0005576, GO:0005615, GO:0005623, GO:0005886, GO:0006139, GO:0006140, GO:0006163, GO:0006725, GO:0006753, GO:0006793, GO:0006796, GO:0006807, GO:0006810, GO:0006811, GO:0006812, GO:0006816, GO:0006873, GO:…	11.527	-1.79279	0.009476	0.095595
ENSG00000259468	ENSG00000259468	chr15					0.918783	-1.79252	0.225908	1
ENSG00000203414	BTBD7P1	chr10					0.951389	-1.79207	0.227432	1
ENSG00000268658	LINC00664	chr19					1.50981	-1.79178	0.178525	1
ENSG00000218682	ENSG00000218682	chr2					2.87804	-1.78865	0.042425	0.258096
ENSG00000207651	MIR28	chr3	MicroRNAs in cancer	hsa05206			0.598457	-1.7879	0.276683	1
ENSG00000272381	LINC02664	chr10					1.60151	-1.7873	0.168939	1
ENSG00000228317	ENSG00000228317	chr9					0.539242	-1.78719	0.392099	1
ENSG00000225285	LINC01770	chr1					1.12292	-1.78558	0.202743	1
ENSG00000283575	U6	chr1					2.93719	-1.78458	0.05247	0.292264
ENSG00000017427	IGF1	chr12	Transcriptional misregulation in cancer, Signaling pathways regulating pluripotency of stem cells, p53 signaling pathway, Aldosterone-regulated sodium reabsorption, PI3K-Akt signaling pathway, mTOR signaling pathway, Pathways in cancer, Proteoglycans in cancer, FoxO signaling pathway, AMPK signaling pathway, Longevity regulating pathway, Longevity regulating pathway - multiple species, Ras signal…	hsa05202, hsa04550, hsa04115, hsa04960, hsa04151, hsa04150, hsa05200, hsa05205, hsa04068, hsa04152, hsa04211, hsa04213, hsa04014, hsa04015, hsa05218, hsa04114, hsa04066, hsa04914, hsa05414, hsa04750, hsa01522, hsa04913, hsa04510, hsa05410, hsa01521, hsa05214, hsa04730, hsa05215	reproduction, protein import into nucleus, translocation, MAPK cascade, activation of MAPK activity, polysaccharide biosynthetic process, mitotic cell cycle, nuclear division, skeletal system development, ossification, regulation of cell growth, osteoblast differentiation, response to hypoxia, in utero embryonic development, cell activation, blastocyst development, blastocyst growth, trophectoder…	GO:0000003, GO:0000060, GO:0000165, GO:0000187, GO:0000271, GO:0000278, GO:0000280, GO:0001501, GO:0001503, GO:0001558, GO:0001649, GO:0001666, GO:0001701, GO:0001775, GO:0001824, GO:0001832, GO:0001834, GO:0001836, GO:0001932, GO:0001934, GO:0002237, GO:0002376, GO:0002576, GO:0002682, GO:0002684, GO:0002694, GO:0002696, GO:0003006, GO:0003008, GO:0003012, GO:0003300, GO:0005102, GO:0005158, GO:…	241.763	-1.78373	1e-06	5.4e-05
ENSG00000204950	LRRC10B	chr11					1.53242	-1.78236	0.176131	1
ENSG00000286358	ENSG00000286358	chr2					2.9144	-1.78075	0.343976	0.731965
ENSG00000252145	RNU6-1225P	chrX					0.355677	-1.77955	0.426853	1
ENSG00000266256	LINC00683	chr18					1.17897	-1.77805	0.180871	1
ENSG00000179455	MKRN3	chr15			catalytic activity, binding, protein binding, intracellular, cell, cellular protein modification process, metabolic process, zinc ion binding, cellular process, protein ubiquitination, ligase activity, protein metabolic process, intracellular ribonucleoprotein complex, protein modification by small protein conjugation, macromolecular complex, protein modification process, ion binding, cation bind…	GO:0003824, GO:0005488, GO:0005515, GO:0005622, GO:0005623, GO:0006464, GO:0008152, GO:0008270, GO:0009987, GO:0016567, GO:0016874, GO:0019538, GO:0030529, GO:0032446, GO:0032991, GO:0036211, GO:0043167, GO:0043169, GO:0043170, GO:0043412, GO:0044237, GO:0044238, GO:0044260, GO:0044267, GO:0044424, GO:0044464, GO:0046872, GO:0046914, GO:0070647, GO:0071704, GO:1990904	2.42615	-1.77798	0.338614	1
ENSG00000121089	NACA3P	chr4					2.83721	-1.77791	0.063062	0.32482
ENSG00000258465	ENSG00000258465	chr1					0.382879	-1.77774	0.421983	1
ENSG00000278709	NKILA	chr20					7.53325	-1.77745	0.005	0.060652
ENSG00000256769	CACNA1C-AS3	chr12					0.433087	-1.77692	0.419812	1
ENSG00000277245	ENSG00000277245	chr15					0.499473	-1.77649	0.41868	1
ENSG00000178081	ULK4P3	chr15					0.93242	-1.77582	0.242028	1
ENSG00000136634	IL10	chr1	Cytokine-cytokine receptor interaction, Jak-STAT signaling pathway, Tuberculosis, Autoimmune thyroid disease, FoxO signaling pathway, Asthma, Epstein-Barr virus infection, Allograft rejection, Intestinal immune network for IgA production, Leishmaniasis, African trypanosomiasis, Amoebiasis, Staphylococcus aureus infection, Systemic lupus erythematosus, Toxoplasmosis, Inflammatory bowel disease (IB…	hsa04060, hsa04630, hsa05152, hsa05320, hsa04068, hsa05310, hsa05169, hsa05330, hsa04672, hsa05140, hsa05143, hsa05146, hsa05150, hsa05322, hsa05145, hsa05321, hsa04660, hsa05133, hsa05142, hsa05144	reproduction, regulation of DNA recombination, response to protozoan, in utero embryonic development, morphogenesis of a branching structure, myeloid dendritic cell activation, cell activation, B cell apoptotic process, cytokine production, regulation of cytokine production, negative regulation of cytokine production, positive regulation of cytokine production, placenta development, embryonic pla…	GO:0000003, GO:0000018, GO:0001562, GO:0001701, GO:0001763, GO:0001773, GO:0001775, GO:0001783, GO:0001816, GO:0001817, GO:0001818, GO:0001819, GO:0001890, GO:0001892, GO:0002009, GO:0002200, GO:0002204, GO:0002208, GO:0002237, GO:0002250, GO:0002252, GO:0002263, GO:0002274, GO:0002285, GO:0002312, GO:0002366, GO:0002367, GO:0002374, GO:0002376, GO:0002377, GO:0002381, GO:0002437, GO:0002439, GO:…	0.693798	-1.77439	0.269809	1
ENSG00000256950	ENSG00000256950	chr12					0.676001	-1.77407	0.471518	1
ENSG00000253437	RNU6-988P	chr8					0.597714	-1.77189	0.317757	1
ENSG00000123572	NRK	chrX			reproduction, MAPK cascade, nucleotide binding, activation of MAPKK activity, in utero embryonic development, nucleoside binding, purine nucleoside binding, placenta development, embryonic placenta development, regulation of protein phosphorylation, positive regulation of protein phosphorylation, developmental process involved in reproduction, catalytic activity, protein kinase activity, protein …	GO:0000003, GO:0000165, GO:0000166, GO:0000186, GO:0001701, GO:0001882, GO:0001883, GO:0001890, GO:0001892, GO:0001932, GO:0001934, GO:0003006, GO:0003824, GO:0004672, GO:0004674, GO:0004702, GO:0004871, GO:0005057, GO:0005488, GO:0005524, GO:0005622, GO:0005623, GO:0005737, GO:0006464, GO:0006468, GO:0006793, GO:0006796, GO:0006950, GO:0007154, GO:0007165, GO:0007254, GO:0007256, GO:0007275, GO:…	148.72	-1.76966	0.000378	0.008511
ENSG00000278922	ENSG00000278922	chr16					1.99157	-1.76942	0.088936	1
ENSG00000261664	TTC39A-AS1	chr1					2.49991	-1.76756	0.114739	1
ENSG00000274565	ENSG00000274565	chr17					1.72039	-1.76739	0.12061	1
ENSG00000240404	ENSG00000240404	chr3					0.454446	-1.76683	0.420061	1
ENSG00000198829	SUCNR1	chr3	cAMP signaling pathway	hsa04024	signal transducer activity, receptor activity, transmembrane signaling receptor activity, G-protein coupled receptor activity, extracellular region, cell, plasma membrane, cell communication, signal transduction, G-protein coupled receptor signaling pathway, cellular process, membrane, integral component of membrane, signaling, intrinsic component of membrane, vesicle, membrane-bounded vesicle, s…	GO:0004871, GO:0004872, GO:0004888, GO:0004930, GO:0005576, GO:0005623, GO:0005886, GO:0007154, GO:0007165, GO:0007186, GO:0009987, GO:0016020, GO:0016021, GO:0023052, GO:0031224, GO:0031982, GO:0031988, GO:0038023, GO:0043226, GO:0043227, GO:0043230, GO:0044421, GO:0044425, GO:0044464, GO:0044699, GO:0044700, GO:0044763, GO:0050789, GO:0050794, GO:0050896, GO:0051716, GO:0060089, GO:0065007, GO:…	1.44656	-1.76682	0.18267	1
ENSG00000233058	LINC00884	chr3					14.3251	-1.76643	0.003172	0.043158
ENSG00000164591	MYOZ3	chr5			binding, protein binding, intracellular, cell, cytoplasm, myofibril, sarcomere, Z disc, I band, organelle, non-membrane-bounded organelle, intracellular organelle, intracellular non-membrane-bounded organelle, contractile fiber, organelle part, intracellular part, cytoplasmic part, contractile fiber part, cell part	GO:0005488, GO:0005515, GO:0005622, GO:0005623, GO:0005737, GO:0030016, GO:0030017, GO:0030018, GO:0031674, GO:0043226, GO:0043228, GO:0043229, GO:0043232, GO:0043292, GO:0044422, GO:0044424, GO:0044444, GO:0044449, GO:0044464	44.4966	-1.76512	0	0
ENSG00000259447	ENSG00000259447	chr15					2.05533	-1.76498	0.203129	1
ENSG00000183715	OPCML	chr11			extracellular region, cell, plasma membrane, cell adhesion, multicellular organism development, nervous system development, cell recognition, neuron recognition, cellular process, membrane, neurogenesis, biological adhesion, cell differentiation, neuron differentiation, intrinsic component of membrane, anchored component of membrane, vesicle, membrane-bounded vesicle, multicellular organismal pro…	GO:0005576, GO:0005623, GO:0005886, GO:0007155, GO:0007275, GO:0007399, GO:0008037, GO:0008038, GO:0009987, GO:0016020, GO:0022008, GO:0022610, GO:0030154, GO:0030182, GO:0031224, GO:0031225, GO:0031982, GO:0031988, GO:0032501, GO:0032502, GO:0043226, GO:0043227, GO:0043230, GO:0044421, GO:0044425, GO:0044464, GO:0044699, GO:0044707, GO:0044763, GO:0044767, GO:0048468, GO:0048666, GO:0048699, GO:…	3.10247	-1.76413	0.170792	0.547258
ENSG00000260410	ENSG00000260410	chr16					0.703463	-1.76254	0.287084	1
ENSG00000165874	SHLD2P1	chr10					4.34641	-1.76253	0.050323	0.284483
ENSG00000257769	ENSG00000257769	chr16					0.429176	-1.76054	0.488382	1
ENSG00000236326	ENSG00000236326	chr6					1.0713	-1.75996	0.277851	1
ENSG00000119457	SLC46A2	chr9			cell activation, leukocyte homeostasis, lymphocyte homeostasis, immune system process, immune system development, leukocyte differentiation, regulation of immune system process, regulation of leukocyte activation, transporter activity, cell, plasma membrane, transport, apoptotic process, cell adhesion, leukocyte cell-cell adhesion, multicellular organism development, cell death, cell surface, cel…	GO:0001775, GO:0001776, GO:0002260, GO:0002376, GO:0002520, GO:0002521, GO:0002682, GO:0002694, GO:0005215, GO:0005623, GO:0005886, GO:0006810, GO:0006915, GO:0007155, GO:0007159, GO:0007275, GO:0008219, GO:0009986, GO:0009987, GO:0010941, GO:0012501, GO:0015291, GO:0015293, GO:0016020, GO:0016021, GO:0016337, GO:0022407, GO:0022610, GO:0022804, GO:0022857, GO:0030097, GO:0030098, GO:0030154, GO:…	0.624896	-1.7596	0.301512	1
ENSG00000225535	LINC01393	chr7					0.624689	-1.75819	0.374986	1
ENSG00000232903	LINC01166	chr10					1.26358	-1.75749	0.352646	1
ENSG00000260260	SNHG19	chr16					1.30164	-1.75598	0.224899	1
ENSG00000279960	ENSG00000279960	chr6					0.81893	-1.75485	0.298919	1
ENSG00000100053	CRYBB3	chr22			system process, structural molecule activity, structural constituent of eye lens, binding, protein binding, sensory perception, visual perception, multicellular organismal process, neurological system process, sensory perception of light stimulus	GO:0003008, GO:0005198, GO:0005212, GO:0005488, GO:0005515, GO:0007600, GO:0007601, GO:0032501, GO:0050877, GO:0050953	1.93448	-1.75441	0.15335	1
ENSG00000265800	ENSG00000265800	chr17					0.477158	-1.75369	0.389936	1
ENSG00000158488	CD1E	chr1	Hematopoietic cell lineage	hsa04640	Golgi membrane, lytic vacuole, adaptive immune response, immune system process, antigen processing and presentation via MHC class Ib, antigen binding, binding, protein binding, intracellular, cell, cytoplasm, lysosome, endosome, early endosome, late endosome, vacuole, vacuolar lumen, Golgi apparatus, plasma membrane, integral component of plasma membrane, immune response, lipid binding, endomembr…	GO:0000139, GO:0000323, GO:0002250, GO:0002376, GO:0002475, GO:0003823, GO:0005488, GO:0005515, GO:0005622, GO:0005623, GO:0005737, GO:0005764, GO:0005768, GO:0005769, GO:0005770, GO:0005773, GO:0005775, GO:0005794, GO:0005886, GO:0005887, GO:0006955, GO:0008289, GO:0012505, GO:0016020, GO:0016021, GO:0019882, GO:0019884, GO:0030881, GO:0030882, GO:0030883, GO:0030884, GO:0031090, GO:0031224, GO:…	1.27045	-1.75333	0.233194	1
ENSG00000224628	ENSG00000224628	chr20					0.634094	-1.75281	0.303093	1
ENSG00000144354	CDCA7	chr2			intracellular, cell, nucleus, nucleoplasm, cytoplasm, nucleobase-containing compound metabolic process, transcription, DNA-templated, regulation of transcription, DNA-templated, cellular aromatic compound metabolic process, nitrogen compound metabolic process, apoptotic process, metabolic process, cell death, cell proliferation, biosynthetic process, macromolecule biosynthetic process, regulation…	GO:0005622, GO:0005623, GO:0005634, GO:0005654, GO:0005737, GO:0006139, GO:0006351, GO:0006355, GO:0006725, GO:0006807, GO:0006915, GO:0008152, GO:0008219, GO:0008283, GO:0009058, GO:0009059, GO:0009889, GO:0009987, GO:0010467, GO:0010468, GO:0010556, GO:0012501, GO:0016070, GO:0018130, GO:0019219, GO:0019222, GO:0019438, GO:0031323, GO:0031326, GO:0031974, GO:0031981, GO:0032774, GO:0034641, GO:…	16.3716	-1.7526	0.000996	0.018232
ENSG00000214460	TPT1P6	chr6					0.84256	-1.75005	0.36786	1
ENSG00000230159	ENSG00000230159	chrX					0.522839	-1.74896	0.426854	1
ENSG00000267328	ENSG00000267328	chr19					38.3556	-1.74583	1e-06	8e-05
ENSG00000183878	UTY	chrY	Transcriptional misregulation in cancer	hsa05202	catalytic activity, binding, intracellular, cell, nucleus, nucleoplasm, chromatin organization, cellular protein modification process, protein demethylation, organelle organization, metabolic process, protein dealkylation, cellular process, gene expression, regulation of gene expression, cellular component organization, oxidoreductase activity, covalent chromatin modification, histone modificatio…	GO:0003824, GO:0005488, GO:0005622, GO:0005623, GO:0005634, GO:0005654, GO:0006325, GO:0006464, GO:0006482, GO:0006996, GO:0008152, GO:0008214, GO:0009987, GO:0010467, GO:0010468, GO:0016043, GO:0016491, GO:0016569, GO:0016570, GO:0016577, GO:0019222, GO:0019538, GO:0031974, GO:0031981, GO:0032451, GO:0032452, GO:0036211, GO:0043167, GO:0043169, GO:0043170, GO:0043226, GO:0043227, GO:0043229, GO:…	305.749	-1.74571	0.373989	0.753925
ENSG00000264424	MYH4	chr17	Tight junction	hsa04530	microfilament motor activity, nucleotide binding, nucleoside binding, purine nucleoside binding, system process, muscle system process, nucleic acid binding, RNA binding, double-stranded RNA binding, motor activity, actin binding, catalytic activity, binding, protein binding, calmodulin binding, ATP binding, intracellular, cell, cytoplasm, cytoskeleton, muscle myosin complex, nucleobase-containin…	GO:0000146, GO:0000166, GO:0001882, GO:0001883, GO:0003008, GO:0003012, GO:0003676, GO:0003723, GO:0003725, GO:0003774, GO:0003779, GO:0003824, GO:0005488, GO:0005515, GO:0005516, GO:0005524, GO:0005622, GO:0005623, GO:0005737, GO:0005856, GO:0005859, GO:0006139, GO:0006163, GO:0006725, GO:0006753, GO:0006793, GO:0006796, GO:0006807, GO:0006928, GO:0006936, GO:0008092, GO:0008152, GO:0009116, GO:…	0.523348	-1.74571	0.368161	1
ENSG00000245970	ENSG00000245970	chr8					1.7869	-1.74557	0.135409	1
ENSG00000243069	ARHGEF26-AS1	chr3					2.2647	-1.74472	0.178329	1
ENSG00000127564	PKMYT1	chr16	Cell cycle, Oocyte meiosis, Progesterone-mediated oocyte maturation	hsa04110, hsa04114, hsa04914	regulation of cyclin-dependent protein serine/threonine kinase activity, G1/S transition of mitotic cell cycle, G2/M transition of mitotic cell cycle, Golgi membrane, nucleotide binding, mitotic cell cycle, nuclear division, nucleoside binding, purine nucleoside binding, regulation of protein phosphorylation, catalytic activity, protein kinase activity, protein serine/threonine kinase activity, b…	GO:0000079, GO:0000082, GO:0000086, GO:0000139, GO:0000166, GO:0000278, GO:0000280, GO:0001882, GO:0001883, GO:0001932, GO:0003824, GO:0004672, GO:0004674, GO:0005488, GO:0005515, GO:0005524, GO:0005622, GO:0005623, GO:0005634, GO:0005654, GO:0005737, GO:0005783, GO:0005789, GO:0005794, GO:0005829, GO:0006464, GO:0006468, GO:0006793, GO:0006796, GO:0006996, GO:0007049, GO:0007067, GO:0007088, GO:…	2.18052	-1.74468	0.123647	1
ENSG00000205611	LINC01597	chr20					0.596016	-1.74433	0.406977	1
ENSG00000167619	TMEM145	chr19			cell communication, signal transduction, G-protein coupled receptor signaling pathway, cellular process, response to organic substance, membrane, integral component of membrane, response to pheromone, signaling, intrinsic component of membrane, response to chemical, membrane part, single-organism process, single organism signaling, single-organism cellular process, regulation of biological proces…	GO:0007154, GO:0007165, GO:0007186, GO:0009987, GO:0010033, GO:0016020, GO:0016021, GO:0019236, GO:0023052, GO:0031224, GO:0042221, GO:0044425, GO:0044699, GO:0044700, GO:0044763, GO:0050789, GO:0050794, GO:0050896, GO:0051716, GO:0065007	0.559991	-1.7438	0.363978	1
ENSG00000139985	ADAM21	chr14			reproduction, catalytic activity, endopeptidase activity, metalloendopeptidase activity, binding, cell, plasma membrane, proteolysis, single fertilization, binding of sperm to zona pellucida, cell recognition, metabolic process, peptidase activity, metallopeptidase activity, zinc ion binding, fertilization, cellular process, cell-cell recognition, membrane, integral component of membrane, hydrola…	GO:0000003, GO:0003824, GO:0004175, GO:0004222, GO:0005488, GO:0005623, GO:0005886, GO:0006508, GO:0007338, GO:0007339, GO:0008037, GO:0008152, GO:0008233, GO:0008237, GO:0008270, GO:0009566, GO:0009987, GO:0009988, GO:0016020, GO:0016021, GO:0016787, GO:0019538, GO:0019953, GO:0022414, GO:0030424, GO:0031224, GO:0035036, GO:0036477, GO:0042995, GO:0043005, GO:0043025, GO:0043167, GO:0043169, GO:…	2.01688	-1.7436	0.188603	1
ENSG00000202239	RNU6-396P	chr21					0.410551	-1.74142	0.427843	1
ENSG00000251775	ENSG00000251775	chr2					1.00021	-1.74135	0.262244	1
ENSG00000197405	C5AR1	chr19	Neuroactive ligand-receptor interaction, Staphylococcus aureus infection, Complement and coagulation cascades	hsa04080, hsa05150, hsa04610	MAPK cascade, activation of MAPK activity, angiogenesis, blood vessel development, peptide receptor activity, cytokine production, regulation of cytokine production, positive regulation of cytokine production, opsonin receptor activity, complement binding, complement component C5a binding, regulation of protein phosphorylation, positive regulation of protein phosphorylation, vasculature developme…	GO:0000165, GO:0000187, GO:0001525, GO:0001568, GO:0001653, GO:0001816, GO:0001817, GO:0001819, GO:0001847, GO:0001848, GO:0001856, GO:0001932, GO:0001934, GO:0001944, GO:0002237, GO:0002252, GO:0002253, GO:0002376, GO:0002429, GO:0002430, GO:0002526, GO:0002673, GO:0002682, GO:0002684, GO:0002685, GO:0002687, GO:0002688, GO:0002690, GO:0002697, GO:0002757, GO:0002764, GO:0002768, GO:0002920, GO:…	15.5881	-1.74115	6e-06	0.000288
ENSG00000266513	ENSG00000266513	chr18					0.667427	-1.73857	0.34339	1
ENSG00000135898	GPR55	chr2			MAPK cascade, tissue homeostasis, regulation of protein phosphorylation, positive regulation of protein phosphorylation, immune system process, immune system development, leukocyte differentiation, myeloid leukocyte differentiation, regulation of immune system process, negative regulation of immune system process, regulation of myeloid leukocyte differentiation, negative regulation of myeloid leu…	GO:0000165, GO:0001894, GO:0001932, GO:0001934, GO:0002376, GO:0002520, GO:0002521, GO:0002573, GO:0002682, GO:0002683, GO:0002761, GO:0002762, GO:0004871, GO:0004872, GO:0004888, GO:0004930, GO:0004949, GO:0005623, GO:0005886, GO:0005887, GO:0006464, GO:0006468, GO:0006793, GO:0006796, GO:0007154, GO:0007165, GO:0007186, GO:0007202, GO:0007264, GO:0007265, GO:0007266, GO:0007275, GO:0008152, GO:…	0.611096	-1.73743	0.357589	1
ENSG00000240677	MYL6P4	chr7					1.04988	-1.73721	0.22308	1
ENSG00000242276	RPL5P3	chr15					0.596523	-1.73564	0.30962	1
ENSG00000287335	ENSG00000287335	chr20					0.574236	-1.73561	0.340531	1
ENSG00000225655	ENSG00000225655	chr9					1.62575	-1.73364	0.152566	1
ENSG00000233342	ENSG00000233342	chr6					0.822399	-1.73348	0.332931	1
ENSG00000205362	MT1A	chr16	Mineral absorption	hsa04978	binding, protein binding, intracellular, cell, nucleus, cytoplasm, cytosol, zinc ion binding, cellular process, response to inorganic substance, response to metal ion, response to zinc ion, growth, regulation of growth, response to chemical, ion binding, cation binding, organelle, membrane-bounded organelle, intracellular organelle, intracellular membrane-bounded organelle, intracellular part, cy…	GO:0005488, GO:0005515, GO:0005622, GO:0005623, GO:0005634, GO:0005737, GO:0005829, GO:0008270, GO:0009987, GO:0010035, GO:0010038, GO:0010043, GO:0040007, GO:0040008, GO:0042221, GO:0043167, GO:0043169, GO:0043226, GO:0043227, GO:0043229, GO:0043231, GO:0044424, GO:0044444, GO:0044464, GO:0045926, GO:0046686, GO:0046872, GO:0046914, GO:0048471, GO:0048519, GO:0050789, GO:0050896, GO:0051716, GO:…	1.38472	-1.73338	0.224523	1
ENSG00000274210	RNVU1-27	chr1					0.564501	-1.73247	0.364445	1
ENSG00000228275	ARMCX3-AS1	chrX					0.984276	-1.73184	0.324054	1
ENSG00000233785	ENSG00000233785	chrX					0.657429	-1.72988	0.314305	1
ENSG00000250155	ENSG00000250155	chr5					2.24657	-1.72952	0.094682	1
ENSG00000099869	IGF2-AS	chr11					0.429964	-1.72896	0.496268	1
ENSG00000287576	ENSG00000287576	chr8					3.53494	-1.72878	0.02945	0.20475
ENSG00000272181	ENSG00000272181	chr3					1.67453	-1.72842	0.224715	1
ENSG00000286226	ENSG00000286226	chr4					3.04659	-1.72734	0.059307	0.314772
ENSG00000285838	ENSG00000285838	chr6					0.616229	-1.72698	0.33007	1
ENSG00000255043	NAV2-AS5	chr11					0.589311	-1.72653	0.368674	1
ENSG00000251869	SCARNA23	chrX					1.02586	-1.72266	0.228909	1
ENSG00000234337	ENSG00000234337	chr16					0.925581	-1.72137	0.248039	1
ENSG00000251443	LINC02160	chr5					1.3836	-1.71959	0.193478	1
ENSG00000179044	EXOC3L1	chr16			exocyst, SNARE binding, peptide secretion, binding, protein binding, intracellular, cell, cytoplasm, cell cortex, transport, exocytosis, cell communication, cell-cell signaling, protein localization, hormone transport, cellular process, regulation of hormone levels, endomembrane system, peptide transport, cytoplasmic, membrane-bounded vesicle, vesicle-mediated transport, signaling, signal release…	GO:0000145, GO:0000149, GO:0002790, GO:0005488, GO:0005515, GO:0005622, GO:0005623, GO:0005737, GO:0005938, GO:0006810, GO:0006887, GO:0007154, GO:0007267, GO:0008104, GO:0009914, GO:0009987, GO:0010817, GO:0012505, GO:0015833, GO:0016023, GO:0016192, GO:0023052, GO:0023061, GO:0030072, GO:0030133, GO:0030141, GO:0031410, GO:0031503, GO:0031982, GO:0031988, GO:0032940, GO:0032991, GO:0033036, GO:…	9.9503	-1.71958	0.002539	0.036438
ENSG00000255372	ENSG00000255372	chr11					2.18879	-1.71935	0.06783	1
ENSG00000154920	EME1	chr17	Fanconi anemia pathway, Homologous recombination	hsa03460, hsa03440	nuclear chromosome, chromatin, nuclear chromatin, heterochromatin, nucleic acid binding, DNA binding, catalytic activity, nuclease activity, endonuclease activity, endodeoxyribonuclease activity, deoxyribonuclease activity, binding, protein binding, intracellular, cell, nucleus, nucleoplasm, chromosome, nuclear heterochromatin, nucleolus, cytoplasm, nucleobase-containing compound metabolic proces…	GO:0000228, GO:0000785, GO:0000790, GO:0000792, GO:0003676, GO:0003677, GO:0003824, GO:0004518, GO:0004519, GO:0004520, GO:0004536, GO:0005488, GO:0005515, GO:0005622, GO:0005623, GO:0005634, GO:0005654, GO:0005694, GO:0005720, GO:0005730, GO:0005737, GO:0006139, GO:0006259, GO:0006281, GO:0006310, GO:0006725, GO:0006807, GO:0006950, GO:0006974, GO:0008152, GO:0009607, GO:0009719, GO:0009987, GO:…	2.10626	-1.71923	0.135404	1
ENSG00000241352	ENSG00000241352	chr12					0.85129	-1.71724	0.316707	1
ENSG00000124097	HMGB1P1	chr20					3.31135	-1.71706	0.074055	0.354294
ENSG00000240970	RPL23AP64	chr11					1.00157	-1.71689	0.233854	1
ENSG00000280294	ENSG00000280294	chr8					2.99156	-1.71538	0.044744	0.266724
ENSG00000183091	NEB	chr2			system process, muscle system process, actin binding, structural molecule activity, binding, protein binding, extracellular region, intracellular, cell, cytoplasm, cytosol, cytoskeleton, movement of cell or subcellular component, muscle contraction, organelle organization, cytoskeleton organization, multicellular organism development, muscle organ development, somatic muscle development, cytoskel…	GO:0003008, GO:0003012, GO:0003779, GO:0005198, GO:0005488, GO:0005515, GO:0005576, GO:0005622, GO:0005623, GO:0005737, GO:0005829, GO:0005856, GO:0006928, GO:0006936, GO:0006996, GO:0007010, GO:0007275, GO:0007517, GO:0007525, GO:0008092, GO:0008307, GO:0009987, GO:0015629, GO:0016043, GO:0030016, GO:0030017, GO:0030018, GO:0030029, GO:0030036, GO:0030048, GO:0030049, GO:0030832, GO:0031674, GO:…	148.107	-1.71515	0.026229	0.190282
ENSG00000232671	ZNF687-AS1	chr1					0.879134	-1.715	0.32848	1
ENSG00000275119	ENSG00000275119	chr12					1.65857	-1.71397	0.213037	1
ENSG00000086991	NOX4	chr11			sulfur amino acid metabolic process, MAPK cascade, nucleotide binding, response to reactive oxygen species, cell morphogenesis, response to hypoxia, cellular glucose homeostasis, stress fiber, tissue homeostasis, regulation of protein phosphorylation, positive regulation of protein phosphorylation, catalytic activity, binding, protein binding, intracellular, cell, nucleus, nucleolus, cytoplasm, m…	GO:0000096, GO:0000165, GO:0000166, GO:0000302, GO:0000902, GO:0001666, GO:0001678, GO:0001725, GO:0001894, GO:0001932, GO:0001934, GO:0003824, GO:0005488, GO:0005515, GO:0005622, GO:0005623, GO:0005634, GO:0005730, GO:0005737, GO:0005739, GO:0005783, GO:0005789, GO:0005856, GO:0005886, GO:0005887, GO:0005912, GO:0005924, GO:0005925, GO:0006082, GO:0006139, GO:0006259, GO:0006464, GO:0006468, GO:…	35.1843	-1.71331	1.4e-05	0.000602
ENSG00000205534	SMG1P2	chr16					1.27085	-1.71276	0.197797	1
ENSG00000177350	RPL13AP3	chr14					1.5614	-1.71125	0.150457	1
ENSG00000248625	ENSG00000248625	chr4					0.516122	-1.71069	0.491626	1
ENSG00000186583	SPATC1	chr8			intracellular, cell, cytoplasm, centrosome, microtubule organizing center, cytoskeleton, microtubule cytoskeleton, organelle, non-membrane-bounded organelle, intracellular organelle, intracellular non-membrane-bounded organelle, organelle part, intracellular part, cytoskeletal part, intracellular organelle part, cell part	GO:0005622, GO:0005623, GO:0005737, GO:0005813, GO:0005815, GO:0005856, GO:0015630, GO:0043226, GO:0043228, GO:0043229, GO:0043232, GO:0044422, GO:0044424, GO:0044430, GO:0044446, GO:0044464	0.607789	-1.70917	0.360995	1
ENSG00000179593	ALOX15B	chr17	Metabolic pathways, Serotonergic synapse, Arachidonic acid metabolism	hsa01100, hsa04726, hsa00590	reproduction, urogenital system development, long-chain fatty acid metabolic process, cytokine production, regulation of cytokine production, positive regulation of cytokine production, developmental process involved in reproduction, catalytic activity, binding, iron ion binding, calcium ion binding, extracellular region, intracellular, cell, nucleus, cytoplasm, cytosol, cytoskeleton, plasma memb…	GO:0000003, GO:0001655, GO:0001676, GO:0001816, GO:0001817, GO:0001819, GO:0003006, GO:0003824, GO:0005488, GO:0005506, GO:0005509, GO:0005576, GO:0005622, GO:0005623, GO:0005634, GO:0005737, GO:0005829, GO:0005856, GO:0005886, GO:0006082, GO:0006629, GO:0006631, GO:0006633, GO:0006690, GO:0006810, GO:0006915, GO:0006928, GO:0007049, GO:0007154, GO:0007165, GO:0007275, GO:0008104, GO:0008152, GO:…	4.5231	-1.70781	0.121728	0.46403
ENSG00000183378	OVCH2	chr11			catalytic activity, endopeptidase activity, serine-type endopeptidase activity, proteolysis, metabolic process, peptidase activity, serine-type peptidase activity, hydrolase activity, serine hydrolase activity, protein metabolic process, macromolecule metabolic process, primary metabolic process, peptidase activity, acting on L-amino acid peptides, organic substance metabolic process	GO:0003824, GO:0004175, GO:0004252, GO:0006508, GO:0008152, GO:0008233, GO:0008236, GO:0016787, GO:0017171, GO:0019538, GO:0043170, GO:0044238, GO:0070011, GO:0071704	0.494947	-1.70643	0.471383	1
ENSG00000224746	ENSG00000224746	chr7					2.2178	-1.7057	0.094823	1
ENSG00000169884	WNT10B	chr12	Signaling pathways regulating pluripotency of stem cells, mTOR signaling pathway, Wnt signaling pathway, Hippo signaling pathway, Melanogenesis, HTLV-I infection, Pathways in cancer, Proteoglycans in cancer, Basal cell carcinoma	hsa04550, hsa04150, hsa04310, hsa04390, hsa04916, hsa05166, hsa05200, hsa05205, hsa05217	G2/M transition of mitotic cell cycle, negative regulation of transcription from RNA polymerase II promoter, mitotic cell cycle, response to acid chemical, skeletal system development, ossification, osteoblast differentiation, G-protein coupled receptor binding, hair follicle development, chondrocyte differentiation, immune system process, immune system development, system process, signal transdu…	GO:0000086, GO:0000122, GO:0000278, GO:0001101, GO:0001501, GO:0001503, GO:0001649, GO:0001664, GO:0001942, GO:0002062, GO:0002376, GO:0002520, GO:0003008, GO:0004871, GO:0005102, GO:0005109, GO:0005488, GO:0005515, GO:0005576, GO:0005578, GO:0005615, GO:0006139, GO:0006351, GO:0006352, GO:0006355, GO:0006357, GO:0006366, GO:0006367, GO:0006461, GO:0006508, GO:0006511, GO:0006629, GO:0006725, GO:…	0.550801	-1.70558	0.407356	1
ENSG00000254572	GLULP3	chr11					0.505967	-1.70546	0.494558	1
ENSG00000140798	ABCC12	chr16	ABC transporters	hsa02010	nucleotide binding, nucleoside binding, purine nucleoside binding, catalytic activity, transporter activity, binding, ATP binding, intracellular, cell, cytoplasm, mitochondrion, transport, primary active transmembrane transporter activity, P-P-bond-hydrolysis-driven transmembrane transporter activity, membrane, integral component of membrane, pyrophosphatase activity, hydrolase activity, hydrolas…	"GO:0000166	0.582995	-1.70364	0.481128	1
ENSG00000225355	ARL6IP1P2	chr10					0.544769	-1.70232	0.488515	1
ENSG00000169548	ZNF280A	chr22			negative regulation of transcription from RNA polymerase II promoter, cell morphogenesis, cell morphogenesis involved in differentiation, RNA polymerase II transcription factor activity, sequence-specific DNA binding, nucleic acid binding transcription factor activity, transcriptional repressor activity, RNA polymerase II transcription regulatory region sequence-specific binding, nucleic acid bin…	GO:0000122, GO:0000902, GO:0000904, GO:0000981, GO:0001071, GO:0001227, GO:0003676, GO:0003677, GO:0003700, GO:0005488, GO:0005622, GO:0005623, GO:0005634, GO:0006139, GO:0006351, GO:0006355, GO:0006357, GO:0006366, GO:0006725, GO:0006807, GO:0006928, GO:0006935, GO:0007275, GO:0007399, GO:0007409, GO:0007411, GO:0008152, GO:0009058, GO:0009059, GO:0009605, GO:0009653, GO:0009889, GO:0009890, GO:…	0.446181	-1.70141	0.483052	1
ENSG00000258572	ENSG00000258572	chr14					0.707912	-1.69941	0.299684	1
ENSG00000183347	GBP6	chr1			nucleotide binding, nucleoside binding, purine nucleoside binding, immune system process, catalytic activity, GTPase activity, binding, GTP binding, extracellular region, response to stress, defense response, immune response, response to external stimulus, response to biotic stimulus, response to bacterium, cellular process, response to organic substance, pyrophosphatase activity, hydrolase activ…	GO:0000166, GO:0001882, GO:0001883, GO:0002376, GO:0003824, GO:0003924, GO:0005488, GO:0005525, GO:0005576, GO:0006950, GO:0006952, GO:0006955, GO:0009605, GO:0009607, GO:0009617, GO:0009987, GO:0010033, GO:0016462, GO:0016787, GO:0016817, GO:0016818, GO:0017076, GO:0017111, GO:0019001, GO:0031982, GO:0031988, GO:0032549, GO:0032550, GO:0032553, GO:0032555, GO:0032561, GO:0034097, GO:0034341, GO:…	0.786505	-1.6987	0.330508	1
ENSG00000119888	EPCAM	chr2			urogenital system development, ureteric bud development, kidney development, mesonephros development, binding, protein binding, extracellular region, cell, plasma membrane, integral component of plasma membrane, cell-cell junction, bicellular tight junction, nucleobase-containing compound metabolic process, transcription, DNA-templated, regulation of transcription, DNA-templated, regulation of tr…	GO:0001655, GO:0001657, GO:0001822, GO:0001823, GO:0005488, GO:0005515, GO:0005576, GO:0005623, GO:0005886, GO:0005887, GO:0005911, GO:0005923, GO:0006139, GO:0006351, GO:0006355, GO:0006357, GO:0006366, GO:0006725, GO:0006807, GO:0006915, GO:0006928, GO:0007154, GO:0007155, GO:0007162, GO:0007165, GO:0007275, GO:0008152, GO:0008219, GO:0008283, GO:0008284, GO:0009058, GO:0009059, GO:0009888, GO:…	1.72465	-1.69789	0.338152	1
ENSG00000108821	COL1A1	chr17	PI3K-Akt signaling pathway, Amoebiasis, AGE-RAGE signaling pathway in diabetic complications, Platelet activation, Focal adhesion, ECM-receptor interaction, Protein digestion and absorption	hsa04151, hsa05146, hsa04933, hsa04611, hsa04510, hsa04512, hsa04974	response to reactive oxygen species, cell morphogenesis, cell morphogenesis involved in differentiation, response to acid chemical, skeletal system development, ossification, blood vessel development, osteoblast differentiation, cell activation, epithelial to mesenchymal transition, vasculature development, intramembranous ossification, endochondral ossification, immune system process, regulation…	"GO:0000302	265.856	-1.69756	0.000452	0.009708
ENSG00000230160	ENSG00000230160	chr7					0.65163	-1.69701	0.363566	1
ENSG00000168078	PBK	chr8			MAPK cascade, nucleotide binding, mitotic cell cycle, nuclear division, nucleoside binding, purine nucleoside binding, regulation of protein phosphorylation, negative regulation of protein phosphorylation, catalytic activity, protein kinase activity, protein serine/threonine kinase activity, binding, protein binding, ATP binding, intracellular, cell, nucleus, cellular protein modification process…	GO:0000165, GO:0000166, GO:0000278, GO:0000280, GO:0001882, GO:0001883, GO:0001932, GO:0001933, GO:0003824, GO:0004672, GO:0004674, GO:0005488, GO:0005515, GO:0005524, GO:0005622, GO:0005623, GO:0005634, GO:0006464, GO:0006468, GO:0006508, GO:0006511, GO:0006793, GO:0006796, GO:0006950, GO:0006952, GO:0006954, GO:0006996, GO:0007049, GO:0007067, GO:0007154, GO:0007165, GO:0008152, GO:0009056, GO:…	1.43556	-1.69585	0.309099	1
ENSG00000250519	ENSG00000250519	chr11					4.95163	-1.69555	0.01478	0.130037
ENSG00000197859	ADAMTSL2	chr9			catalytic activity, endopeptidase activity, metalloendopeptidase activity, binding, protein binding, extracellular region, proteinaceous extracellular matrix, proteolysis, cell communication, signal transduction, cell surface receptor signaling pathway, enzyme linked receptor protein signaling pathway, transmembrane receptor protein serine/threonine kinase signaling pathway, transforming growth f…	GO:0003824, GO:0004175, GO:0004222, GO:0005488, GO:0005515, GO:0005576, GO:0005578, GO:0006508, GO:0007154, GO:0007165, GO:0007166, GO:0007167, GO:0007178, GO:0007179, GO:0007275, GO:0008152, GO:0008233, GO:0008237, GO:0008270, GO:0009719, GO:0009888, GO:0009966, GO:0009968, GO:0009987, GO:0010033, GO:0010646, GO:0010648, GO:0016043, GO:0016787, GO:0017015, GO:0019538, GO:0023051, GO:0023052, GO:…	23.6945	-1.69515	0.001865	0.029132
ENSG00000213706	RHOG2P	chrX					0.328247	-1.69455	0.519509	1
ENSG00000252685	RNU6-928P	chr17					0.680479	-1.69411	0.297802	1
ENSG00000213433	RPLP1P6	chr5					0.764997	-1.69368	0.377406	1
ENSG00000103023	PRSS54	chr16			catalytic activity, endopeptidase activity, serine-type endopeptidase activity, extracellular region, intracellular, cell, cytoplasm, proteolysis, metabolic process, peptidase activity, serine-type peptidase activity, hydrolase activity, serine hydrolase activity, protein metabolic process, macromolecule metabolic process, primary metabolic process, intracellular part, cell part, peptidase activi…	GO:0003824, GO:0004175, GO:0004252, GO:0005576, GO:0005622, GO:0005623, GO:0005737, GO:0006508, GO:0008152, GO:0008233, GO:0008236, GO:0016787, GO:0017171, GO:0019538, GO:0043170, GO:0044238, GO:0044424, GO:0044464, GO:0070011, GO:0071704	0.684871	-1.69359	0.42606	1
ENSG00000105352	CEACAM4	chr19			cell, plasma membrane, integral component of plasma membrane, transport, endocytosis, phagocytosis, membrane, integral component of membrane, vesicle-mediated transport, intrinsic component of membrane, intrinsic component of plasma membrane, membrane part, plasma membrane part, cell part, single-organism process, single-organism transport, localization, establishment of localization, cell periph…	GO:0005623, GO:0005886, GO:0005887, GO:0006810, GO:0006897, GO:0006909, GO:0016020, GO:0016021, GO:0016192, GO:0031224, GO:0031226, GO:0044425, GO:0044459, GO:0044464, GO:0044699, GO:0044765, GO:0051179, GO:0051234, GO:0071944, GO:1902578	0.654722	-1.69307	0.371055	1
ENSG00000251568	ALG3P1	chr5					1.30335	-1.6918	0.218579	1
ENSG00000272953	ENSG00000272953	chr7					1.90798	-1.69101	0.112359	1
ENSG00000269987	ENSG00000269987	chr22					0.529118	-1.68695	0.445928	1
ENSG00000268509	ENSG00000268509	chr3					0.481578	-1.68579	0.436152	1
ENSG00000200269	RNU6-838P	chr4					0.549452	-1.68559	0.434462	1
ENSG00000214309	MBLAC1	chr7			catalytic activity, binding, hydrolase activity, ion binding, cation binding, metal ion binding	GO:0003824, GO:0005488, GO:0016787, GO:0043167, GO:0043169, GO:0046872	4.16026	-1.68507	0.026074	0.189592
ENSG00000207331	RNU6-1263P	chr3					1.42024	-1.68443	0.238252	1
ENSG00000283929	MIR5010	chr17					0.82749	-1.68382	0.295708	1
ENSG00000049768	FOXP3	chrX	Inflammatory bowel disease (IBD)	hsa05321	regulation of DNA recombination, negative regulation of transcription from RNA polymerase II promoter, regulatory region DNA binding, RNA polymerase II transcription factor activity, sequence-specific DNA binding, transcription factor activity, protein binding, transcription factor activity, transcription factor binding, core promoter binding, regulatory region nucleic acid binding, nucleic acid …	GO:0000018, GO:0000122, GO:0000975, GO:0000981, GO:0000988, GO:0000989, GO:0001047, GO:0001067, GO:0001071, GO:0001775, GO:0001776, GO:0001782, GO:0001816, GO:0001817, GO:0001818, GO:0001819, GO:0002200, GO:0002204, GO:0002208, GO:0002249, GO:0002250, GO:0002252, GO:0002253, GO:0002260, GO:0002262, GO:0002263, GO:0002285, GO:0002286, GO:0002287, GO:0002292, GO:0002293, GO:0002294, GO:0002312, GO:…	0.368301	-1.68355	0.519292	1
ENSG00000234469	CLDN34	chrX			structural molecule activity, cell, plasma membrane, cell-cell junction, bicellular tight junction, membrane, integral component of membrane, cell junction, intrinsic component of membrane, apical junction complex, membrane part, cell part, occluding junction, cell periphery	GO:0005198, GO:0005623, GO:0005886, GO:0005911, GO:0005923, GO:0016020, GO:0016021, GO:0030054, GO:0031224, GO:0043296, GO:0044425, GO:0044464, GO:0070160, GO:0071944	0.473195	-1.6832	0.514843	1
ENSG00000179954	SSC5D	chr19			cytokine production, regulation of cytokine production, negative regulation of cytokine production, fibronectin binding, response to molecule of bacterial origin, immune system process, receptor activity, scavenger receptor activity, binding, protein binding, extracellular region, extracellular space, intracellular, cell, cytoplasm, transport, endocytosis, receptor-mediated endocytosis, response …	GO:0001816, GO:0001817, GO:0001818, GO:0001968, GO:0002237, GO:0002376, GO:0004872, GO:0005044, GO:0005488, GO:0005515, GO:0005576, GO:0005615, GO:0005622, GO:0005623, GO:0005737, GO:0006810, GO:0006897, GO:0006898, GO:0006950, GO:0006952, GO:0006955, GO:0007275, GO:0008104, GO:0009306, GO:0009593, GO:0009595, GO:0009605, GO:0009607, GO:0009617, GO:0009987, GO:0010033, GO:0015031, GO:0016020, GO:…	26.5739	-1.68273	0.000441	0.009543
ENSG00000136541	ERMN	chr2			cell morphogenesis, morphogenesis of a branching structure, actin binding, binding, protein binding, extracellular region, intracellular, cell, cytoplasm, cytoskeleton, cell cortex, organelle organization, cytoskeleton organization, actin filament organization, cytoskeletal protein binding, regulation of cell shape, anatomical structure morphogenesis, cellular process, cellular component organiza…	GO:0000902, GO:0001763, GO:0003779, GO:0005488, GO:0005515, GO:0005576, GO:0005622, GO:0005623, GO:0005737, GO:0005856, GO:0005938, GO:0006996, GO:0007010, GO:0007015, GO:0008092, GO:0008360, GO:0009653, GO:0009987, GO:0016043, GO:0022603, GO:0022604, GO:0030029, GO:0030030, GO:0030036, GO:0030175, GO:0030424, GO:0031344, GO:0031982, GO:0031988, GO:0032403, GO:0032501, GO:0032502, GO:0032989, GO:…	0.947039	-1.6823	0.32856	1
ENSG00000133985	TTC9	chr14			protein peptidyl-prolyl isomerization, peptidyl-prolyl cis-trans isomerase activity, catalytic activity, binding, macrolide binding, FK506 binding, intracellular, cell, cytoplasm, endoplasmic reticulum, endoplasmic reticulum membrane, protein folding, cellular protein modification process, drug binding, metabolic process, cellular process, endomembrane system, membrane, isomerase activity, cis-tr…	GO:0000413, GO:0003755, GO:0003824, GO:0005488, GO:0005527, GO:0005528, GO:0005622, GO:0005623, GO:0005737, GO:0005783, GO:0005789, GO:0006457, GO:0006464, GO:0008144, GO:0008152, GO:0009987, GO:0012505, GO:0016020, GO:0016853, GO:0016859, GO:0018193, GO:0018208, GO:0019538, GO:0036211, GO:0042175, GO:0043170, GO:0043226, GO:0043227, GO:0043229, GO:0043231, GO:0043412, GO:0044237, GO:0044238, GO:…	17.4017	-1.68133	2.9e-05	0.001092
ENSG00000198995	MIR340	chr5					0.405657	-1.67995	0.391519	1
ENSG00000214553	LRRC37A11P	chr17					0.941335	-1.67892	0.3903	1
ENSG00000225822	UBXN7-AS1	chr3					0.328531	-1.67863	0.454327	1
ENSG00000171435	KSR2	chr12	Ras signaling pathway	hsa04014	nucleotide binding, nucleoside binding, purine nucleoside binding, catalytic activity, protein kinase activity, protein serine/threonine kinase activity, binding, ATP binding, intracellular, cell, cytoplasm, cellular protein modification process, protein phosphorylation, phosphorus metabolic process, phosphate-containing compound metabolic process, cell communication, signal transduction, metabol…	GO:0000166, GO:0001882, GO:0001883, GO:0003824, GO:0004672, GO:0004674, GO:0005488, GO:0005524, GO:0005622, GO:0005623, GO:0005737, GO:0006464, GO:0006468, GO:0006793, GO:0006796, GO:0007154, GO:0007165, GO:0008152, GO:0009987, GO:0016020, GO:0016301, GO:0016310, GO:0016740, GO:0016772, GO:0016773, GO:0017076, GO:0019538, GO:0023052, GO:0030554, GO:0032549, GO:0032550, GO:0032553, GO:0032555, GO:…	0.360045	-1.67853	0.452767	1
ENSG00000251996	Y_RNA	chrY					0.336294	-1.67846	0.451783	1
ENSG00000279332	ENSG00000279332	chr18					0.41296	-1.6783	0.449338	1
ENSG00000117152	RGS4	chr1			MAPK cascade, inactivation of MAPK activity, regulation of protein phosphorylation, negative regulation of protein phosphorylation, G-protein alpha-subunit binding, GTPase activator activity, binding, protein binding, calmodulin binding, intracellular, cell, nucleus, cytoplasm, cytosol, plasma membrane, cellular protein modification process, protein phosphorylation, negative regulation of protein…	GO:0000165, GO:0000188, GO:0001932, GO:0001933, GO:0001965, GO:0005096, GO:0005488, GO:0005515, GO:0005516, GO:0005622, GO:0005623, GO:0005634, GO:0005737, GO:0005829, GO:0005886, GO:0006464, GO:0006468, GO:0006469, GO:0006793, GO:0006796, GO:0007154, GO:0007165, GO:0007186, GO:0008047, GO:0008152, GO:0008277, GO:0009892, GO:0009966, GO:0009968, GO:0009987, GO:0010563, GO:0010605, GO:0010646, GO:…	12.1086	-1.67798	0.089074	0.393856
ENSG00000223802	CERS1	chr19	Metabolic pathways, Sphingolipid signaling pathway, Sphingolipid metabolism	hsa01100, hsa04071, hsa00600	Golgi membrane, catalytic activity, intracellular, cell, cytoplasm, endoplasmic reticulum, endoplasmic reticulum membrane, Golgi apparatus, nucleobase-containing compound metabolic process, DNA metabolic process, lipid metabolic process, membrane lipid metabolic process, sphingolipid metabolic process, ceramide metabolic process, cellular aromatic compound metabolic process, nitrogen compound met…	"GO:0000139	0.596625	-1.67788	0.438434	1
ENSG00000184492	FOXD4L1	chr2			RNA polymerase II transcription factor activity, sequence-specific DNA binding, nucleic acid binding transcription factor activity, nucleic acid binding, DNA binding, transcription factor activity, sequence-specific DNA binding, binding, intracellular, cell, nucleus, nucleobase-containing compound metabolic process, transcription, DNA-templated, regulation of transcription, DNA-templated, regulat…	GO:0000981, GO:0001071, GO:0003676, GO:0003677, GO:0003700, GO:0005488, GO:0005622, GO:0005623, GO:0005634, GO:0006139, GO:0006351, GO:0006355, GO:0006357, GO:0006366, GO:0006725, GO:0006807, GO:0008152, GO:0009058, GO:0009059, GO:0009889, GO:0009987, GO:0010467, GO:0010468, GO:0010556, GO:0016070, GO:0018130, GO:0019219, GO:0019222, GO:0019438, GO:0031323, GO:0031326, GO:0032774, GO:0034641, GO:…	0.388766	-1.67723	0.44687	1
ENSG00000229102	ENSG00000229102	chr3					0.698801	-1.67547	0.387069	1
ENSG00000135074	ADAM19	chr5			catalytic activity, endopeptidase activity, metalloendopeptidase activity, binding, protein binding, intracellular, cell, cytoplasm, Golgi apparatus, proteolysis, membrane protein ectodomain proteolysis, multicellular organism development, heart development, metabolic process, peptidase activity, metallopeptidase activity, zinc ion binding, endomembrane system, membrane, integral component of mem…	GO:0003824, GO:0004175, GO:0004222, GO:0005488, GO:0005515, GO:0005622, GO:0005623, GO:0005737, GO:0005794, GO:0006508, GO:0006509, GO:0007275, GO:0007507, GO:0008152, GO:0008233, GO:0008237, GO:0008270, GO:0012505, GO:0016020, GO:0016021, GO:0016787, GO:0017124, GO:0019538, GO:0019904, GO:0031224, GO:0032501, GO:0032502, GO:0033619, GO:0043167, GO:0043169, GO:0043170, GO:0043226, GO:0043227, GO:…	179.81	-1.67449	0	0
ENSG00000251276	MAGI2-AS1	chr7					0.366905	-1.67434	0.52412	1
ENSG00000241693	RN7SL704P	chr22					0.482322	-1.67348	0.349526	1
ENSG00000200795	RNU4-1	chr12					1.07526	-1.67321	0.223422	1
ENSG00000119698	PPP4R4	chr14			binding, protein binding, intracellular, cell, cytoplasm, cellular protein modification process, protein dephosphorylation, phosphorus metabolic process, phosphate-containing compound metabolic process, metabolic process, protein serine/threonine phosphatase complex, negative regulation of metabolic process, cellular process, negative regulation of phosphorus metabolic process, negative regulatio…	GO:0005488, GO:0005515, GO:0005622, GO:0005623, GO:0005737, GO:0006464, GO:0006470, GO:0006793, GO:0006796, GO:0008152, GO:0008287, GO:0009892, GO:0009987, GO:0010563, GO:0010605, GO:0010921, GO:0010923, GO:0016311, GO:0019208, GO:0019220, GO:0019222, GO:0019538, GO:0019888, GO:0030234, GO:0031323, GO:0031324, GO:0031399, GO:0031400, GO:0032268, GO:0032269, GO:0032515, GO:0032991, GO:0035303, GO:…	2.65118	-1.67257	0.113109	1
ENSG00000154269	ENPP3	chr6	Metabolic pathways, Purine metabolism, Nicotinate and nicotinamide metabolism, Pantothenate and CoA biosynthesis, Starch and sucrose metabolism	hsa01100, hsa00230, hsa00760, hsa00770, hsa00500	pattern binding, immune system process, nucleic acid binding, catalytic activity, nuclease activity, exonuclease activity, phosphodiesterase I activity, nucleotide diphosphatase activity, receptor activity, scavenger receptor activity, binding, extracellular region, intracellular, cell, cytoplasm, plasma membrane, integral component of plasma membrane, nucleobase-containing compound metabolic pro…	GO:0001871, GO:0002376, GO:0003676, GO:0003824, GO:0004518, GO:0004527, GO:0004528, GO:0004551, GO:0004872, GO:0005044, GO:0005488, GO:0005576, GO:0005622, GO:0005623, GO:0005737, GO:0005886, GO:0005887, GO:0006139, GO:0006725, GO:0006753, GO:0006793, GO:0006796, GO:0006807, GO:0006810, GO:0006897, GO:0006898, GO:0006955, GO:0008081, GO:0008152, GO:0009056, GO:0009141, GO:0009143, GO:0009987, GO:…	2.12225	-1.67218	0.188578	1
ENSG00000267179	ENSG00000267179	chr19					0.697167	-1.67112	0.438903	1
ENSG00000199030	MIRLET7C	chr21	MicroRNAs in cancer	hsa05206			0.326883	-1.67107	0.456457	1
ENSG00000213996	TM6SF2	chr19			intracellular, cell, cytoplasm, endoplasmic reticulum, endoplasmic reticulum membrane, endoplasmic reticulum-Golgi intermediate compartment, lipid metabolic process, metabolic process, endomembrane system, membrane, integral component of membrane, regulation of lipid metabolic process, regulation of metabolic process, organelle membrane, intrinsic component of membrane, endoplasmic reticulum-Golg…	GO:0005622, GO:0005623, GO:0005737, GO:0005783, GO:0005789, GO:0005793, GO:0006629, GO:0008152, GO:0012505, GO:0016020, GO:0016021, GO:0019216, GO:0019222, GO:0031090, GO:0031224, GO:0033116, GO:0042175, GO:0043226, GO:0043227, GO:0043229, GO:0043231, GO:0044238, GO:0044422, GO:0044424, GO:0044425, GO:0044432, GO:0044444, GO:0044446, GO:0044464, GO:0044699, GO:0044710, GO:0050789, GO:0065007, GO:…	0.536875	-1.67091	0.388139	1
ENSG00000206658	RNU6-1039P	chr9					0.341421	-1.67081	0.451768	1
ENSG00000248327	NOL8P1	chr4					0.598994	-1.67072	0.367099	1
ENSG00000263938	ENSG00000263938	chr17					0.730885	-1.67041	0.331833	1
ENSG00000131389	SLC6A6	chr3			amino acid transmembrane transport, transporter activity, neurotransmitter transporter activity, neurotransmitter:sodium symporter activity, organic acid transmembrane transporter activity, organic acid:sodium symporter activity, taurine transmembrane transporter activity, taurine:sodium symporter activity, cell, plasma membrane, integral component of plasma membrane, organic acid metabolic proce…	GO:0003333, GO:0005215, GO:0005326, GO:0005328, GO:0005342, GO:0005343, GO:0005368, GO:0005369, GO:0005623, GO:0005886, GO:0005887, GO:0006082, GO:0006520, GO:0006807, GO:0006810, GO:0006811, GO:0006820, GO:0006836, GO:0006865, GO:0008152, GO:0008324, GO:0009987, GO:0015075, GO:0015077, GO:0015081, GO:0015171, GO:0015291, GO:0015293, GO:0015294, GO:0015370, GO:0015711, GO:0015734, GO:0015849, GO:…	162.877	-1.67022	0	0
ENSG00000274863	ENSG00000274863	chr20					0.938409	-1.67002	0.284377	1
ENSG00000225951	ODF2-AS1	chr9					0.602364	-1.66947	0.376222	1
ENSG00000275178	ENSG00000275178	chr18					1.70084	-1.66943	0.232645	1
ENSG00000205583	STAG3L1	chr7					1.12595	-1.66918	0.334425	1
ENSG00000229246	LINC00377	chr13					26.9533	-1.66914	0.000477	0.010126
ENSG00000035499	DEPDC1B	chr5			GTPase activator activity, intracellular, cell, cytoplasm, cytosol, movement of cell or subcellular component, cell communication, signal transduction, cell surface receptor signaling pathway, small GTPase mediated signal transduction, cell-cell signaling, enzyme activator activity, regulation of signal transduction, positive regulation of signal transduction, cellular process, regulation of cell…	GO:0005096, GO:0005622, GO:0005623, GO:0005737, GO:0005829, GO:0006928, GO:0007154, GO:0007165, GO:0007166, GO:0007264, GO:0007267, GO:0008047, GO:0009966, GO:0009967, GO:0009987, GO:0010646, GO:0010647, GO:0016055, GO:0016477, GO:0023051, GO:0023052, GO:0023056, GO:0030111, GO:0030177, GO:0030234, GO:0030695, GO:0035556, GO:0040011, GO:0043085, GO:0043087, GO:0043547, GO:0044093, GO:0044424, GO:…	0.410322	-1.66722	0.397826	1
ENSG00000174946	GPR171	chr3			G-protein coupled nucleotide receptor activity, purinergic nucleotide receptor activity, immune system process, immune system development, regulation of immune system process, negative regulation of immune system process, signal transducer activity, receptor activity, transmembrane signaling receptor activity, G-protein coupled receptor activity, cell, plasma membrane, integral component of plasm…	GO:0001608, GO:0001614, GO:0002376, GO:0002520, GO:0002682, GO:0002683, GO:0004871, GO:0004872, GO:0004888, GO:0004930, GO:0005623, GO:0005886, GO:0005887, GO:0007154, GO:0007165, GO:0007166, GO:0007186, GO:0007275, GO:0009987, GO:0016020, GO:0016021, GO:0016502, GO:0023052, GO:0030097, GO:0030099, GO:0030154, GO:0031224, GO:0031226, GO:0032501, GO:0032502, GO:0035586, GO:0035587, GO:0035588, GO:…	2.48985	-1.66714	0.084389	1
ENSG00000243554	ENSG00000243554	chr7					0.768267	-1.6659	0.278452	1
ENSG00000226650	KIF4B	chr5			mitotic spindle elongation, mitotic sister chromatid segregation, nucleotide binding, microtubule cytoskeleton organization, mitotic cell cycle, nuclear division, mitotic cytokinesis, sister chromatid segregation, cytokinesis, nucleoside binding, purine nucleoside binding, immune system process, antigen processing and presentation of exogenous peptide antigen, antigen processing and presentation …	GO:0000022, GO:0000070, GO:0000166, GO:0000226, GO:0000278, GO:0000280, GO:0000281, GO:0000819, GO:0000910, GO:0001882, GO:0001883, GO:0002376, GO:0002478, GO:0002495, GO:0002504, GO:0003676, GO:0003677, GO:0003774, GO:0003777, GO:0003824, GO:0005488, GO:0005515, GO:0005524, GO:0005622, GO:0005623, GO:0005634, GO:0005654, GO:0005737, GO:0005829, GO:0005856, GO:0005871, GO:0005874, GO:0005875, GO:…	1.75097	-1.66526	0.135428	1
ENSG00000224312	MCCD1P2	chr6					1.46662	-1.66433	0.194196	1
ENSG00000113296	THBS4	chr5	PI3K-Akt signaling pathway, Phagosome, Malaria, Focal adhesion, ECM-receptor interaction	hsa04151, hsa04145, hsa05144, hsa04510, hsa04512	cell morphogenesis, angiogenesis, blood vessel development, regulation of protein phosphorylation, positive regulation of protein phosphorylation, endothelial cell proliferation, regulation of endothelial cell proliferation, positive regulation of endothelial cell proliferation, vasculature development, fibronectin binding, immune system process, regulation of immune system process, positive regu…	GO:0000902, GO:0001525, GO:0001568, GO:0001932, GO:0001934, GO:0001935, GO:0001936, GO:0001938, GO:0001944, GO:0001968, GO:0002376, GO:0002682, GO:0002684, GO:0002685, GO:0002687, GO:0002688, GO:0002690, GO:0005102, GO:0005178, GO:0005488, GO:0005509, GO:0005515, GO:0005518, GO:0005539, GO:0005576, GO:0005578, GO:0005604, GO:0005615, GO:0005622, GO:0005623, GO:0005737, GO:0005783, GO:0006461, GO:…	505.619	-1.66339	0	0
ENSG00000215580	BCORP1	chrY					5.58118	-1.66192	0.164695	0.537273
ENSG00000263905	RN7SL555P	chr20					0.508742	-1.66186	0.361968	1
ENSG00000260604	ENSG00000260604	chr6					366.813	-1.65816	0.000471	0.010028
ENSG00000201607	RNU4-16P	chr7					1.06896	-1.65748	0.243373	1
ENSG00000164932	CTHRC1	chr8			ossification, osteoblast differentiation, G-protein coupled receptor binding, establishment of planar polarity, morphogenesis of a polarized epithelium, embryonic epithelial tube formation, neural tube formation, neural tube closure, morphogenesis of an epithelium, receptor binding, frizzled binding, binding, protein binding, extracellular region, proteinaceous extracellular matrix, collagen trim…	GO:0001503, GO:0001649, GO:0001664, GO:0001736, GO:0001738, GO:0001838, GO:0001841, GO:0001843, GO:0002009, GO:0005102, GO:0005109, GO:0005488, GO:0005515, GO:0005576, GO:0005578, GO:0005581, GO:0005615, GO:0005622, GO:0005623, GO:0005737, GO:0006928, GO:0007154, GO:0007164, GO:0007165, GO:0007166, GO:0007267, GO:0007275, GO:0007399, GO:0007423, GO:0008283, GO:0008284, GO:0009653, GO:0009790, GO:…	3.89634	-1.65668	0.084288	0.381928
ENSG00000286957	ENSG00000286957	chr2					2.78503	-1.65565	0.070296	1
ENSG00000273345	ENSG00000273345	chr5					3.31818	-1.65559	0.044149	0.265086
ENSG00000243403	ENSG00000243403	chr15					0.670008	-1.65544	0.32872	1
ENSG00000278480	ZBTB2P1	chr1					0.632849	-1.65507	0.45147	1
ENSG00000175356	SCUBE2	chr11			binding, calcium ion binding, extracellular region, ion binding, cation binding, metal ion binding	GO:0005488, GO:0005509, GO:0005576, GO:0043167, GO:0043169, GO:0046872	30.2989	-1.65485	0.000297	0.007037
ENSG00000272223	ENSG00000272223	chr6					0.760243	-1.65481	0.299148	1
ENSG00000153707	PTPRD	chr9			cell morphogenesis, cell morphogenesis involved in differentiation, catalytic activity, phosphoprotein phosphatase activity, protein tyrosine phosphatase activity, signal transducer activity, receptor activity, transmembrane signaling receptor activity, transmembrane receptor protein tyrosine phosphatase activity, receptor binding, binding, protein binding, extracellular region, cell, plasma memb…	GO:0000902, GO:0000904, GO:0003824, GO:0004721, GO:0004725, GO:0004871, GO:0004872, GO:0004888, GO:0005001, GO:0005102, GO:0005488, GO:0005515, GO:0005576, GO:0005623, GO:0005886, GO:0005887, GO:0006464, GO:0006470, GO:0006793, GO:0006796, GO:0007154, GO:0007155, GO:0007157, GO:0007165, GO:0007166, GO:0007167, GO:0007185, GO:0007267, GO:0007268, GO:0007275, GO:0007399, GO:0007416, GO:0008152, GO:…	235.453	-1.65428	0	0
ENSG00000103154	NECAB2	chr16			binding, calcium ion binding, protein binding, intracellular, cell, cytoplasm, ion binding, cation binding, intracellular part, cell part, metal ion binding	GO:0005488, GO:0005509, GO:0005515, GO:0005622, GO:0005623, GO:0005737, GO:0043167, GO:0043169, GO:0044424, GO:0044464, GO:0046872	1.09793	-1.6542	0.300444	1
ENSG00000258794	DUX4L27	chr12					1.27496	-1.65393	0.276761	1
ENSG00000249877	ENSG00000249877	chr4					0.717842	-1.65359	0.573667	1
ENSG00000090530	P3H2	chr3			catalytic activity, binding, iron ion binding, extracellular region, proteinaceous extracellular matrix, basement membrane, intracellular, cell, cytoplasm, endoplasmic reticulum, endoplasmic reticulum lumen, Golgi apparatus, cellular protein modification process, metabolic process, cell proliferation, negative regulation of cell proliferation, cellular process, endomembrane system, oxidoreductase…	GO:0003824, GO:0005488, GO:0005506, GO:0005576, GO:0005578, GO:0005604, GO:0005622, GO:0005623, GO:0005737, GO:0005783, GO:0005788, GO:0005794, GO:0006464, GO:0008152, GO:0008283, GO:0008285, GO:0009987, GO:0012505, GO:0016491, GO:0016705, GO:0016706, GO:0018126, GO:0018193, GO:0018208, GO:0019511, GO:0019538, GO:0019797, GO:0019798, GO:0019842, GO:0031012, GO:0031406, GO:0031418, GO:0031543, GO:…	33.9309	-1.65264	2.2e-05	0.000864
ENSG00000249222	ATP5MGL	chr22			mitochondrial proton-transporting ATP synthase complex, coupling factor F(o), transporter activity, intracellular, cell, cytoplasm, mitochondrion, mitochondrial envelope, mitochondrial inner membrane, mitochondrial proton-transporting ATP synthase complex, nucleobase-containing compound metabolic process, purine nucleotide metabolic process, purine nucleotide biosynthetic process, cellular aromat…	GO:0000276, GO:0005215, GO:0005622, GO:0005623, GO:0005737, GO:0005739, GO:0005740, GO:0005743, GO:0005753, GO:0006139, GO:0006163, GO:0006164, GO:0006725, GO:0006753, GO:0006754, GO:0006793, GO:0006796, GO:0006807, GO:0006810, GO:0006811, GO:0006812, GO:0006818, GO:0008152, GO:0008324, GO:0009058, GO:0009116, GO:0009117, GO:0009119, GO:0009123, GO:0009124, GO:0009126, GO:0009127, GO:0009141, GO:…	4.58389	-1.65251	0.035028	0.228343
ENSG00000215869	ENSG00000215869	chr1					0.913768	-1.65115	0.366702	1
ENSG00000235036	ENSG00000235036	chr20					0.641782	-1.65108	0.438179	1
ENSG00000234650	PCCA-AS1	chr13					0.438281	-1.64918	0.528305	1
ENSG00000223784	LINP1	chr10					19.8439	-1.64865	6.8e-05	0.002168
ENSG00000106624	AEBP1	chr7			negative regulation of transcription from RNA polymerase II promoter, regulatory region DNA binding, transcription regulatory region sequence-specific DNA binding, RNA polymerase II regulatory region sequence-specific DNA binding, RNA polymerase II transcription factor activity, sequence-specific DNA binding, transcription factor activity, protein binding, transcription factor activity, transcrip…	GO:0000122, GO:0000975, GO:0000976, GO:0000977, GO:0000981, GO:0000988, GO:0000989, GO:0001012, GO:0001067, GO:0001071, GO:0001227, GO:0001501, GO:0003676, GO:0003677, GO:0003690, GO:0003700, GO:0003712, GO:0003714, GO:0003824, GO:0004180, GO:0004181, GO:0004185, GO:0005488, GO:0005515, GO:0005516, GO:0005576, GO:0005615, GO:0005622, GO:0005623, GO:0005634, GO:0005737, GO:0006139, GO:0006351, GO:…	112.426	-1.64857	3e-06	0.000166
ENSG00000277654	ENSG00000277654	chr15					0.376115	-1.64765	0.595043	1
ENSG00000162745	OLFML2B	chr1			extracellular region	GO:0005576	11.6412	-1.64605	0.00089	0.016733
ENSG00000186193	SAPCD2	chr9			intracellular, cell, nucleus, nucleolus, cytoplasm, membrane-enclosed lumen, nuclear lumen, organelle, membrane-bounded organelle, non-membrane-bounded organelle, intracellular organelle, intracellular membrane-bounded organelle, intracellular non-membrane-bounded organelle, organelle lumen, organelle part, intracellular part, nuclear part, intracellular organelle part, cell part, intracellular o…	GO:0005622, GO:0005623, GO:0005634, GO:0005730, GO:0005737, GO:0031974, GO:0031981, GO:0043226, GO:0043227, GO:0043228, GO:0043229, GO:0043231, GO:0043232, GO:0043233, GO:0044422, GO:0044424, GO:0044428, GO:0044446, GO:0044464, GO:0070013	1.20867	-1.64516	0.313377	1
ENSG00000287300	ENSG00000287300	chr6					5.0867	-1.64355	0.058249	0.311674
ENSG00000287422	ENSG00000287422	chr1					0.685078	-1.64351	0.333635	1
ENSG00000258016	HIGD1AP1	chr12					0.690264	-1.64325	0.396249	1
ENSG00000272711	HK2-DT	chr2					0.761225	-1.643	0.339824	1
ENSG00000264058	ENSG00000264058	chr17			structural molecule activity, intracellular, cell, cytoskeleton, intermediate filament, organelle, non-membrane-bounded organelle, intracellular organelle, intracellular non-membrane-bounded organelle, organelle part, intracellular part, cytoskeletal part, intracellular organelle part, cell part, intermediate filament cytoskeleton, supramolecular fiber, polymeric cytoskeletal fiber	GO:0005198, GO:0005622, GO:0005623, GO:0005856, GO:0005882, GO:0043226, GO:0043228, GO:0043229, GO:0043232, GO:0044422, GO:0044424, GO:0044430, GO:0044446, GO:0044464, GO:0045111, GO:0099512, GO:0099513	0.813697	-1.64204	0.40471	1
ENSG00000250331	LINC01340	chr5					2.12461	-1.64188	0.304633	1
ENSG00000249464	LINC01091	chr4					33.0202	-1.64184	0	0
ENSG00000113389	NPR3	chr5			skeletal system development, peptide receptor activity, osteoclast proliferation, system process, circulatory system process, renal system process, signal transducer activity, receptor activity, transmembrane signaling receptor activity, G-protein coupled receptor activity, binding, protein binding, extracellular region, intracellular, cell, plasma membrane, integral component of plasma membrane,…	GO:0001501, GO:0001653, GO:0002158, GO:0003008, GO:0003013, GO:0003014, GO:0004871, GO:0004872, GO:0004888, GO:0004930, GO:0005488, GO:0005515, GO:0005576, GO:0005622, GO:0005623, GO:0005886, GO:0005887, GO:0006810, GO:0007154, GO:0007165, GO:0007186, GO:0007187, GO:0007188, GO:0007193, GO:0007200, GO:0007275, GO:0007586, GO:0007589, GO:0008015, GO:0008152, GO:0008217, GO:0008283, GO:0008285, GO:…	821.184	-1.64072	0	0
ENSG00000227885	ENSG00000227885	chr6					8.51594	-1.64049	0.036545	0.234352
ENSG00000183571	PGPEP1L	chr15			catalytic activity, proteolysis, metabolic process, peptidase activity, cysteine-type peptidase activity, hydrolase activity, protein metabolic process, macromolecule metabolic process, primary metabolic process, peptidase activity, acting on L-amino acid peptides, organic substance metabolic process	GO:0003824, GO:0006508, GO:0008152, GO:0008233, GO:0008234, GO:0016787, GO:0019538, GO:0043170, GO:0044238, GO:0070011, GO:0071704	10.2183	-1.63984	0.002101	0.031817
ENSG00000286686	ENSG00000286686	chr14					1.2997	-1.63779	0.210996	1
ENSG00000268401	ENSG00000268401	chr19					2.19124	-1.63759	0.176979	1
ENSG00000287445	ENSG00000287445	chr1					0.659236	-1.6372	0.395168	1
ENSG00000260493	ENSG00000260493	chr8					1.4406	-1.63709	0.137762	1
ENSG00000175352	NRIP3	chr11			catalytic activity, endopeptidase activity, aspartic-type endopeptidase activity, binding, protein binding, proteolysis, metabolic process, peptidase activity, hydrolase activity, protein metabolic process, macromolecule metabolic process, primary metabolic process, aspartic-type peptidase activity, peptidase activity, acting on L-amino acid peptides, organic substance metabolic process	GO:0003824, GO:0004175, GO:0004190, GO:0005488, GO:0005515, GO:0006508, GO:0008152, GO:0008233, GO:0016787, GO:0019538, GO:0043170, GO:0044238, GO:0070001, GO:0070011, GO:0071704	8.7589	-1.63563	0.006377	0.072506
ENSG00000007171	NOS2	chr17	Metabolic pathways, Calcium signaling pathway, Tuberculosis, Pathways in cancer, HIF-1 signaling pathway, Leishmaniasis, Amoebiasis, Arginine and proline metabolism, Toxoplasmosis, Pertussis, Chagas disease (American trypanosomiasis), Salmonella infection, Small cell lung cancer, Peroxisome, Arginine biosynthesis	hsa01100, hsa04020, hsa05152, hsa05200, hsa04066, hsa05140, hsa05146, hsa00330, hsa05145, hsa05133, hsa05142, hsa05132, hsa05222, hsa04146, hsa00220	nucleotide binding, response to hypoxia, cytokine production, regulation of cytokine production, cell killing, leukocyte mediated cytotoxicity, regulation of leukocyte mediated cytotoxicity, positive regulation of leukocyte mediated cytotoxicity, innate immune response in mucosa, response to molecule of bacterial origin, organ or tissue specific immune response, immune system process, mucosal imm…	GO:0000166, GO:0001666, GO:0001816, GO:0001817, GO:0001906, GO:0001909, GO:0001910, GO:0001912, GO:0002227, GO:0002237, GO:0002251, GO:0002376, GO:0002385, GO:0002532, GO:0002534, GO:0002790, GO:0002791, GO:0003008, GO:0003013, GO:0003018, GO:0003824, GO:0004497, GO:0004517, GO:0005102, GO:0005488, GO:0005515, GO:0005516, GO:0005622, GO:0005623, GO:0005634, GO:0005737, GO:0005777, GO:0005829, GO:…	2.18271	-1.63555	0.129128	1
ENSG00000262777	ENSG00000262777	chr17					0.966197	-1.63544	0.243175	1
ENSG00000265393	ENSG00000265393	chr8					0.584748	-1.63503	0.37656	1
ENSG00000229798	KRT18P26	chr2					0.719359	-1.63494	0.280218	1
ENSG00000137648	TMPRSS4	chr11	Influenza A	hsa05164	catalytic activity, endopeptidase activity, serine-type endopeptidase activity, receptor activity, scavenger receptor activity, binding, protein binding, proteolysis, transport, endocytosis, receptor-mediated endocytosis, metabolic process, peptidase activity, serine-type peptidase activity, membrane, integral component of membrane, vesicle-mediated transport, hydrolase activity, serine hydrolase…	GO:0003824, GO:0004175, GO:0004252, GO:0004872, GO:0005044, GO:0005488, GO:0005515, GO:0006508, GO:0006810, GO:0006897, GO:0006898, GO:0008152, GO:0008233, GO:0008236, GO:0016020, GO:0016021, GO:0016192, GO:0016787, GO:0017171, GO:0019538, GO:0031224, GO:0038024, GO:0043170, GO:0044238, GO:0044425, GO:0051179, GO:0051234, GO:0060089, GO:0070011, GO:0071704	0.976734	-1.63319	0.335185	1
ENSG00000175985	PLEKHD1	chr14					1.97458	-1.63253	0.136878	1
ENSG00000239880	RALBP1P1	chr3					0.410171	-1.63224	0.451914	1
ENSG00000231700	ENSG00000231700	chr1					0.42862	-1.6322	0.456314	1
ENSG00000213486	ENSG00000213486	chr2					0.395389	-1.63218	0.45753	1
ENSG00000131002	TXLNGY	chrY					245.175	-1.63179	0.411403	0.776705
ENSG00000133101	CCNA1	chr13	Transcriptional misregulation in cancer, Cell cycle, Hepatitis B, Pathways in cancer, AMPK signaling pathway, Progesterone-mediated oocyte maturation, Epstein-Barr virus infection, Viral carcinogenesis, Acute myeloid leukemia	hsa05202, hsa04110, hsa05161, hsa05200, hsa04152, hsa04914, hsa05169, hsa05203, hsa05221	reproduction, G1/S transition of mitotic cell cycle, regulation of transcription involved in G1/S transition of mitotic cell cycle, mitotic cell cycle, nuclear division, binding, protein binding, intracellular, cell, nucleus, nucleoplasm, cytoplasm, cytosol, cytoskeleton, nucleobase-containing compound metabolic process, transcription, DNA-templated, regulation of transcription, DNA-templated, ce…	GO:0000003, GO:0000082, GO:0000083, GO:0000278, GO:0000280, GO:0005488, GO:0005515, GO:0005622, GO:0005623, GO:0005634, GO:0005654, GO:0005737, GO:0005829, GO:0005856, GO:0006139, GO:0006351, GO:0006355, GO:0006725, GO:0006807, GO:0006996, GO:0007049, GO:0007067, GO:0007126, GO:0007127, GO:0007140, GO:0007141, GO:0007276, GO:0007283, GO:0008152, GO:0009058, GO:0009059, GO:0009889, GO:0009987, GO:…	0.444392	-1.63166	0.51644	1
ENSG00000275678	ENSG00000275678	chr1					0.454105	-1.63165	0.518351	1
ENSG00000258581	ENSG00000258581	chr14					0.394645	-1.63164	0.519158	1
ENSG00000228777	LINC02534	chr6					0.411199	-1.6316	0.525394	1
ENSG00000271554	ENSG00000271554	chr1					0.345181	-1.63158	0.527706	1
ENSG00000140297	GCNT3	chr15	Metabolic pathways, Mucin type O-Glycan biosynthesis	hsa01100, hsa00512	Golgi membrane, urogenital system development, kidney development, adaptive immune response, organ or tissue specific immune response, immune effector process, immune system process, immunoglobulin production, immunoglobulin production involved in immunoglobulin mediated immune response, mucosal immune response, immunoglobulin production in mucosal tissue, production of molecular mediator of immu…	GO:0000139, GO:0001655, GO:0001822, GO:0002250, GO:0002251, GO:0002252, GO:0002376, GO:0002377, GO:0002381, GO:0002385, GO:0002426, GO:0002440, GO:0002443, GO:0002449, GO:0002460, GO:0003008, GO:0003824, GO:0003829, GO:0005576, GO:0005622, GO:0005623, GO:0005737, GO:0005794, GO:0005975, GO:0006464, GO:0006486, GO:0006493, GO:0006810, GO:0006955, GO:0007275, GO:0007586, GO:0008109, GO:0008152, GO:…	0.3328	-1.63157	0.529235	1
ENSG00000286216	ENSG00000286216	chr1					0.353227	-1.63157	0.529482	1
ENSG00000172061	LRRC15	chr3			regulation of protein phosphorylation, negative regulation of protein phosphorylation, fibronectin binding, enzyme inhibitor activity, protein kinase inhibitor activity, binding, protein binding, collagen binding, extracellular region, intracellular, cell, cytoplasm, cellular protein modification process, protein phosphorylation, negative regulation of protein kinase activity, phosphorus metaboli…	GO:0001932, GO:0001933, GO:0001968, GO:0004857, GO:0004860, GO:0005488, GO:0005515, GO:0005518, GO:0005576, GO:0005622, GO:0005623, GO:0005737, GO:0006464, GO:0006468, GO:0006469, GO:0006793, GO:0006796, GO:0006928, GO:0007009, GO:0007154, GO:0007165, GO:0007166, GO:0007259, GO:0008104, GO:0008152, GO:0009892, GO:0009966, GO:0009968, GO:0009987, GO:0010033, GO:0010256, GO:0010563, GO:0010605, GO:…	2.42938	-1.63156	0.281844	1
ENSG00000224221	RPS6P8	chr6					0.318263	-1.63154	0.534226	1
ENSG00000204065	TCEAL5	chrX			binding, protein binding, intracellular, cell, nucleus, nucleobase-containing compound metabolic process, transcription, DNA-templated, regulation of transcription, DNA-templated, regulation of transcription from RNA polymerase II promoter, transcription from RNA polymerase II promoter, cellular aromatic compound metabolic process, nitrogen compound metabolic process, metabolic process, biosynthe…	GO:0005488, GO:0005515, GO:0005622, GO:0005623, GO:0005634, GO:0006139, GO:0006351, GO:0006355, GO:0006357, GO:0006366, GO:0006725, GO:0006807, GO:0008152, GO:0009058, GO:0009059, GO:0009889, GO:0009987, GO:0010467, GO:0010468, GO:0010556, GO:0016070, GO:0018130, GO:0019219, GO:0019222, GO:0019438, GO:0019904, GO:0031323, GO:0031326, GO:0032774, GO:0034641, GO:0034645, GO:0034654, GO:0043170, GO:…	0.877163	-1.63108	0.281416	1
ENSG00000258761	ENSG00000258761	chr15					0.42091	-1.63035	0.504057	1
ENSG00000267057	LINC01905	chr18					0.869155	-1.62966	0.314113	1
ENSG00000268603	ENSG00000268603	chr2					0.6654	-1.62947	0.308218	1
ENSG00000267793	ENSG00000267793	chrY					3.04707	-1.62922	0.1807	0.561287
ENSG00000239922	ENSG00000239922	chr3					0.63386	-1.62807	0.386346	1
ENSG00000236860	RPL39P29	chr13					0.641403	-1.62792	0.345842	1
ENSG00000259774	ENSG00000259774	chr15					0.52689	-1.62738	0.355814	1
ENSG00000288585	ENSG00000288585	chr3					1.13062	-1.6272	0.249603	1
ENSG00000237886	NALT1	chr9					1.0211	-1.62659	0.258074	1
ENSG00000287581	ENSG00000287581	chr5					2.00007	-1.62648	0.139088	1
ENSG00000121314	TAS2R8	chr12	Taste transduction	hsa04742	detection of chemical stimulus involved in sensory perception of bitter taste, system process, signal transducer activity, receptor activity, transmembrane signaling receptor activity, cell, plasma membrane, cell communication, signal transduction, G-protein coupled receptor signaling pathway, sensory perception, sensory perception of chemical stimulus, taste receptor activity, detection of chemi…	GO:0001580, GO:0003008, GO:0004871, GO:0004872, GO:0004888, GO:0005623, GO:0005886, GO:0007154, GO:0007165, GO:0007186, GO:0007600, GO:0007606, GO:0008527, GO:0009593, GO:0009987, GO:0016020, GO:0016021, GO:0023052, GO:0031224, GO:0032501, GO:0033038, GO:0038023, GO:0042221, GO:0044425, GO:0044464, GO:0044699, GO:0044700, GO:0044763, GO:0050789, GO:0050794, GO:0050877, GO:0050896, GO:0050906, GO:…	1.05555	-1.62565	0.213147	1
ENSG00000270388	MTCO3P22	chr5					0.464762	-1.62548	0.401701	1
ENSG00000233485	FHAD1-AS1	chr1					5.74823	-1.6245	0.024025	0.179631
ENSG00000151360	ALLC	chr2	Metabolic pathways, Purine metabolism	hsa01100, hsa00230	allantoin metabolic process, allantoin catabolic process, catalytic activity, allantoicase activity, nitrogen compound metabolic process, metabolic process, catabolic process, cellular process, hydrolase activity, hydrolase activity, acting on carbon-nitrogen (but not peptide) bonds, hydrolase activity, acting on carbon-nitrogen (but not peptide) bonds, in linear amidines, cellular nitrogen compo…	GO:0000255, GO:0000256, GO:0003824, GO:0004037, GO:0006807, GO:0008152, GO:0009056, GO:0009987, GO:0016787, GO:0016810, GO:0016813, GO:0034641, GO:0043603, GO:0043605, GO:0044237, GO:0044248, GO:0044270, GO:0046483, GO:0046700, GO:0071704, GO:1901360, GO:1901361, GO:1901564, GO:1901565, GO:1901575	0.392997	-1.62376	0.456946	1
ENSG00000171495	MROH2B	chr5					0.43647	-1.62366	0.460995	1
ENSG00000243601	RPL12P24	chr8					0.43647	-1.62366	0.460995	1
ENSG00000224976	PARP4P2	chr13					0.351297	-1.62364	0.461543	1
ENSG00000132207	SLX1A	chr16	Fanconi anemia pathway	hsa03460	nuclear chromosome, telomere maintenance, double-strand break repair via homologous recombination, recombinational repair, non-recombinational repair, DNA double-strand break processing, catalytic activity, nuclease activity, endonuclease activity, endodeoxyribonuclease activity, deoxyribonuclease activity, binding, protein binding, intracellular, cell, nucleus, nucleoplasm, chromosome, nucleobas…	GO:0000228, GO:0000723, GO:0000724, GO:0000725, GO:0000726, GO:0000729, GO:0003824, GO:0004518, GO:0004519, GO:0004520, GO:0004536, GO:0005488, GO:0005515, GO:0005622, GO:0005623, GO:0005634, GO:0005654, GO:0005694, GO:0006139, GO:0006259, GO:0006281, GO:0006302, GO:0006310, GO:0006725, GO:0006807, GO:0006950, GO:0006974, GO:0006996, GO:0008152, GO:0008821, GO:0009893, GO:0009987, GO:0010604, GO:…	0.468711	-1.62358	0.464066	1
ENSG00000206144	MAPK6P1	chr8					0.358354	-1.62353	0.465953	1
ENSG00000258425	ENSG00000258425	chr14					0.325123	-1.62344	0.469547	1
ENSG00000286591	ENSG00000286591	chr12					1.094	-1.62308	0.29959	1
ENSG00000260367	ENSG00000260367	chr16					1.13134	-1.62253	0.288951	1
ENSG00000236459	HNRNPA1P22	chr3					0.399809	-1.62226	0.52403	1
ENSG00000111863	ADTRP	chr6			cell, plasma membrane, membrane, integral component of membrane, intrinsic component of membrane, membrane part, cell part, cell periphery	GO:0005623, GO:0005886, GO:0016020, GO:0016021, GO:0031224, GO:0044425, GO:0044464, GO:0071944	0.343816	-1.6221	0.532956	1
ENSG00000213172	ENSG00000213172	chr1					0.358032	-1.62206	0.535117	1
ENSG00000197106	SLC6A17	chr1			amino acid transmembrane transport, transporter activity, neurotransmitter transporter activity, neurotransmitter:sodium symporter activity, organic acid transmembrane transporter activity, intracellular, cell, cytoplasm, plasma membrane, integral component of plasma membrane, transport, ion transport, anion transport, neurotransmitter transport, amino acid transport, multicellular organism devel…	GO:0003333, GO:0005215, GO:0005326, GO:0005328, GO:0005342, GO:0005622, GO:0005623, GO:0005737, GO:0005886, GO:0005887, GO:0006810, GO:0006811, GO:0006820, GO:0006836, GO:0006865, GO:0007275, GO:0007399, GO:0007417, GO:0007420, GO:0008021, GO:0008324, GO:0012505, GO:0012506, GO:0015075, GO:0015077, GO:0015081, GO:0015171, GO:0015291, GO:0015293, GO:0015294, GO:0015370, GO:0015711, GO:0015804, GO:…	0.529116	-1.62168	0.388152	1
ENSG00000223628	ENSG00000223628	chr15					0.514259	-1.62161	0.39076	1
ENSG00000219133	ENSG00000219133	chr1					1.01071	-1.61892	0.289465	1
ENSG00000259403	ENSG00000259403	chr15					0.593861	-1.61861	0.393593	1
ENSG00000182866	LCK	chr1	Natural killer cell mediated cytotoxicity, HTLV-I infection, NF-kappa B signaling pathway, Primary immunodeficiency, Osteoclast differentiation, T cell receptor signaling pathway	hsa04650, hsa05166, hsa04064, hsa05340, hsa04380, hsa04660	nucleotide binding, pericentriolar material, immunological synapse, cell activation, nucleoside binding, purine nucleoside binding, glycoprotein binding, immune effector process, activation of immune response, immune system process, immune response-activating cell surface receptor signaling pathway, immune system development, leukocyte differentiation, regulation of immune system process, positiv…	GO:0000166, GO:0000242, GO:0001772, GO:0001775, GO:0001882, GO:0001883, GO:0001948, GO:0002252, GO:0002253, GO:0002376, GO:0002429, GO:0002520, GO:0002521, GO:0002682, GO:0002684, GO:0002694, GO:0002696, GO:0002697, GO:0002757, GO:0002764, GO:0002768, GO:0002831, GO:0003824, GO:0004672, GO:0004713, GO:0004715, GO:0004721, GO:0004722, GO:0005102, GO:0005488, GO:0005515, GO:0005524, GO:0005576, GO:…	0.982904	-1.61853	0.27735	1
ENSG00000183114	FAM43B	chr1					4.64841	-1.61833	0.063445	0.32565
ENSG00000280281	ENSG00000280281	chr14					0.74132	-1.61762	0.309557	1
ENSG00000173702	MUC13	chr3			tissue homeostasis, system process, binding, protein binding, extracellular region, extracellular space, intracellular, cell, cytoplasm, Golgi apparatus, Golgi lumen, cytosol, plasma membrane, carbohydrate metabolic process, cellular protein modification process, protein glycosylation, protein O-linked glycosylation, digestion, metabolic process, biosynthetic process, macromolecule biosynthetic p…	GO:0001894, GO:0003008, GO:0005488, GO:0005515, GO:0005576, GO:0005615, GO:0005622, GO:0005623, GO:0005737, GO:0005794, GO:0005796, GO:0005829, GO:0005886, GO:0005975, GO:0006464, GO:0006486, GO:0006493, GO:0007586, GO:0008152, GO:0009058, GO:0009059, GO:0009100, GO:0009101, GO:0009987, GO:0010669, GO:0012505, GO:0016020, GO:0016021, GO:0016266, GO:0016324, GO:0019538, GO:0022600, GO:0030277, GO:…	0.696259	-1.61757	0.381529	1
ENSG00000116785	CFHR3	chr1			extracellular region, extracellular space, vesicle, membrane-bounded vesicle, organelle, membrane-bounded organelle, extracellular organelle, extracellular region part, extracellular exosome, blood microparticle, extracellular vesicle	GO:0005576, GO:0005615, GO:0031982, GO:0031988, GO:0043226, GO:0043227, GO:0043230, GO:0044421, GO:0070062, GO:0072562, GO:1903561	1.51482	-1.61735	0.288707	1
ENSG00000102554	KLF5	chr13			negative regulation of transcription from RNA polymerase II promoter, regulatory region DNA binding, transcription regulatory region sequence-specific DNA binding, RNA polymerase II regulatory region sequence-specific DNA binding, RNA polymerase II core promoter proximal region sequence-specific DNA binding, RNA polymerase II transcription factor activity, sequence-specific DNA binding, transcrip…	GO:0000122, GO:0000975, GO:0000976, GO:0000977, GO:0000978, GO:0000981, GO:0000982, GO:0000987, GO:0001012, GO:0001067, GO:0001071, GO:0001077, GO:0001159, GO:0001228, GO:0001525, GO:0001568, GO:0001944, GO:0002064, GO:0002065, GO:0002066, GO:0003676, GO:0003677, GO:0003690, GO:0003700, GO:0005488, GO:0005515, GO:0005622, GO:0005623, GO:0005634, GO:0005654, GO:0005737, GO:0005794, GO:0005886, GO:…	29.7261	-1.61724	0.000172	0.004487
ENSG00000268983	ENSG00000268983	chr19					1.0188	-1.61722	0.31707	1
ENSG00000287319	ENSG00000287319	chr3					2.57022	-1.61695	0.160342	1
ENSG00000233916	ZDHHC20P1	chr6					0.816266	-1.61679	0.31416	1
ENSG00000280660	ENSG00000280660	chr10					0.701299	-1.61671	0.390176	1
ENSG00000202469	Y_RNA	chrX					0.814215	-1.61632	0.342458	1
ENSG00000177238	TRIM72	chr16			plasma membrane repair, phosphatidylserine binding, system process, muscle system process, catalytic activity, ubiquitin-protein transferase activity, binding, protein binding, phospholipid binding, intracellular, cell, cytoplasm, plasma membrane, protein complex assembly, cellular protein modification process, proteolysis, ubiquitin-dependent protein catabolic process, transport, exocytosis, mus…	GO:0001778, GO:0001786, GO:0003008, GO:0003012, GO:0003824, GO:0004842, GO:0005488, GO:0005515, GO:0005543, GO:0005622, GO:0005623, GO:0005737, GO:0005886, GO:0006461, GO:0006464, GO:0006508, GO:0006511, GO:0006810, GO:0006887, GO:0006936, GO:0006950, GO:0007009, GO:0007154, GO:0007165, GO:0007166, GO:0007167, GO:0007169, GO:0007275, GO:0007517, GO:0008152, GO:0008270, GO:0008286, GO:0008289, GO:…	9.67983	-1.61631	0.015249	0.132815
ENSG00000212428	SNORD115	chr15					0.494227	-1.61536	0.457512	1
ENSG00000223436	ENSG00000223436	chr7					0.425325	-1.61522	0.460769	1
ENSG00000237337	ELAVL4-AS1	chr1					1.19504	-1.61477	0.221	1
ENSG00000286163	ENSG00000286163	chrX					3.7473	-1.61408	0.064962	0.329961
ENSG00000257322	ENSG00000257322	chr12					12.1042	-1.61362	0.051492	0.288465
ENSG00000236031	ENSG00000236031	chr1					0.851974	-1.61346	0.33312	1
ENSG00000013293	SLC7A14	chr3			lytic vacuole, amino acid transmembrane transport, transporter activity, organic acid transmembrane transporter activity, intracellular, cell, cytoplasm, lysosome, lysosomal membrane, vacuole, vacuolar membrane, plasma membrane, integral component of plasma membrane, phosphorus metabolic process, phosphate-containing compound metabolic process, transport, metabolic process, negative regulation of…	GO:0000323, GO:0003333, GO:0005215, GO:0005342, GO:0005622, GO:0005623, GO:0005737, GO:0005764, GO:0005765, GO:0005773, GO:0005774, GO:0005886, GO:0005887, GO:0006793, GO:0006796, GO:0006810, GO:0008152, GO:0009892, GO:0009987, GO:0010563, GO:0010921, GO:0010923, GO:0015171, GO:0015179, GO:0015291, GO:0015297, GO:0015849, GO:0016020, GO:0016021, GO:0016311, GO:0019220, GO:0019222, GO:0022804, GO:…	0.715918	-1.61332	0.311226	1
ENSG00000277531	PNMA8C	chr19					0.399397	-1.61275	0.530047	1
ENSG00000232027	ENSG00000232027	chr1					0.322731	-1.61255	0.536586	1
ENSG00000179542	SLITRK4	chrX			cell morphogenesis, cell morphogenesis involved in differentiation, multicellular organism development, nervous system development, axonogenesis, synapse assembly, anatomical structure morphogenesis, cellular process, membrane, integral component of membrane, cellular component organization, neurogenesis, cellular component assembly, cell projection organization, cell differentiation, neuron diff…	GO:0000902, GO:0000904, GO:0007275, GO:0007399, GO:0007409, GO:0007416, GO:0009653, GO:0009987, GO:0016020, GO:0016021, GO:0016043, GO:0022008, GO:0022607, GO:0030030, GO:0030154, GO:0030182, GO:0031175, GO:0031224, GO:0032501, GO:0032502, GO:0032989, GO:0032990, GO:0044085, GO:0044087, GO:0044089, GO:0044425, GO:0044699, GO:0044707, GO:0044763, GO:0044767, GO:0048468, GO:0048518, GO:0048522, GO:…	43.8409	-1.6121	2e-06	0.000105
ENSG00000225519	ENSG00000225519	chr10					7.23695	-1.61147	0.071024	0.346119
ENSG00000277568	ENSG00000277568	chr5					0.3317	-1.61078	0.607689	1
ENSG00000230918	DPP4-DT	chr2					4.04816	-1.61043	0.032034	0.215702
ENSG00000232629	HLA-DQB2	chr6			Golgi membrane, lytic vacuole, cell activation, activation of immune response, immune system process, immune response-activating cell surface receptor signaling pathway, antigen processing and presentation of exogenous peptide antigen, antigen processing and presentation of peptide antigen via MHC class II, antigen processing and presentation of peptide or polysaccharide antigen via MHC class II,…	GO:0000139, GO:0000323, GO:0001775, GO:0002253, GO:0002376, GO:0002429, GO:0002478, GO:0002495, GO:0002504, GO:0002682, GO:0002684, GO:0002694, GO:0002696, GO:0002757, GO:0002764, GO:0002768, GO:0004871, GO:0004872, GO:0004888, GO:0005622, GO:0005623, GO:0005737, GO:0005764, GO:0005765, GO:0005768, GO:0005773, GO:0005774, GO:0005783, GO:0005789, GO:0005794, GO:0005802, GO:0005886, GO:0006950, GO:…	3.44339	-1.61024	0.107006	0.434956
ENSG00000226179	LINC00685	chrX					0.684912	-1.61018	0.383994	1
ENSG00000287654	ENSG00000287654	chr8					0.36758	-1.60987	0.468812	1
ENSG00000226642	ACTG1P12	chr3					0.52501	-1.60973	0.400531	1
ENSG00000278847	ENSG00000278847	chrY					1.54635	-1.60957	0.246244	1
ENSG00000223502	ENSG00000223502	chr10					0.694591	-1.60747	0.327273	1
ENSG00000188585	CLEC20A	chr1					0.804511	-1.60744	0.276481	1
ENSG00000248132	LINC02101	chr5					0.980826	-1.60738	0.328028	1
ENSG00000229800	ATP8A2P2	chr13					0.923621	-1.60703	0.242381	1
ENSG00000263063	ENSG00000263063	chr17					0.416016	-1.60563	0.529214	1
ENSG00000284471	ENSG00000284471	chr9					0.37851	-1.60525	0.535242	1
ENSG00000273812	ENSG00000273812	chr20					0.317372	-1.60489	0.541089	1
ENSG00000201326	SNORD115-22	chr15					0.309608	-1.60472	0.543866	1
ENSG00000264678	MIR3140	chr4					1.03966	-1.60445	0.243045	1
ENSG00000226438	ENSG00000226438	chr1					1.04893	-1.60436	0.290536	1
ENSG00000207525	Y_RNA	chr16					0.899799	-1.60436	0.294849	1
ENSG00000221491	SNORA2C	chr12					0.559867	-1.6043	0.401339	1
ENSG00000167306	MYO5B	chr18			microfilament motor activity, nucleotide binding, nucleoside binding, purine nucleoside binding, system process, renal system process, renal water homeostasis, motor activity, actin binding, catalytic activity, binding, protein binding, calmodulin binding, ATP binding, extracellular region, intracellular, cell, cytoplasm, endosome, vacuole, cytoskeleton, cell cortex, transport, cytoskeletal prote…	GO:0000146, GO:0000166, GO:0001882, GO:0001883, GO:0003008, GO:0003014, GO:0003091, GO:0003774, GO:0003779, GO:0003824, GO:0005488, GO:0005515, GO:0005516, GO:0005524, GO:0005576, GO:0005622, GO:0005623, GO:0005737, GO:0005768, GO:0005773, GO:0005856, GO:0005938, GO:0006810, GO:0008092, GO:0008104, GO:0012505, GO:0012506, GO:0015031, GO:0015629, GO:0016020, GO:0016023, GO:0016192, GO:0016459, GO:…	72.1974	-1.60268	8e-05	0.002484
ENSG00000232283	HSD17B3-AS1	chr9					0.716657	-1.60195	0.336786	1
ENSG00000165171	METTL27	chr7			catalytic activity, binding, protein binding, intracellular, cell, cytoplasm, metabolic process, methyltransferase activity, S-adenosylmethionine-dependent methyltransferase activity, transferase activity, transferase activity, transferring one-carbon groups, methylation, intracellular part, cell part	GO:0003824, GO:0005488, GO:0005515, GO:0005622, GO:0005623, GO:0005737, GO:0008152, GO:0008168, GO:0008757, GO:0016740, GO:0016741, GO:0032259, GO:0044424, GO:0044464	1.54907	-1.60128	0.203023	1
ENSG00000256293	ATP6V1E1P3	chr12					3.06939	-1.60065	0.062294	0.322614
ENSG00000152578	GRIA4	chr11	cAMP signaling pathway, Neuroactive ligand-receptor interaction, Dopaminergic synapse, Circadian entrainment, Retrograde endocannabinoid signaling, Glutamatergic synapse, Amphetamine addiction, Nicotine addiction	hsa04024, hsa04080, hsa04728, hsa04713, hsa04723, hsa04724, hsa05031, hsa05033	signal transducer activity, receptor activity, transmembrane signaling receptor activity, ionotropic glutamate receptor activity, AMPA glutamate receptor activity, transporter activity, ion channel activity, extracellular ligand-gated ion channel activity, excitatory extracellular ligand-gated ion channel activity, extracellular-glutamate-gated ion channel activity, extracellular region, intracel…	GO:0004871, GO:0004872, GO:0004888, GO:0004970, GO:0004971, GO:0005215, GO:0005216, GO:0005230, GO:0005231, GO:0005234, GO:0005576, GO:0005622, GO:0005623, GO:0005737, GO:0005886, GO:0005887, GO:0006810, GO:0006811, GO:0007154, GO:0007165, GO:0007166, GO:0007215, GO:0007267, GO:0007268, GO:0008066, GO:0008328, GO:0009636, GO:0009987, GO:0012506, GO:0015075, GO:0015267, GO:0015276, GO:0016020, GO:…	0.77702	-1.60024	0.344658	1
ENSG00000215859	PDZK1P1	chr1					0.958756	-1.5992	0.285094	1
ENSG00000212374	RNU6-401P	chr15					0.724415	-1.59918	0.411743	1
ENSG00000239820	RN7SL213P	chr14					0.911175	-1.59829	0.313053	1
ENSG00000264483	MIR5008	chr1					0.339476	-1.5975	0.542177	1
ENSG00000272347	ENSG00000272347	chr5					0.528259	-1.59703	0.384547	1
ENSG00000241791	RN7SL817P	chr2					0.589397	-1.59662	0.38941	1
ENSG00000197191	CYSRT1	chr9			extracellular region, vesicle, membrane-bounded vesicle, organelle, membrane-bounded organelle, extracellular organelle, extracellular region part, extracellular exosome, extracellular vesicle	GO:0005576, GO:0031982, GO:0031988, GO:0043226, GO:0043227, GO:0043230, GO:0044421, GO:0070062, GO:1903561	0.730753	-1.59654	0.293478	1
ENSG00000282508	LINC01002	chr19					8.71546	-1.59625	0.026064	0.189592
ENSG00000138061	CYP1B1	chr2	MicroRNAs in cancer, Ovarian steroidogenesis, Tryptophan metabolism, Metabolism of xenobiotics by cytochrome P450, Chemical carcinogenesis, Steroid hormone biosynthesis	hsa05206, hsa04913, hsa00380, hsa00980, hsa05204, hsa00140	response to reactive oxygen species, retinoid metabolic process, angiogenesis, blood vessel development, eye development, ameboidal-type cell migration, long-chain fatty acid metabolic process, cytokine production, regulation of cytokine production, positive regulation of cytokine production, vasculature development, trabecular meshwork development, system process, catalytic activity, monooxygena…	GO:0000302, GO:0001523, GO:0001525, GO:0001568, GO:0001654, GO:0001667, GO:0001676, GO:0001816, GO:0001817, GO:0001819, GO:0001944, GO:0002930, GO:0003008, GO:0003824, GO:0004497, GO:0005488, GO:0005506, GO:0005622, GO:0005623, GO:0005737, GO:0005739, GO:0005783, GO:0005789, GO:0006066, GO:0006081, GO:0006082, GO:0006139, GO:0006351, GO:0006355, GO:0006629, GO:0006631, GO:0006643, GO:0006690, GO:…	134.633	-1.59528	2e-06	0.000137
ENSG00000227242	ENSG00000227242	chr1					0.614631	-1.59471	0.359302	1
ENSG00000259351	ENSG00000259351	chr15					1.46955	-1.59378	0.269434	1
ENSG00000203499	IQANK1	chr8					2.41848	-1.59307	0.075742	1
ENSG00000211448	DIO2	chr14	Thyroid hormone signaling pathway	hsa04919	selenocysteine incorporation, catalytic activity, thyroxine 5'-deiodinase activity, binding, protein binding, cell, plasma membrane, translation, translational elongation, regulation of translation, translational readthrough, peptide metabolic process, cellular modified amino acid metabolic process, thyroid hormone generation, cellular aromatic compound metabolic process, nitrogen compound metabo…	GO:0001514, GO:0003824, GO:0004800, GO:0005488, GO:0005515, GO:0005623, GO:0005886, GO:0006412, GO:0006414, GO:0006417, GO:0006451, GO:0006518, GO:0006575, GO:0006590, GO:0006725, GO:0006807, GO:0008152, GO:0008430, GO:0009058, GO:0009059, GO:0009889, GO:0009987, GO:0010467, GO:0010468, GO:0010556, GO:0010608, GO:0010817, GO:0016020, GO:0016021, GO:0016491, GO:0018958, GO:0019222, GO:0019538, GO:…	246.912	-1.58965	1.1e-05	0.000491
ENSG00000258739	ENO1P2	chr15					0.698876	-1.58941	0.317412	1
ENSG00000228061	ENSG00000228061	chr11					1.11224	-1.58884	0.313927	1
ENSG00000263563	UBBP4	chr17					2.21722	-1.58656	0.18565	1
ENSG00000199571	ENSG00000199571	chr12					0.633437	-1.58649	0.459178	1
ENSG00000249992	TMEM158	chr3			binding, membrane, integral component of membrane, intrinsic component of membrane, amide binding, peptide binding, membrane part	GO:0005488, GO:0016020, GO:0016021, GO:0031224, GO:0033218, GO:0042277, GO:0044425	0.731084	-1.5846	0.363625	1
ENSG00000286750	ENSG00000286750	chr17					1.35464	-1.58446	0.277125	1
ENSG00000265194	ENSG00000265194	chr9					0.61224	-1.58428	0.413683	1
ENSG00000277020	ENSG00000277020	chr13					0.55144	-1.58361	0.367776	1
ENSG00000180287	PLD5	chr1			catalytic activity, membrane, integral component of membrane, intrinsic component of membrane, membrane part	GO:0003824, GO:0016020, GO:0016021, GO:0031224, GO:0044425	3.05946	-1.5836	0.147114	0.508205
ENSG00000269288	ENSG00000269288	chr19					0.407347	-1.58352	0.510618	1
ENSG00000261575	ENSG00000261575	chr17					0.838878	-1.58264	0.410453	1
ENSG00000267136	ENSG00000267136	chr18					1.1049	-1.5821	0.24411	1
ENSG00000158315	RHBDL2	chr1			catalytic activity, endopeptidase activity, serine-type endopeptidase activity, intracellular, cell, cytoplasm, mitochondrion, mitochondrial envelope, mitochondrial inner membrane, plasma membrane, proteolysis, metabolic process, peptidase activity, serine-type peptidase activity, gene expression, membrane, integral component of membrane, protein processing, hydrolase activity, serine hydrolase a…	GO:0003824, GO:0004175, GO:0004252, GO:0005622, GO:0005623, GO:0005737, GO:0005739, GO:0005740, GO:0005743, GO:0005886, GO:0006508, GO:0008152, GO:0008233, GO:0008236, GO:0010467, GO:0016020, GO:0016021, GO:0016485, GO:0016787, GO:0017171, GO:0019538, GO:0019866, GO:0031090, GO:0031224, GO:0031966, GO:0031967, GO:0031975, GO:0043170, GO:0043226, GO:0043227, GO:0043229, GO:0043231, GO:0044238, GO:…	1.11472	-1.58208	0.307147	1
ENSG00000280594	BTG3-AS1	chr21					1.55238	-1.58122	0.213949	1
ENSG00000272788	ENSG00000272788	chr18					1.15704	-1.58115	0.224272	1
ENSG00000270082	ENSG00000270082	chr16					0.424566	-1.58047	0.381369	1
ENSG00000207930	MIR603	chr10					0.760452	-1.58003	0.323153	1
ENSG00000227214	HCG15	chr6					0.584192	-1.57987	0.394096	1
ENSG00000205923	CEMP1	chr16			intracellular, cell, cytoplasm, intracellular part, cell part	GO:0005622, GO:0005623, GO:0005737, GO:0044424, GO:0044464	0.826093	-1.57889	0.290684	1
ENSG00000272398	CD24	chr6	Hematopoietic cell lineage	hsa04640	MAPK cascade, urogenital system development, response to hypoxia, cell activation, cytokine production, regulation of cytokine production, negative regulation of cytokine production, kidney development, regulation of protein phosphorylation, positive regulation of protein phosphorylation, regulation of cytokine-mediated signaling pathway, response to molecule of bacterial origin, immune system pr…	GO:0000165, GO:0001655, GO:0001666, GO:0001775, GO:0001816, GO:0001817, GO:0001818, GO:0001822, GO:0001932, GO:0001934, GO:0001959, GO:0002237, GO:0002376, GO:0002682, GO:0002684, GO:0002694, GO:0002696, GO:0002764, GO:0002768, GO:0004871, GO:0005488, GO:0005515, GO:0005622, GO:0005623, GO:0005886, GO:0006464, GO:0006468, GO:0006793, GO:0006796, GO:0006810, GO:0006873, GO:0006874, GO:0006875, GO:…	0.689809	-1.57583	0.335729	1
ENSG00000228109	MELTF-AS1	chr3					1.94257	-1.57551	0.143245	1
ENSG00000261335	ENSG00000261335	chr17					1.208	-1.5748	0.27095	1
ENSG00000228252	COL6A4P2	chr3					1.68383	-1.57444	0.168377	1
ENSG00000225792	ENSG00000225792	chr7					0.725732	-1.5736	0.415913	1
ENSG00000279853	ENSG00000279853	chr7					2.44983	-1.57268	0.11294	1
ENSG00000051180	RAD51	chr15	Pathways in cancer, Fanconi anemia pathway, Pancreatic cancer, Homologous recombination	hsa05200, hsa03460, hsa05212, hsa03440	reproduction, regulation of DNA recombination, recombinase activity, nucleotide binding, DNA secondary structure binding, nuclear chromosome, nuclear division, four-way junction DNA binding, telomere maintenance via recombination, telomere maintenance, double-strand break repair via homologous recombination, recombinational repair, DNA recombinase assembly, DNA synthesis involved in DNA repair, s…	GO:0000003, GO:0000018, GO:0000150, GO:0000166, GO:0000217, GO:0000228, GO:0000280, GO:0000400, GO:0000722, GO:0000723, GO:0000724, GO:0000725, GO:0000730, GO:0000731, GO:0000732, GO:0000781, GO:0000784, GO:0000785, GO:0000793, GO:0000794, GO:0000795, GO:0000800, GO:0001882, GO:0001883, GO:0001932, GO:0003676, GO:0003677, GO:0003682, GO:0003690, GO:0003697, GO:0003824, GO:0004518, GO:0004519, GO:…	2.27649	-1.57264	0.14202	1
ENSG00000258856	ENSG00000258856	chr14					0.694425	-1.57209	0.366641	1
ENSG00000244153	WWP1P1	chr3					3.99228	-1.57126	0.068451	0.339969
ENSG00000242553	ENSG00000242553	chr21					0.374358	-1.57063	0.429766	1
ENSG00000260262	ENSG00000260262	chr4					0.449965	-1.57011	0.471724	1
ENSG00000279778	ENSG00000279778	chr1					1.15893	-1.56821	0.53186	1
ENSG00000154319	FAM167A	chr8			binding, protein binding	GO:0005488, GO:0005515	1.69123	-1.56786	0.294493	1
ENSG00000241593	ENSG00000241593	chr3					0.788008	-1.56764	0.328919	1
ENSG00000171502	COL24A1	chr1	Protein digestion and absorption	hsa04974	hematopoietic progenitor cell differentiation, immune system process, immune system development, structural molecule activity, extracellular matrix structural constituent, binding, protein binding, extracellular region, proteinaceous extracellular matrix, collagen trimer, intracellular, cell, cytoplasm, endoplasmic reticulum, endoplasmic reticulum lumen, multicellular organism development, cellul…	GO:0002244, GO:0002376, GO:0002520, GO:0005198, GO:0005201, GO:0005488, GO:0005515, GO:0005576, GO:0005578, GO:0005581, GO:0005622, GO:0005623, GO:0005737, GO:0005783, GO:0005788, GO:0007275, GO:0009987, GO:0012505, GO:0030097, GO:0030154, GO:0031012, GO:0031974, GO:0032501, GO:0032502, GO:0032991, GO:0043226, GO:0043227, GO:0043229, GO:0043231, GO:0043233, GO:0043234, GO:0044421, GO:0044422, GO:…	52.7454	-1.56744	0.001831	0.028787
ENSG00000236529	ENSG00000236529	chr7					0.676143	-1.56742	0.32956	1
ENSG00000249825	THBS4-AS1	chr5					9.41018	-1.56723	0.020199	0.160292
ENSG00000198088	NUP62CL	chrX			structural molecule activity, transporter activity, nucleocytoplasmic transporter activity, binding, protein binding, phospholipid binding, intracellular, cell, nucleus, nuclear envelope, nuclear pore, RNA localization, RNA export from nucleus, protein targeting, protein import into nucleus, transport, intracellular protein transport, nucleocytoplasmic transport, protein localization, lipid bindi…	GO:0005198, GO:0005215, GO:0005487, GO:0005488, GO:0005515, GO:0005543, GO:0005622, GO:0005623, GO:0005634, GO:0005635, GO:0005643, GO:0006403, GO:0006405, GO:0006605, GO:0006606, GO:0006810, GO:0006886, GO:0006913, GO:0008104, GO:0008289, GO:0012505, GO:0015031, GO:0015931, GO:0017038, GO:0017056, GO:0031967, GO:0031975, GO:0032991, GO:0033036, GO:0033365, GO:0034504, GO:0034613, GO:0043226, GO:…	8.59208	-1.56611	0.008593	0.089906
ENSG00000250357	ENSG00000250357	chr4					1.30168	-1.56526	0.191931	1
ENSG00000196166	C8orf86	chr8					0.567691	-1.56524	0.395151	1
ENSG00000159212	CLIC6	chr21			G-protein coupled receptor binding, receptor binding, transporter activity, ion channel activity, voltage-gated ion channel activity, anion channel activity, chloride channel activity, binding, protein binding, extracellular region, intracellular, cell, cytoplasm, plasma membrane, transport, ion transport, anion transport, chloride transport, anion transmembrane transporter activity, ion transmem…	GO:0001664, GO:0005102, GO:0005215, GO:0005216, GO:0005244, GO:0005253, GO:0005254, GO:0005488, GO:0005515, GO:0005576, GO:0005622, GO:0005623, GO:0005737, GO:0005886, GO:0006810, GO:0006811, GO:0006820, GO:0006821, GO:0008509, GO:0015075, GO:0015103, GO:0015108, GO:0015267, GO:0015698, GO:0016020, GO:0016021, GO:0022803, GO:0022832, GO:0022836, GO:0022838, GO:0022857, GO:0022891, GO:0022892, GO:…	85.3216	-1.56454	0.061289	0.319322
ENSG00000259244	ENSG00000259244	chr15					2.70454	-1.56289	0.07612	1
ENSG00000227688	HNRNPA3P2	chr20					0.583965	-1.56198	0.481492	1
ENSG00000236928	ENSG00000236928	chr7					2.21148	-1.56138	0.114729	1
ENSG00000231845	HMGB3P14	chr3					0.31223	-1.56116	0.486921	1
ENSG00000184788	SATL1	chrX			catalytic activity, N-acetyltransferase activity, acetyltransferase activity, N-acyltransferase activity, transferase activity, transferase activity, transferring acyl groups, transferase activity, transferring acyl groups other than amino-acyl groups	GO:0003824, GO:0008080, GO:0016407, GO:0016410, GO:0016740, GO:0016746, GO:0016747	0.409323	-1.56113	0.487117	1
ENSG00000147262	GPR119	chrX	cAMP signaling pathway, Insulin secretion	hsa04024, hsa04911	peptide secretion, signal transducer activity, receptor activity, transmembrane signaling receptor activity, G-protein coupled receptor activity, binding, cell, plasma membrane, transport, cell communication, signal transduction, G-protein coupled receptor signaling pathway, cell-cell signaling, protein localization, protein secretion, hormone transport, cellular process, regulation of hormone le…	GO:0002790, GO:0004871, GO:0004872, GO:0004888, GO:0004930, GO:0005488, GO:0005623, GO:0005886, GO:0006810, GO:0007154, GO:0007165, GO:0007186, GO:0007267, GO:0008104, GO:0009306, GO:0009914, GO:0009987, GO:0010817, GO:0015031, GO:0015833, GO:0016020, GO:0016021, GO:0023052, GO:0023061, GO:0030072, GO:0030073, GO:0031210, GO:0031224, GO:0032940, GO:0032991, GO:0033036, GO:0038023, GO:0042886, GO:…	0.320738	-1.56099	0.48807	1
ENSG00000243445	ENSG00000243445	chr16					0.320738	-1.56099	0.48807	1
ENSG00000204118	NAP1L6P	chrX					0.313964	-1.56074	0.489776	1
ENSG00000273204	ENSG00000273204	chr1					0.313964	-1.56074	0.489776	1
ENSG00000011590	ZBTB32	chr19			negative regulation of transcription from RNA polymerase II promoter, transcription factor activity, protein binding, transcription factor activity, transcription factor binding, nucleic acid binding, DNA binding, transcription cofactor activity, transcription corepressor activity, binding, protein binding, intracellular, cell, nucleus, nucleoplasm, nucleobase-containing compound metabolic proces…	GO:0000122, GO:0000988, GO:0000989, GO:0003676, GO:0003677, GO:0003712, GO:0003714, GO:0005488, GO:0005515, GO:0005622, GO:0005623, GO:0005634, GO:0005654, GO:0006139, GO:0006259, GO:0006281, GO:0006351, GO:0006355, GO:0006357, GO:0006366, GO:0006725, GO:0006807, GO:0006950, GO:0006974, GO:0008152, GO:0008270, GO:0009058, GO:0009059, GO:0009889, GO:0009890, GO:0009892, GO:0009987, GO:0010467, GO:…	0.3062	-1.5605	0.491434	1
ENSG00000250966	H3P14	chr4					0.425508	-1.56048	0.547392	1
ENSG00000250484	PPIAP76	chr4					0.976039	-1.56033	0.29621	1
ENSG00000278611	ZNF426-DT	chr19					2.90652	-1.55976	0.115624	0.450696
ENSG00000196843	ARID5A	chr2			regulatory region DNA binding, regulatory region nucleic acid binding, nucleic acid binding, DNA binding, binding, protein binding, intracellular, cell, nucleus, nucleoplasm, nucleolus, nucleobase-containing compound metabolic process, transcription, DNA-templated, regulation of transcription, DNA-templated, regulation of transcription from RNA polymerase II promoter, transcription from RNA polym…	GO:0000975, GO:0001067, GO:0003676, GO:0003677, GO:0005488, GO:0005515, GO:0005622, GO:0005623, GO:0005634, GO:0005654, GO:0005730, GO:0006139, GO:0006351, GO:0006355, GO:0006357, GO:0006366, GO:0006725, GO:0006807, GO:0008152, GO:0009058, GO:0009059, GO:0009889, GO:0009890, GO:0009892, GO:0009987, GO:0010467, GO:0010468, GO:0010556, GO:0010558, GO:0010605, GO:0010629, GO:0016070, GO:0018130, GO:…	121.761	-1.55945	0	0
ENSG00000253968	ENSG00000253968	chr5					0.91483	-1.55943	0.303853	1
ENSG00000102385	DRP2	chrX			binding, intracellular, cell, plasma membrane, multicellular organism development, nervous system development, central nervous system development, zinc ion binding, cellular process, postsynaptic density, membrane, cellular component organization, cell junction, dendrite, multicellular organismal process, developmental process, somatodendritic compartment, cell projection, neuron projection, neur…	GO:0005488, GO:0005622, GO:0005623, GO:0005886, GO:0007275, GO:0007399, GO:0007417, GO:0008270, GO:0009987, GO:0014069, GO:0016020, GO:0016043, GO:0030054, GO:0030425, GO:0032501, GO:0032502, GO:0036477, GO:0042995, GO:0043005, GO:0043025, GO:0043167, GO:0043169, GO:0043204, GO:0043226, GO:0043228, GO:0043229, GO:0043232, GO:0044297, GO:0044424, GO:0044425, GO:0044456, GO:0044459, GO:0044464, GO:…	1.05364	-1.55852	0.301454	1
ENSG00000228421	ENSG00000228421	chr7					0.438162	-1.55771	0.466905	1
[truncated: 27,142 more rows]

## Sheet: Extended Data Fig 1d
ensid	Ensembl.gene	Ensembl.chr	KEGG.PATHWAY.terms	KEGG.PATHWAY.ids	Gene.Ontology.terms	Gene.Ontology.ids	baseMean	log2FoldChange	pvalue	padj
[truncated: 28,392 more rows]

[truncated: 4 more sheets: Extended Data Fig 1e, Extended Data Fig 1f, Extended Data Fig 1g, Fig S3]
