# Supplementary material for: Transcriptional changes of the extracellular matrix in chronic thromboembolic pulmonary hypertension govern right ventricle remodeling and recovery
Source: Nat Cardiovasc Res. 2025 Jul 4;4(7):857–75. doi: 10.1038/s44161-025-00672-8 (PMC12259468; doi:10.1038/s44161-025-00672-8)
Supplement: Supplementary file 10 — Statistical source data. [file 44161_2025_672_MOESM10_ESM.xlsx]

## Sheet: Extended Data Fig 2
Input gene list	filter threshold: basemean >= 5, -0.585 <= log2fc >= 0.585, fdr <= 0.05								Metascape_100	GO	Description	_LogP_Confirmatory (B-prePEAi_RV versus B-prePEAs_RV)	_LogP_Confirmatory (B-prePEAm_RV versus B-prePEAi_RV)	_LogP_Confirmatory (B-prePEAm_RV versus B-prePEAs_RV)	_LogP_Exploratory cohort (A-prePEAm_RV versus A-prePEAs_RV)			Metascape_Full_Table	_MEMBER_Confirmatory (B-prePEAi_RV vs B-prePEAs_RV)	_MEMBER_Confirmatory (B-prePEAm_RV vs B-prePEAi_RV)	_MEMBER_Confirmatory (B-prePEAm_RV vs B-prePEAs_RV)	_MEMBER_Exploratory cohort (A-prePEAm_RV vs A-prePEAs_RV)	_LogP_Confirmatory (B-prePEAi_RV vs B-prePEAs_RV)	_LogP_Confirmatory (B-prePEAm_RV vs B-prePEAi_RV)	_LogP_Confirmatory (B-prePEAm_RV vs B-prePEAs_RV)	_LogP_Exploratory cohort (A-prePEAm_RV vs A-prePEAs_RV)	GO	_PATTERN_	_RANK_	GiniIndex	Category	CategoryID	Description	PARENT_GO	LogP	Enrichment	Z-score	#TotalGeneInLibrary	#GeneInGO	#GeneInHitList	#GeneInGOAndHitList	%InGO	STDV %InGO	GeneID	Hits	Log(q-value)	EvidenceCutoff	GROUP_ID	FirstInGroupByEnrichment
	Exploratory cohort (A-prePEAm_RV versus A-prePEAs_RV)	Confirmatory (B-prePEAm_RV versus B-prePEAs_RV)		Confirmatory (B-prePEAm_RV versus B-prePEAi_RV)	Confirmatory (B-prePEAi_RV versus B-prePEAs_RV)					hsa03320	PPAR signaling pathway	0.0	0.0	-3.024685370714275	-3.576888872668757				0	1	1	1	0	-11.9302	-32.7155	-31.8895	GO:0030312	M0111	3	0	GO Cellular Components	20	external encapsulating structure		-42.066	5.81727	19.5053	30286	562	843	91	10.7948	1.06878	165|285|307|333|633|655|1012|1191|1277|1278|1281|1289|1295|1297|1307|1310|1311|1404|1462|1464|1490|1739|2255|2331|2335|2662|3371|3898|4016|4017|4053|4185|4320|4878|4982|5054|5176|5212|5270|5803|6383|7042|7043|7057|7058|7060|7076|7373|7448|7837|8292|8728|8840|9068|9370|9507|9509|9719|9865|10085|10234|10631|11095|11096|11173|23768|25878|25903|27286|50509|51129|54674|54829|55214|64094|80144|80760|81…	AEBP1|ANGPT2|ANXA4|APLP1|BGN|BMP7|CDH13|CLU|COL1A1|COL1A2|COL3A1|COL5A1|COL8A1|COL9A1|COL16A1|COL19A1|COMP|HAPLN1|VCAN|CSPG4|CCN2|DLG1|FGF10|FMOD|FN1|GDF10|TNC|LAD1|LOXL1|LOXL2|LTBP2|ADAM11|MMP11|NPPA|TNFRSF11B|SERPINE1|SERPINF1|VIT|SERPINE2|PTPRZ1|SDC2|TGFB2|TGFB3|THBS1|THBS2|THBS4|TIMP1|COL14A1|VTN|PXDN|COLQ|ADAM19|CCN4|ANGPTL1|ADIPOQ|ADAMTS4|ADAMTS2|ADAMTSL2|TRIL|EDIL3|LRRC17|POSTN|ADAMTS8|ADA…	-37.6032	0	1	1
	ENSG00000120937	ENSG00000105664		ENSG00000016402	ENSG00000009950					GO:0120161	regulation of cold-induced thermogenesis	0.0	0.0	-3.8308741738624428	-3.815941083719012				0	1	1	1	0	-10.8064	-32.7532	-31.9394	GO:0031012	M0111	3	0	GO Cellular Components	20	extracellular matrix		-41.2596	5.7636	19.2705	30286	561	843	90	10.6762	1.0636	165|285|307|333|633|655|1012|1191|1277|1278|1281|1289|1295|1297|1307|1310|1311|1404|1462|1464|1490|1739|2255|2331|2335|2662|3371|3898|4016|4017|4053|4185|4320|4878|4982|5054|5176|5212|5270|5803|6383|7042|7043|7057|7058|7060|7076|7373|7448|7837|8292|8728|8840|9068|9370|9507|9509|9719|9865|10085|10234|10631|11095|11096|11173|23768|25878|25903|27286|50509|51129|54674|54829|55214|64094|80144|80760|81…	AEBP1|ANGPT2|ANXA4|APLP1|BGN|BMP7|CDH13|CLU|COL1A1|COL1A2|COL3A1|COL5A1|COL8A1|COL9A1|COL16A1|COL19A1|COMP|HAPLN1|VCAN|CSPG4|CCN2|DLG1|FGF10|FMOD|FN1|GDF10|TNC|LAD1|LOXL1|LOXL2|LTBP2|ADAM11|MMP11|NPPA|TNFRSF11B|SERPINE1|SERPINF1|VIT|SERPINE2|PTPRZ1|SDC2|TGFB2|TGFB3|THBS1|THBS2|THBS4|TIMP1|COL14A1|VTN|PXDN|COLQ|ADAM19|CCN4|ANGPTL1|ADIPOQ|ADAMTS4|ADAMTS2|ADAMTSL2|TRIL|EDIL3|LRRC17|POSTN|ADAMTS8|ADA…	-37.0977	0	1	0
	ENSG00000147041	ENSG00000157168		ENSG00000050438	ENSG00000056998					GO:0051223	regulation of protein transport	0.0	0.0	-2.7617431998253696	-3.7882464295771006				0	1	1	1	0	-8.9257	-28.2308	-30.3287	GO:0062023	M0111	3	0	GO Cellular Components	20	collagen-containing extracellular matrix		-37.0358	6.29552	18.6697	30286	428	843	75	8.8968	0.98055	165|285|307|333|633|655|1012|1191|1277|1278|1281|1289|1295|1297|1307|1310|1311|1404|1462|1464|1490|1739|2255|2331|2335|2662|3371|3898|4016|4017|4053|4185|4878|5054|5176|5212|5270|5803|6383|7042|7043|7057|7058|7060|7076|7373|7448|7837|8292|8728|9068|9370|9507|9509|10085|10631|11095|11096|25878|27286|50509|51129|54829|55214|64094|80144|80760|81578|145864|150356|151887|255631|284297|340267|439921	AEBP1|ANGPT2|ANXA4|APLP1|BGN|BMP7|CDH13|CLU|COL1A1|COL1A2|COL3A1|COL5A1|COL8A1|COL9A1|COL16A1|COL19A1|COMP|HAPLN1|VCAN|CSPG4|CCN2|DLG1|FGF10|FMOD|FN1|GDF10|TNC|LAD1|LOXL1|LOXL2|LTBP2|ADAM11|NPPA|SERPINE1|SERPINF1|VIT|SERPINE2|PTPRZ1|SDC2|TGFB2|TGFB3|THBS1|THBS2|THBS4|TIMP1|COL14A1|VTN|PXDN|COLQ|ADAM19|ANGPTL1|ADIPOQ|ADAMTS4|ADAMTS2|EDIL3|POSTN|ADAMTS8|ADAMTS5|MXRA5|SRPX2|COL5A3|ANGPTL4|ASPN|P3H2|…	-33.05	0	1	0
	ENSG00000181195	ENSG00000175206		ENSG00000065609	ENSG00000091513					GO:0033555	multicellular organismal response to stress	0.0	0.0	-2.73628385650118	-5.42606417338273				0	1	1	1	0	-5.10653	-20.4017	-20.3289	M5884	M0111	3	0	Canonical Pathways	11	NABA CORE MATRISOME		-23.7142	6.2708	14.8573	30286	275	843	48	5.69395	0.79811	165|633|1277|1278|1281|1289|1295|1297|1307|1310|1311|1404|1462|1490|2331|2335|3371|3485|4053|5212|7057|7058|7060|7373|7448|7837|8292|8840|9370|10085|10631|25878|25987|27286|50509|54829|55203|64094|79987|80144|81578|83690|89932|145864|150356|168667|255631|340267	AEBP1|BGN|COL1A1|COL1A2|COL3A1|COL5A1|COL8A1|COL9A1|COL16A1|COL19A1|COMP|HAPLN1|VCAN|CCN2|FMOD|FN1|TNC|IGFBP2|LTBP2|VIT|THBS1|THBS2|THBS4|COL14A1|VTN|PXDN|COLQ|CCN4|ADIPOQ|EDIL3|POSTN|MXRA5|TSKU|SRPX2|COL5A3|ASPN|LGI2|SMOC2|SVEP1|FRAS1|COL21A1|CRISPLD1|PAPLN|HAPLN3|CHADL|BMPER|COL24A1|COL28A1	-19.8534	0	1	0
	ENSG00000164509	ENSG00000147041		ENSG00000074047	ENSG00000099194					R-HSA-375165	NCAM signaling for neurite out-growth	0.0	0.0	-2.43407715656411	-4.114486256586455				0	1	1	1	0	-4.86178	-17.2368	-15.6037	R-HSA-1474244	M0111	3	0	Reactome Gene Sets	6	Extracellular matrix organization		-20.3406	5.50872	13.2798	30286	300	843	46	5.4567	0.782288	87|633|655|726|836|1277|1278|1281|1289|1295|1297|1307|1310|1311|1404|1462|2331|2335|3371|3694|4016|4017|4053|4320|5054|6383|7042|7043|7057|7076|7373|7448|7837|8728|9507|9509|10536|11095|11096|22801|50509|54829|55214|81578|255631|340267	ACTN1|BGN|BMP7|CAPN5|CASP3|COL1A1|COL1A2|COL3A1|COL5A1|COL8A1|COL9A1|COL16A1|COL19A1|COMP|HAPLN1|VCAN|FMOD|FN1|TNC|ITGB6|LOXL1|LOXL2|LTBP2|MMP11|SERPINE1|SDC2|TGFB2|TGFB3|THBS1|TIMP1|COL14A1|VTN|PXDN|ADAM19|ADAMTS4|ADAMTS2|P3H3|ADAMTS8|ADAMTS5|ITGA11|COL5A3|ASPN|P3H2|COL21A1|COL24A1|COL28A1	-16.6558	0	1	0
	ENSG00000078725	ENSG00000109265		ENSG00000075618	ENSG00000123612					GO:0001822	kidney development	0.0	0.0	-3.581277824469581	-5.275314661021779				0	1	1	1	0	-6.56487	-17.7306	-17.099	GO:0005201	M0111	3	0	GO Molecular Functions	21	extracellular matrix structural constituent		-20.2274	7.57485	14.3731	30286	166	843	35	4.15184	0.687066	165|633|1277|1278|1281|1289|1295|1297|1307|1310|1311|1404|1462|2331|2335|3371|4053|7057|7058|7286|7373|7448|7837|8292|9370|10085|10631|25878|27286|50509|54829|81578|150356|255631|340267	AEBP1|BGN|COL1A1|COL1A2|COL3A1|COL5A1|COL8A1|COL9A1|COL16A1|COL19A1|COMP|HAPLN1|VCAN|FMOD|FN1|TNC|LTBP2|THBS1|THBS2|TUFT1|COL14A1|VTN|PXDN|COLQ|ADIPOQ|EDIL3|POSTN|MXRA5|SRPX2|COL5A3|ASPN|COL21A1|CHADL|COL24A1|COL28A1	-16.6097	0	1	0
	ENSG00000159387	ENSG00000120937		ENSG00000083067	ENSG00000135917					GO:0043408	regulation of MAPK cascade	0.0	0.0	-3.8001833639177383	-5.0532584600562505				0	1	1	1	0	-5.11683	-15.1019	-15.2106	GO:0030198	M0111	3	0	GO Biological Processes	19	extracellular matrix organization	19_GO:0009987 cellular process	-18.6134	5.50697	12.6809	30286	274	843	42	4.98221	0.749376	333|1277|1278|1281|1289|1295|1297|1307|1310|1311|1545|2331|4016|4017|4320|4982|5212|6662|7042|7373|7448|7837|8292|9507|9509|9719|10631|11095|11096|11173|23768|25903|50509|60681|64094|89932|151887|170691|196264|255631|339366|340267	APLP1|COL1A1|COL1A2|COL3A1|COL5A1|COL8A1|COL9A1|COL16A1|COL19A1|COMP|CYP1B1|FMOD|LOXL1|LOXL2|MMP11|TNFRSF11B|VIT|SOX9|TGFB2|COL14A1|VTN|PXDN|COLQ|ADAMTS4|ADAMTS2|ADAMTSL2|POSTN|ADAMTS8|ADAMTS5|ADAMTS7|FLRT2|OLFML2B|COL5A3|FKBP10|SMOC2|PAPLN|CCDC80|ADAMTS17|MPZL3|COL24A1|ADAMTSL5|COL28A1	-15.0536	0	1	0
	ENSG00000113231	ENSG00000100095		ENSG00000091513	ENSG00000137727					hsa05146	Amoebiasis	0.0	0.0	-3.240341947223124	-4.753359162431613				0	1	1	1	0	-5.10653	-15.0661	-15.1624	GO:0043062	M0111	3	0	GO Biological Processes	19	extracellular structure organization	19_GO:0009987 cellular process	-18.5528	5.48695	12.6478	30286	275	843	42	4.98221	0.749376	333|1277|1278|1281|1289|1295|1297|1307|1310|1311|1545|2331|4016|4017|4320|4982|5212|6662|7042|7373|7448|7837|8292|9507|9509|9719|10631|11095|11096|11173|23768|25903|50509|60681|64094|89932|151887|170691|196264|255631|339366|340267	APLP1|COL1A1|COL1A2|COL3A1|COL5A1|COL8A1|COL9A1|COL16A1|COL19A1|COMP|CYP1B1|FMOD|LOXL1|LOXL2|MMP11|TNFRSF11B|VIT|SOX9|TGFB2|COL14A1|VTN|PXDN|COLQ|ADAMTS4|ADAMTS2|ADAMTSL2|POSTN|ADAMTS8|ADAMTS5|ADAMTS7|FLRT2|OLFML2B|COL5A3|FKBP10|SMOC2|PAPLN|CCDC80|ADAMTS17|MPZL3|COL24A1|ADAMTSL5|COL28A1	-15.0442	0	1	0
	ENSG00000259395	ENSG00000145681		ENSG00000091972	ENSG00000142949					GO:0019935	cyclic-nucleotide-mediated signaling	0.0	0.0	-2.315129591042114	-6.521582129889394				0	1	1	1	0	-5.09628	-15.0305	-15.1143	GO:0045229	M0111	3	0	GO Biological Processes	19	external encapsulating structure organization	19_GO:0009987 cellular process	-18.4926	5.46707	12.6148	30286	276	843	42	4.98221	0.749376	333|1277|1278|1281|1289|1295|1297|1307|1310|1311|1545|2331|4016|4017|4320|4982|5212|6662|7042|7373|7448|7837|8292|9507|9509|9719|10631|11095|11096|11173|23768|25903|50509|60681|64094|89932|151887|170691|196264|255631|339366|340267	APLP1|COL1A1|COL1A2|COL3A1|COL5A1|COL8A1|COL9A1|COL16A1|COL19A1|COMP|CYP1B1|FMOD|LOXL1|LOXL2|MMP11|TNFRSF11B|VIT|SOX9|TGFB2|COL14A1|VTN|PXDN|COLQ|ADAMTS4|ADAMTS2|ADAMTSL2|POSTN|ADAMTS8|ADAMTS5|ADAMTS7|FLRT2|OLFML2B|COL5A3|FKBP10|SMOC2|PAPLN|CCDC80|ADAMTS17|MPZL3|COL24A1|ADAMTSL5|COL28A1	-15.0297	0	1	0
	ENSG00000253227	ENSG00000183160		ENSG00000091986	ENSG00000166819					GO:0098978	glutamatergic synapse	0.0	0.0	-2.5292413681597363	-6.714725030758329				0	1	1	1	0	-3.2797	-13.5787	-9.22932	GO:0030199	M0111	3	0	GO Biological Processes	19	collagen fibril organization	19_GO:0009987 cellular process	-13.5852	10.7779	12.8283	30286	60	843	18	2.13523	0.497877	1277|1278|1281|1289|1311|1545|2331|4016|4017|4320|7042|7373|7837|9509|11173|50509|60681|340267	COL1A1|COL1A2|COL3A1|COL5A1|COMP|CYP1B1|FMOD|LOXL1|LOXL2|MMP11|TGFB2|COL14A1|PXDN|ADAMTS2|ADAMTS7|COL5A3|FKBP10|COL28A1	-10.3528	0	1	0
	ENSG00000235711	ENSG00000106483		ENSG00000092621	ENSG00000167588					GO:0008285	negative regulation of cell population proliferation	0.0	0.0	-2.9481585218004267	-6.189751356727763				0	1	1	1	0	-4.32153	-12.1701	-11.0112	R-HSA-3000178	M0111	3	0	Reactome Gene Sets	6	ECM proteoglycans		-12.7045	8.98161	11.7885	30286	76	843	19	2.25386	0.51121	633|1277|1278|1281|1289|1297|1311|1404|1462|2331|2335|3371|3694|5054|7042|7043|7448|50509|54829	BGN|COL1A1|COL1A2|COL3A1|COL5A1|COL9A1|COMP|HAPLN1|VCAN|FMOD|FN1|TNC|ITGB6|SERPINE1|TGFB2|TGFB3|VTN|COL5A3|ASPN	-9.60339	0	1	0
	ENSG00000100095	ENSG00000139734		ENSG00000092969	ENSG00000169710					hsa04024	cAMP signaling pathway	0.0	0.0	-2.1089256743401377	-6.729491586334521				0	1	1	1	0	-2.75688	-8.82358	-10.7964	M3008	M0111	3	0	Canonical Pathways	11	NABA ECM GLYCOPROTEINS		-11.8458	5.13235	9.82089	30286	196	843	28	3.32147	0.617187	165|1311|1490|2335|3371|3485|4053|5212|7057|7058|7060|7448|7837|8292|8840|9370|10085|10631|25878|25987|27286|55203|64094|79987|80144|83690|89932|168667	AEBP1|COMP|CCN2|FN1|TNC|IGFBP2|LTBP2|VIT|THBS1|THBS2|THBS4|VTN|PXDN|COLQ|CCN4|ADIPOQ|EDIL3|POSTN|MXRA5|TSKU|SRPX2|LGI2|SMOC2|SVEP1|FRAS1|CRISPLD1|PAPLN|BMPER	-8.84532	0	1	0
	ENSG00000225526	ENSG00000206561		ENSG00000095303	ENSG00000172137					WP474	Endochondral ossification	0.0	0.0	-4.39614840312786	-4.114486256586455				0	0	1	1	0	0	-11.453	-7.23331	GO:0005581	M0011	2	0	GO Cellular Components	20	collagen trimer		-11.6634	7.93724	10.9011	30286	86	843	19	2.25386	0.51121	1277|1278|1281|1289|1295|1297|1307|1310|7373|8292|9370|10584|50509|78989|81578|114905|147372|255631|340267	COL1A1|COL1A2|COL3A1|COL5A1|COL8A1|COL9A1|COL16A1|COL19A1|COL14A1|COLQ|ADIPOQ|COLEC10|COL5A3|COLEC11|COL21A1|C1QTNF7|CCBE1|COL24A1|COL28A1	-8.67763	0	1	0
	ENSG00000125675	ENSG00000181195		ENSG00000100095	ENSG00000176194					GO:0019838	growth factor binding	0.0	0.0	-4.170219000315325	-4.283720858031362				0	0	1	1	0	0	-8.7619	-9.83956	R-HSA-1474290	M0011	2	0	Reactome Gene Sets	6	Collagen formation		-11.2889	7.58447	10.5853	30286	90	843	19	2.25386	0.51121	1277|1278|1281|1289|1295|1297|1307|1310|4016|4017|7373|7837|9509|10536|50509|55214|81578|255631|340267	COL1A1|COL1A2|COL3A1|COL5A1|COL8A1|COL9A1|COL16A1|COL19A1|LOXL1|LOXL2|COL14A1|PXDN|ADAMTS2|P3H3|COL5A3|P3H2|COL21A1|COL24A1|COL28A1	-8.35745	0	1	0
	ENSG00000144406	ENSG00000041982		ENSG00000102265	ENSG00000236333					GO:0032526	response to retinoic acid	0.0	0.0	-5.902027014584488	-4.594956423534224				0	0	1	1	0	0	-9.23934	-9.69847	GO:0030020	M0011	2	0	GO Molecular Functions	21	extracellular matrix structural constituent conferring tensile strength		-10.9474	11.1771	11.5603	30286	45	843	14	1.66074	0.440149	1277|1278|1281|1289|1295|1297|1307|1310|7373|8292|50509|81578|255631|340267	COL1A1|COL1A2|COL3A1|COL5A1|COL8A1|COL9A1|COL16A1|COL19A1|COL14A1|COLQ|COL5A3|COL21A1|COL24A1|COL28A1	-8.05268	0	1	0
	ENSG00000238266	ENSG00000121005		ENSG00000102554	ENSG00000245848					GO:0008283	cell population proliferation	0.0	0.0	-4.943859804420798	-4.524646675842796				0	1	1	1	0	-2.03794	-7.66452	-7.94315	GO:0005788	M0111	3	0	GO Cellular Components	20	endoplasmic reticulum lumen		-10.7907	3.90255	8.73422	30286	313	843	34	4.03321	0.677598	627|844|1191|1277|1278|1281|1289|1295|1297|1307|1310|1356|1462|2335|3371|4241|5179|6383|7018|7057|7076|7373|7448|10098|10272|11096|11098|11173|50509|55214|60681|81578|255631|340267	BDNF|CASQ1|CLU|COL1A1|COL1A2|COL3A1|COL5A1|COL8A1|COL9A1|COL16A1|COL19A1|CP|VCAN|FN1|TNC|MELTF|PENK|SDC2|TF|THBS1|TIMP1|COL14A1|VTN|TSPAN5|FSTL3|ADAMTS5|PRSS23|ADAMTS7|COL5A3|P3H2|FKBP10|COL21A1|COL24A1|COL28A1	-7.92992	0	1	0
	ENSG00000170579	ENSG00000144406		ENSG00000106278						GO:0009611	response to wounding	0.0	0.0	-5.776735200686282	-5.849216025340163				0	0	1	1	0	0	-7.63946	-8.6003	R-HSA-1650814	M0011	2	0	Reactome Gene Sets	6	Collagen biosynthesis and modifying enzymes		-10.4725	8.57945	10.5092	30286	67	843	16	1.89798	0.469971	1277|1278|1281|1289|1295|1297|1307|1310|7373|9509|10536|50509|55214|81578|255631|340267	COL1A1|COL1A2|COL3A1|COL5A1|COL8A1|COL9A1|COL16A1|COL19A1|COL14A1|ADAMTS2|P3H3|COL5A3|P3H2|COL21A1|COL24A1|COL28A1	-7.65304	0	1	0
	ENSG00000109265	ENSG00000164220		ENSG00000106483						WP3668	Hypothesized pathways in pathogenesis of cardiovascular disease	0.0	0.0	-5.359300549797348	-4.830088497971302				0	0	1	1	0	0	-7.92572	-8.61186	M3005	M0011	2	0	Canonical Pathways	11	NABA COLLAGENS		-9.89098	10.6146	10.7992	30286	44	843	13	1.54211	0.424394	1277|1278|1281|1289|1295|1297|1307|1310|7373|50509|81578|255631|340267	COL1A1|COL1A2|COL3A1|COL5A1|COL8A1|COL9A1|COL16A1|COL19A1|COL14A1|COL5A3|COL21A1|COL24A1|COL28A1	-7.13567	0	1	0
	ENSG00000182379	ENSG00000133110		ENSG00000106484						GO:0050840	extracellular matrix binding	0.0	0.0	-4.357030230854914	-5.838628511963906				0	0	1	1	0	0	-7.92572	-8.61186	R-HSA-8948216	M0011	2	0	Reactome Gene Sets	6	Collagen chain trimerization		-9.89098	10.6146	10.7992	30286	44	843	13	1.54211	0.424394	1277|1278|1281|1289|1295|1297|1307|1310|7373|50509|81578|255631|340267	COL1A1|COL1A2|COL3A1|COL5A1|COL8A1|COL9A1|COL16A1|COL19A1|COL14A1|COL5A3|COL21A1|COL24A1|COL28A1	-7.13567	0	1	0
	ENSG00000041982	ENSG00000272899		ENSG00000106624						GO:1901654	response to ketone	0.0	0.0	-4.1727945628657945	-4.536769489518214				0	1	1	1	0	-2.22791	-6.74194	-4.79386	R-HSA-1474228	M0111	3	0	Reactome Gene Sets	6	Degradation of the extracellular matrix		-7.12823	4.61912	7.26253	30286	140	843	18	2.13523	0.497877	726|836|1277|1278|1281|1289|1295|1297|1307|1310|2335|4320|7076|7373|9507|11095|11096|50509	CAPN5|CASP3|COL1A1|COL1A2|COL3A1|COL5A1|COL8A1|COL9A1|COL16A1|COL19A1|FN1|MMP11|TIMP1|COL14A1|ADAMTS4|ADAMTS8|ADAMTS5|COL5A3	-4.74454	0	1	0
	ENSG00000135919	ENSG00000183888		ENSG00000106819						R-HSA-5083635	Defective B3GALTL causes PpS	0.0	0.0	-5.767237254059941	-3.8105990993526007				0	0	1	1	0	0	-5.58972	-7.02454	R-HSA-2022090	M0011	2	0	Reactome Gene Sets	6	Assembly of collagen fibrils and other multimeric structures		-7.02454	8.09098	8.37003	30286	61	675	11	1.62963	0.487332	1277|1278|1281|1295|1297|4016|4017|7373|7837|50509|255631	COL1A1|COL1A2|COL3A1|COL8A1|COL9A1|LOXL1|LOXL2|COL14A1|PXDN|COL5A3|COL24A1	-4.67893	0	1	0
	ENSG00000259345	ENSG00000149256		ENSG00000108370						GO:0031214	biomineral tissue development	0.0	0.0	-4.958062206810337	-3.9136859495527645				0	0	1	1	0	0	-5.01975	-6.29385	hsa04974	M0011	2	0	KEGG Pathway	24	Protein digestion and absorption		-6.76241	5.23201	7.27982	30286	103	843	15	1.77936	0.455323	1277|1278|1281|1289|1295|1297|1307|1310|1803|7373|50509|81578|206358|255631|340267	COL1A1|COL1A2|COL3A1|COL5A1|COL8A1|COL9A1|COL16A1|COL19A1|DPP4|COL14A1|COL5A3|COL21A1|SLC36A1|COL24A1|COL28A1	-4.44569	0	1	0
	ENSG00000139734	ENSG00000122176		ENSG00000108821						GO:0048762	mesenchymal cell differentiation	0.0	0.0	-4.958060647156847	-7.107806976043934				0	0	1	1	0	0	-5.44736	-5.83863	R-HSA-1442490	M0011	2	0	Reactome Gene Sets	6	Collagen degradation		-5.85066	6.17486	7.01235	30286	64	843	11	1.30486	0.390856	1277|1278|1281|1289|1295|1297|1307|1310|4320|7373|50509	COL1A1|COL1A2|COL3A1|COL5A1|COL8A1|COL9A1|COL16A1|COL19A1|MMP11|COL14A1|COL5A3	-3.68911	0	1	0
	ENSG00000115163	ENSG00000154096		ENSG00000111254						R-HSA-1566948	Elastic fibre formation	0.0	0.0	-4.116333490864309	-6.342579583932277				0	0	1	1	0	0	-4.00049	-5.24939	M160	M0011	2	0	Canonical Pathways	11	PID AVB3 INTEGRIN PATHWAY		-5.24939	6.06326	6.58409	30286	74	675	10	1.48148	0.465002	1277|1278|1281|1295|1297|1307|2335|7373|7448|10085	COL1A1|COL1A2|COL3A1|COL8A1|COL9A1|COL16A1|FN1|COL14A1|VTN|EDIL3	-3.22475	0	1	0
	ENSG00000092969	ENSG00000108821		ENSG00000112655						GO:2000147	positive regulation of cell motility	0.0	0.0	-4.329982042789314	-8.853571996486918				0	1	1	1	0	-2.95179	-8.41503	-16.9649	GO:0007167	M0111	3	0	GO Biological Processes	19	enzyme-linked receptor protein signaling pathway	19_GO:0050896 response to stimulus	-20.8617	3.92031	12.3702	30286	614	843	67	7.94781	0.931594	285|627|654|655|658|836|860|1277|1278|1281|1311|1464|1490|1839|2042|2043|2045|2252|2255|2331|2662|2674|2888|3077|3084|3315|3479|3624|3694|3717|3925|4053|4092|4878|4879|5058|5228|5789|5792|5979|6662|7042|7043|7049|7122|8835|9068|9451|9788|10076|10160|10220|10468|10566|23768|26037|29990|51196|55816|79987|84913|130399|133396|151449|168667|285016|401474	ANGPT2|BDNF|BMP6|BMP7|BMPR1B|CASP3|RUNX2|COL1A1|COL1A2|COL3A1|COMP|CSPG4|CCN2|HBEGF|EPHA3|EPHA4|EPHA7|FGF7|FGF10|FMOD|GDF10|GFRA1|GRB14|HFE|NRG1|HSPB1|IGF1|INHBA|ITGB6|JAK2|STMN1|LTBP2|SMAD7|NPPA|NPPB|PAK1|PGF|PTPRD|PTPRF|RET|SOX9|TGFB2|TGFB3|TGFBR3|CLDN5|SOCS2|ANGPTL1|EIF2AK3|MTSS1|PTPRU|FARP1|GDF11|FST|AKAP3|FLRT2|SIPA1L1|PILRB|PLCE1|DOK5|SVEP1|ATOH8|ACVR1C|IL31RA|GDF7|BMPER|ALKAL2|SAMD12	-17.0978	0	2	1
	ENSG00000133110	ENSG00000135919		ENSG00000116983						R-HSA-3000170	Syndecan interactions	0.0	0.0	-5.184726811146678	-8.37538342023725				0	0	0	1	0	0	0	-7.58056	GO:0007169	M0001	1	0	GO Biological Processes	19	transmembrane receptor protein tyrosine kinase signaling pathway	19_GO:0050896 response to stimulus	-8.53975	3.08676	7.27814	30286	419	843	36	4.27046	0.696381	285|627|836|1277|1464|1490|1839|2042|2043|2045|2252|2255|2674|2888|3084|3315|3479|3717|3925|5058|5228|5979|6662|8835|9068|9451|9788|23768|26037|29990|51196|55816|79987|133396|285016|401474	ANGPT2|BDNF|CASP3|COL1A1|CSPG4|CCN2|HBEGF|EPHA3|EPHA4|EPHA7|FGF7|FGF10|GFRA1|GRB14|NRG1|HSPB1|IGF1|JAK2|STMN1|PAK1|PGF|RET|SOX9|SOCS2|ANGPTL1|EIF2AK3|MTSS1|FLRT2|SIPA1L1|PILRB|PLCE1|DOK5|SVEP1|IL31RA|ALKAL2|SAMD12	-5.92813	0	2	0
	ENSG00000164220	ENSG00000280234		ENSG00000117152						GO:0060537	muscle tissue development	0.0	0.0	-3.662302491181285	-7.039760491355113				0	1	1	1	0	-4.11247	-2.51747	-3.71146	R-HSA-9006934	M0111	3	0	Reactome Gene Sets	6	Signaling by Receptor Tyrosine Kinases		-5.91565	2.42201	5.60985	30286	534	843	36	4.27046	0.696381	117|627|1277|1278|1281|1289|1297|1839|1959|2252|2255|2335|3084|3315|3400|3479|3717|3925|5058|5140|5228|5792|5803|7049|7057|7058|7060|9252|10076|10221|23768|50509|51741|222584|255631|285016	ADCYAP1R1|BDNF|COL1A1|COL1A2|COL3A1|COL5A1|COL9A1|HBEGF|EGR2|FGF7|FGF10|FN1|NRG1|HSPB1|ID4|IGF1|JAK2|STMN1|PAK1|PDE3B|PGF|PTPRF|PTPRZ1|TGFBR3|THBS1|THBS2|THBS4|RPS6KA5|PTPRU|TRIB1|FLRT2|COL5A3|WWOX|FAM83B|COL24A1|ALKAL2	-3.74057	0	2	0
	ENSG00000266524	ENSG00000115163		ENSG00000118777						GO:0003013	circulatory system process	0.0	0.0	-7.942138312595187	-9.413187035299032				0	0	1	1	0	0	-11.8596	-10.5749	M5885	M0011	2	0	Canonical Pathways	11	NABA MATRISOME ASSOCIATED		-16.2447	3.20516	10.3545	30286	751	843	67	7.94781	0.931594	285|307|627|654|655|1393|1464|1839|2252|2255|2257|2258|2487|2662|2920|3084|3479|3600|3624|3952|4016|4017|4185|4320|5054|5176|5228|5270|6320|6383|6424|7042|7043|7076|7292|8728|9068|9507|9509|9547|9719|10220|10272|10468|10509|10536|10584|11095|11096|11173|23553|29094|51129|54437|55214|57758|78989|80031|80760|112399|114905|147372|151449|170691|223117|339366|339855	ANGPT2|ANXA4|BDNF|BMP6|BMP7|CRHBP|CSPG4|HBEGF|FGF7|FGF10|FGF12|FGF13|FRZB|GDF10|CXCL2|NRG1|IGF1|IL15|INHBA|LEP|LOXL1|LOXL2|ADAM11|MMP11|SERPINE1|SERPINF1|PGF|SERPINE2|CLEC11A|SDC2|SFRP4|TGFB2|TGFB3|TIMP1|TNFSF4|ADAM19|ANGPTL1|ADAMTS4|ADAMTS2|CXCL14|ADAMTSL2|GDF11|FSTL3|FST|SEMA4B|P3H3|COLEC10|ADAMTS8|ADAMTS5|ADAMTS7|HYAL4|LGALSL|ANGPTL4|SEMA5B|P3H2|SCUBE2|COLEC11|SEMA6D|ITIH5|EGLN3|C1QTNF7|CCBE1|…	-12.8232	0	3	1
	ENSG00000228624	ENSG00000047457		ENSG00000122176						GO:0032355	response to estradiol	0.0	0.0	-7.62495443775069	-5.74044731563901				0	1	1	1	0	-2.45338	-8.49862	-5.35818	GO:0030545	M0111	3	0	GO Molecular Functions	21	signaling receptor regulator activity		-9.01986	2.81275	7.33987	30286	562	843	44	5.21945	0.766052	627|654|655|1803|1839|2045|2151|2252|2255|2257|2258|2662|2920|3084|3479|3600|3624|3952|4878|4879|4982|5179|5228|6320|7042|7043|7060|7076|7292|7837|9370|9547|10220|10468|10509|10584|23768|54437|80031|151449|223117|285016|338328|346389	BDNF|BMP6|BMP7|DPP4|HBEGF|EPHA7|F2RL2|FGF7|FGF10|FGF12|FGF13|GDF10|CXCL2|NRG1|IGF1|IL15|INHBA|LEP|NPPA|NPPB|TNFRSF11B|PENK|PGF|CLEC11A|TGFB2|TGFB3|THBS4|TIMP1|TNFSF4|PXDN|ADIPOQ|CXCL14|GDF11|FST|SEMA4B|COLEC10|FLRT2|SEMA5B|SEMA6D|GDF7|SEMA3D|ALKAL2|GPIHBP1|MACC1	-6.36989	0	3	0
	ENSG00000175206	ENSG00000117152		ENSG00000122641						WP5053	Development of ureteric collection system	0.0	0.0	-5.6389499040001585	-2.6651443762457325				0	1	1	1	0	-2.67414	-8.65949	-5.35238	GO:0048018	M0111	3	0	GO Molecular Functions	21	receptor ligand activity		-8.8552	2.9053	7.32062	30286	507	843	41	4.86358	0.740863	627|654|655|1803|1839|2045|2151|2252|2255|2257|2258|2662|2920|3084|3479|3600|3624|3952|4878|4879|4982|5179|5228|6320|7042|7043|7060|7076|7292|9370|9547|10220|10509|10584|23768|54437|80031|151449|223117|285016|346389	BDNF|BMP6|BMP7|DPP4|HBEGF|EPHA7|F2RL2|FGF7|FGF10|FGF12|FGF13|GDF10|CXCL2|NRG1|IGF1|IL15|INHBA|LEP|NPPA|NPPB|TNFRSF11B|PENK|PGF|CLEC11A|TGFB2|TGFB3|THBS4|TIMP1|TNFSF4|ADIPOQ|CXCL14|GDF11|SEMA4B|COLEC10|FLRT2|SEMA5B|SEMA6D|GDF7|SEMA3D|ALKAL2|MACC1	-6.21186	0	3	0
	ENSG00000126803	ENSG00000229920		ENSG00000124212						M5882	NABA PROTEOGLYCANS	0.0	0.0	-5.915958274026916	-2.9952026447102416				0	1	1	1	0	-2.64867	-8.56272	-5.25426	GO:0030546	M0111	3	0	GO Molecular Functions	21	signaling receptor activator activity		-8.70573	2.87131	7.23321	30286	513	843	41	4.86358	0.740863	627|654|655|1803|1839|2045|2151|2252|2255|2257|2258|2662|2920|3084|3479|3600|3624|3952|4878|4879|4982|5179|5228|6320|7042|7043|7060|7076|7292|9370|9547|10220|10509|10584|23768|54437|80031|151449|223117|285016|346389	BDNF|BMP6|BMP7|DPP4|HBEGF|EPHA7|F2RL2|FGF7|FGF10|FGF12|FGF13|GDF10|CXCL2|NRG1|IGF1|IL15|INHBA|LEP|NPPA|NPPB|TNFRSF11B|PENK|PGF|CLEC11A|TGFB2|TGFB3|THBS4|TIMP1|TNFSF4|ADIPOQ|CXCL14|GDF11|SEMA4B|COLEC10|FLRT2|SEMA5B|SEMA6D|GDF7|SEMA3D|ALKAL2|MACC1	-6.07536	0	3	0
	ENSG00000138378	ENSG00000183196		ENSG00000126368						GO:0030111	regulation of Wnt signaling pathway	0.0	0.0	-4.333927897644218	-2.338442232037775				0	0	1	1	0	0	-7.08843	-4.9618	M5883	M0011	2	0	Canonical Pathways	11	NABA SECRETED FACTORS		-8.52269	3.35174	7.41182	30286	343	843	32	3.79597	0.658179	285|627|654|655|1393|1839|2252|2255|2257|2258|2487|2662|2920|3084|3479|3600|3624|3952|5228|6424|7042|7043|7292|9068|9547|10220|10272|10468|51129|57758|147372|151449	ANGPT2|BDNF|BMP6|BMP7|CRHBP|HBEGF|FGF7|FGF10|FGF12|FGF13|FRZB|GDF10|CXCL2|NRG1|IGF1|IL15|INHBA|LEP|PGF|SFRP4|TGFB2|TGFB3|TNFSF4|ANGPTL1|CXCL14|GDF11|FSTL3|FST|ANGPTL4|SCUBE2|CCBE1|GDF7	-5.92027	0	3	0
	ENSG00000185847	ENSG00000050438		ENSG00000128655						M5885	NABA MATRISOME ASSOCIATED	0.0	0.0	-11.859571510545656	-10.574885252025954				0	1	1	1	0	-3.06169	-7.01936	-5.4222	GO:0008083	M0111	3	0	GO Molecular Functions	21	growth factor activity		-8.27173	4.65713	7.8973	30286	162	843	21	2.4911	0.53679	627|654|655|1839|2252|2255|2257|2258|2662|3084|3479|3624|5228|6320|7042|7043|7060|7076|10220|151449|346389	BDNF|BMP6|BMP7|HBEGF|FGF7|FGF10|FGF12|FGF13|GDF10|NRG1|IGF1|INHBA|PGF|CLEC11A|TGFB2|TGFB3|THBS4|TIMP1|GDF11|GDF7|MACC1	-5.72793	0	3	0
	ENSG00000112280	ENSG00000117724		ENSG00000129682						GO:0016491	oxidoreductase activity	-2.387360475675461	0.0	-3.8267053332940963	-3.6370220177183077				0	1	1	1	0	-2.11602	-3.05405	-3.39113	hsa04060	M0111	3	0	KEGG Pathway	24	Cytokine-cytokine receptor interaction		-4.94089	2.78218	5.22259	30286	297	843	23	2.72835	0.561086	654|655|658|1271|2662|2920|3600|3624|3952|4982|7042|7043|7292|9466|9547|10220|51330|53832|60401|130399|133396|151449|768211	BMP6|BMP7|BMPR1B|CNTFR|GDF10|CXCL2|IL15|INHBA|LEP|TNFRSF11B|TGFB2|TGFB3|TNFSF4|IL27RA|CXCL14|GDF11|TNFRSF12A|IL20RA|EDA2R|ACVR1C|IL31RA|GDF7|RELL1	-2.95368	0	3	0
	ENSG00000050438	ENSG00000122877		ENSG00000135919						GO:0055082	intracellular chemical homeostasis	-2.6736839986778786	0.0	-3.1210843370442443	-4.339329585105997				0	1	1	1	0	-2.45294	-4.50909	-2.12555	GO:0005125	M0111	3	0	GO Molecular Functions	21	cytokine activity		-4.50909	4.61971	5.63576	30286	238	303	11	3.63036	1.07454	654|655|3084|3624|4982|7042|7076|9370|9547|151449|285016	BMP6|BMP7|NRG1|INHBA|TNFRSF11B|TGFB2|TIMP1|ADIPOQ|CXCL14|GDF7|ALKAL2	-2.66635	0	3	0
	ENSG00000263105	ENSG00000164761		ENSG00000136052						GO:0048871	multicellular organismal-level homeostasis	-2.6149581444810663	0.0	-6.039931983842194	-3.9786131876019684				0	1	1	1	0	-4.40926	-15.3848	-8.29477	GO:0005539	M0111	3	0	GO Molecular Functions	21	glycosaminoglycan binding		-15.7905	5.41152	11.5857	30286	239	843	36	4.27046	0.696381	333|633|655|1289|1311|1404|1462|1490|1839|2252|2255|2335|4053|5212|5228|5270|5792|7049|7057|7058|7060|7448|8292|8840|10631|10894|11095|11096|26032|50509|59352|64094|145864|151887|339366|340267	APLP1|BGN|BMP7|COL5A1|COMP|HAPLN1|VCAN|CCN2|HBEGF|FGF7|FGF10|FN1|LTBP2|VIT|PGF|SERPINE2|PTPRF|TGFBR3|THBS1|THBS2|THBS4|VTN|COLQ|CCN4|POSTN|LYVE1|ADAMTS8|ADAMTS5|SUSD5|COL5A3|LGR6|SMOC2|HAPLN3|CCDC80|ADAMTSL5|COL28A1	-12.4068	0	4	1
	ENSG00000233117	ENSG00000117600		ENSG00000137331						GO:0051960	regulation of nervous system development	0.0	-6.406455717696194	-5.233009982471059	-6.534156545391547				0	1	1	1	0	-4.14273	-11.4051	-8.04173	GO:1901681	M0111	3	0	GO Molecular Functions	21	sulfur compound binding		-15.0124	4.97857	11.049	30286	267	843	37	4.38909	0.705549	32|33|333|655|1289|1311|1490|1839|2252|2255|2335|2946|4053|5228|5270|5792|7049|7057|7058|7060|7448|8277|8292|8840|10468|10631|11095|11096|27232|50509|59352|64094|79723|151887|154743|339366|340267	ACACB|ACADL|APLP1|BMP7|COL5A1|COMP|CCN2|HBEGF|FGF7|FGF10|FN1|GSTM2|LTBP2|PGF|SERPINE2|PTPRF|TGFBR3|THBS1|THBS2|THBS4|VTN|TKTL1|COLQ|CCN4|FST|POSTN|ADAMTS8|ADAMTS5|GNMT|COL5A3|LGR6|SMOC2|SUV39H2|CCDC80|BMT2|ADAMTSL5|COL28A1	-11.6634	0	4	0
	ENSG00000154277	ENSG00000243319		ENSG00000137801						GO:0030424	axon	0.0	-4.316601391663858	-4.473793954884019	-6.6429965949030105				0	1	1	1	0	-5.18852	-11.6169	-7.85042	GO:0008201	M0111	3	0	GO Molecular Functions	21	heparin binding		-14.0164	5.98774	11.1647	30286	174	843	29	3.44009	0.627726	333|655|1289|1311|1490|1839|2252|2255|2335|4053|5228|5270|5792|7049|7057|7058|7060|7448|8292|8840|10631|11095|11096|50509|59352|64094|151887|339366|340267	APLP1|BMP7|COL5A1|COMP|CCN2|HBEGF|FGF7|FGF10|FN1|LTBP2|PGF|SERPINE2|PTPRF|TGFBR3|THBS1|THBS2|THBS4|VTN|COLQ|CCN4|POSTN|ADAMTS8|ADAMTS5|COL5A3|LGR6|SMOC2|CCDC80|ADAMTSL5|COL28A1	-10.7296	0	4	0
	ENSG00000217334	ENSG00000273018		ENSG00000139289						GO:0034330	cell junction organization	0.0	-5.8953567877537845	-4.509552691880039	-10.522751249889039				0	1	1	1	0	-3.99722	-8.65833	-11.7301	GO:0005604	M0111	3	0	GO Cellular Components	20	basement membrane		-13.1222	8.2006	11.7041	30286	92	843	21	2.4911	0.53679	333|1289|1295|1739|2335|3371|3898|4016|4017|5176|7058|7060|7076|7448|7837|8292|55214|64094|80144|151887|340267	APLP1|COL5A1|COL8A1|DLG1|FN1|TNC|LAD1|LOXL1|LOXL2|SERPINF1|THBS2|THBS4|TIMP1|VTN|PXDN|COLQ|P3H2|SMOC2|FRAS1|CCDC80|COL28A1	-10.0017	0	4	0
	ENSG00000159166	ENSG00000106819		ENSG00000139734						GO:0001503	ossification	0.0	-3.987262207545396	-9.988776031063539	-7.49434100210748				0	1	1	1	0	-4.3057	-15.1038	-9.01646	GO:0001501	M0111	3	0	GO Biological Processes	19	skeletal system development	19_GO:0032502 developmental process	-15.1038	6.18477	11.7638	30286	501	303	31	10.231	1.74101	633|654|655|861|1009|1277|1278|1281|1310|1311|1404|1462|1490|2487|2736|3479|3952|4982|6424|7042|7076|8626|8840|10234|10468|10865|23508|25902|25987|145864|338773	BGN|BMP6|BMP7|RUNX1|CDH11|COL1A1|COL1A2|COL3A1|COL19A1|COMP|HAPLN1|VCAN|CCN2|FRZB|GLI2|IGF1|LEP|TNFRSF11B|SFRP4|TGFB2|TIMP1|TP63|CCN4|LRRC17|FST|ARID5A|TTC9|MTHFD1L|TSKU|HAPLN3|TMEM119	-11.9178	0	5	1
	ENSG00000163975	ENSG00000235711		ENSG00000140937						GO:0042476	odontogenesis	0.0	-3.5391163324609094	-10.664876734917485	-7.061030557124761				0	0	1	1	0	0	-7.01607	-4.45661	GO:0060348	M0011	2	0	GO Biological Processes	19	bone development	19_GO:0032502 developmental process	-7.01607	6.66359	7.97605	30286	195	303	13	4.29043	1.16414	633|654|1277|1281|1311|3479|3952|6424|8840|10234|23508|25987|338773	BGN|BMP6|COL1A1|COL3A1|COMP|IGF1|LEP|SFRP4|CCN4|LRRC17|TTC9|TSKU|TMEM119	-4.67704	0	5	0
	ENSG00000156265	ENSG00000078098		ENSG00000142949						WP5055	Burn wound healing	0.0	-4.344154093712344	-6.063718470183699	-6.078372788610415				0	0	1	1	0	0	-4.51788	-2.66514	GO:0060350	M0011	2	0	GO Biological Processes	19	endochondral bone morphogenesis	19_GO:0032502 developmental process	-4.51788	9.99538	7.01136	30286	60	303	6	1.9802	0.800368	654|1277|1281|1311|25987|338773	BMP6|COL1A1|COL3A1|COMP|TSKU|TMEM119	-2.672	0	5	0
	ENSG00000272899	ENSG00000186340		ENSG00000144648						GO:0050839	cell adhesion molecule binding	0.0	-5.717277725272925	-9.975168229184044	-8.8316405514228				0	0	1	0	0	0	-2.40148	0	GO:0001958	M0010	1	0	GO Biological Processes	19	endochondral ossification	19_GO:0032502 developmental process	-2.40148	9.37067	4.76257	30286	32	303	3	0.990099	0.568797	654|1277|338773	BMP6|COL1A1|TMEM119	-1.13753	0	5	0
	ENSG00000236719	ENSG00000115828		ENSG00000147041						GO:0001501	skeletal system development	0.0	-4.305702394941651	-15.10382583072473	-9.016458907836887				0	0	1	0	0	0	-2.40148	0	GO:0036075	M0010	1	0	GO Biological Processes	19	replacement ossification	19_GO:0032501 multicellular organismal process	-2.40148	9.37067	4.76257	30286	32	303	3	0.990099	0.568797	654|1277|338773	BMP6|COL1A1|TMEM119	-1.13753	0	5	0
	ENSG00000164604	ENSG00000091879		ENSG00000149256						GO:0005539	glycosaminoglycan binding	0.0	-4.4092624931823	-15.384787319890712	-8.294769604201624				0	1	1	1	0	-2.69213	-8.78786	-9.3948	GO:0035239	M0111	3	0	GO Biological Processes	19	tube morphogenesis	19_GO:0032502 developmental process	-13.7609	3.10801	9.42162	30286	682	843	59	6.99881	0.878704	285|596|655|688|800|836|1012|1281|1295|1311|1464|1490|1545|1739|2043|2045|2191|2255|2335|2736|3371|3952|4017|4092|4162|4883|5054|5058|5140|5228|5396|5754|5979|6662|6663|7042|7049|7057|7070|7837|8626|9231|9451|9788|10018|23462|25902|27286|27443|51129|51330|51339|60681|84913|130497|147372|151449|154810|168667	ANGPT2|BCL2|BMP7|KLF5|CALD1|CASP3|CDH13|COL3A1|COL8A1|COMP|CSPG4|CCN2|CYP1B1|DLG1|EPHA4|EPHA7|FAP|FGF10|FN1|GLI2|TNC|LEP|LOXL2|SMAD7|MCAM|NPR3|SERPINE1|PAK1|PDE3B|PGF|PRRX1|PTK7|RET|SOX9|SOX10|TGFB2|TGFBR3|THBS1|THY1|PXDN|TP63|DLG5|EIF2AK3|MTSS1|BCL2L11|HEY1|MTHFD1L|SRPX2|CECR2|ANGPTL4|TNFRSF12A|DACT1|FKBP10|ATOH8|OSR1|CCBE1|GDF7|AMOTL1|BMPER	-10.5022	0	6	1
	ENSG00000250320	ENSG00000106366		ENSG00000149260						R-HSA-76002	Platelet activation, signaling and aggregation	0.0	-3.1974442212311414	-4.117536951011416	-5.086839945331457				0	1	1	1	0	-2.51087	-8.04037	-9.07202	GO:0001944	M0111	3	0	GO Biological Processes	19	vasculature development	19_GO:0032502 developmental process	-12.068	3.21827	8.85895	30286	547	843	49	5.81257	0.805874	285|688|800|1012|1277|1278|1281|1289|1295|1311|1464|1490|1545|1959|2191|2255|2335|2701|3952|4016|4017|4092|4162|4883|5054|5138|5140|5228|5396|5754|5784|7042|7049|7057|7070|7837|9451|23462|27286|50814|51129|51330|60681|79805|79987|130497|147372|154810|168667	ANGPT2|KLF5|CALD1|CDH13|COL1A1|COL1A2|COL3A1|COL5A1|COL8A1|COMP|CSPG4|CCN2|CYP1B1|EGR2|FAP|FGF10|FN1|GJA4|LEP|LOXL1|LOXL2|SMAD7|MCAM|NPR3|SERPINE1|PDE2A|PDE3B|PGF|PRRX1|PTK7|PTPN14|TGFB2|TGFBR3|THBS1|THY1|PXDN|EIF2AK3|HEY1|SRPX2|NSDHL|ANGPTL4|TNFRSF12A|FKBP10|VASH2|SVEP1|OSR1|CCBE1|AMOTL1|BMPER	-9.02009	0	6	0
	ENSG00000106772	ENSG00000179136		ENSG00000154096						GO:0045596	negative regulation of cell differentiation	0.0	-3.9003225121030685	-6.8970511142066835	-4.965257863006184				0	1	1	1	0	-2.59062	-8.34241	-8.43296	GO:0001568	M0111	3	0	GO Biological Processes	19	blood vessel development	19_GO:0032502 developmental process	-11.5302	3.20407	8.63689	30286	527	843	47	5.57533	0.790249	285|688|800|1012|1277|1278|1281|1289|1295|1311|1464|1490|1545|1959|2191|2255|2335|2701|3952|4016|4017|4092|4162|4883|5054|5138|5140|5228|5396|5754|7042|7049|7057|7070|7837|9451|23462|27286|50814|51129|51330|60681|79805|130497|147372|154810|168667	ANGPT2|KLF5|CALD1|CDH13|COL1A1|COL1A2|COL3A1|COL5A1|COL8A1|COMP|CSPG4|CCN2|CYP1B1|EGR2|FAP|FGF10|FN1|GJA4|LEP|LOXL1|LOXL2|SMAD7|MCAM|NPR3|SERPINE1|PDE2A|PDE3B|PGF|PRRX1|PTK7|TGFB2|TGFBR3|THBS1|THY1|PXDN|EIF2AK3|HEY1|SRPX2|NSDHL|ANGPTL4|TNFRSF12A|FKBP10|VASH2|OSR1|CCBE1|AMOTL1|BMPER	-8.57247	0	6	0
	ENSG00000206561	ENSG00000139289		ENSG00000154864						GO:0007423	sensory organ development	0.0	-2.3832286807908147	-5.127121647384543	-5.939632507173233				0	0	1	1	0	0	-5.70837	-6.25531	GO:0048514	M0011	2	0	GO Biological Processes	19	blood vessel morphogenesis	19_GO:0032502 developmental process	-8.21636	3.00082	7.07904	30286	431	843	36	4.27046	0.696381	285|688|800|1012|1281|1295|1311|1464|1490|1545|2191|2255|2335|3952|4017|4092|4162|4883|5054|5140|5228|5396|7042|7049|7057|7070|7837|9451|23462|27286|51129|51330|60681|147372|154810|168667	ANGPT2|KLF5|CALD1|CDH13|COL3A1|COL8A1|COMP|CSPG4|CCN2|CYP1B1|FAP|FGF10|FN1|LEP|LOXL2|SMAD7|MCAM|NPR3|SERPINE1|PDE3B|PGF|PRRX1|TGFB2|TGFBR3|THBS1|THY1|PXDN|EIF2AK3|HEY1|SRPX2|ANGPTL4|TNFRSF12A|FKBP10|CCBE1|AMOTL1|BMPER	-5.6829	0	6	0
	ENSG00000140279	ENSG00000236719		ENSG00000159216						GO:0001666	response to hypoxia	0.0	-2.93560505038055	-5.615439193397485	-4.786606732581556				0	0	1	1	0	0	-4.38616	-5.58383	GO:0001525	M0011	2	0	GO Biological Processes	19	angiogenesis	19_GO:0032502 developmental process	-6.99149	3.08245	6.51456	30286	338	843	29	3.44009	0.627726	285|688|800|1012|1295|1464|1490|1545|2191|2255|2335|3952|4017|4162|4883|5054|5140|5228|7057|7070|7837|9451|23462|27286|51129|51330|147372|154810|168667	ANGPT2|KLF5|CALD1|CDH13|COL8A1|CSPG4|CCN2|CYP1B1|FAP|FGF10|FN1|LEP|LOXL2|MCAM|NPR3|SERPINE1|PDE3B|PGF|THBS1|THY1|PXDN|EIF2AK3|HEY1|SRPX2|ANGPTL4|TNFRSF12A|CCBE1|AMOTL1|BMPER	-4.63583	0	6	0
	ENSG00000164949	ENSG00000086991		ENSG00000160469						GO:0043583	ear development	0.0	-2.568082277442973	-4.073474938285893	-4.391872670149445				0	1	1	1	0	-5.71728	-9.97517	-8.83164	GO:0050839	M0111	3	0	GO Molecular Functions	21	cell adhesion molecule binding		-13.4525	3.34798	9.47253	30286	558	843	52	6.16845	0.828607	87|800|1009|1012|1281|1289|1307|1311|1490|1739|1903|2191|2194|2335|2674|3084|3371|3479|3694|3898|4185|4345|5789|5792|5794|5803|5818|6624|6712|7057|7060|7070|7448|8840|9379|9414|10085|10631|11095|11096|22801|26011|29091|54443|55714|57142|60437|79987|81624|84665|140885|152330	ACTN1|CALD1|CDH11|CDH13|COL3A1|COL5A1|COL16A1|COMP|CCN2|DLG1|S1PR3|FAP|FASN|FN1|GFRA1|NRG1|TNC|IGF1|ITGB6|LAD1|ADAM11|CD200|PTPRD|PTPRF|PTPRH|PTPRZ1|NECTIN1|FSCN1|SPTBN2|THBS1|THBS4|THY1|VTN|CCN4|NRXN2|TJP2|EDIL3|POSTN|ADAMTS8|ADAMTS5|ITGA11|TENM4|STXBP6|ANLN|TENM3|RTN4|CDH26|SVEP1|DIAPH3|MYPN|SIRPA|CNTN4	-10.2552	0	7	1
	ENSG00000080031	ENSG00000011426		ENSG00000164761						GO:0007162	negative regulation of cell adhesion	0.0	-2.0522197283008934	-4.1183839345615345	-5.122779073047981				0	1	1	1	0	-2.09128	-11.2486	-7.80346	GO:0005178	M0111	3	0	GO Molecular Functions	21	integrin binding		-13.4394	6.17843	11.0076	30286	157	843	27	3.20285	0.606437	87|1281|1289|1307|1311|1490|1903|2191|2335|2674|3084|3371|3479|3694|4185|5803|7057|7060|7070|7448|8840|10085|11095|11096|22801|60437|79987	ACTN1|COL3A1|COL5A1|COL16A1|COMP|CCN2|S1PR3|FAP|FN1|GFRA1|NRG1|TNC|IGF1|ITGB6|ADAM11|PTPRZ1|THBS1|THBS4|THY1|VTN|CCN4|EDIL3|ADAMTS8|ADAMTS5|ITGA11|CDH26|SVEP1	-10.2552	0	7	0
	ENSG00000122176	ENSG00000075618		ENSG00000165617						GO:0061448	connective tissue development	0.0	-2.499185950338856	-6.994990828588117	-5.30304309838694				0	0	0	1	0	0	0	-4.86122	GO:0007160	M0001	1	0	GO Biological Processes	19	cell-matrix adhesion	19_GO:0009987 cellular process	-4.86122	4.22671	5.736	30286	138	675	13	1.92593	0.528987	87|596|1009|1281|1490|2335|3694|7448|10018|10894|22801|50509|79987	ACTN1|BCL2|CDH11|COL3A1|CCN2|FN1|ITGB6|VTN|BCL2L11|LYVE1|ITGA11|COL5A3|SVEP1	-2.93237	0	7	0
	ENSG00000106302	ENSG00000119681		ENSG00000165899						GO:0140352	export from cell	0.0	-2.8118127000084487	-9.935044358035938	-3.692724974494203				0	0	0	1	0	0	0	-4.12287	GO:0031589	M0001	1	0	GO Biological Processes	19	cell-substrate adhesion	19_GO:0009987 cellular process	-4.12287	3.39543	4.93421	30286	185	675	14	2.07407	0.548541	87|596|1009|1281|1490|2335|3694|7448|10018|10894|22801|50509|79987|80725	ACTN1|BCL2|CDH11|COL3A1|CCN2|FN1|ITGB6|VTN|BCL2L11|LYVE1|ITGA11|COL5A3|SVEP1|SRCIN1	-2.36088	0	7	0
	ENSG00000006327	ENSG00000101825		ENSG00000168143						GO:0044057	regulation of system process	0.0	-2.4571560013242206	-6.546299286156868	-10.414958565735446				0	1	1	1	0	-2.45716	-6.5463	-10.415	GO:0044057	M0111	3	0	GO Biological Processes	19	regulation of system process	19_GO:0032501 multicellular organismal process	-13.3598	3.33008	9.42601	30286	561	843	52	6.16845	0.828607	32|153|493|654|783|844|952|1264|1393|1573|1613|1739|1839|1959|2149|2166|2255|2257|2258|2946|3479|3624|3752|3781|3952|4092|4624|4878|4879|5999|6327|6548|6663|7042|7138|8654|8864|8912|9229|9370|9451|10021|10062|10800|11076|26011|30819|55800|79987|94103|221476|390594	ACACB|ADRB1|ATP2B4|BMP6|CACNB2|CASQ1|CD38|CNN1|CRHBP|CYP2J2|DAPK3|DLG1|HBEGF|EGR2|F2R|FAAH|FGF10|FGF12|FGF13|GSTM2|IGF1|INHBA|KCND3|KCNN2|LEP|SMAD7|MYH6|NPPA|NPPB|RGS4|SCN2B|SLC9A1|SOX10|TGFB2|TNNT1|PDE5A|PER2|CACNA1H|DLGAP1|ADIPOQ|EIF2AK3|HCN4|NR1H3|CYSLTR1|TPPP|TENM4|KCNIP2|SCN3B|SVEP1|ORMDL3|PI16|KBTBD13	-10.1979	0	8	1
	ENSG00000227051	ENSG00000163975		ENSG00000172137						GO:0007167	enzyme-linked receptor protein signaling pathway	0.0	-2.95178979183512	-8.415025395232181	-16.964903245357043				0	0	0	1	0	0	0	-9.75122	GO:0003012	M0001	1	0	GO Biological Processes	19	muscle system process	19_GO:0032501 multicellular organismal process	-9.75122	4.22999	8.44575	30286	297	675	28	4.14815	0.767495	58|493|783|800|952|1739|2257|2628|2946|3479|3752|3781|4624|4878|5606|6263|6323|6327|6548|7138|7170|8654|8912|9499|10021|30819|55800|390594	ACTA1|ATP2B4|CACNB2|CALD1|CD38|DLG1|FGF12|GATM|GSTM2|IGF1|KCND3|KCNN2|MYH6|NPPA|MAP2K3|RYR3|SCN1A|SCN2B|SLC9A1|TNNT1|TPM3|PDE5A|CACNA1H|MYOT|HCN4|KCNIP2|SCN3B|KBTBD13	-6.99591	0	8	0
	ENSG00000264490	ENSG00000129038		ENSG00000172201						hsa04820	Cytoskeleton in muscle cells	0.0	-3.470671718429937	-6.213174131411455	-12.473437142356863				0	1	1	1	0	-2.32888	-3.52831	-8.33441	GO:1903522	M0111	3	0	GO Biological Processes	19	regulation of blood circulation	19_GO:0032501 multicellular organismal process	-9.65234	4.03824	8.29289	30286	258	843	29	3.44009	0.627726	153|493|783|952|1573|1739|1839|2149|2166|2258|2946|3752|3781|3952|4092|4624|4878|5999|6327|6548|7042|8654|8864|8912|10021|10800|30819|55800|79987	ADRB1|ATP2B4|CACNB2|CD38|CYP2J2|DLG1|HBEGF|F2R|FAAH|FGF13|GSTM2|KCND3|KCNN2|LEP|SMAD7|MYH6|NPPA|RGS4|SCN2B|SLC9A1|TGFB2|PDE5A|PER2|CACNA1H|HCN4|CYSLTR1|KCNIP2|SCN3B|SVEP1	-6.92186	0	8	0
	ENSG00000198838	ENSG00000164604		ENSG00000173198						GO:0007178	transmembrane receptor protein serine/threonine kinase signaling pathway	0.0	-2.8315177206538147	-7.229417183616138	-7.340863227694766				0	0	0	1	0	0	0	-8.10907	R-HSA-397014	M0001	1	0	Reactome Gene Sets	6	Muscle contraction		-8.10907	4.59625	7.80045	30286	205	675	21	3.11111	0.668256	58|493|783|800|844|2257|3752|3761|4624|4878|5058|6263|6323|6327|7138|7170|8654|8912|9424|30819|55800	ACTA1|ATP2B4|CACNB2|CALD1|CASQ1|FGF12|KCND3|KCNJ4|MYH6|NPPA|PAK1|RYR3|SCN1A|SCN2B|TNNT1|TPM3|PDE5A|CACNA1H|KCNK6|KCNIP2|SCN3B	-5.57561	0	8	0
	ENSG00000175820	ENSG00000131389		ENSG00000173715						GO:0009725	response to hormone	0.0	-2.9938748016753896	-7.508577141900753	-6.274464610315759				0	0	0	1	0	0	0	-7.64381	GO:0006936	M0001	1	0	GO Biological Processes	19	muscle contraction	19_GO:0032501 multicellular organismal process	-7.64381	4.14748	7.36008	30286	238	675	22	3.25926	0.683459	58|493|783|800|952|1739|2257|3752|3781|4624|5606|6263|6323|6327|6548|7138|7170|8912|9499|10021|30819|55800	ACTA1|ATP2B4|CACNB2|CALD1|CD38|DLG1|FGF12|KCND3|KCNN2|MYH6|MAP2K3|RYR3|SCN1A|SCN2B|SLC9A1|TNNT1|TPM3|CACNA1H|MYOT|HCN4|KCNIP2|SCN3B	-5.18093	0	8	0
	ENSG00000122641	ENSG00000082497		ENSG00000173898						GO:0035239	tube morphogenesis	0.0	-2.6921306492193033	-8.787857081857366	-9.394802456011002				0	0	0	1	0	0	0	-7.43181	GO:0008016	M0001	1	0	GO Biological Processes	19	regulation of heart contraction	19_GO:0032501 multicellular organismal process	-7.43181	4.39884	7.35413	30286	204	675	20	2.96296	0.652649	153|493|783|1573|1739|1839|2946|3752|3781|4092|4624|4878|6327|6548|7042|8654|8912|10021|30819|55800	ADRB1|ATP2B4|CACNB2|CYP2J2|DLG1|HBEGF|GSTM2|KCND3|KCNN2|SMAD7|MYH6|NPPA|SCN2B|SLC9A1|TGFB2|PDE5A|CACNA1H|HCN4|KCNIP2|SCN3B	-5.01032	0	8	0
	ENSG00000106483	ENSG00000197859		ENSG00000179136						GO:0071559	response to transforming growth factor beta	0.0	-2.004377514558661	-5.069111463990351	-7.303005361706234				0	0	0	1	0	0	0	-5.45624	GO:0042383	M0001	1	0	GO Cellular Components	20	sarcolemma		-5.45624	4.45499	6.20852	30286	141	675	14	2.07407	0.548541	361|493|633|783|844|1739|2318|3752|6263|6323|6327|6548|7043|9499	AQP4|ATP2B4|BGN|CACNB2|CASQ1|DLG1|FLNC|KCND3|RYR3|SCN1A|SCN2B|SLC9A1|TGFB3|MYOT	-3.37415	0	8	0
	ENSG00000188738	ENSG00000154277		ENSG00000179241						GO:0032989	cellular anatomical entity morphogenesis	0.0	-2.9888059821073965	-3.839958662731137	-10.507241394167128				0	0	0	1	0	0	0	-5.41715	GO:0086001	M0001	1	0	GO Biological Processes	19	cardiac muscle cell action potential	19_GO:0065007 biological regulation	-5.41715	7.21095	7.0238	30286	56	675	9	1.33333	0.441472	783|2257|3752|3781|6323|6327|10021|30819|55800	CACNB2|FGF12|KCND3|KCNN2|SCN1A|SCN2B|HCN4|KCNIP2|SCN3B	-3.35222	0	8	0
	ENSG00000121005	ENSG00000080031		ENSG00000179270						GO:0034762	regulation of transmembrane transport	0.0	-2.0403732849749887	-3.338572054667632	-5.197556429602763				0	0	0	1	0	0	0	-5.07125	R-HSA-5576891	M0001	1	0	Reactome Gene Sets	6	Cardiac conduction		-5.07125	4.41883	5.94335	30286	132	675	13	1.92593	0.528987	493|783|844|2257|3752|3761|4878|6263|6323|6327|9424|30819|55800	ATP2B4|CACNB2|CASQ1|FGF12|KCND3|KCNJ4|NPPA|RYR3|SCN1A|SCN2B|KCNK6|KCNIP2|SCN3B	-3.09551	0	8	0
	ENSG00000235295	ENSG00000261340		ENSG00000180999						GO:0045177	apical part of cell	0.0	-2.117830669551031	-3.5283685646177627	-5.092755184885299				0	0	0	1	0	0	0	-4.79772	GO:0060048	M0001	1	0	GO Biological Processes	19	cardiac muscle contraction	19_GO:0032501 multicellular organismal process	-4.79772	5.4058	6.06845	30286	83	675	10	1.48148	0.465002	783|2257|3752|3781|4624|5606|6323|6327|6548|55800	CACNB2|FGF12|KCND3|KCNN2|MYH6|MAP2K3|SCN1A|SCN2B|SLC9A1|SCN3B	-2.88486	0	8	0
	ENSG00000175175	ENSG00000233098		ENSG00000185070						GO:0010810	regulation of cell-substrate adhesion	0.0	-2.568082277442973	-3.3839335690139434	-4.969301869861028				0	0	0	1	0	0	0	-4.7967	GO:0086003	M0001	1	0	GO Biological Processes	19	cardiac muscle cell contraction	19_GO:0032501 multicellular organismal process	-4.7967	7.03814	6.51587	30286	51	675	8	1.18519	0.416536	783|2257|3752|3781|6323|6327|6548|55800	CACNB2|FGF12|KCND3|KCNN2|SCN1A|SCN2B|SLC9A1|SCN3B	-2.88486	0	8	0
	ENSG00000242715	ENSG00000182107		ENSG00000185559						GO:0010975	regulation of neuron projection development	0.0	-2.1484727889613398	-2.603226369241372	-5.228552331318951				0	0	0	1	0	0	0	-4.79452	GO:0006941	M0001	1	0	GO Biological Processes	19	striated muscle contraction	19_GO:0032501 multicellular organismal process	-4.79452	4.48681	5.7783	30286	120	675	12	1.77778	0.508618	783|2257|3752|3781|4624|5606|6263|6323|6327|6548|7138|55800	CACNB2|FGF12|KCND3|KCNN2|MYH6|MAP2K3|RYR3|SCN1A|SCN2B|SLC9A1|TNNT1|SCN3B	-2.88486	0	8	0
	ENSG00000130176	ENSG00000122641		ENSG00000186340						GO:0007610	behavior	0.0	-2.251154272126446	-3.250332251277197	-3.431073074241084				0	0	0	1	0	0	0	-4.7942	GO:0030048	M0001	1	0	GO Biological Processes	19	actin filament-based movement	19_GO:0009987 cellular process	-4.7942	4.88663	5.90714	30286	101	675	11	1.62963	0.487332	783|2257|3752|3781|4624|4645|6323|6327|6548|55800|55930	CACNB2|FGF12|KCND3|KCNN2|MYH6|MYO5B|SCN1A|SCN2B|SLC9A1|SCN3B|MYO5C	-2.88486	0	8	0
	ENSG00000078098	ENSG00000104415		ENSG00000198216						GO:0042063	gliogenesis	0.0	-3.131722367629384	-3.9880262224016025	-4.346446598266284				0	0	0	1	0	0	0	-4.31465	GO:0070252	M0001	1	0	GO Biological Processes	19	actin-mediated cell contraction	19_GO:0009987 cellular process	-4.31465	5.31333	5.68439	30286	76	675	9	1.33333	0.441472	783|2257|3752|3781|4624|6323|6327|6548|55800	CACNB2|FGF12|KCND3|KCNN2|MYH6|SCN1A|SCN2B|SLC9A1|SCN3B	-2.51547	0	8	0
	ENSG00000189292	ENSG00000173898		ENSG00000204928						GO:0048545	response to steroid hormone	0.0	-3.0546548241273803	-3.8370535201654024	-5.740648640010188				0	0	0	1	0	0	0	-4.30008	GO:0003015	M0001	1	0	GO Biological Processes	19	heart process	19_GO:0032501 multicellular organismal process	-4.30008	4.32938	5.37716	30286	114	675	11	1.62963	0.487332	783|2257|3752|3781|4624|5606|6323|6327|6548|50507|55800	CACNB2|FGF12|KCND3|KCNN2|MYH6|MAP2K3|SCN1A|SCN2B|SLC9A1|NOX4|SCN3B	-2.50291	0	8	0
	ENSG00000075618	ENSG00000092969		ENSG00000205038						GO:0006812	monoatomic cation transport	0.0	-3.0116491111386137	-3.8812740405803416	-5.155681334659237				0	0	0	1	0	0	0	-4.23987	GO:0086002	M0001	1	0	GO Biological Processes	19	cardiac muscle cell action potential involved in contraction	19_GO:0032501 multicellular organismal process	-4.23987	6.97949	6.06054	30286	45	675	7	1.03704	0.389925	783|2257|3752|3781|6323|6327|55800	CACNB2|FGF12|KCND3|KCNN2|SCN1A|SCN2B|SCN3B	-2.4546	0	8	0
	ENSG00000107518	ENSG00000229246		ENSG00000206561						GO:0040013	negative regulation of locomotion	0.0	-2.2652620549190963	-2.8365891371401	-3.5071497099284628				0	0	0	1	0	0	0	-4.09238	GO:0060047	M0001	1	0	GO Biological Processes	19	heart contraction	19_GO:0032501 multicellular organismal process	-4.09238	4.48681	5.27309	30286	100	675	10	1.48148	0.465002	783|2257|3752|3781|4624|5606|6323|6327|6548|55800	CACNB2|FGF12|KCND3|KCNN2|MYH6|MAP2K3|SCN1A|SCN2B|SLC9A1|SCN3B	-2.34564	0	8	0
	ENSG00000225706	ENSG00000173715		ENSG00000214814						GO:0043065	positive regulation of apoptotic process	0.0	-3.2212729155060797	-2.834285713857605	-3.1334837327521936				0	0	0	1	0	0	0	-3.9823	GO:0086010	M0001	1	0	GO Biological Processes	19	membrane depolarization during action potential	19_GO:0065007 biological regulation	-3.9823	10.1973	6.5155	30286	22	675	5	0.740741	0.33004	783|6323|6327|10021|55800	CACNB2|SCN1A|SCN2B|HCN4|SCN3B	-2.25684	0	8	0
	ENSG00000236908	ENSG00000038427		ENSG00000233058						GO:0048565	digestive tract development	0.0	-3.408050376065704	-5.139359224162431	-2.0348236105434143				0	0	0	1	0	0	0	-3.88327	GO:0030315	M0001	1	0	GO Cellular Components	20	T-tubule		-3.88327	6.15837	5.5665	30286	51	675	7	1.03704	0.389925	493|783|844|6323|6327|6548|7043	ATP2B4|CACNB2|CASQ1|SCN1A|SCN2B|SLC9A1|TGFB3	-2.19051	0	8	0
	ENSG00000146215	ENSG00000143167		ENSG00000233098						GO:0045765	regulation of angiogenesis	0.0	-3.485976731116741	-4.827657929709402	-2.970460354009524				0	0	0	1	0	0	0	-3.29937	GO:0001508	M0001	1	0	GO Biological Processes	19	action potential	19_GO:0065007 biological regulation	-3.84875	3.83681	4.87982	30286	103	843	11	1.30486	0.390856	783|2257|3737|3752|3781|6323|6327|9630|10021|30819|55800	CACNB2|FGF12|KCNA2|KCND3|KCNN2|SCN1A|SCN2B|GNA14|HCN4|KCNIP2|SCN3B	-2.07072	0	8	0
	ENSG00000251244	ENSG00000189292		ENSG00000234840						GO:0045598	regulation of fat cell differentiation	0.0	-2.1776909310866195	-4.759514212222218	-2.252833198376232				0	0	0	1	0	0	0	-3.05419	R-HSA-5576892	M0001	1	0	Reactome Gene Sets	6	Phase 0 - rapid depolarisation		-3.50092	6.33996	5.27154	30286	34	843	6	0.711744	0.289532	783|2257|2258|6323|6327|55800	CACNB2|FGF12|FGF13|SCN1A|SCN2B|SCN3B	-1.7924	0	8	0
	ENSG00000160469	ENSG00000106624		ENSG00000235711						GO:0010755	regulation of plasminogen activation	0.0	-4.868044867716753	-4.570144444699314	-2.1544806253730293				0	0	0	1	0	0	0	-3.33549	GO:0086012	M0001	1	0	GO Biological Processes	19	membrane depolarization during cardiac muscle cell action potential	19_GO:0065007 biological regulation	-3.33549	10.5572	5.95108	30286	17	675	4	0.592593	0.295417	783|6327|10021|55800	CACNB2|SCN2B|HCN4|SCN3B	-1.78906	0	8	0
	ENSG00000164761	ENSG00000171617		ENSG00000242808						GO:0090257	regulation of muscle system process	0.0	0.0	0.0	-4.950908667967403				0	0	0	1	0	0	0	-2.60643	GO:0086009	M0001	1	0	GO Biological Processes	19	membrane repolarization	19_GO:0065007 biological regulation	-3.17535	6.90893	5.10032	30286	26	843	5	0.59312	0.264463	3752|3781|6327|30819|123041	KCND3|KCNN2|SCN2B|KCNIP2|SLC24A4	-1.53399	0	8	0
	ENSG00000150667	ENSG00000168542		ENSG00000248599						GO:0005925	focal adhesion	0.0	0.0	0.0	-5.450999131069801				0	0	0	1	0	0	0	-3.10191	GO:0061337	M0001	1	0	GO Biological Processes	19	cardiac conduction	19_GO:0032501 multicellular organismal process	-3.10191	4.61878	4.51048	30286	68	675	7	1.03704	0.389925	783|3752|3781|6327|6548|10021|55800	CACNB2|KCND3|KCNN2|SCN2B|SLC9A1|HCN4|SCN3B	-1.62925	0	8	0
	ENSG00000146670	ENSG00000156265		ENSG00000253775						GO:0042578	phosphoric ester hydrolase activity	0.0	0.0	0.0	-5.581999400281016				0	0	0	1	0	0	0	-3.04983	GO:0086013	M0001	1	0	GO Biological Processes	19	membrane repolarization during cardiac muscle cell action potential	19_GO:0065007 biological regulation	-3.04983	8.97363	5.38558	30286	20	675	4	0.592593	0.295417	3752|3781|6327|30819	KCND3|KCNN2|SCN2B|KCNIP2	-1.59513	0	8	0
	ENSG00000225096	ENSG00000233058		ENSG00000253819						GO:0098739	import across plasma membrane	0.0	0.0	0.0	-4.728981721090474				0	0	0	1	0	0	0	-3.04983	GO:0099622	M0001	1	0	GO Biological Processes	19	cardiac muscle cell membrane repolarization	19_GO:0065007 biological regulation	-3.04983	8.97363	5.38558	30286	20	675	4	0.592593	0.295417	3752|3781|6327|30819	KCND3|KCNN2|SCN2B|KCNIP2	-1.59513	0	8	0
	ENSG00000137331	ENSG00000110076		ENSG00000254002						WP382	MAPK signaling pathway	0.0	0.0	0.0	-5.455009533751608				0	0	0	1	0	0	0	-2.96573	GO:0086011	M0001	1	0	GO Biological Processes	19	membrane repolarization during action potential	19_GO:0065007 biological regulation	-2.96573	8.54631	5.22292	30286	21	675	4	0.592593	0.295417	3752|3781|6327|30819	KCND3|KCNN2|SCN2B|KCNIP2	-1.53668	0	8	0
	ENSG00000144893	ENSG00000138061		ENSG00000255733						WP51	Regulation of actin cytoskeleton	0.0	0.0	0.0	-5.141730467962076				0	0	0	1	0	0	0	-2.88625	GO:0005248	M0001	1	0	GO Molecular Functions	21	voltage-gated sodium channel activity		-2.88625	8.15785	5.07072	30286	22	675	4	0.592593	0.295417	6323|6327|10021|55800	SCN1A|SCN2B|HCN4|SCN3B	-1.47913	0	8	0
	ENSG00000149256	ENSG00000160469		ENSG00000257017						R-HSA-6794362	Protein-protein interactions at synapses	0.0	0.0	0.0	-4.660592399490803				0	0	0	1	0	0	0	-2.72807	GO:0086091	M0001	1	0	GO Biological Processes	19	regulation of heart rate by cardiac conduction	19_GO:0032501 multicellular organismal process	-2.72807	5.60852	4.40348	30286	40	675	5	0.740741	0.33004	783|3752|6327|10021|55800	CACNB2|KCND3|SCN2B|HCN4|SCN3B	-1.36453	0	8	0
	ENSG00000227082	ENSG00000137331		ENSG00000260186						R-HSA-112316	Neuronal System	0.0	0.0	0.0	-6.693057020734243				0	0	0	1	0	0	0	-2.63696	GO:0002027	M0001	1	0	GO Biological Processes	19	regulation of heart rate	19_GO:0032501 multicellular organismal process	-2.63696	3.4514	3.7809	30286	104	675	8	1.18519	0.416536	153|783|3752|4624|4878|6327|10021|55800	ADRB1|CACNB2|KCND3|MYH6|NPPA|SCN2B|HCN4|SCN3B	-1.29826	0	8	0
	ENSG00000119681	ENSG00000145506		ENSG00000261617						GO:0050807	regulation of synapse organization	0.0	0.0	0.0	-6.194064467513807				0	0	0	1	0	0	0	-2.54443	GO:0086019	M0001	1	0	GO Biological Processes	19	cell-cell signaling involved in cardiac conduction	19_GO:0032501 multicellular organismal process	-2.54443	6.64713	4.43222	30286	27	675	4	0.592593	0.295417	783|3781|10021|55800	CACNB2|KCNN2|HCN4|SCN3B	-1.23231	0	8	0
	ENSG00000115828	ENSG00000282057		ENSG00000269964						GO:0030018	Z disc	0.0	0.0	0.0	-10.866738341538733				0	0	0	1	0	0	0	-2.47633	GO:0001518	M0001	1	0	GO Cellular Components	20	voltage-gated sodium channel complex		-2.47633	9.6146	4.86763	30286	14	675	3	0.444444	0.256029	6323|6327|55800	SCN1A|SCN2B|SCN3B	-1.1843	0	8	0
	ENSG00000267279	ENSG00000145708		ENSG00000270442						GO:0030029	actin filament-based process	0.0	0.0	0.0	-10.302983767341237				0	0	0	1	0	0	0	-2.47633	GO:0086014	M0001	1	0	GO Biological Processes	19	atrial cardiac muscle cell action potential	19_GO:0032501 multicellular organismal process	-2.47633	9.6146	4.86763	30286	14	675	3	0.444444	0.256029	783|3781|55800	CACNB2|KCNN2|SCN3B	-1.1843	0	8	0
	ENSG00000140557	ENSG00000277363		ENSG00000275672						GO:0006826	iron ion transport	0.0	0.0	0.0	-2.9038194973689353				0	0	0	1	0	0	0	-2.47633	GO:0086026	M0001	1	0	GO Biological Processes	19	atrial cardiac muscle cell to AV node cell signaling	19_GO:0032501 multicellular organismal process	-2.47633	9.6146	4.86763	30286	14	675	3	0.444444	0.256029	783|3781|55800	CACNB2|KCNN2|SCN3B	-1.1843	0	8	0
	ENSG00000281128	ENSG00000123572		ENSG00000282917						GO:1902532	negative regulation of intracellular signal transduction	0.0	-2.347443139021285	0.0	-7.65035716558817				0	0	0	1	0	0	0	-2.38662	GO:0086008	M0001	1	0	GO Molecular Functions	21	voltage-gated potassium channel activity involved in cardiac muscle cell action potential repolarization		-2.38662	8.97363	4.66367	30286	15	675	3	0.444444	0.256029	3752|6327|30819	KCND3|SCN2B|KCNIP2	-1.1311	0	8	0
	ENSG00000260947	ENSG00000164106		ENSG00000286118						GO:0005911	cell-cell junction	0.0	-3.4000683416028346	0.0	-5.221956837033181				0	0	0	1	0	0	0	-2.38662	GO:0086066	M0001	1	0	GO Biological Processes	19	atrial cardiac muscle cell to AV node cell communication	19_GO:0032501 multicellular organismal process	-2.38662	8.97363	4.66367	30286	15	675	3	0.444444	0.256029	783|3781|55800	CACNB2|KCNN2|SCN3B	-1.1311	0	8	0
	ENSG00000101825	ENSG00000173198								GO:0070613	regulation of protein processing	0.0	-4.56340147360458	-5.35659286058222	0.0				0	0	0	1	0	0	0	-2.12327	GO:0051899	M0001	1	0	GO Biological Processes	19	membrane depolarization	19_GO:0065007 biological regulation	-2.12327	4.07892	3.45059	30286	55	675	5	0.740741	0.33004	783|6323|6327|10021|55800	CACNB2|SCN1A|SCN2B|HCN4|SCN3B	-0.946172	0	8	0
	ENSG00000178776	ENSG00000225096								GO:0040007	growth	0.0	-3.91296971250414	-5.804374460203524	0.0				0	1	1	1	0	-3.47067	-6.21317	-12.4734	hsa04820	M0111	3	0	KEGG Pathway	24	Cytoskeleton in muscle cells		-13.1718	5.02029	10.3333	30286	229	843	32	3.79597	0.658179	58|633|1277|1278|1281|1289|1297|1311|1462|2273|2274|2318|2335|3694|4624|6383|6712|7057|7058|7060|7138|7170|9260|9499|22801|27295|50509|81624|84665|91977|165904|255631	ACTA1|BGN|COL1A1|COL1A2|COL3A1|COL5A1|COL9A1|COMP|VCAN|FHL1|FHL2|FLNC|FN1|ITGB6|MYH6|SDC2|SPTBN2|THBS1|THBS2|THBS4|TNNT1|TPM3|PDLIM7|MYOT|ITGA11|PDLIM3|COL5A3|DIAPH3|MYPN|MYOZ3|XIRP1|COL24A1	-10.0311	0	9	1
	ENSG00000011426	ENSG00000153904								WP2840	Hair follicle development cytodifferentiation part 3 of 3	0.0	-2.8106264274504658	-5.569246263340422	0.0				0	0	1	1	0	0	-5.64604	-6.39097	R-HSA-216083	M0011	2	0	Reactome Gene Sets	6	Integrin cell surface interactions		-7.91677	6.33996	8.34206	30286	85	843	15	1.77936	0.455323	1277|1278|1281|1289|1295|1297|1307|1311|2335|3371|3694|7057|7448|22801|50509	COL1A1|COL1A2|COL3A1|COL5A1|COL8A1|COL9A1|COL16A1|COMP|FN1|TNC|ITGB6|THBS1|VTN|ITGA11|COL5A3	-5.41293	0	9	0
	ENSG00000187672	ENSG00000227082								GO:0014013	regulation of gliogenesis	0.0	-6.30223394055875	-3.8589414117554424	0.0				0	0	1	1	0	0	-3.2561	-5.80064	WP2911	M0011	2	0	WikiPathways	27	miRNA targets in ECM and membrane receptors		-7.20937	9.45433	8.82387	30286	38	843	10	1.18624	0.37289	1278|1281|1289|2335|3694|6383|7057|7058|22801|50509	COL1A2|COL3A1|COL5A1|FN1|ITGB6|SDC2|THBS1|THBS2|ITGA11|COL5A3	-4.80669	0	9	0
	ENSG00000153993	ENSG00000101134								GO:0097305	response to alcohol	0.0	0.0	-6.408877541584628	0.0				0	1	1	1	0	-2.0911	-4.89563	-4.76581	WP3932	M0111	3	0	WikiPathways	27	Focal adhesion PI3K Akt mTOR signaling pathway		-6.91371	3.21197	6.53693	30286	302	843	27	3.20285	0.606437	285|1277|1278|1281|1289|1311|2149|2252|2255|2257|2258|2335|2784|3371|3479|3694|3717|5209|5228|7057|7058|7060|7448|9586|22801|50509|55970	ANGPT2|COL1A1|COL1A2|COL3A1|COL5A1|COMP|F2R|FGF7|FGF10|FGF12|FGF13|FN1|GNB3|TNC|IGF1|ITGB6|JAK2|PFKFB3|PGF|THBS1|THBS2|THBS4|VTN|CREB5|ITGA11|COL5A3|GNG12	-4.5714	0	9	0
	ENSG00000248431	ENSG00000084636								GO:0006631	fatty acid metabolic process	0.0	0.0	-3.9377091808973503	0.0				0	0	0	1	0	0	0	-4.70707	GO:0005518	M0001	1	0	GO Molecular Functions	21	collagen binding		-6.45777	6.33996	7.45927	30286	68	843	12	1.42349	0.40799	165|1311|2335|4092|5058|7057|7373|7448|22801|50509|147372|150356	AEBP1|COMP|FN1|SMAD7|PAK1|THBS1|COL14A1|VTN|ITGA11|COL5A3|CCBE1|CHADL	-4.17852	0	9	0
	ENSG00000147036	ENSG00000162998								GO:0050954	sensory perception of mechanical stimulus	0.0	-5.036371631661842	0.0	0.0				0	0	1	1	0	0	-3.52818	-5.15101	hsa04151	M0011	2	0	KEGG Pathway	24	PI3K-Akt signaling pathway		-6.4397	2.90214	6.13471	30286	359	843	29	3.44009	0.627726	285|596|627|1277|1278|1297|1311|2149|2252|2255|2335|2784|3371|3479|3694|3717|5105|5228|5979|6256|7057|7058|7060|7448|9586|10018|10971|22801|55970	ANGPT2|BCL2|BDNF|COL1A1|COL1A2|COL9A1|COMP|F2R|FGF7|FGF10|FN1|GNB3|TNC|IGF1|ITGB6|JAK2|PCK1|PGF|RET|RXRA|THBS1|THBS2|THBS4|VTN|CREB5|BCL2L11|YWHAQ|ITGA11|GNG12	-4.16762	0	9	0
	ENSG00000213190	ENSG00000283632								GO:0030312	external encapsulating structure	0.0	-11.930205374217564	-32.715482592591684	-31.889484027635778				0	0	1	1	0	0	-3.17322	-5.04152	WP4172	M0011	2	0	WikiPathways	27	PI3K Akt signaling pathway		-6.4346	2.96738	6.16378	30286	339	843	28	3.32147	0.617187	285|596|627|1277|1278|1297|1311|2149|2252|2255|2257|2258|2335|2784|3371|3479|3694|3717|5105|5228|7057|7058|7060|7448|9586|10018|22801|55970	ANGPT2|BCL2|BDNF|COL1A1|COL1A2|COL9A1|COMP|F2R|FGF7|FGF10|FGF12|FGF13|FN1|GNB3|TNC|IGF1|ITGB6|JAK2|PCK1|PGF|THBS1|THBS2|THBS4|VTN|CREB5|BCL2L11|ITGA11|GNG12	-4.16762	0	9	0
	ENSG00000106819	ENSG00000073282								R-HSA-9024446	NR1H2 and NR1H3-mediated signaling	-5.899720630723472	0.0	-2.903556654871925	0.0				0	1	1	1	0	-2.78229	-3.55833	-5.32824	hsa04512	M0111	3	0	KEGG Pathway	24	ECM-receptor interaction		-5.95915	5.24768	6.7905	30286	89	843	13	1.54211	0.424394	1277|1278|1297|1311|2335|3371|3694|7057|7058|7060|7448|22801|80144	COL1A1|COL1A2|COL9A1|COMP|FN1|TNC|ITGB6|THBS1|THBS2|THBS4|VTN|ITGA11|FRAS1	-3.7773	0	9	0
	ENSG00000185697	ENSG00000249464								WP5102	Familial partial lipodystrophy	-6.499099344815535	0.0	-3.659114896152981	0.0				0	0	1	0	0	0	-3.34727	0	GO:0043394	M0010	1	0	GO Molecular Functions	21	proteoglycan binding		-5.27709	7.98366	7.09427	30286	36	843	8	0.948992	0.333923	1289|1311|2335|3371|5792|7057|10468|50509	COL5A1|COMP|FN1|TNC|PTPRF|THBS1|FST|COL5A3	-3.22919	0	9	0
	ENSG00000126368	ENSG00000159216								WP236	Adipogenesis	-4.555931211053394	-3.408050376065704	-10.194019611885459	-2.5628629938337677				0	0	1	1	0	0	-2.39329	-4.95246	WP306	M0011	2	0	WikiPathways	27	Focal adhesion		-4.95246	3.60749	5.57184	30286	199	675	16	2.37037	0.585527	87|596|1277|1278|2318|2335|3371|3479|3694|5058|5228|7058|7060|7448|22801|50509	ACTN1|BCL2|COL1A1|COL1A2|FLNC|FN1|TNC|IGF1|ITGB6|PAK1|PGF|THBS2|THBS4|VTN|ITGA11|COL5A3	-3.00809	0	9	0
	ENSG00000153904	ENSG00000223561																	0	0	1	1	0	0	-2.35801	-4.28029	hsa04510	M0011	2	0	KEGG Pathway	24	Focal adhesion		-4.28029	3.33179	5.02039	30286	202	675	15	2.22222	0.567364	87|596|1277|1278|1297|2335|3371|3479|3694|5058|5228|7058|7060|7448|22801	ACTN1|BCL2|COL1A1|COL1A2|COL9A1|FN1|TNC|IGF1|ITGB6|PAK1|PGF|THBS2|THBS4|VTN|ITGA11	-2.49043	0	9	0
	ENSG00000143167	ENSG00000165617																	0	0	1	1	0	0	-2.56453	-2.02717	R-HSA-186797	M0011	2	0	Reactome Gene Sets	6	Signaling by PDGF		-2.95662	4.33595	4.30294	30286	58	843	7	0.830368	0.312544	1281|1289|1297|7057|7058|7060|50509	COL3A1|COL5A1|COL9A1|THBS1|THBS2|THBS4|COL5A3	-1.36003	0	9	0
	ENSG00000168993	ENSG00000140937																	0	0	1	1	0	0	-7.94214	-9.41319	GO:0003013	M0011	2	0	GO Biological Processes	19	circulatory system process	19_GO:0032501 multicellular organismal process	-12.6803	3.39463	9.20997	30286	508	843	48	5.69395	0.79811	153|493|654|783|952|1278|1311|2149|2166|2257|2784|3752|3781|3952|4624|4878|4879|4883|5138|5606|5742|6323|6327|6506|6529|6533|6541|6548|6565|7122|8864|8870|9370|9414|9424|9429|9498|10021|10257|10631|10800|23576|50507|53919|55800|57085|79987|83483	ADRB1|ATP2B4|BMP6|CACNB2|CD38|COL1A2|COMP|F2R|FAAH|FGF12|GNB3|KCND3|KCNN2|LEP|MYH6|NPPA|NPPB|NPR3|PDE2A|MAP2K3|PTGS1|SCN1A|SCN2B|SLC1A2|SLC6A1|SLC6A6|SLC7A1|SLC9A1|SLC15A2|CLDN5|PER2|IER3|ADIPOQ|TJP2|KCNK6|ABCG2|SLC4A8|HCN4|ABCC4|POSTN|CYSLTR1|DDAH1|NOX4|SLCO1C1|SCN3B|AGTRAP|SVEP1|PLVAP	-9.59763	0	10	1
	ENSG00000017427	ENSG00000164270																	0	0	1	1	0	0	-5.88832	-6.52246	GO:0008015	M0011	2	0	GO Biological Processes	19	blood circulation	19_GO:0032501 multicellular organismal process	-9.11493	3.18009	7.59445	30286	418	843	37	4.38909	0.705549	153|654|783|952|1278|1311|2149|2166|2257|2784|3752|3781|3952|4624|4878|4879|4883|5138|5606|5742|6323|6327|6548|7122|8864|8870|9370|9414|9424|10021|10631|10800|23576|55800|57085|79987|83483	ADRB1|BMP6|CACNB2|CD38|COL1A2|COMP|F2R|FAAH|FGF12|GNB3|KCND3|KCNN2|LEP|MYH6|NPPA|NPPB|NPR3|PDE2A|MAP2K3|PTGS1|SCN1A|SCN2B|SLC9A1|CLDN5|PER2|IER3|ADIPOQ|TJP2|KCNK6|HCN4|POSTN|CYSLTR1|DDAH1|SCN3B|AGTRAP|SVEP1|PLVAP	-6.45823	0	10	0
	ENSG00000123572	ENSG00000225649																	0	0	1	1	0	0	-7.66241	-4.28466	GO:0003018	M0011	2	0	GO Biological Processes	19	vascular process in circulatory system	19_GO:0032501 multicellular organismal process	-7.75681	3.52732	7.124	30286	275	843	27	3.20285	0.606437	153|493|654|952|1311|2149|2166|3952|4878|4879|5138|6506|6529|6533|6541|6565|7122|8864|9414|9429|9498|10257|10800|23576|53919|79987|83483	ADRB1|ATP2B4|BMP6|CD38|COMP|F2R|FAAH|LEP|NPPA|NPPB|PDE2A|SLC1A2|SLC6A1|SLC6A6|SLC7A1|SLC15A2|CLDN5|PER2|TJP2|ABCG2|SLC4A8|ABCC4|CYSLTR1|DDAH1|SLCO1C1|SVEP1|PLVAP	-5.27166	0	10	0
	ENSG00000233058	ENSG00000251244																	0	1	1	1	0	-2.98881	-3.83996	-10.5072	GO:0032989	M0111	3	0	GO Biological Processes	19	cellular anatomical entity morphogenesis	19_GO:0032502 developmental process	-12.6252	3.14728	9.0274	30286	605	843	53	6.28707	0.836007	58|107|333|596|627|655|658|844|1009|1073|1959|2042|2043|2045|2115|2318|2636|2736|3925|4130|4624|5058|5754|5803|5818|5979|6383|7138|7345|7465|8128|9252|9499|9890|10160|10509|10631|10763|11076|23768|25987|26011|51177|54437|59352|64753|80031|84446|84665|139065|151449|152330|223117	ACTA1|ADCY1|APLP1|BCL2|BDNF|BMP7|BMPR1B|CASQ1|CDH11|CFL2|EGR2|EPHA3|EPHA4|EPHA7|ETV1|FLNC|GBX1|GLI2|STMN1|MAP1A|MYH6|PAK1|PTK7|PTPRZ1|NECTIN1|RET|SDC2|TNNT1|UCHL1|WEE1|ST8SIA2|RPS6KA5|MYOT|PLPPR4|FARP1|SEMA4B|POSTN|NES|TPPP|FLRT2|TSKU|TENM4|PLEKHO1|SEMA5B|LGR6|CCDC136|SEMA6D|BRSK1|MYPN|SLITRK4|GDF7|CNTN4|SEMA3D	-9.56024	0	11	1
	ENSG00000164591	ENSG00000162745																	0	1	1	1	0	-3.08458	-4.58683	-8.67147	GO:0061564	M0111	3	0	GO Biological Processes	19	axon development	19_GO:0032502 developmental process	-11.9394	3.58411	9.03457	30286	421	843	42	4.98221	0.749376	107|333|596|627|655|658|836|1009|1959|2042|2043|2045|2115|2636|2736|3371|3717|3925|4130|5754|5803|5818|5979|7345|9252|9499|9890|10100|10509|23768|25987|54437|57142|59352|79805|80031|84446|84665|139065|151449|152330|223117	ADCY1|APLP1|BCL2|BDNF|BMP7|BMPR1B|CASP3|CDH11|EGR2|EPHA3|EPHA4|EPHA7|ETV1|GBX1|GLI2|TNC|JAK2|STMN1|MAP1A|PTK7|PTPRZ1|NECTIN1|RET|UCHL1|RPS6KA5|MYOT|PLPPR4|TSPAN2|SEMA4B|FLRT2|TSKU|SEMA5B|RTN4|LGR6|VASH2|SEMA6D|BRSK1|MYPN|SLITRK4|GDF7|CNTN4|SEMA3D	-8.92102	0	11	0
	ENSG00000144354	ENSG00000118523																	0	1	1	1	0	-3.39586	-3.706	-9.41471	GO:0000902	M0111	3	0	GO Biological Processes	19	cell morphogenesis	19_GO:0032502 developmental process	-11.1529	2.84879	8.25688	30286	681	843	54	6.40569	0.843323	87|107|333|596|627|655|658|836|1009|1012|1191|1959|2042|2043|2045|2115|2636|2736|3694|3925|4130|5058|5754|5803|5818|5979|6383|7042|7345|7465|8128|9252|9499|9890|10160|10509|10631|10763|23768|25987|50507|51177|54437|59352|60437|80031|84446|84665|84944|139065|151449|152330|223117|643226	ACTN1|ADCY1|APLP1|BCL2|BDNF|BMP7|BMPR1B|CASP3|CDH11|CDH13|CLU|EGR2|EPHA3|EPHA4|EPHA7|ETV1|GBX1|GLI2|ITGB6|STMN1|MAP1A|PAK1|PTK7|PTPRZ1|NECTIN1|RET|SDC2|TGFB2|UCHL1|WEE1|ST8SIA2|RPS6KA5|MYOT|PLPPR4|FARP1|SEMA4B|POSTN|NES|FLRT2|TSKU|NOX4|PLEKHO1|SEMA5B|LGR6|CDH26|SEMA6D|BRSK1|MYPN|MAEL|SLITRK4|GDF7|CNTN4|SEMA3D|GRXCR2	-8.2341	0	11	0
	ENSG00000267328	ENSG00000069188																	0	1	1	1	0	-4.10301	-4.10362	-7.75704	GO:0031175	M0111	3	0	GO Biological Processes	19	neuron projection development	19_GO:0032502 developmental process	-10.9113	2.80757	8.13319	30286	691	843	54	6.40569	0.843323	107|333|596|627|655|658|836|1009|1959|2042|2043|2045|2115|2636|2674|2736|3371|3717|3925|4130|5058|5754|5792|5803|5818|5979|6383|7345|7465|8128|9252|9499|9890|10100|10160|10509|10631|23768|25987|26227|27443|54437|57142|59352|79805|80031|84446|84665|116443|139065|151449|152330|223117|643226	ADCY1|APLP1|BCL2|BDNF|BMP7|BMPR1B|CASP3|CDH11|EGR2|EPHA3|EPHA4|EPHA7|ETV1|GBX1|GFRA1|GLI2|TNC|JAK2|STMN1|MAP1A|PAK1|PTK7|PTPRF|PTPRZ1|NECTIN1|RET|SDC2|UCHL1|WEE1|ST8SIA2|RPS6KA5|MYOT|PLPPR4|TSPAN2|FARP1|SEMA4B|POSTN|FLRT2|TSKU|PHGDH|CECR2|SEMA5B|RTN4|LGR6|VASH2|SEMA6D|BRSK1|MYPN|GRIN3A|SLITRK4|GDF7|CNTN4|SEMA3D|GRXCR2	-8.0282	0	11	0
	ENSG00000197405	ENSG00000140511																	0	1	1	1	0	-2.73061	-3.81102	-8.07873	GO:0048858	M0111	3	0	GO Biological Processes	19	cell projection morphogenesis	19_GO:0032502 developmental process	-10.8125	3.19993	8.34177	30286	494	843	44	5.21945	0.766052	107|333|596|627|655|658|1009|1959|2042|2043|2045|2115|2636|2736|3925|4130|5058|5754|5803|5818|5979|6383|7345|7465|8128|9252|9499|9890|10160|10509|10631|10763|23768|25987|51177|54437|59352|80031|84446|84665|139065|151449|152330|223117	ADCY1|APLP1|BCL2|BDNF|BMP7|BMPR1B|CDH11|EGR2|EPHA3|EPHA4|EPHA7|ETV1|GBX1|GLI2|STMN1|MAP1A|PAK1|PTK7|PTPRZ1|NECTIN1|RET|SDC2|UCHL1|WEE1|ST8SIA2|RPS6KA5|MYOT|PLPPR4|FARP1|SEMA4B|POSTN|NES|FLRT2|TSKU|PLEKHO1|SEMA5B|LGR6|SEMA6D|BRSK1|MYPN|SLITRK4|GDF7|CNTN4|SEMA3D	-7.94072	0	11	0
	ENSG00000179044	ENSG00000237356																	0	1	1	1	0	-2.7528	-3.85894	-7.6536	GO:0120039	M0111	3	0	GO Biological Processes	19	plasma membrane bounded cell projection morphogenesis	19_GO:0032502 developmental process	-10.4012	3.15918	8.14503	30286	489	843	43	5.10083	0.757771	107|333|596|627|655|658|1009|1959|2042|2043|2045|2115|2636|2736|3925|4130|5058|5754|5803|5818|5979|6383|7345|7465|8128|9252|9499|9890|10160|10509|10631|23768|25987|51177|54437|59352|80031|84446|84665|139065|151449|152330|223117	ADCY1|APLP1|BCL2|BDNF|BMP7|BMPR1B|CDH11|EGR2|EPHA3|EPHA4|EPHA7|ETV1|GBX1|GLI2|STMN1|MAP1A|PAK1|PTK7|PTPRZ1|NECTIN1|RET|SDC2|UCHL1|WEE1|ST8SIA2|RPS6KA5|MYOT|PLPPR4|FARP1|SEMA4B|POSTN|FLRT2|TSKU|PLEKHO1|SEMA5B|LGR6|SEMA6D|BRSK1|MYPN|SLITRK4|GDF7|CNTN4|SEMA3D	-7.59153	0	11	0
	ENSG00000086991	ENSG00000029153																	0	1	1	1	0	-3.40268	-4.6539	-6.58747	GO:0007409	M0111	3	0	GO Biological Processes	19	axonogenesis	19_GO:0032502 developmental process	-10.1481	3.53375	8.25201	30286	366	843	36	4.27046	0.696381	107|333|596|627|655|658|1009|1959|2042|2043|2045|2115|2636|2736|3925|4130|5754|5803|5818|5979|7345|9252|9499|9890|10509|23768|25987|54437|59352|80031|84446|84665|139065|151449|152330|223117	ADCY1|APLP1|BCL2|BDNF|BMP7|BMPR1B|CDH11|EGR2|EPHA3|EPHA4|EPHA7|ETV1|GBX1|GLI2|STMN1|MAP1A|PTK7|PTPRZ1|NECTIN1|RET|UCHL1|RPS6KA5|MYOT|PLPPR4|SEMA4B|FLRT2|TSKU|SEMA5B|LGR6|SEMA6D|BRSK1|MYPN|SLITRK4|GDF7|CNTN4|SEMA3D	-7.35736	0	11	0
	ENSG00000108821	ENSG00000268518																	0	1	1	1	0	-2.77527	-3.90756	-7.23478	GO:0048812	M0111	3	0	GO Biological Processes	19	neuron projection morphogenesis	19_GO:0032502 developmental process	-9.99352	3.11758	7.94653	30286	484	843	42	4.98221	0.749376	107|333|596|627|655|658|1009|1959|2042|2043|2045|2115|2636|2736|3925|4130|5058|5754|5803|5818|5979|6383|7345|7465|8128|9252|9499|9890|10160|10509|10631|23768|25987|54437|59352|80031|84446|84665|139065|151449|152330|223117	ADCY1|APLP1|BCL2|BDNF|BMP7|BMPR1B|CDH11|EGR2|EPHA3|EPHA4|EPHA7|ETV1|GBX1|GLI2|STMN1|MAP1A|PAK1|PTK7|PTPRZ1|NECTIN1|RET|SDC2|UCHL1|WEE1|ST8SIA2|RPS6KA5|MYOT|PLPPR4|FARP1|SEMA4B|POSTN|FLRT2|TSKU|SEMA5B|LGR6|SEMA6D|BRSK1|MYPN|SLITRK4|GDF7|CNTN4|SEMA3D	-7.22084	0	11	0
	ENSG00000197859	ENSG00000091986																	0	1	1	1	0	-3.814	-4.36799	-6.58625	GO:0048667	M0111	3	0	GO Biological Processes	19	cell morphogenesis involved in neuron differentiation	19_GO:0032502 developmental process	-9.59093	3.18439	7.80998	30286	440	843	39	4.62633	0.723467	107|333|596|627|655|658|1009|1959|2042|2043|2045|2115|2636|2736|3925|4130|5754|5803|5818|5979|6383|7345|9252|9499|9890|10160|10509|23768|25987|54437|59352|80031|84446|84665|139065|151449|152330|223117|643226	ADCY1|APLP1|BCL2|BDNF|BMP7|BMPR1B|CDH11|EGR2|EPHA3|EPHA4|EPHA7|ETV1|GBX1|GLI2|STMN1|MAP1A|PTK7|PTPRZ1|NECTIN1|RET|SDC2|UCHL1|RPS6KA5|MYOT|PLPPR4|FARP1|SEMA4B|FLRT2|TSKU|SEMA5B|LGR6|SEMA6D|BRSK1|MYPN|SLITRK4|GDF7|CNTN4|SEMA3D|GRXCR2	-6.86842	0	11	0
	ENSG00000179954	ENSG00000260807																	0	0	1	1	0	0	-3.32754	-4.29833	GO:0007411	M0011	2	0	GO Biological Processes	19	axon guidance	19_GO:0032502 developmental process	-7.656	3.83216	7.21511	30286	225	843	24	2.84698	0.572804	627|655|658|1959|2042|2043|2045|2115|2636|2736|5754|5818|5979|9252|9499|10509|23768|54437|59352|80031|84665|151449|152330|223117	BDNF|BMP7|BMPR1B|EGR2|EPHA3|EPHA4|EPHA7|ETV1|GBX1|GLI2|PTK7|NECTIN1|RET|RPS6KA5|MYOT|SEMA4B|FLRT2|SEMA5B|LGR6|SEMA6D|MYPN|GDF7|CNTN4|SEMA3D	-5.18875	0	11	0
	ENSG00000133985	ENSG00000112655																	0	0	1	1	0	0	-3.32754	-4.29833	GO:0097485	M0011	2	0	GO Biological Processes	19	neuron projection guidance	19_GO:0032502 developmental process	-7.656	3.83216	7.21511	30286	225	843	24	2.84698	0.572804	627|655|658|1959|2042|2043|2045|2115|2636|2736|5754|5818|5979|9252|9499|10509|23768|54437|59352|80031|84665|151449|152330|223117	BDNF|BMP7|BMPR1B|EGR2|EPHA3|EPHA4|EPHA7|ETV1|GBX1|GLI2|PTK7|NECTIN1|RET|RPS6KA5|MYOT|SEMA4B|FLRT2|SEMA5B|LGR6|SEMA6D|MYPN|GDF7|CNTN4|SEMA3D	-5.18875	0	11	0
	ENSG00000135074	ENSG00000255571																	0	0	0	1	0	0	0	-3.07861	hsa04360	M0001	1	0	KEGG Pathway	24	Axon guidance		-3.21539	2.76357	4.03788	30286	182	843	14	1.66074	0.440149	655|658|1073|2042|2043|2045|5058|7225|9901|10509|54437|80031|151449|223117	BMP7|BMPR1B|CFL2|EPHA3|EPHA4|EPHA7|PAK1|TRPC6|SRGAP3|SEMA4B|SEMA5B|SEMA6D|GDF7|SEMA3D	-1.56342	0	11	0
	ENSG00000131389	ENSG00000187672																	0	1	1	1	0	-3.98726	-9.98878	-7.49434	GO:0001503	M0111	3	0	GO Biological Processes	19	ossification	19_GO:0032501 multicellular organismal process	-11.9367	4.28596	9.43091	30286	285	843	34	4.03321	0.677598	596|654|655|658|860|861|1009|1277|1278|1311|1462|1490|2194|2274|2662|2736|3371|3400|3479|3952|5179|6320|6662|7286|8840|9260|9451|10272|11173|22800|22801|51741|54829|338773	BCL2|BMP6|BMP7|BMPR1B|RUNX2|RUNX1|CDH11|COL1A1|COL1A2|COMP|VCAN|CCN2|FASN|FHL2|GDF10|GLI2|TNC|ID4|IGF1|LEP|PENK|CLEC11A|SOX9|TUFT1|CCN4|PDLIM7|EIF2AK3|FSTL3|ADAMTS7|RRAS2|ITGA11|WWOX|ASPN|TMEM119	-8.92102	0	12	1
	ENSG00000229246	ENSG00000250878																	0	1	1	1	0	-2.24518	-4.95603	-3.55702	GO:0001649	M0111	3	0	GO Biological Processes	19	osteoblast differentiation	19_GO:0032502 developmental process	-6.49698	4.42572	6.82494	30286	138	843	17	2.01661	0.484142	654|658|860|1277|1462|2194|2274|2662|2736|3371|3400|5179|8840|22800|22801|51741|338773	BMP6|BMPR1B|RUNX2|COL1A1|VCAN|FASN|FHL2|GDF10|GLI2|TNC|ID4|PENK|CCN4|RRAS2|ITGA11|WWOX|TMEM119	-4.20436	0	12	0
	ENSG00000113296	ENSG00000153162																	0	1	1	1	0	-6.40646	-5.23301	-6.53416	GO:0051960	M0111	3	0	GO Biological Processes	19	regulation of nervous system development	19_GO:0032502 developmental process	-11.5974	3.3777	8.77157	30286	468	843	44	5.21945	0.766052	406|627|655|1404|1462|1620|1739|1959|2043|2045|2119|2258|2335|2636|3400|5176|5270|5789|5803|6663|7058|7070|8128|8864|9231|9451|9572|10509|10800|11076|11141|22920|23462|23768|26011|26230|27286|54437|54674|57142|80031|139065|145864|223117	BMAL1|BDNF|BMP7|HAPLN1|VCAN|BRINP1|DLG1|EGR2|EPHA4|EPHA7|ETV5|FGF13|FN1|GBX1|ID4|SERPINF1|SERPINE2|PTPRD|PTPRZ1|SOX10|THBS2|THY1|ST8SIA2|PER2|DLG5|EIF2AK3|NR1D1|SEMA4B|CYSLTR1|TPPP|IL1RAPL1|KIFAP3|HEY1|FLRT2|TENM4|TIAM2|SRPX2|SEMA5B|LRRN3|RTN4|SEMA6D|SLITRK4|HAPLN3|SEMA3D	-8.62591	0	13	1
	ENSG00000260604	ENSG00000074047																	0	1	1	1	0	-5.0581	-4.93469	-3.63832	GO:0050767	M0111	3	0	GO Biological Processes	19	regulation of neurogenesis	19_GO:0032502 developmental process	-7.64009	3.01673	6.80918	30286	393	843	33	3.91459	0.667972	406|627|655|1404|1462|1620|1959|2043|2045|2119|2258|2335|3400|5176|5270|5789|5803|6663|7070|8864|9572|10509|10800|11141|22920|23462|26011|26230|54437|57142|80031|145864|223117	BMAL1|BDNF|BMP7|HAPLN1|VCAN|BRINP1|EGR2|EPHA4|EPHA7|ETV5|FGF13|FN1|ID4|SERPINF1|SERPINE2|PTPRD|PTPRZ1|SOX10|THY1|PER2|NR1D1|SEMA4B|CYSLTR1|IL1RAPL1|KIFAP3|HEY1|TENM4|TIAM2|SEMA5B|RTN4|SEMA6D|HAPLN3|SEMA3D	-5.17721	0	13	0
	ENSG00000175356	ENSG00000134917																	0	1	1	1	0	-4.91841	-3.69354	-2.99326	GO:0051962	M0111	3	0	GO Biological Processes	19	positive regulation of nervous system development	19_GO:0032502 developmental process	-6.04501	3.05497	5.99119	30286	294	843	25	2.9656	0.584259	627|1404|1462|1959|2043|2119|2335|3400|5176|5270|5789|5803|6663|7058|8128|9231|10800|11141|23768|26011|26230|27286|54674|139065|145864	BDNF|HAPLN1|VCAN|EGR2|EPHA4|ETV5|FN1|ID4|SERPINF1|SERPINE2|PTPRD|PTPRZ1|SOX10|THBS2|ST8SIA2|DLG5|CYSLTR1|IL1RAPL1|FLRT2|TENM4|TIAM2|SRPX2|LRRN3|SLITRK4|HAPLN3	-3.84695	0	13	0
	ENSG00000153707	ENSG00000126803																	0	1	1	0	0	-3.73076	-5.40682	0	GO:0010720	M0110	2	0	GO Biological Processes	19	positive regulation of cell development	19_GO:0032502 developmental process	-5.73256	2.53226	5.56616	30286	454	843	32	3.79597	0.658179	596|627|861|1404|1462|1540|1959|2043|2119|2335|2736|3400|3600|4092|5105|5176|5270|5789|5803|5979|6663|7122|7292|8654|9370|10221|10800|11141|26011|26230|54997|145864	BCL2|BDNF|RUNX1|HAPLN1|VCAN|CYLD|EGR2|EPHA4|ETV5|FN1|GLI2|ID4|IL15|SMAD7|PCK1|SERPINF1|SERPINE2|PTPRD|PTPRZ1|RET|SOX10|CLDN5|TNFSF4|PDE5A|ADIPOQ|TRIB1|CYSLTR1|IL1RAPL1|TENM4|TIAM2|TESC|HAPLN3	-3.59396	0	13	0
	ENSG00000090530	ENSG00000126368																	0	1	1	0	0	-3.32878	-3.69354	0	GO:0050769	M0110	2	0	GO Biological Processes	19	positive regulation of neurogenesis	19_GO:0032502 developmental process	-3.69363	2.62876	4.34023	30286	246	843	18	2.13523	0.497877	627|1404|1462|1959|2043|2119|2335|3400|5176|5270|5789|5803|6663|10800|11141|26011|26230|145864	BDNF|HAPLN1|VCAN|EGR2|EPHA4|ETV5|FN1|ID4|SERPINF1|SERPINE2|PTPRD|PTPRZ1|SOX10|CYSLTR1|IL1RAPL1|TENM4|TIAM2|HAPLN3	-1.94926	0	13	0
	ENSG00000223784	ENSG00000248431																	0	1	1	1	0	-5.89536	-4.50955	-10.5228	GO:0034330	M0111	3	0	GO Biological Processes	19	cell junction organization	19_GO:0009987 cellular process	-11.3571	3.168	8.54464	30286	533	843	47	5.57533	0.790249	87|596|627|728|783|1009|1012|1739|2043|2149|2258|2335|2701|3371|4092|5754|5789|5792|5818|6529|6624|6712|7042|7043|7070|7122|8292|8497|9231|9379|9414|9499|9788|10160|11141|23012|23544|26059|54549|55203|60437|79987|80139|80725|152330|221935|339855	ACTN1|BCL2|BDNF|C5AR1|CACNB2|CDH11|CDH13|DLG1|EPHA4|F2R|FGF13|FN1|GJA4|TNC|SMAD7|PTK7|PTPRD|PTPRF|NECTIN1|SLC6A1|FSCN1|SPTBN2|TGFB2|TGFB3|THY1|CLDN5|COLQ|PPFIA4|DLG5|NRXN2|TJP2|MYOT|MTSS1|FARP1|IL1RAPL1|STK38L|SEZ6L|ERC2|SDK2|LGI2|CDH26|SVEP1|ZNF703|SRCIN1|CNTN4|SDK1|KY	-8.4127	0	14	1
	ENSG00000106624	ENSG00000118777																	0	1	1	1	0	-3.26815	-3.88782	-6.61148	GO:0098609	M0111	3	0	GO Biological Processes	19	cell-cell adhesion	19_GO:0009987 cellular process	-8.50564	2.78397	7.09127	30286	542	843	42	4.98221	0.749376	596|655|1009|1012|1310|1311|1545|1739|3315|3694|3952|4345|5754|5789|5792|5818|5979|6662|7042|7060|7070|7122|7373|9231|9379|9414|9499|10076|11141|22801|23657|26011|27286|29091|54549|54751|55714|60437|84665|140885|152330|221935	BCL2|BMP7|CDH11|CDH13|COL19A1|COMP|CYP1B1|DLG1|HSPB1|ITGB6|LEP|CD200|PTK7|PTPRD|PTPRF|NECTIN1|RET|SOX9|TGFB2|THBS4|THY1|CLDN5|COL14A1|DLG5|NRXN2|TJP2|MYOT|PTPRU|IL1RAPL1|ITGA11|SLC7A11|TENM4|SRPX2|STXBP6|SDK2|FBLIM1|TENM3|CDH26|MYPN|SIRPA|CNTN4|SDK1	-5.91199	0	14	0
	ENSG00000162745	ENSG00000130635																	0	1	1	1	0	-3.59345	-3.77895	-6.7112	GO:0050808	M0111	3	0	GO Biological Processes	19	synapse organization	19_GO:0009987 cellular process	-7.56748	3.1982	6.86638	30286	337	843	30	3.55872	0.638064	87|627|728|783|1739|2043|2149|2258|3371|5754|5789|5792|6529|6712|8292|8497|9231|9379|9499|10160|11141|23012|23544|26059|54549|55203|80725|152330|221935|339855	ACTN1|BDNF|C5AR1|CACNB2|DLG1|EPHA4|F2R|FGF13|TNC|PTK7|PTPRD|PTPRF|SLC6A1|SPTBN2|COLQ|PPFIA4|DLG5|NRXN2|MYOT|FARP1|IL1RAPL1|STK38L|SEZ6L|ERC2|SDK2|LGI2|SRCIN1|CNTN4|SDK1|KY	-5.1132	0	14	0
	ENSG00000249464	ENSG00000128606																	0	1	1	1	0	-3.05465	-2.09807	-4.64011	GO:0034329	M0111	3	0	GO Biological Processes	19	cell junction assembly	19_GO:0009987 cellular process	-5.80843	3.04677	5.8535	30286	283	843	24	2.84698	0.572804	87|596|627|1009|1012|1739|2258|2335|2701|4092|5789|6624|6712|7070|7122|9231|9379|10160|11141|54549|55203|60437|80139|221935	ACTN1|BCL2|BDNF|CDH11|CDH13|DLG1|FGF13|FN1|GJA4|SMAD7|PTPRD|FSCN1|SPTBN2|THY1|CLDN5|DLG5|NRXN2|FARP1|IL1RAPL1|SDK2|LGI2|CDH26|ZNF703|SDK1	-3.65731	0	14	0
	ENSG00000113389	ENSG00000258484																	0	1	1	1	0	-3.21239	-2.30213	-2.63188	GO:0098742	M0111	3	0	GO Biological Processes	19	cell-cell adhesion via plasma-membrane adhesion molecules	19_GO:0009987 cellular process	-3.38219	2.47769	4.05693	30286	261	843	18	2.13523	0.497877	1009|1012|5754|5789|5792|5818|5979|7042|7122|9499|11141|26011|54549|55714|60437|84665|152330|221935	CDH11|CDH13|PTK7|PTPRD|PTPRF|NECTIN1|RET|TGFB2|CLDN5|MYOT|IL1RAPL1|TENM4|SDK2|TENM3|CDH26|MYPN|CNTN4|SDK1	-1.69601	0	14	0
	ENSG00000183571	ENSG00000134013																	0	0	0	1	0	0	0	-2.35663	GO:0007156	M0001	1	0	GO Biological Processes	19	homophilic cell adhesion via plasma membrane adhesion molecules	19_GO:0009987 cellular process	-2.58836	2.58154	3.46781	30286	167	843	12	1.42349	0.40799	1009|1012|5754|5818|5979|9499|54549|55714|60437|84665|152330|221935	CDH11|CDH13|PTK7|NECTIN1|RET|MYOT|SDK2|TENM3|CDH26|MYPN|CNTN4|SDK1	-1.06699	0	14	0
	ENSG00000102554	ENSG00000182492																	0	0	1	1	0	0	-4.32998	-8.85357	GO:2000147	M0011	2	0	GO Biological Processes	19	positive regulation of cell motility	19_GO:0040011 locomotion	-10.9585	2.95935	8.2512	30286	607	843	50	5.9312	0.813542	596|655|728|1012|1277|1545|1613|1839|2043|2149|2252|2255|2335|3315|3479|3717|4162|5054|5058|5228|5606|5979|6662|7018|7042|7049|7057|7060|7070|7448|8840|9734|10509|10631|10894|10982|22800|23604|27286|50506|54437|57142|59352|64094|80031|80139|83483|84913|147372|223117	BCL2|BMP7|C5AR1|CDH13|COL1A1|CYP1B1|DAPK3|HBEGF|EPHA4|F2R|FGF7|FGF10|FN1|HSPB1|IGF1|JAK2|MCAM|SERPINE1|PAK1|PGF|MAP2K3|RET|SOX9|TF|TGFB2|TGFBR3|THBS1|THBS4|THY1|VTN|CCN4|HDAC9|SEMA4B|POSTN|LYVE1|MAPRE2|RRAS2|DAPK2|SRPX2|DUOX2|SEMA5B|RTN4|LGR6|SMOC2|SEMA6D|ZNF703|PLVAP|ATOH8|CCBE1|SEMA3D	-8.05268	0	15	1
	ENSG00000179542	ENSG00000179241																	0	0	1	1	0	0	-4.58594	-8.89276	GO:0030335	M0011	2	0	GO Biological Processes	19	positive regulation of cell migration	19_GO:0040011 locomotion	-10.6131	2.97322	8.11904	30286	580	843	48	5.69395	0.79811	596|655|728|1012|1277|1545|1613|1839|2043|2149|2252|2255|2335|3315|3479|3717|4162|5054|5058|5228|5606|5979|6662|7042|7049|7057|7060|7070|7448|8840|9734|10509|10631|10894|10982|22800|23604|27286|54437|57142|59352|64094|80031|80139|83483|84913|147372|223117	BCL2|BMP7|C5AR1|CDH13|COL1A1|CYP1B1|DAPK3|HBEGF|EPHA4|F2R|FGF7|FGF10|FN1|HSPB1|IGF1|JAK2|MCAM|SERPINE1|PAK1|PGF|MAP2K3|RET|SOX9|TGFB2|TGFBR3|THBS1|THBS4|THY1|VTN|CCN4|HDAC9|SEMA4B|POSTN|LYVE1|MAPRE2|RRAS2|DAPK2|SRPX2|SEMA5B|RTN4|LGR6|SMOC2|SEMA6D|ZNF703|PLVAP|ATOH8|CCBE1|SEMA3D	-7.77342	0	15	0
	ENSG00000167306	ENSG00000175356																	0	0	1	1	0	0	-4.20361	-8.57122	GO:0040017	M0011	2	0	GO Biological Processes	19	positive regulation of locomotion	19_GO:0040011 locomotion	-10.6025	2.89263	8.06354	30286	621	843	50	5.9312	0.813542	596|655|728|1012|1277|1545|1613|1839|2043|2149|2252|2255|2335|3315|3479|3717|4162|5054|5058|5228|5606|5979|6662|7018|7042|7049|7057|7060|7070|7448|8840|9734|10509|10631|10894|10982|22800|23604|27286|50506|54437|57142|59352|64094|80031|80139|83483|84913|147372|223117	BCL2|BMP7|C5AR1|CDH13|COL1A1|CYP1B1|DAPK3|HBEGF|EPHA4|F2R|FGF7|FGF10|FN1|HSPB1|IGF1|JAK2|MCAM|SERPINE1|PAK1|PGF|MAP2K3|RET|SOX9|TF|TGFB2|TGFBR3|THBS1|THBS4|THY1|VTN|CCN4|HDAC9|SEMA4B|POSTN|LYVE1|MAPRE2|RRAS2|DAPK2|SRPX2|DUOX2|SEMA5B|RTN4|LGR6|SMOC2|SEMA6D|ZNF703|PLVAP|ATOH8|CCBE1|SEMA3D	-7.77311	0	15	0
	ENSG00000138061	ENSG00000164692																	0	0	0	1	0	0	0	-3.74131	GO:0010634	M0001	1	0	GO Biological Processes	19	positive regulation of epithelial cell migration	19_GO:0040011 locomotion	-4.41382	3.24759	5.07448	30286	177	843	16	1.89798	0.469971	1839|2252|2255|3315|5606|6662|7042|7049|7057|9734|10982|27286|57142|64094|84913|147372	HBEGF|FGF7|FGF10|HSPB1|MAP2K3|SOX9|TGFB2|TGFBR3|THBS1|HDAC9|MAPRE2|SRPX2|RTN4|SMOC2|ATOH8|CCBE1	-2.52844	0	15	0
	ENSG00000211448	ENSG00000149260																	0	0	0	1	0	0	0	-3.37447	GO:0010632	M0001	1	0	GO Biological Processes	19	regulation of epithelial cell migration	19_GO:0040011 locomotion	-3.97613	2.53173	4.49628	30286	298	843	21	2.4911	0.53679	285|493|1839|2252|2255|3315|5176|5606|6662|7042|7049|7057|9734|10982|27286|55466|57142|64094|84913|147372|168667	ANGPT2|ATP2B4|HBEGF|FGF7|FGF10|HSPB1|SERPINF1|MAP2K3|SOX9|TGFB2|TGFBR3|THBS1|HDAC9|MAPRE2|SRPX2|DNAJA4|RTN4|SMOC2|ATOH8|CCBE1|BMPER	-2.16935	0	15	0
	ENSG00000171502	ENSG00000150687																	0	0	0	1	0	0	0	-3.03865	GO:0050678	M0001	1	0	GO Biological Processes	19	regulation of epithelial cell proliferation	19_GO:0050789 regulation of biological process	-3.66613	2.20678	4.14744	30286	407	843	25	2.9656	0.584259	654|728|860|1012|1739|2252|2255|3479|3952|5176|5228|6662|7042|7049|7057|7060|8626|9572|9788|57142|79805|80139|84913|130367|130497	BMP6|C5AR1|RUNX2|CDH13|DLG1|FGF7|FGF10|IGF1|LEP|SERPINF1|PGF|SOX9|TGFB2|TGFBR3|THBS1|THBS4|TP63|NR1D1|MTSS1|RTN4|VASH2|ZNF703|ATOH8|SGPP2|OSR1	-1.92826	0	15	0
	ENSG00000196843	ENSG00000184374																	0	0	0	1	0	0	0	-2.4065	GO:0050679	M0001	1	0	GO Biological Processes	19	positive regulation of epithelial cell proliferation	19_GO:0048518 positive regulation of biological process	-2.88561	2.46072	3.67096	30286	219	843	15	1.77936	0.455323	654|728|860|1012|2252|2255|3479|5228|6662|7060|8626|57142|79805|80139|130497	BMP6|C5AR1|RUNX2|CDH13|FGF7|FGF10|IGF1|PGF|SOX9|THBS4|TP63|RTN4|VASH2|ZNF703|OSR1	-1.3024	0	15	0
	ENSG00000143549	ENSG00000179954																	0	0	0	1	0	0	0	-10.8667	GO:0030018	M0001	1	0	GO Cellular Components	20	Z disc		-10.8667	6.8501	10.1311	30286	131	675	20	2.96296	0.652649	87|493|844|1073|2274|2318|3315|3781|4624|5058|6263|6323|9260|9499|27295|55800|84665|91977|283807|339855	ACTN1|ATP2B4|CASQ1|CFL2|FHL2|FLNC|HSPB1|KCNN2|MYH6|PAK1|RYR3|SCN1A|PDLIM7|MYOT|PDLIM3|SCN3B|MYPN|MYOZ3|FBXL22|KY	-7.92238	0	16	1
	ENSG00000112218	ENSG00000087116																	0	0	0	1	0	0	0	-10.5454	GO:0030017	M0001	1	0	GO Cellular Components	20	sarcomere		-10.5454	5.12193	9.24309	30286	219	675	25	3.7037	0.726894	58|87|493|844|1073|2274|2318|3315|3781|4624|5058|6263|6323|7138|7170|9260|9499|27295|55800|84665|91977|92235|137735|283807|339855	ACTA1|ACTN1|ATP2B4|CASQ1|CFL2|FHL2|FLNC|HSPB1|KCNN2|MYH6|PAK1|RYR3|SCN1A|TNNT1|TPM3|PDLIM7|MYOT|PDLIM3|SCN3B|MYPN|MYOZ3|STYXL2|ABRA|FBXL22|KY	-7.66229	0	16	0
	ENSG00000164176	ENSG00000255690																	0	0	0	1	0	0	0	-10.4272	GO:0030016	M0001	1	0	GO Cellular Components	20	myofibril		-10.4272	4.86072	9.06607	30286	240	675	26	3.85185	0.740719	58|87|493|800|844|1073|2274|2318|3315|3781|4624|5058|6263|6323|7138|7170|9260|9499|27295|55800|84665|91977|92235|137735|283807|339855	ACTA1|ACTN1|ATP2B4|CALD1|CASQ1|CFL2|FHL2|FLNC|HSPB1|KCNN2|MYH6|PAK1|RYR3|SCN1A|TNNT1|TPM3|PDLIM7|MYOT|PDLIM3|SCN3B|MYPN|MYOZ3|STYXL2|ABRA|FBXL22|KY	-7.57712	0	16	0
	ENSG00000143195	ENSG00000287151																	0	0	0	1	0	0	0	-10.0438	GO:0031674	M0001	1	0	GO Cellular Components	20	I band		-10.0438	6.18871	9.45592	30286	145	675	20	2.96296	0.652649	87|493|844|1073|2274|2318|3315|3781|4624|5058|6263|6323|9260|9499|27295|55800|84665|91977|283807|339855	ACTN1|ATP2B4|CASQ1|CFL2|FHL2|FLNC|HSPB1|KCNN2|MYH6|PAK1|RYR3|SCN1A|PDLIM7|MYOT|PDLIM3|SCN3B|MYPN|MYOZ3|FBXL22|KY	-7.23418	0	16	0
	ENSG00000286639	ENSG00000130300																	0	0	0	1	0	0	0	-10.0315	GO:0043292	M0001	1	0	GO Cellular Components	20	contractile fiber		-10.0315	4.66629	8.7885	30286	250	675	26	3.85185	0.740719	58|87|493|800|844|1073|2274|2318|3315|3781|4624|5058|6263|6323|7138|7170|9260|9499|27295|55800|84665|91977|92235|137735|283807|339855	ACTA1|ACTN1|ATP2B4|CALD1|CASQ1|CFL2|FHL2|FLNC|HSPB1|KCNN2|MYH6|PAK1|RYR3|SCN1A|TNNT1|TPM3|PDLIM7|MYOT|PDLIM3|SCN3B|MYPN|MYOZ3|STYXL2|ABRA|FBXL22|KY	-7.23143	0	16	0
	ENSG00000135333	ENSG00000135074																	0	0	1	1	0	0	-4.09472	-8.58586	GO:0061061	M0011	2	0	GO Biological Processes	19	muscle structure development	19_GO:0032502 developmental process	-9.55748	2.97084	7.67061	30286	520	843	43	5.10083	0.757771	58|87|596|688|836|844|1063|1073|1271|1281|1310|1311|1827|1839|1959|2115|2255|2273|2274|2318|3084|3479|4092|4624|5738|6548|6662|7042|7049|7138|7345|8912|9260|10290|11096|22801|27295|50507|51177|57462|84665|339855|100128927	ACTA1|ACTN1|BCL2|KLF5|CASP3|CASQ1|CENPF|CFL2|CNTFR|COL3A1|COL19A1|COMP|RCAN1|HBEGF|EGR2|ETV1|FGF10|FHL1|FHL2|FLNC|NRG1|IGF1|SMAD7|MYH6|PTGFRN|SLC9A1|SOX9|TGFB2|TGFBR3|TNNT1|UCHL1|CACNA1H|PDLIM7|SPEG|ADAMTS5|ITGA11|PDLIM3|NOX4|PLEKHO1|MYORG|MYPN|KY|ZBTB42	-6.85048	0	16	0
	ENSG00000162998	ENSG00000006327																	0	0	1	1	0	0	-2.57263	-6.76435	GO:0042692	M0011	2	0	GO Biological Processes	19	muscle cell differentiation	19_GO:0032502 developmental process	-7.30558	3.35645	6.81091	30286	289	843	27	3.20285	0.606437	58|87|596|688|836|844|1073|1311|1827|2255|2274|2318|3084|3479|4624|5738|6548|6662|7138|7345|8912|10290|11096|50507|51177|57462|84665	ACTA1|ACTN1|BCL2|KLF5|CASP3|CASQ1|CFL2|COMP|RCAN1|FGF10|FHL2|FLNC|NRG1|IGF1|MYH6|PTGFRN|SLC9A1|SOX9|TNNT1|UCHL1|CACNA1H|SPEG|ADAMTS5|NOX4|PLEKHO1|MYORG|MYPN	-4.8841	0	16	0
	ENSG00000131080	ENSG00000079931																	0	0	1	1	0	0	-3.44994	-5.57321	GO:0007517	M0011	2	0	GO Biological Processes	19	muscle organ development	19_GO:0032502 developmental process	-6.04162	2.9748	5.95206	30286	314	843	26	3.08422	0.595465	58|596|688|844|1063|1073|1271|1281|1310|1827|1839|1959|2115|2273|3084|3479|4092|4624|7042|7049|8912|10290|22801|57462|339855|100128927	ACTA1|BCL2|KLF5|CASQ1|CENPF|CFL2|CNTFR|COL3A1|COL19A1|RCAN1|HBEGF|EGR2|ETV1|FHL1|NRG1|IGF1|SMAD7|MYH6|TGFB2|TGFBR3|CACNA1H|SPEG|ITGA11|MYORG|KY|ZBTB42	-3.84591	0	16	0
	ENSG00000006468	ENSG00000173334																	0	0	0	1	0	0	0	-6.02605	GO:0051146	M0001	1	0	GO Biological Processes	19	striated muscle cell differentiation	19_GO:0032502 developmental process	-6.02605	3.75548	6.29162	30286	227	675	19	2.81481	0.636609	58|596|688|836|844|1073|1827|2274|2318|3479|4624|5738|6548|7138|8912|50507|51177|57462|84665	ACTA1|BCL2|KLF5|CASP3|CASQ1|CFL2|RCAN1|FHL2|FLNC|IGF1|MYH6|PTGFRN|SLC9A1|TNNT1|CACNA1H|NOX4|PLEKHO1|MYORG|MYPN	-3.82799	0	16	0
	ENSG00000241360	ENSG00000138378																	0	0	0	1	0	0	0	-4.38543	GO:0055001	M0001	1	0	GO Biological Processes	19	muscle cell development	19_GO:0032502 developmental process	-4.38543	3.58945	5.18685	30286	175	675	14	2.07407	0.548541	58|87|596|844|1073|1827|2274|2318|3479|4624|7138|7345|57462|84665	ACTA1|ACTN1|BCL2|CASQ1|CFL2|RCAN1|FHL2|FLNC|IGF1|MYH6|TNNT1|UCHL1|MYORG|MYPN	-2.56896	0	16	0
	ENSG00000182492	ENSG00000206712																	0	0	0	1	0	0	0	-3.38556	GO:0045214	M0001	1	0	GO Biological Processes	19	sarcomere organization	19_GO:0032502 developmental process	-3.38556	6.11838	5.12971	30286	44	675	6	0.888889	0.361271	844|1073|2318|4624|7138|84665	CASQ1|CFL2|FLNC|MYH6|TNNT1|MYPN	-1.82832	0	16	0
	ENSG00000143318	ENSG00000267279																	0	0	0	1	0	0	0	-3.35256	GO:0010927	M0001	1	0	GO Biological Processes	19	cellular component assembly involved in morphogenesis	19_GO:0032502 developmental process	-3.35256	3.64782	4.44265	30286	123	675	10	1.48148	0.465002	58|844|1073|2318|4624|7138|11076|26011|64753|84665	ACTA1|CASQ1|CFL2|FLNC|MYH6|TNNT1|TPPP|TENM4|CCDC136|MYPN	-1.80296	0	16	0
	ENSG00000161243	ENSG00000244405																	0	0	0	1	0	0	0	-3.02629	GO:0030239	M0001	1	0	GO Biological Processes	19	myofibril assembly	19_GO:0032502 developmental process	-3.02629	4.48681	4.40959	30286	70	675	7	1.03704	0.389925	58|844|1073|2318|4624|7138|84665	ACTA1|CASQ1|CFL2|FLNC|MYH6|TNNT1|MYPN	-1.57877	0	16	0
	ENSG00000132623	ENSG00000105472																	0	0	0	1	0	0	0	-2.95338	GO:0055002	M0001	1	0	GO Biological Processes	19	striated muscle cell development	19_GO:0032502 developmental process	-2.95338	4.36218	4.31243	30286	72	675	7	1.03704	0.389925	58|844|1073|2318|4624|7138|84665	ACTA1|CASQ1|CFL2|FLNC|MYH6|TNNT1|MYPN	-1.52633	0	16	0
	ENSG00000143869	ENSG00000286657																	0	0	0	1	0	0	0	-2.72535	GO:0031032	M0001	1	0	GO Biological Processes	19	actomyosin structure organization	19_GO:0009987 cellular process	-2.72535	3.25656	3.8016	30286	124	675	9	1.33333	0.441472	58|844|1073|1264|2318|4624|7138|54443|84665	ACTA1|CASQ1|CFL2|CNN1|FLNC|MYH6|TNNT1|ANLN|MYPN	-1.3625	0	16	0
	ENSG00000124813	ENSG00000164530																	0	0	0	1	0	0	0	-2.08701	R-HSA-390522	M0001	1	0	Reactome Gene Sets	6	Striated Muscle Contraction		-2.08701	4.98535	3.61239	30286	36	675	4	0.592593	0.295417	58|4624|7138|7170	ACTA1|MYH6|TNNT1|TPM3	-0.919481	0	16	0
	ENSG00000244227	ENSG00000017427																	0	0	0	1	0	0	0	-2.00416	WP383	M0001	1	0	WikiPathways	27	Striated muscle contraction pathway		-2.00416	4.72296	3.46714	30286	38	675	4	0.592593	0.295417	58|4624|7138|7170	ACTA1|MYH6|TNNT1|TPM3	-0.861431	0	16	0
	ENSG00000186197	ENSG00000196843																	0	1	1	1	0	-3.53912	-10.6649	-7.06103	GO:0042476	M0111	3	0	GO Biological Processes	19	odontogenesis	19_GO:0032502 developmental process	-10.6791	6.23517	9.76356	30286	121	843	21	2.4911	0.53679	360|655|860|1080|1277|1278|2255|2736|3371|3624|3694|5054|5818|7042|7043|7286|8626|10018|10468|123041|130497	AQP3|BMP7|RUNX2|CFTR|COL1A1|COL1A2|FGF10|GLI2|TNC|INHBA|ITGB6|SERPINE1|NECTIN1|TGFB2|TGFB3|TUFT1|TP63|BCL2L11|FST|SLC24A4|OSR1	-7.82903	0	17	1
	ENSG00000140937	ENSG00000144810																	0	1	1	1	0	-2.4161	-5.80455	-3.99018	GO:0048729	M0111	3	0	GO Biological Processes	19	tissue morphogenesis	19_GO:0032502 developmental process	-6.91804	2.51234	6.17879	30286	572	843	40	4.74496	0.732228	58|596|655|836|1281|1289|1739|1839|2043|2045|2252|2255|2487|2736|3084|3371|3400|3624|4092|4624|5058|5754|5979|6662|6663|7042|7049|8626|9231|9788|10468|11096|23462|25902|27443|80144|84446|92344|130497|151449	ACTA1|BCL2|BMP7|CASP3|COL3A1|COL5A1|DLG1|HBEGF|EPHA4|EPHA7|FGF7|FGF10|FRZB|GLI2|NRG1|TNC|ID4|INHBA|SMAD7|MYH6|PAK1|PTK7|RET|SOX9|SOX10|TGFB2|TGFBR3|TP63|DLG5|MTSS1|FST|ADAMTS5|HEY1|MTHFD1L|CECR2|FRAS1|BRSK1|GORAB|OSR1|GDF7	-4.5714	0	17	0
	ENSG00000170745	ENSG00000143869																	0	0	1	1	0	0	-6.81443	-3.27554	GO:0042475	M0011	2	0	GO Biological Processes	19	odontogenesis of dentin-containing tooth	19_GO:0032502 developmental process	-6.81443	10.8384	9.02266	30286	83	303	9	2.9703	0.975284	655|1080|2255|2736|3371|5054|8626|10468|123041	BMP7|CFTR|FGF10|GLI2|TNC|SERPINE1|TP63|FST|SLC24A4	-4.49457	0	17	0
	ENSG00000267577	ENSG00000061656																	0	0	1	1	0	0	-4.52796	-3.57671	GO:0048732	M0011	2	0	GO Biological Processes	19	gland development	19_GO:0032502 developmental process	-5.86082	2.61437	5.67804	30286	426	843	31	3.67734	0.648213	596|655|1050|1374|1545|2194|2252|2255|2487|2736|3084|3158|3321|3371|3400|3717|4357|5105|5176|5270|6662|6663|7042|7043|7049|7448|8626|8835|10018|80139|151449	BCL2|BMP7|CEBPA|CPT1A|CYP1B1|FASN|FGF7|FGF10|FRZB|GLI2|NRG1|HMGCS2|IGSF3|TNC|ID4|JAK2|MPST|PCK1|SERPINF1|SERPINE2|SOX9|SOX10|TGFB2|TGFB3|TGFBR3|VTN|TP63|SOCS2|BCL2L11|ZNF703|GDF7	-3.6968	0	17	0
	ENSG00000110811	ENSG00000178776																	0	0	1	1	0	0	-4.73774	-2.22247	GO:0031069	M0011	2	0	GO Biological Processes	19	hair follicle morphogenesis	19_GO:0032502 developmental process	-5.58337	8.70944	7.49777	30286	33	843	8	0.948992	0.333923	596|2252|2255|2736|7042|8626|10468|92344	BCL2|FGF7|FGF10|GLI2|TGFB2|TP63|FST|GORAB	-3.46684	0	17	0
	ENSG00000259719	ENSG00000283575																	0	1	1	1	0	-2.20997	-4.55917	-3.23475	GO:0043588	M0111	3	0	GO Biological Processes	19	skin development	19_GO:0032502 developmental process	-5.38665	2.96168	5.57	30286	279	843	23	2.72835	0.561086	596|836|1277|1278|1281|1289|1311|2252|2255|2736|3624|3694|3925|6662|7042|8626|9509|10468|23086|50509|50814|80144|92344	BCL2|CASP3|COL1A1|COL1A2|COL3A1|COL5A1|COMP|FGF7|FGF10|GLI2|INHBA|ITGB6|STMN1|SOX9|TGFB2|TP63|ADAMTS2|FST|EXPH5|COL5A3|NSDHL|FRAS1|GORAB	-3.31647	0	17	0
	ENSG00000004776	ENSG00000143195																	0	1	1	1	0	-2.15624	-4.17224	-2.78828	GO:0002009	M0111	3	0	GO Biological Processes	19	morphogenesis of an epithelium	19_GO:0032502 developmental process	-5.21606	2.4317	5.22408	30286	458	843	31	3.67734	0.648213	596|655|836|1289|1739|1839|2043|2045|2252|2255|2487|2736|3371|3400|5058|5754|5979|6662|6663|7042|8626|9231|9788|10468|25902|27443|80144|84446|92344|130497|151449	BCL2|BMP7|CASP3|COL5A1|DLG1|HBEGF|EPHA4|EPHA7|FGF7|FGF10|FRZB|GLI2|TNC|ID4|PAK1|PTK7|RET|SOX9|SOX10|TGFB2|TP63|DLG5|MTSS1|FST|MTHFD1L|CECR2|FRAS1|BRSK1|GORAB|OSR1|GDF7	-3.17643	0	17	0
	ENSG00000179136	ENSG00000222041																	0	0	1	1	0	0	-4.48794	-2.0449	GO:0048730	M0011	2	0	GO Biological Processes	19	epidermis morphogenesis	19_GO:0032502 developmental process	-5.18197	7.76788	6.97003	30286	37	843	8	0.948992	0.333923	596|2252|2255|2736|7042|8626|10468|92344	BCL2|FGF7|FGF10|GLI2|TGFB2|TP63|FST|GORAB	-3.14663	0	17	0
	ENSG00000106366	ENSG00000271590																	0	0	1	0	0	0	-5.02422	0	GO:0030856	M0010	1	0	GO Biological Processes	19	regulation of epithelial cell differentiation	19_GO:0032502 developmental process	-5.02422	5.84525	6.38735	30286	171	303	10	3.30033	1.02629	360|654|655|2255|2487|5054|6424|7122|8626|10468	AQP3|BMP6|BMP7|FGF10|FRZB|SERPINE1|SFRP4|CLDN5|TP63|FST	-3.06377	0	17	0
	ENSG00000139910	ENSG00000244227																	0	1	1	1	0	-2.91557	-3.81216	-2.68584	GO:0001942	M0111	3	0	GO Biological Processes	19	hair follicle development	19_GO:0032502 developmental process	-4.87716	4.93989	5.97061	30286	80	843	11	1.30486	0.390856	596|2252|2255|2736|3624|6662|7042|8626|10468|50814|92344	BCL2|FGF7|FGF10|GLI2|INHBA|SOX9|TGFB2|TP63|FST|NSDHL|GORAB	-2.89716	0	17	0
	ENSG00000164530	ENSG00000156049																	0	1	1	1	0	-2.68824	-3.38079	-2.85827	GO:0042303	M0111	3	0	GO Biological Processes	19	molting cycle	19_GO:0032501 multicellular organismal process	-4.8333	4.49081	5.79651	30286	96	843	12	1.42349	0.40799	596|2252|2255|2736|3624|6662|7042|8626|10468|50814|92344|196264	BCL2|FGF7|FGF10|GLI2|INHBA|SOX9|TGFB2|TP63|FST|NSDHL|GORAB|MPZL3	-2.86145	0	17	0
	ENSG00000237686	ENSG00000106484																	0	1	1	1	0	-2.68824	-3.38079	-2.85827	GO:0042633	M0111	3	0	GO Biological Processes	19	hair cycle	19_GO:0032501 multicellular organismal process	-4.8333	4.49081	5.79651	30286	96	843	12	1.42349	0.40799	596|2252|2255|2736|3624|6662|7042|8626|10468|50814|92344|196264	BCL2|FGF7|FGF10|GLI2|INHBA|SOX9|TGFB2|TP63|FST|NSDHL|GORAB|MPZL3	-2.86145	0	17	0
	ENSG00000044524	ENSG00000235978																	0	1	1	1	0	-2.85446	-3.69545	-2.56481	GO:0022404	M0111	3	0	GO Biological Processes	19	molting cycle process	19_GO:0032501 multicellular organismal process	-4.67229	4.70465	5.75315	30286	84	843	11	1.30486	0.390856	596|2252|2255|2736|3624|6662|7042|8626|10468|50814|92344	BCL2|FGF7|FGF10|GLI2|INHBA|SOX9|TGFB2|TP63|FST|NSDHL|GORAB	-2.73605	0	17	0
	ENSG00000168542	ENSG00000181104																	0	1	1	1	0	-2.85446	-3.69545	-2.56481	GO:0022405	M0111	3	0	GO Biological Processes	19	hair cycle process	19_GO:0032501 multicellular organismal process	-4.67229	4.70465	5.75315	30286	84	843	11	1.30486	0.390856	596|2252|2255|2736|3624|6662|7042|8626|10468|50814|92344	BCL2|FGF7|FGF10|GLI2|INHBA|SOX9|TGFB2|TP63|FST|NSDHL|GORAB	-2.73605	0	17	0
	ENSG00000109452	ENSG00000133985																	0	1	1	1	0	-2.46606	-2.96715	-2.36782	GO:0098773	M0111	3	0	GO Biological Processes	19	skin epidermis development	19_GO:0032502 developmental process	-4.04766	3.74885	4.99737	30286	115	843	12	1.42349	0.40799	596|2252|2255|2736|3624|3925|6662|7042|8626|10468|50814|92344	BCL2|FGF7|FGF10|GLI2|INHBA|STMN1|SOX9|TGFB2|TP63|FST|NSDHL|GORAB	-2.22824	0	17	0
	ENSG00000137094	ENSG00000136052																	0	0	1	1	0	0	-2.67513	-2.1821	GO:0001763	M0011	2	0	GO Biological Processes	19	morphogenesis of a branching structure	19_GO:0032502 developmental process	-3.86016	3.04461	4.61622	30286	177	843	15	1.77936	0.455323	596|655|1739|2045|2252|2255|2258|2736|3371|5058|6662|6663|8626|9231|151449	BCL2|BMP7|DLG1|EPHA7|FGF7|FGF10|FGF13|GLI2|TNC|PAK1|SOX9|SOX10|TP63|DLG5|GDF7	-2.07852	0	17	0
	ENSG00000070404	ENSG00000118004																	0	0	1	1	0	0	-3.19569	-2.63696	GO:0022612	M0011	2	0	GO Biological Processes	19	gland morphogenesis	19_GO:0032502 developmental process	-3.81109	3.79991	4.83976	30286	104	843	11	1.30486	0.390856	596|655|2252|2255|3371|3400|6662|7042|7043|8626|151449	BCL2|BMP7|FGF7|FGF10|TNC|ID4|SOX9|TGFB2|TGFB3|TP63|GDF7	-2.04282	0	17	0
	ENSG00000277363	ENSG00000251669																	0	0	1	0	0	0	-2.81993	0	GO:0060740	M0010	1	0	GO Biological Processes	19	prostate gland epithelium morphogenesis	19_GO:0022414 reproductive process	-3.43647	7.8101	5.52838	30286	23	843	5	0.59312	0.264463	2255|3371|3400|6662|8626	FGF10|TNC|ID4|SOX9|TP63	-1.74	0	17	0
	ENSG00000129038	ENSG00000166250																	0	0	1	0	0	0	-2.71283	0	GO:0060512	M0010	1	0	GO Biological Processes	19	prostate gland morphogenesis	19_GO:0022414 reproductive process	-3.25811	7.18529	5.2351	30286	25	843	5	0.59312	0.264463	2255|3371|3400|6662|8626	FGF10|TNC|ID4|SOX9|TP63	-1.59595	0	17	0
	ENSG00000139998	ENSG00000188897																	0	0	1	1	0	0	-2.33699	-2.30735	GO:0060562	M0011	2	0	GO Biological Processes	19	epithelial tube morphogenesis	19_GO:0032502 developmental process	-3.24717	2.28831	3.88297	30286	314	843	20	2.37248	0.524172	596|655|836|1739|2043|2045|2255|2736|3371|5058|5754|5979|6662|7042|9231|9788|25902|27443|130497|151449	BCL2|BMP7|CASP3|DLG1|EPHA4|EPHA7|FGF10|GLI2|TNC|PAK1|PTK7|RET|SOX9|TGFB2|DLG5|MTSS1|MTHFD1L|CECR2|OSR1|GDF7	-1.58843	0	17	0
	ENSG00000139155	ENSG00000120254																	0	0	1	0	0	0	-2.83351	0	GO:0061138	M0010	1	0	GO Biological Processes	19	morphogenesis of a branching epithelium	19_GO:0032502 developmental process	-3.09858	2.81352	3.96447	30286	166	843	13	1.54211	0.424394	596|655|1739|2252|2255|2736|3371|5058|6662|6663|8626|9231|151449	BCL2|BMP7|DLG1|FGF7|FGF10|GLI2|TNC|PAK1|SOX9|SOX10|TP63|DLG5|GDF7	-1.47464	0	17	0
	ENSG00000105559	ENSG00000128268																	0	0	1	0	0	0	-2.64919	0	GO:0030857	M0010	1	0	GO Biological Processes	19	negative regulation of epithelial cell differentiation	19_GO:0032502 developmental process	-3.09615	4.57246	4.48703	30286	55	843	7	0.830368	0.312544	1903|2255|2487|6662|8626|10468|130497	S1PR3|FGF10|FRZB|SOX9|TP63|FST|OSR1	-1.47464	0	17	0
	ENSG00000204387	ENSG00000123119																	0	0	1	0	0	0	-2.66279	0	GO:0003401	M0010	1	0	GO Biological Processes	19	axis elongation	19_GO:0040007 growth	-2.66279	11.5331	5.40141	30286	26	303	3	0.990099	0.568797	2255|3371|5754	FGF10|TNC|PTK7	-1.32082	0	17	0
	ENSG00000153012	ENSG00000284391																	0	0	1	0	0	0	-2.61484	0	GO:0043616	M0010	1	0	GO Biological Processes	19	keratinocyte proliferation	19_GO:0009987 cellular process	-2.61484	11.106	5.28117	30286	27	303	3	0.990099	0.568797	2255|8626|10468	FGF10|TP63|FST	-1.28294	0	17	0
	ENSG00000174776	ENSG00000198108																	0	0	0	1	0	0	0	-10.303	GO:0030029	M0001	1	0	GO Biological Processes	19	actin filament-based process	19_GO:0009987 cellular process	-10.303	3.14223	8.09686	30286	614	675	43	6.37037	0.94002	58|87|390|596|783|800|844|1073|1264|1739|2252|2257|2318|3717|3752|3781|4624|4645|5058|6323|6327|6548|6624|7138|7170|9260|9788|10160|26037|27295|54443|55800|55930|57026|80725|81624|84665|116154|154810|165904|342527|390594|644150	ACTA1|ACTN1|RND3|BCL2|CACNB2|CALD1|CASQ1|CFL2|CNN1|DLG1|FGF7|FGF12|FLNC|JAK2|KCND3|KCNN2|MYH6|MYO5B|PAK1|SCN1A|SCN2B|SLC9A1|FSCN1|TNNT1|TPM3|PDLIM7|MTSS1|FARP1|SIPA1L1|PDLIM3|ANLN|SCN3B|MYO5C|PDXP|SRCIN1|DIAPH3|MYPN|PHACTR3|AMOTL1|XIRP1|SMTNL2|KBTBD13|WIPF3	-7.47358	0	18	1
	ENSG00000181104	ENSG00000143603																	0	1	1	1	0	-3.04348	-3.95211	-9.16709	GO:0097435	M0111	3	0	GO Biological Processes	19	supramolecular fiber organization	19_GO:0009987 cellular process	-9.79602	2.85227	7.70135	30286	592	843	47	5.57533	0.790249	58|87|390|596|800|844|1073|1264|1277|1278|1281|1289|1311|1545|1739|2258|2318|2331|3717|3925|4016|4017|4053|4320|4624|4645|6624|7018|7042|7138|7170|7373|7837|9509|11076|11173|50509|55930|57026|60681|81624|84665|126731|165904|340267|390594|644150	ACTA1|ACTN1|RND3|BCL2|CALD1|CASQ1|CFL2|CNN1|COL1A1|COL1A2|COL3A1|COL5A1|COMP|CYP1B1|DLG1|FGF13|FLNC|FMOD|JAK2|STMN1|LOXL1|LOXL2|LTBP2|MMP11|MYH6|MYO5B|FSCN1|TF|TGFB2|TNNT1|TPM3|COL14A1|PXDN|ADAMTS2|TPPP|ADAMTS7|COL5A3|MYO5C|PDXP|FKBP10|DIAPH3|MYPN|CCSAP|XIRP1|COL28A1|KBTBD13|WIPF3	-7.04915	0	18	0
	ENSG00000174640	ENSG00000102265																	0	0	0	1	0	0	0	-9.36583	GO:0015629	M0001	1	0	GO Cellular Components	20	actin cytoskeleton		-9.36583	3.25514	7.75469	30286	510	675	37	5.48148	0.876104	58|87|800|1073|1264|2042|3898|4624|4645|4919|5058|6624|7138|7170|9260|9499|9788|10098|22979|23012|23580|26037|26064|27295|54443|54751|55752|55930|57026|79083|80725|81624|91977|130271|137735|165904|342527	ACTA1|ACTN1|CALD1|CFL2|CNN1|EPHA3|LAD1|MYH6|MYO5B|ROR1|PAK1|FSCN1|TNNT1|TPM3|PDLIM7|MYOT|MTSS1|TSPAN5|EFR3B|STK38L|CDC42EP4|SIPA1L1|RAI14|PDLIM3|ANLN|FBLIM1|SEPTIN11|MYO5C|PDXP|MLPH|SRCIN1|DIAPH3|MYOZ3|PLEKHH2|ABRA|XIRP1|SMTNL2	-6.65115	0	18	0
	ENSG00000259664	ENSG00000082293																	0	0	0	1	0	0	0	-7.59662	GO:0032432	M0001	1	0	GO Cellular Components	20	actin filament bundle		-7.59662	6.61215	8.27163	30286	95	675	14	2.07407	0.548541	58|87|800|4624|4919|6624|7170|9260|26064|27295|54751|55752|81624|165904	ACTA1|ACTN1|CALD1|MYH6|ROR1|FSCN1|TPM3|PDLIM7|RAI14|PDLIM3|FBLIM1|SEPTIN11|DIAPH3|XIRP1	-5.15077	0	18	0
	ENSG00000029153	ENSG00000141756																	0	0	0	1	0	0	0	-7.56076	GO:0030036	M0001	1	0	GO Biological Processes	19	actin cytoskeleton organization	19_GO:0009987 cellular process	-7.56076	2.88674	6.70448	30286	544	675	35	5.18519	0.853431	58|87|390|596|800|844|1073|1264|1739|2252|2318|3717|4624|4645|5058|6624|7138|7170|9260|9788|10160|26037|27295|54443|55930|57026|80725|81624|84665|116154|154810|165904|342527|390594|644150	ACTA1|ACTN1|RND3|BCL2|CALD1|CASQ1|CFL2|CNN1|DLG1|FGF7|FLNC|JAK2|MYH6|MYO5B|PAK1|FSCN1|TNNT1|TPM3|PDLIM7|MTSS1|FARP1|SIPA1L1|PDLIM3|ANLN|MYO5C|PDXP|SRCIN1|DIAPH3|MYPN|PHACTR3|AMOTL1|XIRP1|SMTNL2|KBTBD13|WIPF3	-5.12319	0	18	0
	ENSG00000165312	ENSG00000104611																	0	0	0	1	0	0	0	-7.29564	GO:0001725	M0001	1	0	GO Cellular Components	20	stress fiber		-7.29564	6.86219	8.17142	30286	85	675	13	1.92593	0.528987	58|87|800|4624|4919|6624|7170|9260|26064|27295|54751|55752|165904	ACTA1|ACTN1|CALD1|MYH6|ROR1|FSCN1|TPM3|PDLIM7|RAI14|PDLIM3|FBLIM1|SEPTIN11|XIRP1	-4.89346	0	18	0
	ENSG00000126603	ENSG00000166343																	0	0	0	1	0	0	0	-7.29564	GO:0097517	M0001	1	0	GO Cellular Components	20	contractile actin filament bundle		-7.29564	6.86219	8.17142	30286	85	675	13	1.92593	0.528987	58|87|800|4624|4919|6624|7170|9260|26064|27295|54751|55752|165904	ACTA1|ACTN1|CALD1|MYH6|ROR1|FSCN1|TPM3|PDLIM7|RAI14|PDLIM3|FBLIM1|SEPTIN11|XIRP1	-4.89346	0	18	0
	ENSG00000138193	ENSG00000184194																	0	0	0	1	0	0	0	-7.24187	GO:0003779	M0001	1	0	GO Molecular Functions	21	actin binding		-7.24187	3.10148	6.65769	30286	434	675	30	4.44444	0.793204	87|783|800|1073|1264|2318|4130|4624|4645|6624|7170|9260|9499|9788|23012|24145|27295|54443|55930|79083|79805|81624|84665|91977|116154|130271|137735|165904|390594|644150	ACTN1|CACNB2|CALD1|CFL2|CNN1|FLNC|MAP1A|MYH6|MYO5B|FSCN1|TPM3|PDLIM7|MYOT|MTSS1|STK38L|PANX1|PDLIM3|ANLN|MYO5C|MLPH|VASH2|DIAPH3|MYPN|MYOZ3|PHACTR3|PLEKHH2|ABRA|XIRP1|KBTBD13|WIPF3	-4.84718	0	18	0
	ENSG00000176842	ENSG00000170745																	0	0	0	1	0	0	0	-6.93459	GO:0042641	M0001	1	0	GO Cellular Components	20	actomyosin		-6.93459	6.40974	7.80312	30286	91	675	13	1.92593	0.528987	58|87|800|4624|4919|6624|7170|9260|26064|27295|54751|55752|165904	ACTA1|ACTN1|CALD1|MYH6|ROR1|FSCN1|TPM3|PDLIM7|RAI14|PDLIM3|FBLIM1|SEPTIN11|XIRP1	-4.60525	0	18	0
	ENSG00000102984	ENSG00000082684																	0	0	0	1	0	0	0	-4.20381	GO:0007015	M0001	1	0	GO Biological Processes	19	actin filament organization	19_GO:0009987 cellular process	-4.20381	2.89472	4.80037	30286	279	675	18	2.66667	0.620102	58|87|390|596|800|1073|1264|1739|3717|4645|6624|7170|55930|57026|81624|165904|390594|644150	ACTA1|ACTN1|RND3|BCL2|CALD1|CFL2|CNN1|DLG1|JAK2|MYO5B|FSCN1|TPM3|MYO5C|PDXP|DIAPH3|XIRP1|KBTBD13|WIPF3	-2.42737	0	18	0
	ENSG00000039560	ENSG00000223749																	0	0	0	1	0	0	0	-3.07126	GO:0051015	M0001	1	0	GO Molecular Functions	21	actin filament binding		-3.07126	2.80426	3.94226	30286	208	675	13	1.92593	0.528987	87|783|1073|1264|2318|4624|4645|6624|7170|24145|55930|165904|390594	ACTN1|CACNB2|CFL2|CNN1|FLNC|MYH6|MYO5B|FSCN1|TPM3|PANX1|MYO5C|XIRP1|KBTBD13	-1.60533	0	18	0
	ENSG00000138735	ENSG00000164591																	0	0	1	1	0	0	-5.18473	-8.37538	R-HSA-3000170	M0011	2	0	Reactome Gene Sets	6	Syndecan interactions		-10.1991	14.6367	11.995	30286	27	843	11	1.30486	0.390856	87|1277|1278|1281|1289|2335|3371|6383|7057|7448|50509	ACTN1|COL1A1|COL1A2|COL3A1|COL5A1|FN1|TNC|SDC2|THBS1|VTN|COL5A3	-7.39898	0	19	1
	ENSG00000152527	ENSG00000159200																	0	0	1	1	0	0	-7.34064	-4.08626	GO:0098644	M0011	2	0	GO Cellular Components	20	complex of collagen trimers		-7.34064	28.5582	12.6995	30286	21	303	6	1.9802	0.800368	1277|1278|1281|1289|1295|340267	COL1A1|COL1A2|COL3A1|COL5A1|COL8A1|COL28A1	-4.92698	0	19	0
	ENSG00000233098	ENSG00000137672																	0	0	1	1	0	0	-7.13955	-3.97891	GO:0005583	M0011	2	0	GO Cellular Components	20	fibrillar collagen trimer		-7.13955	41.6474	14.1575	30286	12	303	5	1.65017	0.731862	1277|1278|1281|1289|340267	COL1A1|COL1A2|COL3A1|COL5A1|COL28A1	-4.7701	0	19	0
	ENSG00000186340	ENSG00000283122																	0	0	1	1	0	0	-7.13955	-3.97891	GO:0098643	M0011	2	0	GO Cellular Components	20	banded collagen fibril		-7.13955	41.6474	14.1575	30286	12	303	5	1.65017	0.731862	1277|1278|1281|1289|340267	COL1A1|COL1A2|COL3A1|COL5A1|COL28A1	-4.7701	0	19	0
	ENSG00000134013	ENSG00000178162																	0	0	1	1	0	0	-3.50575	-5.22322	R-HSA-3000171	M0011	2	0	Reactome Gene Sets	6	Non-integrin membrane-ECM interactions		-6.2201	6.69815	7.41309	30286	59	843	11	1.30486	0.390856	87|1277|1278|1281|1289|2335|3371|6383|7057|7448|50509	ACTN1|COL1A1|COL1A2|COL3A1|COL5A1|FN1|TNC|SDC2|THBS1|VTN|COL5A3	-3.98143	0	19	0
	ENSG00000185915	ENSG00000113296																	0	1	1	1	0	-3.15837	-4.28084	-4.8142	M18	M0111	3	0	Canonical Pathways	11	PID INTEGRIN1 PATHWAY		-5.71292	5.98774	6.86381	30286	66	843	11	1.30486	0.390856	1277|1278|1281|1289|1464|2335|3371|7057|7058|7448|22801	COL1A1|COL1A2|COL3A1|COL5A1|CSPG4|FN1|TNC|THBS1|THBS2|VTN|ITGA11	-3.57637	0	19	0
	ENSG00000203734	ENSG00000236567																	0	0	1	1	0	0	-5.51332	-2.7983	GO:0048407	M0011	2	0	GO Molecular Functions	21	platelet-derived growth factor binding		-5.51332	36.3468	11.787	30286	11	303	4	1.32013	0.655695	1277|1278|1281|1289	COL1A1|COL1A2|COL3A1|COL5A1	-3.42519	0	19	0
	ENSG00000170921	ENSG00000174640																	0	0	1	1	0	0	-5.19485	-4.17654	M198	M0011	2	0	Canonical Pathways	11	PID SYNDECAN 1 PATHWAY		-5.19485	13.0375	8.21335	30286	46	303	6	1.9802	0.800368	1277|1278|1281|1289|1295|1307	COL1A1|COL1A2|COL3A1|COL5A1|COL8A1|COL16A1	-3.18775	0	19	0
	ENSG00000069188	ENSG00000258851																	0	0	1	1	0	0	-3.65911	-4.34586	R-HSA-8874081	M0011	2	0	Reactome Gene Sets	6	MET activates PTK2 signaling		-4.83297	8.38284	6.84565	30286	30	843	7	0.830368	0.312544	1277|1278|1281|1289|2335|50509|255631	COL1A1|COL1A2|COL3A1|COL5A1|FN1|COL5A3|COL24A1	-2.86145	0	19	0
	ENSG00000091986	ENSG00000175556																	0	0	1	1	0	0	-4.73774	-3.11532	WP4786	M0011	2	0	WikiPathways	27	Type I collagen synthesis in the context of osteogenesis imperfecta		-4.73774	15.1445	8.17256	30286	33	303	5	1.65017	0.731862	1277|1278|4982|9509|60681	COL1A1|COL1A2|TNFRSF11B|ADAMTS2|FKBP10	-2.83835	0	19	0
	ENSG00000255874	ENSG00000140090																	0	1	1	1	0	-3.70878	-3.04992	-3.44105	M53	M0111	3	0	Canonical Pathways	11	PID INTEGRIN3 PATHWAY		-4.6713	6.68399	6.3112	30286	43	843	8	0.948992	0.333923	1277|1278|2335|3371|7057|7070|7448|10085	COL1A1|COL1A2|FN1|TNC|THBS1|THY1|VTN|EDIL3	-2.73605	0	19	0
	ENSG00000164692	ENSG00000237807																	0	0	1	1	0	0	-4.57014	-4.43786	R-HSA-2243919	M0011	2	0	Reactome Gene Sets	6	Crosslinking of collagen fibrils		-4.57014	22.212	9.04946	30286	18	303	4	1.32013	0.655695	1277|1278|4016|4017	COL1A1|COL1A2|LOXL1|LOXL2	-2.70933	0	19	0
	ENSG00000168135	ENSG00000236714																	0	0	1	1	0	0	-4.57014	-3.23403	WP3967	M0011	2	0	WikiPathways	27	miR 509 3p alteration of YAP1 ECM axis		-4.57014	22.212	9.04946	30286	18	303	4	1.32013	0.655695	1277|1281|1289|7058	COL1A1|COL3A1|COL5A1|THBS2	-2.70933	0	19	0
	ENSG00000188897	ENSG00000184113																	0	0	1	1	0	0	-4.47091	-2.08701	R-HSA-3000480	M0011	2	0	Reactome Gene Sets	6	Scavenging by Class A Receptors		-4.47091	21.0429	8.78517	30286	19	303	4	1.32013	0.655695	1277|1278|1281|78989	COL1A1|COL1A2|COL3A1|COLEC11	-2.63642	0	19	0
	ENSG00000280323	ENSG00000065923																	0	0	1	0	0	0	-4.21531	0	R-HSA-2173782	M0010	1	0	Reactome Gene Sets	6	Binding and Uptake of Ligands by Scavenger Receptors		-4.21531	11.8993	7.10558	30286	42	303	5	1.65017	0.731862	1277|1278|1281|78989|284297	COL1A1|COL1A2|COL3A1|COLEC11|SSC5D	-2.43548	0	19	0
	ENSG00000138744	ENSG00000133477																	0	0	0	1	0	0	0	-4.16004	GO:0001101	M0001	1	0	GO Biological Processes	19	response to acid chemical	19_GO:0050896 response to stimulus	-4.16004	3.87351	5.12669	30286	139	675	12	1.77778	0.508618	493|836|1277|1278|1281|1307|2662|3158|6506|143686|154743|158376	ATP2B4|CASP3|COL1A1|COL1A2|COL3A1|COL16A1|GDF10|HMGCS2|SLC1A2|SESN3|BMT2|SPAAR	-2.39352	0	19	0
	ENSG00000135414	ENSG00000215483																	0	0	1	1	0	0	-2.08069	-3.96732	GO:0043200	M0011	2	0	GO Biological Processes	19	response to amino acid	19_GO:0050896 response to stimulus	-3.96732	3.98024	5.02078	30286	124	675	11	1.62963	0.487332	836|1277|1278|1281|1307|2662|3158|6506|143686|154743|158376	CASP3|COL1A1|COL1A2|COL3A1|COL16A1|GDF10|HMGCS2|SLC1A2|SESN3|BMT2|SPAAR	-2.25341	0	19	0
	ENSG00000038427	ENSG00000241362																	0	0	1	1	0	0	-3.12898	-3.5569	R-HSA-8875878	M0011	2	0	Reactome Gene Sets	6	MET promotes cell motility		-3.90541	6.13378	5.56595	30286	41	843	7	0.830368	0.312544	1277|1278|1281|1289|2335|50509|255631	COL1A1|COL1A2|COL3A1|COL5A1|FN1|COL5A3|COL24A1	-2.11185	0	19	0
	ENSG00000159200	ENSG00000186377																	0	0	1	1	0	0	-2.48204	-3.31294	WP453	M0011	2	0	WikiPathways	27	Inflammatory response pathway		-3.81488	7.18529	5.73524	30286	30	843	6	0.711744	0.289532	1277|1278|1281|2335|7057|7448	COL1A1|COL1A2|COL3A1|FN1|THBS1|VTN	-2.04397	0	19	0
	ENSG00000149269	ENSG00000197299																	0	0	1	1	0	0	-3.77889	-2.48512	WP5036	M0011	2	0	WikiPathways	27	Angiotensin II receptor type 1 pathway		-3.77889	14.2791	7.06684	30286	28	303	4	1.32013	0.655695	1277|1278|1490|50507	COL1A1|COL1A2|CCN2|NOX4	-2.11397	0	19	0
	ENSG00000105290	ENSG00000163406																	0	0	1	0	0	0	-3.69034	0	GO:0043589	M0010	1	0	GO Biological Processes	19	skin morphogenesis	19_GO:0032502 developmental process	-3.69034	24.9884	8.35517	30286	12	303	3	0.990099	0.568797	1277|1278|8626	COL1A1|COL1A2|TP63	-2.04897	0	19	0
	ENSG00000134802	ENSG00000133800																	0	0	0	1	0	0	0	-3.172	GO:0071230	M0001	1	0	GO Biological Processes	19	cellular response to amino acid stimulus	19_GO:0050896 response to stimulus	-3.172	4.17378	4.45002	30286	86	675	8	1.18519	0.416536	1277|1278|1281|1307|3158|143686|154743|158376	COL1A1|COL1A2|COL3A1|COL16A1|HMGCS2|SESN3|BMT2|SPAAR	-1.67761	0	19	0
	ENSG00000187955	ENSG00000115648																	0	0	0	1	0	0	0	-2.88767	GO:0071229	M0001	1	0	GO Biological Processes	19	cellular response to acid chemical	19_GO:0050896 response to stimulus	-2.88767	3.77837	4.09499	30286	95	675	8	1.18519	0.416536	1277|1278|1281|1307|3158|143686|154743|158376	COL1A1|COL1A2|COL3A1|COL16A1|HMGCS2|SESN3|BMT2|SPAAR	-1.47913	0	19	0
	ENSG00000123119	ENSG00000214787																	0	0	1	0	0	0	-2.40943	0	GO:0032963	M0010	1	0	GO Biological Processes	19	collagen metabolic process	19_GO:0008152 metabolic process	-2.70377	3.92946	3.96965	30286	64	843	7	0.830368	0.312544	1277|1278|1289|4320|9509|10536|55214	COL1A1|COL1A2|COL5A1|MMP11|ADAMTS2|P3H3|P3H2	-1.15524	0	19	0
	ENSG00000112562	ENSG00000187193																	0	0	1	0	0	0	-2.40943	0	M28	M0010	1	0	Canonical Pathways	11	PID IL4 2PATHWAY		-2.40943	6.24711	4.22422	30286	64	303	4	1.32013	0.655695	1277|1278|1959|7070	COL1A1|COL1A2|EGR2|THY1	-1.14106	0	19	0
	ENSG00000271590	ENSG00000115425																	0	0	1	1	0	0	-2.08618	-2.0742	R-HSA-6806834	M0011	2	0	Reactome Gene Sets	6	Signaling by MET		-2.18974	3.18336	3.28792	30286	79	843	7	0.830368	0.312544	1277|1278|1281|1289|2335|50509|255631	COL1A1|COL1A2|COL3A1|COL5A1|FN1|COL5A3|COL24A1	-0.753179	0	19	0
	ENSG00000143324	ENSG00000196208																	0	0	1	0	0	0	-2.08069	0	hsa04611	M0010	1	0	KEGG Pathway	24	Platelet activation		-2.08069	4.03039	3.39921	30286	124	303	5	1.65017	0.731862	1277|1278|1281|2149|255189	COL1A1|COL1A2|COL3A1|F2R|PLA2G4F	-0.914477	0	19	0
	ENSG00000197380	ENSG00000196353																	1	1	1	1	-4.55593	-3.40805	-10.194	-2.56286	WP236	M1111	4	0	WikiPathways	27	Adipogenesis		-10.194	10.6821	11.1641	30286	131	303	14	4.62046	1.206	1050|1271|1675|1959|2487|3479|3952|5054|5105|5346|6319|6424|8788|9370	CEBPA|CNTFR|CFD|EGR2|FRZB|IGF1|LEP|SERPINE1|PCK1|PLIN1|SCD|SFRP4|DLK1|ADIPOQ	-7.3746	0	20	1
	ENSG00000144619	ENSG00000242808																	1	0	1	0	-4.65904	0	-5.42224	0	hsa04152	M1010	2	0	KEGG Pathway	24	AMPK signaling pathway		-5.42224	7.43458	7.1295	30286	121	303	9	2.9703	0.975284	1080|1149|2194|3479|3952|5105|5209|6319|9370	CFTR|CIDEA|FASN|IGF1|LEP|PCK1|PFKFB3|SCD|ADIPOQ	-3.35552	0	20	0
	ENSG00000143194	ENSG00000244161																	0	0	1	0	0	0	-5.3593	0	WP2895	M0010	1	0	WikiPathways	27	Differentiation of white and brown adipocyte		-5.3593	19.9908	9.54923	30286	25	303	5	1.65017	0.731862	655|1050|1149|3952|9370	BMP7|CEBPA|CIDEA|LEP|ADIPOQ	-3.31202	0	20	0
	ENSG00000082293	ENSG00000274317																	0	0	1	0	0	0	-5.02247	0	GO:0014823	M0010	1	0	GO Biological Processes	19	response to activity	19_GO:0050896 response to stimulus	-5.02247	9.45509	7.32052	30286	74	303	7	2.31023	0.86304	285|654|3952|5105|7352|9370|10631	ANGPT2|BMP6|LEP|PCK1|UCP3|ADIPOQ|POSTN	-3.06339	0	20	0
	ENSG00000111664	ENSG00000133794																	1	0	1	0	-4.7949	0	-4.83868	0	R-HSA-9843745	M1010	2	0	Reactome Gene Sets	6	Adipogenesis		-4.95986	4.28481	5.81328	30286	109	843	13	1.54211	0.424394	655|688|1050|1149|1734|1959|3952|5105|5346|6256|9370|51129|63976	BMP7|KLF5|CEBPA|CIDEA|DIO2|EGR2|LEP|PCK1|PLIN1|RXRA|ADIPOQ|ANGPTL4|PRDM16	-2.96974	0	20	0
	ENSG00000163145	ENSG00000117480																	0	0	1	0	0	0	-3.69545	0	R-HSA-381340	M0010	1	0	Reactome Gene Sets	6	Transcriptional regulation of white adipocyte differentiation		-3.69545	7.13956	5.66443	30286	84	303	6	1.9802	0.800368	1050|1959|3952|5105|5346|9370	CEBPA|EGR2|LEP|PCK1|PLIN1|ADIPOQ	-2.05079	0	20	0
	ENSG00000184500	ENSG00000143365																	0	0	1	0	0	0	-2.87742	0	WP3599	M0010	1	0	WikiPathways	27	Transcription factor regulation in adipogenesis		-2.87742	13.6301	5.95732	30286	22	303	3	0.990099	0.568797	1050|3952|9370	CEBPA|LEP|ADIPOQ	-1.47297	0	20	0
	ENSG00000166451	ENSG00000204323																	0	0	1	0	0	0	-2.67147	0	GO:0009062	M0010	1	0	GO Biological Processes	19	fatty acid catabolic process	19_GO:0008152 metabolic process	-2.67147	5.55299	4.34851	30286	90	303	5	1.65017	0.731862	33|2166|3952|5105|9370	ACADL|FAAH|LEP|PCK1|ADIPOQ	-1.32374	0	20	0
	ENSG00000281357	ENSG00000185028																	0	0	1	0	0	0	-2.4172	0	GO:0044242	M0010	1	0	GO Biological Processes	19	cellular lipid catabolic process	19_GO:0008152 metabolic process	-2.4172	3.55166	3.61201	30286	197	303	7	2.31023	0.86304	33|1545|2166|3952|5105|9370|255189	ACADL|CYP1B1|FAAH|LEP|PCK1|ADIPOQ|PLA2G4F	-1.14493	0	20	0
	ENSG00000177570	ENSG00000166546																	0	0	1	0	0	0	-2.33808	0	WP1403	M0010	1	0	WikiPathways	27	AMP activated protein kinase signaling		-2.33808	5.96739	4.09188	30286	67	303	4	1.32013	0.655695	2194|3952|5209|9370	FASN|LEP|PFKFB3|ADIPOQ	-1.09636	0	20	0
	ENSG00000171766	ENSG00000139874																	0	0	1	0	0	0	-2.21579	0	GO:0072329	M0010	1	0	GO Biological Processes	19	monocarboxylic acid catabolic process	19_GO:0008152 metabolic process	-2.21579	4.34582	3.61371	30286	115	303	5	1.65017	0.731862	33|2166|3952|5105|9370	ACADL|FAAH|LEP|PCK1|ADIPOQ	-1.01083	0	20	0
	ENSG00000151789	ENSG00000174611																	0	0	1	0	0	0	-2.01125	0	GO:0005996	M0010	1	0	GO Biological Processes	19	monosaccharide metabolic process	19_GO:0008152 metabolic process	-2.01125	3.33179	3.15426	30286	180	303	6	1.9802	0.800368	2819|3952|5105|5209|9370|283310	GPD1|LEP|PCK1|PFKFB3|ADIPOQ|OTOGL	-0.865389	0	20	0
	ENSG00000034152	ENSG00000182902																	0	1	1	1	0	-2.83152	-7.22942	-7.34086	GO:0007178	M0111	3	0	GO Biological Processes	19	transmembrane receptor protein serine/threonine kinase signaling pathway	19_GO:0050896 response to stimulus	-10.012	4.803	8.82689	30286	187	843	25	2.9656	0.584259	654|655|658|860|1278|1281|1311|2331|2662|3077|3624|3694|4053|4092|7042|7043|7049|7122|10220|10468|10566|84913|130399|151449|168667	BMP6|BMP7|BMPR1B|RUNX2|COL1A2|COL3A1|COMP|FMOD|GDF10|HFE|INHBA|ITGB6|LTBP2|SMAD7|TGFB2|TGFB3|TGFBR3|CLDN5|GDF11|FST|AKAP3|ATOH8|ACVR1C|GDF7|BMPER	-7.23041	0	21	1
	ENSG00000150687	ENSG00000198785																	0	0	1	1	0	0	-7.09184	-7.53132	GO:0070848	M0011	2	0	GO Biological Processes	19	response to growth factor	19_GO:0050896 response to stimulus	-9.55748	2.97084	7.67061	30286	520	843	43	5.10083	0.757771	285|627|654|655|658|836|860|1277|1278|1281|1311|1490|2252|2255|2331|2662|2674|3077|3315|3371|3694|4053|4092|5138|5179|5228|5606|6660|6662|7042|7043|7049|7057|7122|10468|10631|11173|23768|25878|51741|130399|151449|168667	ANGPT2|BDNF|BMP6|BMP7|BMPR1B|CASP3|RUNX2|COL1A1|COL1A2|COL3A1|COMP|CCN2|FGF7|FGF10|FMOD|GDF10|GFRA1|HFE|HSPB1|TNC|ITGB6|LTBP2|SMAD7|PDE2A|PENK|PGF|MAP2K3|SOX5|SOX9|TGFB2|TGFB3|TGFBR3|THBS1|CLDN5|FST|POSTN|ADAMTS7|FLRT2|MXRA5|WWOX|ACVR1C|GDF7|BMPER	-6.85048	0	21	0
	ENSG00000155893	ENSG00000257279																	0	1	1	1	0	-2.04397	-6.22931	-7.15284	GO:0071363	M0111	3	0	GO Biological Processes	19	cellular response to growth factor stimulus	19_GO:0050896 response to stimulus	-9.3467	3.01841	7.60611	30286	488	843	41	4.86358	0.740863	285|627|654|655|658|836|860|1277|1278|1281|1311|1490|2252|2255|2331|2662|2674|3077|3315|3694|4053|4092|5138|5179|5228|5606|6660|6662|7042|7043|7049|7057|7122|10468|10631|11173|23768|51741|130399|151449|168667	ANGPT2|BDNF|BMP6|BMP7|BMPR1B|CASP3|RUNX2|COL1A1|COL1A2|COL3A1|COMP|CCN2|FGF7|FGF10|FMOD|GDF10|GFRA1|HFE|HSPB1|ITGB6|LTBP2|SMAD7|PDE2A|PENK|PGF|MAP2K3|SOX5|SOX9|TGFB2|TGFB3|TGFBR3|THBS1|CLDN5|FST|POSTN|ADAMTS7|FLRT2|WWOX|ACVR1C|GDF7|BMPER	-6.66198	0	21	0
	ENSG00000176697	ENSG00000164089																	0	0	1	1	0	0	-7.60014	-6.39148	GO:0141091	M0011	2	0	GO Biological Processes	19	transforming growth factor beta receptor superfamily signaling pathway	19_GO:0050896 response to stimulus	-8.42864	4.54243	7.92943	30286	174	843	22	2.60973	0.549087	654|655|658|860|1278|1281|1311|2331|2662|3077|3624|3694|4053|4092|7042|7043|7049|7122|10468|130399|151449|168667	BMP6|BMP7|BMPR1B|RUNX2|COL1A2|COL3A1|COMP|FMOD|GDF10|HFE|INHBA|ITGB6|LTBP2|SMAD7|TGFB2|TGFB3|TGFBR3|CLDN5|FST|ACVR1C|GDF7|BMPER	-5.85225	0	21	0
	ENSG00000179630	ENSG00000258603																	0	0	1	1	0	0	-5.76724	-7.03791	GO:0060391	M0011	2	0	GO Biological Processes	19	positive regulation of SMAD protein signal transduction	19_GO:0048518 positive regulation of biological process	-7.33106	9.70985	8.97	30286	37	843	10	1.18624	0.37289	654|655|3077|3624|3717|7042|7043|7049|151449|168667	BMP6|BMP7|HFE|INHBA|JAK2|TGFB2|TGFB3|TGFBR3|GDF7|BMPER	-4.89756	0	21	0
	ENSG00000124225	ENSG00000286735																	0	1	1	1	0	-6.39564	-3.9579	-3.14921	hsa04350	M0111	3	0	KEGG Pathway	24	TGF-beta signaling pathway		-6.48699	4.98979	7.02834	30286	108	843	15	1.77936	0.455323	654|655|658|2331|3077|3400|3624|4092|7018|7042|7043|7057|10468|130399|151449	BMP6|BMP7|BMPR1B|FMOD|HFE|ID4|INHBA|SMAD7|TF|TGFB2|TGFB3|THBS1|FST|ACVR1C|GDF7	-4.1973	0	21	0
	ENSG00000173546	ENSG00000143416																	0	0	1	1	0	0	-3.9679	-6.07837	GO:0060390	M0011	2	0	GO Biological Processes	19	regulation of SMAD protein signal transduction	19_GO:0050896 response to stimulus	-6.07837	6.58066	7.30589	30286	75	675	11	1.62963	0.487332	655|3077|3624|3717|4092|7042|7043|7049|56937|151449|168667	BMP7|HFE|INHBA|JAK2|SMAD7|TGFB2|TGFB3|TGFBR3|PMEPA1|GDF7|BMPER	-3.87077	0	21	0
	ENSG00000179627	ENSG00000169306																	0	0	1	1	0	0	-3.50598	-3.70249	GO:0071772	M0011	2	0	GO Biological Processes	19	response to BMP	19_GO:0050896 response to stimulus	-5.07489	4.73755	6.04195	30286	91	843	12	1.42349	0.40799	654|655|658|860|1311|3077|6662|7049|10468|11173|151449|168667	BMP6|BMP7|BMPR1B|RUNX2|COMP|HFE|SOX9|TGFBR3|FST|ADAMTS7|GDF7|BMPER	-3.06226	0	21	0
	ENSG00000022267	ENSG00000049283																	0	0	1	1	0	0	-3.50598	-3.70249	GO:0071773	M0011	2	0	GO Biological Processes	19	cellular response to BMP stimulus	19_GO:0050896 response to stimulus	-5.07489	4.73755	6.04195	30286	91	843	12	1.42349	0.40799	654|655|658|860|1311|3077|6662|7049|10468|11173|151449|168667	BMP6|BMP7|BMPR1B|RUNX2|COMP|HFE|SOX9|TGFBR3|FST|ADAMTS7|GDF7|BMPER	-3.06226	0	21	0
	ENSG00000079931	ENSG00000151892																	0	0	1	1	0	0	-3.90421	-2.78193	GO:0030509	M0011	2	0	GO Biological Processes	19	BMP signaling pathway	19_GO:0050896 response to stimulus	-4.26865	4.66577	5.44978	30286	77	843	10	1.18624	0.37289	654|655|658|860|1311|3077|7049|10468|151449|168667	BMP6|BMP7|BMPR1B|RUNX2|COMP|HFE|TGFBR3|FST|GDF7|BMPER	-2.40565	0	21	0
	ENSG00000211455	ENSG00000177301																	0	1	1	1	0	-2.83642	-4.02673	-3.07397	GO:0090092	M0111	3	0	GO Biological Processes	19	regulation of transmembrane receptor protein serine/threonine kinase signaling pathway	19_GO:0050896 response to stimulus	-4.03924	2.49332	4.52254	30286	317	843	22	2.60973	0.549087	654|655|1149|2255|3077|3624|3717|4092|6424|7042|7043|7049|7057|9719|10272|10468|54829|56937|63976|80139|151449|168667	BMP6|BMP7|CIDEA|FGF10|HFE|INHBA|JAK2|SMAD7|SFRP4|TGFB2|TGFB3|TGFBR3|THBS1|ADAMTSL2|FSTL3|FST|ASPN|PMEPA1|PRDM16|ZNF703|GDF7|BMPER	-2.22081	0	21	0
	ENSG00000160588	ENSG00000197766																	0	0	1	1	0	0	-3.71467	-3.08304	hsa04390	M0011	2	0	KEGG Pathway	24	Hippo signaling pathway		-3.87451	3.20363	4.68418	30286	157	843	14	1.66074	0.440149	654|655|658|1490|1739|2736|4092|5054|7042|7043|9231|10971|85409|151449	BMP6|BMP7|BMPR1B|CCN2|DLG1|GLI2|SMAD7|SERPINE1|TGFB2|TGFB3|DLG5|YWHAQ|NKD2|GDF7	-2.08924	0	21	0
	ENSG00000003096	ENSG00000173705																	0	1	1	1	0	-2.57759	-3.17374	-3.23817	GO:0090100	M0111	3	0	GO Biological Processes	19	positive regulation of transmembrane receptor protein serine/threonine kinase signaling pathway	19_GO:0048518 positive regulation of biological process	-3.77392	3.76372	4.8002	30286	105	843	11	1.30486	0.390856	654|655|3077|3624|3717|7042|7043|7049|7057|151449|168667	BMP6|BMP7|HFE|INHBA|JAK2|TGFB2|TGFB3|TGFBR3|THBS1|GDF7|BMPER	-2.01175	0	21	0
	ENSG00000173442	ENSG00000248332																	0	1	1	1	0	-2.81181	-9.93504	-3.69272	GO:0140352	M0111	3	0	GO Biological Processes	19	export from cell	19_GO:0051179 localization	-9.93504	5.03969	8.93034	30286	476	303	24	7.92079	1.55147	1080|1311|1393|2255|3624|3737|3952|4053|4878|5270|6565|9379|9429|9498|26059|30819|80725|84446|85409|90332|94122|123041|286753|387597	CFTR|COMP|CRHBP|FGF10|INHBA|KCNA2|LEP|LTBP2|NPPA|SERPINE2|SLC15A2|NRXN2|ABCG2|SLC4A8|ERC2|KCNIP2|SRCIN1|BRSK1|NKD2|EXOC3L2|SYTL5|SLC24A4|TRARG1|ILDR2	-7.16236	0	22	1
	ENSG00000084636	ENSG00000248810																	0	0	1	1	0	0	-6.96734	-3.04158	GO:0046903	M0011	2	0	GO Biological Processes	19	secretion	19_GO:0051179 localization	-6.96734	3.96792	6.92282	30286	529	303	21	6.93069	1.45905	1080|1311|1393|2255|3360|3624|3952|4053|4879|5270|9379|9498|26059|80725|84446|85409|90332|94122|255189|286753|387597	CFTR|COMP|CRHBP|FGF10|HTR4|INHBA|LEP|LTBP2|NPPB|SERPINE2|NRXN2|SLC4A8|ERC2|SRCIN1|BRSK1|NKD2|EXOC3L2|SYTL5|PLA2G4F|TRARG1|ILDR2	-4.6348	0	22	0
	ENSG00000146592	ENSG00000253591																	0	1	1	1	0	-2.34707	-6.65376	-2.97454	GO:0032940	M0111	3	0	GO Biological Processes	19	secretion by cell	19_GO:0051179 localization	-6.65376	4.36691	6.91722	30286	412	303	18	5.94059	1.35798	1080|1311|1393|2255|3624|3952|4053|5270|9379|9498|26059|80725|84446|85409|90332|94122|286753|387597	CFTR|COMP|CRHBP|FGF10|INHBA|LEP|LTBP2|SERPINE2|NRXN2|SLC4A8|ERC2|SRCIN1|BRSK1|NKD2|EXOC3L2|SYTL5|TRARG1|ILDR2	-4.35524	0	22	0
	ENSG00000120885	ENSG00000197616																	0	0	1	1	0	0	-2.56488	-2.15341	GO:0006887	M0011	2	0	GO Biological Processes	19	exocytosis	19_GO:0051179 localization	-2.99297	2.43569	3.74655	30286	236	843	16	1.89798	0.469971	1080|1393|5058|10257|10815|11031|26056|26059|80725|85409|90332|94122|261729|283849|286753|644150	CFTR|CRHBP|PAK1|ABCC4|CPLX1|RAB31|RAB11FIP5|ERC2|SRCIN1|NKD2|EXOC3L2|SYTL5|STEAP2|EXOC3L1|TRARG1|WIPF3	-1.38682	0	22	0
	ENSG00000196923	ENSG00000134363																	0	1	1	1	0	-2.99387	-7.50858	-6.27446	GO:0009725	M0111	3	0	GO Biological Processes	19	response to hormone	19_GO:0050896 response to stimulus	-9.7745	2.56291	7.50734	30286	785	843	56	6.64294	0.857709	58|596|654|655|836|952|1277|1281|1393|1545|1959|2274|2888|3158|3371|3485|3624|3717|3952|4982|5105|5140|5176|6256|6424|6548|6663|6751|6755|6775|7042|7043|7049|7057|7076|7292|7352|8835|8912|9370|9572|9734|10018|10062|10076|10865|11031|54328|56937|57085|123041|130399|143686|163732|261729|286753	ACTA1|BCL2|BMP6|BMP7|CASP3|CD38|COL1A1|COL3A1|CRHBP|CYP1B1|EGR2|FHL2|GRB14|HMGCS2|TNC|IGFBP2|INHBA|JAK2|LEP|TNFRSF11B|PCK1|PDE3B|SERPINF1|RXRA|SFRP4|SLC9A1|SOX10|SSTR1|SSTR5|STAT4|TGFB2|TGFB3|TGFBR3|THBS1|TIMP1|TNFSF4|UCP3|SOCS2|CACNA1H|ADIPOQ|NR1D1|HDAC9|BCL2L11|NR1H3|PTPRU|ARID5A|RAB31|GPR173|PMEPA1|AGTRAP|SLC24A4|ACVR1C|SESN3|CITED4|STEAP2|TRARG1	-7.0359	0	23	1
	ENSG00000264235	ENSG00000158806																	0	0	1	1	0	0	-5.3986	-6.36182	GO:0071417	M0011	2	0	GO Biological Processes	19	cellular response to organonitrogen compound	19_GO:0050896 response to stimulus	-8.66798	2.77848	7.16187	30286	556	843	43	5.10083	0.757771	58|333|641|836|1080|1277|1278|1281|1307|1393|1545|2043|2774|2819|2888|2946|3158|3479|3624|3717|3952|5105|5138|5140|5179|6263|6506|6548|6662|8787|8835|9370|9630|9734|10021|11031|54328|57026|57085|143686|154743|158376|286753	ACTA1|APLP1|BLM|CASP3|CFTR|COL1A1|COL1A2|COL3A1|COL16A1|CRHBP|CYP1B1|EPHA4|GNAL|GPD1|GRB14|GSTM2|HMGCS2|IGF1|INHBA|JAK2|LEP|PCK1|PDE2A|PDE3B|PENK|RYR3|SLC1A2|SLC9A1|SOX9|RGS9|SOCS2|ADIPOQ|GNA14|HDAC9|HCN4|RAB31|GPR173|PDXP|AGTRAP|SESN3|BMT2|SPAAR|TRARG1	-6.04396	0	23	0
	ENSG00000118523	ENSG00000179862																	0	0	1	1	0	0	-7.2663	-5.19426	GO:0071407	M0011	2	0	GO Biological Processes	19	cellular response to organic cyclic compound	19_GO:0050896 response to stimulus	-8.45377	2.95499	7.16505	30286	462	843	38	4.50771	0.714576	107|333|641|836|1050|1080|1277|1393|1545|2774|2819|2946|3158|3371|3624|3717|3952|5105|5138|5176|5179|6097|6256|6263|6506|6663|6751|6755|8787|9370|9572|9630|10018|10021|56937|57026|80139|255189	ADCY1|APLP1|BLM|CASP3|CEBPA|CFTR|COL1A1|CRHBP|CYP1B1|GNAL|GPD1|GSTM2|HMGCS2|TNC|INHBA|JAK2|LEP|PCK1|PDE2A|SERPINF1|PENK|RORC|RXRA|RYR3|SLC1A2|SOX10|SSTR1|SSTR5|RGS9|ADIPOQ|NR1D1|GNA14|BCL2L11|HCN4|PMEPA1|PDXP|ZNF703|PLA2G4F	-5.87171	0	23	0
	ENSG00000171067	ENSG00000143502																	0	0	1	1	0	0	-4.63017	-5.59508	GO:1901699	M0011	2	0	GO Biological Processes	19	cellular response to nitrogen compound	19_GO:0050896 response to stimulus	-7.51293	2.50517	6.4653	30286	631	843	44	5.21945	0.766052	58|333|493|641|836|1080|1277|1278|1281|1307|1393|1545|2043|2774|2819|2888|2946|3158|3479|3624|3717|3952|5105|5138|5140|5179|6263|6506|6548|6662|8787|8835|9370|9630|9734|10021|11031|54328|57026|57085|143686|154743|158376|286753	ACTA1|APLP1|ATP2B4|BLM|CASP3|CFTR|COL1A1|COL1A2|COL3A1|COL16A1|CRHBP|CYP1B1|EPHA4|GNAL|GPD1|GRB14|GSTM2|HMGCS2|IGF1|INHBA|JAK2|LEP|PCK1|PDE2A|PDE3B|PENK|RYR3|SLC1A2|SLC9A1|SOX9|RGS9|SOCS2|ADIPOQ|GNA14|HDAC9|HCN4|RAB31|GPR173|PDXP|AGTRAP|SESN3|BMT2|SPAAR|TRARG1	-5.06588	0	23	0
	ENSG00000236548	ENSG00000135447																	0	0	1	1	0	0	-5.75433	-2.60714	GO:0043434	M0011	2	0	GO Biological Processes	19	response to peptide hormone	19_GO:0050896 response to stimulus	-5.75433	4.19753	6.31398	30286	381	303	16	5.28053	1.2848	655|1277|1281|1393|1545|1959|3624|3952|5105|6775|7076|7352|9370|54328|123041|286753	BMP7|COL1A1|COL3A1|CRHBP|CYP1B1|EGR2|INHBA|LEP|PCK1|STAT4|TIMP1|UCP3|ADIPOQ|GPR173|SLC24A4|TRARG1	-3.60532	0	23	0
	ENSG00000106701	ENSG00000186466																	0	0	1	1	0	0	-5.22086	-2.66488	GO:1901652	M0011	2	0	GO Biological Processes	19	response to peptide	19_GO:0050896 response to stimulus	-5.22086	3.62306	5.75519	30286	469	303	17	5.61056	1.32204	655|1277|1281|1393|1545|1959|3479|3624|3952|5105|6775|7076|7352|9370|54328|123041|286753	BMP7|COL1A1|COL3A1|CRHBP|CYP1B1|EGR2|IGF1|INHBA|LEP|PCK1|STAT4|TIMP1|UCP3|ADIPOQ|GPR173|SLC24A4|TRARG1	-3.20977	0	23	0
	ENSG00000172965	ENSG00000142973																	0	0	1	1	0	0	-3.21008	-3.33375	GO:0032870	M0011	2	0	GO Biological Processes	19	cellular response to hormone stimulus	19_GO:0050896 response to stimulus	-4.80187	2.28104	4.90726	30286	504	843	32	3.79597	0.658179	1393|1545|2888|3158|3371|3485|3624|3717|3952|5105|5140|5176|6256|6548|6663|6751|6755|7292|7352|8835|8912|9370|9572|9734|10018|10062|10865|11031|54328|56937|57085|286753	CRHBP|CYP1B1|GRB14|HMGCS2|TNC|IGFBP2|INHBA|JAK2|LEP|PCK1|PDE3B|SERPINF1|RXRA|SLC9A1|SOX10|SSTR1|SSTR5|TNFSF4|UCP3|SOCS2|CACNA1H|ADIPOQ|NR1D1|HDAC9|BCL2L11|NR1H3|ARID5A|RAB31|GPR173|PMEPA1|AGTRAP|TRARG1	-2.84005	0	23	0
	ENSG00000115457	ENSG00000134042																	0	0	1	0	0	0	-2.43427	0	GO:0071375	M0010	1	0	GO Biological Processes	19	cellular response to peptide hormone stimulus	19_GO:0050896 response to stimulus	-3.19741	2.4627	3.91365	30286	248	843	17	2.01661	0.484142	1393|1545|2888|3158|3624|3717|3952|5105|5140|6548|8835|9370|9734|11031|54328|57085|286753	CRHBP|CYP1B1|GRB14|HMGCS2|INHBA|JAK2|LEP|PCK1|PDE3B|SLC9A1|SOCS2|ADIPOQ|HDAC9|RAB31|GPR173|AGTRAP|TRARG1	-1.54947	0	23	0
	ENSG00000096968	ENSG00000100146																	0	0	1	0	0	0	-2.18097	0	GO:0032868	M0010	1	0	GO Biological Processes	19	response to insulin	19_GO:0050896 response to stimulus	-2.9054	2.472	3.69081	30286	218	843	15	1.77936	0.455323	1277|1959|2888|3158|3952|5105|5140|6548|7352|9370|9734|11031|130399|143686|286753	COL1A1|EGR2|GRB14|HMGCS2|LEP|PCK1|PDE3B|SLC9A1|UCP3|ADIPOQ|HDAC9|RAB31|ACVR1C|SESN3|TRARG1	-1.32047	0	23	0
	ENSG00000120729	ENSG00000235888																	0	0	1	0	0	0	-2.3459	0	GO:1901653	M0010	1	0	GO Biological Processes	19	cellular response to peptide	19_GO:0050896 response to stimulus	-2.86914	2.18084	3.55332	30286	313	843	19	2.25386	0.51121	1393|1545|2043|2888|3158|3479|3624|3717|3952|5105|5140|6548|8835|9370|9734|11031|54328|57085|286753	CRHBP|CYP1B1|EPHA4|GRB14|HMGCS2|IGF1|INHBA|JAK2|LEP|PCK1|PDE3B|SLC9A1|SOCS2|ADIPOQ|HDAC9|RAB31|GPR173|AGTRAP|TRARG1	-1.29388	0	23	0
	ENSG00000128596	ENSG00000182704																	0	1	1	1	0	-3.90032	-6.89705	-4.96526	GO:0045596	M0111	3	0	GO Biological Processes	19	negative regulation of cell differentiation	19_GO:0032502 developmental process	-9.4451	2.59061	7.38685	30286	735	843	53	6.28707	0.836007	406|627|655|861|1050|1289|1620|1903|2043|2045|2255|2258|2487|3400|3479|3624|4092|4320|4982|5999|6662|6663|7042|7070|7292|8626|8840|9370|9572|10062|10220|10221|10234|10272|10468|10509|11173|22920|23240|23462|25819|25987|54437|54855|57142|80031|130497|147906|150356|152330|221476|223117|338773	BMAL1|BDNF|BMP7|RUNX1|CEBPA|COL5A1|BRINP1|S1PR3|EPHA4|EPHA7|FGF10|FGF13|FRZB|ID4|IGF1|INHBA|SMAD7|MMP11|TNFRSF11B|RGS4|SOX9|SOX10|TGFB2|THY1|TNFSF4|TP63|CCN4|ADIPOQ|NR1D1|NR1H3|GDF11|TRIB1|LRRC17|FSTL3|FST|SEMA4B|ADAMTS7|KIFAP3|TMEM131L|HEY1|NOCT|TSKU|SEMA5B|TENT5C|RTN4|SEMA6D|OSR1|DACT3|CHADL|CNTN4|PI16|SEMA3D|TMEM119	-6.74565	0	24	1
	ENSG00000107165	ENSG00000235436																	0	1	1	1	0	-4.97634	-5.83969	-4.53554	GO:0010721	M0111	3	0	GO Biological Processes	19	negative regulation of cell development	19_GO:0032502 developmental process	-7.92647	3.49285	7.19255	30286	288	843	28	3.32147	0.617187	655|861|1050|1620|1903|2045|2258|2487|3400|3479|3624|4092|4982|6663|7070|7292|9370|9572|10221|10234|10272|10509|22920|23240|54437|57142|80031|223117	BMP7|RUNX1|CEBPA|BRINP1|S1PR3|EPHA7|FGF13|FRZB|ID4|IGF1|INHBA|SMAD7|TNFRSF11B|SOX10|THY1|TNFSF4|ADIPOQ|NR1D1|TRIB1|LRRC17|FSTL3|SEMA4B|KIFAP3|TMEM131L|SEMA5B|RTN4|SEMA6D|SEMA3D	-5.41784	0	24	0
	ENSG00000236466	ENSG00000120049																	0	1	1	1	0	-2.93555	-3.7313	-6.23398	GO:0040008	M0111	3	0	GO Biological Processes	19	regulation of growth	19_GO:0040007 growth	-6.23398	2.54108	5.84404	30286	618	675	35	5.18519	0.853431	32|153|596|627|952|1839|2045|2273|2335|2487|3371|3479|3624|4092|4501|4624|4879|5270|6548|7042|7049|7373|8292|8835|10018|10509|57142|80031|84944|114804|131566|147906|158376|221476|223117	ACACB|ADRB1|BCL2|BDNF|CD38|HBEGF|EPHA7|FHL1|FN1|FRZB|TNC|IGF1|INHBA|SMAD7|MT1X|MYH6|NPPB|SERPINE2|SLC9A1|TGFB2|TGFBR3|COL14A1|COLQ|SOCS2|BCL2L11|SEMA4B|RTN4|SEMA6D|MAEL|RNF157|DCBLD2|DACT3|SPAAR|PI16|SEMA3D	-4.00698	0	24	0
	ENSG00000125398	ENSG00000169710																	0	0	1	1	0	0	-2.19968	-5.2261	GO:0048638	M0011	2	0	GO Biological Processes	19	regulation of developmental growth	19_GO:0040007 growth	-6.14771	2.93944	5.99415	30286	330	843	27	3.20285	0.606437	32|153|596|627|861|2045|2258|2335|3479|3952|4092|4624|5999|7049|7373|8292|8835|10018|10509|54437|57142|80031|84944|114804|158376|221476|223117	ACACB|ADRB1|BCL2|BDNF|RUNX1|EPHA7|FGF13|FN1|IGF1|LEP|SMAD7|MYH6|RGS4|TGFBR3|COL14A1|COLQ|SOCS2|BCL2L11|SEMA4B|SEMA5B|RTN4|SEMA6D|MAEL|RNF157|SPAAR|PI16|SEMA3D	-3.93677	0	24	0
	ENSG00000099337	ENSG00000196616																	0	1	1	1	0	-2.32075	-2.94881	-5.50716	GO:0001558	M0111	3	0	GO Biological Processes	19	regulation of cell growth	19_GO:0040007 growth	-5.50716	2.79084	5.56649	30286	418	675	26	3.85185	0.740719	596|627|952|1839|2045|2273|2335|2487|3371|3479|3624|4092|4879|5270|6548|7042|7373|8835|10509|57142|80031|114804|131566|147906|221476|223117	BCL2|BDNF|CD38|HBEGF|EPHA7|FHL1|FN1|FRZB|TNC|IGF1|INHBA|SMAD7|NPPB|SERPINE2|SLC9A1|TGFB2|COL14A1|SOCS2|SEMA4B|RTN4|SEMA6D|RNF157|DCBLD2|DACT3|PI16|SEMA3D	-3.42086	0	24	0
	ENSG00000239445	ENSG00000250072																	0	1	1	1	0	-3.32078	-3.03899	-4.90291	GO:0045926	M0111	3	0	GO Biological Processes	19	negative regulation of growth	19_GO:0040007 growth	-5.17935	3.05448	5.48584	30286	247	843	21	2.4911	0.53679	153|596|2045|2258|2273|2487|3624|4501|4879|5270|5999|7042|8835|10509|54437|57142|80031|131566|147906|221476|223117	ADRB1|BCL2|EPHA7|FGF13|FHL1|FRZB|INHBA|MT1X|NPPB|SERPINE2|RGS4|TGFB2|SOCS2|SEMA4B|SEMA5B|RTN4|SEMA6D|DCBLD2|DACT3|PI16|SEMA3D	-3.14663	0	24	0
	ENSG00000116106	ENSG00000162461																	0	1	1	1	0	-3.84574	-3.16069	-4.58803	GO:0030308	M0111	3	0	GO Biological Processes	19	negative regulation of cell growth	19_GO:0040007 growth	-5.16936	3.40356	5.62359	30286	190	843	18	2.13523	0.497877	596|2045|2258|2273|2487|3624|4879|5270|5999|7042|10509|54437|57142|80031|131566|147906|221476|223117	BCL2|EPHA7|FGF13|FHL1|FRZB|INHBA|NPPB|SERPINE2|RGS4|TGFB2|SEMA4B|SEMA5B|RTN4|SEMA6D|DCBLD2|DACT3|PI16|SEMA3D	-3.14106	0	24	0
	ENSG00000166483	ENSG00000170525																	0	1	0	1	0	-3.19733	0	-2.19632	GO:0050768	M0101	2	0	GO Biological Processes	19	negative regulation of neurogenesis	19_GO:0032502 developmental process	-4.11837	3.37564	4.91881	30286	149	843	14	1.66074	0.440149	655|1620|2045|2258|3400|6663|7070|9572|10509|22920|54437|57142|80031|223117	BMP7|BRINP1|EPHA7|FGF13|ID4|SOX10|THY1|NR1D1|SEMA4B|KIFAP3|SEMA5B|RTN4|SEMA6D|SEMA3D	-2.28228	0	24	0
	ENSG00000198517	ENSG00000267557																	0	1	0	1	0	-3.13318	0	-2.08819	GO:0051961	M0101	2	0	GO Biological Processes	19	negative regulation of nervous system development	19_GO:0032502 developmental process	-3.9338	3.24497	4.7414	30286	155	843	14	1.66074	0.440149	655|1620|2045|2258|3400|6663|7070|9572|10509|22920|54437|57142|80031|223117	BMP7|BRINP1|EPHA7|FGF13|ID4|SOX10|THY1|NR1D1|SEMA4B|KIFAP3|SEMA5B|RTN4|SEMA6D|SEMA3D	-2.13273	0	24	0
	ENSG00000143632	ENSG00000004468																	0	0	0	1	0	0	0	-2.39079	GO:0048640	M0001	1	0	GO Biological Processes	19	negative regulation of developmental growth	19_GO:0040007 growth	-3.45974	3.46659	4.46461	30286	114	843	11	1.30486	0.390856	153|2045|2258|5999|8835|10509|54437|57142|80031|221476|223117	ADRB1|EPHA7|FGF13|RGS4|SOCS2|SEMA4B|SEMA5B|RTN4|SEMA6D|PI16|SEMA3D	-1.76029	0	24	0
	ENSG00000177674	ENSG00000179270																	0	0	0	1	0	0	0	-6.69306	R-HSA-112316	M0001	1	0	Reactome Gene Sets	6	Neuronal System		-9.34822	3.24214	7.73447	30286	410	843	37	4.38909	0.705549	107|777|783|1739|2774|2784|2892|3084|3737|3752|3761|3781|3782|3790|5789|5792|6506|6529|7277|8497|9229|9256|9379|9424|9454|10021|10313|10382|10815|11141|22843|24145|26037|27163|55970|116443|139065	ADCY1|CACNA1E|CACNB2|DLG1|GNAL|GNB3|GRIA3|NRG1|KCNA2|KCND3|KCNJ4|KCNN2|KCNN3|KCNS3|PTPRD|PTPRF|SLC1A2|SLC6A1|TUBA4A|PPFIA4|DLGAP1|TSPOAP1|NRXN2|KCNK6|HOMER3|HCN4|RTN3|TUBB4A|CPLX1|IL1RAPL1|PPM1E|PANX1|SIPA1L1|NAAA|GNG12|GRIN3A|SLITRK4	-6.66198	0	25	1
	ENSG00000184949	ENSG00000141404																	0	0	0	1	0	0	0	-2.93015	R-HSA-112315	M0001	1	0	Reactome Gene Sets	6	Transmission across Chemical Synapses		-4.10955	2.66122	4.63948	30286	270	843	20	2.37248	0.524172	107|777|783|1739|2774|2784|2892|3084|3761|6506|6529|7277|8497|9256|10382|10815|22843|27163|55970|116443	ADCY1|CACNA1E|CACNB2|DLG1|GNAL|GNB3|GRIA3|NRG1|KCNJ4|SLC1A2|SLC6A1|TUBA4A|PPFIA4|TSPOAP1|TUBB4A|CPLX1|PPM1E|NAAA|GNG12|GRIN3A	-2.28115	0	25	0
	ENSG00000240891	ENSG00000180999																	0	0	1	1	0	0	-2.3515	-2.38114	GO:0099537	M0011	2	0	GO Biological Processes	19	trans-synaptic signaling	19_GO:0050789 regulation of biological process	-2.93159	1.99591	3.52776	30286	432	843	24	2.84698	0.572804	777|783|1393|1739|2149|2257|2892|3360|5179|5789|6327|6506|6529|8292|9229|9379|10160|10815|11141|26059|27115|30819|84446|116443	CACNA1E|CACNB2|CRHBP|DLG1|F2R|FGF12|GRIA3|HTR4|PENK|PTPRD|SCN2B|SLC1A2|SLC6A1|COLQ|DLGAP1|NRXN2|FARP1|CPLX1|IL1RAPL1|ERC2|PDE7B|KCNIP2|BRSK1|GRIN3A	-1.34145	0	25	0
	ENSG00000152270	ENSG00000104833																	0	0	1	1	0	0	-2.14678	-2.08974	GO:0099536	M0011	2	0	GO Biological Processes	19	synaptic signaling	19_GO:0050789 regulation of biological process	-2.56219	1.87036	3.18636	30286	461	843	24	2.84698	0.572804	777|783|1393|1739|2149|2257|2892|3360|5179|5789|6327|6506|6529|8292|9229|9379|10160|10815|11141|26059|27115|30819|84446|116443	CACNA1E|CACNB2|CRHBP|DLG1|F2R|FGF12|GRIA3|HTR4|PENK|PTPRD|SCN2B|SLC1A2|SLC6A1|COLQ|DLGAP1|NRXN2|FARP1|CPLX1|IL1RAPL1|ERC2|PDE7B|KCNIP2|BRSK1|GRIN3A	-1.04379	0	25	0
	ENSG00000149212	ENSG00000165272																	0	0	1	1	0	0	-4.95806	-7.10781	GO:0048762	M0011	2	0	GO Biological Processes	19	mesenchymal cell differentiation	19_GO:0032502 developmental process	-9.16561	4.7489	8.39161	30286	174	843	23	2.72835	0.561086	596|655|2255|2335|2487|3084|3479|4017|5979|6662|6663|7042|7049|9231|10509|23462|54437|57142|57181|80031|130497|147906|223117	BCL2|BMP7|FGF10|FN1|FRZB|NRG1|IGF1|LOXL2|RET|SOX9|SOX10|TGFB2|TGFBR3|DLG5|SEMA4B|HEY1|SEMA5B|RTN4|SLC39A10|SEMA6D|OSR1|DACT3|SEMA3D	-6.50207	0	26	1
	ENSG00000173334	ENSG00000154736																	0	0	1	1	0	0	-5.0849	-5.48066	GO:0060485	M0011	2	0	GO Biological Processes	19	mesenchyme development	19_GO:0032502 developmental process	-8.11832	3.78173	7.42775	30286	247	843	26	3.08422	0.595465	58|596|655|2255|2335|2487|3084|3479|4017|5754|5979|6662|6663|7042|7049|9231|10509|11096|23462|54437|57142|57181|80031|130497|147906|223117	ACTA1|BCL2|BMP7|FGF10|FN1|FRZB|NRG1|IGF1|LOXL2|PTK7|RET|SOX9|SOX10|TGFB2|TGFBR3|DLG5|SEMA4B|ADAMTS5|HEY1|SEMA5B|RTN4|SLC39A10|SEMA6D|OSR1|DACT3|SEMA3D	-5.59189	0	26	0
	ENSG00000151725	ENSG00000237994																	0	0	0	1	0	0	0	-3.45835	GO:0045499	M0001	1	0	GO Molecular Functions	21	chemorepellent activity		-6.17985	10.2647	8.29902	30286	28	843	8	0.948992	0.333923	1803|2045|3084|10509|23768|54437|80031|223117	DPP4|EPHA7|NRG1|SEMA4B|FLRT2|SEMA5B|SEMA6D|SEMA3D	-3.95283	0	26	0
	ENSG00000197361	ENSG00000172005																	0	0	0	1	0	0	0	-5.42606	GO:0001837	M0001	1	0	GO Biological Processes	19	epithelial to mesenchymal transition	19_GO:0032502 developmental process	-5.42606	5.67298	6.59017	30286	87	675	11	1.62963	0.487332	655|3479|4017|6662|7042|7049|9231|23462|57142|57181|147906	BMP7|IGF1|LOXL2|SOX9|TGFB2|TGFBR3|DLG5|HEY1|RTN4|SLC39A10|DACT3	-3.35588	0	26	0
	ENSG00000021300	ENSG00000270442																	0	0	0	1	0	0	0	-2.45683	GO:0050919	M0001	1	0	GO Biological Processes	19	negative chemotaxis	19_GO:0040011 locomotion	-5.37638	7.02909	6.92431	30286	46	843	9	1.06762	0.353967	1803|2045|3084|10509|23768|54437|59352|80031|223117	DPP4|EPHA7|NRG1|SEMA4B|FLRT2|SEMA5B|LGR6|SEMA6D|SEMA3D	-3.30796	0	26	0
	ENSG00000105048	ENSG00000175564																	0	0	1	1	0	0	-2.59394	-2.55219	GO:0048863	M0011	2	0	GO Biological Processes	19	stem cell differentiation	19_GO:0032502 developmental process	-4.23885	3.14111	4.91582	30286	183	843	16	1.89798	0.469971	596|860|2335|2487|3084|5979|6548|6662|6663|7042|8626|10509|54437|80031|130497|223117	BCL2|RUNX2|FN1|FRZB|NRG1|RET|SLC9A1|SOX9|SOX10|TGFB2|TP63|SEMA4B|SEMA5B|SEMA6D|OSR1|SEMA3D	-2.38123	0	26	0
	ENSG00000115414	ENSG00000185942																	0	0	1	0	0	0	-2.65044	0	GO:0014033	M0010	1	0	GO Biological Processes	19	neural crest cell differentiation	19_GO:0032502 developmental process	-3.65239	3.94796	4.76553	30286	91	843	10	1.18624	0.37289	2335|2487|3084|5979|6662|6663|10509|54437|80031|223117	FN1|FRZB|NRG1|RET|SOX9|SOX10|SEMA4B|SEMA5B|SEMA6D|SEMA3D	-1.92137	0	26	0
	ENSG00000166557	ENSG00000164900																	0	0	1	0	0	0	-2.10538	0	GO:0014032	M0010	1	0	GO Biological Processes	19	neural crest cell development	19_GO:0032502 developmental process	-3.50164	4.14536	4.70645	30286	78	843	9	1.06762	0.353967	2335|3084|5979|6662|6663|10509|54437|80031|223117	FN1|NRG1|RET|SOX9|SOX10|SEMA4B|SEMA5B|SEMA6D|SEMA3D	-1.7924	0	26	0
	ENSG00000109072	ENSG00000253389																	0	0	1	1	0	0	-3.05862	-2.31037	GO:0001667	M0011	2	0	GO Biological Processes	19	ameboidal-type cell migration	19_GO:0009987 cellular process	-3.35674	2.73552	4.13518	30286	197	843	15	1.77936	0.455323	1012|1545|1803|2191|2335|4017|5979|6663|10509|54437|54443|80031|147372|154810|223117	CDH13|CYP1B1|DPP4|FAP|FN1|LOXL2|RET|SOX10|SEMA4B|SEMA5B|ANLN|SEMA6D|CCBE1|AMOTL1|SEMA3D	-1.67418	0	26	0
	ENSG00000137269	ENSG00000170703																	0	1	1	1	0	-4.3166	-4.47379	-6.643	GO:0030424	M0111	3	0	GO Cellular Components	20	axon		-8.51983	2.60578	6.99173	30286	648	843	47	5.57533	0.790249	627|794|1393|1739|2043|2258|2674|3315|3737|4130|4185|4345|4919|5058|5176|5179|5754|5818|5979|6323|6506|6529|6624|7042|7070|7122|7345|9256|9498|9499|10021|10382|10815|11141|26059|26115|26230|26278|55714|55752|80725|84446|84665|126731|133396|152330|285175	BDNF|CALB2|CRHBP|DLG1|EPHA4|FGF13|GFRA1|HSPB1|KCNA2|MAP1A|ADAM11|CD200|ROR1|PAK1|SERPINF1|PENK|PTK7|NECTIN1|RET|SCN1A|SLC1A2|SLC6A1|FSCN1|TGFB2|THY1|CLDN5|UCHL1|TSPOAP1|SLC4A8|MYOT|HCN4|TUBB4A|CPLX1|IL1RAPL1|ERC2|TANC2|TIAM2|SACS|TENM3|SEPTIN11|SRCIN1|BRSK1|MYPN|CCSAP|IL31RA|CNTN4|UNC80	-5.92027	0	27	1
	ENSG00000117632	ENSG00000078549																	0	1	1	1	0	-4.84797	-6.01694	-4.22623	GO:0044297	M0111	3	0	GO Cellular Components	20	cell body		-7.75196	2.65882	6.66773	30286	554	843	41	4.86358	0.740863	58|658|777|836|1393|1620|2043|2674|2784|3737|3752|3781|3782|4130|4185|4345|4878|5176|5179|5754|5792|5979|6323|6506|6529|6533|6712|7042|7043|7070|7345|8507|9498|9499|10382|10815|23544|26230|79739|114804|116443	ACTA1|BMPR1B|CACNA1E|CASP3|CRHBP|BRINP1|EPHA4|GFRA1|GNB3|KCNA2|KCND3|KCNN2|KCNN3|MAP1A|ADAM11|CD200|NPPA|SERPINF1|PENK|PTK7|PTPRF|RET|SCN1A|SLC1A2|SLC6A1|SLC6A6|SPTBN2|TGFB2|TGFB3|THY1|UCHL1|ENC1|SLC4A8|MYOT|TUBB4A|CPLX1|SEZ6L|TIAM2|TTLL7|RNF157|GRIN3A	-5.27136	0	27	0
	ENSG00000198842	ENSG00000186314																	0	1	1	1	0	-5.28773	-6.22931	-3.53454	GO:0043025	M0111	3	0	GO Cellular Components	20	neuronal cell body		-7.32324	2.72393	6.4964	30286	488	843	37	4.38909	0.705549	658|777|836|1393|1620|2043|2674|3737|3752|3781|3782|4130|4185|4345|4878|5176|5179|5754|5792|5979|6323|6529|6533|6712|7042|7043|7070|7345|8507|9498|9499|10382|10815|23544|26230|79739|116443	BMPR1B|CACNA1E|CASP3|CRHBP|BRINP1|EPHA4|GFRA1|KCNA2|KCND3|KCNN2|KCNN3|MAP1A|ADAM11|CD200|NPPA|SERPINF1|PENK|PTK7|PTPRF|RET|SCN1A|SLC6A1|SLC6A6|SPTBN2|TGFB2|TGFB3|THY1|UCHL1|ENC1|SLC4A8|MYOT|TUBB4A|CPLX1|SEZ6L|TIAM2|TTLL7|GRIN3A	-4.89379	0	27	0
	ENSG00000129521	ENSG00000267653																	0	0	1	1	0	0	-2.40479	-4.5791	GO:0030425	M0011	2	0	GO Cellular Components	20	dendrite		-5.68664	2.27456	5.40792	30286	616	843	39	4.62633	0.723467	627|658|794|1191|1393|1620|2042|2043|2045|2258|2784|2892|3360|3737|3752|3781|4130|5058|5179|5818|5979|6533|7070|8626|9454|9498|9572|10021|10160|11141|23034|26037|26115|26278|30819|55752|79083|79739|80725	BDNF|BMPR1B|CALB2|CLU|CRHBP|BRINP1|EPHA3|EPHA4|EPHA7|FGF13|GNB3|GRIA3|HTR4|KCNA2|KCND3|KCNN2|MAP1A|PAK1|PENK|NECTIN1|RET|SLC6A6|THY1|TP63|HOMER3|SLC4A8|NR1D1|HCN4|FARP1|IL1RAPL1|SAMD4A|SIPA1L1|TANC2|SACS|KCNIP2|SEPTIN11|MLPH|TTLL7|SRCIN1	-3.55418	0	27	0
	ENSG00000166250	ENSG00000165929																	0	0	1	1	0	0	-2.39252	-4.55245	GO:0097447	M0011	2	0	GO Cellular Components	20	dendritic tree		-5.65286	2.2672	5.38559	30286	618	843	39	4.62633	0.723467	627|658|794|1191|1393|1620|2042|2043|2045|2258|2784|2892|3360|3737|3752|3781|4130|5058|5179|5818|5979|6533|7070|8626|9454|9498|9572|10021|10160|11141|23034|26037|26115|26278|30819|55752|79083|79739|80725	BDNF|BMPR1B|CALB2|CLU|CRHBP|BRINP1|EPHA3|EPHA4|EPHA7|FGF13|GNB3|GRIA3|HTR4|KCNA2|KCND3|KCNN2|MAP1A|PAK1|PENK|NECTIN1|RET|SLC6A6|THY1|TP63|HOMER3|SLC4A8|NR1D1|HCN4|FARP1|IL1RAPL1|SAMD4A|SIPA1L1|TANC2|SACS|KCNIP2|SEPTIN11|MLPH|TTLL7|SRCIN1	-3.52644	0	27	0
	ENSG00000134716	ENSG00000115361																	0	0	1	1	0	0	-5.76724	-3.8106	R-HSA-5083635	M0011	2	0	Reactome Gene Sets	6	Defective B3GALTL causes PpS		-8.49279	10.6808	9.96999	30286	37	843	11	1.30486	0.390856	7057|7058|9507|9509|9719|11095|11096|11173|54437|170691|339366	THBS1|THBS2|ADAMTS4|ADAMTS2|ADAMTSL2|ADAMTS8|ADAMTS5|ADAMTS7|SEMA5B|ADAMTS17|ADAMTSL5	-5.90497	0	28	1
	ENSG00000104549	ENSG00000253819																	0	0	1	1	0	0	-5.69625	-3.74417	R-HSA-5173214	M0011	2	0	Reactome Gene Sets	6	O-glycosylation of TSR domain-containing proteins		-8.3554	10.3998	9.81063	30286	38	843	11	1.30486	0.390856	7057|7058|9507|9509|9719|11095|11096|11173|54437|170691|339366	THBS1|THBS2|ADAMTS4|ADAMTS2|ADAMTSL2|ADAMTS8|ADAMTS5|ADAMTS7|SEMA5B|ADAMTS17|ADAMTSL5	-5.80101	0	28	0
	ENSG00000229619	ENSG00000141576																	0	1	1	1	0	-2.19418	-5.69007	-4.01196	R-HSA-3781865	M0111	3	0	Reactome Gene Sets	6	Diseases of glycosylation		-6.93877	4.49081	7.10489	30286	144	843	18	2.13523	0.497877	633|1462|1464|2331|4166|6383|7057|7058|9060|9507|9509|9719|11095|11096|11173|54437|170691|339366	BGN|VCAN|CSPG4|FMOD|CHST6|SDC2|THBS1|THBS2|PAPSS2|ADAMTS4|ADAMTS2|ADAMTSL2|ADAMTS8|ADAMTS5|ADAMTS7|SEMA5B|ADAMTS17|ADAMTSL5	-4.58648	0	28	0
	ENSG00000101871	ENSG00000174899																	0	0	1	1	0	0	-5.24829	-5.71825	M3468	M0011	2	0	Canonical Pathways	11	NABA ECM REGULATORS		-6.58115	3.47188	6.47807	30286	238	843	23	2.72835	0.561086	4016|4017|4185|4320|5054|5176|5270|7076|8728|9507|9509|9719|10536|11095|11096|11173|23553|55214|80760|112399|170691|339366|339855	LOXL1|LOXL2|ADAM11|MMP11|SERPINE1|SERPINF1|SERPINE2|TIMP1|ADAM19|ADAMTS4|ADAMTS2|ADAMTSL2|P3H3|ADAMTS8|ADAMTS5|ADAMTS7|HYAL4|P3H2|ITIH5|EGLN3|ADAMTS17|ADAMTSL5|KY	-4.27964	0	28	0
	ENSG00000166257	ENSG00000179057																	0	0	1	1	0	0	-3.02679	-3.0356	R-HSA-5173105	M0011	2	0	Reactome Gene Sets	6	O-linked glycosylation		-5.53758	4.49081	6.2626	30286	112	843	14	1.66074	0.440149	7057|7058|9507|9509|9719|11095|11096|11173|27090|54437|57452|93010|170691|339366	THBS1|THBS2|ADAMTS4|ADAMTS2|ADAMTSL2|ADAMTS8|ADAMTS5|ADAMTS7|ST6GALNAC4|SEMA5B|GALNT16|B3GNT7|ADAMTS17|ADAMTSL5	-3.43454	0	28	0
	ENSG00000076706	ENSG00000138356																	0	0	1	1	0	0	-4.17137	-2.35883	R-HSA-3906995	M0011	2	0	Reactome Gene Sets	6	Diseases associated with O-glycosylation of proteins		-5.5159	5.72741	6.65209	30286	69	843	11	1.30486	0.390856	7057|7058|9507|9509|9719|11095|11096|11173|54437|170691|339366	THBS1|THBS2|ADAMTS4|ADAMTS2|ADAMTSL2|ADAMTS8|ADAMTS5|ADAMTS7|SEMA5B|ADAMTS17|ADAMTSL5	-3.42038	0	28	0
	ENSG00000154553	ENSG00000229648																	0	0	1	1	0	0	-5.03208	-2.36948	R-HSA-5668914	M0011	2	0	Reactome Gene Sets	6	Diseases of metabolism		-5.03208	4.79778	6.06145	30286	250	303	12	3.9604	1.1204	633|1462|1545|2331|4166|7058|8908|9509|9719|11095|11096|54437	BGN|VCAN|CYP1B1|FMOD|CHST6|THBS2|GYG2|ADAMTS2|ADAMTSL2|ADAMTS8|ADAMTS5|SEMA5B	-3.07026	0	28	0
	ENSG00000110218	ENSG00000185565																	0	0	1	0	0	0	-2.29665	0	GO:0004222	M0010	1	0	GO Molecular Functions	21	metalloendopeptidase activity		-2.43642	2.93944	3.44808	30286	110	843	9	1.06762	0.353967	4185|4320|8728|9507|9509|11095|11096|11173|170691	ADAM11|MMP11|ADAM19|ADAMTS4|ADAMTS2|ADAMTS8|ADAMTS5|ADAMTS7|ADAMTS17	-0.945743	0	28	0
	ENSG00000115310	ENSG00000269964																	0	0	1	1	0	0	-5.90203	-4.59496	GO:0032526	M0011	2	0	GO Biological Processes	19	response to retinoic acid	19_GO:0050896 response to stimulus	-8.22674	5.76179	8.30998	30286	106	843	17	2.01661	0.484142	360|654|952|1277|1620|2042|3371|3485|3952|5105|5176|5754|5979|6256|6662|54997|130497	AQP3|BMP6|CD38|COL1A1|BRINP1|EPHA3|TNC|IGFBP2|LEP|PCK1|SERPINF1|PTK7|RET|RXRA|SOX9|TESC|OSR1	-5.68814	0	29	1
	ENSG00000184545	ENSG00000261617																	0	0	1	1	0	0	-4.47913	-6.24285	GO:0071396	M0011	2	0	GO Biological Processes	19	cellular response to lipid	19_GO:0050896 response to stimulus	-7.20887	2.61405	6.37959	30286	536	843	39	4.62633	0.723467	107|1080|1277|1374|1393|1545|1620|2042|2920|3158|3371|3624|3717|3952|5054|5105|5176|5179|5606|5754|5979|6097|6256|6662|6663|6751|6755|7292|9572|10018|10062|10865|22843|54997|56937|80139|84649|130497|140885	ADCY1|CFTR|COL1A1|CPT1A|CRHBP|CYP1B1|BRINP1|EPHA3|CXCL2|HMGCS2|TNC|INHBA|JAK2|LEP|SERPINE1|PCK1|SERPINF1|PENK|MAP2K3|PTK7|RET|RORC|RXRA|SOX9|SOX10|SSTR1|SSTR5|TNFSF4|NR1D1|BCL2L11|NR1H3|ARID5A|PPM1E|TESC|PMEPA1|ZNF703|DGAT2|OSR1|SIRPA	-4.80669	0	29	0
	ENSG00000102359	ENSG00000183287																	0	0	1	1	0	0	-4.20724	-3.8761	GO:0071300	M0011	2	0	GO Biological Processes	19	cellular response to retinoic acid	19_GO:0050896 response to stimulus	-6.45777	6.33996	7.45927	30286	68	843	12	1.42349	0.40799	1277|1620|2042|3371|3952|5105|5176|5754|5979|6662|54997|130497	COL1A1|BRINP1|EPHA3|TNC|LEP|PCK1|SERPINF1|PTK7|RET|SOX9|TESC|OSR1	-4.17852	0	29	0
	ENSG00000130508	ENSG00000133067																	0	1	1	1	0	-3.01165	-3.88127	-5.15568	GO:0006812	M0111	3	0	GO Biological Processes	19	monoatomic cation transport	19_GO:0051179 localization	-8.11525	2.3951	6.67933	30286	780	843	52	6.16845	0.828607	493|596|777|783|1356|2149|2258|2701|3077|3737|3752|3761|3781|3782|3790|4241|4878|5818|6263|6323|6327|6529|6533|6548|6565|7018|7225|7352|8912|9424|9498|10021|10800|24145|30819|51196|55240|55640|55800|57181|63895|79572|80036|83733|84102|84679|116443|123041|130497|206358|261729|285175	ATP2B4|BCL2|CACNA1E|CACNB2|CP|F2R|FGF13|GJA4|HFE|KCNA2|KCND3|KCNJ4|KCNN2|KCNN3|KCNS3|MELTF|NPPA|NECTIN1|RYR3|SCN1A|SCN2B|SLC6A1|SLC6A6|SLC9A1|SLC15A2|TF|TRPC6|UCP3|CACNA1H|KCNK6|SLC4A8|HCN4|CYSLTR1|PANX1|KCNIP2|PLCE1|STEAP3|FLVCR2|SCN3B|SLC39A10|PIEZO2|ATP13A3|TRPM3|SLC25A18|SLC41A2|SLC9A7|GRIN3A|SLC24A4|OSR1|SLC36A1|STEAP2|UNC80	-5.59189	0	30	1
	ENSG00000152767	ENSG00000215018																	0	1	1	1	0	-2.87186	-3.13986	-5.13454	GO:0030001	M0111	3	0	GO Biological Processes	19	metal ion transport	19_GO:0051179 localization	-7.89921	2.54998	6.67393	30286	634	843	45	5.33808	0.774223	493|596|777|783|1356|2149|2258|2701|3077|3737|3752|3761|3781|3782|3790|4241|4878|5818|6263|6323|6327|6529|6533|6548|7018|7225|8912|9424|9498|10021|10800|24145|30819|51196|55240|55640|55800|57181|80036|84102|84679|116443|123041|130497|261729	ATP2B4|BCL2|CACNA1E|CACNB2|CP|F2R|FGF13|GJA4|HFE|KCNA2|KCND3|KCNJ4|KCNN2|KCNN3|KCNS3|MELTF|NPPA|NECTIN1|RYR3|SCN1A|SCN2B|SLC6A1|SLC6A6|SLC9A1|TF|TRPC6|CACNA1H|KCNK6|SLC4A8|HCN4|CYSLTR1|PANX1|KCNIP2|PLCE1|STEAP3|FLVCR2|SCN3B|SLC39A10|TRPM3|SLC41A2|SLC9A7|GRIN3A|SLC24A4|OSR1|STEAP2	-5.40012	0	30	0
	ENSG00000235217	ENSG00000164619																	0	0	1	1	0	0	-3.21431	-4.82742	GO:0015318	M0011	2	0	GO Molecular Functions	21	inorganic molecular entity transmembrane transporter activity		-6.90027	2.35669	6.08182	30286	686	843	45	5.33808	0.774223	360|361|364|493|777|783|1080|2892|3737|3752|3761|3781|3782|3790|6263|6323|6327|6506|6529|6533|6548|6563|6565|7225|7352|8912|9213|9256|9424|9498|10021|10257|11095|24145|30819|55800|57181|80036|83733|84102|84679|115019|116443|123041|206358	AQP3|AQP4|AQP7|ATP2B4|CACNA1E|CACNB2|CFTR|GRIA3|KCNA2|KCND3|KCNJ4|KCNN2|KCNN3|KCNS3|RYR3|SCN1A|SCN2B|SLC1A2|SLC6A1|SLC6A6|SLC9A1|SLC14A1|SLC15A2|TRPC6|UCP3|CACNA1H|XPR1|TSPOAP1|KCNK6|SLC4A8|HCN4|ABCC4|ADAMTS8|PANX1|KCNIP2|SCN3B|SLC39A10|TRPM3|SLC25A18|SLC41A2|SLC9A7|SLC26A9|GRIN3A|SLC24A4|SLC36A1	-4.56124	0	30	0
	ENSG00000140403	ENSG00000260337																	0	0	1	1	0	0	-3.50843	-4.57399	GO:0098655	M0011	2	0	GO Biological Processes	19	monoatomic cation transmembrane transport	19_GO:0051179 localization	-6.37813	2.33578	5.80694	30286	646	843	42	4.98221	0.749376	493|596|777|783|2149|3737|3752|3761|3781|3782|3790|4878|6263|6323|6327|6529|6533|6548|6565|7225|7352|8912|9424|9498|10021|24145|30819|51196|55800|57181|63895|79572|80036|83733|84102|84679|116443|123041|130497|206358|261729|285175	ATP2B4|BCL2|CACNA1E|CACNB2|F2R|KCNA2|KCND3|KCNJ4|KCNN2|KCNN3|KCNS3|NPPA|RYR3|SCN1A|SCN2B|SLC6A1|SLC6A6|SLC9A1|SLC15A2|TRPC6|UCP3|CACNA1H|KCNK6|SLC4A8|HCN4|PANX1|KCNIP2|PLCE1|SCN3B|SLC39A10|PIEZO2|ATP13A3|TRPM3|SLC25A18|SLC41A2|SLC9A7|GRIN3A|SLC24A4|OSR1|SLC36A1|STEAP2|UNC80	-4.11937	0	30	0
	ENSG00000110436	ENSG00000137727																	0	0	1	1	0	0	-2.11339	-4.57809	GO:0098797	M0011	2	0	GO Cellular Components	20	plasma membrane protein complex		-6.05352	2.19659	5.56086	30286	736	843	45	5.33808	0.774223	658|777|783|836|1009|1012|1271|1739|1804|2674|2701|2774|2784|2892|3077|3306|3479|3694|3717|3737|3752|3761|3790|5979|6323|6327|6533|7018|7049|7448|8912|9424|9630|10021|22801|30819|50506|50507|55800|55970|57406|60437|79820|116443|130399	BMPR1B|CACNA1E|CACNB2|CASP3|CDH11|CDH13|CNTFR|DLG1|DPP6|GFRA1|GJA4|GNAL|GNB3|GRIA3|HFE|HSPA2|IGF1|ITGB6|JAK2|KCNA2|KCND3|KCNJ4|KCNS3|RET|SCN1A|SCN2B|SLC6A6|TF|TGFBR3|VTN|CACNA1H|KCNK6|GNA14|HCN4|ITGA11|KCNIP2|DUOX2|NOX4|SCN3B|GNG12|ABHD6|CDH26|CATSPERB|GRIN3A|ACVR1C	-3.8531	0	30	0
	ENSG00000111907	ENSG00000122756																	0	0	1	1	0	0	-2.31473	-3.83144	GO:0046873	M0011	2	0	GO Molecular Functions	21	metal ion transmembrane transporter activity		-5.63061	2.54856	5.51747	30286	437	843	31	3.67734	0.648213	493|777|783|3737|3752|3761|3781|3782|3790|6263|6323|6327|6506|6529|6533|6548|7225|8912|9256|9424|9498|10021|24145|30819|55800|57181|80036|84102|84679|116443|123041	ATP2B4|CACNA1E|CACNB2|KCNA2|KCND3|KCNJ4|KCNN2|KCNN3|KCNS3|RYR3|SCN1A|SCN2B|SLC1A2|SLC6A1|SLC6A6|SLC9A1|TRPC6|CACNA1H|TSPOAP1|KCNK6|SLC4A8|HCN4|PANX1|KCNIP2|SCN3B|SLC39A10|TRPM3|SLC41A2|SLC9A7|GRIN3A|SLC24A4	-3.50817	0	30	0
	ENSG00000136840	ENSG00000267339																	0	0	1	1	0	0	-2.94387	-3.65941	GO:0008324	M0011	2	0	GO Molecular Functions	21	monoatomic cation transmembrane transporter activity		-5.57711	2.27914	5.35039	30286	599	843	38	4.50771	0.714576	493|777|783|3737|3752|3761|3781|3782|3790|6263|6323|6327|6506|6529|6533|6548|6565|7225|7352|8912|9256|9424|9498|10021|24145|30819|55800|57181|63895|79572|80036|83733|84102|84679|116443|123041|206358|285175	ATP2B4|CACNA1E|CACNB2|KCNA2|KCND3|KCNJ4|KCNN2|KCNN3|KCNS3|RYR3|SCN1A|SCN2B|SLC1A2|SLC6A1|SLC6A6|SLC9A1|SLC15A2|TRPC6|UCP3|CACNA1H|TSPOAP1|KCNK6|SLC4A8|HCN4|PANX1|KCNIP2|SCN3B|SLC39A10|PIEZO2|ATP13A3|TRPM3|SLC25A18|SLC41A2|SLC9A7|GRIN3A|SLC24A4|SLC36A1|UNC80	-3.46641	0	30	0
	ENSG00000175048	ENSG00000178343																	0	0	1	1	0	0	-3.37423	-3.97811	GO:0098660	M0011	2	0	GO Biological Processes	19	inorganic ion transmembrane transport	19_GO:0051179 localization	-5.45953	2.12788	5.20492	30286	726	843	43	5.10083	0.757771	493|596|777|783|1080|2149|3737|3752|3761|3781|3782|3790|4878|6263|6323|6327|6529|6533|6548|6565|7225|7352|8912|9213|9424|9498|10021|11095|24145|30819|51196|55800|57181|80036|83733|84102|84679|115019|116443|123041|130497|206358|261729	ATP2B4|BCL2|CACNA1E|CACNB2|CFTR|F2R|KCNA2|KCND3|KCNJ4|KCNN2|KCNN3|KCNS3|NPPA|RYR3|SCN1A|SCN2B|SLC6A1|SLC6A6|SLC9A1|SLC15A2|TRPC6|UCP3|CACNA1H|XPR1|KCNK6|SLC4A8|HCN4|ADAMTS8|PANX1|KCNIP2|PLCE1|SCN3B|SLC39A10|TRPM3|SLC25A18|SLC41A2|SLC9A7|SLC26A9|GRIN3A|SLC24A4|OSR1|SLC36A1|STEAP2	-3.3714	0	30	0
	ENSG00000135272	ENSG00000016391																	0	0	1	1	0	0	-3.16892	-4.01924	GO:0098662	M0011	2	0	GO Biological Processes	19	inorganic cation transmembrane transport	19_GO:0051179 localization	-5.45408	2.22402	5.25338	30286	630	843	39	4.62633	0.723467	493|596|777|783|2149|3737|3752|3761|3781|3782|3790|4878|6263|6323|6327|6529|6533|6548|6565|7225|7352|8912|9424|9498|10021|24145|30819|51196|55800|57181|80036|83733|84102|84679|116443|123041|130497|206358|261729	ATP2B4|BCL2|CACNA1E|CACNB2|F2R|KCNA2|KCND3|KCNJ4|KCNN2|KCNN3|KCNS3|NPPA|RYR3|SCN1A|SCN2B|SLC6A1|SLC6A6|SLC9A1|SLC15A2|TRPC6|UCP3|CACNA1H|KCNK6|SLC4A8|HCN4|PANX1|KCNIP2|PLCE1|SCN3B|SLC39A10|TRPM3|SLC25A18|SLC41A2|SLC9A7|GRIN3A|SLC24A4|OSR1|SLC36A1|STEAP2	-3.36778	0	30	0
	ENSG00000171160	ENSG00000258498																	0	0	1	1	0	0	-2.76929	-3.7504	GO:0022890	M0011	2	0	GO Molecular Functions	21	inorganic cation transmembrane transporter activity		-5.42739	2.30544	5.28098	30286	561	843	36	4.27046	0.696381	493|777|783|2892|3737|3752|3761|3781|3782|3790|6263|6323|6327|6506|6529|6533|6548|6565|7225|7352|8912|9256|9424|9498|10021|24145|30819|55800|57181|80036|83733|84102|84679|116443|123041|206358	ATP2B4|CACNA1E|CACNB2|GRIA3|KCNA2|KCND3|KCNJ4|KCNN2|KCNN3|KCNS3|RYR3|SCN1A|SCN2B|SLC1A2|SLC6A1|SLC6A6|SLC9A1|SLC15A2|TRPC6|UCP3|CACNA1H|TSPOAP1|KCNK6|SLC4A8|HCN4|PANX1|KCNIP2|SCN3B|SLC39A10|TRPM3|SLC25A18|SLC41A2|SLC9A7|GRIN3A|SLC24A4|SLC36A1	-3.35012	0	30	0
	ENSG00000168785	ENSG00000189350																	0	0	1	1	0	0	-2.33488	-4.23148	GO:0034703	M0011	2	0	GO Cellular Components	20	cation channel complex		-5.31301	3.34609	5.68909	30286	204	843	19	2.25386	0.51121	777|783|1804|3306|3737|3752|3761|3790|6263|6323|6327|7225|8912|9424|10021|30819|55800|79820|285175	CACNA1E|CACNB2|DPP6|HSPA2|KCNA2|KCND3|KCNJ4|KCNS3|RYR3|SCN1A|SCN2B|TRPC6|CACNA1H|KCNK6|HCN4|KCNIP2|SCN3B|CATSPERB|UNC80	-3.25496	0	30	0
	ENSG00000067798	ENSG00000260230																	0	0	0	1	0	0	0	-3.35824	GO:0015267	M0001	1	0	GO Molecular Functions	21	channel activity		-5.24414	2.3617	5.20569	30286	502	843	33	3.91459	0.667972	360|361|364|596|777|783|1080|2701|2892|3737|3752|3761|3781|3782|3790|6263|6323|6327|6563|7225|8912|9256|9424|10021|24145|30819|55800|63895|80036|115019|116443|123041|285175	AQP3|AQP4|AQP7|BCL2|CACNA1E|CACNB2|CFTR|GJA4|GRIA3|KCNA2|KCND3|KCNJ4|KCNN2|KCNN3|KCNS3|RYR3|SCN1A|SCN2B|SLC14A1|TRPC6|CACNA1H|TSPOAP1|KCNK6|HCN4|PANX1|KCNIP2|SCN3B|PIEZO2|TRPM3|SLC26A9|GRIN3A|SLC24A4|UNC80	-3.20024	0	30	0
	ENSG00000196391	ENSG00000230333																	0	0	0	1	0	0	0	-3.34598	GO:0022803	M0001	1	0	GO Molecular Functions	21	passive transmembrane transporter activity		-5.22609	2.357	5.19299	30286	503	843	33	3.91459	0.667972	360|361|364|596|777|783|1080|2701|2892|3737|3752|3761|3781|3782|3790|6263|6323|6327|6563|7225|8912|9256|9424|10021|24145|30819|55800|63895|80036|115019|116443|123041|285175	AQP3|AQP4|AQP7|BCL2|CACNA1E|CACNB2|CFTR|GJA4|GRIA3|KCNA2|KCND3|KCNJ4|KCNN2|KCNN3|KCNS3|RYR3|SCN1A|SCN2B|SLC14A1|TRPC6|CACNA1H|TSPOAP1|KCNK6|HCN4|PANX1|KCNIP2|SCN3B|PIEZO2|TRPM3|SLC26A9|GRIN3A|SLC24A4|UNC80	-3.18481	0	30	0
	ENSG00000206053	ENSG00000139364																	0	0	1	1	0	0	-2.56579	-3.67935	GO:0015075	M0011	2	0	GO Molecular Functions	21	monoatomic ion transmembrane transporter activity		-5.15586	2.0899	5.01547	30286	722	843	42	4.98221	0.749376	493|777|783|1080|2892|3737|3752|3761|3781|3782|3790|6263|6323|6327|6506|6529|6533|6548|6565|7225|7352|8912|9256|9424|9498|10021|24145|30819|55800|57181|63895|79572|80036|81855|83733|84102|84679|115019|116443|123041|206358|285175	ATP2B4|CACNA1E|CACNB2|CFTR|GRIA3|KCNA2|KCND3|KCNJ4|KCNN2|KCNN3|KCNS3|RYR3|SCN1A|SCN2B|SLC1A2|SLC6A1|SLC6A6|SLC9A1|SLC15A2|TRPC6|UCP3|CACNA1H|TSPOAP1|KCNK6|SLC4A8|HCN4|PANX1|KCNIP2|SCN3B|SLC39A10|PIEZO2|ATP13A3|TRPM3|SFXN3|SLC25A18|SLC41A2|SLC9A7|SLC26A9|GRIN3A|SLC24A4|SLC36A1|UNC80	-3.12914	0	30	0
	ENSG00000197635	ENSG00000285914																	0	0	0	1	0	0	0	-2.48715	GO:0005261	M0001	1	0	GO Molecular Functions	21	monoatomic cation channel activity		-4.67649	2.61283	4.98472	30286	330	843	24	2.84698	0.572804	777|783|3737|3752|3761|3781|3782|3790|6263|6323|6327|7225|8912|9256|9424|10021|24145|30819|55800|63895|80036|116443|123041|285175	CACNA1E|CACNB2|KCNA2|KCND3|KCNJ4|KCNN2|KCNN3|KCNS3|RYR3|SCN1A|SCN2B|TRPC6|CACNA1H|TSPOAP1|KCNK6|HCN4|PANX1|KCNIP2|SCN3B|PIEZO2|TRPM3|GRIN3A|SLC24A4|UNC80	-2.73736	0	30	0
	ENSG00000122574	ENSG00000250497																	0	0	0	1	0	0	0	-3.30638	GO:0042391	M0001	1	0	GO Biological Processes	19	regulation of membrane potential	19_GO:0065007 biological regulation	-4.59742	2.33602	4.80971	30286	446	843	29	3.44009	0.627726	153|596|783|1080|1739|2257|2258|2273|2892|3737|3752|3781|4092|4878|5999|6323|6327|6548|8912|9424|9498|9630|10021|10962|30819|55800|63895|116443|123041	ADRB1|BCL2|CACNB2|CFTR|DLG1|FGF12|FGF13|FHL1|GRIA3|KCNA2|KCND3|KCNN2|SMAD7|NPPA|RGS4|SCN1A|SCN2B|SLC9A1|CACNA1H|KCNK6|SLC4A8|GNA14|HCN4|MLLT11|KCNIP2|SCN3B|PIEZO2|GRIN3A|SLC24A4	-2.67487	0	30	0
	ENSG00000133818	ENSG00000128655																	0	0	0	1	0	0	0	-3.29584	GO:0005244	M0001	1	0	GO Molecular Functions	21	voltage-gated monoatomic ion channel activity		-4.56624	3.342	5.21198	30286	172	843	16	1.89798	0.469971	777|783|3737|3752|3761|3781|3782|3790|6323|6327|8912|9256|9424|10021|30819|116443	CACNA1E|CACNB2|KCNA2|KCND3|KCNJ4|KCNN2|KCNN3|KCNS3|SCN1A|SCN2B|CACNA1H|TSPOAP1|KCNK6|HCN4|KCNIP2|GRIN3A	-2.65481	0	30	0
	ENSG00000127824	ENSG00000167971																	0	0	0	1	0	0	0	-3.27332	GO:0022832	M0001	1	0	GO Molecular Functions	21	voltage-gated channel activity		-4.53526	3.32268	5.18408	30286	173	843	16	1.89798	0.469971	777|783|3737|3752|3761|3781|3782|3790|6323|6327|8912|9256|9424|10021|30819|116443	CACNA1E|CACNB2|KCNA2|KCND3|KCNJ4|KCNN2|KCNN3|KCNS3|SCN1A|SCN2B|CACNA1H|TSPOAP1|KCNK6|HCN4|KCNIP2|GRIN3A	-2.63109	0	30	0
	ENSG00000081923	ENSG00000177414																	0	0	0	1	0	0	0	-3.4239	GO:0022843	M0001	1	0	GO Molecular Functions	21	voltage-gated monoatomic cation channel activity		-4.31369	3.51728	5.10554	30286	143	843	14	1.66074	0.440149	777|783|3737|3752|3761|3781|3782|3790|6327|8912|9256|9424|10021|30819	CACNA1E|CACNB2|KCNA2|KCND3|KCNJ4|KCNN2|KCNN3|KCNS3|SCN2B|CACNA1H|TSPOAP1|KCNK6|HCN4|KCNIP2	-2.44741	0	30	0
	ENSG00000057019	ENSG00000157470																	0	0	1	1	0	0	-2.0872	-3.0977	GO:0034702	M0011	2	0	GO Cellular Components	20	monoatomic ion channel complex		-3.95185	2.40206	4.42529	30286	344	843	23	2.72835	0.561086	777|783|1080|1804|2892|3306|3737|3752|3761|3790|6263|6323|6327|7225|8912|9424|10021|30819|55800|57406|79820|116443|285175	CACNA1E|CACNB2|CFTR|DPP6|GRIA3|HSPA2|KCNA2|KCND3|KCNJ4|KCNS3|RYR3|SCN1A|SCN2B|TRPC6|CACNA1H|KCNK6|HCN4|KCNIP2|SCN3B|ABHD6|CATSPERB|GRIN3A|UNC80	-2.14888	0	30	0
	ENSG00000137941	ENSG00000099194																	0	0	0	1	0	0	0	-2.28687	GO:0005216	M0001	1	0	GO Molecular Functions	21	monoatomic ion channel activity		-3.88746	2.19958	4.29387	30286	441	843	27	3.20285	0.606437	777|783|1080|2892|3737|3752|3761|3781|3782|3790|6263|6323|6327|7225|8912|9256|9424|10021|24145|30819|55800|63895|80036|115019|116443|123041|285175	CACNA1E|CACNB2|CFTR|GRIA3|KCNA2|KCND3|KCNJ4|KCNN2|KCNN3|KCNS3|RYR3|SCN1A|SCN2B|TRPC6|CACNA1H|TSPOAP1|KCNK6|HCN4|PANX1|KCNIP2|SCN3B|PIEZO2|TRPM3|SLC26A9|GRIN3A|SLC24A4|UNC80	-2.09981	0	30	0
	ENSG00000166963	ENSG00000185559																	0	0	0	1	0	0	0	-2.47571	GO:0022836	M0001	1	0	GO Molecular Functions	21	gated channel activity		-3.48061	2.38714	4.09249	30286	301	843	20	2.37248	0.524172	777|783|1080|2892|3737|3752|3761|3781|3782|3790|6263|6323|6327|8912|9256|9424|10021|30819|63895|116443	CACNA1E|CACNB2|CFTR|GRIA3|KCNA2|KCND3|KCNJ4|KCNN2|KCNN3|KCNS3|RYR3|SCN1A|SCN2B|CACNA1H|TSPOAP1|KCNK6|HCN4|KCNIP2|PIEZO2|GRIN3A	-1.77512	0	30	0
	ENSG00000075945	ENSG00000124713																	0	0	0	1	0	0	0	-2.77247	GO:0005249	M0001	1	0	GO Molecular Functions	21	voltage-gated potassium channel activity		-3.35419	3.62893	4.43327	30286	99	843	10	1.18624	0.37289	3737|3752|3761|3781|3782|3790|6327|9424|10021|30819	KCNA2|KCND3|KCNJ4|KCNN2|KCNN3|KCNS3|SCN2B|KCNK6|HCN4|KCNIP2	-1.6729	0	30	0
	ENSG00000132688	ENSG00000286272																	0	0	1	1	0	0	-2.27773	-2.52757	GO:0015079	M0011	2	0	GO Molecular Functions	21	potassium ion transmembrane transporter activity		-3.30065	2.95597	4.17103	30286	158	843	13	1.54211	0.424394	3737|3752|3761|3781|3782|3790|6327|6548|9424|10021|30819|84679|123041	KCNA2|KCND3|KCNJ4|KCNN2|KCNN3|KCNS3|SCN2B|SLC9A1|KCNK6|HCN4|KCNIP2|SLC9A7|SLC24A4	-1.63121	0	30	0
	ENSG00000047578	ENSG00000245848																	0	0	0	1	0	0	0	-2.66335	R-HSA-1296071	M0001	1	0	Reactome Gene Sets	6	Potassium Channels		-3.21708	3.48801	4.27982	30286	103	843	10	1.18624	0.37289	2784|3737|3752|3761|3781|3782|3790|9424|10021|55970	GNB3|KCNA2|KCND3|KCNJ4|KCNN2|KCNN3|KCNS3|KCNK6|HCN4|GNG12	-1.56444	0	30	0
	ENSG00000149575	ENSG00000260711																	0	0	0	1	0	0	0	-2.30974	GO:1990351	M0001	1	0	GO Cellular Components	20	transporter complex		-3.0867	1.9832	3.63892	30286	471	843	26	3.08422	0.595465	777|783|1080|1804|2892|3306|3737|3752|3761|3790|5205|6263|6323|6327|6548|7225|8912|9424|10021|30819|55800|57406|79820|116443|161291|285175	CACNA1E|CACNB2|CFTR|DPP6|GRIA3|HSPA2|KCNA2|KCND3|KCNJ4|KCNS3|ATP8B1|RYR3|SCN1A|SCN2B|SLC9A1|TRPC6|CACNA1H|KCNK6|HCN4|KCNIP2|SCN3B|ABHD6|CATSPERB|GRIN3A|TMEM30B|UNC80	-1.46705	0	30	0
	ENSG00000167595	ENSG00000180440																	0	0	0	1	0	0	0	-2.25624	GO:1902495	M0001	1	0	GO Cellular Components	20	transmembrane transporter complex		-2.77319	1.94197	3.38338	30286	444	843	24	2.84698	0.572804	777|783|1080|1804|2892|3306|3737|3752|3761|3790|6263|6323|6327|6548|7225|8912|9424|10021|30819|55800|57406|79820|116443|285175	CACNA1E|CACNB2|CFTR|DPP6|GRIA3|HSPA2|KCNA2|KCND3|KCNJ4|KCNS3|RYR3|SCN1A|SCN2B|SLC9A1|TRPC6|CACNA1H|KCNK6|HCN4|KCNIP2|SCN3B|ABHD6|CATSPERB|GRIN3A|UNC80	-1.2134	0	30	0
	ENSG00000124749	ENSG00000184544																	0	0	0	1	0	0	0	-2.21449	GO:0005267	M0001	1	0	GO Molecular Functions	21	potassium channel activity		-2.65457	2.94479	3.64204	30286	122	843	10	1.18624	0.37289	3737|3752|3761|3781|3782|3790|6327|9424|10021|30819	KCNA2|KCND3|KCNJ4|KCNN2|KCNN3|KCNS3|SCN2B|KCNK6|HCN4|KCNIP2	-1.11906	0	30	0
	ENSG00000168386	ENSG00000249816																	0	0	1	0	0	0	-2.18795	0	GO:0071805	M0010	1	0	GO Biological Processes	19	potassium ion transmembrane transport	19_GO:0051179 localization	-2.63164	2.61283	3.51506	30286	165	843	12	1.42349	0.40799	3737|3752|3761|3781|3782|3790|6548|9424|10021|30819|84679|123041	KCNA2|KCND3|KCNJ4|KCNN2|KCNN3|KCNS3|SLC9A1|KCNK6|HCN4|KCNIP2|SLC9A7|SLC24A4	-1.10124	0	30	0
	ENSG00000185761	ENSG00000274080																	0	0	1	0	0	0	-2.05643	0	GO:0006813	M0010	1	0	GO Biological Processes	19	potassium ion transport	19_GO:0051179 localization	-2.4031	2.44953	3.26336	30286	176	843	12	1.42349	0.40799	3737|3752|3761|3781|3782|3790|6548|9424|10021|30819|84679|123041	KCNA2|KCND3|KCNJ4|KCNN2|KCNN3|KCNS3|SLC9A1|KCNK6|HCN4|KCNIP2|SLC9A7|SLC24A4	-0.925199	0	30	0
	ENSG00000204054	ENSG00000277737																	0	1	1	1	0	-2.49919	-6.99499	-5.30304	GO:0061448	M0111	3	0	GO Biological Processes	19	connective tissue development	19_GO:0032502 developmental process	-8.07528	3.88814	7.45595	30286	231	843	25	2.9656	0.584259	633|654|655|658|860|861|1277|1281|1289|1311|1490|3158|3400|3952|5396|6097|6660|6662|7076|9451|10865|11173|25987|84649|130497	BGN|BMP6|BMP7|BMPR1B|RUNX2|RUNX1|COL1A1|COL3A1|COL5A1|COMP|CCN2|HMGCS2|ID4|LEP|PRRX1|RORC|SOX5|SOX9|TIMP1|EIF2AK3|ARID5A|ADAMTS7|TSKU|DGAT2|OSR1	-5.55688	0	31	1
	ENSG00000172057	ENSG00000165899																	0	0	1	1	0	0	-4.0672	-5.35908	GO:0061035	M0011	2	0	GO Biological Processes	19	regulation of cartilage development	19_GO:0032502 developmental process	-7.06758	6.48672	7.88699	30286	72	843	13	1.54211	0.424394	654|658|860|1490|2487|3952|4017|4092|6660|6662|8840|11173|150356	BMP6|BMPR1B|RUNX2|CCN2|FRZB|LEP|LOXL2|SMAD7|SOX5|SOX9|CCN4|ADAMTS7|CHADL	-4.69812	0	31	0
	ENSG00000152455	ENSG00000116983																	0	0	1	1	0	0	-2.70862	-5.6242	GO:0032330	M0011	2	0	GO Biological Processes	19	regulation of chondrocyte differentiation	19_GO:0032502 developmental process	-6.71898	7.45643	7.96025	30286	53	843	11	1.30486	0.390856	654|658|860|1490|4017|4092|6660|6662|8840|11173|150356	BMP6|BMPR1B|RUNX2|CCN2|LOXL2|SMAD7|SOX5|SOX9|CCN4|ADAMTS7|CHADL	-4.40839	0	31	0
	ENSG00000164305	ENSG00000073670																	0	0	1	1	0	0	-5.79878	-5.04258	GO:0051216	M0011	2	0	GO Biological Processes	19	cartilage development	19_GO:0032502 developmental process	-6.3544	3.923	6.54291	30286	174	843	19	2.25386	0.51121	633|654|655|658|860|861|1277|1281|1311|1490|5396|6660|6662|7076|9451|10865|11173|25987|130497	BGN|BMP6|BMP7|BMPR1B|RUNX2|RUNX1|COL1A1|COL3A1|COMP|CCN2|PRRX1|SOX5|SOX9|TIMP1|EIF2AK3|ARID5A|ADAMTS7|TSKU|OSR1	-4.09834	0	31	0
	ENSG00000116791	ENSG00000253775																	0	0	1	1	0	0	-3.69545	-5.57819	GO:0002062	M0011	2	0	GO Biological Processes	19	chondrocyte differentiation	19_GO:0032502 developmental process	-6.25519	5.56005	7.08154	30286	84	843	13	1.54211	0.424394	658|860|861|1281|1311|1490|6660|6662|9451|10865|11173|25987|130497	BMPR1B|RUNX2|RUNX1|COL3A1|COMP|CCN2|SOX5|SOX9|EIF2AK3|ARID5A|ADAMTS7|TSKU|OSR1	-4.0098	0	31	0
	ENSG00000119699	ENSG00000271945																	0	0	0	1	0	0	0	-5.44866	GO:0032332	M0001	1	0	GO Biological Processes	19	positive regulation of chondrocyte differentiation	19_GO:0032502 developmental process	-6.14679	12.5743	8.76127	30286	20	843	7	0.830368	0.312544	654|658|860|4017|4092|6660|6662	BMP6|BMPR1B|RUNX2|LOXL2|SMAD7|SOX5|SOX9	-3.93677	0	31	0
	ENSG00000064225	ENSG00000183742																	0	0	1	1	0	0	-3.97748	-4.81758	GO:0048705	M0011	2	0	GO Biological Processes	19	skeletal system morphogenesis	19_GO:0032502 developmental process	-5.75784	3.32359	5.94596	30286	227	843	21	2.4911	0.53679	654|655|658|860|1277|1281|1311|1490|1739|5396|6424|6660|6662|7043|10265|25902|25987|51715|51741|130497|338773	BMP6|BMP7|BMPR1B|RUNX2|COL1A1|COL3A1|COMP|CCN2|DLG1|PRRX1|SFRP4|SOX5|SOX9|TGFB3|IRX5|MTHFD1L|TSKU|RAB23|WWOX|OSR1|TMEM119	-3.61303	0	31	0
	ENSG00000205765	ENSG00000165731																	0	0	1	1	0	0	-4.19724	-3.42662	GO:0060349	M0011	2	0	GO Biological Processes	19	bone morphogenesis	19_GO:0032502 developmental process	-4.69611	4.35472	5.65719	30286	99	843	12	1.42349	0.40799	654|658|860|1277|1281|1311|6424|6662|7043|25987|51715|338773	BMP6|BMPR1B|RUNX2|COL1A1|COL3A1|COMP|SFRP4|SOX9|TGFB3|TSKU|RAB23|TMEM119	-2.75306	0	31	0
	ENSG00000196220	ENSG00000056998																	0	0	0	1	0	0	0	-4.17871	GO:0061036	M0001	1	0	GO Biological Processes	19	positive regulation of cartilage development	19_GO:0032502 developmental process	-4.63565	7.85891	6.56864	30286	32	843	7	0.830368	0.312544	654|658|860|4017|4092|6660|6662	BMP6|BMPR1B|RUNX2|LOXL2|SMAD7|SOX5|SOX9	-2.7068	0	31	0
	ENSG00000144810	ENSG00000101144																	0	0	0	1	0	0	0	-3.53579	GO:0002063	M0001	1	0	GO Biological Processes	19	chondrocyte development	19_GO:0032502 developmental process	-4.08631	7.98366	6.14291	30286	27	843	6	0.711744	0.289532	658|860|1311|6662|9451|25987	BMPR1B|RUNX2|COMP|SOX9|EIF2AK3|TSKU	-2.26092	0	31	0
	ENSG00000090020	ENSG00000167588																	0	0	0	1	0	0	0	-3.13906	GO:0001502	M0001	1	0	GO Biological Processes	19	cartilage condensation	19_GO:0032502 developmental process	-3.13906	9.44593	5.56005	30286	19	675	4	0.592593	0.295417	658|1490|6660|6662	BMPR1B|CCN2|SOX5|SOX9	-1.65573	0	31	0
	ENSG00000177432	ENSG00000070193																	0	0	0	1	0	0	0	-2.96573	GO:0098743	M0001	1	0	GO Biological Processes	19	cell aggregation	19_GO:0009987 cellular process	-2.96573	8.54631	5.22292	30286	21	675	4	0.592593	0.295417	658|1490|6660|6662	BMPR1B|CCN2|SOX5|SOX9	-1.53668	0	31	0
	ENSG00000119862	ENSG00000118298																	0	1	0	1	0	-2.34744	0	-7.65036	GO:1902532	M0101	2	0	GO Biological Processes	19	negative regulation of intracellular signal transduction	19_GO:0048519 negative regulation of biological process	-7.88473	2.61394	6.70464	30286	591	843	43	5.10083	0.757771	406|493|596|655|1191|1540|1739|1827|1850|2043|2274|3315|3925|4092|4878|5138|5140|5270|5606|7042|7049|7057|7105|7345|8527|9231|9370|9454|9572|9711|10846|23005|23612|50940|51339|56937|92235|123041|140885|143686|154043|154743|158376	BMAL1|ATP2B4|BCL2|BMP7|CLU|CYLD|DLG1|RCAN1|DUSP8|EPHA4|FHL2|HSPB1|STMN1|SMAD7|NPPA|PDE2A|PDE3B|SERPINE2|MAP2K3|TGFB2|TGFBR3|THBS1|TSPAN6|UCHL1|DGKD|DLG5|ADIPOQ|HOMER3|NR1D1|RUBCN|PDE10A|MAPKBP1|PHLDA3|PDE11A|DACT1|PMEPA1|STYXL2|SLC24A4|SIRPA|SESN3|CNKSR3|BMT2|SPAAR	-5.39034	0	32	1
	ENSG00000119630	ENSG00000253369																	0	1	1	1	0	-3.13172	-3.98803	-4.34645	GO:0042063	M0111	3	0	GO Biological Processes	19	gliogenesis	19_GO:0032502 developmental process	-7.85775	3.56623	7.19373	30286	272	843	27	3.20285	0.606437	728|1191|1281|1404|1462|1464|1959|2043|2255|3400|4118|4919|5179|5803|6662|6663|7042|7448|10100|11076|22800|26011|26227|57142|79628|91012|145864	C5AR1|CLU|COL3A1|HAPLN1|VCAN|CSPG4|EGR2|EPHA4|FGF10|ID4|MAL|ROR1|PENK|PTPRZ1|SOX9|SOX10|TGFB2|VTN|TSPAN2|TPPP|RRAS2|TENM4|PHGDH|RTN4|SH3TC2|CERS5|HAPLN3	-5.368	0	33	1
	ENSG00000143367	ENSG00000147697																	0	1	1	1	0	-2.60386	-2.80353	-2.02169	GO:0010001	M0111	3	0	GO Biological Processes	19	glial cell differentiation	19_GO:0032502 developmental process	-5.52004	3.32652	5.80636	30286	216	843	20	2.37248	0.524172	728|1191|1404|1462|1959|2255|3400|4118|4919|5803|6662|6663|7448|10100|11076|26011|26227|79628|91012|145864	C5AR1|CLU|HAPLN1|VCAN|EGR2|FGF10|ID4|MAL|ROR1|PTPRZ1|SOX9|SOX10|VTN|TSPAN2|TPPP|TENM4|PHGDH|SH3TC2|CERS5|HAPLN3	-3.42078	0	33	0
	ENSG00000116194	ENSG00000145824																	0	1	0	1	0	-2.88462	0	-2.62436	GO:0048709	M0101	2	0	GO Biological Processes	19	oligodendrocyte differentiation	19_GO:0032502 developmental process	-4.77311	4.8194	5.86012	30286	82	843	11	1.30486	0.390856	1191|3400|4118|5803|6662|6663|7448|10100|11076|26011|91012	CLU|ID4|MAL|PTPRZ1|SOX9|SOX10|VTN|TSPAN2|TPPP|TENM4|CERS5	-2.81402	0	33	0
	ENSG00000151327	ENSG00000001626																	0	1	0	1	0	-2.35493	0	-2.13236	GO:0021782	M0101	2	0	GO Biological Processes	19	glial cell development	19_GO:0032502 developmental process	-3.66885	3.42157	4.60896	30286	126	843	12	1.42349	0.40799	728|1191|3400|4118|4919|6663|10100|11076|26011|26227|79628|91012	C5AR1|CLU|ID4|MAL|ROR1|SOX10|TSPAN2|TPPP|TENM4|PHGDH|SH3TC2|CERS5	-1.92942	0	33	0
	ENSG00000206535	ENSG00000065609																	0	0	1	0	0	0	-3.21636	0	GO:0031643	M0010	1	0	GO Biological Processes	19	positive regulation of myelination	19_GO:0032502 developmental process	-3.21636	17.6389	6.89839	30286	17	303	3	0.990099	0.568797	1959|6663|26011	EGR2|SOX10|TENM4	-1.70899	0	33	0
	ENSG00000073605	ENSG00000009950																	0	0	1	0	0	0	-2.66279	0	GO:0022010	M0010	1	0	GO Biological Processes	19	central nervous system myelination	19_GO:0032502 developmental process	-3.17535	6.90893	5.10032	30286	26	843	5	0.59312	0.264463	1191|3400|4118|6663|26011	CLU|ID4|MAL|SOX10|TENM4	-1.53399	0	33	0
	ENSG00000174307	ENSG00000168907																	0	0	1	0	0	0	-2.66279	0	GO:0032291	M0010	1	0	GO Biological Processes	19	axon ensheathment in central nervous system	19_GO:0032502 developmental process	-3.17535	6.90893	5.10032	30286	26	843	5	0.59312	0.264463	1191|3400|4118|6663|26011	CLU|ID4|MAL|SOX10|TENM4	-1.53399	0	33	0
	ENSG00000133657	ENSG00000204928																	0	0	1	0	0	0	-2.03836	0	GO:0042552	M0010	1	0	GO Biological Processes	19	myelination	19_GO:0032502 developmental process	-3.06209	3.11174	4.03525	30286	127	843	11	1.30486	0.390856	1191|1959|3400|4118|6663|7122|10100|11076|26011|79628|94103	CLU|EGR2|ID4|MAL|SOX10|CLDN5|TSPAN2|TPPP|TENM4|SH3TC2|ORMDL3	-1.44601	0	33	0
	ENSG00000103316	ENSG00000166819																	0	0	1	0	0	0	-2.01083	0	GO:0007272	M0010	1	0	GO Biological Processes	19	ensheathment of neurons	19_GO:0032502 developmental process	-3.00601	3.0635	3.97412	30286	129	843	11	1.30486	0.390856	1191|1959|3400|4118|6663|7122|10100|11076|26011|79628|94103	CLU|EGR2|ID4|MAL|SOX10|CLDN5|TSPAN2|TPPP|TENM4|SH3TC2|ORMDL3	-1.39865	0	33	0
	ENSG00000198774	ENSG00000181092																	0	0	1	0	0	0	-2.01083	0	GO:0008366	M0010	1	0	GO Biological Processes	19	axon ensheathment	19_GO:0032502 developmental process	-3.00601	3.0635	3.97412	30286	129	843	11	1.30486	0.390856	1191|1959|3400|4118|6663|7122|10100|11076|26011|79628|94103	CLU|EGR2|ID4|MAL|SOX10|CLDN5|TSPAN2|TPPP|TENM4|SH3TC2|ORMDL3	-1.39865	0	33	0
	ENSG00000139514	ENSG00000130226																	0	0	1	0	0	0	-2.93879	0	GO:0048483	M0010	1	0	GO Biological Processes	19	autonomic nervous system development	19_GO:0032502 developmental process	-2.93879	8.69163	5.24813	30286	46	303	4	1.32013	0.655695	1959|5979|6663|8626	EGR2|RET|SOX10|TP63	-1.516	0	33	0
	ENSG00000198053	ENSG00000135917																	0	0	1	0	0	0	-2.44103	0	GO:0031646	M0010	1	0	GO Biological Processes	19	positive regulation of nervous system process	19_GO:0048518 positive regulation of biological process	-2.44103	9.67295	4.85676	30286	31	303	3	0.990099	0.568797	1959|6663|26011	EGR2|SOX10|TENM4	-1.16057	0	33	0
	ENSG00000072110	ENSG00000176194																	0	0	1	0	0	0	-2.15418	0	GO:0031644	M0010	1	0	GO Biological Processes	19	regulation of nervous system process	19_GO:0032501 multicellular organismal process	-2.21283	2.71713	3.17575	30286	119	843	9	1.06762	0.353967	1959|2149|2257|5999|6663|9229|9451|11076|26011	EGR2|F2R|FGF12|RGS4|SOX10|DLGAP1|EIF2AK3|TPPP|TENM4	-0.768656	0	33	0
	ENSG00000141469	ENSG00000124253																	0	0	1	1	0	0	-7.62495	-5.74045	GO:0032355	M0011	2	0	GO Biological Processes	19	response to estradiol	19_GO:0050896 response to stimulus	-7.67803	5.31087	7.8371	30286	115	843	17	2.01661	0.484142	117|655|836|952|1277|1393|1545|2255|3485|3952|5179|6529|6751|8787|8835|10631|80139	ADCYAP1R1|BMP7|CASP3|CD38|COL1A1|CRHBP|CYP1B1|FGF10|IGFBP2|LEP|PENK|SLC6A1|SSTR1|RGS9|SOCS2|POSTN|ZNF703	-5.20192	0	34	1
	ENSG00000196950	ENSG00000184811																	0	0	1	1	0	0	-7.20006	-4.29727	GO:0007584	M0011	2	0	GO Biological Processes	19	response to nutrient	19_GO:0050896 response to stimulus	-7.20006	7.68875	8.41987	30286	156	303	12	3.9604	1.1204	360|655|1277|1545|3371|3952|4982|5179|7352|9370|10631|51085	AQP3|BMP7|COL1A1|CYP1B1|TNC|LEP|TNFRSF11B|PENK|UCP3|ADIPOQ|POSTN|MLXIPL	-4.81997	0	34	0
	ENSG00000106211	ENSG00000236333																	0	0	1	1	0	0	-5.76185	-2.96573	GO:0071295	M0011	2	0	GO Biological Processes	19	cellular response to vitamin	19_GO:0050896 response to stimulus	-5.76185	23.7985	10.5061	30286	21	303	5	1.65017	0.731862	1277|3371|3952|5179|10631	COL1A1|TNC|LEP|PENK|POSTN	-3.61072	0	34	0
	ENSG00000113070	ENSG00000287730																	0	0	1	1	0	0	-5.62735	-2.77813	GO:0031670	M0011	2	0	GO Biological Processes	19	cellular response to nutrient	19_GO:0050896 response to stimulus	-5.62735	15.3775	9.03176	30286	39	303	6	1.9802	0.800368	1277|3371|3952|5179|10631|51085	COL1A1|TNC|LEP|PENK|POSTN|MLXIPL	-3.50887	0	34	0
	ENSG00000129675	ENSG00000282917																	0	0	1	0	0	0	-4.6927	0	GO:0033273	M0010	1	0	GO Biological Processes	19	response to vitamin	19_GO:0050896 response to stimulus	-4.6927	8.42984	6.81382	30286	83	303	7	2.31023	0.86304	360|655|1277|3371|3952|5179|10631	AQP3|BMP7|COL1A1|TNC|LEP|PENK|POSTN	-2.80269	0	34	0
	ENSG00000261101	ENSG00000214814																	0	0	1	1	0	0	-4.5153	-2.23121	GO:0031667	M0011	2	0	GO Biological Processes	19	response to nutrient levels	19_GO:0050896 response to stimulus	-4.5153	3.33875	5.18668	30286	479	303	16	5.28053	1.2848	360|655|1277|1545|3360|3371|3624|3952|4982|5105|5179|6751|7352|9370|10631|51085	AQP3|BMP7|COL1A1|CYP1B1|HTR4|TNC|INHBA|LEP|TNFRSF11B|PCK1|PENK|SSTR1|UCP3|ADIPOQ|POSTN|MLXIPL	-2.67048	0	34	0
	ENSG00000172071	ENSG00000187288																	0	0	1	1	0	0	-4.21289	-2.92721	GO:0009991	M0011	2	0	GO Biological Processes	19	response to extracellular stimulus	19_GO:0050896 response to stimulus	-4.34562	2.19236	4.58595	30286	508	843	31	3.67734	0.648213	32|58|153|360|596|655|1277|1374|1545|3077|3158|3360|3371|3485|3624|3952|4982|5105|5179|6506|6751|7352|9213|9370|9451|10631|25819|51085|130399|143686|154743	ACACB|ACTA1|ADRB1|AQP3|BCL2|BMP7|COL1A1|CPT1A|CYP1B1|HFE|HMGCS2|HTR4|TNC|IGFBP2|INHBA|LEP|TNFRSF11B|PCK1|PENK|SLC1A2|SSTR1|UCP3|XPR1|ADIPOQ|EIF2AK3|POSTN|NOCT|MLXIPL|ACVR1C|SESN3|BMT2	-2.47157	0	34	0
	ENSG00000120833	ENSG00000174697																	0	0	1	0	0	0	-3.71785	0	GO:0033280	M0010	1	0	GO Biological Processes	19	response to vitamin D	19_GO:0050896 response to stimulus	-3.71785	13.7867	6.92537	30286	29	303	4	1.32013	0.655695	360|655|3371|5179	AQP3|BMP7|TNC|PENK	-2.0625	0	34	0
	ENSG00000185483	ENSG00000286021																	0	0	1	0	0	0	-2.2331	0	GO:0071496	M0010	1	0	GO Biological Processes	19	cellular response to external stimulus	19_GO:0050896 response to stimulus	-2.66831	2.09387	3.36002	30286	326	843	19	2.25386	0.51121	596|654|1277|3371|3624|3952|5105|5138|5179|6506|6548|6662|9213|9451|10631|51085|63895|143686|154743	BCL2|BMP6|COL1A1|TNC|INHBA|LEP|PCK1|PDE2A|PENK|SLC1A2|SLC9A1|SOX9|XPR1|EIF2AK3|POSTN|MLXIPL|PIEZO2|SESN3|BMT2	-1.12971	0	34	0
	ENSG00000175854																		0	0	1	0	0	0	-2.63358	0	GO:0031669	M0010	1	0	GO Biological Processes	19	cellular response to nutrient levels	19_GO:0050896 response to stimulus	-2.63358	3.47665	3.79019	30286	230	303	8	2.64026	0.921069	1277|3371|3624|3952|5105|5179|10631|51085	COL1A1|TNC|INHBA|LEP|PCK1|PENK|POSTN|MLXIPL	-1.29586	0	34	0
	ENSG00000164976																		0	0	1	0	0	0	-2.56897	0	GO:0071774	M0010	1	0	GO Biological Processes	19	response to fibroblast growth factor	19_GO:0050896 response to stimulus	-2.56897	5.26073	4.18123	30286	95	303	5	1.65017	0.731862	1277|1490|2255|3371|10631	COL1A1|CCN2|FGF10|TNC|POSTN	-1.24942	0	34	0
	ENSG00000083799																		0	0	1	0	0	0	-2.31197	0	GO:0031668	M0010	1	0	GO Biological Processes	19	cellular response to extracellular stimulus	19_GO:0050896 response to stimulus	-2.31197	3.0755	3.37877	30286	260	303	8	2.64026	0.921069	1277|3371|3624|3952|5105|5179|10631|51085	COL1A1|TNC|INHBA|LEP|PCK1|PENK|POSTN|MLXIPL	-1.07826	0	34	0
	ENSG00000023902																		0	1	1	1	0	-2.93561	-5.61544	-4.78661	GO:0001666	M0111	3	0	GO Biological Processes	19	response to hypoxia	19_GO:0050896 response to stimulus	-7.51172	3.342	6.90962	30286	301	843	28	3.32147	0.617187	285|360|596|655|836|952|1374|1803|3624|3952|4017|5105|5179|5228|5740|6548|7042|7043|7049|7057|7352|9370|10631|10800|51129|57085|79723|112399	ANGPT2|AQP3|BCL2|BMP7|CASP3|CD38|CPT1A|DPP4|INHBA|LEP|LOXL2|PCK1|PENK|PGF|PTGIS|SLC9A1|TGFB2|TGFB3|TGFBR3|THBS1|UCP3|ADIPOQ|POSTN|CYSLTR1|ANGPTL4|AGTRAP|SUV39H2|EGLN3	-5.06588	0	35	1
	ENSG00000258655																		0	1	1	1	0	-2.8485	-5.38716	-4.50441	GO:0036293	M0111	3	0	GO Biological Processes	19	response to decreased oxygen levels	19_GO:0050896 response to stimulus	-7.09286	3.19346	6.62173	30286	315	843	28	3.32147	0.617187	285|360|596|655|836|952|1374|1803|3624|3952|4017|5105|5179|5228|5740|6548|7042|7043|7049|7057|7352|9370|10631|10800|51129|57085|79723|112399	ANGPT2|AQP3|BCL2|BMP7|CASP3|CD38|CPT1A|DPP4|INHBA|LEP|LOXL2|PCK1|PENK|PGF|PTGIS|SLC9A1|TGFB2|TGFB3|TGFBR3|THBS1|UCP3|ADIPOQ|POSTN|CYSLTR1|ANGPTL4|AGTRAP|SUV39H2|EGLN3	-4.71989	0	35	0
	ENSG00000165169																		0	1	1	1	0	-3.55925	-5.66036	-4.48527	GO:0070482	M0111	3	0	GO Biological Processes	19	response to oxygen levels	19_GO:0050896 response to stimulus	-6.88251	3.0464	6.43998	30286	342	843	29	3.44009	0.627726	285|360|596|655|836|952|1277|1374|1803|3624|3952|4017|5105|5179|5228|5740|6548|7042|7043|7049|7057|7352|9370|10631|10800|51129|57085|79723|112399	ANGPT2|AQP3|BCL2|BMP7|CASP3|CD38|COL1A1|CPT1A|DPP4|INHBA|LEP|LOXL2|PCK1|PENK|PGF|PTGIS|SLC9A1|TGFB2|TGFB3|TGFBR3|THBS1|UCP3|ADIPOQ|POSTN|CYSLTR1|ANGPTL4|AGTRAP|SUV39H2|EGLN3	-4.54997	0	35	0
	ENSG00000123570																		0	0	1	1	0	0	-3.58128	-5.27531	GO:0001822	M0011	2	0	GO Biological Processes	19	kidney development	19_GO:0032502 developmental process	-7.45018	3.31994	6.86746	30286	303	843	28	3.32147	0.617187	285|596|654|655|1063|1739|2043|2045|2255|2674|2736|3158|4092|4357|5176|5754|5979|6662|7042|9231|9788|10018|10220|51196|80144|84662|130497|168667	ANGPT2|BCL2|BMP6|BMP7|CENPF|DLG1|EPHA4|EPHA7|FGF10|GFRA1|GLI2|HMGCS2|SMAD7|MPST|SERPINF1|PTK7|RET|SOX9|TGFB2|DLG5|MTSS1|BCL2L11|GDF11|PLCE1|FRAS1|GLIS2|OSR1|BMPER	-5.0085	0	36	1
	ENSG00000116237																		0	0	1	1	0	0	-3.46162	-5.05894	GO:0072001	M0011	2	0	GO Biological Processes	19	renal system development	19_GO:0032502 developmental process	-7.15103	3.21387	6.66186	30286	313	843	28	3.32147	0.617187	285|596|654|655|1063|1739|2043|2045|2255|2674|2736|3158|4092|4357|5176|5754|5979|6662|7042|9231|9788|10018|10220|51196|80144|84662|130497|168667	ANGPT2|BCL2|BMP6|BMP7|CENPF|DLG1|EPHA4|EPHA7|FGF10|GFRA1|GLI2|HMGCS2|SMAD7|MPST|SERPINF1|PTK7|RET|SOX9|TGFB2|DLG5|MTSS1|BCL2L11|GDF11|PLCE1|FRAS1|GLIS2|OSR1|BMPER	-4.7637	0	36	0
	ENSG00000173320																		0	0	0	1	0	0	0	-2.97837	GO:0001823	M0001	1	0	GO Biological Processes	19	mesonephros development	19_GO:0032502 developmental process	-3.61322	3.90505	4.72197	30286	92	843	10	1.18624	0.37289	596|655|1739|2255|4092|5979|6662|10220|130497|168667	BCL2|BMP7|DLG1|FGF10|SMAD7|RET|SOX9|GDF11|OSR1|BMPER	-1.88992	0	36	0
	ENSG00000123243																		0	0	0	1	0	0	0	-3.50299	GO:0072073	M0001	1	0	GO Biological Processes	19	kidney epithelium development	19_GO:0032502 developmental process	-3.50299	3.52535	4.52179	30286	140	675	11	1.62963	0.487332	596|655|1739|2043|2045|4092|6662|9788|10220|130497|168667	BCL2|BMP7|DLG1|EPHA4|EPHA7|SMAD7|SOX9|MTSS1|GDF11|OSR1|BMPER	-1.91344	0	36	0
	ENSG00000146426																		0	0	0	1	0	0	0	-2.50711	GO:0001656	M0001	1	0	GO Biological Processes	19	metanephros development	19_GO:0032502 developmental process	-3.18547	3.75975	4.33662	30286	86	843	9	1.06762	0.353967	596|655|2255|5979|6662|9231|10220|80144|130497	BCL2|BMP7|FGF10|RET|SOX9|DLG5|GDF11|FRAS1|OSR1	-1.54148	0	36	0
	ENSG00000137054																		0	0	0	1	0	0	0	-3.13853	GO:0001657	M0001	1	0	GO Biological Processes	19	ureteric bud development	19_GO:0032502 developmental process	-3.14872	3.71653	4.29353	30286	87	843	9	1.06762	0.353967	596|655|1739|4092|5979|6662|10220|130497|168667	BCL2|BMP7|DLG1|SMAD7|RET|SOX9|GDF11|OSR1|BMPER	-1.51127	0	36	0
	ENSG00000151835																		0	0	0	1	0	0	0	-3.10555	GO:0072163	M0001	1	0	GO Biological Processes	19	mesonephric epithelium development	19_GO:0032502 developmental process	-3.11253	3.6743	4.25107	30286	88	843	9	1.06762	0.353967	596|655|1739|4092|5979|6662|10220|130497|168667	BCL2|BMP7|DLG1|SMAD7|RET|SOX9|GDF11|OSR1|BMPER	-1.48535	0	36	0
	ENSG00000125257																		0	0	0	1	0	0	0	-3.10555	GO:0072164	M0001	1	0	GO Biological Processes	19	mesonephric tubule development	19_GO:0032502 developmental process	-3.11253	3.6743	4.25107	30286	88	843	9	1.06762	0.353967	596|655|1739|4092|5979|6662|10220|130497|168667	BCL2|BMP7|DLG1|SMAD7|RET|SOX9|GDF11|OSR1|BMPER	-1.48535	0	36	0
	ENSG00000132386																		0	0	1	1	0	0	-3.83087	-3.81594	GO:0120161	M0011	2	0	GO Biological Processes	19	regulation of cold-induced thermogenesis	19_GO:0042592 homeostatic process	-7.33481	4.52055	7.33837	30286	151	843	19	2.25386	0.51121	33|153|406|1149|1734|2628|3600|3717|3952|4857|4883|6319|8864|9370|9572|10062|11096|57406|63976	ACADL|ADRB1|BMAL1|CIDEA|DIO2|GATM|IL15|JAK2|LEP|NOVA1|NPR3|SCD|PER2|ADIPOQ|NR1D1|NR1H3|ADAMTS5|ABHD6|PRDM16	-4.89756	0	37	1
	ENSG00000138764																		0	0	1	1	0	0	-3.93276	-3.17809	GO:0120163	M0011	2	0	GO Biological Processes	19	negative regulation of cold-induced thermogenesis	19_GO:0042592 homeostatic process	-6.17766	7.48468	7.60797	30286	48	843	10	1.18624	0.37289	406|1149|3600|4857|4883|9370|9572|10062|11096|57406	BMAL1|CIDEA|IL15|NOVA1|NPR3|ADIPOQ|NR1D1|NR1H3|ADAMTS5|ABHD6	-3.95283	0	37	0
	ENSG00000051128																		0	0	1	0	0	0	-2.75268	0	GO:0019216	M0010	1	0	GO Biological Processes	19	regulation of lipid metabolic process	19_GO:0008152 metabolic process	-3.04562	2.20408	3.69853	30286	326	843	20	2.37248	0.524172	32|33|654|1149|1374|2784|3952|5105|5140|6097|6662|8622|9370|9572|10062|51085|57406|63924|94103|440503	ACACB|ACADL|BMP6|CIDEA|CPT1A|GNB3|LEP|PCK1|PDE3B|RORC|SOX9|PDE8B|ADIPOQ|NR1D1|NR1H3|MLXIPL|ABHD6|CIDEC|ORMDL3|PLIN5	-1.43278	0	37	0
	ENSG00000164603																		0	0	1	0	0	0	-2.09509	0	GO:0045834	M0010	1	0	GO Biological Processes	19	positive regulation of lipid metabolic process	19_GO:0048518 positive regulation of biological process	-2.12129	2.62876	3.06274	30286	123	843	9	1.06762	0.353967	654|1374|5105|9370|9572|10062|51085|57406|440503	BMP6|CPT1A|PCK1|ADIPOQ|NR1D1|NR1H3|MLXIPL|ABHD6|PLIN5	-0.695814	0	37	0
	ENSG00000145016																		0	0	1	1	0	0	-5.77674	-5.84922	GO:0009611	M0011	2	0	GO Biological Processes	19	response to wounding	19_GO:0050896 response to stimulus	-7.31217	2.86737	6.5679	30286	426	843	34	4.03321	0.677598	596|836|1281|1289|1311|1490|1839|2149|2151|2252|2255|2335|3084|3315|3371|3479|3694|3717|4162|5058|5270|5627|5754|6506|7042|7076|8527|9060|10894|23657|25987|60681|118812|131566	BCL2|CASP3|COL3A1|COL5A1|COMP|CCN2|HBEGF|F2R|F2RL2|FGF7|FGF10|FN1|NRG1|HSPB1|TNC|IGF1|ITGB6|JAK2|MCAM|PAK1|SERPINE2|PROS1|PTK7|SLC1A2|TGFB2|TIMP1|DGKD|PAPSS2|LYVE1|SLC7A11|TSKU|FKBP10|MORN4|DCBLD2	-4.88672	0	38	1
	ENSG00000168334																		0	1	1	1	0	-2.0145	-5.33991	-3.49767	GO:0042060	M0111	3	0	GO Biological Processes	19	wound healing	19_GO:0050896 response to stimulus	-5.43044	2.82441	5.53405	30286	318	843	25	2.9656	0.584259	1281|1289|1311|1839|2149|2151|2255|2335|3084|3315|3479|3694|4162|5058|5270|5627|5754|7042|7076|8527|9060|23657|25987|60681|131566	COL3A1|COL5A1|COMP|HBEGF|F2R|F2RL2|FGF10|FN1|NRG1|HSPB1|IGF1|ITGB6|MCAM|PAK1|SERPINE2|PROS1|PTK7|TGFB2|TIMP1|DGKD|PAPSS2|SLC7A11|TSKU|FKBP10|DCBLD2	-3.35138	0	38	0
	ENSG00000107521																		0	0	1	1	0	0	-3.59447	-3.38669	GO:0050878	M0011	2	0	GO Biological Processes	19	regulation of body fluid levels	19_GO:0065007 biological regulation	-4.20983	2.44259	4.61309	30286	353	843	24	2.84698	0.572804	360|361|1080|1281|1311|2149|2151|2191|2255|3315|3360|4645|4879|4883|5054|5270|5627|7057|7448|8527|8835|9060|10062|23657	AQP3|AQP4|CFTR|COL3A1|COMP|F2R|F2RL2|FAP|FGF10|HSPB1|HTR4|MYO5B|NPPB|NPR3|SERPINE1|SERPINE2|PROS1|THBS1|VTN|DGKD|SOCS2|PAPSS2|NR1H3|SLC7A11	-2.35974	0	38	0
	ENSG00000169439																		0	1	1	1	0	-2.00438	-5.06911	-7.30301	GO:0071559	M0111	3	0	GO Biological Processes	19	response to transforming growth factor beta	19_GO:0050896 response to stimulus	-7.30301	4.77886	7.43767	30286	169	675	18	2.66667	0.620102	1277|1278|1281|2331|2662|3694|4053|4092|5138|5179|6660|6662|7042|7043|7049|10631|25878|51741	COL1A1|COL1A2|COL3A1|FMOD|GDF10|ITGB6|LTBP2|SMAD7|PDE2A|PENK|SOX5|SOX9|TGFB2|TGFB3|TGFBR3|POSTN|MXRA5|WWOX	-4.89346	0	39	1
	ENSG00000174429																		0	1	1	1	0	-2.0542	-4.40245	-6.83862	GO:0071560	M0111	3	0	GO Biological Processes	19	cellular response to transforming growth factor beta stimulus	19_GO:0050896 response to stimulus	-6.83862	4.70839	7.14538	30286	162	675	17	2.51852	0.603089	1277|1278|1281|2331|2662|3694|4053|4092|5138|5179|6660|6662|7042|7043|7049|10631|51741	COL1A1|COL1A2|COL3A1|FMOD|GDF10|ITGB6|LTBP2|SMAD7|PDE2A|PENK|SOX5|SOX9|TGFB2|TGFB3|TGFBR3|POSTN|WWOX	-4.51562	0	39	0
	ENSG00000143847																		0	0	1	1	0	0	-2.79894	-4.65045	R-HSA-9006936	M0011	2	0	Reactome Gene Sets	6	Signaling by TGFB family members		-5.01515	4.05621	5.77033	30286	124	843	14	1.66074	0.440149	658|1278|3624|3694|4053|4092|5054|7042|7043|7049|10272|10468|56937|130399	BMPR1B|COL1A2|INHBA|ITGB6|LTBP2|SMAD7|SERPINE1|TGFB2|TGFB3|TGFBR3|FSTL3|FST|PMEPA1|ACVR1C	-3.01467	0	39	0
	ENSG00000171791																		0	0	0	1	0	0	0	-4.44495	GO:0060021	M0001	1	0	GO Biological Processes	19	roof of mouth development	19_GO:0032502 developmental process	-4.44495	4.93057	5.66953	30286	91	675	10	1.48148	0.465002	1739|3624|3694|5396|7042|7043|7049|10220|80144|130497	DLG1|INHBA|ITGB6|PRRX1|TGFB2|TGFB3|TGFBR3|GDF11|FRAS1|OSR1	-2.61351	0	39	0
	ENSG00000077044																		0	0	0	1	0	0	0	-4.11487	R-HSA-2173789	M0001	1	0	Reactome Gene Sets	6	TGF-beta receptor signaling activates SMADs		-4.11487	6.68249	5.88631	30286	47	675	7	1.03704	0.389925	3694|4053|4092|7042|7043|7049|56937	ITGB6|LTBP2|SMAD7|TGFB2|TGFB3|TGFBR3|PMEPA1	-2.36088	0	39	0
	ENSG00000122786																		0	0	1	1	0	0	-3.26306	-4.05573	GO:0007179	M0011	2	0	GO Biological Processes	19	transforming growth factor beta receptor signaling pathway	19_GO:0050896 response to stimulus	-4.05573	4.44239	5.23196	30286	101	675	10	1.48148	0.465002	1278|1281|2331|2662|3694|4053|4092|7042|7043|7049	COL1A2|COL3A1|FMOD|GDF10|ITGB6|LTBP2|SMAD7|TGFB2|TGFB3|TGFBR3	-2.3163	0	39	0
	ENSG00000137177																		0	0	0	1	0	0	0	-3.61674	GO:0062009	M0001	1	0	GO Biological Processes	19	secondary palate development	19_GO:0032502 developmental process	-3.61674	8.62849	5.8753	30286	26	675	5	0.740741	0.33004	1739|3694|7042|7043|7049	DLG1|ITGB6|TGFB2|TGFB3|TGFBR3	-1.99896	0	39	0
	ENSG00000134308																		0	0	0	1	0	0	0	-3.59547	R-HSA-170834	M0001	1	0	Reactome Gene Sets	6	Signaling by TGF-beta Receptor Complex		-3.59547	4.29589	4.83203	30286	94	675	9	1.33333	0.441472	1278|3694|4053|4092|5054|7042|7043|7049|56937	COL1A2|ITGB6|LTBP2|SMAD7|SERPINE1|TGFB2|TGFB3|TGFBR3|PMEPA1	-1.98017	0	39	0
	ENSG00000250303																		0	0	0	1	0	0	0	-3.43821	GO:0010717	M0001	1	0	GO Biological Processes	19	regulation of epithelial to mesenchymal transition	19_GO:0032502 developmental process	-3.43821	3.73901	4.53905	30286	120	675	10	1.48148	0.465002	655|1277|2042|2043|4017|4092|7042|7043|80139|147906	BMP7|COL1A1|EPHA3|EPHA4|LOXL2|SMAD7|TGFB2|TGFB3|ZNF703|DACT3	-1.86599	0	39	0
	ENSG00000167657																		0	0	1	1	0	0	-2.70862	-2.94683	WP5144	M0011	2	0	WikiPathways	27	NRP1 triggered signaling pathways in pancreatic cancer		-2.94683	5.07941	4.48781	30286	53	675	6	0.888889	0.361271	1277|1278|1490|7042|7043|7049	COL1A1|COL1A2|CCN2|TGFB2|TGFB3|TGFBR3	-1.52257	0	39	0
	ENSG00000132326																		0	0	0	1	0	0	0	-2.7983	GO:0005114	M0001	1	0	GO Molecular Functions	21	type II transforming growth factor beta receptor binding		-2.7983	12.2368	5.62775	30286	11	675	3	0.444444	0.256029	7042|7043|7049	TGFB2|TGFB3|TGFBR3	-1.41497	0	39	0
	ENSG00000154642																		0	0	1	1	0	0	-2.53742	-2.70278	GO:0010718	M0011	2	0	GO Biological Processes	19	positive regulation of epithelial to mesenchymal transition	19_GO:0032502 developmental process	-2.70278	4.56286	4.13587	30286	59	675	6	0.888889	0.361271	655|1277|4017|7042|7043|80139	BMP7|COL1A1|LOXL2|TGFB2|TGFB3|ZNF703	-1.3461	0	39	0
	ENSG00000182177																		0	0	0	1	0	0	0	-2.60643	GO:0005160	M0001	1	0	GO Molecular Functions	21	transforming growth factor beta receptor binding		-2.60643	6.90279	4.5462	30286	26	675	4	0.592593	0.295417	4092|7042|7043|7049	SMAD7|TGFB2|TGFB3|TGFBR3	-1.27805	0	39	0
	ENSG00000168461																		0	0	0	1	0	0	0	-2.1757	WP4241	M0001	1	0	WikiPathways	27	Type 2 papillary renal cell carcinoma		-2.1757	5.27861	3.76881	30286	34	675	4	0.592593	0.295417	7042|7043|81578|112399	TGFB2|TGFB3|COL21A1|EGLN3	-0.981405	0	39	0
	ENSG00000165410																		0	0	0	1	0	0	0	-2.1568	M286	M0001	1	0	Canonical Pathways	11	PID TGFBR PATHWAY		-2.1568	4.15446	3.5029	30286	54	675	5	0.740741	0.33004	1490|4092|7042|7043|7049	CCN2|SMAD7|TGFB2|TGFB3|TGFBR3	-0.967072	0	39	0
	ENSG00000181826																		0	1	1	1	0	-2.04037	-3.33857	-5.19756	GO:0034762	M0111	3	0	GO Biological Processes	19	regulation of transmembrane transport	19_GO:0051179 localization	-7.30052	2.71836	6.48215	30286	489	843	37	4.38909	0.705549	117|493|596|783|844|1080|1393|1739|1804|2149|2257|2258|2273|2946|3479|3761|3781|3952|4878|5999|6327|6506|6548|7057|7070|7225|8787|8864|9370|10971|30819|51582|54997|55800|79058|130497|201140	ADCYAP1R1|ATP2B4|BCL2|CACNB2|CASQ1|CFTR|CRHBP|DLG1|DPP6|F2R|FGF12|FGF13|FHL1|GSTM2|IGF1|KCNJ4|KCNN2|LEP|NPPA|RGS4|SCN2B|SLC1A2|SLC9A1|THBS1|THY1|TRPC6|RGS9|PER2|ADIPOQ|YWHAQ|KCNIP2|AZIN1|TESC|SCN3B|ASPSCR1|OSR1|DHRS7C	-4.88296	0	40	1
	ENSG00000166025																		0	1	1	1	0	-2.8397	-3.0026	-5.52179	GO:0043269	M0111	3	0	GO Biological Processes	19	regulation of monoatomic ion transport	19_GO:0051179 localization	-7.25273	2.75181	6.47662	30286	470	843	36	4.27046	0.696381	117|493|596|783|844|1080|1739|1804|2149|2257|2258|2273|2946|3077|3761|3781|3952|4878|5205|5270|5999|6327|6548|7018|7070|7225|8787|9454|10971|30819|54997|55800|130497|154043|201140|286183	ADCYAP1R1|ATP2B4|BCL2|CACNB2|CASQ1|CFTR|DLG1|DPP6|F2R|FGF12|FGF13|FHL1|GSTM2|HFE|KCNJ4|KCNN2|LEP|NPPA|ATP8B1|SERPINE2|RGS4|SCN2B|SLC9A1|TF|THY1|TRPC6|RGS9|HOMER3|YWHAQ|KCNIP2|TESC|SCN3B|OSR1|CNKSR3|DHRS7C|NKAIN3	-4.83907	0	40	0
	ENSG00000120370																		0	1	1	1	0	-3.23429	-2.65332	-4.98018	GO:0010959	M0111	3	0	GO Biological Processes	19	regulation of metal ion transport	19_GO:0051179 localization	-6.5873	2.8267	6.17553	30286	394	843	31	3.67734	0.648213	117|493|596|783|844|1739|1804|2149|2257|2258|2273|2946|3077|3781|4878|5270|5999|6327|6548|7018|7070|7225|8787|9454|30819|54997|55800|130497|154043|201140|286183	ADCYAP1R1|ATP2B4|BCL2|CACNB2|CASQ1|DLG1|DPP6|F2R|FGF12|FGF13|FHL1|GSTM2|HFE|KCNN2|NPPA|SERPINE2|RGS4|SCN2B|SLC9A1|TF|THY1|TRPC6|RGS9|HOMER3|KCNIP2|TESC|SCN3B|OSR1|CNKSR3|DHRS7C|NKAIN3	-4.27976	0	40	0
	ENSG00000138347																		0	0	1	1	0	0	-2.53901	-5.35231	GO:0034765	M0011	2	0	GO Biological Processes	19	regulation of monoatomic ion transmembrane transport	19_GO:0051179 localization	-6.18042	2.88235	5.98475	30286	349	843	28	3.32147	0.617187	117|493|596|783|844|1080|1739|1804|2149|2257|2258|2273|2946|3761|3781|4878|5999|6327|6548|7070|7225|8787|10971|30819|54997|55800|130497|201140	ADCYAP1R1|ATP2B4|BCL2|CACNB2|CASQ1|CFTR|DLG1|DPP6|F2R|FGF12|FGF13|FHL1|GSTM2|KCNJ4|KCNN2|NPPA|RGS4|SCN2B|SLC9A1|THY1|TRPC6|RGS9|YWHAQ|KCNIP2|TESC|SCN3B|OSR1|DHRS7C	-3.95283	0	40	0
	ENSG00000135631																		0	0	1	1	0	0	-2.62967	-4.40362	GO:0032411	M0011	2	0	GO Biological Processes	19	positive regulation of transporter activity	19_GO:0051179 localization	-5.79157	5.07656	6.6262	30286	92	843	13	1.54211	0.424394	783|844|1080|2258|2946|4878|6256|6548|7225|9370|10062|30819|54997	CACNB2|CASQ1|CFTR|FGF13|GSTM2|NPPA|RXRA|SLC9A1|TRPC6|ADIPOQ|NR1H3|KCNIP2|TESC	-3.64256	0	40	0
	ENSG00000170606																		0	0	0	1	0	0	0	-4.75133	GO:0002028	M0001	1	0	GO Biological Processes	19	regulation of sodium ion transport	19_GO:0051179 localization	-5.44368	5.13235	6.41735	30286	84	843	12	1.42349	0.40799	493|1739|2257|2258|5270|6327|6548|54997|55800|130497|154043|286183	ATP2B4|DLG1|FGF12|FGF13|SERPINE2|SCN2B|SLC9A1|TESC|SCN3B|OSR1|CNKSR3|NKAIN3	-3.3592	0	40	0
	ENSG00000245694																		0	1	0	1	0	-2.05702	0	-4.62303	GO:1904062	M0101	2	0	GO Biological Processes	19	regulation of monoatomic cation transmembrane transport	19_GO:0051179 localization	-5.14973	2.7904	5.3527	30286	309	843	24	2.84698	0.572804	117|493|596|783|844|1739|1804|2149|2257|2258|2273|2946|3781|4878|5999|6327|6548|7070|8787|30819|54997|55800|130497|201140	ADCYAP1R1|ATP2B4|BCL2|CACNB2|CASQ1|DLG1|DPP6|F2R|FGF12|FGF13|FHL1|GSTM2|KCNN2|NPPA|RGS4|SCN2B|SLC9A1|THY1|RGS9|KCNIP2|TESC|SCN3B|OSR1|DHRS7C	-3.12461	0	40	0
	ENSG00000184602																		0	0	1	1	0	0	-2.86776	-4.06581	GO:0043270	M0011	2	0	GO Biological Processes	19	positive regulation of monoatomic ion transport	19_GO:0051179 localization	-5.10061	3.23508	5.51276	30286	211	843	19	2.25386	0.51121	117|783|844|1080|1739|2149|2257|2258|2273|2946|3952|4878|6548|7070|7225|30819|54997|55800|154043	ADCYAP1R1|CACNB2|CASQ1|CFTR|DLG1|F2R|FGF12|FGF13|FHL1|GSTM2|LEP|NPPA|SLC9A1|THY1|TRPC6|KCNIP2|TESC|SCN3B|CNKSR3	-3.0834	0	40	0
	ENSG00000121210																		0	0	0	1	0	0	0	-4.07457	GO:0032409	M0001	1	0	GO Biological Processes	19	regulation of transporter activity	19_GO:0065007 biological regulation	-4.83886	2.90175	5.21109	30286	260	843	21	2.4911	0.53679	596|783|844|1080|1393|1739|2257|2258|2273|2946|4878|6256|6327|6548|7225|9370|10062|30819|54997|55800|130497	BCL2|CACNB2|CASQ1|CFTR|CRHBP|DLG1|FGF12|FGF13|FHL1|GSTM2|NPPA|RXRA|SCN2B|SLC9A1|TRPC6|ADIPOQ|NR1H3|KCNIP2|TESC|SCN3B|OSR1	-2.86145	0	40	0
	ENSG00000157103																		0	0	0	1	0	0	0	-4.32275	GO:1902305	M0001	1	0	GO Biological Processes	19	regulation of sodium ion transmembrane transport	19_GO:0051179 localization	-4.45946	5.48031	5.82871	30286	59	843	9	1.06762	0.353967	493|1739|2257|2258|6327|6548|54997|55800|130497	ATP2B4|DLG1|FGF12|FGF13|SCN2B|SLC9A1|TESC|SCN3B|OSR1	-2.56621	0	40	0
	ENSG00000134247																		0	0	1	1	0	0	-2.45877	-2.8011	GO:0016247	M0011	2	0	GO Molecular Functions	21	channel regulator activity		-4.24733	3.46876	5.04221	30286	145	843	14	1.66074	0.440149	493|596|1080|1739|1804|2257|2258|2669|3790|6327|9379|30819|51440|55800	ATP2B4|BCL2|CFTR|DLG1|DPP6|FGF12|FGF13|GEM|KCNS3|SCN2B|NRXN2|KCNIP2|HPCAL4|SCN3B	-2.3876	0	40	0
	ENSG00000085831																		0	0	1	1	0	0	-2.44413	-2.77883	GO:0141108	M0011	2	0	GO Molecular Functions	21	transporter regulator activity		-4.21462	3.445	5.01096	30286	146	843	14	1.66074	0.440149	493|596|1080|1739|1804|2257|2258|2669|3790|6327|9379|30819|51440|55800	ATP2B4|BCL2|CFTR|DLG1|DPP6|FGF12|FGF13|GEM|KCNS3|SCN2B|NRXN2|KCNIP2|HPCAL4|SCN3B	-2.36347	0	40	0
	ENSG00000214676																		0	0	0	1	0	0	0	-3.67369	GO:0022898	M0001	1	0	GO Biological Processes	19	regulation of transmembrane transporter activity	19_GO:0051179 localization	-4.08432	2.82391	4.68798	30286	229	843	18	2.13523	0.497877	596|783|844|1080|1393|1739|2257|2258|2273|2946|4878|6327|6548|7225|30819|54997|55800|130497	BCL2|CACNB2|CASQ1|CFTR|CRHBP|DLG1|FGF12|FGF13|FHL1|GSTM2|NPPA|SCN2B|SLC9A1|TRPC6|KCNIP2|TESC|SCN3B|OSR1	-2.25993	0	40	0
	ENSG00000058668																		0	0	1	1	0	0	-2.01216	-3.27554	GO:0032414	M0011	2	0	GO Biological Processes	19	positive regulation of ion transmembrane transporter activity	19_GO:0051179 localization	-3.98784	4.32849	5.13804	30286	83	843	10	1.18624	0.37289	783|844|1080|2258|2946|4878|6548|7225|30819|54997	CACNB2|CASQ1|CFTR|FGF13|GSTM2|NPPA|SLC9A1|TRPC6|KCNIP2|TESC	-2.17624	0	40	0
	ENSG00000175115																		0	0	1	1	0	0	-3.50075	-2.97675	GO:0034764	M0011	2	0	GO Biological Processes	19	positive regulation of transmembrane transport	19_GO:0051179 localization	-3.97177	2.86737	4.62773	30286	213	843	17	2.01661	0.484142	117|783|844|1080|2149|2258|2946|3479|4878|6506|6548|7070|7225|9370|30819|51582|54997	ADCYAP1R1|CACNB2|CASQ1|CFTR|F2R|FGF13|GSTM2|IGF1|NPPA|SLC1A2|SLC9A1|THY1|TRPC6|ADIPOQ|KCNIP2|AZIN1|TESC	-2.16595	0	40	0
	ENSG00000133318																		0	0	1	1	0	0	-2.53395	-2.3711	GO:0099106	M0011	2	0	GO Molecular Functions	21	ion channel regulator activity		-3.81496	3.33603	4.68774	30286	140	843	13	1.54211	0.424394	493|1080|1739|1804|2257|2258|2669|3790|6327|9379|30819|51440|55800	ATP2B4|CFTR|DLG1|DPP6|FGF12|FGF13|GEM|KCNS3|SCN2B|NRXN2|KCNIP2|HPCAL4|SCN3B	-2.04397	0	40	0
	ENSG00000154429																		0	0	0	1	0	0	0	-3.32188	GO:0032412	M0001	1	0	GO Biological Processes	19	regulation of monoatomic ion transmembrane transporter activity	19_GO:0051179 localization	-3.77826	2.76357	4.45241	30286	221	843	17	2.01661	0.484142	783|844|1080|1393|1739|2257|2258|2273|2946|4878|6327|6548|7225|30819|54997|55800|130497	CACNB2|CASQ1|CFTR|CRHBP|DLG1|FGF12|FGF13|FHL1|GSTM2|NPPA|SCN2B|SLC9A1|TRPC6|KCNIP2|TESC|SCN3B|OSR1	-2.01261	0	40	0
	ENSG00000165071																		0	0	0	1	0	0	0	-3.24452	GO:0010765	M0001	1	0	GO Biological Processes	19	positive regulation of sodium ion transport	19_GO:0051179 localization	-3.73175	6.95351	5.61166	30286	31	843	6	0.711744	0.289532	2257|2258|6548|54997|55800|154043	FGF12|FGF13|SLC9A1|TESC|SCN3B|CNKSR3	-1.98068	0	40	0
	ENSG00000101665																		0	0	1	1	0	0	-3.02212	-2.60818	GO:0034767	M0011	2	0	GO Biological Processes	19	positive regulation of monoatomic ion transmembrane transport	19_GO:0051179 localization	-3.40741	3.03275	4.27925	30286	154	843	13	1.54211	0.424394	117|783|844|1080|2149|2258|2946|4878|6548|7070|7225|30819|54997	ADCYAP1R1|CACNB2|CASQ1|CFTR|F2R|FGF13|GSTM2|NPPA|SLC9A1|THY1|TRPC6|KCNIP2|TESC	-1.71564	0	40	0
	ENSG00000072195																		0	0	0	1	0	0	0	-3.12952	GO:2000649	M0001	1	0	GO Biological Processes	19	regulation of sodium ion transmembrane transporter activity	19_GO:0051179 localization	-3.40693	5.13235	4.89849	30286	49	843	7	0.830368	0.312544	2257|2258|6327|6548|54997|55800|130497	FGF12|FGF13|SCN2B|SLC9A1|TESC|SCN3B|OSR1	-1.71564	0	40	0
	ENSG00000005238																		0	0	0	1	0	0	0	-2.41217	GO:1904064	M0001	1	0	GO Biological Processes	19	positive regulation of cation transmembrane transport	19_GO:0051179 localization	-2.76839	2.8637	3.71299	30286	138	843	11	1.30486	0.390856	117|783|844|2149|2258|2946|4878|6548|7070|30819|54997	ADCYAP1R1|CACNB2|CASQ1|F2R|FGF13|GSTM2|NPPA|SLC9A1|THY1|KCNIP2|TESC	-1.20914	0	40	0
	ENSG00000127080																		0	0	0	1	0	0	0	-2.33714	GO:2001259	M0001	1	0	GO Biological Processes	19	positive regulation of cation channel activity	19_GO:0051179 localization	-2.63732	4.39916	4.02936	30286	49	843	6	0.711744	0.289532	783|844|2258|2946|4878|30819	CACNB2|CASQ1|FGF13|GSTM2|NPPA|KCNIP2	-1.10641	0	40	0
	ENSG00000151208																		0	0	0	1	0	0	0	-2.33848	GO:1903169	M0001	1	0	GO Biological Processes	19	regulation of calcium ion transmembrane transport	19_GO:0051179 localization	-2.33848	2.67072	3.27858	30286	168	675	10	1.48148	0.465002	117|596|783|844|2149|2946|4878|6548|8787|201140	ADCYAP1R1|BCL2|CACNB2|CASQ1|F2R|GSTM2|NPPA|SLC9A1|RGS9|DHRS7C	-1.09636	0	40	0
	ENSG00000107819																		0	0	1	1	0	0	-2.52924	-6.71473	GO:0098978	M0011	2	0	GO Cellular Components	20	glutamatergic synapse		-7.227	2.89871	6.54167	30286	409	843	33	3.91459	0.667972	87|107|493|1009|1739|2043|2045|3717|3737|5789|6506|6712|8787|9229|9231|9256|9379|9454|9498|9890|10160|10509|10815|11141|23012|26059|55752|57142|57406|80725|116443|139065|145773	ACTN1|ADCY1|ATP2B4|CDH11|DLG1|EPHA4|EPHA7|JAK2|KCNA2|PTPRD|SLC1A2|SPTBN2|RGS9|DLGAP1|DLG5|TSPOAP1|NRXN2|HOMER3|SLC4A8|PLPPR4|FARP1|SEMA4B|CPLX1|IL1RAPL1|STK38L|ERC2|SEPTIN11|RTN4|ABHD6|SRCIN1|GRIN3A|SLITRK4|FAM81A	-4.8172	0	41	1
	ENSG00000112210																		0	0	1	1	0	0	-2.62795	-5.41286	GO:0097060	M0011	2	0	GO Cellular Components	20	synaptic membrane		-5.55631	2.62435	5.51259	30286	397	843	29	3.44009	0.627726	107|493|1739|2043|2149|2892|3737|3752|3761|4185|5138|5789|5818|6506|6529|6533|8787|9379|9498|9890|9892|10160|10509|11141|26059|27286|57406|116443|133396	ADCY1|ATP2B4|DLG1|EPHA4|F2R|GRIA3|KCNA2|KCND3|KCNJ4|ADAM11|PDE2A|PTPRD|NECTIN1|SLC1A2|SLC6A1|SLC6A6|RGS9|NRXN2|SLC4A8|PLPPR4|SNAP91|FARP1|SEMA4B|IL1RAPL1|ERC2|SRPX2|ABHD6|GRIN3A|IL31RA	-3.44754	0	41	0
	ENSG00000011105																		0	1	1	1	0	-2.73502	-3.30375	-3.47058	GO:0050804	M0111	3	0	GO Biological Processes	19	modulation of chemical synaptic transmission	19_GO:0050789 regulation of biological process	-4.59089	2.25907	4.76927	30286	493	843	31	3.67734	0.648213	107|627|794|952|1009|1959|2043|2045|2149|2892|3717|4130|5270|5789|5999|6529|6533|9229|9370|9498|9890|10815|23657|23732|26037|26059|57142|57406|84446|116443|152330	ADCY1|BDNF|CALB2|CD38|CDH11|EGR2|EPHA4|EPHA7|F2R|GRIA3|JAK2|MAP1A|SERPINE2|PTPRD|RGS4|SLC6A1|SLC6A6|DLGAP1|ADIPOQ|SLC4A8|PLPPR4|CPLX1|SLC7A11|FRRS1L|SIPA1L1|ERC2|RTN4|ABHD6|BRSK1|GRIN3A|CNTN4	-2.67209	0	41	0
	ENSG00000182534																		0	1	1	1	0	-2.73061	-3.29511	-3.45792	GO:0099177	M0111	3	0	GO Biological Processes	19	regulation of trans-synaptic signaling	19_GO:0050789 regulation of biological process	-4.57414	2.25449	4.75684	30286	494	843	31	3.67734	0.648213	107|627|794|952|1009|1959|2043|2045|2149|2892|3717|4130|5270|5789|5999|6529|6533|9229|9370|9498|9890|10815|23657|23732|26037|26059|57142|57406|84446|116443|152330	ADCY1|BDNF|CALB2|CD38|CDH11|EGR2|EPHA4|EPHA7|F2R|GRIA3|JAK2|MAP1A|SERPINE2|PTPRD|RGS4|SLC6A1|SLC6A6|DLGAP1|ADIPOQ|SLC4A8|PLPPR4|CPLX1|SLC7A11|FRRS1L|SIPA1L1|ERC2|RTN4|ABHD6|BRSK1|GRIN3A|CNTN4	-2.66027	0	41	0
	ENSG00000130311																		0	1	1	1	0	-2.01837	-2.1632	-3.99404	GO:0042734	M0111	3	0	GO Cellular Components	20	presynaptic membrane		-4.14434	3.22693	4.88293	30286	167	843	15	1.77936	0.455323	493|2043|3737|4185|5138|5789|5818|6506|6529|8787|9379|9498|9892|26059|133396	ATP2B4|EPHA4|KCNA2|ADAM11|PDE2A|PTPRD|NECTIN1|SLC1A2|SLC6A1|RGS9|NRXN2|SLC4A8|SNAP91|ERC2|IL31RA	-2.30368	0	41	0
	ENSG00000108506																		0	0	0	1	0	0	0	-3.51177	GO:0098794	M0001	1	0	GO Cellular Components	20	postsynapse		-3.51177	2.0236	3.96109	30286	643	675	29	4.2963	0.780476	107|1739|2043|2149|2892|3717|3752|3761|3781|6529|6533|8787|9229|9231|9454|9572|10160|10313|10509|10815|11076|11141|26037|26115|55752|57142|57406|80725|145773	ADCY1|DLG1|EPHA4|F2R|GRIA3|JAK2|KCND3|KCNJ4|KCNN2|SLC6A1|SLC6A6|RGS9|DLGAP1|DLG5|HOMER3|NR1D1|FARP1|RTN3|SEMA4B|CPLX1|TPPP|IL1RAPL1|SIPA1L1|TANC2|SEPTIN11|RTN4|ABHD6|SRCIN1|FAM81A	-1.91703	0	41	0
	ENSG00000196975																		0	0	0	1	0	0	0	-3.2827	GO:0098984	M0001	1	0	GO Cellular Components	20	neuron to neuron synapse		-3.2827	2.36804	3.94244	30286	360	675	19	2.81481	0.636609	107|1739|2043|2892|5179|5789|5818|8787|9229|9231|9454|9498|10313|10509|26037|55752|57142|80725|145773	ADCY1|DLG1|EPHA4|GRIA3|PENK|PTPRD|NECTIN1|RGS9|DLGAP1|DLG5|HOMER3|SLC4A8|RTN3|SEMA4B|SIPA1L1|SEPTIN11|RTN4|SRCIN1|FAM81A	-1.75332	0	41	0
	ENSG00000115963																		0	1	0	1	0	-2.44962	0	-2.36926	GO:0098793	M0101	2	0	GO Cellular Components	20	presynapse		-2.90581	1.85056	3.44708	30286	563	843	29	3.44009	0.627726	107|493|627|783|794|1393|2043|3737|4185|4919|5138|5179|5789|5818|6506|6529|6712|8497|8787|9256|9379|9498|9892|10815|26059|80725|84446|116443|133396	ADCY1|ATP2B4|BDNF|CACNB2|CALB2|CRHBP|EPHA4|KCNA2|ADAM11|ROR1|PDE2A|PENK|PTPRD|NECTIN1|SLC1A2|SLC6A1|SPTBN2|PPFIA4|RGS9|TSPOAP1|NRXN2|SLC4A8|SNAP91|CPLX1|ERC2|SRCIN1|BRSK1|GRIN3A|IL31RA	-1.32047	0	41	0
	ENSG00000103021																		0	0	0	1	0	0	0	-2.41431	GO:0045211	M0001	1	0	GO Cellular Components	20	postsynaptic membrane		-2.69311	2.21286	3.42507	30286	276	843	17	2.01661	0.484142	107|1739|2043|2149|2892|3737|3752|3761|6529|6533|8787|9890|10160|10509|11141|57406|116443	ADCY1|DLG1|EPHA4|F2R|GRIA3|KCNA2|KCND3|KCNJ4|SLC6A1|SLC6A6|RGS9|PLPPR4|FARP1|SEMA4B|IL1RAPL1|ABHD6|GRIN3A	-1.15088	0	41	0
	ENSG00000153721																		0	0	0	1	0	0	0	-2.35049	GO:0099572	M0001	1	0	GO Cellular Components	20	postsynaptic specialization		-2.35049	2.10525	3.09895	30286	341	675	16	2.37037	0.585527	107|1739|2043|2892|3752|8787|9229|9231|9454|10313|10509|26037|55752|57142|80725|145773	ADCY1|DLG1|EPHA4|GRIA3|KCND3|RGS9|DLGAP1|DLG5|HOMER3|RTN3|SEMA4B|SIPA1L1|SEPTIN11|RTN4|SRCIN1|FAM81A	-1.10536	0	41	0
	ENSG00000213144																		0	0	0	1	0	0	0	-2.12728	GO:0032279	M0001	1	0	GO Cellular Components	20	asymmetric synapse		-2.12728	2.04566	2.87924	30286	329	675	15	2.22222	0.567364	107|1739|2043|2892|8787|9229|9231|9454|9498|10313|10509|26037|57142|80725|145773	ADCY1|DLG1|EPHA4|GRIA3|RGS9|DLGAP1|DLG5|HOMER3|SLC4A8|RTN3|SEMA4B|SIPA1L1|RTN4|SRCIN1|FAM81A	-0.949178	0	41	0
	ENSG00000164683																		0	1	0	1	0	-3.40007	0	-5.22196	GO:0005911	M0101	2	0	GO Cellular Components	20	cell-cell junction		-7.19651	2.65088	6.39381	30286	515	843	38	4.50771	0.714576	87|117|360|364|794|1009|1012|1739|1803|2043|2258|2701|3737|4092|5058|5754|5818|6323|6548|6624|6712|7122|7225|9231|9260|9414|9459|10076|23580|23768|24145|27295|29091|57026|60437|79827|154810|387597	ACTN1|ADCYAP1R1|AQP3|AQP7|CALB2|CDH11|CDH13|DLG1|DPP4|EPHA4|FGF13|GJA4|KCNA2|SMAD7|PAK1|PTK7|NECTIN1|SCN1A|SLC9A1|FSCN1|SPTBN2|CLDN5|TRPC6|DLG5|PDLIM7|TJP2|ARHGEF6|PTPRU|CDC42EP4|FLRT2|PANX1|PDLIM3|STXBP6|PDXP|CDH26|CLMP|AMOTL1|ILDR2	-4.79809	0	42	1
	ENSG00000155096																		0	0	0	1	0	0	0	-6.28596	GO:0045216	M0001	1	0	GO Biological Processes	19	cell-cell junction organization	19_GO:0009987 cellular process	-6.28596	4.30937	6.66688	30286	177	675	17	2.51852	0.603089	1009|1012|1739|2043|2149|2701|4092|5818|6624|7042|7043|9231|9414|9788|60437|79987|80139	CDH11|CDH13|DLG1|EPHA4|F2R|GJA4|SMAD7|NECTIN1|FSCN1|TGFB2|TGFB3|DLG5|TJP2|MTSS1|CDH26|SVEP1|ZNF703	-4.0458	0	42	0
	ENSG00000116132																		0	0	0	1	0	0	0	-4.73265	GO:0034332	M0001	1	0	GO Biological Processes	19	adherens junction organization	19_GO:0009987 cellular process	-4.73265	6.90279	6.43207	30286	52	675	8	1.18519	0.416536	1009|1012|2043|4092|9231|9788|60437|80139	CDH11|CDH13|EPHA4|SMAD7|DLG5|MTSS1|CDH26|ZNF703	-2.83444	0	42	0
	ENSG00000152104																		0	0	0	1	0	0	0	-3.48546	GO:0005912	M0001	1	0	GO Cellular Components	20	adherens junction		-3.48546	3.10258	4.36619	30286	188	675	13	1.92593	0.528987	1009|1012|1739|2043|4092|5818|9231|9260|9414|23580|27295|29091|60437	CDH11|CDH13|DLG1|EPHA4|SMAD7|NECTIN1|DLG5|PDLIM7|TJP2|CDC42EP4|PDLIM3|STXBP6|CDH26	-1.90225	0	42	0
	ENSG00000140367																		0	0	0	1	0	0	0	-2.67764	GO:0007043	M0001	1	0	GO Biological Processes	19	cell-cell junction assembly	19_GO:0009987 cellular process	-2.67764	3.20487	3.74448	30286	126	675	9	1.33333	0.441472	1009|1012|1739|2701|4092|6624|9231|60437|80139	CDH11|CDH13|DLG1|GJA4|SMAD7|FSCN1|DLG5|CDH26|ZNF703	-1.3277	0	42	0
	ENSG00000114529																		0	0	0	1	0	0	0	-2.57386	GO:0034333	M0001	1	0	GO Biological Processes	19	adherens junction assembly	19_GO:0009987 cellular process	-2.57386	10.3542	5.09318	30286	13	675	3	0.444444	0.256029	4092|9231|80139	SMAD7|DLG5|ZNF703	-1.25337	0	42	0
	ENSG00000128591																		0	1	1	1	0	-2.38323	-5.12712	-5.93963	GO:0007423	M0111	3	0	GO Biological Processes	19	sensory organ development	19_GO:0032502 developmental process	-7.18242	2.53526	6.32253	30286	581	843	41	4.86358	0.740863	493|596|654|655|658|1050|1289|1295|1545|1739|2043|2255|2487|3299|3624|4919|5176|5205|5396|5754|5818|5979|6662|7042|7043|7070|7837|9890|10018|10220|10763|23657|25987|27443|54549|55714|81624|130497|168667|221935|643226	ATP2B4|BCL2|BMP6|BMP7|BMPR1B|CEBPA|COL5A1|COL8A1|CYP1B1|DLG1|EPHA4|FGF10|FRZB|HSF4|INHBA|ROR1|SERPINF1|ATP8B1|PRRX1|PTK7|NECTIN1|RET|SOX9|TGFB2|TGFB3|THY1|PXDN|PLPPR4|BCL2L11|GDF11|NES|SLC7A11|TSKU|CECR2|SDK2|TENM3|DIAPH3|OSR1|BMPER|SDK1|GRXCR2	-4.78773	0	43	1
	ENSG00000141639																		0	0	1	1	0	0	-3.29753	-3.82138	GO:0001654	M0011	2	0	GO Biological Processes	19	eye development	19_GO:0032502 developmental process	-4.53605	2.45167	4.82499	30286	381	843	26	3.08422	0.595465	493|596|654|655|658|1289|1295|1545|1739|2255|3299|3624|5176|5818|5979|6662|7042|7070|7837|10220|10763|23657|25987|54549|55714|221935	ATP2B4|BCL2|BMP6|BMP7|BMPR1B|COL5A1|COL8A1|CYP1B1|DLG1|FGF10|HSF4|INHBA|SERPINF1|NECTIN1|RET|SOX9|TGFB2|THY1|PXDN|GDF11|NES|SLC7A11|TSKU|SDK2|TENM3|SDK1	-2.63109	0	43	0
	ENSG00000287158																		0	0	1	1	0	0	-3.25757	-3.75933	GO:0150063	M0011	2	0	GO Biological Processes	19	visual system development	19_GO:0032502 developmental process	-4.45949	2.4262	4.76546	30286	385	843	26	3.08422	0.595465	493|596|654|655|658|1289|1295|1545|1739|2255|3299|3624|5176|5818|5979|6662|7042|7070|7837|10220|10763|23657|25987|54549|55714|221935	ATP2B4|BCL2|BMP6|BMP7|BMPR1B|COL5A1|COL8A1|CYP1B1|DLG1|FGF10|HSF4|INHBA|SERPINF1|NECTIN1|RET|SOX9|TGFB2|THY1|PXDN|GDF11|NES|SLC7A11|TSKU|SDK2|TENM3|SDK1	-2.56621	0	43	0
	ENSG00000048052																		0	0	1	1	0	0	-3.19871	-3.66819	GO:0048880	M0011	2	0	GO Biological Processes	19	sensory system development	19_GO:0032502 developmental process	-4.34706	2.38897	4.67756	30286	391	843	26	3.08422	0.595465	493|596|654|655|658|1289|1295|1545|1739|2255|3299|3624|5176|5818|5979|6662|7042|7070|7837|10220|10763|23657|25987|54549|55714|221935	ATP2B4|BCL2|BMP6|BMP7|BMPR1B|COL5A1|COL8A1|CYP1B1|DLG1|FGF10|HSF4|INHBA|SERPINF1|NECTIN1|RET|SOX9|TGFB2|THY1|PXDN|GDF11|NES|SLC7A11|TSKU|SDK2|TENM3|SDK1	-2.47189	0	43	0
	ENSG00000172380																		0	0	1	1	0	0	-2.66661	-3.66999	GO:0043010	M0011	2	0	GO Biological Processes	19	camera-type eye development	19_GO:0032502 developmental process	-3.69664	2.35935	4.23335	30286	335	843	22	2.60973	0.549087	493|655|658|1295|1545|1739|2255|3299|3624|5176|5818|5979|6662|7042|7070|10220|10763|23657|25987|54549|55714|221935	ATP2B4|BMP7|BMPR1B|COL8A1|CYP1B1|DLG1|FGF10|HSF4|INHBA|SERPINF1|NECTIN1|RET|SOX9|TGFB2|THY1|GDF11|NES|SLC7A11|TSKU|SDK2|TENM3|SDK1	-1.95144	0	43	0
	ENSG00000112541																		0	0	0	1	0	0	0	-2.58775	GO:0060041	M0001	1	0	GO Biological Processes	19	retina development in camera-type eye	19_GO:0032502 developmental process	-2.86062	2.7814	3.76234	30286	155	843	12	1.42349	0.40799	493|658|1545|5176|5818|5979|6662|7042|7070|10220|54549|221935	ATP2B4|BMPR1B|CYP1B1|SERPINF1|NECTIN1|RET|SOX9|TGFB2|THY1|GDF11|SDK2|SDK1	-1.28649	0	43	0
	ENSG00000084710																		0	0	1	1	0	0	-2.25156	-2.48836	GO:0048592	M0011	2	0	GO Biological Processes	19	eye morphogenesis	19_GO:0032502 developmental process	-2.74343	2.69448	3.63633	30286	160	843	12	1.42349	0.40799	596|655|1289|1295|5818|6662|7070|10220|25987|54549|55714|221935	BCL2|BMP7|COL5A1|COL8A1|NECTIN1|SOX9|THY1|GDF11|TSKU|SDK2|TENM3|SDK1	-1.18957	0	43	0
	ENSG00000197555																		0	0	0	1	0	0	0	-2.51866	GO:0048593	M0001	1	0	GO Biological Processes	19	camera-type eye morphogenesis	19_GO:0032502 developmental process	-2.51866	3.03619	3.55319	30286	133	675	9	1.33333	0.441472	655|1295|5818|6662|10220|25987|54549|55714|221935	BMP7|COL8A1|NECTIN1|SOX9|GDF11|TSKU|SDK2|TENM3|SDK1	-1.21445	0	43	0
	ENSG00000089876																		0	0	0	1	0	0	0	-2.12717	GO:0003407	M0001	1	0	GO Biological Processes	19	neural retina development	19_GO:0032502 developmental process	-2.25029	3.26604	3.36885	30286	77	843	7	0.830368	0.312544	493|6662|7042|7070|10220|54549|221935	ATP2B4|SOX9|TGFB2|THY1|GDF11|SDK2|SDK1	-0.801929	0	43	0
	ENSG00000248866																		0	0	1	1	0	0	-2.94816	-6.18975	GO:0008285	M0011	2	0	GO Biological Processes	19	negative regulation of cell population proliferation	19_GO:0048519 negative regulation of biological process	-7.10005	2.27095	6.12886	30286	791	843	50	5.9312	0.813542	596|655|658|836|1012|1050|1264|1545|1739|2149|2191|2255|2487|3624|3717|4092|4345|5058|5176|5270|5784|5918|6424|6662|6663|6751|6755|7042|7043|7049|7057|8654|8864|9231|9370|9788|10076|10220|10221|10290|10536|11095|22920|23240|23576|50507|54997|55214|84913|130399	BCL2|BMP7|BMPR1B|CASP3|CDH13|CEBPA|CNN1|CYP1B1|DLG1|F2R|FAP|FGF10|FRZB|INHBA|JAK2|SMAD7|CD200|PAK1|SERPINF1|SERPINE2|PTPN14|RARRES1|SFRP4|SOX9|SOX10|SSTR1|SSTR5|TGFB2|TGFB3|TGFBR3|THBS1|PDE5A|PER2|DLG5|ADIPOQ|MTSS1|PTPRU|GDF11|TRIB1|SPEG|P3H3|ADAMTS8|KIFAP3|TMEM131L|DDAH1|NOX4|TESC|P3H2|ATOH8|ACVR1C	-4.72354	0	44	1
	ENSG00000165124																		0	0	1	1	0	0	-3.6623	-7.03976	GO:0060537	M0011	2	0	GO Biological Processes	19	muscle tissue development	19_GO:0032502 developmental process	-7.03976	3.36188	6.68102	30286	347	675	26	3.85185	0.740719	58|596|655|688|844|1073|1281|1310|1739|1827|2274|4092|4624|4878|4879|6548|6662|7042|7049|7373|10021|23462|26011|50507|57462|130497	ACTA1|BCL2|BMP7|KLF5|CASQ1|CFL2|COL3A1|COL19A1|DLG1|RCAN1|FHL2|SMAD7|MYH6|NPPA|NPPB|SLC9A1|SOX9|TGFB2|TGFBR3|COL14A1|HCN4|HEY1|TENM4|NOX4|MYORG|OSR1	-4.68898	0	45	1
	ENSG00000166974																		0	1	1	1	0	-3.1394	-3.64134	-4.40694	GO:0007507	M0111	3	0	GO Biological Processes	19	heart development	19_GO:0032502 developmental process	-5.27339	2.26904	5.17552	30286	570	843	36	4.27046	0.696381	655|836|1009|1281|1289|2257|2274|2335|2736|3084|3624|4092|4624|4878|4879|5138|5606|5754|6548|6662|7042|7049|7122|7373|7403|9260|9734|10021|11096|23462|23768|26011|27295|50507|57142|130497	BMP7|CASP3|CDH11|COL3A1|COL5A1|FGF12|FHL2|FN1|GLI2|NRG1|INHBA|SMAD7|MYH6|NPPA|NPPB|PDE2A|MAP2K3|PTK7|SLC9A1|SOX9|TGFB2|TGFBR3|CLDN5|COL14A1|KDM6A|PDLIM7|HDAC9|HCN4|ADAMTS5|HEY1|FLRT2|TENM4|PDLIM3|NOX4|RTN4|OSR1	-3.22716	0	45	0
	ENSG00000114853																		0	0	1	1	0	0	-3.10179	-3.90291	GO:0048738	M0011	2	0	GO Biological Processes	19	cardiac muscle tissue development	19_GO:0032502 developmental process	-3.90291	3.23791	4.72125	30286	194	675	14	2.07407	0.548541	655|2274|4092|4624|4878|4879|6548|7042|7049|7373|10021|23462|26011|50507	BMP7|FHL2|SMAD7|MYH6|NPPA|NPPB|SLC9A1|TGFB2|TGFBR3|COL14A1|HCN4|HEY1|TENM4|NOX4	-2.20495	0	45	0
	ENSG00000139624																		0	0	1	1	0	0	-3.01628	-3.7641	GO:0014706	M0011	2	0	GO Biological Processes	19	striated muscle tissue development	19_GO:0032502 developmental process	-3.7641	3.14077	4.58608	30286	200	675	14	2.07407	0.548541	655|2274|4092|4624|4878|4879|6548|7042|7049|7373|10021|23462|26011|50507	BMP7|FHL2|SMAD7|MYH6|NPPA|NPPB|SLC9A1|TGFB2|TGFBR3|COL14A1|HCN4|HEY1|TENM4|NOX4	-2.10057	0	45	0
	ENSG00000075711																		0	0	1	1	0	0	-3.01193	-3.38556	GO:0061383	M0011	2	0	GO Biological Processes	19	trabecula morphogenesis	19_GO:0032502 developmental process	-3.70523	5.71557	5.29654	30286	44	843	7	0.830368	0.312544	655|1277|2274|3084|7042|7049|23462	BMP7|COL1A1|FHL2|NRG1|TGFB2|TGFBR3|HEY1	-1.95781	0	45	0
	ENSG00000152217																		0	0	1	1	0	0	-2.40148	-3.17871	GO:0061384	M0011	2	0	GO Biological Processes	19	heart trabecula morphogenesis	19_GO:0032502 developmental process	-3.65185	6.73621	5.49345	30286	32	843	6	0.711744	0.289532	655|2274|3084|7042|7049|23462	BMP7|FHL2|NRG1|TGFB2|TGFBR3|HEY1	-1.92137	0	45	0
	ENSG00000213722																		0	0	0	1	0	0	0	-2.73941	GO:0060343	M0001	1	0	GO Biological Processes	19	trabecula formation	19_GO:0032502 developmental process	-2.73941	7.47802	4.79334	30286	24	675	4	0.592593	0.295417	1277|2274|7049|23462	COL1A1|FHL2|TGFBR3|HEY1	-1.3731	0	45	0
	ENSG00000139517																		0	0	0	1	0	0	0	-2.48512	GO:0060317	M0001	1	0	GO Biological Processes	19	cardiac epithelial to mesenchymal transition	19_GO:0032502 developmental process	-2.48512	6.40974	4.32388	30286	28	675	4	0.592593	0.295417	7042|7049|23462|57142	TGFB2|TGFBR3|HEY1|RTN4	-1.18743	0	45	0
	ENSG00000138758																		0	0	0	1	0	0	0	-2.38662	GO:0060347	M0001	1	0	GO Biological Processes	19	heart trabecula formation	19_GO:0032502 developmental process	-2.38662	8.97363	4.66367	30286	15	675	3	0.444444	0.256029	2274|7049|23462	FHL2|TGFBR3|HEY1	-1.1311	0	45	0
	ENSG00000020577																		0	0	1	1	0	0	-2.10893	-6.72949	hsa04024	M0011	2	0	KEGG Pathway	24	cAMP signaling pathway		-7.02307	3.67248	6.80833	30286	225	843	23	2.72835	0.561086	107|117|153|493|627|1080|2149|2892|3360|4878|5058|5140|6548|6662|6751|6755|9586|10021|10257|10846|22800|51196|116443	ADCY1|ADCYAP1R1|ADRB1|ATP2B4|BDNF|CFTR|F2R|GRIA3|HTR4|NPPA|PAK1|PDE3B|SLC9A1|SOX9|SSTR1|SSTR5|CREB5|HCN4|ABCC4|PDE10A|RRAS2|PLCE1|GRIN3A	-4.66056	0	46	1
	ENSG00000158201																		0	0	0	1	0	0	0	-2.01157	R-HSA-372790	M0001	1	0	Reactome Gene Sets	6	Signaling by GPCR		-3.65397	1.87486	3.98863	30286	709	843	37	4.38909	0.705549	107|117|153|728|1238|1393|1839|1903|2149|2151|2335|2774|2784|2920|3360|5058|5138|5140|5179|5999|6751|6755|7225|8527|8622|8787|9459|9630|9890|10800|10846|26230|27115|50649|50940|55970|57406	ADCY1|ADCYAP1R1|ADRB1|C5AR1|ACKR2|CRHBP|HBEGF|S1PR3|F2R|F2RL2|FN1|GNAL|GNB3|CXCL2|HTR4|PAK1|PDE2A|PDE3B|PENK|RGS4|SSTR1|SSTR5|TRPC6|DGKD|PDE8B|RGS9|ARHGEF6|GNA14|PLPPR4|CYSLTR1|PDE10A|TIAM2|PDE7B|ARHGEF4|PDE11A|GNG12|ABHD6	-1.92137	0	46	0
	ENSG00000140945																		0	0	0	1	0	0	0	-2.62809	R-HSA-388396	M0001	1	0	Reactome Gene Sets	6	GPCR downstream signalling		-3.61961	1.92666	3.99	30286	634	843	34	4.03321	0.677598	107|117|153|728|1839|1903|2149|2151|2335|2774|2784|2920|3360|5058|5138|5140|5179|5999|6751|6755|7225|8527|8622|8787|9459|9630|10800|10846|26230|27115|50649|50940|55970|57406	ADCY1|ADCYAP1R1|ADRB1|C5AR1|HBEGF|S1PR3|F2R|F2RL2|FN1|GNAL|GNB3|CXCL2|HTR4|PAK1|PDE2A|PDE3B|PENK|RGS4|SSTR1|SSTR5|TRPC6|DGKD|PDE8B|RGS9|ARHGEF6|GNA14|CYSLTR1|PDE10A|TIAM2|PDE7B|ARHGEF4|PDE11A|GNG12|ABHD6	-1.89552	0	46	0
	ENSG00000242193																		0	1	1	1	0	-3.05465	-3.83705	-5.74065	GO:0048545	M0111	3	0	GO Biological Processes	19	response to steroid hormone	19_GO:0050896 response to stimulus	-6.9146	3.30066	6.57962	30286	283	843	26	3.08422	0.595465	58|596|654|836|952|1277|1545|3158|3485|3624|3717|5105|5176|6256|6663|6755|7042|7043|7057|7352|9370|9572|10018|10062|10076|56937	ACTA1|BCL2|BMP6|CASP3|CD38|COL1A1|CYP1B1|HMGCS2|IGFBP2|INHBA|JAK2|PCK1|SERPINF1|RXRA|SOX10|SSTR5|TGFB2|TGFB3|THBS1|UCP3|ADIPOQ|NR1D1|BCL2L11|NR1H3|PTPRU|PMEPA1	-4.5714	0	47	1
	ENSG00000198276																		0	0	0	1	0	0	0	-3.66834	GO:0051384	M0001	1	0	GO Biological Processes	19	response to glucocorticoid	19_GO:0050896 response to stimulus	-4.62901	3.75351	5.40527	30286	134	843	14	1.66074	0.440149	596|654|836|1545|3158|3485|3717|5105|5176|6755|7352|9370|10018|10076	BCL2|BMP6|CASP3|CYP1B1|HMGCS2|IGFBP2|JAK2|PCK1|SERPINF1|SSTR5|UCP3|ADIPOQ|BCL2L11|PTPRU	-2.70269	0	47	0
	ENSG00000119139																		0	0	1	1	0	0	-2.30432	-3.68336	GO:0031960	M0011	2	0	GO Biological Processes	19	response to corticosteroid	19_GO:0050896 response to stimulus	-4.48641	3.45447	5.20064	30286	156	843	15	1.77936	0.455323	596|654|836|1545|3158|3485|3624|3717|5105|5176|6755|7352|9370|10018|10076	BCL2|BMP6|CASP3|CYP1B1|HMGCS2|IGFBP2|INHBA|JAK2|PCK1|SERPINF1|SSTR5|UCP3|ADIPOQ|BCL2L11|PTPRU	-2.58598	0	47	0
	ENSG00000124702																		0	0	0	1	0	0	0	-2.90382	GO:0071385	M0001	1	0	GO Biological Processes	19	cellular response to glucocorticoid stimulus	19_GO:0050896 response to stimulus	-3.14486	4.65713	4.55136	30286	54	843	7	0.830368	0.312544	1545|3158|3717|5105|5176|6755|10018	CYP1B1|HMGCS2|JAK2|PCK1|SERPINF1|SSTR5|BCL2L11	-1.51002	0	47	0
	ENSG00000134532																		0	0	0	1	0	0	0	-2.52219	GO:0071384	M0001	1	0	GO Biological Processes	19	cellular response to corticosteroid stimulus	19_GO:0050896 response to stimulus	-2.70377	3.92946	3.96965	30286	64	843	7	0.830368	0.312544	1545|3158|3717|5105|5176|6755|10018	CYP1B1|HMGCS2|JAK2|PCK1|SERPINF1|SSTR5|BCL2L11	-1.15524	0	47	0
	ENSG00000162413																		0	0	0	1	0	0	0	-2.10577	GO:0071383	M0001	1	0	GO Biological Processes	19	cellular response to steroid hormone stimulus	19_GO:0050896 response to stimulus	-2.39785	2.56618	3.29703	30286	154	843	11	1.30486	0.390856	1545|3158|3717|5105|5176|6256|6663|6755|9572|10018|56937	CYP1B1|HMGCS2|JAK2|PCK1|SERPINF1|RXRA|SOX10|SSTR5|NR1D1|BCL2L11|PMEPA1	-0.921295	0	47	0
	ENSG00000171604																		0	0	1	1	0	0	-4.94386	-4.52465	GO:0008283	M0011	2	0	GO Biological Processes	19	cell population proliferation	19_GO:0009987 cellular process	-6.88449	2.32763	6.05721	30286	710	843	46	5.4567	0.782288	596|655|860|861|952|1012|1050|1191|1281|1295|1311|1490|1739|2191|2252|2255|2258|3400|3479|3600|4017|4883|5176|5179|5396|6660|6662|6663|7042|7049|7345|8626|8654|9788|10220|10468|10763|22920|26011|59352|84913|130399|130497|168667|222484|222584	BCL2|BMP7|RUNX2|RUNX1|CD38|CDH13|CEBPA|CLU|COL3A1|COL8A1|COMP|CCN2|DLG1|FAP|FGF7|FGF10|FGF13|ID4|IGF1|IL15|LOXL2|NPR3|SERPINF1|PENK|PRRX1|SOX5|SOX9|SOX10|TGFB2|TGFBR3|UCHL1|TP63|PDE5A|MTSS1|GDF11|FST|NES|KIFAP3|TENM4|LGR6|ATOH8|ACVR1C|OSR1|BMPER|LNX2|FAM83B	-4.54997	0	48	1
	ENSG00000000003																		0	0	1	1	0	0	-2.75992	-2.7826	GO:0050673	M0011	2	0	GO Biological Processes	19	epithelial cell proliferation	19_GO:0009987 cellular process	-3.48795	2.94135	4.30771	30286	171	843	14	1.66074	0.440149	860|1012|1295|1739|2191|2252|2255|4017|5176|6662|8626|9788|10468|168667	RUNX2|CDH13|COL8A1|DLG1|FAP|FGF7|FGF10|LOXL2|SERPINF1|SOX9|TP63|MTSS1|FST|BMPER	-1.78095	0	48	0
	ENSG00000213366																		0	0	1	1	0	0	-3.39501	-2.9952	GO:0001935	M0011	2	0	GO Biological Processes	19	endothelial cell proliferation	19_GO:0009987 cellular process	-3.42952	6.15882	5.16715	30286	35	843	6	0.711744	0.289532	1295|1739|2252|2255|4017|168667	COL8A1|DLG1|FGF7|FGF10|LOXL2|BMPER	-1.7338	0	48	0
	ENSG00000272462																		0	0	1	1	0	0	-3.02469	-3.57689	hsa03320	M0011	2	0	KEGG Pathway	24	PPAR signaling pathway		-6.8492	6.22725	7.66934	30286	75	843	13	1.54211	0.424394	33|364|1374|3158|5105|5346|6256|6319|9370|10062|51129|79966|440503	ACADL|AQP7|CPT1A|HMGCS2|PCK1|PLIN1|RXRA|SCD|ADIPOQ|NR1H3|ANGPTL4|SCD5|PLIN5	-4.5262	0	49	1
	ENSG00000137878																		0	0	1	1	0	0	-3.21901	-2.39025	WP3942	M0011	2	0	WikiPathways	27	PPAR signaling pathway		-5.58035	5.81163	6.72126	30286	68	843	11	1.30486	0.390856	33|364|1374|3158|5105|5346|6256|6319|9370|10062|51129	ACADL|AQP7|CPT1A|HMGCS2|PCK1|PLIN1|RXRA|SCD|ADIPOQ|NR1H3|ANGPTL4	-3.46641	0	49	0
	ENSG00000099954																		0	0	0	1	0	0	0	-2.90106	R-HSA-1989781	M0001	1	0	Reactome Gene Sets	6	PPARA activates gene expression		-2.90106	3.4514	4.01111	30286	117	675	9	1.33333	0.441472	1374|2274|3158|6256|8800|9572|10062|26230|51129	CPT1A|FHL2|HMGCS2|RXRA|PEX11A|NR1D1|NR1H3|TIAM2|ANGPTL4	-1.48972	0	49	0
	ENSG00000005379																		0	0	0	1	0	0	0	-2.84941	R-HSA-400206	M0001	1	0	Reactome Gene Sets	6	Regulation of lipid metabolism by PPARalpha		-2.84941	3.39339	3.94966	30286	119	675	9	1.33333	0.441472	1374|2274|3158|6256|8800|9572|10062|26230|51129	CPT1A|FHL2|HMGCS2|RXRA|PEX11A|NR1D1|NR1H3|TIAM2|ANGPTL4	-1.45099	0	49	0
	ENSG00000236013																		0	1	1	1	0	-4.34415	-6.06372	-6.07837	WP5055	M0111	3	0	WikiPathways	27	Burn wound healing		-6.8492	6.22725	7.66934	30286	75	843	13	1.54211	0.424394	58|596|836|1277|1278|3371|3600|3624|7042|7043|7076|10468|50507	ACTA1|BCL2|CASP3|COL1A1|COL1A2|TNC|IL15|INHBA|TGFB2|TGFB3|TIMP1|FST|NOX4	-4.5262	0	50	1
	ENSG00000137802																		0	0	1	1	0	0	-5.22615	-6.45492	WP5158	M0011	2	0	WikiPathways	27	Urotensin II mediated signaling pathway		-6.45492	7.15289	7.72534	30286	69	675	11	1.62963	0.487332	596|836|1277|1281|2335|3306|3717|4878|4879|6624|50507	BCL2|CASP3|COL1A1|COL3A1|FN1|HSPA2|JAK2|NPPA|NPPB|FSCN1|NOX4	-4.18794	0	50	0
	ENSG00000161649																		0	0	1	1	0	0	-3.28605	-5.62065	hsa04933	M0011	2	0	KEGG Pathway	24	AGE-RAGE signaling pathway in diabetic complications		-5.62065	5.38418	6.63017	30286	100	675	12	1.77778	0.508618	596|836|1277|1278|1281|2335|3717|5054|7042|7043|50507|51196	BCL2|CASP3|COL1A1|COL1A2|COL3A1|FN1|JAK2|SERPINE1|TGFB2|TGFB3|NOX4|PLCE1	-3.50802	0	50	0
	ENSG00000166821																		0	1	1	1	0	-2.22791	-4.05919	-3.50299	GO:0002020	M0111	3	0	GO Molecular Functions	21	protease binding		-5.04893	3.84926	5.71766	30286	140	843	15	1.77936	0.455323	596|836|1277|1278|1281|1311|1803|2191|2335|5054|7057|7076|9507|24145|147372	BCL2|CASP3|COL1A1|COL1A2|COL3A1|COMP|DPP4|FAP|FN1|SERPINE1|THBS1|TIMP1|ADAMTS4|PANX1|CCBE1	-3.04545	0	50	0
	ENSG00000122378																		0	0	0	1	0	0	0	-3.1692	hsa05205	M0001	1	0	KEGG Pathway	24	Proteoglycans in cancer		-3.1692	2.87333	4.04335	30286	203	675	13	1.92593	0.528987	836|1277|1278|1839|2335|3479|5058|6383|6548|7042|7448|22800|51196	CASP3|COL1A1|COL1A2|HBEGF|FN1|IGF1|PAK1|SDC2|SLC9A1|TGFB2|VTN|RRAS2|PLCE1	-1.67686	0	50	0
	ENSG00000100784																		0	1	1	1	0	-2.11783	-3.52837	-5.09276	GO:0045177	M0111	3	0	GO Cellular Components	20	apical part of cell		-6.81788	2.68681	6.2228	30286	468	843	35	4.15184	0.687066	728|1080|1271|1464|1739|1803|2151|2191|2335|3077|3485|4118|4645|5205|5794|6533|6541|6548|6565|6712|7018|7070|9429|9498|10257|23632|23657|50506|57181|115019|123041|146894|154043|206358|338328	C5AR1|CFTR|CNTFR|CSPG4|DLG1|DPP4|F2RL2|FAP|FN1|HFE|IGFBP2|MAL|MYO5B|ATP8B1|PTPRH|SLC6A6|SLC7A1|SLC9A1|SLC15A2|SPTBN2|TF|THY1|ABCG2|SLC4A8|ABCC4|CA14|SLC7A11|DUOX2|SLC39A10|SLC26A9|SLC24A4|CD300LG|CNKSR3|SLC36A1|GPIHBP1	-4.49802	0	51	1
	ENSG00000138759																		0	1	1	1	0	-2.39196	-3.63678	-3.93031	GO:0016324	M0111	3	0	GO Cellular Components	20	apical plasma membrane		-5.91588	2.68108	5.74141	30286	402	843	30	3.55872	0.638064	1080|1271|1464|1739|1803|2151|2335|3485|4118|5205|5794|6533|6541|6548|6565|6712|7018|7070|9429|9498|10257|23632|50506|57181|115019|123041|146894|154043|206358|338328	CFTR|CNTFR|CSPG4|DLG1|DPP4|F2RL2|FN1|IGFBP2|MAL|ATP8B1|PTPRH|SLC6A6|SLC7A1|SLC9A1|SLC15A2|SPTBN2|TF|THY1|ABCG2|SLC4A8|ABCC4|CA14|DUOX2|SLC39A10|SLC26A9|SLC24A4|CD300LG|CNKSR3|SLC36A1|GPIHBP1	-3.74057	0	51	0
	ENSG00000163050																		0	0	0	1	0	0	0	-5.77994	GO:0045178	M0001	1	0	GO Cellular Components	20	basal part of cell		-5.77994	3.23639	5.92671	30286	305	675	22	3.25926	0.683459	361|364|493|728|952|1739|2191|3077|3761|6533|6541|6548|6563|6578|9454|9498|10257|23632|29015|53919|146894|338328	AQP4|AQP7|ATP2B4|C5AR1|CD38|DLG1|FAP|HFE|KCNJ4|SLC6A6|SLC7A1|SLC9A1|SLC14A1|SLCO2A1|HOMER3|SLC4A8|ABCC4|CA14|SLC43A3|SLCO1C1|CD300LG|GPIHBP1	-3.62026	0	51	0
	ENSG00000179604																		0	0	1	1	0	0	-2.47913	-3.85723	R-HSA-382551	M0011	2	0	Reactome Gene Sets	6	Transport of small molecules		-5.66168	2.14486	5.32418	30286	737	843	44	5.21945	0.766052	107|360|361|364|493|844|861|1080|1356|2784|3077|4645|5205|6263|6506|6529|6533|6541|6548|6563|6565|6578|7018|7225|9429|9498|10062|10257|23657|51129|53919|55240|55970|57181|63924|80036|83733|84102|84679|115019|123041|206358|285175|338328	ADCY1|AQP3|AQP4|AQP7|ATP2B4|CASQ1|RUNX1|CFTR|CP|GNB3|HFE|MYO5B|ATP8B1|RYR3|SLC1A2|SLC6A1|SLC6A6|SLC7A1|SLC9A1|SLC14A1|SLC15A2|SLCO2A1|TF|TRPC6|ABCG2|SLC4A8|NR1H3|ABCC4|SLC7A11|ANGPTL4|SLCO1C1|STEAP3|GNG12|SLC39A10|CIDEC|TRPM3|SLC25A18|SLC41A2|SLC9A7|SLC26A9|SLC24A4|SLC36A1|UNC80|GPIHBP1	-3.53325	0	51	0
	ENSG00000115648																		0	0	0	1	0	0	0	-5.2794	GO:0016323	M0001	1	0	GO Cellular Components	20	basolateral plasma membrane		-5.2794	3.34312	5.67307	30286	255	675	19	2.81481	0.636609	361|364|493|728|952|1739|3761|6533|6541|6548|6563|6578|9498|10257|23632|29015|53919|146894|338328	AQP4|AQP7|ATP2B4|C5AR1|CD38|DLG1|KCNJ4|SLC6A6|SLC7A1|SLC9A1|SLC14A1|SLCO2A1|SLC4A8|ABCC4|CA14|SLC43A3|SLCO1C1|CD300LG|GPIHBP1	-3.24788	0	51	0
	ENSG00000198795																		0	0	0	1	0	0	0	-4.57705	GO:0009925	M0001	1	0	GO Cellular Components	20	basal plasma membrane		-4.70852	2.76357	5.07052	30286	286	843	22	2.60973	0.549087	360|361|364|493|728|952|1739|3761|6533|6541|6548|6563|6578|7018|9498|10257|23632|29015|53919|85409|146894|338328	AQP3|AQP4|AQP7|ATP2B4|C5AR1|CD38|DLG1|KCNJ4|SLC6A6|SLC7A1|SLC9A1|SLC14A1|SLCO2A1|TF|SLC4A8|ABCC4|CA14|SLC43A3|SLCO1C1|NKD2|CD300LG|GPIHBP1	-2.75886	0	51	0
	ENSG00000186350																		0	0	1	1	0	0	-4.35703	-5.83863	GO:0050840	M0011	2	0	GO Molecular Functions	21	extracellular matrix binding		-6.75934	6.73621	7.77302	30286	64	843	12	1.42349	0.40799	633|4053|7057|7448|7837|9719|11096|25903|64094|150356|284297|339366	BGN|LTBP2|THBS1|VTN|PXDN|ADAMTSL2|ADAMTS5|OLFML2B|SMOC2|CHADL|SSC5D|ADAMTSL5	-4.44569	0	52	1
	ENSG00000111885																		0	0	0	1	0	0	0	-3.67852	GO:0050436	M0001	1	0	GO Molecular Functions	21	microfibril binding		-3.67852	22.4341	7.9276	30286	6	675	3	0.444444	0.256029	4053|9719|339366	LTBP2|ADAMTSL2|ADAMTSL5	-2.04301	0	52	0
	ENSG00000137809																		0	1	1	1	0	-2.14847	-2.60323	-5.22855	GO:0010975	M0111	3	0	GO Biological Processes	19	regulation of neuron projection development	19_GO:0032502 developmental process	-6.52261	2.65543	6.05382	30286	460	843	34	4.03321	0.677598	627|655|952|2042|2043|2045|2258|2335|4919|5058|5176|5396|5754|5789|5792|5979|6383|7070|8507|10509|11141|25987|26037|26115|26230|54437|55714|57142|80031|80725|84446|154141|223117|285016	BDNF|BMP7|CD38|EPHA3|EPHA4|EPHA7|FGF13|FN1|ROR1|PAK1|SERPINF1|PRRX1|PTK7|PTPRD|PTPRF|RET|SDC2|THY1|ENC1|SEMA4B|IL1RAPL1|TSKU|SIPA1L1|TANC2|TIAM2|SEMA5B|TENM3|RTN4|SEMA6D|SRCIN1|BRSK1|MBOAT1|SEMA3D|ALKAL2	-4.22705	0	53	1
	ENSG00000248508																		0	1	1	1	0	-2.77622	-2.15446	-5.60236	GO:0120035	M0111	3	0	GO Biological Processes	19	regulation of plasma membrane bounded cell projection organization	19_GO:0050789 regulation of biological process	-6.15163	2.2897	5.664	30286	659	843	42	4.98221	0.749376	627|655|688|952|1540|2042|2043|2045|2258|2335|4919|5058|5176|5205|5396|5754|5789|5792|5979|6383|6624|7043|7070|8507|10509|11141|23580|25987|26037|26115|26230|51196|54437|54443|55714|57142|80031|80725|84446|154141|223117|285016	BDNF|BMP7|KLF5|CD38|CYLD|EPHA3|EPHA4|EPHA7|FGF13|FN1|ROR1|PAK1|SERPINF1|ATP8B1|PRRX1|PTK7|PTPRD|PTPRF|RET|SDC2|FSCN1|TGFB3|THY1|ENC1|SEMA4B|IL1RAPL1|CDC42EP4|TSKU|SIPA1L1|TANC2|TIAM2|PLCE1|SEMA5B|ANLN|TENM3|RTN4|SEMA6D|SRCIN1|BRSK1|MBOAT1|SEMA3D|ALKAL2	-3.93677	0	53	0
	ENSG00000167107																		0	1	1	1	0	-2.71372	-2.06287	-5.35912	GO:0031344	M0111	3	0	GO Biological Processes	19	regulation of cell projection organization	19_GO:0050789 regulation of biological process	-5.8668	2.23212	5.48205	30286	676	843	42	4.98221	0.749376	627|655|688|952|1540|2042|2043|2045|2258|2335|4919|5058|5176|5205|5396|5754|5789|5792|5979|6383|6624|7043|7070|8507|10509|11141|23580|25987|26037|26115|26230|51196|54437|54443|55714|57142|80031|80725|84446|154141|223117|285016	BDNF|BMP7|KLF5|CD38|CYLD|EPHA3|EPHA4|EPHA7|FGF13|FN1|ROR1|PAK1|SERPINF1|ATP8B1|PRRX1|PTK7|PTPRD|PTPRF|RET|SDC2|FSCN1|TGFB3|THY1|ENC1|SEMA4B|IL1RAPL1|CDC42EP4|TSKU|SIPA1L1|TANC2|TIAM2|PLCE1|SEMA5B|ANLN|TENM3|RTN4|SEMA6D|SRCIN1|BRSK1|MBOAT1|SEMA3D|ALKAL2	-3.70059	0	53	0
	ENSG00000164742																		0	1	0	1	0	-2.09885	0	-3.68336	GO:0050770	M0101	2	0	GO Biological Processes	19	regulation of axonogenesis	19_GO:0032502 developmental process	-5.09912	3.68476	5.6886	30286	156	843	16	1.89798	0.469971	627|2043|2045|2258|2335|5058|5979|7070|10509|26037|26230|54437|57142|80031|84446|223117	BDNF|EPHA4|EPHA7|FGF13|FN1|PAK1|RET|THY1|SEMA4B|SIPA1L1|TIAM2|SEMA5B|RTN4|SEMA6D|BRSK1|SEMA3D	-3.0834	0	53	0
	ENSG00000078328																		0	0	1	1	0	0	-2.20998	-2.83915	GO:0090066	M0011	2	0	GO Biological Processes	19	regulation of anatomical structure size	19_GO:0065007 biological regulation	-4.21992	2.15837	4.49076	30286	516	843	31	3.67734	0.648213	153|361|627|952|1073|1311|1739|2045|2149|2166|2258|2335|2784|3952|4878|4879|5979|6712|8800|8864|10509|10800|23580|54437|57026|57142|57482|79987|80031|130271|223117	ADRB1|AQP4|BDNF|CD38|CFL2|COMP|DLG1|EPHA7|F2R|FAAH|FGF13|FN1|GNB3|LEP|NPPA|NPPB|RET|SPTBN2|PEX11A|PER2|SEMA4B|CYSLTR1|CDC42EP4|SEMA5B|PDXP|RTN4|CRACD|SVEP1|SEMA6D|PLEKHH2|SEMA3D	-2.36769	0	53	0
	ENSG00000198682																		0	0	0	1	0	0	0	-2.49116	GO:0031346	M0001	1	0	GO Biological Processes	19	positive regulation of cell projection organization	19_GO:0048518 positive regulation of biological process	-2.53864	1.99591	3.21651	30286	360	843	20	2.37248	0.524172	627|655|2042|2043|2335|4919|5176|5754|5789|5979|6624|7043|8507|11141|23580|26230|51196|54443|55714|285016	BDNF|BMP7|EPHA3|EPHA4|FN1|ROR1|SERPINF1|PTK7|PTPRD|RET|FSCN1|TGFB3|ENC1|IL1RAPL1|CDC42EP4|TIAM2|PLCE1|ANLN|TENM3|ALKAL2	-1.02515	0	53	0
	ENSG00000142611																		0	0	0	1	0	0	0	-2.02457	GO:0032535	M0001	1	0	GO Biological Processes	19	regulation of cellular component size	19_GO:0065007 biological regulation	-2.40558	1.94197	3.08477	30286	370	843	20	2.37248	0.524172	361|627|1073|1739|2045|2258|2335|2784|5979|6712|8800|10509|23580|54437|57026|57142|57482|80031|130271|223117	AQP4|BDNF|CFL2|DLG1|EPHA7|FGF13|FN1|GNB3|RET|SPTBN2|PEX11A|SEMA4B|CDC42EP4|SEMA5B|PDXP|RTN4|CRACD|SEMA6D|PLEKHH2|SEMA3D	-0.926197	0	53	0
	ENSG00000171408																		0	0	1	1	0	0	-2.31513	-6.52158	GO:0019935	M0011	2	0	GO Biological Processes	19	cyclic-nucleotide-mediated signaling	19_GO:0050896 response to stimulus	-6.52158	7.25808	7.80013	30286	68	675	11	1.62963	0.487332	107|117|4878|4879|5138|5140|6662|8622|8654|10846|27115	ADCY1|ADCYAP1R1|NPPA|NPPB|PDE2A|PDE3B|SOX9|PDE8B|PDE5A|PDE10A|PDE7B	-4.24904	0	54	1
	ENSG00000196557																		0	0	0	1	0	0	0	-6.2543	GO:0019933	M0001	1	0	GO Biological Processes	19	cAMP-mediated signaling	19_GO:0050896 response to stimulus	-6.45671	7.98366	7.93282	30286	45	843	10	1.18624	0.37289	107|117|5138|5140|6662|8622|8654|10846|27115|50940	ADCY1|ADCYAP1R1|PDE2A|PDE3B|SOX9|PDE8B|PDE5A|PDE10A|PDE7B|PDE11A	-4.17852	0	54	0
	ENSG00000164465																		0	0	0	1	0	0	0	-5.18075	GO:0004115	M0001	1	0	GO Molecular Functions	21	3',5'-cyclic-AMP phosphodiesterase activity		-5.8255	11.4311	8.28165	30286	22	843	7	0.830368	0.312544	5138|5140|8622|8654|10846|27115|50940	PDE2A|PDE3B|PDE8B|PDE5A|PDE10A|PDE7B|PDE11A	-3.67226	0	54	0
	ENSG00000138346																		0	0	0	1	0	0	0	-5.05772	GO:0047555	M0001	1	0	GO Molecular Functions	21	3',5'-cyclic-GMP phosphodiesterase activity		-5.67845	10.9341	8.06445	30286	23	843	7	0.830368	0.312544	5138|5140|8622|8654|10846|27115|50940	PDE2A|PDE3B|PDE8B|PDE5A|PDE10A|PDE7B|PDE11A	-3.54802	0	54	0
	ENSG00000147050																		0	0	0	1	0	0	0	-5.62108	GO:0052652	M0001	1	0	GO Biological Processes	19	cyclic purine nucleotide metabolic process	19_GO:0008152 metabolic process	-5.62108	8.97363	7.61888	30286	40	675	8	1.18519	0.416536	107|4878|4879|5138|8622|8654|10846|27115	ADCY1|NPPA|NPPB|PDE2A|PDE8B|PDE5A|PDE10A|PDE7B	-3.50802	0	54	0
	ENSG00000183779																		0	0	0	1	0	0	0	-4.94103	GO:0004114	M0001	1	0	GO Molecular Functions	21	3',5'-cyclic-nucleotide phosphodiesterase activity		-5.53925	10.4785	7.86023	30286	24	843	7	0.830368	0.312544	5138|5140|8622|8654|10846|27115|50940	PDE2A|PDE3B|PDE8B|PDE5A|PDE10A|PDE7B|PDE11A	-3.43454	0	54	0
	ENSG00000114279																		0	0	0	1	0	0	0	-5.53534	GO:0009187	M0001	1	0	GO Biological Processes	19	cyclic nucleotide metabolic process	19_GO:0008152 metabolic process	-5.53534	8.75476	7.50192	30286	41	675	8	1.18519	0.416536	107|4878|4879|5138|8622|8654|10846|27115	ADCY1|NPPA|NPPB|PDE2A|PDE8B|PDE5A|PDE10A|PDE7B	-3.44167	0	54	0
	ENSG00000162458																		0	0	0	1	0	0	0	-4.72439	GO:0004112	M0001	1	0	GO Molecular Functions	21	cyclic-nucleotide phosphodiesterase activity		-5.28146	9.67251	7.48572	30286	26	843	7	0.830368	0.312544	5138|5140|8622|8654|10846|27115|50940	PDE2A|PDE3B|PDE8B|PDE5A|PDE10A|PDE7B|PDE11A	-3.23072	0	54	0
	ENSG00000165995																		0	0	0	1	0	0	0	-5.03712	GO:0009214	M0001	1	0	GO Biological Processes	19	cyclic nucleotide catabolic process	19_GO:0008152 metabolic process	-5.03712	16.0243	8.48942	30286	14	675	5	0.740741	0.33004	5138|8622|8654|10846|27115	PDE2A|PDE8B|PDE5A|PDE10A|PDE7B	-3.07318	0	54	0
	ENSG00000168952																		0	0	0	1	0	0	0	-4.57116	GO:0046068	M0001	1	0	GO Biological Processes	19	cGMP metabolic process	19_GO:0008152 metabolic process	-4.57116	13.1965	7.59452	30286	17	675	5	0.740741	0.33004	4878|4879|5138|8654|10846	NPPA|NPPB|PDE2A|PDE5A|PDE10A	-2.70933	0	54	0
	ENSG00000173272																		0	0	0	1	0	0	0	-3.97227	GO:0046069	M0001	1	0	GO Biological Processes	19	cGMP catabolic process	19_GO:0008152 metabolic process	-3.97227	26.9209	8.75163	30286	5	675	3	0.444444	0.256029	5138|8654|10846	PDE2A|PDE5A|PDE10A	-2.25603	0	54	0
	ENSG00000218336																		0	0	0	1	0	0	0	-3.85246	GO:0008081	M0001	1	0	GO Molecular Functions	21	phosphoric diester hydrolase activity		-3.85246	4.64153	5.13555	30286	87	675	9	1.33333	0.441472	2151|5138|5140|8622|8654|10846|27115|51196|257068	F2RL2|PDE2A|PDE3B|PDE8B|PDE5A|PDE10A|PDE7B|PLCE1|PLCXD2	-2.16628	0	54	0
	ENSG00000206530																		0	0	0	1	0	0	0	-3.62327	WP4222	M0001	1	0	WikiPathways	27	Phosphodiesterases in neuronal function		-3.81856	5.13235	5.23731	30286	56	843	8	0.948992	0.333923	107|5138|5140|8622|8654|10846|27115|50940	ADCY1|PDE2A|PDE3B|PDE8B|PDE5A|PDE10A|PDE7B|PDE11A	-2.04411	0	54	0
	ENSG00000128309																		0	0	0	1	0	0	0	-3.06033	R-HSA-418555	M0001	1	0	Reactome Gene Sets	6	G alpha (s) signalling events		-3.30065	2.95597	4.17103	30286	158	843	13	1.54211	0.424394	107|117|153|2335|2784|3360|5138|5140|8622|10846|27115|50940|55970	ADCY1|ADCYAP1R1|ADRB1|FN1|GNB3|HTR4|PDE2A|PDE3B|PDE8B|PDE10A|PDE7B|PDE11A|GNG12	-1.63121	0	54	0
	ENSG00000233251																		0	0	0	1	0	0	0	-2.38662	GO:0030553	M0001	1	0	GO Molecular Functions	21	cGMP binding		-3.19611	9.58039	5.62439	30286	15	843	4	0.474496	0.236684	5138|8654|10846|50940	PDE2A|PDE5A|PDE10A|PDE11A	-1.54947	0	54	0
	ENSG00000162817																		0	0	0	1	0	0	0	-2.30363	R-HSA-418457	M0001	1	0	Reactome Gene Sets	6	cGMP effects		-3.0808	8.98161	5.40357	30286	16	843	4	0.474496	0.236684	5138|8654|10846|50940	PDE2A|PDE5A|PDE10A|PDE11A	-1.46302	0	54	0
	ENSG00000170873																		0	0	0	1	0	0	0	-3.07704	GO:0006198	M0001	1	0	GO Biological Processes	19	cAMP catabolic process	19_GO:0008152 metabolic process	-3.07704	14.956	6.32217	30286	9	675	3	0.444444	0.256029	8622|10846|27115	PDE8B|PDE10A|PDE7B	-1.60979	0	54	0
	ENSG00000042062																		0	0	0	1	0	0	0	-3.00947	hsa05032	M0001	1	0	KEGG Pathway	24	Morphine addiction		-3.00947	3.94445	4.24714	30286	91	675	8	1.18519	0.416536	107|2784|5138|5140|8622|10846|27115|55970	ADCY1|GNB3|PDE2A|PDE3B|PDE8B|PDE10A|PDE7B|GNG12	-1.56779	0	54	0
	ENSG00000235387																		0	0	0	1	0	0	0	-2.81094	GO:0046058	M0001	1	0	GO Biological Processes	19	cAMP metabolic process	19_GO:0008152 metabolic process	-2.81094	7.80316	4.92785	30286	23	675	4	0.592593	0.295417	107|8622|10846|27115	ADCY1|PDE8B|PDE10A|PDE7B	-1.42037	0	54	0
	ENSG00000043591																		0	0	0	1	0	0	0	-2.72278	GO:0009259	M0001	1	0	GO Biological Processes	19	ribonucleotide metabolic process	19_GO:0008152 metabolic process	-2.72278	2.12063	3.41505	30286	402	675	19	2.81481	0.636609	32|107|1739|3158|4624|4878|4879|5138|8622|8654|8870|9060|9414|10846|27115|51715|54963|80221|84649	ACACB|ADCY1|DLG1|HMGCS2|MYH6|NPPA|NPPB|PDE2A|PDE8B|PDE5A|IER3|PAPSS2|TJP2|PDE10A|PDE7B|RAB23|UCKL1|ACSF2|DGAT2	-1.36027	0	54	0
	ENSG00000167037																		0	0	0	1	0	0	0	-2.63098	hsa00230	M0001	1	0	KEGG Pathway	24	Purine metabolism		-2.63098	3.15479	3.68849	30286	128	675	9	1.33333	0.441472	107|5138|5140|8622|8654|9060|10846|27115|144811	ADCY1|PDE2A|PDE3B|PDE8B|PDE5A|PAPSS2|PDE10A|PDE7B|LACC1	-1.29456	0	54	0
	ENSG00000245958																		0	0	0	1	0	0	0	-2.59501	GO:0009150	M0001	1	0	GO Biological Processes	19	purine ribonucleotide metabolic process	19_GO:0008152 metabolic process	-2.59501	2.11421	3.30881	30286	382	675	18	2.66667	0.620102	32|107|1739|3158|4624|4878|4879|5138|8622|8654|8870|9060|9414|10846|27115|51715|80221|84649	ACACB|ADCY1|DLG1|HMGCS2|MYH6|NPPA|NPPB|PDE2A|PDE8B|PDE5A|IER3|PAPSS2|TJP2|PDE10A|PDE7B|RAB23|ACSF2|DGAT2	-1.26822	0	54	0
	ENSG00000164136																		0	0	0	1	0	0	0	-2.55787	GO:0019693	M0001	1	0	GO Biological Processes	19	ribose phosphate metabolic process	19_GO:0008152 metabolic process	-2.55787	2.04927	3.25352	30286	416	675	19	2.81481	0.636609	32|107|1739|3158|4624|4878|4879|5138|8622|8654|8870|9060|9414|10846|27115|51715|54963|80221|84649	ACACB|ADCY1|DLG1|HMGCS2|MYH6|NPPA|NPPB|PDE2A|PDE8B|PDE5A|IER3|PAPSS2|TJP2|PDE10A|PDE7B|RAB23|UCKL1|ACSF2|DGAT2	-1.24267	0	54	0
	ENSG00000228506																		0	0	0	1	0	0	0	-2.42324	GO:0072521	M0001	1	0	GO Biological Processes	19	purine-containing compound metabolic process	19_GO:0008152 metabolic process	-2.50762	1.82553	3.12384	30286	492	843	25	2.9656	0.584259	32|107|952|1739|2819|3158|4624|4878|4879|5138|5740|8622|8654|8870|9060|9414|9429|10846|23463|25819|27115|27232|51715|80221|84649	ACACB|ADCY1|CD38|DLG1|GPD1|HMGCS2|MYH6|NPPA|NPPB|PDE2A|PTGIS|PDE8B|PDE5A|IER3|PAPSS2|TJP2|ABCG2|PDE10A|ICMT|NOCT|PDE7B|GNMT|RAB23|ACSF2|DGAT2	-1.00283	0	54	0
	ENSG00000242086																		0	0	0	1	0	0	0	-2.0449	GO:0030551	M0001	1	0	GO Molecular Functions	21	cyclic nucleotide binding		-2.4635	4.85493	3.97007	30286	37	843	5	0.59312	0.264463	5138|8654|10021|10846|50940	PDE2A|PDE5A|HCN4|PDE10A|PDE11A	-0.968289	0	54	0
	ENSG00000102878																		0	0	0	1	0	0	0	-2.39083	GO:0006163	M0001	1	0	GO Biological Processes	19	purine nucleotide metabolic process	19_GO:0008152 metabolic process	-2.39083	1.93815	3.07132	30286	463	675	20	2.96296	0.652649	32|107|952|1739|3158|4624|4878|4879|5138|8622|8654|8870|9060|9414|10846|25819|27115|51715|80221|84649	ACACB|ADCY1|CD38|DLG1|HMGCS2|MYH6|NPPA|NPPB|PDE2A|PDE8B|PDE5A|IER3|PAPSS2|TJP2|PDE10A|NOCT|PDE7B|RAB23|ACSF2|DGAT2	-1.1311	0	54	0
	ENSG00000175946																		0	0	0	1	0	0	0	-2.12055	GO:0009117	M0001	1	0	GO Biological Processes	19	nucleotide metabolic process	19_GO:0008152 metabolic process	-2.12055	1.79815	2.78265	30286	524	675	21	3.11111	0.668256	32|107|952|1739|3158|4624|4878|4879|5138|8622|8654|8870|9060|9414|10846|25819|27115|51715|54963|80221|84649	ACACB|ADCY1|CD38|DLG1|HMGCS2|MYH6|NPPA|NPPB|PDE2A|PDE8B|PDE5A|IER3|PAPSS2|TJP2|PDE10A|NOCT|PDE7B|RAB23|UCKL1|ACSF2|DGAT2	-0.944129	0	54	0
	ENSG00000116191																		0	0	0	1	0	0	0	-2.0686	GO:0046434	M0001	1	0	GO Biological Processes	19	organophosphate catabolic process	19_GO:0008152 metabolic process	-2.0686	2.43849	2.95499	30286	184	675	10	1.48148	0.465002	5138|8622|8654|8870|10846|27115|57026|57406|255189|375775	PDE2A|PDE8B|PDE5A|IER3|PDE10A|PDE7B|PDXP|ABHD6|PLA2G4F|PNPLA7	-0.90501	0	54	0
	ENSG00000248994																		0	0	0	1	0	0	0	-2.05045	GO:0006753	M0001	1	0	GO Biological Processes	19	nucleoside phosphate metabolic process	19_GO:0008152 metabolic process	-2.05045	1.77111	2.70919	30286	532	675	21	3.11111	0.668256	32|107|952|1739|3158|4624|4878|4879|5138|8622|8654|8870|9060|9414|10846|25819|27115|51715|54963|80221|84649	ACACB|ADCY1|CD38|DLG1|HMGCS2|MYH6|NPPA|NPPB|PDE2A|PDE8B|PDE5A|IER3|PAPSS2|TJP2|PDE10A|NOCT|PDE7B|RAB23|UCKL1|ACSF2|DGAT2	-0.890771	0	54	0
	ENSG00000130653																		1	0	1	0	-6.4991	0	-3.65911	0	WP5102	M1010	2	0	WikiPathways	27	Familial partial lipodystrophy		-6.4991	216.329	25.3755	30286	30	14	3	21.4286	10.9664	1050|1149|5346	CEBPA|CIDEA|PLIN1	-4.22935	0	55	1
	ENSG00000171385																		0	0	1	1	0	0	-3.08892	-2.63239	GO:0009409	M0011	2	0	GO Biological Processes	19	response to cold	19_GO:0050896 response to stimulus	-3.83671	5.98774	5.47325	30286	42	843	7	0.830368	0.312544	153|1149|3306|5346|6548|7352|9451	ADRB1|CIDEA|HSPA2|PLIN1|SLC9A1|UCP3|EIF2AK3	-2.06047	0	55	0
	ENSG00000152749																		0	0	1	0	0	0	-6.40888	0	GO:0097305	M0010	1	0	GO Biological Processes	19	response to alcohol	19_GO:0050896 response to stimulus	-6.40888	5.42385	7.17372	30286	258	303	14	4.62046	1.206	117|641|1080|1393|1545|3371|3624|3952|5105|5179|5999|7122|9370|116443	ADCYAP1R1|BLM|CFTR|CRHBP|CYP1B1|TNC|INHBA|LEP|PCK1|PENK|RGS4|CLDN5|ADIPOQ|GRIN3A	-4.14498	0	56	1
	ENSG00000087842																		0	0	1	1	0	0	-3.99483	-4.69515	GO:0014074	M0011	2	0	GO Biological Processes	19	response to purine-containing compound	19_GO:0050896 response to stimulus	-6.27419	4.27098	6.6342	30286	143	843	17	2.01661	0.484142	1080|1277|1393|1545|2819|2946|3158|5105|5138|5179|6263|6529|9370|10021|24145|50506|57026	CFTR|COL1A1|CRHBP|CYP1B1|GPD1|GSTM2|HMGCS2|PCK1|PDE2A|PENK|RYR3|SLC6A1|ADIPOQ|HCN4|PANX1|DUOX2|PDXP	-4.02616	0	56	0
	ENSG00000069702																		0	0	1	1	0	0	-6.18916	-2.29927	GO:0071320	M0011	2	0	GO Biological Processes	19	cellular response to cAMP	19_GO:0050896 response to stimulus	-6.18916	13.9935	9.24374	30286	50	303	7	2.31023	0.86304	1080|1393|1545|2819|5105|5179|9370	CFTR|CRHBP|CYP1B1|GPD1|PCK1|PENK|ADIPOQ	-3.97671	0	56	0
	ENSG00000115107																		0	0	1	1	0	0	-5.64604	-3.20599	GO:0051591	M0011	2	0	GO Biological Processes	19	response to cAMP	19_GO:0050896 response to stimulus	-5.64604	9.40742	7.80295	30286	85	303	8	2.64026	0.921069	1080|1277|1393|1545|2819|5105|5179|9370	CFTR|COL1A1|CRHBP|CYP1B1|GPD1|PCK1|PENK|ADIPOQ	-3.5236	0	56	0
	ENSG00000147383																		0	0	1	1	0	0	-4.33418	-3.84399	GO:0046683	M0011	2	0	GO Biological Processes	19	response to organophosphorus	19_GO:0050896 response to stimulus	-5.53176	4.21013	6.15833	30286	128	843	15	1.77936	0.455323	1080|1277|1393|1545|2819|3158|5105|5138|5179|6263|9370|10021|24145|50506|57026	CFTR|COL1A1|CRHBP|CYP1B1|GPD1|HMGCS2|PCK1|PDE2A|PENK|RYR3|ADIPOQ|HCN4|PANX1|DUOX2|PDXP	-3.43061	0	56	0
	ENSG00000080573																		0	0	1	0	0	0	-5.39274	0	GO:0045471	M0010	1	0	GO Biological Processes	19	response to ethanol	19_GO:0050896 response to stimulus	-5.39274	7.37364	7.09121	30286	122	303	9	2.9703	0.975284	117|1393|3371|3952|5179|5999|7122|9370|116443	ADCYAP1R1|CRHBP|TNC|LEP|PENK|RGS4|CLDN5|ADIPOQ|GRIN3A	-3.3347	0	56	0
	ENSG00000186153																		0	0	1	0	0	0	-4.25824	0	GO:0034612	M0010	1	0	GO Biological Processes	19	response to tumor necrosis factor	19_GO:0050896 response to stimulus	-4.25824	4.7597	5.49605	30286	210	303	10	3.30033	1.02629	1050|1277|1393|1545|2819|5105|9370|9572|10631|83483	CEBPA|COL1A1|CRHBP|CYP1B1|GPD1|PCK1|ADIPOQ|NR1D1|POSTN|PLVAP	-2.47023	0	56	0
	ENSG00000205221																		0	0	1	0	0	0	-3.97569	0	GO:0071356	M0010	1	0	GO Biological Processes	19	cellular response to tumor necrosis factor	19_GO:0050896 response to stimulus	-3.97569	4.88904	5.31927	30286	184	303	9	2.9703	0.975284	1050|1277|1393|1545|2819|5105|9572|10631|83483	CEBPA|COL1A1|CRHBP|CYP1B1|GPD1|PCK1|NR1D1|POSTN|PLVAP	-2.25632	0	56	0
	ENSG00000168772																		0	0	1	0	0	0	-3.17374	0	GO:0097306	M0010	1	0	GO Biological Processes	19	cellular response to alcohol	19_GO:0050896 response to stimulus	-3.17374	5.71165	4.86181	30286	105	303	6	1.9802	0.800368	641|1080|1545|3371|3624|5105	BLM|CFTR|CYP1B1|TNC|INHBA|PCK1	-1.67761	0	56	0
	ENSG00000151014																		0	0	1	1	0	0	-3.17374	-2.61091	GO:1901655	M0011	2	0	GO Biological Processes	19	cellular response to ketone	19_GO:0050896 response to stimulus	-3.17374	5.71165	4.86181	30286	105	303	6	1.9802	0.800368	1080|1545|3371|5105|6663|10631	CFTR|CYP1B1|TNC|PCK1|SOX10|POSTN	-1.67761	0	56	0
	ENSG00000213694																		0	1	1	1	0	-3.19744	-4.11754	-5.08684	R-HSA-76002	M0111	3	0	Reactome Gene Sets	6	Platelet activation, signaling and aggregation		-6.37933	3.27846	6.27955	30286	263	843	24	2.84698	0.572804	87|1191|1277|1278|1675|2149|2151|2335|2784|3479|5054|5627|7018|7042|7043|7057|7076|7225|7277|8527|9630|10257|55970|57406	ACTN1|CLU|COL1A1|COL1A2|CFD|F2R|F2RL2|FN1|GNB3|IGF1|SERPINE1|PROS1|TF|TGFB2|TGFB3|THBS1|TIMP1|TRPC6|TUBA4A|DGKD|GNA14|ABCC4|GNG12|ABHD6	-4.11937	0	57	1
	ENSG00000168874																		0	1	1	1	0	-2.91944	-2.78402	-4.8962	R-HSA-109582	M0111	3	0	Reactome Gene Sets	6	Hemostasis		-5.98482	2.31038	5.58747	30286	622	843	40	4.74496	0.732228	87|285|493|1191|1277|1278|1675|2149|2151|2335|2784|2888|3479|3717|5054|5138|5270|5627|6383|7018|7042|7043|7057|7076|7225|7277|7465|7975|8527|8654|9630|10257|10382|10846|22920|23657|50940|55970|57406|140885	ACTN1|ANGPT2|ATP2B4|CLU|COL1A1|COL1A2|CFD|F2R|F2RL2|FN1|GNB3|GRB14|IGF1|JAK2|SERPINE1|PDE2A|SERPINE2|PROS1|SDC2|TF|TGFB2|TGFB3|THBS1|TIMP1|TRPC6|TUBA4A|WEE1|MAFK|DGKD|PDE5A|GNA14|ABCC4|TUBB4A|PDE10A|KIFAP3|SLC7A11|PDE11A|GNG12|ABHD6|SIRPA	-3.79623	0	57	0
	ENSG00000143061																		0	1	1	1	0	-5.38252	-4.43235	-5.23313	GO:0031091	M0111	3	0	GO Cellular Components	20	platelet alpha granule		-5.84664	5.13235	6.68016	30286	91	843	13	1.54211	0.424394	87|1191|1675|2335|3479|5054|5270|5627|7042|7043|7057|7058|7076	ACTN1|CLU|CFD|FN1|IGF1|SERPINE1|SERPINE2|PROS1|TGFB2|TGFB3|THBS1|THBS2|TIMP1	-3.68911	0	57	0
	ENSG00000265590																		0	1	1	1	0	-3.13929	-3.24865	-4.76014	GO:0031093	M0111	3	0	GO Cellular Components	20	platelet alpha granule lumen		-5.64601	5.89837	6.79181	30286	67	843	11	1.30486	0.390856	87|1191|1675|2335|3479|5054|5627|7042|7043|7057|7076	ACTN1|CLU|CFD|FN1|IGF1|SERPINE1|PROS1|TGFB2|TGFB3|THBS1|TIMP1	-3.52158	0	57	0
	ENSG00000148655																		0	1	1	1	0	-3.43338	-2.01083	-3.81395	R-HSA-114608	M0111	3	0	Reactome Gene Sets	6	Platelet degranulation		-4.81701	3.89899	5.58322	30286	129	843	14	1.66074	0.440149	87|1191|1675|2335|3479|5054|5627|7018|7042|7043|7057|7076|7277|10257	ACTN1|CLU|CFD|FN1|IGF1|SERPINE1|PROS1|TF|TGFB2|TGFB3|THBS1|TIMP1|TUBA4A|ABCC4	-2.85245	0	57	0
	ENSG00000286452																		0	1	0	1	0	-3.37083	0	-3.66834	R-HSA-76005	M0101	2	0	Reactome Gene Sets	6	Response to elevated platelet cytosolic Ca2+		-4.62901	3.75351	5.40527	30286	134	843	14	1.66074	0.440149	87|1191|1675|2335|3479|5054|5627|7018|7042|7043|7057|7076|7277|10257	ACTN1|CLU|CFD|FN1|IGF1|SERPINE1|PROS1|TF|TGFB2|TGFB3|THBS1|TIMP1|TUBA4A|ABCC4	-2.70269	0	57	0
	ENSG00000164542																		0	0	1	1	0	0	-2.34736	-3.17849	WP5090	M0011	2	0	WikiPathways	27	Complement system in neuronal development and plasticity		-4.35566	4.02913	5.31122	30286	107	843	12	1.42349	0.40799	728|836|1191|1675|5205|5627|7042|7043|7448|10584|55061|78989	C5AR1|CASP3|CLU|CFD|ATP8B1|PROS1|TGFB2|TGFB3|VTN|COLEC10|SUSD4|COLEC11	-2.47937	0	57	0
	ENSG00000165269																		0	0	1	1	0	0	-2.75848	-3.89133	hsa04610	M0011	2	0	KEGG Pathway	24	Complement and coagulation cascades		-3.89133	4.6955	5.18154	30286	86	675	9	1.33333	0.441472	728|1191|1675|2149|2151|5054|5270|5627|7448	C5AR1|CLU|CFD|F2R|F2RL2|SERPINE1|SERPINE2|PROS1|VTN	-2.19487	0	57	0
	ENSG00000123643																		0	0	0	1	0	0	0	-2.02717	R-HSA-166658	M0001	1	0	Reactome Gene Sets	6	Complement cascade		-2.95662	4.33595	4.30294	30286	58	843	7	0.830368	0.312544	728|1191|1675|5627|7448|10584|78989	C5AR1|CLU|CFD|PROS1|VTN|COLEC10|COLEC11	-1.36003	0	57	0
	ENSG00000239388																		0	0	0	1	0	0	0	-2.74124	WP558	M0001	1	0	WikiPathways	27	Complement and coagulation cascades		-2.74124	4.64153	4.19114	30286	58	675	6	0.888889	0.361271	728|1191|1675|2149|5054|5627	C5AR1|CLU|CFD|F2R|SERPINE1|PROS1	-1.37318	0	57	0
	ENSG00000164649																		0	0	0	1	0	0	0	-2.70278	WP3896	M0001	1	0	WikiPathways	27	Dengue 2 interactions with complement and coagulation cascades		-2.70278	4.56286	4.13587	30286	59	675	6	0.888889	0.361271	728|1191|1675|2149|5054|5627	C5AR1|CLU|CFD|F2R|SERPINE1|PROS1	-1.3461	0	57	0
	ENSG00000110400																		0	0	1	1	0	0	-4.11633	-6.34258	R-HSA-1566948	M0011	2	0	Reactome Gene Sets	6	Elastic fibre formation		-6.34258	9.17758	8.19568	30286	44	675	9	1.33333	0.441472	655|2335|3694|4016|4017|4053|7042|7043|7448	BMP7|FN1|ITGB6|LOXL1|LOXL2|LTBP2|TGFB2|TGFB3|VTN	-4.09455	0	58	1
	ENSG00000104998																		0	0	1	1	0	0	-2.22249	-4.81705	R-HSA-2129379	M0011	2	0	Reactome Gene Sets	6	Molecules associated with elastic fibres		-4.81705	8.48857	6.8815	30286	37	675	7	1.03704	0.389925	655|2335|3694|4053|7042|7043|7448	BMP7|FN1|ITGB6|LTBP2|TGFB2|TGFB3|VTN	-2.89824	0	58	0
	ENSG00000088992																		0	0	0	1	0	0	0	-3.33549	M212	M0001	1	0	Canonical Pathways	11	PID INTEGRIN5 PATHWAY		-3.33549	10.5572	5.95108	30286	17	675	4	0.592593	0.295417	2335|3694|7448|10085	FN1|ITGB6|VTN|EDIL3	-1.78906	0	58	0
	ENSG00000115641																		0	0	0	1	0	0	0	-5.582	GO:0042578	M0001	1	0	GO Molecular Functions	21	phosphoric ester hydrolase activity		-6.34006	2.87016	6.06548	30286	363	843	29	3.44009	0.627726	1739|1850|2151|4624|5138|5140|5209|5784|5789|5792|5794|5803|8622|8654|8821|9890|10076|10846|22843|25819|27115|50940|51196|57026|92235|92370|130367|257068|374462	DLG1|DUSP8|F2RL2|MYH6|PDE2A|PDE3B|PFKFB3|PTPN14|PTPRD|PTPRF|PTPRH|PTPRZ1|PDE8B|PDE5A|INPP4B|PLPPR4|PTPRU|PDE10A|PPM1E|NOCT|PDE7B|PDE11A|PLCE1|PDXP|STYXL2|PXYLP1|SGPP2|PLCXD2|PTPRQ	-4.0867	0	59	1
	ENSG00000186642																		0	0	0	1	0	0	0	-2.22649	GO:0005001	M0001	1	0	GO Molecular Functions	21	transmembrane receptor protein tyrosine phosphatase activity		-4.11169	10.5666	6.67605	30286	17	843	5	0.59312	0.264463	5789|5792|5794|5803|10076	PTPRD|PTPRF|PTPRH|PTPRZ1|PTPRU	-2.28228	0	59	0
	ENSG00000110090																		0	0	0	1	0	0	0	-2.22649	GO:0019198	M0001	1	0	GO Molecular Functions	21	transmembrane receptor protein phosphatase activity		-4.11169	10.5666	6.67605	30286	17	843	5	0.59312	0.264463	5789|5792|5794|5803|10076	PTPRD|PTPRF|PTPRH|PTPRZ1|PTPRU	-2.28228	0	59	0
	ENSG00000100767																		0	0	0	1	0	0	0	-2.85132	GO:0016791	M0001	1	0	GO Molecular Functions	21	phosphatase activity		-3.54688	2.48219	4.17799	30286	275	843	19	2.25386	0.51121	1739|1850|4624|5209|5784|5789|5792|5794|5803|8821|9890|10076|22843|25819|57026|92235|92370|130367|374462	DLG1|DUSP8|MYH6|PFKFB3|PTPN14|PTPRD|PTPRF|PTPRH|PTPRZ1|INPP4B|PLPPR4|PTPRU|PPM1E|NOCT|PDXP|STYXL2|PXYLP1|SGPP2|PTPRQ	-1.82908	0	59	0
	ENSG00000115290																		0	0	0	1	0	0	0	-2.71976	GO:0016788	M0001	1	0	GO Molecular Functions	21	hydrolase activity, acting on ester bonds		-3.12166	1.75598	3.56428	30286	757	843	37	4.38909	0.705549	1739|1763|1850|2151|2166|2194|4624|5138|5140|5209|5784|5789|5792|5794|5803|8622|8654|8821|9890|10076|10846|22843|25819|27115|50940|51196|57026|57406|92235|92370|130367|171586|255189|257068|374462|374569|375775	DLG1|DNA2|DUSP8|F2RL2|FAAH|FASN|MYH6|PDE2A|PDE3B|PFKFB3|PTPN14|PTPRD|PTPRF|PTPRH|PTPRZ1|PDE8B|PDE5A|INPP4B|PLPPR4|PTPRU|PDE10A|PPM1E|NOCT|PDE7B|PDE11A|PLCE1|PDXP|ABHD6|STYXL2|PXYLP1|SGPP2|ABHD3|PLA2G4F|PLCXD2|PTPRQ|ASPG|PNPLA7	-1.49001	0	59	0
	ENSG00000234913																		0	0	0	1	0	0	0	-2.60766	GO:0004721	M0001	1	0	GO Molecular Functions	21	phosphoprotein phosphatase activity		-2.77788	2.59469	3.63097	30286	180	843	13	1.54211	0.424394	1739|1850|4624|5784|5789|5792|5794|5803|10076|22843|57026|92235|374462	DLG1|DUSP8|MYH6|PTPN14|PTPRD|PTPRF|PTPRH|PTPRZ1|PTPRU|PPM1E|PDXP|STYXL2|PTPRQ	-1.21755	0	59	0
	ENSG00000261377																		0	0	0	1	0	0	0	-2.4706	GO:0016311	M0001	1	0	GO Biological Processes	19	dephosphorylation	19_GO:0008152 metabolic process	-2.52956	2.3394	3.33496	30286	215	843	14	1.66074	0.440149	1850|5784|5789|5792|5794|5803|8821|10076|22843|57026|92235|92370|130367|374462	DUSP8|PTPN14|PTPRD|PTPRF|PTPRH|PTPRZ1|INPP4B|PTPRU|PPM1E|PDXP|STYXL2|PXYLP1|SGPP2|PTPRQ	-1.0185	0	59	0
	ENSG00000188176																		0	1	1	0	0	-6.30223	-3.85894	0	GO:0014013	M0110	2	0	GO Biological Processes	19	regulation of gliogenesis	19_GO:0032502 developmental process	-6.30223	20.5375	10.5934	30286	112	79	6	7.59494	2.98055	3400|5270|5803|9572|10800|26011	ID4|SERPINE2|PTPRZ1|NR1D1|CYSLTR1|TENM4	-4.05684	0	60	1
	ENSG00000152117																		0	1	1	0	0	-5.68651	-2.08618	0	GO:0045685	M0110	2	0	GO Biological Processes	19	regulation of glial cell differentiation	19_GO:0032502 developmental process	-5.68651	24.2637	10.588	30286	79	79	5	6.32911	2.73943	3400|5270|5803|9572|26011	ID4|SERPINE2|PTPRZ1|NR1D1|TENM4	-3.55608	0	60	0
	ENSG00000277494																		0	1	1	0	0	-4.3671	-4.00049	0	GO:0014015	M0110	2	0	GO Biological Processes	19	positive regulation of gliogenesis	19_GO:0032502 developmental process	-4.3671	20.7225	8.68686	30286	74	79	4	5.06329	2.46672	5270|5803|10800|26011	SERPINE2|PTPRZ1|CYSLTR1|TENM4	-2.55356	0	60	0
	ENSG00000128833																		0	1	0	0	0	-4.09568	0	0	GO:0048710	M0100	1	0	GO Biological Processes	19	regulation of astrocyte differentiation	19_GO:0032502 developmental process	-4.09568	35.9407	10.1132	30286	32	79	3	3.79747	2.15044	3400|5270|9572	ID4|SERPINE2|NR1D1	-2.34701	0	60	0
	ENSG00000170469																		0	1	0	0	0	-3.62131	0	0	GO:0045687	M0100	1	0	GO Biological Processes	19	positive regulation of glial cell differentiation	19_GO:0032502 developmental process	-3.62131	25.0022	8.3313	30286	46	79	3	3.79747	2.15044	5270|5803|26011	SERPINE2|PTPRZ1|TENM4	-2.00229	0	60	0
	ENSG00000076555																		0	1	0	0	0	-3.62131	0	0	GO:0048713	M0100	1	0	GO Biological Processes	19	regulation of oligodendrocyte differentiation	19_GO:0032502 developmental process	-3.62131	25.0022	8.3313	30286	46	79	3	3.79747	2.15044	3400|5803|26011	ID4|PTPRZ1|TENM4	-2.00229	0	60	0
	ENSG00000177133																		0	1	1	1	0	-2.26526	-2.83659	-3.50715	GO:0040013	M0111	3	0	GO Biological Processes	19	negative regulation of locomotion	19_GO:0040011 locomotion	-6.219	2.66739	5.89936	30286	431	843	32	3.79597	0.658179	285|493|596|1009|1281|1545|1803|2043|4092|4345|5054|5176|7049|7057|7070|7076|7122|9231|9370|9466|9901|10076|10221|10509|54328|54437|55466|57406|80031|89795|130399|223117	ANGPT2|ATP2B4|BCL2|CDH11|COL3A1|CYP1B1|DPP4|EPHA4|SMAD7|CD200|SERPINE1|SERPINF1|TGFBR3|THBS1|THY1|TIMP1|CLDN5|DLG5|ADIPOQ|IL27RA|SRGAP3|PTPRU|TRIB1|SEMA4B|GPR173|SEMA5B|DNAJA4|ABHD6|SEMA6D|NAV3|ACVR1C|SEMA3D	-3.98143	0	61	1
	ENSG00000287745																		0	1	1	1	0	-2.49074	-2.76653	-3.39475	GO:0030336	M0111	3	0	GO Biological Processes	19	negative regulation of cell migration	19_GO:0040011 locomotion	-5.91163	2.73456	5.76523	30286	381	843	29	3.44009	0.627726	285|493|596|1009|1281|1545|1803|2043|4092|4345|5054|5176|7049|7057|7070|7076|7122|9231|9370|9466|9901|10076|10221|54328|55466|57406|80031|89795|130399	ANGPT2|ATP2B4|BCL2|CDH11|COL3A1|CYP1B1|DPP4|EPHA4|SMAD7|CD200|SERPINE1|SERPINF1|TGFBR3|THBS1|THY1|TIMP1|CLDN5|DLG5|ADIPOQ|IL27RA|SRGAP3|PTPRU|TRIB1|GPR173|DNAJA4|ABHD6|SEMA6D|NAV3|ACVR1C	-3.7403	0	61	0
	ENSG00000111452																		0	1	1	1	0	-2.41955	-2.63638	-3.18453	GO:2000146	M0111	3	0	GO Biological Processes	19	negative regulation of cell motility	19_GO:0040011 locomotion	-5.57785	2.63098	5.52801	30286	396	843	29	3.44009	0.627726	285|493|596|1009|1281|1545|1803|2043|4092|4345|5054|5176|7049|7057|7070|7076|7122|9231|9370|9466|9901|10076|10221|54328|55466|57406|80031|89795|130399	ANGPT2|ATP2B4|BCL2|CDH11|COL3A1|CYP1B1|DPP4|EPHA4|SMAD7|CD200|SERPINE1|SERPINF1|TGFBR3|THBS1|THY1|TIMP1|CLDN5|DLG5|ADIPOQ|IL27RA|SRGAP3|PTPRU|TRIB1|GPR173|DNAJA4|ABHD6|SEMA6D|NAV3|ACVR1C	-3.46641	0	61	0
	ENSG00000274253																		0	1	1	0	0	-2.92109	-2.65752	0	GO:0032102	M0110	2	0	GO Biological Processes	19	negative regulation of response to external stimulus	19_GO:0048519 negative regulation of biological process	-3.3357	2.062	3.85357	30286	453	843	26	3.08422	0.595465	285|1540|1803|2043|3479|3952|4345|5054|5270|5627|5740|7057|7448|8870|9370|9572|10062|10221|10509|23005|54437|55061|80031|116443|140885|223117	ANGPT2|CYLD|DPP4|EPHA4|IGF1|LEP|CD200|SERPINE1|SERPINE2|PROS1|PTGIS|THBS1|VTN|IER3|ADIPOQ|NR1D1|NR1H3|TRIB1|SEMA4B|MAPKBP1|SEMA5B|SUSD4|SEMA6D|GRIN3A|SIRPA|SEMA3D	-1.65887	0	61	0
	ENSG00000273381																		0	0	0	1	0	0	0	-6.19406	GO:0050807	M0001	1	0	GO Biological Processes	19	regulation of synapse organization	19_GO:0050789 regulation of biological process	-6.19406	3.69285	6.36331	30286	243	675	20	2.96296	0.652649	627|2043|2045|5789|5818|7058|8128|8292|9231|9252|10160|11141|23657|26037|26115|27286|54674|55752|80725|139065	BDNF|EPHA4|EPHA7|PTPRD|NECTIN1|THBS2|ST8SIA2|COLQ|DLG5|RPS6KA5|FARP1|IL1RAPL1|SLC7A11|SIPA1L1|TANC2|SRPX2|LRRN3|SEPTIN11|SRCIN1|SLITRK4	-3.97671	0	62	1
	ENSG00000223891																		0	1	0	1	0	-3.5966	0	-5.12687	GO:1901888	M0101	2	0	GO Biological Processes	19	regulation of cell junction assembly	19_GO:0050789 regulation of biological process	-6.14128	3.5091	6.2474	30286	215	843	21	2.4911	0.53679	627|1307|1613|2042|2045|5789|5818|6548|7057|7058|7070|7122|8128|8292|9231|10160|11141|23768|27286|54674|139065	BDNF|COL16A1|DAPK3|EPHA3|EPHA7|PTPRD|NECTIN1|SLC9A1|THBS1|THBS2|THY1|CLDN5|ST8SIA2|COLQ|DLG5|FARP1|IL1RAPL1|FLRT2|SRPX2|LRRN3|SLITRK4	-3.93367	0	62	0
	ENSG00000153094																		0	0	0	1	0	0	0	-6.02747	GO:0050803	M0001	1	0	GO Biological Processes	19	regulation of synapse structure or activity	19_GO:0065007 biological regulation	-6.02747	3.60387	6.22916	30286	249	675	20	2.96296	0.652649	627|2043|2045|5789|5818|7058|8128|8292|9231|9252|10160|11141|23657|26037|26115|27286|54674|55752|80725|139065	BDNF|EPHA4|EPHA7|PTPRD|NECTIN1|THBS2|ST8SIA2|COLQ|DLG5|RPS6KA5|FARP1|IL1RAPL1|SLC7A11|SIPA1L1|TANC2|SRPX2|LRRN3|SEPTIN11|SRCIN1|SLITRK4	-3.82799	0	62	0
	ENSG00000137872																		0	1	0	1	0	-2.46606	0	-5.74045	GO:0051963	M0101	2	0	GO Biological Processes	19	regulation of synapse assembly	19_GO:0032502 developmental process	-5.74045	5.07205	6.60551	30286	115	675	13	1.92593	0.528987	627|2045|5789|5818|7058|8128|8292|9231|10160|11141|27286|54674|139065	BDNF|EPHA7|PTPRD|NECTIN1|THBS2|ST8SIA2|COLQ|DLG5|FARP1|IL1RAPL1|SRPX2|LRRN3|SLITRK4	-3.59772	0	62	0
	ENSG00000187513																		0	0	0	1	0	0	0	-4.98264	GO:0051965	M0001	1	0	GO Biological Processes	19	positive regulation of synapse assembly	19_GO:0032502 developmental process	-5.05023	5.70261	6.32233	30286	63	843	10	1.18624	0.37289	627|5789|7058|8128|9231|11141|23768|27286|54674|139065	BDNF|PTPRD|THBS2|ST8SIA2|DLG5|IL1RAPL1|FLRT2|SRPX2|LRRN3|SLITRK4	-3.04545	0	62	0
	ENSG00000179240																		0	1	1	1	0	-2.54297	-2.33026	-3.8117	GO:1901890	M0111	3	0	GO Biological Processes	19	positive regulation of cell junction assembly	19_GO:0048518 positive regulation of biological process	-5.00395	4.32448	5.85635	30286	108	843	13	1.54211	0.424394	627|1307|5789|7058|7070|7122|8128|9231|11141|23768|27286|54674|139065	BDNF|COL16A1|PTPRD|THBS2|THY1|CLDN5|ST8SIA2|DLG5|IL1RAPL1|FLRT2|SRPX2|LRRN3|SLITRK4	-3.00942	0	62	0
	ENSG00000162630																		0	0	0	1	0	0	0	-4.48027	GO:0044089	M0001	1	0	GO Biological Processes	19	positive regulation of cellular component biogenesis	19_GO:0048518 positive regulation of biological process	-4.48027	2.38943	4.76348	30286	507	675	27	4	0.754247	627|655|1191|1307|1490|1739|5058|5789|6624|6662|7043|7058|8128|9231|9788|10018|11076|11141|22843|23580|27286|51196|54443|54674|57482|89795|139065	BDNF|BMP7|CLU|COL16A1|CCN2|DLG1|PAK1|PTPRD|FSCN1|SOX9|TGFB3|THBS2|ST8SIA2|DLG5|MTSS1|BCL2L11|TPPP|IL1RAPL1|PPM1E|CDC42EP4|SRPX2|PLCE1|ANLN|LRRN3|CRACD|NAV3|SLITRK4	-2.64168	0	62	0
	ENSG00000214456																		0	1	1	1	0	-2.05222	-4.11838	-5.12278	GO:0007162	M0111	3	0	GO Biological Processes	19	negative regulation of cell adhesion	19_GO:0048519 negative regulation of biological process	-6.147	3.01319	6.02857	30286	310	843	26	3.08422	0.595465	285|654|836|861|1012|1277|1545|1739|2043|3077|3371|3717|4092|4241|5054|5140|5270|7057|7292|8654|9231|9370|10631|23240|80139|387597	ANGPT2|BMP6|CASP3|RUNX1|CDH13|COL1A1|CYP1B1|DLG1|EPHA4|HFE|TNC|JAK2|SMAD7|MELTF|SERPINE1|PDE3B|SERPINE2|THBS1|TNFSF4|PDE5A|DLG5|ADIPOQ|POSTN|TMEM131L|ZNF703|ILDR2	-3.93677	0	63	1
	ENSG00000250305																		0	0	1	1	0	0	-2.34254	-4.22376	GO:0022407	M0011	2	0	GO Biological Processes	19	regulation of cell-cell adhesion	19_GO:0050789 regulation of biological process	-5.35374	2.39027	5.28251	30286	496	843	33	3.91459	0.667972	654|655|836|861|1540|1739|1803|2045|2736|3077|3479|3485|3600|3717|3952|4092|5105|5270|6541|7070|7292|8654|8728|9231|9370|10076|10272|22920|23240|55714|80139|140885|387597	BMP6|BMP7|CASP3|RUNX1|CYLD|DLG1|DPP4|EPHA7|GLI2|HFE|IGF1|IGFBP2|IL15|JAK2|LEP|SMAD7|PCK1|SERPINE2|SLC7A1|THY1|TNFSF4|PDE5A|ADAM19|DLG5|ADIPOQ|PTPRU|FSTL3|KIFAP3|TMEM131L|TENM3|ZNF703|SIRPA|ILDR2	-3.29054	0	63	0
	ENSG00000276672																		0	1	0	1	0	-3.12606	0	-3.2476	GO:0002694	M0101	2	0	GO Biological Processes	19	regulation of leukocyte activation	19_GO:0002376 immune system process	-4.8353	2.19446	4.88441	30286	573	843	35	4.15184	0.687066	596|836|861|952|1050|1540|1739|1803|2255|2335|2736|3077|3479|3485|3600|3624|3717|3952|4092|4345|5105|6541|7057|7070|7292|8654|9231|9466|9572|10062|23240|57181|133396|140885|387597	BCL2|CASP3|RUNX1|CD38|CEBPA|CYLD|DLG1|DPP4|FGF10|FN1|GLI2|HFE|IGF1|IGFBP2|IL15|INHBA|JAK2|LEP|SMAD7|CD200|PCK1|SLC7A1|THBS1|THY1|TNFSF4|PDE5A|DLG5|IL27RA|NR1D1|NR1H3|TMEM131L|SLC39A10|IL31RA|SIRPA|ILDR2	-2.86145	0	63	0
	ENSG00000237807																		0	1	1	1	0	-4.15801	-2.57317	-3.43599	GO:0002683	M0111	3	0	GO Biological Processes	19	negative regulation of immune system process	19_GO:0002376 immune system process	-4.82698	2.25394	4.90897	30286	526	843	33	3.91459	0.667972	836|861|1050|1281|1739|1803|2335|3077|3624|4092|4345|4982|6662|7042|7043|7057|7070|7105|7292|8654|9231|9370|9466|9572|10062|10221|10234|10272|23240|55061|79987|133396|387597	CASP3|RUNX1|CEBPA|COL3A1|DLG1|DPP4|FN1|HFE|INHBA|SMAD7|CD200|TNFRSF11B|SOX9|TGFB2|TGFB3|THBS1|THY1|TSPAN6|TNFSF4|PDE5A|DLG5|ADIPOQ|IL27RA|NR1D1|NR1H3|TRIB1|LRRC17|FSTL3|TMEM131L|SUSD4|SVEP1|IL31RA|ILDR2	-2.85965	0	63	0
	ENSG00000186377																		0	1	1	1	0	-2.05481	-2.88032	-3.97019	GO:0045785	M0111	3	0	GO Biological Processes	19	positive regulation of cell adhesion	19_GO:0048518 positive regulation of biological process	-4.72705	2.29633	4.86976	30286	485	843	31	3.67734	0.648213	655|861|1012|1295|1307|1540|1803|2043|2335|2736|3479|3485|3600|3717|3952|4092|5105|5212|5979|6541|7042|7070|7292|7448|8728|10076|10085|10272|22920|140885|151887	BMP7|RUNX1|CDH13|COL8A1|COL16A1|CYLD|DPP4|EPHA4|FN1|GLI2|IGF1|IGFBP2|IL15|JAK2|LEP|SMAD7|PCK1|VIT|RET|SLC7A1|TGFB2|THY1|TNFSF4|VTN|ADAM19|PTPRU|EDIL3|FSTL3|KIFAP3|SIRPA|CCDC80	-2.77606	0	63	0
	ENSG00000164089																		0	1	0	1	0	-3.62157	0	-3.31115	GO:0050865	M0101	2	0	GO Biological Processes	19	regulation of cell activation	19_GO:0032501 multicellular organismal process	-4.70347	2.10997	4.76387	30286	630	843	37	4.38909	0.705549	596|836|861|952|1050|1540|1739|1803|2255|2335|2736|3077|3479|3485|3600|3624|3717|3952|4092|4345|5105|5270|6541|7057|7070|7292|8654|9231|9466|9572|10062|23240|57181|79987|133396|140885|387597	BCL2|CASP3|RUNX1|CD38|CEBPA|CYLD|DLG1|DPP4|FGF10|FN1|GLI2|HFE|IGF1|IGFBP2|IL15|INHBA|JAK2|LEP|SMAD7|CD200|PCK1|SERPINE2|SLC7A1|THBS1|THY1|TNFSF4|PDE5A|DLG5|IL27RA|NR1D1|NR1H3|TMEM131L|SLC39A10|SVEP1|IL31RA|SIRPA|ILDR2	-2.75868	0	63	0
	ENSG00000010704																		0	1	0	1	0	-2.78957	0	-3.95054	GO:0002695	M0101	2	0	GO Biological Processes	19	negative regulation of leukocyte activation	19_GO:0002376 immune system process	-3.99139	2.99387	4.68969	30286	192	843	16	1.89798	0.469971	836|861|1739|2335|3077|3624|4092|4345|7292|8654|9231|9572|10062|23240|133396|387597	CASP3|RUNX1|DLG1|FN1|HFE|INHBA|SMAD7|CD200|TNFSF4|PDE5A|DLG5|NR1D1|NR1H3|TMEM131L|IL31RA|ILDR2	-2.17785	0	63	0
	ENSG00000261098																		0	1	0	1	0	-3.5966	0	-3.9746	GO:0050866	M0101	2	0	GO Biological Processes	19	negative regulation of cell activation	19_GO:0048519 negative regulation of biological process	-3.9746	3.13034	4.73296	30286	215	675	15	2.22222	0.567364	836|1739|2335|3077|3624|4092|5270|7292|8654|9231|9572|10062|23240|133396|387597	CASP3|DLG1|FN1|HFE|INHBA|SMAD7|SERPINE2|TNFSF4|PDE5A|DLG5|NR1D1|NR1H3|TMEM131L|IL31RA|ILDR2	-2.25603	0	63	0
	ENSG00000169696																		0	0	0	1	0	0	0	-2.60837	GO:0051249	M0001	1	0	GO Biological Processes	19	regulation of lymphocyte activation	19_GO:0002376 immune system process	-3.295	1.98803	3.79243	30286	506	843	28	3.32147	0.617187	596|836|861|952|1540|1739|1803|2255|2736|3077|3479|3485|3600|3624|3717|3952|4092|5105|6541|7070|7292|8654|9231|9466|23240|57181|140885|387597	BCL2|CASP3|RUNX1|CD38|CYLD|DLG1|DPP4|FGF10|GLI2|HFE|IGF1|IGFBP2|IL15|INHBA|JAK2|LEP|SMAD7|PCK1|SLC7A1|THY1|TNFSF4|PDE5A|DLG5|IL27RA|TMEM131L|SLC39A10|SIRPA|ILDR2	-1.62801	0	63	0
	ENSG00000172197																		0	0	0	1	0	0	0	-2.67445	GO:0022408	M0001	1	0	GO Biological Processes	19	negative regulation of cell-cell adhesion	19_GO:0048519 negative regulation of biological process	-3.22044	2.65466	4.00252	30286	203	843	15	1.77936	0.455323	654|836|861|1739|3077|3717|4092|5270|7292|8654|9231|9370|23240|80139|387597	BMP6|CASP3|RUNX1|DLG1|HFE|JAK2|SMAD7|SERPINE2|TNFSF4|PDE5A|DLG5|ADIPOQ|TMEM131L|ZNF703|ILDR2	-1.56712	0	63	0
	ENSG00000238102																		0	0	0	1	0	0	0	-2.17389	GO:0022409	M0001	1	0	GO Biological Processes	19	positive regulation of cell-cell adhesion	19_GO:0048518 positive regulation of biological process	-3.06193	2.21086	3.71359	30286	325	843	20	2.37248	0.524172	655|861|1540|1803|2736|3479|3485|3600|3717|3952|4092|5105|6541|7070|7292|8728|10076|10272|22920|140885	BMP7|RUNX1|CYLD|DPP4|GLI2|IGF1|IGFBP2|IL15|JAK2|LEP|SMAD7|PCK1|SLC7A1|THY1|TNFSF4|ADAM19|PTPRU|FSTL3|KIFAP3|SIRPA	-1.44601	0	63	0
	ENSG00000053328																		0	0	0	1	0	0	0	-3.02454	GO:0050670	M0001	1	0	GO Biological Processes	19	regulation of lymphocyte proliferation	19_GO:0002376 immune system process	-3.02454	2.65044	3.85122	30286	237	675	14	2.07407	0.548541	596|836|952|1739|3479|3485|3600|3717|6541|7292|8654|9231|23240|57181	BCL2|CASP3|CD38|DLG1|IGF1|IGFBP2|IL15|JAK2|SLC7A1|TNFSF4|PDE5A|DLG5|TMEM131L|SLC39A10	-1.57786	0	63	0
	ENSG00000080709																		0	0	0	1	0	0	0	-2.95491	GO:0032944	M0001	1	0	GO Biological Processes	19	regulation of mononuclear cell proliferation	19_GO:0050789 regulation of biological process	-2.95491	2.60645	3.78032	30286	241	675	14	2.07407	0.548541	596|836|952|1739|3479|3485|3600|3717|6541|7292|8654|9231|23240|57181	BCL2|CASP3|CD38|DLG1|IGF1|IGFBP2|IL15|JAK2|SLC7A1|TNFSF4|PDE5A|DLG5|TMEM131L|SLC39A10	-1.52746	0	63	0
	ENSG00000163491																		0	0	0	1	0	0	0	-2.23684	GO:0050863	M0001	1	0	GO Biological Processes	19	regulation of T cell activation	19_GO:0002376 immune system process	-2.93216	2.06906	3.55801	30286	382	843	22	2.60973	0.549087	836|861|1540|1739|1803|2736|3077|3479|3485|3600|3717|3952|4092|5105|6541|7070|7292|8654|9231|23240|140885|387597	CASP3|RUNX1|CYLD|DLG1|DPP4|GLI2|HFE|IGF1|IGFBP2|IL15|JAK2|LEP|SMAD7|PCK1|SLC7A1|THY1|TNFSF4|PDE5A|DLG5|TMEM131L|SIRPA|ILDR2	-1.34145	0	63	0
	ENSG00000035664																		0	0	0	1	0	0	0	-2.23684	GO:1903037	M0001	1	0	GO Biological Processes	19	regulation of leukocyte cell-cell adhesion	19_GO:0050789 regulation of biological process	-2.93216	2.06906	3.55801	30286	382	843	22	2.60973	0.549087	836|861|1540|1739|1803|2736|3077|3479|3485|3600|3717|3952|4092|5105|6541|7070|7292|8654|9231|23240|140885|387597	CASP3|RUNX1|CYLD|DLG1|DPP4|GLI2|HFE|IGF1|IGFBP2|IL15|JAK2|LEP|SMAD7|PCK1|SLC7A1|THY1|TNFSF4|PDE5A|DLG5|TMEM131L|SIRPA|ILDR2	-1.34145	0	63	0
	ENSG00000004468																		0	0	0	1	0	0	0	-2.31107	GO:0050671	M0001	1	0	GO Biological Processes	19	positive regulation of lymphocyte proliferation	19_GO:0002376 immune system process	-2.64595	2.76357	3.57688	30286	143	843	11	1.30486	0.390856	596|952|2255|3479|3485|3600|3717|3952|6541|7292|57181	BCL2|CD38|FGF10|IGF1|IGFBP2|IL15|JAK2|LEP|SLC7A1|TNFSF4|SLC39A10	-1.11351	0	63	0
	ENSG00000224897																		0	0	0	1	0	0	0	-2.60803	GO:0050868	M0001	1	0	GO Biological Processes	19	negative regulation of T cell activation	19_GO:0002376 immune system process	-2.60803	3.13034	3.6609	30286	129	675	9	1.33333	0.441472	836|1739|3077|4092|7292|8654|9231|23240|387597	CASP3|DLG1|HFE|SMAD7|TNFSF4|PDE5A|DLG5|TMEM131L|ILDR2	-1.27805	0	63	0
	ENSG00000117586																		0	0	0	1	0	0	0	-2.58901	GO:0042129	M0001	1	0	GO Biological Processes	19	regulation of T cell proliferation	19_GO:0002376 immune system process	-2.58901	2.72679	3.51803	30286	181	675	11	1.62963	0.487332	836|1739|3479|3485|3600|3717|6541|7292|8654|9231|23240	CASP3|DLG1|IGF1|IGFBP2|IL15|JAK2|SLC7A1|TNFSF4|PDE5A|DLG5|TMEM131L	-1.26444	0	63	0
	ENSG00000025434																		0	0	0	1	0	0	0	-2.25283	GO:0032946	M0001	1	0	GO Biological Processes	19	positive regulation of mononuclear cell proliferation	19_GO:0048518 positive regulation of biological process	-2.5755	2.70679	3.49801	30286	146	843	11	1.30486	0.390856	596|952|2255|3479|3485|3600|3717|3952|6541|7292|57181	BCL2|CD38|FGF10|IGF1|IGFBP2|IL15|JAK2|LEP|SLC7A1|TNFSF4|SLC39A10	-1.05513	0	63	0
	ENSG00000124215																		0	0	0	1	0	0	0	-2.54248	GO:0070663	M0001	1	0	GO Biological Processes	19	regulation of leukocyte proliferation	19_GO:0050789 regulation of biological process	-2.54248	2.35264	3.3518	30286	267	675	14	2.07407	0.548541	596|836|952|1739|3479|3485|3600|3717|6541|7292|8654|9231|23240|57181	BCL2|CASP3|CD38|DLG1|IGF1|IGFBP2|IL15|JAK2|SLC7A1|TNFSF4|PDE5A|DLG5|TMEM131L|SLC39A10	-1.23097	0	63	0
	ENSG00000234323																		0	0	0	1	0	0	0	-2.39343	GO:0051250	M0001	1	0	GO Biological Processes	19	negative regulation of lymphocyte activation	19_GO:0002376 immune system process	-2.39343	2.71928	3.34344	30286	165	675	10	1.48148	0.465002	836|1739|3077|3624|4092|7292|8654|9231|23240|387597	CASP3|DLG1|HFE|INHBA|SMAD7|TNFSF4|PDE5A|DLG5|TMEM131L|ILDR2	-1.13181	0	63	0
	ENSG00000160321																		0	0	0	1	0	0	0	-2.21497	GO:1903038	M0001	1	0	GO Biological Processes	19	negative regulation of leukocyte cell-cell adhesion	19_GO:0048519 negative regulation of biological process	-2.21497	2.72847	3.18254	30286	148	675	9	1.33333	0.441472	836|1739|3077|4092|7292|8654|9231|23240|387597	CASP3|DLG1|HFE|SMAD7|TNFSF4|PDE5A|DLG5|TMEM131L|ILDR2	-1.01049	0	63	0
	ENSG00000100626																		0	0	1	1	0	0	-2.73628	-5.42606	GO:0033555	M0011	2	0	GO Biological Processes	19	multicellular organismal response to stress	19_GO:0032501 multicellular organismal process	-6.07495	5.36832	6.90422	30286	87	843	13	1.54211	0.424394	117|153|596|1620|1803|2701|3158|4185|5179|5979|7057|7060|8622	ADCYAP1R1|ADRB1|BCL2|BRINP1|DPP4|GJA4|HMGCS2|ADAM11|PENK|RET|THBS1|THBS4|PDE8B	-3.86975	0	64	1
	ENSG00000134198																		0	0	0	1	0	0	0	-3.74417	GO:0042596	M0001	1	0	GO Biological Processes	19	fear response	19_GO:0032501 multicellular organismal process	-3.74417	7.08444	5.66635	30286	38	675	6	0.888889	0.361271	153|596|1620|1803|5179|8622	ADRB1|BCL2|BRINP1|DPP4|PENK|PDE8B	-2.08543	0	64	0
	ENSG00000175600																		0	0	0	1	0	0	0	-3.11532	GO:0001662	M0001	1	0	GO Biological Processes	19	behavioral fear response	19_GO:0032501 multicellular organismal process	-3.11532	6.7982	5.03159	30286	33	675	5	0.740741	0.33004	596|1620|1803|5179|8622	BCL2|BRINP1|DPP4|PENK|PDE8B	-1.63966	0	64	0
	ENSG00000138696																		0	0	0	1	0	0	0	-3.05419	GO:0002209	M0001	1	0	GO Biological Processes	19	behavioral defense response	19_GO:0032501 multicellular organismal process	-3.05419	6.59826	4.93122	30286	34	675	5	0.740741	0.33004	596|1620|1803|5179|8622	BCL2|BRINP1|DPP4|PENK|PDE8B	-1.59513	0	64	0
	ENSG00000060656																		1	0	1	1	-2.61496	0	-6.03993	-3.97861	GO:0048871	M1011	3	0	GO Biological Processes	19	multicellular organismal-level homeostasis	19_GO:0042592 homeostatic process	-6.03993	3.48098	6.18622	30286	603	303	21	6.93069	1.45905	33|360|654|1080|1149|1281|1311|1490|2149|3360|3624|3952|7122|9572|25987|50507|51085|57482|81624|83690|387597	ACADL|AQP3|BMP6|CFTR|CIDEA|COL3A1|COMP|CCN2|F2R|HTR4|INHBA|LEP|CLDN5|NR1D1|TSKU|NOX4|MLXIPL|CRACD|DIAPH3|CRISPLD1|ILDR2	-3.83713	0	65	1
	ENSG00000108018																		0	0	1	0	0	0	-3.41263	0	GO:0001894	M0010	1	0	GO Biological Processes	19	tissue homeostasis	19_GO:0042592 homeostatic process	-3.41263	4.10769	4.63994	30286	219	303	9	2.9703	0.975284	1281|1311|1490|2149|3360|7122|50507|57482|387597	COL3A1|COMP|CCN2|F2R|HTR4|CLDN5|NOX4|CRACD|ILDR2	-1.84572	0	65	0
	ENSG00000185033																		0	0	1	0	0	0	-3.41263	0	GO:0060249	M0010	1	0	GO Biological Processes	19	anatomical structure homeostasis	19_GO:0042592 homeostatic process	-3.41263	4.10769	4.63994	30286	219	303	9	2.9703	0.975284	1281|1311|1490|2149|3360|7122|50507|57482|387597	COL3A1|COMP|CCN2|F2R|HTR4|CLDN5|NOX4|CRACD|ILDR2	-1.84572	0	65	0
	ENSG00000287315																		0	1	1	1	0	-2.25115	-3.25033	-3.43107	GO:0007610	M0111	3	0	GO Biological Processes	19	behavior	19_GO:0032501 multicellular organismal process	-6.03723	2.32158	5.62132	30286	619	843	40	4.74496	0.732228	107|596|627|836|1271|1374|1393|1620|1803|1827|1959|2043|2115|2257|2258|2628|2636|3952|4130|4185|5176|5179|5270|5803|6323|6506|6529|6712|7057|7060|7122|7345|8622|9379|23657|27286|84446|94103|123041|221935	ADCY1|BCL2|BDNF|CASP3|CNTFR|CPT1A|CRHBP|BRINP1|DPP4|RCAN1|EGR2|EPHA4|ETV1|FGF12|FGF13|GATM|GBX1|LEP|MAP1A|ADAM11|SERPINF1|PENK|SERPINE2|PTPRZ1|SCN1A|SLC1A2|SLC6A1|SPTBN2|THBS1|THBS4|CLDN5|UCHL1|PDE8B|NRXN2|SLC7A11|SRPX2|BRSK1|ORMDL3|SLC24A4|SDK1	-3.84387	0	66	1
	ENSG00000261366																		0	0	1	0	0	0	-2.47355	0	GO:0030534	M0010	1	0	GO Biological Processes	19	adult behavior	19_GO:0032501 multicellular organismal process	-3.13938	2.99387	4.05816	30286	144	843	12	1.42349	0.40799	1393|2043|2257|2636|3952|6323|6506|6712|7345|9379|23657|221935	CRHBP|EPHA4|FGF12|GBX1|LEP|SCN1A|SLC1A2|SPTBN2|UCHL1|NRXN2|SLC7A11|SDK1	-1.50645	0	66	0
	ENSG00000231615																		0	0	1	1	0	0	-3.80018	-5.05326	GO:0043408	M0011	2	0	GO Biological Processes	19	regulation of MAPK cascade	19_GO:0050896 response to stimulus	-5.98256	2.25547	5.55631	30286	669	843	42	4.98221	0.749376	728|1464|1490|1540|1739|1850|2043|2045|2149|2255|2335|3084|3479|3624|3717|3952|4281|4878|5058|5606|5979|7042|7043|7057|7164|7345|8622|9370|23005|29969|50507|51339|55816|60401|92235|140885|152110|154043|168667|203447|285016|768211	C5AR1|CSPG4|CCN2|CYLD|DLG1|DUSP8|EPHA4|EPHA7|F2R|FGF10|FN1|NRG1|IGF1|INHBA|JAK2|LEP|MID1|NPPA|PAK1|MAP2K3|RET|TGFB2|TGFB3|THBS1|TPD52L1|UCHL1|PDE8B|ADIPOQ|MAPKBP1|MDFIC|NOX4|DACT1|DOK5|EDA2R|STYXL2|SIRPA|NEK10|CNKSR3|BMPER|NRK|ALKAL2|RELL1	-3.79623	0	67	1
	ENSG00000174502																		0	0	1	1	0	0	-4.36082	-4.07398	GO:0050731	M0011	2	0	GO Biological Processes	19	positive regulation of peptidyl-tyrosine phosphorylation	19_GO:0048518 positive regulation of biological process	-5.44143	3.72408	5.91885	30286	164	843	17	2.01661	0.484142	654|1464|1839|2043|2252|2255|2674|3479|3600|3717|3952|7060|7448|9370|50507|80725|133396	BMP6|CSPG4|HBEGF|EPHA4|FGF7|FGF10|GFRA1|IGF1|IL15|JAK2|LEP|THBS4|VTN|ADIPOQ|NOX4|SRCIN1|IL31RA	-3.35876	0	67	0
	ENSG00000279175																		0	0	1	1	0	0	-2.77728	-3.38701	GO:0042327	M0011	2	0	GO Biological Processes	19	positive regulation of phosphorylation	19_GO:0048518 positive regulation of biological process	-4.80839	2.13367	4.83795	30286	623	843	37	4.38909	0.705549	493|596|627|654|1464|1839|2043|2045|2252|2255|2674|3084|3306|3479|3600|3624|3717|3952|4919|5058|5228|5606|5979|6662|7018|7042|7057|7060|7164|7448|9370|29990|50507|80725|133396|152110|338773	ATP2B4|BCL2|BDNF|BMP6|CSPG4|HBEGF|EPHA4|EPHA7|FGF7|FGF10|GFRA1|NRG1|HSPA2|IGF1|IL15|INHBA|JAK2|LEP|ROR1|PAK1|PGF|MAP2K3|RET|SOX9|TF|TGFB2|THBS1|THBS4|TPD52L1|VTN|ADIPOQ|PILRB|NOX4|SRCIN1|IL31RA|NEK10|TMEM119	-2.8452	0	67	0
	ENSG00000196208																		0	0	1	1	0	0	-3.09832	-3.54518	GO:0001934	M0011	2	0	GO Biological Processes	19	positive regulation of protein phosphorylation	19_GO:0048518 positive regulation of biological process	-4.75627	2.17548	4.82812	30286	578	843	35	4.15184	0.687066	493|596|627|654|1464|1839|2043|2045|2252|2255|2674|3084|3306|3479|3600|3624|3717|3952|5058|5228|5606|5979|6662|7042|7057|7060|7164|7448|9370|29990|50507|80725|133396|152110|338773	ATP2B4|BCL2|BDNF|BMP6|CSPG4|HBEGF|EPHA4|EPHA7|FGF7|FGF10|GFRA1|NRG1|HSPA2|IGF1|IL15|INHBA|JAK2|LEP|PAK1|PGF|MAP2K3|RET|SOX9|TGFB2|THBS1|THBS4|TPD52L1|VTN|ADIPOQ|PILRB|NOX4|SRCIN1|IL31RA|NEK10|TMEM119	-2.79854	0	67	0
	ENSG00000163686																		1	0	1	1	-2.42837	0	-3.54711	-2.91374	GO:0010562	M1011	3	0	GO Biological Processes	19	positive regulation of phosphorus metabolic process	19_GO:0048518 positive regulation of biological process	-4.73363	2.04709	4.74965	30286	702	843	40	4.74496	0.732228	117|493|596|627|654|1464|1839|2043|2045|2252|2255|2674|2819|3084|3306|3479|3600|3624|3717|3952|4919|5058|5228|5606|5979|6662|7018|7042|7057|7060|7164|7448|9370|29990|50507|51085|80725|133396|152110|338773	ADCYAP1R1|ATP2B4|BCL2|BDNF|BMP6|CSPG4|HBEGF|EPHA4|EPHA7|FGF7|FGF10|GFRA1|GPD1|NRG1|HSPA2|IGF1|IL15|INHBA|JAK2|LEP|ROR1|PAK1|PGF|MAP2K3|RET|SOX9|TF|TGFB2|THBS1|THBS4|TPD52L1|VTN|ADIPOQ|PILRB|NOX4|MLXIPL|SRCIN1|IL31RA|NEK10|TMEM119	-2.7813	0	67	0
	ENSG00000254154																		1	0	1	1	-2.42837	0	-3.54711	-2.91374	GO:0045937	M1011	3	0	GO Biological Processes	19	positive regulation of phosphate metabolic process	19_GO:0048518 positive regulation of biological process	-4.73363	2.04709	4.74965	30286	702	843	40	4.74496	0.732228	117|493|596|627|654|1464|1839|2043|2045|2252|2255|2674|2819|3084|3306|3479|3600|3624|3717|3952|4919|5058|5228|5606|5979|6662|7018|7042|7057|7060|7164|7448|9370|29990|50507|51085|80725|133396|152110|338773	ADCYAP1R1|ATP2B4|BCL2|BDNF|BMP6|CSPG4|HBEGF|EPHA4|EPHA7|FGF7|FGF10|GFRA1|GPD1|NRG1|HSPA2|IGF1|IL15|INHBA|JAK2|LEP|ROR1|PAK1|PGF|MAP2K3|RET|SOX9|TF|TGFB2|THBS1|THBS4|TPD52L1|VTN|ADIPOQ|PILRB|NOX4|MLXIPL|SRCIN1|IL31RA|NEK10|TMEM119	-2.7813	0	67	0
	ENSG00000185442																		0	0	1	1	0	0	-3.32754	-3.24459	GO:0050730	M0011	2	0	GO Biological Processes	19	regulation of peptidyl-tyrosine phosphorylation	19_GO:0008152 metabolic process	-4.18271	2.87412	4.77444	30286	225	843	18	2.13523	0.497877	654|1464|1839|2043|2045|2252|2255|2674|3479|3600|3717|3952|7060|7448|9370|50507|80725|133396	BMP6|CSPG4|HBEGF|EPHA4|EPHA7|FGF7|FGF10|GFRA1|IGF1|IL15|JAK2|LEP|THBS4|VTN|ADIPOQ|NOX4|SRCIN1|IL31RA	-2.33542	0	67	0
	ENSG00000049283																		0	0	1	1	0	0	-3.46377	-2.94938	GO:0043410	M0011	2	0	GO Biological Processes	19	positive regulation of MAPK cascade	19_GO:0048518 positive regulation of biological process	-3.73443	2.11777	4.15477	30286	475	843	28	3.32147	0.617187	728|1464|1490|2149|2255|3084|3479|3624|3717|3952|4281|5058|5606|5979|7042|7043|7057|7164|8622|23005|50507|55816|60401|152110|168667|203447|285016|768211	C5AR1|CSPG4|CCN2|F2R|FGF10|NRG1|IGF1|INHBA|JAK2|LEP|MID1|PAK1|MAP2K3|RET|TGFB2|TGFB3|THBS1|TPD52L1|PDE8B|MAPKBP1|NOX4|DOK5|EDA2R|NEK10|BMPER|NRK|ALKAL2|RELL1	-1.98149	0	67	0
	ENSG00000065923																		0	0	1	0	0	0	-3.47103	0	GO:0070374	M0010	1	0	GO Biological Processes	19	positive regulation of ERK1 and ERK2 cascade	19_GO:0048518 positive regulation of biological process	-3.47103	4.18411	4.71011	30286	215	303	9	2.9703	0.975284	1490|2149|2255|3084|3479|3624|50507|168667|285016	CCN2|F2R|FGF10|NRG1|IGF1|INHBA|NOX4|BMPER|ALKAL2	-1.89022	0	67	0
	ENSG00000233967																		0	0	1	1	0	0	-2.71182	-2.38385	GO:0031401	M0011	2	0	GO Biological Processes	19	positive regulation of protein modification process	19_GO:0048518 positive regulation of biological process	-3.33221	1.78692	3.72769	30286	764	843	38	4.50771	0.714576	406|493|596|627|654|1464|1839|2043|2045|2252|2255|2674|3084|3306|3479|3600|3624|3717|3952|5058|5228|5606|5979|6662|7042|7057|7060|7164|7448|9370|10865|29990|50507|79058|80725|133396|152110|338773	BMAL1|ATP2B4|BCL2|BDNF|BMP6|CSPG4|HBEGF|EPHA4|EPHA7|FGF7|FGF10|GFRA1|NRG1|HSPA2|IGF1|IL15|INHBA|JAK2|LEP|PAK1|PGF|MAP2K3|RET|SOX9|TGFB2|THBS1|THBS4|TPD52L1|VTN|ADIPOQ|ARID5A|PILRB|NOX4|ASPSCR1|SRCIN1|IL31RA|NEK10|TMEM119	-1.65608	0	67	0
	ENSG00000280434																		0	0	1	1	0	0	-2.52777	-2.31973	GO:0045859	M0011	2	0	GO Biological Processes	19	regulation of protein kinase activity	19_GO:0008152 metabolic process	-3.10007	1.98742	3.65059	30286	470	843	26	3.08422	0.595465	493|641|728|901|2043|3084|3315|3479|3717|3952|4878|5058|5606|7042|7057|7070|7164|7345|9370|10221|22843|29990|50507|80725|152110|374462	ATP2B4|BLM|C5AR1|CCNG2|EPHA4|NRG1|HSPB1|IGF1|JAK2|LEP|NPPA|PAK1|MAP2K3|TGFB2|THBS1|THY1|TPD52L1|UCHL1|ADIPOQ|TRIB1|PPM1E|PILRB|NOX4|SRCIN1|NEK10|PTPRQ	-1.47541	0	67	0
	ENSG00000140285																		0	0	1	1	0	0	-2.53128	-2.05045	GO:0043549	M0011	2	0	GO Biological Processes	19	regulation of kinase activity	19_GO:0008152 metabolic process	-2.96347	1.89087	3.50778	30286	532	843	28	3.32147	0.617187	493|641|728|901|2043|3084|3315|3479|3717|3952|4878|4919|5058|5606|5979|7042|7057|7070|7164|7345|9370|10221|22843|29990|50507|80725|152110|374462	ATP2B4|BLM|C5AR1|CCNG2|EPHA4|NRG1|HSPB1|IGF1|JAK2|LEP|NPPA|ROR1|PAK1|MAP2K3|RET|TGFB2|THBS1|THY1|TPD52L1|UCHL1|ADIPOQ|TRIB1|PPM1E|PILRB|NOX4|SRCIN1|NEK10|PTPRQ	-1.3657	0	67	0
	ENSG00000143416																		0	0	1	1	0	0	-2.93517	-2.78493	GO:0070372	M0011	2	0	GO Biological Processes	19	regulation of ERK1 and ERK2 cascade	19_GO:0050896 response to stimulus	-2.95028	2.21624	3.6302	30286	308	843	19	2.25386	0.51121	728|1490|1739|2043|2045|2149|2255|2335|3084|3479|3624|8622|9370|50507|140885|152110|154043|168667|285016	C5AR1|CCN2|DLG1|EPHA4|EPHA7|F2R|FGF10|FN1|NRG1|IGF1|INHBA|PDE8B|ADIPOQ|NOX4|SIRPA|NEK10|CNKSR3|BMPER|ALKAL2	-1.35428	0	67	0
	ENSG00000136378																		0	0	1	1	0	0	-4.17022	-4.28372	GO:0019838	M0011	2	0	GO Molecular Functions	21	growth factor binding		-5.92466	4.25795	6.41944	30286	135	843	16	1.89798	0.469971	1277|1278|1281|1289|1490|2045|3485|4053|7043|7049|7057|7837|25987|27286|85409|130399	COL1A1|COL1A2|COL3A1|COL5A1|CCN2|EPHA7|IGFBP2|LTBP2|TGFB3|TGFBR3|THBS1|PXDN|TSKU|SRPX2|NKD2|ACVR1C	-3.74508	0	68	1
	ENSG00000237422																		0	1	0	0	0	-2.1859	0	0	GO:0019955	M0100	1	0	GO Molecular Functions	21	cytokine binding		-3.66298	3.22099	4.53616	30286	145	843	13	1.54211	0.424394	633|658|1238|1271|1311|7043|7049|7057|7837|9466|25987|53832|133396	BGN|BMPR1B|ACKR2|CNTFR|COMP|TGFB3|TGFBR3|THBS1|PXDN|IL27RA|TSKU|IL20RA|IL31RA	-1.9275	0	68	0
	ENSG00000185028																		0	0	1	1	0	0	-5.91596	-2.9952	M5882	M0011	2	0	Canonical Pathways	11	NABA PROTEOGLYCANS		-5.91596	17.1349	9.60128	30286	35	303	6	1.9802	0.800368	633|1404|1462|2331|54829|145864	BGN|HAPLN1|VCAN|FMOD|ASPN|HAPLN3	-3.72492	0	69	1
	ENSG00000175556																		0	0	1	1	0	0	-5.65344	-5.18075	GO:0030021	M0011	2	0	GO Molecular Functions	21	extracellular matrix structural constituent conferring compression resistance		-5.8255	11.4311	8.28165	30286	22	843	7	0.830368	0.312544	633|1404|1462|2331|7286|54829|150356	BGN|HAPLN1|VCAN|FMOD|TUFT1|ASPN|CHADL	-3.67226	0	69	0
	ENSG00000171368																		0	0	1	0	0	0	-5.51332	0	GO:0098966	M0010	1	0	GO Cellular Components	20	perisynaptic extracellular matrix		-5.51332	36.3468	11.787	30286	11	303	4	1.32013	0.655695	1404|1462|3371|145864	HAPLN1|VCAN|TNC|HAPLN3	-3.42519	0	69	0
	ENSG00000100399																		0	0	1	0	0	0	-5.45265	0	GO:0005540	M0010	1	0	GO Molecular Functions	21	hyaluronic acid binding		-5.45265	20.8237	9.76651	30286	24	303	5	1.65017	0.731862	1404|1462|10894|26032|145864	HAPLN1|VCAN|LYVE1|SUSD5|HAPLN3	-3.37373	0	69	0
	ENSG00000274317																		0	0	1	0	0	0	-5.34066	0	GO:0099535	M0010	1	0	GO Cellular Components	20	synapse-associated extracellular matrix		-5.34066	33.3179	11.2563	30286	12	303	4	1.32013	0.655695	1404|1462|3371|145864	HAPLN1|VCAN|TNC|HAPLN3	-3.30192	0	69	0
	ENSG00000196353																		0	0	1	0	0	0	-3.94712	0	GO:0072534	M0010	1	0	GO Cellular Components	20	perineuronal net		-3.96072	14.3706	7.15546	30286	10	843	4	0.474496	0.236684	1404|1462|5803|145864	HAPLN1|VCAN|PTPRZ1|HAPLN3	-2.15681	0	69	0
	ENSG00000249057																		0	0	1	0	0	0	-3.30099	0	GO:0002052	M0010	1	0	GO Biological Processes	19	positive regulation of neuroblast proliferation	19_GO:0032502 developmental process	-3.30099	10.8058	5.99966	30286	37	303	4	1.32013	0.655695	1404|1462|6663|145864	HAPLN1|VCAN|SOX10|HAPLN3	-1.766	0	69	0
	ENSG00000178947																		0	0	1	0	0	0	-2.70862	0	GO:1902692	M0010	1	0	GO Biological Processes	19	regulation of neuroblast proliferation	19_GO:0032502 developmental process	-2.70862	7.54368	4.79311	30286	53	303	4	1.32013	0.655695	1404|1462|6663|145864	HAPLN1|VCAN|SOX10|HAPLN3	-1.35092	0	69	0
	ENSG00000238902																		0	0	1	0	0	0	-2.40943	0	GO:2000179	M0010	1	0	GO Biological Processes	19	positive regulation of neural precursor cell proliferation	19_GO:0048518 positive regulation of biological process	-2.40943	6.24711	4.22422	30286	64	303	4	1.32013	0.655695	1404|1462|6663|145864	HAPLN1|VCAN|SOX10|HAPLN3	-1.14106	0	69	0
	ENSG00000157214																		1	0	1	0	-5.89972	0	-2.90356	0	R-HSA-9024446	M1010	2	0	Reactome Gene Sets	6	NR1H2 and NR1H3-mediated signaling		-5.89972	138.082	20.2257	30286	47	14	3	21.4286	10.9664	2194|5346|6319	FASN|PLIN1|SCD	-3.71331	0	70	1
	ENSG00000232855																		1	0	1	1	-4.79642	0	-2.3681	-2.17314	R-HSA-556833	M1011	3	0	Reactome Gene Sets	6	Metabolism of lipids		-4.79642	14.2885	7.96266	30286	757	14	5	35.7143	12.806	1149|2194|2819|5346|6319	CIDEA|FASN|GPD1|PLIN1|SCD	-2.88486	0	70	0
	ENSG00000183508																		1	0	0	1	-4.54607	0	0	-2.01596	WP3915	M1001	2	0	WikiPathways	27	Angiopoietin like protein 8 regulatory pathway		-4.54607	49.1656	11.9264	30286	132	14	3	21.4286	10.9664	2194|6319|51085	FASN|SCD|MLXIPL	-2.69171	0	70	0
	ENSG00000145284																		1	0	1	0	-4.31699	0	-2.12673	0	GO:0044283	M1010	2	0	GO Biological Processes	19	small molecule biosynthetic process	19_GO:0008152 metabolic process	-4.31699	18.649	8.23888	30286	464	14	4	28.5714	12.0736	2194|2819|6319|80704	FASN|GPD1|SCD|SLC19A3	-2.51648	0	70	0
	ENSG00000169306																		1	0	0	0	-3.49927	0	0	0	R-HSA-9006931	M1000	1	0	Reactome Gene Sets	6	Signaling by Nuclear Receptors		-3.49927	21.778	7.75169	30286	298	14	3	21.4286	10.9664	2194|5346|6319	FASN|PLIN1|SCD	-1.91145	0	70	0
	ENSG00000256973																		0	0	1	0	0	0	-2.87742	0	WP357	M0010	1	0	WikiPathways	27	Fatty acid biosynthesis		-2.87742	13.6301	5.95732	30286	22	303	3	0.990099	0.568797	2194|6319|55825	FASN|SCD|PECR	-1.47297	0	70	0
	ENSG00000288658																		0	0	1	1	0	0	-4.95806	-3.91369	GO:0031214	M0011	2	0	GO Biological Processes	19	biomineral tissue development	19_GO:0032502 developmental process	-5.87774	4.79019	6.58303	30286	105	843	14	1.66074	0.440149	860|1277|1278|1311|3479|3694|3952|5818|6662|7286|9451|54829|123041|338773	RUNX2|COL1A1|COL1A2|COMP|IGF1|ITGB6|LEP|NECTIN1|SOX9|TUFT1|EIF2AK3|ASPN|SLC24A4|TMEM119	-3.70933	0	71	1
	ENSG00000062282																		0	0	1	1	0	0	-3.43788	-3.39049	GO:0030282	M0011	2	0	GO Biological Processes	19	bone mineralization	19_GO:0032502 developmental process	-4.34107	5.30062	5.68918	30286	61	843	9	1.06762	0.353967	860|1278|1311|3479|3952|6662|7286|9451|54829	RUNX2|COL1A2|COMP|IGF1|LEP|SOX9|TUFT1|EIF2AK3|ASPN	-2.46926	0	71	0
	ENSG00000188385																		0	1	1	0	0	-3.91297	-5.80437	0	GO:0040007	M0110	2	0	GO Biological Processes	19	growth	19_GO:0040007 growth	-5.80437	4.00758	6.26958	30286	424	303	17	5.61056	1.32204	861|1281|1311|2255|2736|3371|3479|3952|5754|6663|6712|7042|10631|25987|26011|54437|59352	RUNX1|COL3A1|COMP|FGF10|GLI2|TNC|IGF1|LEP|PTK7|SOX10|SPTBN2|TGFB2|POSTN|TSKU|TENM4|SEMA5B|LGR6	-3.63816	0	72	1
	ENSG00000150510																		0	1	1	0	0	-3.91297	-5.80437	0	GO:0048589	M0110	2	0	GO Biological Processes	19	developmental growth	19_GO:0040007 growth	-5.80437	4.00758	6.26958	30286	424	303	17	5.61056	1.32204	861|1281|1311|2255|2736|3371|3479|3952|5754|6663|6712|7042|10631|25987|26011|54437|59352	RUNX1|COL3A1|COMP|FGF10|GLI2|TNC|IGF1|LEP|PTK7|SOX10|SPTBN2|TGFB2|POSTN|TSKU|TENM4|SEMA5B|LGR6	-3.63816	0	72	0
	ENSG00000238273																		0	1	1	1	0	-2.08376	-2.95726	-3.06033	GO:0031099	M0111	3	0	GO Biological Processes	19	regeneration	19_GO:0032502 developmental process	-5.02843	3.63812	5.62568	30286	158	843	16	1.89798	0.469971	285|596|688|861|1374|2255|3371|3479|3717|5738|5792|7049|7448|10076|10631|59352	ANGPT2|BCL2|KLF5|RUNX1|CPT1A|FGF10|TNC|IGF1|JAK2|PTGFRN|PTPRF|TGFBR3|VTN|PTPRU|POSTN|LGR6	-3.02645	0	72	0
	ENSG00000263443																		0	0	1	0	0	0	-3.24865	0	GO:0042246	M0010	1	0	GO Biological Processes	19	tissue regeneration	19_GO:0040007 growth	-3.24865	7.45924	5.32079	30286	67	303	5	1.65017	0.731862	861|2255|3479|10631|59352	RUNX1|FGF10|IGF1|POSTN|LGR6	-1.72926	0	72	0
	ENSG00000234438																		0	0	0	1	0	0	0	-5.45501	WP382	M0001	1	0	WikiPathways	27	MAPK signaling pathway		-5.69748	3.18702	5.85168	30286	248	843	22	2.60973	0.549087	627|777|783|836|1850|2252|2255|2257|2258|2318|3306|3315|3925|5058|5606|7042|7043|8912|9252|22800|55970|255189	BDNF|CACNA1E|CACNB2|CASP3|DUSP8|FGF7|FGF10|FGF12|FGF13|FLNC|HSPA2|HSPB1|STMN1|PAK1|MAP2K3|TGFB2|TGFB3|CACNA1H|RPS6KA5|RRAS2|GNG12|PLA2G4F	-3.56298	0	73	1
	ENSG00000182648																		0	0	0	1	0	0	0	-3.82413	hsa04010	M0001	1	0	KEGG Pathway	24	MAPK signaling pathway		-4.41463	2.64342	4.8323	30286	299	843	22	2.60973	0.549087	285|627|777|783|836|1850|2252|2255|3315|3479|3925|5058|5228|5606|5979|7042|7043|8912|9252|22800|55970|255189	ANGPT2|BDNF|CACNA1E|CACNB2|CASP3|DUSP8|FGF7|FGF10|HSPB1|IGF1|STMN1|PAK1|PGF|MAP2K3|RET|TGFB2|TGFB3|CACNA1H|RPS6KA5|RRAS2|GNG12|PLA2G4F	-2.52844	0	73	0
	ENSG00000078549																		0	0	1	1	0	0	-5.63895	-2.66514	WP5053	M0011	2	0	WikiPathways	27	Development of ureteric collection system		-5.63895	11.6613	8.30983	30286	60	303	7	2.31023	0.86304	655|2674|2736|5979|7042|10468|168667	BMP7|GFRA1|GLI2|RET|TGFB2|FST|BMPER	-3.5185	0	74	1
	ENSG00000261115																		0	0	1	0	0	0	-2.15838	0	M82	M0010	1	0	Canonical Pathways	11	PID RET PATHWAY		-2.15838	7.68875	4.20179	30286	39	303	3	0.990099	0.568797	2674|5979|55816	GFRA1|RET|DOK5	-0.967573	0	74	0
	ENSG00000121716																		0	0	1	0	0	0	-2.1277	0	R-HSA-8853659	M0010	1	0	Reactome Gene Sets	6	RET signaling		-2.1277	7.49653	4.13309	30286	40	303	3	0.990099	0.568797	2674|5979|55816	GFRA1|RET|DOK5	-0.949178	0	74	0
	ENSG00000236714																		1	0	1	1	-2.67368	0	-3.12108	-4.33933	GO:0055082	M1011	3	0	GO Biological Processes	19	intracellular chemical homeostasis	19_GO:0042592 homeostatic process	-5.58841	2.31179	5.37373	30286	575	843	37	4.38909	0.705549	32|361|493|596|654|783|794|1080|1277|1356|3077|4501|5105|5176|6263|6548|7018|7225|9213|9256|9498|9572|23657|26056|26059|50507|51085|57142|57181|79572|84649|84679|94103|123041|144811|201140|261729	ACACB|AQP4|ATP2B4|BCL2|BMP6|CACNB2|CALB2|CFTR|COL1A1|CP|HFE|MT1X|PCK1|SERPINF1|RYR3|SLC9A1|TF|TRPC6|XPR1|TSPOAP1|SLC4A8|NR1D1|SLC7A11|RAB11FIP5|ERC2|NOX4|MLXIPL|RTN4|SLC39A10|ATP13A3|DGAT2|SLC9A7|ORMDL3|SLC24A4|LACC1|DHRS7C|STEAP2	-3.46993	0	75	1
	ENSG00000171885																		1	0	1	1	-2.46191	0	-2.40215	-4.11607	GO:0019725	M1011	3	0	GO Biological Processes	19	cellular homeostasis	19_GO:0042592 homeostatic process	-5.00692	2.10404	4.93814	30286	683	843	40	4.74496	0.732228	32|361|493|596|654|783|794|1073|1080|1277|1356|2784|3077|4130|4501|5105|5176|6263|6548|7018|7225|9213|9256|9498|9572|23657|26056|26059|50507|51085|57142|57181|79572|84649|84679|94103|123041|144811|201140|261729	ACACB|AQP4|ATP2B4|BCL2|BMP6|CACNB2|CALB2|CFL2|CFTR|COL1A1|CP|GNB3|HFE|MAP1A|MT1X|PCK1|SERPINF1|RYR3|SLC9A1|TF|TRPC6|XPR1|TSPOAP1|SLC4A8|NR1D1|SLC7A11|RAB11FIP5|ERC2|NOX4|MLXIPL|RTN4|SLC39A10|ATP13A3|DGAT2|SLC9A7|ORMDL3|SLC24A4|LACC1|DHRS7C|STEAP2	-3.01091	0	75	0
	ENSG00000215483																		0	1	1	0	0	-2.81063	-5.56925	0	WP2840	M0110	2	0	WikiPathways	27	Hair follicle development cytodifferentiation part 3 of 3		-5.56925	9.19115	7.69141	30286	87	303	8	2.64026	0.921069	654|1490|1959|2736|3479|8626|10468|22822	BMP6|CCN2|EGR2|GLI2|IGF1|TP63|FST|PHLDA1	-3.47373	0	76	1
	ENSG00000279811																		0	0	1	0	0	0	-4.90767	0	GO:0045669	M0010	1	0	GO Biological Processes	19	positive regulation of osteoblast differentiation	19_GO:0032502 developmental process	-4.90767	9.08671	7.14244	30286	77	303	7	2.31023	0.86304	654|655|1050|3479|8626|8840|338773	BMP6|BMP7|CEBPA|IGF1|TP63|CCN4|TMEM119	-2.97113	0	76	0
	ENSG00000143365																		0	0	1	1	0	0	-2.10963	-2.77413	GO:0030278	M0011	2	0	GO Biological Processes	19	regulation of ossification	19_GO:0032501 multicellular organismal process	-4.43168	3.82823	5.29647	30286	122	843	13	1.54211	0.424394	596|654|655|658|860|1311|1959|2662|4092|6256|6662|130497|338773	BCL2|BMP6|BMP7|BMPR1B|RUNX2|COMP|EGR2|GDF10|SMAD7|RXRA|SOX9|OSR1|TMEM119	-2.54283	0	76	0
	ENSG00000016391																		0	0	1	1	0	0	-3.21789	-2.66335	GO:0070167	M0011	2	0	GO Biological Processes	19	regulation of biomineral tissue development	19_GO:0032502 developmental process	-3.84875	3.83681	4.87982	30286	103	843	11	1.30486	0.390856	654|655|658|1080|1311|6256|6662|23462|54829|130497|338773	BMP6|BMP7|BMPR1B|CFTR|COMP|RXRA|SOX9|HEY1|ASPN|OSR1|TMEM119	-2.07072	0	76	0
	ENSG00000169247																		0	0	1	1	0	0	-2.67859	-2.1568	GO:0070169	M0011	2	0	GO Biological Processes	19	positive regulation of biomineral tissue development	19_GO:0032502 developmental process	-3.14486	4.65713	4.55136	30286	54	843	7	0.830368	0.312544	654|655|658|1080|6256|130497|338773	BMP6|BMP7|BMPR1B|CFTR|RXRA|OSR1|TMEM119	-1.51002	0	76	0
	ENSG00000279839																		0	0	1	0	0	0	-2.98943	0	GO:0045667	M0010	1	0	GO Biological Processes	19	regulation of osteoblast differentiation	19_GO:0032502 developmental process	-2.98943	4.48511	4.38709	30286	156	303	7	2.31023	0.86304	654|655|1050|3479|8626|8840|338773	BMP6|BMP7|CEBPA|IGF1|TP63|CCN4|TMEM119	-1.5535	0	76	0
	ENSG00000186326																		0	0	1	0	0	0	-2.01315	0	GO:0030501	M0010	1	0	GO Biological Processes	19	positive regulation of bone mineralization	19_GO:0032502 developmental process	-2.88324	4.89906	4.37943	30286	44	843	6	0.711744	0.289532	654|655|658|6256|130497|338773	BMP6|BMP7|BMPR1B|RXRA|OSR1|TMEM119	-1.30175	0	76	0
	ENSG00000140470																		0	0	1	0	0	0	-2.76514	0	GO:0070696	M0010	1	0	GO Molecular Functions	21	transmembrane receptor protein serine/threonine kinase binding		-2.76514	12.4942	5.66284	30286	24	303	3	0.990099	0.568797	654|655|3624	BMP6|BMP7|INHBA	-1.39358	0	76	0
	ENSG00000253142																		0	0	1	0	0	0	-2.03026	0	GO:0030500	M0010	1	0	GO Biological Processes	19	regulation of bone mineralization	19_GO:0032502 developmental process	-2.69367	3.50502	3.84346	30286	82	843	8	0.948992	0.333923	654|655|658|1311|6256|6662|130497|338773	BMP6|BMP7|BMPR1B|COMP|RXRA|SOX9|OSR1|TMEM119	-1.15088	0	76	0
	ENSG00000164776																		0	0	1	0	0	0	-2.48204	0	GO:0033612	M0010	1	0	GO Molecular Functions	21	receptor serine/threonine kinase binding		-2.48204	9.99538	4.95532	30286	30	303	3	0.990099	0.568797	654|655|3624	BMP6|BMP7|INHBA	-1.18589	0	76	0
	ENSG00000226877																		0	0	1	0	0	0	-2.06887	0	M181	M0010	1	0	Canonical Pathways	11	PID BMP PATHWAY		-2.22257	4.27696	3.59594	30286	42	843	5	0.59312	0.264463	654|655|658|4092|10468	BMP6|BMP7|BMPR1B|SMAD7|FST	-0.777556	0	76	0
	ENSG00000175564																		0	0	1	0	0	0	-2.20601	0	GO:0030858	M0010	1	0	GO Biological Processes	19	positive regulation of epithelial cell differentiation	19_GO:0032502 developmental process	-2.20601	5.47692	3.84983	30286	73	303	4	1.32013	0.655695	654|655|5054|6424	BMP6|BMP7|SERPINE1|SFRP4	-1.00344	0	76	0
	ENSG00000231274																		0	0	0	1	0	0	0	-5.451	GO:0005925	M0001	1	0	GO Cellular Components	20	focal adhesion		-5.50863	2.56008	5.45435	30286	421	843	30	3.55872	0.638064	87|390|726|1012|1264|1464|1803|2191|2273|2274|2318|3315|3371|3694|3717|4162|5058|5754|6548|7070|9260|10867|10971|10982|22800|22801|23768|50507|54751|165904	ACTN1|RND3|CAPN5|CDH13|CNN1|CSPG4|DPP4|FAP|FHL1|FHL2|FLNC|HSPB1|TNC|ITGB6|JAK2|MCAM|PAK1|PTK7|SLC9A1|THY1|PDLIM7|TSPAN9|YWHAQ|MAPRE2|RRAS2|ITGA11|FLRT2|NOX4|FBLIM1|XIRP1	-3.41497	0	77	1
	ENSG00000182704																		0	0	0	1	0	0	0	-5.26812	GO:0030055	M0001	1	0	GO Cellular Components	20	cell-substrate junction		-5.30588	2.50068	5.30952	30286	431	843	30	3.55872	0.638064	87|390|726|1012|1264|1464|1803|2191|2273|2274|2318|3315|3371|3694|3717|4162|5058|5754|6548|7070|9260|10867|10971|10982|22800|22801|23768|50507|54751|165904	ACTN1|RND3|CAPN5|CDH13|CNN1|CSPG4|DPP4|FAP|FHL1|FHL2|FLNC|HSPB1|TNC|ITGB6|JAK2|MCAM|PAK1|PTK7|SLC9A1|THY1|PDLIM7|TSPAN9|YWHAQ|MAPRE2|RRAS2|ITGA11|FLRT2|NOX4|FBLIM1|XIRP1	-3.24954	0	77	0
	ENSG00000133800																		0	0	0	1	0	0	0	-4.72898	GO:0098739	M0001	1	0	GO Biological Processes	19	import across plasma membrane	19_GO:0051179 localization	-5.47773	3.74693	5.95016	30286	163	843	17	2.01661	0.484142	493|777|3761|6506|6529|6533|6541|6548|6565|8912|10021|23657|57181|84679|123041|206358|261729	ATP2B4|CACNA1E|KCNJ4|SLC1A2|SLC6A1|SLC6A6|SLC7A1|SLC9A1|SLC15A2|CACNA1H|HCN4|SLC7A11|SLC39A10|SLC9A7|SLC24A4|SLC36A1|STEAP2	-3.38592	0	78	1
	ENSG00000170629																		0	0	0	1	0	0	0	-3.26858	GO:0098659	M0001	1	0	GO Biological Processes	19	inorganic cation import across plasma membrane	19_GO:0051179 localization	-3.81109	3.79991	4.83976	30286	104	843	11	1.30486	0.390856	493|777|3761|6529|6548|8912|10021|57181|84679|123041|261729	ATP2B4|CACNA1E|KCNJ4|SLC6A1|SLC9A1|CACNA1H|HCN4|SLC39A10|SLC9A7|SLC24A4|STEAP2	-2.04282	0	78	0
	ENSG00000197766																		0	0	0	1	0	0	0	-3.26858	GO:0099587	M0001	1	0	GO Biological Processes	19	inorganic ion import across plasma membrane	19_GO:0051179 localization	-3.81109	3.79991	4.83976	30286	104	843	11	1.30486	0.390856	493|777|3761|6529|6548|8912|10021|57181|84679|123041|261729	ATP2B4|CACNA1E|KCNJ4|SLC6A1|SLC9A1|CACNA1H|HCN4|SLC39A10|SLC9A7|SLC24A4|STEAP2	-2.04282	0	78	0
	ENSG00000162543																		0	0	0	1	0	0	0	-3.55702	GO:0035725	M0001	1	0	GO Biological Processes	19	sodium ion transmembrane transport	19_GO:0051179 localization	-3.55702	3.57645	4.58005	30286	138	675	11	1.62963	0.487332	4878|6323|6327|6529|6533|6548|9498|10021|55800|84679|130497	NPPA|SCN1A|SCN2B|SLC6A1|SLC6A6|SLC9A1|SLC4A8|HCN4|SCN3B|SLC9A7|OSR1	-1.95277	0	78	0
	ENSG00000165929																		0	0	0	1	0	0	0	-2.55474	GO:0098657	M0001	1	0	GO Biological Processes	19	import into cell	19_GO:0051179 localization	-3.05861	1.77352	3.52658	30286	709	843	35	4.15184	0.687066	333|493|777|1238|1803|3761|3952|5058|6506|6529|6533|6541|6548|6565|7057|7448|8527|8912|9260|9711|9892|10021|10062|10894|11031|23657|55040|57181|84679|90861|123041|143458|206358|261729|284297	APLP1|ATP2B4|CACNA1E|ACKR2|DPP4|KCNJ4|LEP|PAK1|SLC1A2|SLC6A1|SLC6A6|SLC7A1|SLC9A1|SLC15A2|THBS1|VTN|DGKD|CACNA1H|PDLIM7|RUBCN|SNAP91|HCN4|NR1H3|LYVE1|RAB31|SLC7A11|EPN3|SLC39A10|SLC9A7|JPT2|SLC24A4|LDLRAD3|SLC36A1|STEAP2|SSC5D	-1.4433	0	78	0
	ENSG00000138622																		0	0	0	1	0	0	0	-2.58901	GO:0006814	M0001	1	0	GO Biological Processes	19	sodium ion transport	19_GO:0051179 localization	-2.75643	2.58035	3.60837	30286	181	843	13	1.54211	0.424394	2258|4878|6323|6327|6529|6533|6548|9498|10021|55800|84679|123041|130497	FGF13|NPPA|SCN1A|SCN2B|SLC6A1|SLC6A6|SLC9A1|SLC4A8|HCN4|SCN3B|SLC9A7|SLC24A4|OSR1	-1.19935	0	78	0
	ENSG00000099953																		0	0	0	1	0	0	0	-2.73941	GO:0098719	M0001	1	0	GO Biological Processes	19	sodium ion import across plasma membrane	19_GO:0051179 localization	-2.73941	7.47802	4.79334	30286	24	675	4	0.592593	0.295417	6529|6548|10021|84679	SLC6A1|SLC9A1|HCN4|SLC9A7	-1.3731	0	78	0
	ENSG00000280332																		0	0	0	1	0	0	0	-2.54744	GO:0015081	M0001	1	0	GO Molecular Functions	21	sodium ion transmembrane transporter activity		-2.54744	2.85784	3.52376	30286	157	675	10	1.48148	0.465002	6323|6327|6506|6529|6533|6548|9498|10021|55800|84679	SCN1A|SCN2B|SLC1A2|SLC6A1|SLC6A6|SLC9A1|SLC4A8|HCN4|SCN3B|SLC9A7	-1.2344	0	78	0
	ENSG00000146555																		1	0	1	1	-2.38736	0	-3.82671	-3.63702	GO:0016491	M1011	3	0	GO Molecular Functions	21	oxidoreductase activity		-5.45953	2.12788	5.20492	30286	726	843	43	5.10083	0.757771	33|125|316|1356|1428|1429|1545|1573|1580|1734|2194|2819|2946|4016|4017|5740|5742|6319|6713|7306|7403|7837|8544|8991|10257|10536|25902|26002|26227|50506|50507|50814|51741|55214|55240|55349|55825|79966|112399|143686|201140|260293|261729	ACADL|ADH1B|AOX1|CP|CRYM|CRYZ|CYP1B1|CYP2J2|CYP4B1|DIO2|FASN|GPD1|GSTM2|LOXL1|LOXL2|PTGIS|PTGS1|SCD|SQLE|TYRP1|KDM6A|PXDN|PIR|SELENBP1|ABCC4|P3H3|MTHFD1L|MOXD1|PHGDH|DUOX2|NOX4|NSDHL|WWOX|P3H2|STEAP3|CHDH|PECR|SCD5|EGLN3|SESN3|DHRS7C|CYP4X1|STEAP2	-3.3714	0	79	1
	ENSG00000235436																		0	0	0	1	0	0	0	-2.62645	GO:0016705	M0001	1	0	GO Molecular Functions	21	oxidoreductase activity, acting on paired donors, with incorporation or reduction of molecular oxygen		-3.8061	3.0106	4.56514	30286	179	843	15	1.77936	0.455323	1545|1573|1580|5740|5742|6319|6713|7306|7403|10536|26002|55214|79966|112399|260293	CYP1B1|CYP2J2|CYP4B1|PTGIS|PTGS1|SCD|SQLE|TYRP1|KDM6A|P3H3|MOXD1|P3H2|SCD5|EGLN3|CYP4X1	-2.03871	0	79	0
	ENSG00000156219																		0	1	0	1	0	-2.21091	0	-2.86923	GO:0020037	M0101	2	0	GO Molecular Functions	21	heme binding		-3.75326	3.28904	4.6263	30286	142	843	13	1.54211	0.424394	1545|1573|1580|3717|5740|5742|7837|9572|50506|50507|55240|55640|260293	CYP1B1|CYP2J2|CYP4B1|JAK2|PTGIS|PTGS1|PXDN|NR1D1|DUOX2|NOX4|STEAP3|FLVCR2|CYP4X1	-1.99506	0	79	0
	ENSG00000228590																		0	1	0	1	0	-2.1297	0	-2.64964	GO:0046906	M0101	2	0	GO Molecular Functions	21	tetrapyrrole binding		-3.46232	3.07266	4.33468	30286	152	843	13	1.54211	0.424394	1545|1573|1580|3717|5740|5742|7837|9572|50506|50507|55240|55640|260293	CYP1B1|CYP2J2|CYP4B1|JAK2|PTGIS|PTGS1|PXDN|NR1D1|DUOX2|NOX4|STEAP3|FLVCR2|CYP4X1	-1.76137	0	79	0
	ENSG00000166183																		0	0	1	0	0	0	-2.34504	0	GO:0005506	M0010	1	0	GO Molecular Functions	21	iron ion binding		-2.9091	2.81776	3.81415	30286	153	843	12	1.42349	0.40799	316|1545|1573|1580|4241|5740|6319|7018|10536|55214|112399|260293	AOX1|CYP1B1|CYP2J2|CYP4B1|MELTF|PTGIS|SCD|TF|P3H3|P3H2|EGLN3|CYP4X1	-1.32049	0	79	0
	ENSG00000230537																		0	0	1	1	0	0	-5.3593	-4.83009	WP3668	M0011	2	0	WikiPathways	27	Hypothesized pathways in pathogenesis of cardiovascular disease		-5.40713	10.0594	7.66769	30286	25	843	7	0.830368	0.312544	285|860|1490|4053|5054|7049|10631	ANGPT2|RUNX2|CCN2|LTBP2|SERPINE1|TGFBR3|POSTN	-3.33165	0	80	1
	ENSG00000261624																		0	0	1	1	0	0	-3.69034	-3.97891	WP5382	M0011	2	0	WikiPathways	27	TGF Smad signaling pathway		-3.97891	14.956	7.30058	30286	12	675	4	0.592593	0.295417	1490|5054|7049|10631	CCN2|SERPINE1|TGFBR3|POSTN	-2.25684	0	80	0
	ENSG00000246223																		0	0	1	0	0	0	-3.30949	0	GO:0010812	M0010	1	0	GO Biological Processes	19	negative regulation of cell-substrate adhesion	19_GO:0048519 negative regulation of biological process	-3.30949	7.68875	5.42681	30286	65	303	5	1.65017	0.731862	285|1277|4241|5054|10631	ANGPT2|COL1A1|MELTF|SERPINE1|POSTN	-1.77295	0	80	0
	ENSG00000225689																		0	0	1	0	0	0	-2.18524	0	WP5356	M0010	1	0	WikiPathways	27	Affected pathways in Duchenne muscular dystrophy		-2.18524	5.40291	3.81209	30286	74	303	4	1.32013	0.655695	1490|5054|7225|50507	CCN2|SERPINE1|TRPC6|NOX4	-0.988832	0	80	0
	ENSG00000182902																		0	1	1	1	0	-2.56808	-3.38393	-4.9693	GO:0010810	M0111	3	0	GO Biological Processes	19	regulation of cell-substrate adhesion	19_GO:0050789 regulation of biological process	-5.36852	3.25126	5.68366	30286	221	843	20	2.37248	0.524172	285|596|1012|1277|1295|1307|1613|2042|2335|3717|4241|5054|5212|6548|7057|7070|7448|10085|10631|151887	ANGPT2|BCL2|CDH13|COL1A1|COL8A1|COL16A1|DAPK3|EPHA3|FN1|JAK2|MELTF|SERPINE1|VIT|SLC9A1|THBS1|THY1|VTN|EDIL3|POSTN|CCDC80	-3.30359	0	81	1
	ENSG00000260862																		0	0	0	1	0	0	0	-2.72535	GO:0010811	M0001	1	0	GO Biological Processes	19	positive regulation of cell-substrate adhesion	19_GO:0048518 positive regulation of biological process	-2.72535	3.25656	3.8016	30286	124	675	9	1.33333	0.441472	1012|1295|1307|2335|3717|5212|7448|10085|151887	CDH13|COL8A1|COL16A1|FN1|JAK2|VIT|VTN|EDIL3|CCDC80	-1.3625	0	81	0
	ENSG00000120341																		0	0	0	1	0	0	0	-2.15254	GO:0001952	M0001	1	0	GO Biological Processes	19	regulation of cell-matrix adhesion	19_GO:0050789 regulation of biological process	-2.57712	2.87412	3.55275	30286	125	843	10	1.18624	0.37289	596|1012|1307|1613|2042|5054|6548|7057|7070|10631	BCL2|CDH13|COL16A1|DAPK3|EPHA3|SERPINE1|SLC9A1|THBS1|THY1|POSTN	-1.05625	0	81	0
	ENSG00000120049																		0	1	1	1	0	-2.56808	-4.07347	-4.39187	GO:0043583	M0111	3	0	GO Biological Processes	19	ear development	19_GO:0032502 developmental process	-5.36852	3.25126	5.68366	30286	221	843	20	2.37248	0.524172	596|1050|2043|2255|2487|4919|5205|5396|5754|6662|7042|7043|9890|10018|25987|27443|81624|130497|168667|643226	BCL2|CEBPA|EPHA4|FGF10|FRZB|ROR1|ATP8B1|PRRX1|PTK7|SOX9|TGFB2|TGFB3|PLPPR4|BCL2L11|TSKU|CECR2|DIAPH3|OSR1|BMPER|GRXCR2	-3.30359	0	82	1
	ENSG00000141576																		0	1	1	1	0	-2.77313	-4.54958	-3.35471	GO:0048839	M0111	3	0	GO Biological Processes	19	inner ear development	19_GO:0032502 developmental process	-4.54958	5.15226	5.83253	30286	194	303	10	3.30033	1.02629	1050|2255|2487|5754|7042|9890|25987|81624|168667|643226	CEBPA|FGF10|FRZB|PTK7|TGFB2|PLPPR4|TSKU|DIAPH3|BMPER|GRXCR2	-2.69416	0	82	0
	ENSG00000279837																		0	0	1	1	0	0	-3.31064	-2.42821	GO:0090596	M0011	2	0	GO Biological Processes	19	sensory organ morphogenesis	19_GO:0032502 developmental process	-3.31064	3.63468	4.41217	30286	275	303	10	3.30033	1.02629	655|1289|1295|2255|2487|5754|7070|25987|54549|643226	BMP7|COL5A1|COL8A1|FGF10|FRZB|PTK7|THY1|TSKU|SDK2|GRXCR2	-1.77308	0	82	0
	ENSG00000119686																		0	1	1	0	0	-4.5634	-5.35659	0	GO:0070613	M0110	2	0	GO Biological Processes	19	regulation of protein processing	19_GO:0008152 metabolic process	-5.35659	10.6012	7.84957	30286	66	303	7	2.31023	0.86304	861|4241|5054|5270|85409|143458|147372	RUNX1|MELTF|SERPINE1|SERPINE2|NKD2|LDLRAD3|CCBE1	-3.31202	0	83	1
	ENSG00000174611																		0	1	1	0	0	-4.46228	-5.18409	0	GO:1903317	M0110	2	0	GO Biological Processes	19	regulation of protein maturation	19_GO:0008152 metabolic process	-5.18409	9.99538	7.57439	30286	70	303	7	2.31023	0.86304	861|4241|5054|5270|85409|143458|147372	RUNX1|MELTF|SERPINE1|SERPINE2|NKD2|LDLRAD3|CCBE1	-3.18212	0	83	0
	ENSG00000005981																		0	0	1	0	0	0	-2.76514	0	GO:0010954	M0010	1	0	GO Biological Processes	19	positive regulation of protein processing	19_GO:0048518 positive regulation of biological process	-2.76514	12.4942	5.66284	30286	24	303	3	0.990099	0.568797	4241|85409|147372	MELTF|NKD2|CCBE1	-1.39358	0	83	0
	ENSG00000143867																		0	0	1	0	0	0	-2.66279	0	GO:1903319	M0010	1	0	GO Biological Processes	19	positive regulation of protein maturation	19_GO:0048518 positive regulation of biological process	-2.66279	11.5331	5.40141	30286	26	303	3	0.990099	0.568797	4241|85409|147372	MELTF|NKD2|CCBE1	-1.32082	0	83	0
	ENSG00000233008																		0	0	1	0	0	0	-2.44103	0	GO:1903055	M0010	1	0	GO Biological Processes	19	positive regulation of extracellular matrix organization	19_GO:0048518 positive regulation of biological process	-2.44103	9.67295	4.85676	30286	31	303	3	0.990099	0.568797	861|4241|6624	RUNX1|MELTF|FSCN1	-1.16057	0	83	0
	ENSG00000118849																		0	0	0	1	0	0	0	-4.66059	R-HSA-6794362	M0001	1	0	Reactome Gene Sets	6	Protein-protein interactions at synapses		-5.33437	5.01299	6.30595	30286	86	843	12	1.42349	0.40799	1739|2892|5789|5792|8497|9229|9379|9454|10313|11141|26037|139065	DLG1|GRIA3|PTPRD|PTPRF|PPFIA4|DLGAP1|NRXN2|HOMER3|RTN3|IL1RAPL1|SIPA1L1|SLITRK4	-3.2729	0	84	1
	ENSG00000151892																		0	0	0	1	0	0	0	-3.04983	R-HSA-388844	M0001	1	0	Reactome Gene Sets	6	Receptor-type tyrosine-protein phosphatases		-3.74293	8.98161	6.04178	30286	20	843	5	0.59312	0.264463	5789|5792|8497|11141|139065	PTPRD|PTPRF|PPFIA4|IL1RAPL1|SLITRK4	-1.98762	0	84	0
	ENSG00000007350																		0	0	0	1	0	0	0	-2.96573	R-HSA-8849932	M0001	1	0	Reactome Gene Sets	6	Synaptic adhesion-like molecules		-3.63486	8.55392	5.85933	30286	21	843	5	0.59312	0.264463	1739|2892|5789|5792|10313	DLG1|GRIA3|PTPRD|PTPRF|RTN3	-1.90838	0	84	0
	ENSG00000204136																		0	0	0	1	0	0	0	-3.44274	GO:0099545	M0001	1	0	GO Biological Processes	19	trans-synaptic signaling by trans-synaptic complex	19_GO:0050789 regulation of biological process	-3.44274	19.2292	7.28258	30286	7	675	3	0.444444	0.256029	5789|10160|11141	PTPRD|FARP1|IL1RAPL1	-1.86804	0	84	0
	ENSG00000197616																		0	0	0	1	0	0	0	-2.19114	GO:0007157	M0001	1	0	GO Biological Processes	19	heterophilic cell-cell adhesion via plasma membrane cell adhesion molecules	19_GO:0009987 cellular process	-2.19114	4.23284	3.55649	30286	53	675	5	0.740741	0.33004	5789|5818|11141|26011|55714	PTPRD|NECTIN1|IL1RAPL1|TENM4|TENM3	-0.99166	0	84	0
	ENSG00000135447																		0	0	0	1	0	0	0	-5.14173	WP51	M0001	1	0	WikiPathways	27	Regulation of actin cytoskeleton		-5.31887	3.83216	5.88378	30286	150	843	16	1.89798	0.469971	87|1073|2149|2252|2255|2257|2258|2335|5058|5596|6548|9459|22800|50649|55970|81624	ACTN1|CFL2|F2R|FGF7|FGF10|FGF12|FGF13|FN1|PAK1|MAPK4|SLC9A1|ARHGEF6|RRAS2|ARHGEF4|GNG12|DIAPH3	-3.25911	0	85	1
	ENSG00000186466																		0	0	0	1	0	0	0	-3.16931	hsa04810	M0001	1	0	KEGG Pathway	24	Regulation of actin cytoskeleton		-3.16931	2.74303	3.99751	30286	229	675	14	2.07407	0.548541	87|1073|2149|2252|2335|3694|5058|6548|9459|22800|22801|50649|55970|81624	ACTN1|CFL2|F2R|FGF7|FN1|ITGB6|PAK1|SLC9A1|ARHGEF6|RRAS2|ITGA11|ARHGEF4|GNG12|DIAPH3	-1.67686	0	85	0
	ENSG00000163082																		0	0	0	1	0	0	0	-2.91788	GO:0044291	M0001	1	0	GO Cellular Components	20	cell-cell contact zone		-3.02241	3.93715	4.25135	30286	73	843	8	0.948992	0.333923	87|1739|2258|5058|5818|6323|6548|9414	ACTN1|DLG1|FGF13|PAK1|NECTIN1|SCN1A|SLC9A1|TJP2	-1.41079	0	85	0
	ENSG00000244161																		0	0	0	1	0	0	0	-2.26233	GO:0014704	M0001	1	0	GO Cellular Components	20	intercalated disc		-2.54779	4.22664	3.90227	30286	51	843	6	0.711744	0.289532	87|1739|2258|5058|6323|6548	ACTN1|DLG1|FGF13|PAK1|SCN1A|SLC9A1	-1.03333	0	85	0
	ENSG00000237596																		0	0	1	0	0	0	-3.93771	0	GO:0006631	M0010	1	0	GO Biological Processes	19	fatty acid metabolic process	19_GO:0008152 metabolic process	-5.28765	2.7721	5.42641	30286	324	843	25	2.9656	0.584259	32|33|1374|1545|1573|1580|2166|2194|2946|3952|5105|5740|5742|6319|7306|7352|8864|9370|27163|55825|57406|79966|80221|171586|255189	ACACB|ACADL|CPT1A|CYP1B1|CYP2J2|CYP4B1|FAAH|FASN|GSTM2|LEP|PCK1|PTGIS|PTGS1|SCD|TYRP1|UCP3|PER2|ADIPOQ|NAAA|PECR|ABHD6|SCD5|ACSF2|ABHD3|PLA2G4F	-3.23471	0	86	1
	ENSG00000250497																		0	0	1	0	0	0	-4.09472	0	GO:0032787	M0010	1	0	GO Biological Processes	19	monocarboxylic acid metabolic process	19_GO:0008152 metabolic process	-4.53624	2.21086	4.71272	30286	520	843	32	3.79597	0.658179	32|33|125|1374|1545|1573|1580|2166|2194|2628|2946|3479|3952|5105|5205|5740|5742|6319|7306|7352|8864|8870|9370|25902|26227|27163|55825|57406|79966|80221|171586|255189	ACACB|ACADL|ADH1B|CPT1A|CYP1B1|CYP2J2|CYP4B1|FAAH|FASN|GATM|GSTM2|IGF1|LEP|PCK1|ATP8B1|PTGIS|PTGS1|SCD|TYRP1|UCP3|PER2|IER3|ADIPOQ|MTHFD1L|PHGDH|NAAA|PECR|ABHD6|SCD5|ACSF2|ABHD3|PLA2G4F	-2.63109	0	86	0
	ENSG00000081041																		0	0	1	0	0	0	-3.37649	0	GO:0019752	M0010	1	0	GO Biological Processes	19	carboxylic acid metabolic process	19_GO:0008152 metabolic process	-4.25809	1.91243	4.39428	30286	789	843	42	4.98221	0.749376	32|33|125|1374|1428|1545|1573|1580|2166|2194|2628|2681|2946|3479|3952|4357|5105|5205|5740|5742|6319|7306|7352|8864|8870|9370|23463|23576|25902|26227|27163|27232|50507|51582|55825|57406|79966|80221|112399|171586|255189|374569	ACACB|ACADL|ADH1B|CPT1A|CRYM|CYP1B1|CYP2J2|CYP4B1|FAAH|FASN|GATM|GGTA1|GSTM2|IGF1|LEP|MPST|PCK1|ATP8B1|PTGIS|PTGS1|SCD|TYRP1|UCP3|PER2|IER3|ADIPOQ|ICMT|DDAH1|MTHFD1L|PHGDH|NAAA|GNMT|NOX4|AZIN1|PECR|ABHD6|SCD5|ACSF2|EGLN3|ABHD3|PLA2G4F|ASPG	-2.39618	0	86	0
	ENSG00000204323																		0	0	1	0	0	0	-2.689	0	R-HSA-8978868	M0010	1	0	Reactome Gene Sets	6	Fatty acid metabolism		-3.88752	3.06191	4.64203	30286	176	843	15	1.77936	0.455323	32|33|1374|1545|1573|1580|2166|2194|5740|5742|6256|6319|55825|79966|80221	ACACB|ACADL|CPT1A|CYP1B1|CYP2J2|CYP4B1|FAAH|FASN|PTGIS|PTGS1|RXRA|SCD|PECR|SCD5|ACSF2	-2.09981	0	86	0
	ENSG00000285902																		1	0	0	1	-2.63559	0	0	-2.39802	GO:0008610	M1001	2	0	GO Biological Processes	19	lipid biosynthetic process	19_GO:0008152 metabolic process	-3.16986	1.87811	3.65415	30286	593	843	31	3.67734	0.648213	32|1080|2194|2681|2946|3158|5105|5740|5742|6319|6713|8128|8527|8707|8821|8835|8912|10402|22979|27090|50814|51085|51196|55825|79966|84649|91012|94103|154141|171586|255189	ACACB|CFTR|FASN|GGTA1|GSTM2|HMGCS2|PCK1|PTGIS|PTGS1|SCD|SQLE|ST8SIA2|DGKD|B3GALT2|INPP4B|SOCS2|CACNA1H|ST3GAL6|EFR3B|ST6GALNAC4|NSDHL|MLXIPL|PLCE1|PECR|SCD5|DGAT2|CERS5|ORMDL3|MBOAT1|ABHD3|PLA2G4F	-1.52916	0	86	0
	ENSG00000257279																		0	0	1	1	0	0	-3.24034	-4.75336	hsa05146	M0011	2	0	KEGG Pathway	24	Amoebiasis		-5.2803	4.57886	6.12623	30286	102	843	13	1.54211	0.424394	87|107|836|1277|1278|1281|2335|2774|2920|3315|7042|7043|9630	ACTN1|ADCY1|CASP3|COL1A1|COL1A2|COL3A1|FN1|GNAL|CXCL2|HSPB1|TGFB2|TGFB3|GNA14	-3.23072	0	87	1
	ENSG00000278668																		0	0	1	0	0	0	-4.39615	0	M8	M0010	1	0	Canonical Pathways	11	PID ENDOTHELIN PATHWAY		-4.39615	9.51941	6.80469	30286	63	303	6	1.9802	0.800368	1278|1281|2774|7225|9630|10800	COL1A2|COL3A1|GNAL|TRPC6|GNA14|CYSLTR1	-2.57672	0	87	0
	ENSG00000179270																		0	1	1	1	0	-3.22127	-2.83429	-3.13348	GO:0043065	M0111	3	0	GO Biological Processes	19	positive regulation of apoptotic process	19_GO:0048518 positive regulation of biological process	-5.18087	2.27795	5.12734	30286	552	843	35	4.15184	0.687066	596|655|658|836|1191|1540|1545|1613|2045|2191|2487|3624|3717|3952|4118|5740|5979|6424|6548|7042|7043|7057|7164|8128|8626|9370|10018|10962|22822|23604|23612|51330|51741|53832|130399	BCL2|BMP7|BMPR1B|CASP3|CLU|CYLD|CYP1B1|DAPK3|EPHA7|FAP|FRZB|INHBA|JAK2|LEP|MAL|PTGIS|RET|SFRP4|SLC9A1|TGFB2|TGFB3|THBS1|TPD52L1|ST8SIA2|TP63|ADIPOQ|BCL2L11|MLLT11|PHLDA1|DAPK2|PHLDA3|TNFRSF12A|WWOX|IL20RA|ACVR1C	-3.14663	0	88	1
	ENSG00000113805																		0	1	1	1	0	-3.12163	-2.6782	-2.89706	GO:0043068	M0111	3	0	GO Biological Processes	19	positive regulation of programmed cell death	19_GO:0048518 positive regulation of biological process	-4.8194	2.19064	4.87311	30286	574	843	35	4.15184	0.687066	596|655|658|836|1191|1540|1545|1613|2045|2191|2487|3624|3717|3952|4118|5740|5979|6424|6548|7042|7043|7057|7164|8128|8626|9370|10018|10962|22822|23604|23612|51330|51741|53832|130399	BCL2|BMP7|BMPR1B|CASP3|CLU|CYLD|CYP1B1|DAPK3|EPHA7|FAP|FRZB|INHBA|JAK2|LEP|MAL|PTGIS|RET|SFRP4|SLC9A1|TGFB2|TGFB3|THBS1|TPD52L1|ST8SIA2|TP63|ADIPOQ|BCL2L11|MLLT11|PHLDA1|DAPK2|PHLDA3|TNFRSF12A|WWOX|IL20RA|ACVR1C	-2.85345	0	88	0
	ENSG00000174899																		0	0	1	1	0	0	-2.77068	-2.26233	GO:2001238	M0011	2	0	GO Biological Processes	19	positive regulation of extrinsic apoptotic signaling pathway	19_GO:0048518 positive regulation of biological process	-4.1139	5.63552	5.60616	30286	51	843	8	0.948992	0.333923	658|1540|3624|4118|5979|7057|51330|51741	BMPR1B|CYLD|INHBA|MAL|RET|THBS1|TNFRSF12A|WWOX	-2.28228	0	88	0
	ENSG00000196616																		0	1	0	0	0	-2.20251	0	0	GO:2001235	M0100	1	0	GO Biological Processes	19	positive regulation of apoptotic signaling pathway	19_GO:0048518 positive regulation of biological process	-3.72287	3.26604	4.59599	30286	143	843	13	1.54211	0.424394	658|1540|3624|3717|4118|5979|7057|7164|8626|10018|51330|51741|53832	BMPR1B|CYLD|INHBA|JAK2|MAL|RET|THBS1|TPD52L1|TP63|BCL2L11|TNFRSF12A|WWOX|IL20RA	-1.97348	0	88	0
	ENSG00000250891																		0	0	0	1	0	0	0	-2.08824	GO:2001233	M0001	1	0	GO Biological Processes	19	regulation of apoptotic signaling pathway	19_GO:0050896 response to stimulus	-3.08795	2.08664	3.68303	30286	396	843	23	2.72835	0.561086	596|627|658|1191|1540|2255|3315|3479|3624|3717|4118|5054|5979|7057|7164|8626|8870|9451|10018|23604|51330|51741|53832	BCL2|BDNF|BMPR1B|CLU|CYLD|FGF10|HSPB1|IGF1|INHBA|JAK2|MAL|SERPINE1|RET|THBS1|TPD52L1|TP63|IER3|EIF2AK3|BCL2L11|DAPK2|TNFRSF12A|WWOX|IL20RA	-1.46706	0	88	0
	ENSG00000134042																		0	0	0	1	0	0	0	-2.97148	GO:0097193	M0001	1	0	GO Biological Processes	19	intrinsic apoptotic signaling pathway	19_GO:0050896 response to stimulus	-2.97148	3.0466	3.94343	30286	162	675	11	1.62963	0.487332	596|836|1545|3717|8870|10018|10962|23612|51741|60401|84944	BCL2|CASP3|CYP1B1|JAK2|IER3|BCL2L11|MLLT11|PHLDA3|WWOX|EDA2R|MAEL	-1.5392	0	88	0
	ENSG00000156966																		0	1	0	1	0	-2.03794	0	-2.71421	GO:0097190	M0101	2	0	GO Biological Processes	19	apoptotic signaling pathway	19_GO:0050896 response to stimulus	-2.86914	2.18084	3.55332	30286	313	843	19	2.25386	0.51121	596|836|952|1191|1545|1613|2255|3624|3717|5740|7042|8626|8870|10018|10962|23612|51741|60401|84944	BCL2|CASP3|CD38|CLU|CYP1B1|DAPK3|FGF10|INHBA|JAK2|PTGIS|TGFB2|TP63|IER3|BCL2L11|MLLT11|PHLDA3|WWOX|EDA2R|MAEL	-1.29388	0	88	0
	ENSG00000187193																		0	1	1	1	0	-3.40805	-5.13936	-2.03482	GO:0048565	M0111	3	0	GO Biological Processes	19	digestive tract development	19_GO:0032502 developmental process	-5.13936	6.86705	6.76509	30286	131	303	9	2.9703	0.975284	1281|2255|2736|5979|6663|7042|8626|51339|79827	COL3A1|FGF10|GLI2|RET|SOX10|TGFB2|TP63|DACT1|CLMP	-3.1463	0	89	1
	ENSG00000138356																		0	1	1	0	0	-3.26435	-4.83167	0	GO:0055123	M0110	2	0	GO Biological Processes	19	digestive system development	19_GO:0032502 developmental process	-4.83167	6.2908	6.3752	30286	143	303	9	2.9703	0.975284	1281|2255|2736|5979|6663|7042|8626|51339|79827	COL3A1|FGF10|GLI2|RET|SOX10|TGFB2|TP63|DACT1|CLMP	-2.90662	0	89	0
	ENSG00000267557																		0	1	1	0	0	-4.23584	-2.97328	0	GO:0021915	M0110	2	0	GO Biological Processes	19	neural tube development	19_GO:0032502 developmental process	-4.23584	12.2091	7.20118	30286	157	79	5	6.32911	2.73943	2736|5754|7042|26227|51339	GLI2|PTK7|TGFB2|PHGDH|DACT1	-2.45148	0	89	0
	ENSG00000259341																		0	0	1	0	0	0	-3.88956	0	GO:0048546	M0010	1	0	GO Biological Processes	19	digestive tract morphogenesis	19_GO:0032502 developmental process	-3.88956	10.1994	6.47865	30286	49	303	5	1.65017	0.731862	2255|2736|6663|8626|51339	FGF10|GLI2|SOX10|TP63|DACT1	-2.19384	0	89	0
	ENSG00000108370																		0	1	1	0	0	-3.06489	-3.03109	0	GO:0048598	M0110	2	0	GO Biological Processes	19	embryonic morphogenesis	19_GO:0032502 developmental process	-3.06489	4.57167	4.46882	30286	587	79	7	8.86076	3.19724	2736|3624|5754|7042|26011|51339|643226	GLI2|INHBA|PTK7|TGFB2|TENM4|DACT1|GRXCR2	-1.60028	0	89	0
	ENSG00000271945																		0	0	1	0	0	0	-2.36328	0	GO:0048566	M0010	1	0	GO Biological Processes	19	embryonic digestive tract development	19_GO:0032502 developmental process	-2.36328	9.08671	4.67242	30286	33	303	3	0.990099	0.568797	2255|2736|7042	FGF10|GLI2|TGFB2	-1.11551	0	89	0
	ENSG00000164619																		0	0	1	0	0	0	-2.32635	0	GO:0009954	M0010	1	0	GO Biological Processes	19	proximal/distal pattern formation	19_GO:0032502 developmental process	-2.32635	8.81945	4.58602	30286	34	303	3	0.990099	0.568797	2255|2736|8626	FGF10|GLI2|TP63	-1.08904	0	89	0
	ENSG00000073670																		0	0	1	1	0	0	-2.76174	-3.78825	GO:0051223	M0011	2	0	GO Biological Processes	19	regulation of protein transport	19_GO:0051179 localization	-5.12981	2.44953	5.1826	30286	440	843	30	3.55872	0.638064	406|654|952|1080|1374|2149|2151|3479|3717|3952|4345|5784|6755|7042|7043|8622|8864|9370|9572|10062|10815|23086|23657|26056|29969|51715|79628|89866|130399|161291	BMAL1|BMP6|CD38|CFTR|CPT1A|F2R|F2RL2|IGF1|JAK2|LEP|CD200|PTPN14|SSTR5|TGFB2|TGFB3|PDE8B|PER2|ADIPOQ|NR1D1|NR1H3|CPLX1|EXPH5|SLC7A11|RAB11FIP5|MDFIC|RAB23|SH3TC2|SEC16B|ACVR1C|TMEM30B	-3.10626	0	90	1
	ENSG00000283709																		0	0	1	1	0	0	-4.725	-2.44539	GO:0051046	M0011	2	0	GO Biological Processes	19	regulation of secretion	19_GO:0051179 localization	-4.725	3.05817	5.20957	30286	621	303	19	6.27063	1.39275	406|654|952|1080|1393|2149|2151|2255|3084|3479|3624|3737|3952|4879|7042|9370|9498|9572|11141	BMAL1|BMP6|CD38|CFTR|CRHBP|F2R|F2RL2|FGF10|NRG1|IGF1|INHBA|KCNA2|LEP|NPPB|TGFB2|ADIPOQ|SLC4A8|NR1D1|IL1RAPL1	-2.82971	0	90	0
	ENSG00000234807																		0	0	1	1	0	0	-3.3854	-3.40728	GO:0050708	M0011	2	0	GO Biological Processes	19	regulation of protein secretion	19_GO:0051179 localization	-4.6177	2.80467	5.03067	30286	269	843	21	2.4911	0.53679	406|654|952|1080|1374|2149|2151|3479|3717|3952|4345|6755|7042|7043|8622|8864|9572|10062|23086|26056|130399	BMAL1|BMP6|CD38|CFTR|CPT1A|F2R|F2RL2|IGF1|JAK2|LEP|CD200|SSTR5|TGFB2|TGFB3|PDE8B|PER2|NR1D1|NR1H3|EXPH5|RAB11FIP5|ACVR1C	-2.69264	0	90	0
	ENSG00000253819																		0	0	1	1	0	0	-2.48332	-3.64868	GO:0010817	M0011	2	0	GO Biological Processes	19	regulation of hormone levels	19_GO:0065007 biological regulation	-4.2388	2.13292	4.49066	30286	539	843	32	3.79597	0.658179	125|406|654|952|1080|1374|1393|1428|1545|1734|1803|2151|2784|3077|3624|3717|3952|6755|8622|8864|8912|9060|9370|9572|10815|26056|50506|53919|84649|130399|283849|387597	ADH1B|BMAL1|BMP6|CD38|CFTR|CPT1A|CRHBP|CRYM|CYP1B1|DIO2|DPP4|F2RL2|GNB3|HFE|INHBA|JAK2|LEP|SSTR5|PDE8B|PER2|CACNA1H|PAPSS2|ADIPOQ|NR1D1|CPLX1|RAB11FIP5|DUOX2|SLCO1C1|DGAT2|ACVR1C|EXOC3L1|ILDR2	-2.38123	0	90	0
	ENSG00000260711																		0	0	1	1	0	0	-3.67546	-2.34182	GO:1903530	M0011	2	0	GO Biological Processes	19	regulation of secretion by cell	19_GO:0051179 localization	-3.67546	2.82555	4.40732	30286	566	303	16	5.28053	1.2848	406|654|952|1080|1393|2149|2151|3479|3624|3737|3952|7042|9370|9498|9572|11141	BMAL1|BMP6|CD38|CFTR|CRHBP|F2R|F2RL2|IGF1|INHBA|KCNA2|LEP|TGFB2|ADIPOQ|SLC4A8|NR1D1|IL1RAPL1	-2.0406	0	90	0
	ENSG00000286889																		0	0	1	0	0	0	-3.58226	0	GO:0046883	M0010	1	0	GO Biological Processes	19	regulation of hormone secretion	19_GO:0051179 localization	-3.58226	3.93519	4.72235	30286	254	303	10	3.30033	1.02629	406|654|952|1080|1393|2151|3624|3952|9370|9572	BMAL1|BMP6|CD38|CFTR|CRHBP|F2RL2|INHBA|LEP|ADIPOQ|NR1D1	-1.96942	0	90	0
	ENSG00000250072																		0	0	1	1	0	0	-2.07928	-2.61957	GO:0070201	M0011	2	0	GO Biological Processes	19	regulation of establishment of protein localization	19_GO:0051179 localization	-3.55693	2.00706	3.98423	30286	537	843	30	3.55872	0.638064	406|654|952|1080|1374|2149|2151|3479|3717|3952|4345|5784|6755|7042|7043|8622|8864|9370|9572|10062|10815|23086|23657|26056|29969|51715|79628|89866|130399|161291	BMAL1|BMP6|CD38|CFTR|CPT1A|F2R|F2RL2|IGF1|JAK2|LEP|CD200|PTPN14|SSTR5|TGFB2|TGFB3|PDE8B|PER2|ADIPOQ|NR1D1|NR1H3|CPLX1|EXPH5|SLC7A11|RAB11FIP5|MDFIC|RAB23|SH3TC2|SEC16B|ACVR1C|TMEM30B	-1.83756	0	90	0
	ENSG00000233705																		0	0	1	0	0	0	-2.89337	0	GO:0051047	M0010	1	0	GO Biological Processes	19	positive regulation of secretion	19_GO:0051179 localization	-2.89337	3.20365	3.93319	30286	312	303	10	3.30033	1.02629	654|952|1080|2151|3479|3624|3952|4879|7042|9498	BMP6|CD38|CFTR|F2RL2|IGF1|INHBA|LEP|NPPB|TGFB2|SLC4A8	-1.48346	0	90	0
	ENSG00000158859																		0	0	1	0	0	0	-2.4172	0	GO:0090276	M0010	1	0	GO Biological Processes	19	regulation of peptide hormone secretion	19_GO:0051179 localization	-2.88143	2.55315	3.70066	30286	197	843	14	1.66074	0.440149	406|952|1080|1374|1393|2151|3077|3717|3952|6755|8622|8864|9572|130399	BMAL1|CD38|CFTR|CPT1A|CRHBP|F2RL2|HFE|JAK2|LEP|SSTR5|PDE8B|PER2|NR1D1|ACVR1C	-1.30051	0	90	0
	ENSG00000270442																		0	0	1	0	0	0	-2.38145	0	GO:0002791	M0010	1	0	GO Biological Processes	19	regulation of peptide secretion	19_GO:0051179 localization	-2.81932	2.51485	3.63697	30286	200	843	14	1.66074	0.440149	406|952|1080|1374|1393|2151|3077|3717|3952|6755|8622|8864|9572|130399	BMAL1|CD38|CFTR|CPT1A|CRHBP|F2RL2|HFE|JAK2|LEP|SSTR5|PDE8B|PER2|NR1D1|ACVR1C	-1.25009	0	90	0
	ENSG00000162461																		0	0	1	0	0	0	-2.35801	0	GO:0090087	M0010	1	0	GO Biological Processes	19	regulation of peptide transport	19_GO:0051179 localization	-2.77871	2.48995	3.59515	30286	202	843	14	1.66074	0.440149	406|952|1080|1374|1393|2151|3077|3717|3952|6755|8622|8864|9572|130399	BMAL1|CD38|CFTR|CPT1A|CRHBP|F2RL2|HFE|JAK2|LEP|SSTR5|PDE8B|PER2|NR1D1|ACVR1C	-1.21784	0	90	0
	ENSG00000261617																		0	0	1	0	0	0	-2.1632	0	GO:0050796	M0010	1	0	GO Biological Processes	19	regulation of insulin secretion	19_GO:0051179 localization	-2.58836	2.58154	3.46781	30286	167	843	12	1.42349	0.40799	406|952|1080|1374|2151|3717|3952|6755|8622|8864|9572|130399	BMAL1|CD38|CFTR|CPT1A|F2RL2|JAK2|LEP|SSTR5|PDE8B|PER2|NR1D1|ACVR1C	-1.06699	0	90	0
	ENSG00000215875																		0	0	1	0	0	0	-2.58265	0	GO:1903532	M0010	1	0	GO Biological Processes	19	positive regulation of secretion by cell	19_GO:0051179 localization	-2.58265	3.12356	3.64008	30286	288	303	9	2.9703	0.975284	654|952|1080|2151|3479|3624|3952|7042|9498	BMP6|CD38|CFTR|F2RL2|IGF1|INHBA|LEP|TGFB2|SLC4A8	-1.26028	0	90	0
	ENSG00000267799																		0	0	1	0	0	0	-2.47355	0	GO:0046887	M0010	1	0	GO Biological Processes	19	positive regulation of hormone secretion	19_GO:0051179 localization	-2.47355	4.16474	3.82676	30286	144	303	6	1.9802	0.800368	654|952|1080|2151|3624|3952	BMP6|CD38|CFTR|F2RL2|INHBA|LEP	-1.1826	0	90	0
	ENSG00000281344																		0	0	1	0	0	0	-2.42961	0	GO:0050714	M0010	1	0	GO Biological Processes	19	positive regulation of protein secretion	19_GO:0051179 localization	-2.42961	4.07975	3.76276	30286	147	303	6	1.9802	0.800368	654|952|1080|2151|3479|7042	BMP6|CD38|CFTR|F2RL2|IGF1|TGFB2	-1.15313	0	90	0
	ENSG00000279668																		0	0	1	0	0	0	-2.40295	0	GO:0051222	M0010	1	0	GO Biological Processes	19	positive regulation of protein transport	19_GO:0051179 localization	-2.40295	3.18578	3.49564	30286	251	303	8	2.64026	0.921069	654|952|1080|2151|3479|3952|7042|161291	BMP6|CD38|CFTR|F2RL2|IGF1|LEP|TGFB2|TMEM30B	-1.13753	0	90	0
	ENSG00000167971																		0	1	1	1	0	-3.48598	-4.82766	-2.97046	GO:0045765	M0111	3	0	GO Biological Processes	19	regulation of angiogenesis	19_GO:0032502 developmental process	-5.11081	2.64614	5.264	30286	353	843	26	3.08422	0.595465	285|493|728|861|1545|3315|3952|4879|5054|5140|5176|5228|5740|7042|7057|7058|7060|7122|10800|23576|51129|64094|79805|126393|147372|168667	ANGPT2|ATP2B4|C5AR1|RUNX1|CYP1B1|HSPB1|LEP|NPPB|SERPINE1|PDE3B|SERPINF1|PGF|PTGIS|TGFB2|THBS1|THBS2|THBS4|CLDN5|CYSLTR1|DDAH1|ANGPTL4|SMOC2|VASH2|HSPB6|CCBE1|BMPER	-3.09198	0	91	1
	ENSG00000254002																		0	1	1	1	0	-3.42794	-4.70649	-2.8485	GO:1901342	M0111	3	0	GO Biological Processes	19	regulation of vasculature development	19_GO:0032502 developmental process	-4.91834	2.58035	5.11841	30286	362	843	26	3.08422	0.595465	285|493|728|861|1545|3315|3952|4879|5054|5140|5176|5228|5740|7042|7057|7058|7060|7122|10800|23576|51129|64094|79805|126393|147372|168667	ANGPT2|ATP2B4|C5AR1|RUNX1|CYP1B1|HSPB1|LEP|NPPB|SERPINE1|PDE3B|SERPINF1|PGF|PTGIS|TGFB2|THBS1|THBS2|THBS4|CLDN5|CYSLTR1|DDAH1|ANGPTL4|SMOC2|VASH2|HSPB6|CCBE1|BMPER	-2.93258	0	91	0
	ENSG00000269964																		0	1	1	1	0	-2.83152	-3.2059	-2.48031	GO:0045766	M0111	3	0	GO Biological Processes	19	positive regulation of angiogenesis	19_GO:0032502 developmental process	-4.68301	3.26604	5.25956	30286	187	843	17	2.01661	0.484142	285|728|861|1545|3315|5054|5228|5740|7057|10800|23576|51129|64094|79805|126393|147372|168667	ANGPT2|C5AR1|RUNX1|CYP1B1|HSPB1|SERPINE1|PGF|PTGIS|THBS1|CYSLTR1|DDAH1|ANGPTL4|SMOC2|VASH2|HSPB6|CCBE1|BMPER	-2.74258	0	91	0
	ENSG00000136002																		0	1	1	1	0	-2.8062	-3.16069	-2.4279	GO:1904018	M0111	3	0	GO Biological Processes	19	positive regulation of vasculature development	19_GO:0032502 developmental process	-4.59379	3.21447	5.18119	30286	190	843	17	2.01661	0.484142	285|728|861|1545|3315|5054|5228|5740|7057|10800|23576|51129|64094|79805|126393|147372|168667	ANGPT2|C5AR1|RUNX1|CYP1B1|HSPB1|SERPINE1|PGF|PTGIS|THBS1|CYSLTR1|DDAH1|ANGPTL4|SMOC2|VASH2|HSPB6|CCBE1|BMPER	-2.67374	0	91	0
	ENSG00000179813																		0	0	1	1	0	0	-2.43408	-4.11449	R-HSA-375165	M0011	2	0	Reactome Gene Sets	6	NCAM signaling for neurite out-growth		-5.05023	5.70261	6.32233	30286	63	843	10	1.18624	0.37289	783|1281|1289|1297|2674|6712|8128|8912|9252|50509	CACNB2|COL3A1|COL5A1|COL9A1|GFRA1|SPTBN2|ST8SIA2|CACNA1H|RPS6KA5|COL5A3	-3.04545	0	92	1
	ENSG00000157470																		0	0	1	1	0	0	-2.06887	-4.4406	R-HSA-419037	M0011	2	0	Reactome Gene Sets	6	NCAM1 interactions		-4.75004	6.84313	6.41191	30286	42	843	8	0.948992	0.333923	783|1281|1289|1297|2674|8128|8912|50509	CACNB2|COL3A1|COL5A1|COL9A1|GFRA1|ST8SIA2|CACNA1H|COL5A3	-2.79366	0	92	0
	ENSG00000147697																		0	0	1	1	0	0	-4.39615	-4.11449	WP474	M0011	2	0	WikiPathways	27	Endochondral ossification		-5.05023	5.70261	6.32233	30286	63	843	10	1.18624	0.37289	654|655|860|2487|3479|6660|6662|7042|9507|11096	BMP6|BMP7|RUNX2|FRZB|IGF1|SOX5|SOX9|TGFB2|ADAMTS4|ADAMTS5	-3.04545	0	93	1
	ENSG00000286272																		0	0	1	1	0	0	-4.39615	-4.11449	WP4808	M0011	2	0	WikiPathways	27	Endochondral ossification with skeletal dysplasias		-5.05023	5.70261	6.32233	30286	63	843	10	1.18624	0.37289	654|655|860|2487|3479|6660|6662|7042|9507|11096	BMP6|BMP7|RUNX2|FRZB|IGF1|SOX5|SOX9|TGFB2|ADAMTS4|ADAMTS5	-3.04545	0	93	0
	ENSG00000173114																		0	0	0	1	0	0	0	-2.86179	GO:0072132	M0001	1	0	GO Biological Processes	19	mesenchyme morphogenesis	19_GO:0032502 developmental process	-3.09615	4.57246	4.48703	30286	55	843	7	0.830368	0.312544	58|655|6662|7042|11096|23462|130497	ACTA1|BMP7|SOX9|TGFB2|ADAMTS5|HEY1|OSR1	-1.47464	0	93	0
	ENSG00000167772																		0	0	1	1	0	0	-2.90356	-2.41588	GO:1905314	M0011	2	0	GO Biological Processes	19	semi-lunar valve development	19_GO:0032502 developmental process	-2.90356	8.50671	5.17741	30286	47	303	4	1.32013	0.655695	1009|4878|7042|11096	CDH11|NPPA|TGFB2|ADAMTS5	-1.49183	0	93	0
	ENSG00000277737																		0	0	1	0	0	0	-2.48477	0	GO:0003179	M0010	1	0	GO Biological Processes	19	heart valve morphogenesis	19_GO:0032502 developmental process	-2.48477	6.55435	4.36528	30286	61	303	4	1.32013	0.655695	1009|4878|7042|11096	CDH11|NPPA|TGFB2|ADAMTS5	-1.18743	0	93	0
	ENSG00000144285																		0	0	1	1	0	0	-2.18996	-2.00416	GO:0003180	M0011	2	0	GO Biological Processes	19	aortic valve morphogenesis	19_GO:0032502 developmental process	-2.41214	4.72716	3.89008	30286	38	843	5	0.59312	0.264463	1009|4878|6662|11096|23462	CDH11|NPPA|SOX9|ADAMTS5|HEY1	-0.927322	0	93	0
	ENSG00000253389																		0	0	0	1	0	0	0	-2.38662	GO:0003188	M0001	1	0	GO Biological Processes	19	heart valve formation	19_GO:0032502 developmental process	-2.38662	8.97363	4.66367	30286	15	675	3	0.444444	0.256029	1009|6662|23462	CDH11|SOX9|HEY1	-1.1311	0	93	0
	ENSG00000232044																		0	0	1	1	0	0	-2.20601	-2.23882	GO:0003170	M0011	2	0	GO Biological Processes	19	heart valve development	19_GO:0032502 developmental process	-2.37811	3.445	3.539	30286	73	843	7	0.830368	0.312544	1009|4878|5138|6662|7042|11096|23462	CDH11|NPPA|PDE2A|SOX9|TGFB2|ADAMTS5|HEY1	-0.907784	0	93	0
	ENSG00000101144																		0	0	1	0	0	0	-2.1277	0	GO:0003203	M0010	1	0	GO Biological Processes	19	endocardial cushion morphogenesis	19_GO:0032502 developmental process	-2.31434	4.49081	3.73816	30286	40	843	5	0.59312	0.264463	655|6662|7042|11096|23462	BMP7|SOX9|TGFB2|ADAMTS5|HEY1	-0.854494	0	93	0
	ENSG00000115221																		0	0	1	0	0	0	-2.04064	0	GO:0003176	M0010	1	0	GO Biological Processes	19	aortic valve development	19_GO:0032502 developmental process	-2.17875	4.17749	3.52812	30286	43	843	5	0.59312	0.264463	1009|4878|6662|11096|23462	CDH11|NPPA|SOX9|ADAMTS5|HEY1	-0.744846	0	93	0
	ENSG00000250981																		0	1	0	0	0	-5.03637	0	0	GO:0050954	M0100	1	0	GO Biological Processes	19	sensory perception of mechanical stimulus	19_GO:0032501 multicellular organismal process	-5.03637	12.4335	7.97718	30286	185	79	6	7.59494	2.98055	1277|5270|63895|81624|93035|643226	COL1A1|SERPINE2|PIEZO2|DIAPH3|PKHD1L1|GRXCR2	-3.07318	0	94	1
	ENSG00000180440																		0	1	0	0	0	-3.19747	0	0	GO:0032421	M0100	1	0	GO Cellular Components	20	stereocilium bundle		-3.19747	17.9703	6.95012	30286	64	79	3	3.79747	2.15044	81624|93035|643226	DIAPH3|PKHD1L1|GRXCR2	-1.69492	0	94	0
	ENSG00000250862																		0	1	0	0	0	-3.07169	0	0	GO:0007605	M0100	1	0	GO Biological Processes	19	sensory perception of sound	19_GO:0032501 multicellular organismal process	-3.07169	9.52465	5.54625	30286	161	79	4	5.06329	2.46672	1277|81624|93035|643226	COL1A1|DIAPH3|PKHD1L1|GRXCR2	-1.60533	0	94	0
	ENSG00000260186																		0	1	0	0	0	-3.03207	0	0	GO:0098862	M0100	1	0	GO Cellular Components	20	cluster of actin-based cell projections		-3.03207	9.29375	5.46301	30286	165	79	4	5.06329	2.46672	9429|81624|93035|643226	ABCG2|DIAPH3|PKHD1L1|GRXCR2	-1.58203	0	94	0
	ENSG00000248752																		0	1	0	1	0	-2.5332	0	-2.29862	GO:0098858	M0101	2	0	GO Cellular Components	20	actin-based cell projection		-2.5332	6.78526	4.46433	30286	226	79	4	5.06329	2.46672	2258|6624|93035|643226	FGF13|FSCN1|PKHD1L1|GRXCR2	-1.22414	0	94	0
	ENSG00000285914																		0	0	1	1	0	0	-4.17279	-4.53677	GO:1901654	M0011	2	0	GO Biological Processes	19	response to ketone	19_GO:0050896 response to stimulus	-4.98372	3.1749	5.41527	30286	215	843	19	2.25386	0.51121	107|952|1080|1545|3158|3371|3624|3717|5105|5176|6663|7042|7043|7049|7057|7292|7352|10062|10631	ADCY1|CD38|CFTR|CYP1B1|HMGCS2|TNC|INHBA|JAK2|PCK1|SERPINF1|SOX10|TGFB2|TGFB3|TGFBR3|THBS1|TNFSF4|UCP3|NR1H3|POSTN	-2.99067	0	95	1
	ENSG00000139364																		0	0	1	1	0	0	-3.12898	-2.67951	GO:0032570	M0011	2	0	GO Biological Processes	19	response to progesterone	19_GO:0050896 response to stimulus	-3.90541	6.13378	5.56595	30286	41	843	7	0.830368	0.312544	952|1545|6663|7042|7043|7057|10062	CD38|CYP1B1|SOX10|TGFB2|TGFB3|THBS1|NR1H3	-2.11185	0	95	0
	ENSG00000110723																		0	0	0	1	0	0	0	-4.95091	GO:0090257	M0001	1	0	GO Biological Processes	19	regulation of muscle system process	19_GO:0032501 multicellular organismal process	-4.95091	3.29644	5.44903	30286	245	675	18	2.66667	0.620102	32|493|844|1264|1613|1739|2149|2946|3479|4092|4878|6548|7138|8654|10021|94103|221476|390594	ACACB|ATP2B4|CASQ1|CNN1|DAPK3|DLG1|F2R|GSTM2|IGF1|SMAD7|NPPA|SLC9A1|TNNT1|PDE5A|HCN4|ORMDL3|PI16|KBTBD13	-3.00786	0	96	1
	ENSG00000184544																		0	0	0	1	0	0	0	-4.61076	GO:0006937	M0001	1	0	GO Biological Processes	19	regulation of muscle contraction	19_GO:0032501 multicellular organismal process	-4.61076	3.7614	5.40265	30286	167	675	14	2.07407	0.548541	844|1264|1613|1739|2149|2946|4092|4878|6548|7138|8654|10021|94103|390594	CASQ1|CNN1|DAPK3|DLG1|F2R|GSTM2|SMAD7|NPPA|SLC9A1|TNNT1|PDE5A|HCN4|ORMDL3|KBTBD13	-2.73221	0	96	0
	ENSG00000186314																		0	0	0	1	0	0	0	-3.45949	GO:0006942	M0001	1	0	GO Biological Processes	19	regulation of striated muscle contraction	19_GO:0032501 multicellular organismal process	-3.45949	4.12054	4.6716	30286	98	675	9	1.33333	0.441472	844|1739|2946|4092|4878|6548|8654|10021|390594	CASQ1|DLG1|GSTM2|SMAD7|NPPA|SLC9A1|PDE5A|HCN4|KBTBD13	-1.8821	0	96	0
	ENSG00000253807																		0	0	0	1	0	0	0	-2.78193	GO:0055117	M0001	1	0	GO Biological Processes	19	regulation of cardiac muscle contraction	19_GO:0032501 multicellular organismal process	-2.86994	3.73262	4.06249	30286	77	843	8	0.948992	0.333923	1739|2258|2946|4092|4878|6548|8654|10021	DLG1|FGF13|GSTM2|SMAD7|NPPA|SLC9A1|PDE5A|HCN4	-1.29388	0	96	0
	ENSG00000143494																		0	0	1	1	0	0	-4.33393	-2.33844	GO:0030111	M0011	2	0	GO Biological Processes	19	regulation of Wnt signaling pathway	19_GO:0050896 response to stimulus	-4.8827	2.6262	5.11764	30286	342	843	25	2.9656	0.584259	406|1277|1540|1613|2255|2487|3485|5754|6424|6662|6663|8840|10076|23240|25987|29969|51339|51741|57664|59352|80139|80319|85409|147906|152573	BMAL1|COL1A1|CYLD|DAPK3|FGF10|FRZB|IGFBP2|PTK7|SFRP4|SOX9|SOX10|CCN4|PTPRU|TMEM131L|TSKU|MDFIC|DACT1|WWOX|PLEKHA4|LGR6|ZNF703|CXXC4|NKD2|DACT3|SHISA3	-2.90126	0	97	1
	ENSG00000249363																		0	1	1	0	0	-2.27092	-4.0449	0	GO:0060828	M0110	2	0	GO Biological Processes	19	regulation of canonical Wnt signaling pathway	19_GO:0050896 response to stimulus	-4.15403	2.68108	4.67736	30286	268	843	20	2.37248	0.524172	406|1277|1540|1613|2255|2487|3485|5754|6424|6662|6663|10076|23240|51339|57664|59352|80139|85409|147906|152573	BMAL1|COL1A1|CYLD|DAPK3|FGF10|FRZB|IGFBP2|PTK7|SFRP4|SOX9|SOX10|PTPRU|TMEM131L|DACT1|PLEKHA4|LGR6|ZNF703|NKD2|DACT3|SHISA3	-2.31129	0	97	0
	ENSG00000183742																		0	1	1	0	0	-3.23046	-3.93208	0	GO:0030177	M0110	2	0	GO Biological Processes	19	positive regulation of Wnt signaling pathway	19_GO:0048518 positive regulation of biological process	-3.93208	5.47692	5.45107	30286	146	303	8	2.64026	0.921069	406|1277|2255|5754|6424|8840|51339|59352	BMAL1|COL1A1|FGF10|PTK7|SFRP4|CCN4|DACT1|LGR6	-2.2266	0	97	0
	ENSG00000087495																		0	1	1	0	0	-3.68239	-3.88329	0	GO:0090263	M0110	2	0	GO Biological Processes	19	positive regulation of canonical Wnt signaling pathway	19_GO:0048518 positive regulation of biological process	-3.88329	6.30339	5.62716	30286	111	303	7	2.31023	0.86304	406|1277|2255|5754|6424|51339|59352	BMAL1|COL1A1|FGF10|PTK7|SFRP4|DACT1|LGR6	-2.19051	0	97	0
	ENSG00000165899																		0	0	1	1	0	0	-2.67513	-2.66451	GO:0030178	M0011	2	0	GO Biological Processes	19	negative regulation of Wnt signaling pathway	19_GO:0048519 negative regulation of biological process	-3.86016	3.04461	4.61622	30286	177	843	15	1.77936	0.455323	1540|2487|3485|6424|6662|6663|10076|23240|25987|51339|51741|80319|85409|147906|152573	CYLD|FRZB|IGFBP2|SFRP4|SOX9|SOX10|PTPRU|TMEM131L|TSKU|DACT1|WWOX|CXXC4|NKD2|DACT3|SHISA3	-2.07852	0	97	0
	ENSG00000232002																		0	0	1	0	0	0	-2.45877	0	GO:0090090	M0010	1	0	GO Biological Processes	19	negative regulation of canonical Wnt signaling pathway	19_GO:0048519 negative regulation of biological process	-3.11277	2.97322	4.03012	30286	145	843	12	1.42349	0.40799	1540|2487|3485|6424|6662|6663|10076|23240|51339|85409|147906|152573	CYLD|FRZB|IGFBP2|SFRP4|SOX9|SOX10|PTPRU|TMEM131L|DACT1|NKD2|DACT3|SHISA3	-1.48535	0	97	0
	ENSG00000001626																		0	0	1	0	0	0	-2.14244	0	GO:0016055	M0010	1	0	GO Biological Processes	19	Wnt signaling pathway	19_GO:0050896 response to stimulus	-2.28343	2.06771	3.02617	30286	278	843	16	1.89798	0.469971	1540|2255|2487|4919|5754|6424|6662|8840|23240|51339|51741|59352|80319|85409|147906|154810	CYLD|FGF10|FRZB|ROR1|PTK7|SFRP4|SOX9|CCN4|TMEM131L|DACT1|WWOX|LGR6|CXXC4|NKD2|DACT3|AMOTL1	-0.828725	0	97	0
	ENSG00000073754																		0	0	1	0	0	0	-2.14244	0	GO:0198738	M0010	1	0	GO Biological Processes	19	cell-cell signaling by wnt	19_GO:0050789 regulation of biological process	-2.28343	2.06771	3.02617	30286	278	843	16	1.89798	0.469971	1540|2255|2487|4919|5754|6424|6662|8840|23240|51339|51741|59352|80319|85409|147906|154810	CYLD|FGF10|FRZB|ROR1|PTK7|SFRP4|SOX9|CCN4|TMEM131L|DACT1|WWOX|LGR6|CXXC4|NKD2|DACT3|AMOTL1	-0.828725	0	97	0
	ENSG00000133962																		0	1	1	1	0	-4.86804	-4.57014	-2.15448	GO:0010755	M0111	3	0	GO Biological Processes	19	regulation of plasminogen activation	19_GO:0008152 metabolic process	-4.86804	63.8945	13.6499	30286	18	79	3	3.79747	2.15044	861|5270|7057	RUNX1|SERPINE2|THBS1	-2.93665	0	98	1
	ENSG00000253369																		0	1	0	1	0	-4.59317	0	-2.77151	GO:0044092	M0101	2	0	GO Biological Processes	19	negative regulation of molecular function	19_GO:0065007 biological regulation	-4.59317	5.10475	5.82522	30286	751	79	10	12.6582	3.74097	3240|4345|5270|5740|5792|6424|7057|7070|7076|51339	HP|CD200|SERPINE2|PTGIS|PTPRF|SFRP4|THBS1|THY1|TIMP1|DACT1	-2.71913	0	98	0
	ENSG00000261713																		0	1	0	0	0	-3.77075	0	0	GO:0071634	M0100	1	0	GO Biological Processes	19	regulation of transforming growth factor beta production	19_GO:0032501 multicellular organismal process	-3.77075	28.0513	8.86392	30286	41	79	3	3.79747	2.15044	4345|7042|7057	CD200|TGFB2|THBS1	-2.10652	0	98	0
	ENSG00000162009																		0	1	1	1	0	-3.51358	-2.80276	-2.29927	hsa05144	M0111	3	0	KEGG Pathway	24	Malaria		-3.51358	23.002	7.96268	30286	50	79	3	3.79747	2.15044	7042|7057|7058	TGFB2|THBS1|THBS2	-1.91817	0	98	0
	ENSG00000151012																		0	1	0	0	0	-2.8066	0	0	GO:0034774	M0100	1	0	GO Cellular Components	20	secretory granule lumen		-2.8066	5.95291	4.56943	30286	322	79	5	6.32911	2.73943	3240|7018|7042|7057|7076	HP|TF|TGFB2|THBS1|TIMP1	-1.41671	0	98	0
	ENSG00000168907																		0	1	0	0	0	-2.78896	0	0	GO:0060205	M0100	1	0	GO Cellular Components	20	cytoplasmic vesicle lumen		-2.78896	5.89796	4.53996	30286	325	79	5	6.32911	2.73943	3240|7018|7042|7057|7076	HP|TF|TGFB2|THBS1|TIMP1	-1.40635	0	98	0
	ENSG00000287730																		0	1	0	0	0	-2.78313	0	0	GO:0031983	M0100	1	0	GO Cellular Components	20	vesicle lumen		-2.78313	5.87986	4.53022	30286	326	79	5	6.32911	2.73943	3240|7018|7042|7057|7076	HP|TF|TGFB2|THBS1|TIMP1	-1.4022	0	98	0
	ENSG00000139304																		0	1	0	0	0	-2.37433	0	0	GO:0010951	M0100	1	0	GO Biological Processes	19	negative regulation of endopeptidase activity	19_GO:0048519 negative regulation of biological process	-2.37433	9.27501	4.72197	30286	124	79	3	3.79747	2.15044	5270|7057|7076	SERPINE2|THBS1|TIMP1	-1.1228	0	98	0
	ENSG00000118298																		0	1	0	0	0	-2.29869	0	0	GO:0010466	M0100	1	0	GO Biological Processes	19	negative regulation of peptidase activity	19_GO:0048519 negative regulation of biological process	-2.29869	8.71289	4.54156	30286	132	79	3	3.79747	2.15044	5270|7057|7076	SERPINE2|THBS1|TIMP1	-1.06925	0	98	0
	ENSG00000249816																		0	1	0	0	0	-2.19169	0	0	GO:0043086	M0100	1	0	GO Biological Processes	19	negative regulation of catalytic activity	19_GO:0065007 biological regulation	-2.19169	4.26912	3.56903	30286	449	79	5	6.32911	2.73943	3240|5270|7057|7070|7076	HP|SERPINE2|THBS1|THY1|TIMP1	-0.99166	0	98	0
	ENSG00000214814																		0	1	0	0	0	-2.15343	0	0	GO:2000377	M0100	1	0	GO Biological Processes	19	regulation of reactive oxygen species metabolic process	19_GO:0008152 metabolic process	-2.15343	7.7188	4.20444	30286	149	79	3	3.79747	2.15044	3240|7057|8870	HP|THBS1|IER3	-0.966767	0	98	0
	ENSG00000282917																		0	1	0	0	0	-2.00438	0	0	GO:0004866	M0100	1	0	GO Molecular Functions	21	endopeptidase inhibitor activity		-2.00438	6.80533	3.87024	30286	169	79	3	3.79747	2.15044	5270|7057|7076	SERPINE2|THBS1|TIMP1	-0.861431	0	98	0
	ENSG00000134240																		0	1	1	1	0	-2.17769	-4.75951	-2.25283	GO:0045598	M0111	3	0	GO Biological Processes	19	regulation of fat cell differentiation	19_GO:0032502 developmental process	-4.82806	3.69107	5.51527	30286	146	843	15	1.77936	0.455323	406|655|688|1050|2487|2784|3400|3952|4320|6097|8840|9370|9572|25819|374462	BMAL1|BMP7|KLF5|CEBPA|FRZB|GNB3|ID4|LEP|MMP11|RORC|CCN4|ADIPOQ|NR1D1|NOCT|PTPRQ	-2.85965	0	99	1
	ENSG00000065609																		0	1	1	1	0	-2.27092	-3.39807	-2.96233	GO:0048511	M0111	3	0	GO Biological Processes	19	rhythmic process	19_GO:0048511 rhythmic process	-4.15403	2.68108	4.67736	30286	268	843	20	2.37248	0.524172	107|406|658|836|1545|2662|3400|3624|3952|5176|6097|7042|7043|8864|9370|9572|25819|56938|79723|116443	ADCY1|BMAL1|BMPR1B|CASP3|CYP1B1|GDF10|ID4|INHBA|LEP|SERPINF1|RORC|TGFB2|TGFB3|PER2|ADIPOQ|NR1D1|NOCT|BMAL2|SUV39H2|GRIN3A	-2.31129	0	99	0
	ENSG00000204928																		0	0	1	1	0	0	-2.27038	-3.02629	R-HSA-400253	M0011	2	0	Reactome Gene Sets	6	Circadian Clock		-3.14423	4.10588	4.40202	30286	70	843	8	0.948992	0.333923	406|1374|5054|6256|8864|9572|25819|56938	BMAL1|CPT1A|SERPINE1|RXRA|PER2|NR1D1|NOCT|BMAL2	-1.51002	0	99	0
	ENSG00000258676																		0	0	1	0	0	0	-3.1404	0	GO:0042753	M0010	1	0	GO Biological Processes	19	positive regulation of circadian rhythm	19_GO:0048511 rhythmic process	-3.1404	16.659	6.68044	30286	18	303	3	0.990099	0.568797	406|6097|56938	BMAL1|RORC|BMAL2	-1.65573	0	99	0
	ENSG00000287971																		0	0	1	1	0	0	-2.61484	-2.54443	R-HSA-1368108	M0011	2	0	Reactome Gene Sets	6	BMAL1:CLOCK,NPAS2 activates circadian gene expression		-3.0964	6.65305	4.97249	30286	27	843	5	0.59312	0.264463	406|5054|6256|25819|56938	BMAL1|SERPINE1|RXRA|NOCT|BMAL2	-1.47464	0	99	0
	ENSG00000229807																		0	0	1	1	0	0	-2.23161	-2.39079	GO:0042752	M0011	2	0	GO Biological Processes	19	regulation of circadian rhythm	19_GO:0048511 rhythmic process	-2.87522	3.15144	3.89419	30286	114	843	10	1.18624	0.37289	107|153|406|3737|6097|8864|9572|10062|25819|56938	ADCY1|ADRB1|BMAL1|KCNA2|RORC|PER2|NR1D1|NR1H3|NOCT|BMAL2	-1.29744	0	99	0
																			0	0	1	0	0	0	-2.59655	0	GO:0007623	M0010	1	0	GO Biological Processes	19	circadian rhythm	19_GO:0048511 rhythmic process	-2.81921	2.90582	3.76915	30286	136	843	11	1.30486	0.390856	107|406|3400|3952|6097|8864|9370|9572|25819|56938|79723	ADCY1|BMAL1|ID4|LEP|RORC|PER2|ADIPOQ|NR1D1|NOCT|BMAL2|SUV39H2	-1.25009	0	99	0
																			0	0	1	0	0	0	-2.36969	0	WP3594	M0010	1	0	WikiPathways	27	Circadian rhythm genes		-2.79893	2.50234	3.61599	30286	201	843	14	1.66074	0.440149	107|406|1374|3400|3952|5054|6097|8864|9370|9572|10062|25819|56938|79723	ADCY1|BMAL1|CPT1A|ID4|LEP|SERPINE1|RORC|PER2|ADIPOQ|NR1D1|NR1H3|NOCT|BMAL2|SUV39H2	-1.23226	0	99	0
																			0	0	1	0	0	0	-2.27038	0	GO:0032922	M0010	1	0	GO Biological Processes	19	circadian regulation of gene expression	19_GO:0048511 rhythmic process	-2.4804	3.59265	3.6746	30286	70	843	7	0.830368	0.312544	406|3400|6097|8864|9572|25819|56938	BMAL1|ID4|RORC|PER2|NR1D1|NOCT|BMAL2	-0.980361	0	99	0
																			0	0	1	0	0	0	-2.27038	0	WP5130	M0010	1	0	WikiPathways	27	Th17 cell differentiation pathway		-2.4804	3.59265	3.6746	30286	70	843	7	0.830368	0.312544	406|861|3717|6097|6256|9466|9572	BMAL1|RUNX1|JAK2|RORC|RXRA|IL27RA|NR1D1	-0.980361	0	99	0
																			0	0	1	0	0	0	-2.32635	0	hsa04710	M0010	1	0	KEGG Pathway	24	Circadian rhythm		-2.32635	8.81945	4.58602	30286	34	303	3	0.990099	0.568797	406|6097|9572	BMAL1|RORC|NR1D1	-1.08904	0	99	0
																			0	0	0	1	0	0	0	-2.90382	GO:0006826	M0001	1	0	GO Biological Processes	19	iron ion transport	19_GO:0051179 localization	-4.77904	5.98774	6.20732	30286	54	843	9	1.06762	0.353967	1356|3077|4241|5818|7018|55240|55640|84102|261729	CP|HFE|MELTF|NECTIN1|TF|STEAP3|FLVCR2|SLC41A2|STEAP2	-2.81859	0	100	1
																			0	0	0	1	0	0	0	-2.21905	GO:0000041	M0001	1	0	GO Biological Processes	19	transition metal ion transport	19_GO:0051179 localization	-3.42561	3.70376	4.51301	30286	97	843	10	1.18624	0.37289	1356|3077|4241|5818|7018|55240|55640|57181|84102|261729	CP|HFE|MELTF|NECTIN1|TF|STEAP3|FLVCR2|SLC39A10|SLC41A2|STEAP2	-1.73137	0	100	0
																			0	0	1	1	0	0	-2.21579	-4.26511	R-HSA-446728	M0011	2	0	Reactome Gene Sets	6	Cell junction organization		-4.70615	4.06125	5.56531	30286	115	843	13	1.54211	0.424394	87|1009|1012|2318|5818|6663|7122|8728|9459|51129|54549|54751|221935	ACTN1|CDH11|CDH13|FLNC|NECTIN1|SOX10|CLDN5|ADAM19|ARHGEF6|ANGPTL4|SDK2|FBLIM1|SDK1	-2.75868	0	101	1
																			0	0	0	1	0	0	0	-3.7622	R-HSA-1500931	M0001	1	0	Reactome Gene Sets	6	Cell-Cell communication		-3.99418	3.28739	4.79955	30286	153	843	14	1.66074	0.440149	87|1009|1012|2318|5818|6663|7122|8728|9459|51129|54549|54751|140885|221935	ACTN1|CDH11|CDH13|FLNC|NECTIN1|SOX10|CLDN5|ADAM19|ARHGEF6|ANGPTL4|SDK2|FBLIM1|SIRPA|SDK1	-2.17869	0	101	0
																			0	0	1	1	0	0	-2.71439	-2.45116	R-HSA-421270	M0011	2	0	Reactome Gene Sets	6	Cell-cell junction organization		-3.11253	3.6743	4.25107	30286	88	843	9	1.06762	0.353967	1009|1012|5818|6663|7122|8728|51129|54549|221935	CDH11|CDH13|NECTIN1|SOX10|CLDN5|ADAM19|ANGPTL4|SDK2|SDK1	-1.48535	0	101	0
																			0	0	0	1	0	0	0	-2.7983	R-HSA-9762292	M0001	1	0	Reactome Gene Sets	6	Regulation of CDH11 function		-2.7983	12.2368	5.62775	30286	11	675	3	0.444444	0.256029	1009|8728|51129	CDH11|ADAM19|ANGPTL4	-1.41497	0	101	0
																			0	0	1	0	0	0	-2.44103	0	R-HSA-9759476	M0010	1	0	Reactome Gene Sets	6	Regulation of Homotypic Cell-Cell Adhesion		-2.44103	9.67295	4.85676	30286	31	303	3	0.990099	0.568797	1009|6663|8728	CDH11|SOX10|ADAM19	-1.16057	0	101	0
																			0	0	1	0	0	0	-2.44103	0	R-HSA-9764260	M0010	1	0	Reactome Gene Sets	6	Regulation of Expression and Function of Type II Classical Cadherins		-2.44103	9.67295	4.85676	30286	31	303	3	0.990099	0.568797	1009|6663|8728	CDH11|SOX10|ADAM19	-1.16057	0	101	0
																			0	0	0	1	0	0	0	-2.05848	R-HSA-418990	M0001	1	0	Reactome Gene Sets	6	Adherens junctions interactions		-2.3044	3.78173	3.55695	30286	57	843	6	0.711744	0.289532	1009|1012|5818|6663|8728|51129	CDH11|CDH13|NECTIN1|SOX10|ADAM19|ANGPTL4	-0.846274	0	101	0
																			0	0	1	1	0	0	-4.68648	-3.50783	GO:0008217	M0011	2	0	GO Biological Processes	19	regulation of blood pressure	19_GO:0032501 multicellular organismal process	-4.68648	5.34512	5.99162	30286	187	303	10	3.30033	1.02629	1278|2149|3952|4624|4878|4879|8870|9370|10631|23576	COL1A2|F2R|LEP|MYH6|NPPA|NPPB|IER3|ADIPOQ|POSTN|DDAH1	-2.79879	0	102	1
																			0	0	1	1	0	0	-2.81993	-3.88386	GO:0003085	M0011	2	0	GO Biological Processes	19	negative regulation of systemic arterial blood pressure	19_GO:0032501 multicellular organismal process	-3.88386	9.75395	6.3409	30286	23	675	5	0.740741	0.33004	153|4878|4879|8870|9424	ADRB1|NPPA|NPPB|IER3|KCNK6	-2.19051	0	102	0
																			0	0	1	0	0	0	-3.54301	0	GO:0005179	M0010	1	0	GO Molecular Functions	21	hormone activity		-3.54301	5.55299	5.1483	30286	126	303	7	2.31023	0.86304	3479|3624|3952|4878|4879|5179|9370	IGF1|INHBA|LEP|NPPA|NPPB|PENK|ADIPOQ	-1.94166	0	102	0
																			0	0	1	1	0	0	-3.38079	-2.85827	GO:0003073	M0011	2	0	GO Biological Processes	19	regulation of systemic arterial blood pressure	19_GO:0032501 multicellular organismal process	-3.38079	6.24711	5.17633	30286	96	303	6	1.9802	0.800368	2149|4878|4879|8870|10631|23576	F2R|NPPA|NPPB|IER3|POSTN|DDAH1	-1.8264	0	102	0
																			0	0	1	1	0	0	-2.86917	-2.376	GO:0045776	M0011	2	0	GO Biological Processes	19	negative regulation of blood pressure	19_GO:0032501 multicellular organismal process	-2.86917	8.32948	5.10875	30286	48	303	4	1.32013	0.655695	4878|4879|8870|9370	NPPA|NPPB|IER3|ADIPOQ	-1.46623	0	102	0
																			0	0	1	1	0	0	-2.39983	-2.05798	WP1544	M0011	2	0	WikiPathways	27	MicroRNAs in cardiomyocyte hypertrophy		-2.39983	4.80547	3.90795	30286	104	303	5	1.65017	0.731862	1827|3084|3479|4878|4879	RCAN1|NRG1|IGF1|NPPA|NPPB	-1.13698	0	102	0
																			0	0	1	0	0	0	-2.28012	0	GO:0007218	M0010	1	0	GO Biological Processes	19	neuropeptide signaling pathway	19_GO:0050896 response to stimulus	-2.28012	4.50242	3.71624	30286	111	303	5	1.65017	0.731862	4878|4879|5179|6751|10800	NPPA|NPPB|PENK|SSTR1|CYSLTR1	-1.05428	0	102	0
																			0	0	0	1	0	0	0	-2.0449	GO:0003161	M0001	1	0	GO Biological Processes	19	cardiac conduction system development	19_GO:0032502 developmental process	-2.0449	4.85061	3.53846	30286	37	675	4	0.592593	0.295417	4878|4879|10021|23462	NPPA|NPPB|HCN4|HEY1	-0.888232	0	102	0
																			0	0	1	1	0	0	-4.68648	-2.48031	GO:0030324	M0011	2	0	GO Biological Processes	19	lung development	19_GO:0032502 developmental process	-4.68648	5.34512	5.99162	30286	187	303	10	3.30033	1.02629	1050|1281|1490|2255|2736|3371|5754|9509|9719|147372	CEBPA|COL3A1|CCN2|FGF10|GLI2|TNC|PTK7|ADAMTS2|ADAMTSL2|CCBE1	-2.79879	0	103	1
																			0	0	1	1	0	0	-4.6075	-2.41071	GO:0030323	M0011	2	0	GO Biological Processes	19	respiratory tube development	19_GO:0032502 developmental process	-4.6075	5.23318	5.89976	30286	191	303	10	3.30033	1.02629	1050|1281|1490|2255|2736|3371|5754|9509|9719|147372	CEBPA|COL3A1|CCN2|FGF10|GLI2|TNC|PTK7|ADAMTS2|ADAMTSL2|CCBE1	-2.73009	0	103	0
																			0	0	1	1	0	0	-4.18968	-2.05016	GO:0060541	M0011	2	0	GO Biological Processes	19	respiratory system development	19_GO:0032502 developmental process	-4.18968	4.67074	5.41722	30286	214	303	10	3.30033	1.02629	1050|1281|1490|2255|2736|3371|5754|9509|9719|147372	CEBPA|COL3A1|CCN2|FGF10|GLI2|TNC|PTK7|ADAMTS2|ADAMTSL2|CCBE1	-2.417	0	103	0
																			0	1	1	1	0	-2.51777	-3.32547	-2.93192	GO:0051129	M0111	3	0	GO Biological Processes	19	negative regulation of cellular component organization	19_GO:0048519 negative regulation of biological process	-4.65151	2.00953	4.68173	30286	733	843	41	4.86358	0.740863	654|655|952|1063|1191|1803|2042|2043|2045|2191|2258|3306|3479|3925|4281|6662|6712|7049|7057|7070|8870|9370|9711|10062|10382|10509|25987|26278|51339|54437|55466|57142|57482|80031|81624|89795|130271|140885|150356|165186|223117	BMP6|BMP7|CD38|CENPF|CLU|DPP4|EPHA3|EPHA4|EPHA7|FAP|FGF13|HSPA2|IGF1|STMN1|MID1|SOX9|SPTBN2|TGFBR3|THBS1|THY1|IER3|ADIPOQ|RUBCN|NR1H3|TUBB4A|SEMA4B|TSKU|SACS|DACT1|SEMA5B|DNAJA4|RTN4|CRACD|SEMA6D|DIAPH3|NAV3|PLEKHH2|SIRPA|CHADL|TOGARAM2|SEMA3D	-2.72011	0	104	1
																			0	0	1	1	0	0	-3.65127	-3.28781	R-HSA-425407	M0011	2	0	Reactome Gene Sets	6	SLC-mediated transmembrane transport		-4.60364	2.88566	5.05558	30286	249	843	20	2.37248	0.524172	861|1356|6506|6529|6533|6541|6548|6563|6565|6578|9498|23657|53919|57181|83733|84102|84679|115019|123041|206358	RUNX1|CP|SLC1A2|SLC6A1|SLC6A6|SLC7A1|SLC9A1|SLC14A1|SLC15A2|SLCO2A1|SLC4A8|SLC7A11|SLCO1C1|SLC39A10|SLC25A18|SLC41A2|SLC9A7|SLC26A9|SLC24A4|SLC36A1	-2.67984	0	105	1
																			0	0	1	1	0	0	-3.06763	-3.74574	R-HSA-425393	M0011	2	0	Reactome Gene Sets	6	Transport of inorganic cations/anions and amino acids/oligopeptides		-4.23663	3.91925	5.19007	30286	110	843	12	1.42349	0.40799	6506|6533|6541|6548|6565|9498|23657|83733|84679|115019|123041|206358	SLC1A2|SLC6A6|SLC7A1|SLC9A1|SLC15A2|SLC4A8|SLC7A11|SLC25A18|SLC9A7|SLC26A9|SLC24A4|SLC36A1	-2.38013	0	105	0
																			0	0	0	1	0	0	0	-4.11565	GO:0008514	M0001	1	0	GO Molecular Functions	21	organic anion transmembrane transporter activity		-4.11565	2.95643	4.76486	30286	258	675	17	2.51852	0.603089	1080|2892|6506|6529|6533|6541|6578|9498|10257|23657|29015|53919|57181|81855|83733|115019|206358	CFTR|GRIA3|SLC1A2|SLC6A1|SLC6A6|SLC7A1|SLCO2A1|SLC4A8|ABCC4|SLC7A11|SLC43A3|SLCO1C1|SLC39A10|SFXN3|SLC25A18|SLC26A9|SLC36A1	-2.36088	0	105	0
																			0	0	0	1	0	0	0	-3.172	GO:0010232	M0001	1	0	GO Biological Processes	19	vascular transport	19_GO:0051179 localization	-3.85722	4.17749	4.99306	30286	86	843	10	1.18624	0.37289	493|6506|6529|6533|6541|6565|9429|9498|10257|53919	ATP2B4|SLC1A2|SLC6A1|SLC6A6|SLC7A1|SLC15A2|ABCG2|SLC4A8|ABCC4|SLCO1C1	-2.07739	0	105	0
																			0	0	0	1	0	0	0	-3.172	GO:0150104	M0001	1	0	GO Biological Processes	19	transport across blood-brain barrier	19_GO:0051179 localization	-3.85722	4.17749	4.99306	30286	86	843	10	1.18624	0.37289	493|6506|6529|6533|6541|6565|9429|9498|10257|53919	ATP2B4|SLC1A2|SLC6A1|SLC6A6|SLC7A1|SLC15A2|ABCG2|SLC4A8|ABCC4|SLCO1C1	-2.07739	0	105	0
																			0	0	0	1	0	0	0	-3.64573	GO:0046943	M0001	1	0	GO Molecular Functions	21	carboxylic acid transmembrane transporter activity		-3.75293	2.97733	4.51477	30286	181	843	15	1.77936	0.455323	2892|6506|6529|6533|6541|9429|10257|23657|29015|53919|81855|83733|115019|116443|206358	GRIA3|SLC1A2|SLC6A1|SLC6A6|SLC7A1|ABCG2|ABCC4|SLC7A11|SLC43A3|SLCO1C1|SFXN3|SLC25A18|SLC26A9|GRIN3A|SLC36A1	-1.99506	0	105	0
																			0	0	0	1	0	0	0	-3.6223	GO:0005342	M0001	1	0	GO Molecular Functions	21	organic acid transmembrane transporter activity		-3.72666	2.96097	4.48985	30286	182	843	15	1.77936	0.455323	2892|6506|6529|6533|6541|9429|10257|23657|29015|53919|81855|83733|115019|116443|206358	GRIA3|SLC1A2|SLC6A1|SLC6A6|SLC7A1|ABCG2|ABCC4|SLC7A11|SLC43A3|SLCO1C1|SFXN3|SLC25A18|SLC26A9|GRIN3A|SLC36A1	-1.97643	0	105	0
																			0	0	0	1	0	0	0	-2.70278	GO:1901682	M0001	1	0	GO Molecular Functions	21	sulfur compound transmembrane transporter activity		-3.65697	4.87138	5.03653	30286	59	843	8	0.948992	0.333923	6506|6533|9429|10257|23657|80704|115019|206358	SLC1A2|SLC6A6|ABCG2|ABCC4|SLC7A11|SLC19A3|SLC26A9|SLC36A1	-1.92245	0	105	0
																			0	0	0	1	0	0	0	-2.5922	GO:0072348	M0001	1	0	GO Biological Processes	19	sulfur compound transport	19_GO:0051179 localization	-3.50556	4.63567	4.84888	30286	62	843	8	0.948992	0.333923	6506|6533|9429|10257|23657|80704|115019|206358	SLC1A2|SLC6A6|ABCG2|ABCC4|SLC7A11|SLC19A3|SLC26A9|SLC36A1	-1.79473	0	105	0
																			0	0	0	1	0	0	0	-3.38414	GO:0005416	M0001	1	0	GO Molecular Functions	21	amino acid:monoatomic cation symporter activity		-3.38414	7.73589	5.47924	30286	29	675	5	0.740741	0.33004	6506|6529|6533|83733|206358	SLC1A2|SLC6A1|SLC6A6|SLC25A18|SLC36A1	-1.82793	0	105	0
																			0	0	0	1	0	0	0	-3.36217	GO:0015171	M0001	1	0	GO Molecular Functions	21	amino acid transmembrane transporter activity		-3.36217	3.99815	4.55678	30286	101	675	9	1.33333	0.441472	2892|6506|6529|6533|6541|23657|81855|83733|206358	GRIA3|SLC1A2|SLC6A1|SLC6A6|SLC7A1|SLC7A11|SFXN3|SLC25A18|SLC36A1	-1.81098	0	105	0
																			0	0	0	1	0	0	0	-3.26032	GO:0046942	M0001	1	0	GO Biological Processes	19	carboxylic acid transport	19_GO:0051179 localization	-3.26032	2.50085	3.97743	30286	305	675	17	2.51852	0.603089	32|1374|5205|6506|6529|6533|6541|6578|10257|23657|29015|53919|81855|83733|115019|206358|255189	ACACB|CPT1A|ATP8B1|SLC1A2|SLC6A1|SLC6A6|SLC7A1|SLCO2A1|ABCC4|SLC7A11|SLC43A3|SLCO1C1|SFXN3|SLC25A18|SLC26A9|SLC36A1|PLA2G4F	-1.73846	0	105	0
																			0	0	0	1	0	0	0	-3.24435	GO:0015849	M0001	1	0	GO Biological Processes	19	organic acid transport	19_GO:0051179 localization	-3.24435	2.49267	3.96232	30286	306	675	17	2.51852	0.603089	32|1374|5205|6506|6529|6533|6541|6578|10257|23657|29015|53919|81855|83733|115019|206358|255189	ACACB|CPT1A|ATP8B1|SLC1A2|SLC6A1|SLC6A6|SLC7A1|SLCO2A1|ABCC4|SLC7A11|SLC43A3|SLCO1C1|SFXN3|SLC25A18|SLC26A9|SLC36A1|PLA2G4F	-1.72841	0	105	0
																			0	0	0	1	0	0	0	-3.1575	GO:0015711	M0001	1	0	GO Biological Processes	19	organic anion transport	19_GO:0051179 localization	-3.1575	2.25468	3.80422	30286	398	675	20	2.96296	0.652649	32|1080|1374|5205|6506|6529|6533|6541|6578|9498|10257|23657|29015|53919|57181|81855|83733|115019|206358|255189	ACACB|CFTR|CPT1A|ATP8B1|SLC1A2|SLC6A1|SLC6A6|SLC7A1|SLCO2A1|SLC4A8|ABCC4|SLC7A11|SLC43A3|SLCO1C1|SLC39A10|SFXN3|SLC25A18|SLC26A9|SLC36A1|PLA2G4F	-1.66867	0	105	0
																			0	0	0	1	0	0	0	-2.82978	GO:0089718	M0001	1	0	GO Biological Processes	19	amino acid import across plasma membrane	19_GO:0051179 localization	-2.82978	5.9037	4.56675	30286	38	675	5	0.740741	0.33004	6506|6533|6541|23657|206358	SLC1A2|SLC6A6|SLC7A1|SLC7A11|SLC36A1	-1.43657	0	105	0
																			0	0	0	1	0	0	0	-2.58662	GO:0015800	M0001	1	0	GO Biological Processes	19	acidic amino acid transport	19_GO:0051179 localization	-2.58662	5.21723	4.17819	30286	43	675	5	0.740741	0.33004	6506|6529|6533|23657|83733	SLC1A2|SLC6A1|SLC6A6|SLC7A11|SLC25A18	-1.26331	0	105	0
																			0	0	0	1	0	0	0	-2.47633	GO:0005313	M0001	1	0	GO Molecular Functions	21	L-glutamate transmembrane transporter activity		-2.47633	9.6146	4.86763	30286	14	675	3	0.444444	0.256029	6506|23657|83733	SLC1A2|SLC7A11|SLC25A18	-1.1843	0	105	0
																			0	0	0	1	0	0	0	-2.0449	GO:0042910	M0001	1	0	GO Molecular Functions	21	xenobiotic transmembrane transporter activity		-2.4635	4.85493	3.97007	30286	37	843	5	0.59312	0.264463	6533|9429|10257|29015|206358	SLC6A6|ABCG2|ABCC4|SLC43A3|SLC36A1	-0.968289	0	105	0
																			0	0	0	1	0	0	0	-2.45494	GO:0015179	M0001	1	0	GO Molecular Functions	21	L-amino acid transmembrane transporter activity		-2.45494	4.07892	3.78062	30286	66	675	6	0.888889	0.361271	6506|6541|23657|81855|83733|206358	SLC1A2|SLC7A1|SLC7A11|SFXN3|SLC25A18|SLC36A1	-1.16942	0	105	0
																			0	0	0	1	0	0	0	-2.31107	GO:1905039	M0001	1	0	GO Biological Processes	19	carboxylic acid transmembrane transport	19_GO:0051179 localization	-2.31107	2.82387	3.30071	30286	143	675	9	1.33333	0.441472	32|1374|6506|6533|6541|23657|81855|83733|206358	ACACB|CPT1A|SLC1A2|SLC6A6|SLC7A1|SLC7A11|SFXN3|SLC25A18|SLC36A1	-1.07787	0	105	0
																			0	0	0	1	0	0	0	-2.29146	GO:1903825	M0001	1	0	GO Biological Processes	19	organic acid transmembrane transport	19_GO:0051179 localization	-2.29146	2.80426	3.27667	30286	144	675	9	1.33333	0.441472	32|1374|6506|6533|6541|23657|81855|83733|206358	ACACB|CPT1A|SLC1A2|SLC6A6|SLC7A1|SLC7A11|SFXN3|SLC25A18|SLC36A1	-1.06436	0	105	0
																			0	0	0	1	0	0	0	-2.26804	GO:0003333	M0001	1	0	GO Biological Processes	19	amino acid transmembrane transport	19_GO:0051179 localization	-2.26804	3.30607	3.39888	30286	95	675	7	1.03704	0.389925	6506|6533|6541|23657|81855|83733|206358	SLC1A2|SLC6A6|SLC7A1|SLC7A11|SFXN3|SLC25A18|SLC36A1	-1.04817	0	105	0
																			0	0	0	1	0	0	0	-2.22247	R-HSA-352230	M0001	1	0	Reactome Gene Sets	6	Amino acid transport across the plasma membrane		-2.22247	5.43856	3.85172	30286	33	675	4	0.592593	0.295417	6533|6541|23657|206358	SLC6A6|SLC7A1|SLC7A11|SLC36A1	-1.01631	0	105	0
																			0	0	0	1	0	0	0	-2.19114	GO:0015804	M0001	1	0	GO Biological Processes	19	neutral amino acid transport	19_GO:0051179 localization	-2.19114	4.23284	3.55649	30286	53	675	5	0.740741	0.33004	6506|6533|23657|81855|206358	SLC1A2|SLC6A6|SLC7A11|SFXN3|SLC36A1	-0.99166	0	105	0
																			0	0	0	1	0	0	0	-2.15448	GO:0015172	M0001	1	0	GO Molecular Functions	21	acidic amino acid transmembrane transporter activity		-2.15448	7.47802	4.15075	30286	18	675	3	0.444444	0.256029	6506|23657|83733	SLC1A2|SLC7A11|SLC25A18	-0.967072	0	105	0
																			0	0	0	1	0	0	0	-2.07318	GO:0006865	M0001	1	0	GO Biological Processes	19	amino acid transport	19_GO:0051179 localization	-2.07318	2.78252	3.06319	30286	129	675	8	1.18519	0.416536	6506|6529|6533|6541|23657|81855|83733|206358	SLC1A2|SLC6A1|SLC6A6|SLC7A1|SLC7A11|SFXN3|SLC25A18|SLC36A1	-0.907847	0	105	0
																			0	0	0	1	0	0	0	-2.04838	GO:0015807	M0001	1	0	GO Biological Processes	19	L-amino acid transport	19_GO:0051179 localization	-2.04838	3.36511	3.19808	30286	80	675	6	0.888889	0.361271	6506|6541|23657|81855|83733|206358	SLC1A2|SLC7A1|SLC7A11|SFXN3|SLC25A18|SLC36A1	-0.889777	0	105	0
																			0	1	1	0	0	-4.59579	-2.66148	0	GO:0030010	M0110	2	0	GO Biological Processes	19	establishment of cell polarity	19_GO:0009987 cellular process	-4.59579	14.5215	7.96182	30286	132	79	5	6.32911	2.73943	2258|5754|6624|81624|84446	FGF13|PTK7|FSCN1|DIAPH3|BRSK1	-2.71979	0	106	1
																			0	1	1	0	0	-4.0984	-2.19721	0	GO:0150034	M0110	2	0	GO Cellular Components	20	distal axon		-4.0984	8.45663	6.3174	30286	272	79	6	7.59494	2.98055	794|2258|6624|7070|9498|84446	CALB2|FGF13|FSCN1|THY1|SLC4A8|BRSK1	-2.34817	0	106	0
																			0	1	0	0	0	-3.71198	0	0	GO:0007163	M0100	1	0	GO Biological Processes	19	establishment or maintenance of cell polarity	19_GO:0009987 cellular process	-3.71198	9.44254	6.17212	30286	203	79	5	6.32911	2.73943	2258|5754|6624|81624|84446	FGF13|PTK7|FSCN1|DIAPH3|BRSK1	-2.05881	0	106	0
																			0	1	0	0	0	-3.15837	0	0	GO:1901880	M0100	1	0	GO Biological Processes	19	negative regulation of protein depolymerization	19_GO:0048519 negative regulation of biological process	-3.15837	17.4258	6.83163	30286	66	79	3	3.79747	2.15044	2258|6712|81624	FGF13|SPTBN2|DIAPH3	-1.66908	0	106	0
																			0	1	0	0	0	-2.98003	0	0	GO:0043242	M0100	1	0	GO Biological Processes	19	negative regulation of protein-containing complex disassembly	19_GO:0048519 negative regulation of biological process	-2.98003	15.1329	6.30865	30286	76	79	3	3.79747	2.15044	2258|6712|81624	FGF13|SPTBN2|DIAPH3	-1.54491	0	106	0
																			0	1	0	0	0	-2.06888	0	0	GO:0051494	M0100	1	0	GO Biological Processes	19	negative regulation of cytoskeleton organization	19_GO:0048519 negative regulation of biological process	-2.06888	7.18813	4.01349	30286	160	79	3	3.79747	2.15044	2258|6712|81624	FGF13|SPTBN2|DIAPH3	-0.905068	0	106	0
																			0	1	0	0	0	-2.03972	0	0	GO:0030426	M0100	1	0	GO Cellular Components	20	growth cone		-2.03972	7.01281	3.94849	30286	164	79	3	3.79747	2.15044	2258|6624|7070	FGF13|FSCN1|THY1	-0.884769	0	106	0
																			0	1	0	0	0	-2.00438	0	0	GO:0030427	M0100	1	0	GO Cellular Components	20	site of polarized growth		-2.00438	6.80533	3.87024	30286	169	79	3	3.79747	2.15044	2258|6624|7070	FGF13|FSCN1|THY1	-0.861431	0	106	0
																			0	0	1	1	0	0	-3.01193	-3.38556	GO:0035272	M0011	2	0	GO Biological Processes	19	exocrine system development	19_GO:0032502 developmental process	-4.59481	6.53208	6.21364	30286	44	843	8	0.948992	0.333923	655|2252|2255|3321|6662|6663|7042|7043	BMP7|FGF7|FGF10|IGSF3|SOX9|SOX10|TGFB2|TGFB3	-2.67374	0	107	1
																			0	0	1	1	0	0	-4.57014	-2.15448	GO:0060571	M0011	2	0	GO Biological Processes	19	morphogenesis of an epithelial fold	19_GO:0032502 developmental process	-4.57014	22.212	9.04946	30286	18	303	4	1.32013	0.655695	655|2255|8626|151449	BMP7|FGF10|TP63|GDF7	-2.70933	0	107	0
																			0	0	1	0	0	0	-3.97374	0	GO:0016331	M0010	1	0	GO Biological Processes	19	morphogenesis of embryonic epithelium	19_GO:0032502 developmental process	-3.97374	5.55299	5.50541	30286	144	303	8	2.64026	0.921069	655|2255|5754|5979|7042|8626|25902|151449	BMP7|FGF10|PTK7|RET|TGFB2|TP63|MTHFD1L|GDF7	-2.25603	0	107	0
																			0	0	1	1	0	0	-3.19381	-2.29146	GO:0035148	M0011	2	0	GO Biological Processes	19	tube formation	19_GO:0032502 developmental process	-3.69277	3.24336	4.56595	30286	144	843	13	1.54211	0.424394	655|836|2255|5754|5979|6662|7042|10018|25902|27443|84913|130497|151449	BMP7|CASP3|FGF10|PTK7|RET|SOX9|TGFB2|BCL2L11|MTHFD1L|CECR2|ATOH8|OSR1|GDF7	-1.94923	0	107	0
																			0	0	1	0	0	0	-3.4604	0	GO:0072175	M0010	1	0	GO Biological Processes	19	epithelial tube formation	19_GO:0032502 developmental process	-3.4604	5.38213	5.03347	30286	130	303	7	2.31023	0.86304	655|2255|5754|5979|7042|25902|151449	BMP7|FGF10|PTK7|RET|TGFB2|MTHFD1L|GDF7	-1.88231	0	107	0
																			0	0	1	0	0	0	-3.28605	0	GO:0008593	M0010	1	0	GO Biological Processes	19	regulation of Notch signaling pathway	19_GO:0050896 response to stimulus	-3.28605	5.99723	5.03181	30286	100	303	6	1.9802	0.800368	655|2255|7042|8626|8788|10631	BMP7|FGF10|TGFB2|TP63|DLK1|POSTN	-1.75615	0	107	0
																			0	0	1	1	0	0	-2.5246	-2.42829	GO:0007435	M0011	2	0	GO Biological Processes	19	salivary gland morphogenesis	19_GO:0032502 developmental process	-2.94873	6.19422	4.73525	30286	29	843	5	0.59312	0.264463	655|2252|2255|7042|7043	BMP7|FGF7|FGF10|TGFB2|TGFB3	-1.35391	0	107	0
																			0	0	1	0	0	0	-2.83501	0	GO:0001838	M0010	1	0	GO Biological Processes	19	embryonic epithelial tube formation	19_GO:0032502 developmental process	-2.83501	4.91576	4.35661	30286	122	303	6	1.9802	0.800368	655|5754|5979|7042|25902|151449	BMP7|PTK7|RET|TGFB2|MTHFD1L|GDF7	-1.43958	0	107	0
																			0	0	1	1	0	0	-2.40148	-2.27098	GO:0007431	M0011	2	0	GO Biological Processes	19	salivary gland development	19_GO:0032502 developmental process	-2.74924	5.61351	4.41826	30286	32	843	5	0.59312	0.264463	655|2252|2255|7042|7043	BMP7|FGF7|FGF10|TGFB2|TGFB3	-1.19378	0	107	0
																			0	0	1	0	0	0	-2.43585	0	GO:0001841	M0010	1	0	GO Biological Processes	19	neural tube formation	19_GO:0032502 developmental process	-2.43585	4.8997	3.96588	30286	102	303	5	1.65017	0.731862	655|5754|7042|25902|151449	BMP7|PTK7|TGFB2|MTHFD1L|GDF7	-1.1571	0	107	0
																			0	0	0	1	0	0	0	-3.11949	WP2882	M0001	1	0	WikiPathways	27	Nuclear receptors meta pathway		-4.55624	2.63156	4.91751	30286	314	843	23	2.72835	0.561086	1374|1545|1839|2042|2194|2258|2946|3084|5105|6256|6319|6529|6533|7042|7049|8507|10062|10257|23657|27286|51129|57181|89795	CPT1A|CYP1B1|HBEGF|EPHA3|FASN|FGF13|GSTM2|NRG1|PCK1|RXRA|SCD|SLC6A1|SLC6A6|TGFB2|TGFBR3|ENC1|NR1H3|ABCC4|SLC7A11|SRPX2|ANGPTL4|SLC39A10|NAV3	-2.64725	0	108	1
																			0	0	0	1	0	0	0	-2.89239	WP2884	M0001	1	0	WikiPathways	27	NRF2 pathway		-3.22086	3.05757	4.14375	30286	141	843	12	1.42349	0.40799	1839|2042|2258|2946|3084|6256|6529|6533|7042|10257|23657|57181	HBEGF|EPHA3|FGF13|GSTM2|NRG1|RXRA|SLC6A1|SLC6A6|TGFB2|ABCC4|SLC7A11|SLC39A10	-1.56712	0	108	0
																			0	1	1	0	0	-3.32106	-4.53082	0	GO:0005509	M0110	2	0	GO Molecular Functions	21	calcium ion binding		-4.53082	2.85991	5.00123	30286	699	303	20	6.60066	1.42641	1009|1311|1462|4017|4053|5979|7058|7060|8788|10382|30819|51440|54829|57758|60681|64168|78989|85409|147372|255189	CDH11|COMP|VCAN|LOXL2|LTBP2|RET|THBS2|THBS4|DLK1|TUBB4A|KCNIP2|HPCAL4|ASPN|SCUBE2|FKBP10|NECAB1|COLEC11|NKD2|CCBE1|PLA2G4F	-2.67967	0	109	1
																			0	0	0	1	0	0	0	-4.52698	GO:0060395	M0001	1	0	GO Biological Processes	19	SMAD protein signal transduction	19_GO:0050896 response to stimulus	-4.52698	9.6146	6.88547	30286	28	675	6	0.888889	0.361271	860|3624|4092|10220|84913|168667	RUNX2|INHBA|SMAD7|GDF11|ATOH8|BMPER	-2.67795	0	110	1
																			0	0	1	1	0	0	-2.53742	-3.48066	WP4816	M0011	2	0	WikiPathways	27	TGF beta receptor signaling in skeletal dysplasias		-4.45946	5.48031	5.82871	30286	59	843	9	1.06762	0.353967	860|3624|3694|4092|5054|7049|7057|9719|10468	RUNX2|INHBA|ITGB6|SMAD7|SERPINE1|TGFBR3|THBS1|ADAMTSL2|FST	-2.56621	0	110	0
																			0	0	0	1	0	0	0	-2.22649	R-HSA-1502540	M0001	1	0	Reactome Gene Sets	6	Signaling by Activin		-4.11169	10.5666	6.67605	30286	17	843	5	0.59312	0.264463	3624|7049|10272|10468|130399	INHBA|TGFBR3|FSTL3|FST|ACVR1C	-2.28228	0	110	0
																			0	0	0	1	0	0	0	-2.86179	WP560	M0001	1	0	WikiPathways	27	TGF beta receptor signaling		-3.87489	5.22567	5.30746	30286	55	843	8	0.948992	0.333923	860|3624|3694|4092|5054|7049|7057|10468	RUNX2|INHBA|ITGB6|SMAD7|SERPINE1|TGFBR3|THBS1|FST	-2.08924	0	110	0
																			0	0	0	1	0	0	0	-2.32137	R-HSA-201451	M0001	1	0	Reactome Gene Sets	6	Signaling by BMP		-2.32137	5.78944	4.02815	30286	31	675	4	0.592593	0.295417	658|3624|4092|7049	BMPR1B|INHBA|SMAD7|TGFBR3	-1.08535	0	110	0
																			0	0	0	1	0	0	0	-2.30363	GO:0032354	M0001	1	0	GO Biological Processes	19	response to follicle-stimulating hormone	19_GO:0050896 response to stimulus	-2.30363	8.41278	4.47789	30286	16	675	3	0.444444	0.256029	1545|3624|7049	CYP1B1|INHBA|TGFBR3	-1.07273	0	110	0
																			0	0	0	1	0	0	0	-2.10046	GO:0046332	M0001	1	0	GO Molecular Functions	21	SMAD binding		-2.10046	3.4514	3.27295	30286	78	675	6	0.888889	0.361271	658|1278|1281|4092|7049|56937	BMPR1B|COL1A2|COL3A1|SMAD7|TGFBR3|PMEPA1	-0.927393	0	110	0
																			0	1	0	1	0	-2.81063	0	-3.85246	GO:1901879	M0101	2	0	GO Biological Processes	19	regulation of protein depolymerization	19_GO:0050789 regulation of biological process	-4.52676	4.54243	5.59887	30286	87	843	11	1.30486	0.390856	1073|2258|4130|4281|6712|10763|57026|57482|81624|89795|130271	CFL2|FGF13|MAP1A|MID1|SPTBN2|NES|PDXP|CRACD|DIAPH3|NAV3|PLEKHH2	-2.62498	0	111	1
																			0	1	0	1	0	-2.37433	0	-3.32463	GO:0043244	M0101	2	0	GO Biological Processes	19	regulation of protein-containing complex disassembly	19_GO:0050789 regulation of biological process	-3.73425	3.47675	4.67628	30286	124	843	12	1.42349	0.40799	1073|2258|4130|4281|6712|9711|10763|57026|57482|81624|89795|130271	CFL2|FGF13|MAP1A|MID1|SPTBN2|RUBCN|NES|PDXP|CRACD|DIAPH3|NAV3|PLEKHH2	-1.98149	0	111	0
																			0	0	0	1	0	0	0	-3.01551	GO:0070507	M0001	1	0	GO Biological Processes	19	regulation of microtubule cytoskeleton organization	19_GO:0050789 regulation of biological process	-3.24874	2.91902	4.11819	30286	160	843	13	1.54211	0.424394	1540|2042|2258|3925|4130|4281|5058|10382|10982|11076|81624|89795|126731	CYLD|EPHA3|FGF13|STMN1|MAP1A|MID1|PAK1|TUBB4A|MAPRE2|TPPP|DIAPH3|NAV3|CCSAP	-1.58916	0	111	0
																			0	0	0	1	0	0	0	-2.24337	GO:0031110	M0001	1	0	GO Biological Processes	19	regulation of microtubule polymerization or depolymerization	19_GO:0050789 regulation of biological process	-2.84188	3.3681	3.93225	30286	96	843	9	1.06762	0.353967	2258|3925|4130|4281|5058|10382|10982|81624|89795	FGF13|STMN1|MAP1A|MID1|PAK1|TUBB4A|MAPRE2|DIAPH3|NAV3	-1.26998	0	111	0
																			0	0	0	1	0	0	0	-2.32137	GO:0031114	M0001	1	0	GO Biological Processes	19	regulation of microtubule depolymerization	19_GO:0050789 regulation of biological process	-2.81308	5.79459	4.51929	30286	31	843	5	0.59312	0.264463	2258|4130|4281|81624|89795	FGF13|MAP1A|MID1|DIAPH3|NAV3	-1.24507	0	111	0
																			0	0	0	1	0	0	0	-2.2259	GO:0015631	M0001	1	0	GO Molecular Functions	21	tubulin binding		-2.56996	1.96986	3.23211	30286	383	843	21	2.4911	0.53679	1063|2258|3925|4130|4281|5058|10018|10982|11076|26056|63971|79739|79805|81624|84446|89795|126731|165186|282973|284076|644150	CENPF|FGF13|STMN1|MAP1A|MID1|PAK1|BCL2L11|MAPRE2|TPPP|RAB11FIP5|KIF13A|TTLL7|VASH2|DIAPH3|BRSK1|NAV3|CCSAP|TOGARAM2|JAKMIP3|TTLL6|WIPF3	-1.05058	0	111	0
																			0	1	0	0	0	-2.03972	0	0	GO:1902904	M0100	1	0	GO Biological Processes	19	negative regulation of supramolecular fiber organization	19_GO:0048519 negative regulation of biological process	-2.19476	2.4097	3.06298	30286	164	843	11	1.30486	0.390856	1191|2258|3925|4281|6712|10382|81624|89795|130271|150356|165186	CLU|FGF13|STMN1|MID1|SPTBN2|TUBB4A|DIAPH3|NAV3|PLEKHH2|CHADL|TOGARAM2	-0.756373	0	111	0
																			0	0	1	0	0	0	-4.51788	0	GO:0140115	M0010	1	0	GO Biological Processes	19	export across plasma membrane	19_GO:0051179 localization	-4.51788	9.99538	7.01136	30286	60	303	6	1.9802	0.800368	3737|4878|6565|9429|30819|123041	KCNA2|NPPA|SLC15A2|ABCG2|KCNIP2|SLC24A4	-2.672	0	112	1
																			0	0	0	1	0	0	0	-3.07704	GO:1903764	M0001	1	0	GO Biological Processes	19	regulation of potassium ion export across plasma membrane	19_GO:0051179 localization	-3.07704	14.956	6.32217	30286	9	675	3	0.444444	0.256029	1739|4878|30819	DLG1|NPPA|KCNIP2	-1.60979	0	112	0
																			0	0	1	0	0	0	-4.47655	0	GO:0035904	M0010	1	0	GO Biological Processes	19	aorta development	19_GO:0032502 developmental process	-4.47655	9.83152	6.94088	30286	61	303	6	1.9802	0.800368	1281|1959|3952|4016|7042|60681	COL3A1|EGR2|LEP|LOXL1|TGFB2|FKBP10	-2.64001	0	113	1
																			0	0	1	1	0	0	-4.11473	-2.10243	GO:0060840	M0011	2	0	GO Biological Processes	19	artery development	19_GO:0032502 developmental process	-4.11473	6.85957	5.95903	30286	102	303	7	2.31023	0.86304	1281|1311|1959|3952|4016|7042|60681	COL3A1|COMP|EGR2|LEP|LOXL1|TGFB2|FKBP10	-2.36088	0	113	0
																			0	0	0	1	0	0	0	-3.27906	GO:0008347	M0001	1	0	GO Biological Processes	19	glial cell migration	19_GO:0032502 developmental process	-3.27906	5.85237	4.97257	30286	46	675	6	0.888889	0.361271	1281|1464|2043|7042|22800|57142	COL3A1|CSPG4|EPHA4|TGFB2|RRAS2|RTN4	-1.75143	0	113	0
																			0	0	1	0	0	0	-2.27038	0	GO:0048844	M0010	1	0	GO Biological Processes	19	artery morphogenesis	19_GO:0032502 developmental process	-2.4804	3.59265	3.6746	30286	70	843	7	0.830368	0.312544	1281|1311|4092|5396|7042|23462|60681	COL3A1|COMP|SMAD7|PRRX1|TGFB2|HEY1|FKBP10	-0.980361	0	113	0
																			0	0	1	0	0	0	-2.32635	0	GO:0035909	M0010	1	0	GO Biological Processes	19	aorta morphogenesis	19_GO:0032502 developmental process	-2.32635	8.81945	4.58602	30286	34	303	3	0.990099	0.568797	1281|7042|60681	COL3A1|TGFB2|FKBP10	-1.08904	0	113	0
																			0	1	1	1	0	-2.11602	-4.29598	-2.94729	GO:0048608	M0111	3	0	GO Biological Processes	19	reproductive structure development	19_GO:0022414 reproductive process	-4.45854	2.66122	4.86811	30286	297	843	22	2.60973	0.549087	596|654|658|836|1545|1739|2255|2674|3371|3400|3624|3952|5176|5270|6662|7042|8626|10018|10265|10468|130497|151449	BCL2|BMP6|BMPR1B|CASP3|CYP1B1|DLG1|FGF10|GFRA1|TNC|ID4|INHBA|LEP|SERPINF1|SERPINE2|SOX9|TGFB2|TP63|BCL2L11|IRX5|FST|OSR1|GDF7	-2.56621	0	114	1
																			0	1	1	1	0	-2.09605	-4.24027	-2.88714	GO:0061458	M0111	3	0	GO Biological Processes	19	reproductive system development	19_GO:0032502 developmental process	-4.37118	2.62585	4.79677	30286	301	843	22	2.60973	0.549087	596|654|658|836|1545|1739|2255|2674|3371|3400|3624|3952|5176|5270|6662|7042|8626|10018|10265|10468|130497|151449	BCL2|BMP6|BMPR1B|CASP3|CYP1B1|DLG1|FGF10|GFRA1|TNC|ID4|INHBA|LEP|SERPINF1|SERPINE2|SOX9|TGFB2|TP63|BCL2L11|IRX5|FST|OSR1|GDF7	-2.4915	0	114	0
																			0	0	1	1	0	0	-2.29257	-3.83104	GO:0042698	M0011	2	0	GO Biological Processes	19	ovulation cycle	19_GO:0048511 rhythmic process	-3.91276	4.68606	5.18678	30286	69	843	9	1.06762	0.353967	658|836|1545|2662|3624|3952|5176|7042|7043	BMPR1B|CASP3|CYP1B1|GDF10|INHBA|LEP|SERPINF1|TGFB2|TGFB3	-2.1164	0	114	0
																			0	0	1	0	0	0	-3.86393	0	GO:0007548	M0010	1	0	GO Biological Processes	19	sex differentiation	19_GO:0022414 reproductive process	-3.86393	3.91278	4.93131	30286	281	303	11	3.63036	1.07454	117|654|1271|1545|2255|2674|3624|3952|7042|8626|10468	ADCYAP1R1|BMP6|CNTFR|CYP1B1|FGF10|GFRA1|INHBA|LEP|TGFB2|TP63|FST	-2.17338	0	114	0
																			0	0	1	0	0	0	-3.02679	0	GO:0046660	M0010	1	0	GO Biological Processes	19	female sex differentiation	19_GO:0022414 reproductive process	-3.02679	5.35467	4.64136	30286	112	303	6	1.9802	0.800368	117|2255|3624|3952|8626|10468	ADCYAP1R1|FGF10|INHBA|LEP|TP63|FST	-1.57877	0	114	0
																			0	0	0	1	0	0	0	-2.41588	GO:0022602	M0001	1	0	GO Biological Processes	19	ovulation cycle process	19_GO:0048511 rhythmic process	-2.73168	4.58636	4.16347	30286	47	843	6	0.711744	0.289532	658|836|3624|3952|7042|7043	BMPR1B|CASP3|INHBA|LEP|TGFB2|TGFB3	-1.18049	0	114	0
																			0	0	1	1	0	0	-2.05931	-2.23933	GO:0045137	M0011	2	0	GO Biological Processes	19	development of primary sexual characteristics	19_GO:0022414 reproductive process	-2.27089	2.18683	3.05719	30286	230	843	14	1.66074	0.440149	117|596|658|836|1545|2674|3624|3952|6662|7042|10018|10265|10468|130497	ADCYAP1R1|BCL2|BMPR1B|CASP3|CYP1B1|GFRA1|INHBA|LEP|SOX9|TGFB2|BCL2L11|IRX5|FST|OSR1	-0.818173	0	114	0
																			0	0	1	0	0	0	-2.13883	0	GO:0046661	M0010	1	0	GO Biological Processes	19	male sex differentiation	19_GO:0022414 reproductive process	-2.13883	3.54866	3.34	30286	169	303	6	1.9802	0.800368	654|1545|2255|2674|3624|7042	BMP6|CYP1B1|FGF10|GFRA1|INHBA|TGFB2	-0.955852	0	114	0
																			0	0	0	1	0	0	0	-2.56776	GO:0140297	M0001	1	0	GO Molecular Functions	21	DNA-binding transcription factor binding		-4.4477	2.2548	4.67905	30286	478	843	30	3.55872	0.638064	307|406|596|688|860|1050|1063|1613|1959|2274|3315|3400|5396|6256|6662|6663|9734|10221|10265|10865|23462|27163|29969|51085|51339|51523|63976|80139|84913|149563	ANXA4|BMAL1|BCL2|KLF5|RUNX2|CEBPA|CENPF|DAPK3|EGR2|FHL2|HSPB1|ID4|PRRX1|RXRA|SOX9|SOX10|HDAC9|TRIB1|IRX5|ARID5A|HEY1|NAAA|MDFIC|MLXIPL|DACT1|CXXC5|PRDM16|ZNF703|ATOH8|SRARP	-2.55769	0	115	1
																			0	0	0	1	0	0	0	-2.63872	GO:0008134	M0001	1	0	GO Molecular Functions	21	transcription factor binding		-4.06871	2.03583	4.33636	30286	600	843	34	4.03321	0.677598	307|406|596|688|860|1050|1063|1613|1959|2274|3315|3400|5396|6256|6662|6663|8864|9572|9734|10221|10265|10865|23462|27163|29969|51085|51339|51523|63976|64425|80139|84913|116931|149563	ANXA4|BMAL1|BCL2|KLF5|RUNX2|CEBPA|CENPF|DAPK3|EGR2|FHL2|HSPB1|ID4|PRRX1|RXRA|SOX9|SOX10|PER2|NR1D1|HDAC9|TRIB1|IRX5|ARID5A|HEY1|NAAA|MDFIC|MLXIPL|DACT1|CXXC5|PRDM16|POLR1E|ZNF703|ATOH8|MED12L|SRARP	-2.24632	0	115	0
																			0	0	1	1	0	0	-4.43235	-3.00947	GO:0014910	M0011	2	0	GO Biological Processes	19	regulation of smooth muscle cell migration	19_GO:0040011 locomotion	-4.43235	7.68875	6.42386	30286	91	303	7	2.31023	0.86304	1545|3479|5054|8840|9370|10221|10631	CYP1B1|IGF1|SERPINE1|CCN4|ADIPOQ|TRIB1|POSTN	-2.60496	0	116	1
																			0	0	1	1	0	0	-2.80276	-3.08216	GO:0014911	M0011	2	0	GO Biological Processes	19	positive regulation of smooth muscle cell migration	19_GO:0040011 locomotion	-3.35187	5.0297	4.82539	30286	50	843	7	0.830368	0.312544	596|1545|3479|7448|8840|10631|80031	BCL2|CYP1B1|IGF1|VTN|CCN4|POSTN|SEMA6D	-1.6729	0	116	0
																			0	0	1	1	0	0	-2.77068	-2.26233	hsa04913	M0011	2	0	KEGG Pathway	24	Ovarian steroidogenesis		-2.77068	7.83951	4.9142	30286	51	303	4	1.32013	0.655695	654|1545|3479|255189	BMP6|CYP1B1|IGF1|PLA2G4F	-1.39736	0	116	0
																			0	1	1	1	0	-2.59062	-3.51126	-3.06404	GO:0010035	M0111	3	0	GO Biological Processes	19	response to inorganic substance	19_GO:0050896 response to stimulus	-4.42445	2.18149	4.62981	30286	527	843	32	3.79597	0.658179	107|360|493|596|641|654|836|860|1050|1277|1393|1545|3077|3158|3240|4017|4501|4982|5176|5179|6263|6529|7018|7057|7292|7352|8912|9451|30819|54829|131034|140885	ADCY1|AQP3|ATP2B4|BCL2|BLM|BMP6|CASP3|RUNX2|CEBPA|COL1A1|CRHBP|CYP1B1|HFE|HMGCS2|HP|LOXL2|MT1X|TNFRSF11B|SERPINF1|PENK|RYR3|SLC6A1|TF|THBS1|TNFSF4|UCP3|CACNA1H|EIF2AK3|KCNIP2|ASPN|CPNE4|SIRPA	-2.53676	0	117	1
																			0	0	1	1	0	0	-2.44376	-2.13166	GO:0010038	M0011	2	0	GO Biological Processes	19	response to metal ion	19_GO:0050896 response to stimulus	-3.26856	2.19551	3.86114	30286	360	843	22	2.60973	0.549087	107|360|596|654|836|1050|1393|3077|3158|4017|4501|4982|5176|5179|6263|6529|7018|7057|8912|9451|30819|131034	ADCY1|AQP3|BCL2|BMP6|CASP3|CEBPA|CRHBP|HFE|HMGCS2|LOXL2|MT1X|TNFRSF11B|SERPINF1|PENK|RYR3|SLC6A1|TF|THBS1|CACNA1H|EIF2AK3|KCNIP2|CPNE4	-1.60503	0	117	0
																			0	0	1	1	0	0	-4.40775	-3.297	R-HSA-381426	M0011	2	0	Reactome Gene Sets	6	Regulation of Insulin-like Growth Factor (IGF) transport and uptake by Insulin-like Growth Factor Binding Proteins (IGFBPs)		-4.40775	6.39704	6.07835	30286	125	303	8	2.64026	0.921069	1356|1462|3371|3479|4241|5179|7076|11098	CP|VCAN|TNC|IGF1|MELTF|PENK|TIMP1|PRSS23	-2.58255	0	118	1
																			0	0	1	1	0	0	-3.9579	-2.53474	R-HSA-8957275	M0011	2	0	Reactome Gene Sets	6	Post-translational protein phosphorylation		-3.9579	6.47849	5.73357	30286	108	303	7	2.31023	0.86304	1356|1462|3371|4241|5179|7076|11098	CP|VCAN|TNC|MELTF|PENK|TIMP1|PRSS23	-2.24553	0	118	0
																			0	0	1	1	0	0	-2.44038	-4.01229	GO:1901615	M0011	2	0	GO Biological Processes	19	organic hydroxy compound metabolic process	19_GO:0008152 metabolic process	-4.38123	2.23609	4.62883	30286	482	843	30	3.55872	0.638064	125|596|1050|1080|1428|1545|1734|2819|3158|3479|3952|5105|5205|6713|7042|7306|8277|8821|8864|8912|25987|26002|27163|50506|50814|55825|57026|64768|84649|130367	ADH1B|BCL2|CEBPA|CFTR|CRYM|CYP1B1|DIO2|GPD1|HMGCS2|IGF1|LEP|PCK1|ATP8B1|SQLE|TGFB2|TYRP1|TKTL1|INPP4B|PER2|CACNA1H|TSKU|MOXD1|NAAA|DUOX2|NSDHL|PECR|PDXP|IPPK|DGAT2|SGPP2	-2.50042	0	119	1
																			0	0	1	1	0	0	-3.31352	-2.53879	GO:0006066	M0011	2	0	GO Biological Processes	19	alcohol metabolic process	19_GO:0008152 metabolic process	-3.44446	2.31428	4.03704	30286	326	843	21	2.4911	0.53679	125|1050|1080|1545|2819|3158|3479|3952|5105|6713|8277|8821|8912|25987|26002|27163|50814|55825|64768|84649|130367	ADH1B|CEBPA|CFTR|CYP1B1|GPD1|HMGCS2|IGF1|LEP|PCK1|SQLE|TKTL1|INPP4B|CACNA1H|TSKU|MOXD1|NAAA|NSDHL|PECR|IPPK|DGAT2|SGPP2	-1.74651	0	119	0
																			0	0	1	1	0	0	-2.54924	-2.24337	GO:0034308	M0011	2	0	GO Biological Processes	19	primary alcohol metabolic process	19_GO:0008152 metabolic process	-2.84188	3.3681	3.93225	30286	96	843	9	1.06762	0.353967	125|1545|2819|3479|8277|8912|27163|55825|84649	ADH1B|CYP1B1|GPD1|IGF1|TKTL1|CACNA1H|NAAA|PECR|DGAT2	-1.26998	0	119	0
																			0	0	0	1	0	0	0	-2.26746	GO:1901617	M0001	1	0	GO Biological Processes	19	organic hydroxy compound biosynthetic process	19_GO:0008152 metabolic process	-2.48357	2.5065	3.35262	30286	172	843	12	1.42349	0.40799	1080|3158|3952|5105|6713|7042|7306|8864|8912|26002|50814|64768	CFTR|HMGCS2|LEP|PCK1|SQLE|TGFB2|TYRP1|PER2|CACNA1H|MOXD1|NSDHL|IPPK	-0.981642	0	119	0
																			1	1	0	0	-4.37185	-2.13755	0	0	GO:0002573	M1100	2	0	GO Biological Processes	19	myeloid leukocyte differentiation	19_GO:0032502 developmental process	-4.37185	42.9792	11.121	30286	151	14	3	21.4286	10.9664	1050|2194|7018	CEBPA|FASN|TF	-2.55636	0	120	1
																			1	1	0	0	-3.53389	-2.15175	0	0	GO:0030099	M1100	2	0	GO Biological Processes	19	myeloid cell differentiation	19_GO:0032502 developmental process	-3.53389	22.3788	7.86698	30286	290	14	3	21.4286	10.9664	1050|2194|7018	CEBPA|FASN|TF	-1.93553	0	120	0
																			1	0	0	0	-3.05643	0	0	0	GO:0002521	M1000	1	0	GO Biological Processes	19	leukocyte differentiation	19_GO:0032502 developmental process	-3.05643	15.3425	6.38828	30286	423	14	3	21.4286	10.9664	1050|2194|7018	CEBPA|FASN|TF	-1.59513	0	120	0
[truncated: 511 more rows]
[truncated: 4 more columns]
