# Supplementary material for: Transcriptional changes of the extracellular matrix in chronic thromboembolic pulmonary hypertension govern right ventricle remodeling and recovery
Source: Nat Cardiovasc Res. 2025 Jul 4;4(7):857–75. doi: 10.1038/s44161-025-00672-8 (PMC12259468; doi:10.1038/s44161-025-00672-8)
Supplement: Supplementary file 11 — Statistical source data. [file 44161_2025_672_MOESM11_ESM.xlsx]

## Sheet: Extended Data Fig 3
	filter threshold: basemean >= 5, -1 <= log2fc >= 1, fdr <= 0.05						100 metascpae	GO	Description	_LogP_B-prePEAi_RV versus Control_RV	_LogP_B-prePEAm_RV versus Control_RV	_LogP_B-prePEAs_RV versus Control_RV			Metascape_full_table	_MEMBER_B-prePEAi_RV versus Control_RV	_MEMBER_B-prePEAm_RV versus Control_RV	_MEMBER_B-prePEAs_RV versus Control_RV	_LogP_B-prePEAi_RV versus Control_RV	_LogP_B-prePEAm_RV versus Control_RV	_LogP_B-prePEAs_RV versus Control_RV	GO	_PATTERN_	_RANK_	GiniIndex	Category	CategoryID	Description	PARENT_GO	LogP	Enrichment	Z-score	#TotalGeneInLibrary	#GeneInGO	#GeneInHitList	#GeneInGOAndHitList	%InGO	STDV %InGO	GeneID	Hits	Log(q-value)	EvidenceCutoff	GROUP_ID	FirstInGroupByEnrichment	FirstInGroupByLogP	BestLogPInGroup	BestEnrichmentInGroup	URL
Input gene list	B-prePEAm_RV versus Control_RV	B-prePEAi_RV versus Control_RV	B-prePEAs_RV versus Control_RV					GO:0009617	response to bacterium	-13.4428	-15.5879	-19.697				1	1	1	-30.6174	-33.7948	-36.749	GO:0006954	M111	3	0	GO Biological Processes	19	inflammatory response	19_GO:0050896 response to stimulus	-40.2081	3.85102	17.104	30286	563	1788	128	7.15884	0.609688	12|101|133|134|185|199|240|241|246|624|650|654|695|712|718|719|720|721|727|728|922|929|960|1116|1230|1234|1524|1536|1903|1956|1999|2150|2194|2212|2214|2215|2350|2353|2357|2358|2359|2532|2919|2920|3055|3162|3164|3269|3500|3553|3569|3579|3620|3627|3656|3663|3683|3684|3689|3694|3717|3965|4064|4067|4069|4210|4283|4671|4791|4973|5265|5294|5320|5473|5606|5724|5733|5737|5739|5806|5971|6279|6280|6347|635…	SERPINA3|ADAM8|ADM|ADORA1|AGTR1|AIF1|ALOX5|ALOX5AP|ALOX15|BDKRB2|BMP2|BMP6|BTK|C1QA|C3|C3AR1|C4A|C4B|C5|C5AR1|CD5L|CD14|CD44|CHI3L1|CCR1|CCR5|CX3CR1|CYBB|S1PR3|EGFR|ELF3|F2RL1|FASN|FCGR2A|FCGR3A|FCGR3B|FOLR2|FOS|FPR1|FPR2|FPR3|ACKR1|CXCL1|CXCL2|HCK|HMOX1|NR4A1|HRH1|IGHG1|IL1B|IL6|CXCR2|IDO1|CXCL10|IRAK2|IRF5|ITGAL|ITGAM|ITGB2|ITGB6|JAK2|LGALS9|CD180|LYN|LYZ|MEFV|CXCL9|NAIP|NFKB2|OLR1|SERPINA1|PIK…	-35.7452	0	1	1	1	-40.2081	3.85102
	ENSG00000181143	ENSG00000181143	ENSG00000259395					GO:0007167	enzyme-linked receptor protein signaling pathway	-13.9181	-13.0325	-12.494				1	1	1	-27.2968	-23.9283	-29.5862	GO:0050865	M111	3	0	GO Biological Processes	19	regulation of cell activation	19_GO:0032501 multicellular organismal process	-29.5862	3.60201	14.4643	30286	630	1388	104	7.4928	0.706667	101|199|695|864|916|920|940|942|945|1050|1075|1268|1378|1511|1803|1840|1880|1960|2048|2207|2214|2255|3071|3109|3111|3481|3553|3620|3623|3624|3717|3718|3726|3824|3949|3965|4067|4332|5105|5320|5341|5580|5777|5788|5880|6195|6347|6366|6403|6541|6664|6666|6688|6693|6850|7057|7305|7409|7412|7704|7805|7940|8013|8877|9258|9308|9473|9760|9840|10288|10326|10673|10859|11006|11027|11126|11151|11314|11326|235…	ADAM8|AIF1|BTK|RUNX3|CD3E|CD4|CD28|CD86|CD33|CEBPA|CTSC|CNR1|CR1|CTSG|DPP4|DTX1|GPR183|EGR3|EPHB2|FCER1G|FCGR3A|FGF10|NCKAP1L|HLA-DMB|HLA-DOA|IGF2|IL1B|IDO1|INHA|INHBA|JAK2|JAK3|JUNB|KLRD1|LDLR|LGALS9|LYN|MNDA|PCK1|PLA2G2A|PLEK|PRKCD|PTPN6|PTPRC|RAC2|RPS6KA1|CCL2|CCL21|SELP|SLC7A1|SOX11|SOX12|SPI1|SPN|SYK|THBS1|TYROBP|VAV1|VCAM1|ZBTB16|LAPTM5|LST1|NR4A3|SPHK1|MFHAS1|CD83|THEMIS2|TOX|TESPA1|LILRB2…	-25.7254	0	2	1	1	-29.5862	5.45497
	ENSG00000235050	ENSG00000259395	ENSG00000235050					R-HSA-372790	Signaling by GPCR	-14.8828	-18.7119	-16.6741				1	1	1	-21.3642	-28.5368	-23.8247	GO:0040011	M111	3	0	GO Biological Processes	19	locomotion	19_GO:0040011 locomotion	-28.5368	4.78278	15.1885	30286	366	1263	73	5.77989	0.656644	185|240|652|719|727|728|1230|1234|1511|1524|1794|1803|1827|1880|1890|1960|2045|2047|2207|2252|2255|2357|2358|2359|2903|2919|3071|3082|3084|3164|3569|3627|3689|3965|4283|4880|5168|5294|5328|5329|5355|5580|5724|5800|5880|6275|6279|6280|6347|6362|6366|6693|6850|7226|7409|7412|8482|8792|9423|10371|10501|10584|10800|11151|11251|30817|54210|55558|56833|58191|80270|84818|729230	AGTR1|ALOX5|BMP4|C3AR1|C5|C5AR1|CCR1|CCR5|CTSG|CX3CR1|DOCK2|DPP4|RCAN1|GPR183|TYMP|EGR3|EPHA7|EPHB1|FCER1G|FGF7|FGF10|FPR1|FPR2|FPR3|GRIN2A|CXCL1|NCKAP1L|HGF|NRG1|NR4A1|IL6|CXCL10|ITGB2|LGALS9|CXCL9|NPPC|ENPP2|PIK3CG|PLAU|PLAUR|PLP2|PRKCD|PTAFR|PTPRO|RAC2|S100A4|S100A8|S100A9|CCL2|CCL18|CCL21|SPN|SYK|TRPM2|VAV1|VCAM1|SEMA7A|TNFRSF11A|NTN1|SEMA3A|SEMA6B|COLEC10|CYSLTR1|CORO1A|PTGDR2|ADGRE2|TREM1|P…	-24.7729	0	3	1	1	-28.5368	5.38763
	ENSG00000259395	ENSG00000235050	ENSG00000248362					GO:0007159	leukocyte cell-cell adhesion	-11.9017	-16.8932	-16.0016				1	1	1	-20.7454	-27.9376	-24.754	GO:0006935	M111	3	0	GO Biological Processes	19	chemotaxis	19_GO:0040011 locomotion	-27.9376	4.87953	15.096	30286	344	1263	70	5.54236	0.64382	185|240|652|719|727|728|1230|1234|1511|1524|1794|1803|1880|1890|1960|2045|2047|2207|2252|2255|2357|2358|2359|2919|3071|3082|3084|3164|3569|3627|3689|3965|4283|5168|5294|5328|5329|5355|5580|5724|5800|5880|6275|6279|6280|6347|6362|6366|6693|6850|7226|7409|7412|8482|8792|9423|10371|10501|10584|10800|11151|11251|30817|54210|55558|56833|58191|80270|84818|729230	AGTR1|ALOX5|BMP4|C3AR1|C5|C5AR1|CCR1|CCR5|CTSG|CX3CR1|DOCK2|DPP4|GPR183|TYMP|EGR3|EPHA7|EPHB1|FCER1G|FGF7|FGF10|FPR1|FPR2|FPR3|CXCL1|NCKAP1L|HGF|NRG1|NR4A1|IL6|CXCL10|ITGB2|LGALS9|CXCL9|ENPP2|PIK3CG|PLAU|PLAUR|PLP2|PRKCD|PTAFR|PTPRO|RAC2|S100A4|S100A8|S100A9|CCL2|CCL18|CCL21|SPN|SYK|TRPM2|VAV1|VCAM1|SEMA7A|TNFRSF11A|NTN1|SEMA3A|SEMA6B|COLEC10|CYSLTR1|CORO1A|PTGDR2|ADGRE2|TREM1|PLXNA3|SLAMF8|CXCL1…	-24.2529	0	3	0	0	-28.5368	5.38763
	ENSG00000283399	ENSG00000179914	ENSG00000100095					WP3945	TYROBP causal network in microglia	-13.2298	-11.5262	-16.1515				1	1	1	-20.6104	-27.7756	-24.5989	GO:0042330	M111	3	0	GO Biological Processes	19	taxis	19_GO:0040011 locomotion	-27.7756	4.85133	15.0303	30286	346	1263	70	5.54236	0.64382	185|240|652|719|727|728|1230|1234|1511|1524|1794|1803|1880|1890|1960|2045|2047|2207|2252|2255|2357|2358|2359|2919|3071|3082|3084|3164|3569|3627|3689|3965|4283|5168|5294|5328|5329|5355|5580|5724|5800|5880|6275|6279|6280|6347|6362|6366|6693|6850|7226|7409|7412|8482|8792|9423|10371|10501|10584|10800|11151|11251|30817|54210|55558|56833|58191|80270|84818|729230	AGTR1|ALOX5|BMP4|C3AR1|C5|C5AR1|CCR1|CCR5|CTSG|CX3CR1|DOCK2|DPP4|GPR183|TYMP|EGR3|EPHA7|EPHB1|FCER1G|FGF7|FGF10|FPR1|FPR2|FPR3|CXCL1|NCKAP1L|HGF|NRG1|NR4A1|IL6|CXCL10|ITGB2|LGALS9|CXCL9|ENPP2|PIK3CG|PLAU|PLAUR|PLP2|PRKCD|PTAFR|PTPRO|RAC2|S100A4|S100A8|S100A9|CCL2|CCL18|CCL21|SPN|SYK|TRPM2|VAV1|VCAM1|SEMA7A|TNFRSF11A|NTN1|SEMA3A|SEMA6B|COLEC10|CYSLTR1|CORO1A|PTGDR2|ADGRE2|TREM1|PLXNA3|SLAMF8|CXCL1…	-24.1579	0	3	0	0	-28.5368	5.38763
	ENSG00000256222	ENSG00000283399	ENSG00000181143					GO:0098657	import into cell	-15.3644	-16.6281	-17.1706				1	1	1	-22.8984	-21.2689	-26.5424	GO:0002694	M111	3	0	GO Biological Processes	19	regulation of leukocyte activation	19_GO:0002376 immune system process	-26.5424	3.57953	13.6621	30286	573	1388	94	6.77233	0.674446	101|199|695|864|916|920|940|942|945|1050|1075|1268|1378|1511|1803|1840|1880|1960|2048|2214|2255|3071|3109|3111|3481|3553|3620|3623|3624|3717|3718|3726|3824|3949|3965|4067|4332|5105|5320|5777|5788|5880|6347|6366|6541|6664|6666|6688|6693|6850|7057|7305|7409|7412|7704|7805|7940|8013|8877|9258|9308|9473|9760|9840|10288|10326|10673|10859|11006|11126|11151|11314|11326|23529|29108|30835|51176|54440|5683…	ADAM8|AIF1|BTK|RUNX3|CD3E|CD4|CD28|CD86|CD33|CEBPA|CTSC|CNR1|CR1|CTSG|DPP4|DTX1|GPR183|EGR3|EPHB2|FCGR3A|FGF10|NCKAP1L|HLA-DMB|HLA-DOA|IGF2|IL1B|IDO1|INHA|INHBA|JAK2|JAK3|JUNB|KLRD1|LDLR|LGALS9|LYN|MNDA|PCK1|PLA2G2A|PTPN6|PTPRC|RAC2|CCL2|CCL21|SLC7A1|SOX11|SOX12|SPI1|SPN|SYK|THBS1|TYROBP|VAV1|VCAM1|ZBTB16|LAPTM5|LST1|NR4A3|SPHK1|MFHAS1|CD83|THEMIS2|TOX|TESPA1|LILRB2|SIRPB1|TNFSF13B|LILRB1|LILRB4|…	-23.0338	0	2	0	0	-29.5862	5.45497
	ENSG00000212443	ENSG00000269895	ENSG00000144406					GO:0002683	negative regulation of immune system process	-15.3303	-15.3247	-14.9				1	1	1	-25.397	-19.8857	-23.9657	GO:0050778	M111	3	0	GO Biological Processes	19	positive regulation of immune response	19_GO:0002376 immune system process	-25.397	3.3825	13.1908	30286	654	1328	97	7.30422	0.714032	101|695|712|714|719|720|721|785|916|920|929|940|942|1268|1378|1520|2207|2219|2357|2358|2359|2533|3055|3071|3109|3111|3500|3514|3569|3620|3654|3656|3684|3689|3717|3824|4210|4332|4340|4671|5579|5580|5724|5777|5788|6688|6850|7186|7305|7409|7462|8013|8061|8547|8638|8809|9258|9473|9641|9782|9840|10584|10603|10673|10859|11027|11126|11326|23529|23586|23643|26191|28755|28984|29108|29760|51284|51311|54440…	ADAM8|BTK|C1QA|C1QC|C3AR1|C4A|C4B|CACNB4|CD3E|CD4|CD14|CD28|CD86|CNR1|CR1|CTSS|FCER1G|FCN1|FPR1|FPR2|FPR3|FYB1|HCK|NCKAP1L|HLA-DMB|HLA-DOA|IGHG1|IGKC|IL6|IDO1|IRAK1|IRAK2|ITGAM|ITGB2|JAK2|KLRD1|MEFV|MNDA|MOG|NAIP|PRKCB|PRKCD|PTAFR|PTPN6|PTPRC|SPI1|SYK|TRAF2|TYROBP|VAV1|LAT2|NR4A3|FOSL1|FCN3|OASL|IL18R1|MFHAS1|THEMIS2|IKBKE|MATR3|TESPA1|COLEC10|SH2B2|TNFSF13B|LILRB1|LILRA2|CD160|VSIG4|CLCF1|RIGI|L…	-21.9341	0	4	1	1	-25.397	4.8972
	ENSG00000228623	ENSG00000196581	ENSG00000283399					R-HSA-6798695	Neutrophil degranulation	-14.0574	-15.0646	-16.4384				1	1	1	-25.1959	-16.373	-23.1452	GO:0098552	M111	3	0	GO Cellular Components	20	side of membrane		-25.1959	3.21779	12.9894	30286	730	1328	103	7.75602	0.733989	246|460|762|785|916|920|929|940|942|945|962|1230|1234|1356|1368|1439|1513|1524|1828|1945|2207|2212|2214|2219|2262|2350|2769|2774|2775|3055|3383|3563|3575|3627|3673|3675|3676|3683|3684|3687|3689|3694|3717|3718|3760|3824|3949|4283|4340|5104|5133|5328|5329|5778|5788|6401|6402|6403|6693|6768|7186|7881|8140|8482|8547|8748|8792|8875|8876|9021|9173|9308|9429|9630|10462|10584|10859|11006|11126|11181|2619…	ALOX15|ASTN1|CA4|CACNB4|CD3E|CD4|CD14|CD28|CD86|CD33|CD48|CCR1|CCR5|CP|CPM|CSF2RB|CTSK|CX3CR1|DSG1|EFNA4|FCER1G|FCGR2A|FCGR3A|FCN1|GPC5|FOLR2|GNA15|GNAL|GNAO1|HCK|ICAM1|IL3RA|IL7R|CXCL10|ITGA2|ITGA3|ITGA4|ITGAL|ITGAM|ITGAX|ITGB2|ITGB6|JAK2|JAK3|KCNJ3|KLRD1|LDLR|CXCL9|MOG|SERPINA5|PDCD1|PLAU|PLAUR|PTPN7|PTPRC|SELE|SELL|SELP|SPN|ST14|TRAF2|KCNAB1|SLC7A5|SEMA7A|FCN3|ADAM20|TNFRSF11A|VNN2|VNN1|SOCS3|…	-21.7744	0	5	1	1	-25.1959	3.99804
	ENSG00000253775	ENSG00000212443	ENSG00000212443					GO:0005178	integrin binding	-13.3131	-12.351	-12.78				1	1	1	-18.7637	-20.0505	-20.4818	GO:0031012	M111	3	0	GO Cellular Components	20	extracellular matrix		-24.9546	3.14011	12.8158	30286	561	1788	104	5.81655	0.553524	12|285|655|712|714|1075|1116|1285|1286|1296|1297|1305|1311|1404|1462|1490|1511|1512|1520|1842|2162|2201|2219|2255|2262|3371|3383|3912|3914|3918|3965|4016|4053|4064|4185|4324|4958|4969|4982|5046|5054|5104|5118|5212|5265|5549|5806|6275|6279|6280|6693|7057|7058|7060|7076|7079|7481|7980|8076|8292|8482|8547|8685|8728|8840|8857|9423|9507|9719|9865|10085|10216|10218|10234|10855|10893|11095|11096|11117|1…	SERPINA3|ANGPT2|BMP7|C1QA|C1QC|CTSC|CHI3L1|COL4A3|COL4A4|COL8A2|COL9A1|COL13A1|COMP|HAPLN1|VCAN|CCN2|CTSG|CTSH|CTSS|ECM2|F13A1|FBN2|FCN1|FGF10|GPC5|TNC|ICAM1|LAMB1|LAMB3|LAMC2|LGALS9|LOXL1|LTBP2|CD180|ADAM11|MMP15|OMD|OGN|TNFRSF11B|PCSK6|SERPINE1|SERPINA5|PCOLCE|VIT|SERPINA1|PRELP|PTX3|S100A4|S100A8|S100A9|SPN|THBS1|THBS2|THBS4|TIMP1|TIMP4|WNT11|TFPI2|MFAP5|COLQ|SEMA7A|FCN3|MARCO|ADAM19|CCN4|FCGB…	-21.2729	0	6	1	1	-24.9546	3.60186
	ENSG00000196581	ENSG00000256222	ENSG00000170579					GO:0050727	regulation of inflammatory response	-11.057	-11.3508	-14.01				1	1	1	-18.7172	-20.003	-20.4316	GO:0030312	M111	3	0	GO Cellular Components	20	external encapsulating structure		-24.8907	3.13452	12.794	30286	562	1788	104	5.81655	0.553524	12|285|655|712|714|1075|1116|1285|1286|1296|1297|1305|1311|1404|1462|1490|1511|1512|1520|1842|2162|2201|2219|2255|2262|3371|3383|3912|3914|3918|3965|4016|4053|4064|4185|4324|4958|4969|4982|5046|5054|5104|5118|5212|5265|5549|5806|6275|6279|6280|6693|7057|7058|7060|7076|7079|7481|7980|8076|8292|8482|8547|8685|8728|8840|8857|9423|9507|9719|9865|10085|10216|10218|10234|10855|10893|11095|11096|11117|1…	SERPINA3|ANGPT2|BMP7|C1QA|C1QC|CTSC|CHI3L1|COL4A3|COL4A4|COL8A2|COL9A1|COL13A1|COMP|HAPLN1|VCAN|CCN2|CTSG|CTSH|CTSS|ECM2|F13A1|FBN2|FCN1|FGF10|GPC5|TNC|ICAM1|LAMB1|LAMB3|LAMC2|LGALS9|LOXL1|LTBP2|CD180|ADAM11|MMP15|OMD|OGN|TNFRSF11B|PCSK6|SERPINE1|SERPINA5|PCOLCE|VIT|SERPINA1|PRELP|PTX3|S100A4|S100A8|S100A9|SPN|THBS1|THBS2|THBS4|TIMP1|TIMP4|WNT11|TFPI2|MFAP5|COLQ|SEMA7A|FCN3|MARCO|ADAM19|CCN4|FCGB…	-21.2729	0	6	0	0	-24.9546	3.60186
	ENSG00000257181	ENSG00000287092	ENSG00000115163					GO:0043410	positive regulation of MAPK cascade	-18.8752	-15.2842	-13.927				1	1	1	-21.2347	-24.5271	-20.696	GO:0001819	M111	3	0	GO Biological Processes	19	positive regulation of cytokine production	19_GO:0048518 positive regulation of biological process	-24.5271	3.83671	13.3425	30286	500	1263	80	6.33413	0.685381	199|247|602|695|719|727|728|861|920|929|940|942|1116|1536|1545|2048|2150|2207|2212|2214|2219|3082|3162|3569|3654|3965|4210|4345|4671|5054|5294|5295|5452|5724|5743|6693|6833|6850|7057|7305|7481|7805|8013|8140|8482|8809|8877|9173|9308|9636|9641|10288|10855|10859|11027|11126|23586|23601|23643|28984|29108|51284|51311|54440|54502|55612|58484|64170|64581|80381|84818|84868|114548|114899|117854|147372|15…	AIF1|ALOX15B|BCL3|BTK|C3AR1|C5|C5AR1|RUNX1|CD4|CD14|CD28|CD86|CHI3L1|CYBB|CYP1B1|EPHB2|F2RL1|FCER1G|FCGR2A|FCGR3A|FCN1|HGF|HMOX1|IL6|IRAK1|LGALS9|MEFV|CD200|NAIP|SERPINE1|PIK3CG|PIK3R1|POU2F2|PTAFR|PTGS2|SPN|ABCC8|SYK|THBS1|TYROBP|WNT11|LAPTM5|NR4A3|SLC7A5|SEMA7A|IL18R1|SPHK1|IL1RL1|CD83|ISG15|IKBKE|LILRB2|HPSE|LILRB1|LILRA2|CD160|RIGI|CLEC5A|LY96|RGCC|PYCARD|TLR7|TLR8|SASH3|RBM47|FERMT1|NLRC4|CA…	-21.2169	0	7	1	1	-24.5271	6.70757
	ENSG00000184619	ENSG00000100095	ENSG00000183888					GO:0071345	cellular response to cytokine stimulus	-11.6864	-14.6329	-18.0378				1	1	1	-24.5037	-19.2174	-21.2967	GO:0002764	M111	3	0	GO Biological Processes	19	immune response-regulating signaling pathway	19_GO:0002376 immune system process	-24.5037	4.40565	13.7631	30286	352	1328	68	5.12048	0.604843	695|719|785|916|929|940|945|1378|1512|1520|2207|2214|2219|2357|2358|2359|2533|3055|3071|3500|3514|3654|3656|3684|3824|4210|4332|4340|4671|5579|5580|5777|5788|6850|7305|7409|7462|8013|8061|8547|9473|10288|10584|10603|10859|11006|11027|23586|23643|26191|28755|29108|29760|51284|51311|57402|58484|64005|64127|64581|80381|84868|114548|118788|131450|150372|153579|388325	BTK|C3AR1|CACNB4|CD3E|CD14|CD28|CD33|CR1|CTSH|CTSS|FCER1G|FCGR3A|FCN1|FPR1|FPR2|FPR3|FYB1|HCK|NCKAP1L|IGHG1|IGKC|IRAK1|IRAK2|ITGAM|KLRD1|MEFV|MNDA|MOG|NAIP|PRKCB|PRKCD|PTPN6|PTPRC|SYK|TYROBP|VAV1|LAT2|NR4A3|FOSL1|FCN3|THEMIS2|LILRB2|COLEC10|SH2B2|LILRB1|LILRB4|LILRA2|RIGI|LY96|PTPN22|TRAC|PYCARD|BLNK|TLR7|TLR8|S100A14|NLRC4|MYO1G|NOD2|CLEC7A|CD276|HAVCR2|NLRP3|PIK3AP1|CD200R1|NFAM1|BTNL9|SCIMP	-21.2169	0	4	0	0	-25.397	4.8972
	ENSG00000116981	ENSG00000115163	ENSG00000225526					R-HSA-1474244	Extracellular matrix organization	-11.6435	-13.6303	-11.5875				1	1	1	-24.3004	-19.2548	-21.8062	GO:0002253	M111	3	0	GO Biological Processes	19	activation of immune response	19_GO:0002376 immune system process	-24.3004	4.20573	13.5564	30286	385	1328	71	5.34639	0.617305	695|712|714|719|720|721|785|916|929|940|1378|1520|2207|2219|2357|2358|2359|2533|3055|3071|3500|3514|3654|3656|3684|3824|4210|4332|4340|4671|5579|5580|5777|5788|6850|7305|7409|7462|8013|8061|8547|9473|9782|10584|10603|11027|11326|23586|23643|26191|28755|28984|29108|29760|51284|51311|55061|57402|58484|64005|64127|64581|80381|84868|114548|115362|118788|150372|153579|374383|388325	BTK|C1QA|C1QC|C3AR1|C4A|C4B|CACNB4|CD3E|CD14|CD28|CR1|CTSS|FCER1G|FCN1|FPR1|FPR2|FPR3|FYB1|HCK|NCKAP1L|IGHG1|IGKC|IRAK1|IRAK2|ITGAM|KLRD1|MEFV|MNDA|MOG|NAIP|PRKCB|PRKCD|PTPN6|PTPRC|SYK|TYROBP|VAV1|LAT2|NR4A3|FOSL1|FCN3|THEMIS2|MATR3|COLEC10|SH2B2|LILRA2|VSIG4|RIGI|LY96|PTPN22|TRAC|RGCC|PYCARD|BLNK|TLR7|TLR8|SUSD4|S100A14|NLRC4|MYO1G|NOD2|CLEC7A|CD276|HAVCR2|NLRP3|GBP5|PIK3AP1|NFAM1|BTNL9|NCR3LG1|…	-21.0416	0	4	0	0	-25.397	4.8972
	ENSG00000231826	ENSG00000226482	ENSG00000163347					WP3937	Microglia pathogen phagocytosis pathway	-11.4015	-14.2126	-13.509				1	1	1	-23.364	-21.4912	-24.0614	GO:0022407	M111	3	0	GO Biological Processes	19	regulation of cell-cell adhesion	19_GO:0050789 regulation of biological process	-24.0614	3.65131	13.0479	30286	496	1388	83	5.97983	0.636444	101|199|240|650|654|655|864|916|920|940|942|1378|1511|1803|1840|1960|2045|2049|3037|3071|3109|3111|3481|3553|3620|3654|3676|3689|3717|3718|3965|4067|5105|5320|5329|5580|5724|5777|5788|6347|6366|6401|6403|6541|6666|6688|6693|6850|7409|7412|7704|7805|8013|9308|9840|10076|10288|10326|10673|10859|11006|11126|11151|11314|11326|28984|29108|30835|51176|54440|55083|64127|79626|80381|83706|84868|84959|114…	ADAM8|AIF1|ALOX5|BMP2|BMP6|BMP7|RUNX3|CD3E|CD4|CD28|CD86|CR1|CTSG|DPP4|DTX1|EGR3|EPHA7|EPHB3|HAS2|NCKAP1L|HLA-DMB|HLA-DOA|IGF2|IL1B|IDO1|IRAK1|ITGA4|ITGB2|JAK2|JAK3|LGALS9|LYN|PCK1|PLA2G2A|PLAUR|PRKCD|PTAFR|PTPN6|PTPRC|CCL2|CCL21|SELE|SELP|SLC7A1|SOX12|SPI1|SPN|SYK|VAV1|VCAM1|ZBTB16|LAPTM5|NR4A3|CD83|TESPA1|PTPRU|LILRB2|SIRPB1|TNFSF13B|LILRB1|LILRB4|CD160|CORO1A|CD300A|VSIG4|RGCC|PYCARD|CD209|LEF…	-20.829	0	2	0	0	-29.5862	5.45497
	ENSG00000146352	ENSG00000231826	ENSG00000256222					GO:0002703	regulation of leukocyte mediated immunity	-12.7481	-10.8427	-11.4981				1	1	1	-20.4587	-16.9279	-23.5298	GO:0050867	M111	3	0	GO Biological Processes	19	positive regulation of cell activation	19_GO:0048518 positive regulation of biological process	-23.5298	4.07687	13.2281	30286	380	1388	71	5.11527	0.591341	101|199|695|864|916|920|940|942|1050|1075|1378|1803|1880|1960|2048|2214|2255|3071|3109|3111|3481|3553|3717|3965|4067|5105|5341|5777|5788|6195|6347|6366|6403|6541|6666|6688|6693|6850|7057|7305|7409|7412|7704|8013|9308|9760|9840|10288|10326|10673|10859|11006|11027|11126|11151|23529|29108|30835|51176|54440|64127|64581|79987|80381|84868|114548|115650|259307|283234|353514|729230	ADAM8|AIF1|BTK|RUNX3|CD3E|CD4|CD28|CD86|CEBPA|CTSC|CR1|DPP4|GPR183|EGR3|EPHB2|FCGR3A|FGF10|NCKAP1L|HLA-DMB|HLA-DOA|IGF2|IL1B|JAK2|LGALS9|LYN|PCK1|PLEK|PTPN6|PTPRC|RPS6KA1|CCL2|CCL21|SELP|SLC7A1|SOX12|SPI1|SPN|SYK|THBS1|TYROBP|VAV1|VCAM1|ZBTB16|NR4A3|CD83|TOX|TESPA1|LILRB2|SIRPB1|TNFSF13B|LILRB1|LILRB4|LILRA2|CD160|CORO1A|CLCF1|PYCARD|CD209|LEF1|SASH3|NOD2|CLEC7A|SVEP1|CD276|HAVCR2|NLRP3|TNFRSF13C…	-20.3892	0	2	0	0	-29.5862	5.45497
	ENSG00000237986	ENSG00000228623	ENSG00000228623					GO:0098609	cell-cell adhesion	-15.7271	-11.6158	-13.7259				1	1	1	-20.2992	-18.5131	-23.4671	GO:0051249	M111	3	0	GO Biological Processes	19	regulation of lymphocyte activation	19_GO:0002376 immune system process	-23.4671	3.57915	12.8223	30286	506	1388	83	5.97983	0.636444	101|199|695|864|916|920|940|942|1378|1511|1803|1840|1880|1960|2048|2214|2255|3071|3109|3111|3481|3553|3620|3623|3624|3717|3718|3726|3824|3965|4067|4332|5105|5320|5777|5788|5880|6347|6366|6541|6664|6666|6688|6693|6850|7305|7409|7412|7704|7805|7940|9308|9473|9760|9840|10288|10326|10673|10859|11006|11126|11151|11314|11326|23529|29108|30835|51176|54440|56833|64092|64127|64581|79626|80381|83593|84868|…	ADAM8|AIF1|BTK|RUNX3|CD3E|CD4|CD28|CD86|CR1|CTSG|DPP4|DTX1|GPR183|EGR3|EPHB2|FCGR3A|FGF10|NCKAP1L|HLA-DMB|HLA-DOA|IGF2|IL1B|IDO1|INHA|INHBA|JAK2|JAK3|JUNB|KLRD1|LGALS9|LYN|MNDA|PCK1|PLA2G2A|PTPN6|PTPRC|RAC2|CCL2|CCL21|SLC7A1|SOX11|SOX12|SPI1|SPN|SYK|TYROBP|VAV1|VCAM1|ZBTB16|LAPTM5|LST1|CD83|THEMIS2|TOX|TESPA1|LILRB2|SIRPB1|TNFSF13B|LILRB1|LILRB4|CD160|CORO1A|CD300A|VSIG4|CLCF1|PYCARD|CD209|LEF1|S…	-20.3467	0	2	0	0	-29.5862	5.45497
	ENSG00000287092	ENSG00000112214	ENSG00000178776					R-HSA-449147	Signaling by Interleukins	-10.7427	-11.5916	-10.4839				1	1	1	-22.0855	-20.2658	-23.2748	GO:0022409	M111	3	0	GO Biological Processes	19	positive regulation of cell-cell adhesion	19_GO:0048518 positive regulation of biological process	-23.4163	3.85676	12.9696	30286	325	1788	74	4.1387	0.471053	101|199|240|655|861|864|916|920|940|942|960|1378|1511|1803|1960|3037|3071|3109|3111|3481|3553|3569|3575|3654|3676|3689|3717|3965|4067|5105|5329|5724|5777|5788|6347|6366|6401|6403|6541|6666|6693|6850|7409|7412|7704|8013|8728|8876|9308|9840|10076|10288|10326|10673|10859|11006|11117|11126|11151|29108|30835|51176|51206|54440|55083|64127|80381|84868|114548|115650|140885|259307|283234|729230	ADAM8|AIF1|ALOX5|BMP7|RUNX1|RUNX3|CD3E|CD4|CD28|CD86|CD44|CR1|CTSG|DPP4|EGR3|HAS2|NCKAP1L|HLA-DMB|HLA-DOA|IGF2|IL1B|IL6|IL7R|IRAK1|ITGA4|ITGB2|JAK2|LGALS9|LYN|PCK1|PLAUR|PTAFR|PTPN6|PTPRC|CCL2|CCL21|SELE|SELP|SLC7A1|SOX12|SPN|SYK|VAV1|VCAM1|ZBTB16|NR4A3|ADAM19|VNN1|CD83|TESPA1|PTPRU|LILRB2|SIRPB1|TNFSF13B|LILRB1|LILRB4|EMILIN1|CD160|CORO1A|PYCARD|CD209|LEF1|GP6|SASH3|KIF26B|NOD2|CD276|HAVCR2|NLRP…	-19.9948	0	2	0	0	-29.5862	5.45497
	ENSG00000112214	ENSG00000182585	ENSG00000287092					R-HSA-109582	Hemostasis	-11.2957	-11.8166	-10.0253				1	1	1	-21.2663	-18.4986	-23.4094	GO:1903039	M111	3	0	GO Biological Processes	19	positive regulation of leukocyte cell-cell adhesion	19_GO:0048518 positive regulation of biological process	-23.4094	4.72633	13.6543	30286	277	1388	60	4.32277	0.545872	101|199|240|864|916|920|940|942|1378|1803|1960|3037|3071|3109|3111|3481|3553|3654|3676|3689|3717|3965|4067|5105|5724|5777|5788|6347|6366|6401|6403|6541|6666|6693|6850|7409|7412|7704|8013|9308|9840|10288|10326|10673|10859|11006|11126|11151|29108|30835|51176|54440|64127|80381|84868|114548|115650|259307|283234|729230	ADAM8|AIF1|ALOX5|RUNX3|CD3E|CD4|CD28|CD86|CR1|DPP4|EGR3|HAS2|NCKAP1L|HLA-DMB|HLA-DOA|IGF2|IL1B|IRAK1|ITGA4|ITGB2|JAK2|LGALS9|LYN|PCK1|PTAFR|PTPN6|PTPRC|CCL2|CCL21|SELE|SELP|SLC7A1|SOX12|SPN|SYK|VAV1|VCAM1|ZBTB16|NR4A3|CD83|TESPA1|LILRB2|SIRPB1|TNFSF13B|LILRB1|LILRB4|CD160|CORO1A|PYCARD|CD209|LEF1|SASH3|NOD2|CD276|HAVCR2|NLRP3|TNFRSF13C|IL4I1|CCDC88B|CCR2	-20.3083	0	2	0	0	-29.5862	5.45497
	ENSG00000252316	ENSG00000161905	ENSG00000231826					GO:0002252	immune effector process	-13.3799	-14.3373	-13.6047				1	1	1	-19.7964	-20.1848	-21.6773	GO:0001775	M111	3	0	GO Biological Processes	19	cell activation	19_GO:0032501 multicellular organismal process	-23.1123	2.75309	11.9759	30286	726	1788	118	6.59955	0.587149	136|151|199|306|602|695|712|728|860|916|920|940|942|960|1311|1511|1524|1794|1803|1840|1880|1906|1956|2047|2048|2150|2151|2207|2214|2322|3043|3383|3394|3553|3569|3575|3579|3620|3627|3676|3683|3684|3689|3694|3717|3718|3936|4064|4067|4791|4914|5028|5294|5295|5341|5551|5579|5580|5777|5788|5971|6366|6404|6688|6693|6775|6850|7305|7409|7412|7454|7462|8013|8325|8809|9002|9021|9308|9760|9840|10320|10673|1…	ADORA2B|ADRA2B|AIF1|ANXA3|BCL3|BTK|C1QA|C5AR1|RUNX2|CD3E|CD4|CD28|CD86|CD44|COMP|CTSG|CX3CR1|DOCK2|DPP4|DTX1|GPR183|EDN1|EGFR|EPHB1|EPHB2|F2RL1|F2RL2|FCER1G|FCGR3A|FLT3|HBB|ICAM1|IRF8|IL1B|IL6|IL7R|CXCR2|IDO1|CXCL10|ITGA4|ITGAL|ITGAM|ITGB2|ITGB6|JAK2|JAK3|LCP1|CD180|LYN|NFKB2|NTRK1|P2RY1|PIK3CG|PIK3R1|PLEK|PRF1|PRKCB|PRKCD|PTPN6|PTPRC|RELB|CCL21|SELPLG|SPI1|SPN|STAT4|SYK|TYROBP|VAV1|VCAM1|WAS|LAT…	-19.7634	0	8	1	1	-23.1123	3.01279
	ENSG00000249307	ENSG00000178776	ENSG00000169507					hsa04380	Osteoclast differentiation	-9.7461	-10.9835	-12.3471				1	1	1	-22.9478	-18.1222	-21.8459	GO:0009897	M111	3	0	GO Cellular Components	20	external side of plasma membrane		-22.9478	3.99804	13.0076	30286	405	1328	71	5.34639	0.617305	460|762|916|920|929|940|942|945|1230|1234|1439|1513|1524|2207|2212|2214|2219|2350|3383|3563|3575|3627|3673|3675|3676|3683|3684|3687|3689|3694|3760|3824|3949|4283|4340|5104|5133|5328|5329|5788|6401|6402|6403|6693|6768|8140|8482|8547|8748|8792|9173|9308|9429|10462|10584|10859|30835|51311|57124|57823|80274|80381|94025|115650|131450|133396|153579|283316|284021|338328|729230	ASTN1|CA4|CD3E|CD4|CD14|CD28|CD86|CD33|CCR1|CCR5|CSF2RB|CTSK|CX3CR1|FCER1G|FCGR2A|FCGR3A|FCN1|FOLR2|ICAM1|IL3RA|IL7R|CXCL10|ITGA2|ITGA3|ITGA4|ITGAL|ITGAM|ITGAX|ITGB2|ITGB6|KCNJ3|KLRD1|LDLR|CXCL9|MOG|SERPINA5|PDCD1|PLAU|PLAUR|PTPRC|SELE|SELL|SELP|SPN|ST14|SLC7A5|SEMA7A|FCN3|ADAM20|TNFRSF11A|IL1RL1|CD83|ABCG2|CLEC10A|COLEC10|LILRB1|CD209|TLR8|CD248|SLAMF7|SCUBE1|CD276|MUC16|TNFRSF13C|CD200R1|IL31RA…	-19.9163	0	5	0	0	-25.1959	3.99804
	ENSG00000207258	ENSG00000257181	ENSG00000196581					GO:0030335	positive regulation of cell migration	-9.51691	-13.2383	-13.7351				1	1	1	-20.3332	-18.1081	-22.0066	GO:1903037	M111	3	0	GO Biological Processes	19	regulation of leukocyte cell-cell adhesion	19_GO:0050789 regulation of biological process	-22.0066	3.94129	12.6788	30286	382	1388	69	4.97118	0.583395	101|199|240|864|916|920|940|942|1378|1511|1803|1840|1960|3037|3071|3109|3111|3481|3553|3620|3654|3676|3689|3717|3718|3965|4067|5105|5320|5724|5777|5788|6347|6366|6401|6403|6541|6666|6693|6850|7409|7412|7704|7805|8013|9308|9840|10288|10326|10673|10859|11006|11126|11151|11314|11326|29108|30835|51176|54440|64127|79626|80381|84868|114548|115650|259307|283234|729230	ADAM8|AIF1|ALOX5|RUNX3|CD3E|CD4|CD28|CD86|CR1|CTSG|DPP4|DTX1|EGR3|HAS2|NCKAP1L|HLA-DMB|HLA-DOA|IGF2|IL1B|IDO1|IRAK1|ITGA4|ITGB2|JAK2|JAK3|LGALS9|LYN|PCK1|PLA2G2A|PTAFR|PTPN6|PTPRC|CCL2|CCL21|SELE|SELP|SLC7A1|SOX12|SPN|SYK|VAV1|VCAM1|ZBTB16|LAPTM5|NR4A3|CD83|TESPA1|LILRB2|SIRPB1|TNFSF13B|LILRB1|LILRB4|CD160|CORO1A|CD300A|VSIG4|PYCARD|CD209|LEF1|SASH3|NOD2|TNFAIP8L2|CD276|HAVCR2|NLRP3|TNFRSF13C|IL4…	-19.0209	0	2	0	0	-29.5862	5.45497
	ENSG00000286889	ENSG00000252316	ENSG00000207258					GO:0050764	regulation of phagocytosis	-12.0361	-11.6273	-9.94851				1	1	1	-21.7937	-17.8362	-18.7285	GO:0002757	M111	3	0	GO Biological Processes	19	immune response-activating signaling pathway	19_GO:0002376 immune system process	-21.7937	4.36097	12.9231	30286	319	1328	61	4.59337	0.574455	695|719|785|916|929|940|1378|1520|2207|2219|2357|2358|2359|2533|3055|3071|3500|3514|3654|3656|3684|3824|4210|4332|4340|4671|5579|5580|5777|5788|6850|7305|7409|7462|8013|8061|8547|9473|10584|10603|11027|23586|23643|26191|28755|29108|29760|51284|51311|57402|58484|64005|64127|64581|80381|84868|114548|118788|150372|153579|388325	BTK|C3AR1|CACNB4|CD3E|CD14|CD28|CR1|CTSS|FCER1G|FCN1|FPR1|FPR2|FPR3|FYB1|HCK|NCKAP1L|IGHG1|IGKC|IRAK1|IRAK2|ITGAM|KLRD1|MEFV|MNDA|MOG|NAIP|PRKCB|PRKCD|PTPN6|PTPRC|SYK|TYROBP|VAV1|LAT2|NR4A3|FOSL1|FCN3|THEMIS2|COLEC10|SH2B2|LILRA2|RIGI|LY96|PTPN22|TRAC|PYCARD|BLNK|TLR7|TLR8|S100A14|NLRC4|MYO1G|NOD2|CLEC7A|CD276|HAVCR2|NLRP3|PIK3AP1|NFAM1|BTNL9|SCIMP	-18.8494	0	4	0	0	-25.397	4.8972
	ENSG00000271141	ENSG00000184619	ENSG00000257181					GO:0032653	regulation of interleukin-10 production	-10.6024	-10.0001	-9.34035				1	1	1	-16.537	-18.2983	-21.6583	GO:0032103	M111	3	0	GO Biological Processes	19	positive regulation of response to external stimulus	19_GO:0048518 positive regulation of biological process	-21.6583	3.30604	12.0827	30286	561	1388	85	6.12392	0.643572	101|185|199|241|654|695|718|719|929|940|1050|1075|1230|1268|1520|1524|1906|2219|2255|2358|3055|3071|3553|3579|3620|3627|3654|3656|3673|3824|3949|3965|4064|4067|4210|4332|4671|5294|5320|5328|5733|5743|5880|6279|6280|6366|6688|6850|7057|7060|7305|7409|7941|8061|8547|8638|8792|8817|8840|9258|9641|9782|11027|11126|23586|23643|26471|29108|51284|51311|54502|58484|64094|64127|64170|64581|80231|84868|114…	ADAM8|AGTR1|AIF1|ALOX5AP|BMP6|BTK|C3|C3AR1|CD14|CD28|CEBPA|CTSC|CCR1|CNR1|CTSS|CX3CR1|EDN1|FCN1|FGF10|FPR2|HCK|NCKAP1L|IL1B|CXCR2|IDO1|CXCL10|IRAK1|IRAK2|ITGA2|KLRD1|LDLR|LGALS9|CD180|LYN|MEFV|MNDA|NAIP|PIK3CG|PLA2G2A|PLAU|PTGER3|PTGS2|RAC2|S100A8|S100A9|CCL21|SPI1|SYK|THBS1|THBS4|TYROBP|VAV1|PLA2G7|FOSL1|FCN3|OASL|TNFRSF11A|FGF18|CCN4|MFHAS1|IKBKE|MATR3|LILRA2|CD160|RIGI|LY96|NUPR1|PYCARD|TLR7|T…	-18.7395	0	4	0	0	-25.397	4.8972
	ENSG00000234961	ENSG00000237986	ENSG00000184619					GO:0030001	metal ion transport	-10.0562	-7.65079	-8.08488				1	1	1	-15.3644	-16.6281	-17.1706	GO:0098657	M111	3	0	GO Biological Processes	19	import into cell	19_GO:0051179 localization	-20.9391	2.67575	11.3096	30286	709	1788	112	6.26398	0.573053	133|134|199|246|306|773|774|777|929|1794|1803|2207|2219|2890|2911|3055|3385|3394|3579|3587|3676|3683|3684|3689|3760|3762|3768|3772|3786|3949|4067|4481|4542|4648|4688|4689|4973|4983|5168|5294|5580|5874|6506|6507|6509|6515|6518|6524|6529|6533|6536|6540|6541|6567|6573|6583|6614|6833|6850|7057|7226|7305|7409|7804|8140|8547|8685|9051|9185|9610|9844|9892|10021|10216|10347|10462|10859|10894|10999|11006|…	ADM|ADORA1|AIF1|ALOX15|ANXA3|CACNA1A|CACNA1B|CACNA1E|CD14|DOCK2|DPP4|FCER1G|FCN1|GRIA1|GRM1|HCK|ICAM3|IRF8|CXCR2|IL10RA|ITGA4|ITGAL|ITGAM|ITGB2|KCNJ3|KCNJ5|KCNJ12|KCNJ15|KCNQ3|LDLR|LYN|MSR1|MYO1F|MYO7B|NCF2|NCF4|OLR1|OPHN1|ENPP2|PIK3CG|PRKCD|RAB27B|SLC1A2|SLC1A3|SLC1A4|SLC2A3|SLC2A5|SLC5A2|SLC6A1|SLC6A6|SLC6A9|SLC6A13|SLC7A1|SLC16A2|SLC19A1|SLC22A4|SIGLEC1|ABCC8|SYK|THBS1|TRPM2|TYROBP|VAV1|LRP8|S…	-17.7984	0	9	1	1	-20.9391	3.51553
	ENSG00000285555	ENSG00000233355	ENSG00000229694					R-HSA-198933	Immunoregulatory interactions between a Lymphoid and a non-Lymphoid cell	-11.4194	-8.88129	-12.5278				1	1	1	-18.3643	-15.4095	-20.9095	GO:0045785	M111	3	0	GO Biological Processes	19	positive regulation of cell adhesion	19_GO:0048518 positive regulation of biological process	-20.9095	3.46419	11.9896	30286	485	1388	77	5.54755	0.614416	101|199|240|655|864|916|920|940|942|1378|1511|1803|1842|1960|2303|3037|3071|3109|3111|3481|3553|3654|3673|3675|3676|3689|3717|3912|3965|3976|4067|5105|5329|5724|5777|5788|5979|6347|6366|6401|6403|6541|6666|6693|6850|7409|7412|7704|8013|9308|9840|10076|10085|10288|10326|10673|10859|11006|11126|11151|29108|29984|30835|51176|54440|54518|55083|55612|64127|80381|84868|114548|115650|259307|283234|28411…	ADAM8|AIF1|ALOX5|BMP7|RUNX3|CD3E|CD4|CD28|CD86|CR1|CTSG|DPP4|ECM2|EGR3|FOXC2|HAS2|NCKAP1L|HLA-DMB|HLA-DOA|IGF2|IL1B|IRAK1|ITGA2|ITGA3|ITGA4|ITGB2|JAK2|LAMB1|LGALS9|LIF|LYN|PCK1|PLAUR|PTAFR|PTPN6|PTPRC|RET|CCL2|CCL21|SELE|SELP|SLC7A1|SOX12|SPN|SYK|VAV1|VCAM1|ZBTB16|NR4A3|CD83|TESPA1|PTPRU|EDIL3|LILRB2|SIRPB1|TNFSF13B|LILRB1|LILRB4|CD160|CORO1A|PYCARD|RHOD|CD209|LEF1|SASH3|APBB1IP|KIF26B|FERMT1|NOD…	-18.0698	0	2	0	0	-29.5862	5.45497
	ENSG00000236801	ENSG00000259589	ENSG00000111249					GO:0008285	negative regulation of cell population proliferation	-11.4267	-9.64436	-13.3663				1	1	1	-16.7791	-20.2569	-14.2204	M5885	M111	3	0	Canonical Pathways	11	NABA MATRISOME ASSOCIATED		-20.8635	2.61633	11.235	30286	751	1788	116	6.4877	0.5825	12|101|285|306|650|652|654|655|656|712|714|1075|1511|1512|1513|1520|2162|2219|2250|2252|2255|2262|2487|2919|2920|3082|3084|3481|3553|3569|3623|3624|3627|3965|3976|4016|4185|4283|4324|4582|4584|4803|5046|5054|5104|5265|5328|5473|6275|6279|6280|6347|6356|6362|6366|6424|6425|6768|7039|7051|7076|7079|7092|7173|7481|7483|8038|8482|8547|8728|8748|8817|9507|9547|9719|10218|10371|10462|10501|10584|10673|…	SERPINA3|ADAM8|ANGPT2|ANXA3|BMP2|BMP4|BMP6|BMP7|BMP8B|C1QA|C1QC|CTSC|CTSG|CTSH|CTSK|CTSS|F13A1|FCN1|FGF5|FGF7|FGF10|GPC5|FRZB|CXCL1|CXCL2|HGF|NRG1|IGF2|IL1B|IL6|INHA|INHBA|CXCL10|LGALS9|LIF|LOXL1|ADAM11|CXCL9|MMP15|MUC1|MUC3A|NGF|PCSK6|SERPINE1|SERPINA5|SERPINA1|PLAU|PPBP|S100A4|S100A8|S100A9|CCL2|CCL11|CCL18|CCL21|SFRP4|SFRP5|ST14|TGFA|TGM1|TIMP1|TIMP4|TLL1|TPO|WNT11|WNT9A|ADAM12|SEMA7A|FCN3|ADA…	-17.743	0	10	1	1	-20.8635	2.92764
	ENSG00000270641	ENSG00000207258	ENSG00000105664					GO:0051046	regulation of secretion	-9.17404	-7.19759	-10.4804				1	1	1	-17.583	-15.363	-20.6177	GO:0002696	M111	3	0	GO Biological Processes	19	positive regulation of leukocyte activation	19_GO:0002376 immune system process	-20.6177	3.91794	12.2404	30286	362	1388	65	4.683	0.567091	101|199|695|864|916|920|940|942|1050|1075|1378|1803|1880|1960|2048|2214|2255|3071|3109|3111|3481|3553|3717|3965|4067|5105|5777|5788|6347|6366|6541|6666|6688|6693|6850|7057|7305|7409|7412|7704|8013|9308|9760|9840|10288|10326|10673|10859|11006|11126|11151|23529|29108|30835|51176|54440|64127|64581|80381|84868|114548|115650|259307|283234|729230	ADAM8|AIF1|BTK|RUNX3|CD3E|CD4|CD28|CD86|CEBPA|CTSC|CR1|DPP4|GPR183|EGR3|EPHB2|FCGR3A|FGF10|NCKAP1L|HLA-DMB|HLA-DOA|IGF2|IL1B|JAK2|LGALS9|LYN|PCK1|PTPN6|PTPRC|CCL2|CCL21|SLC7A1|SOX12|SPI1|SPN|SYK|THBS1|TYROBP|VAV1|VCAM1|ZBTB16|NR4A3|CD83|TOX|TESPA1|LILRB2|SIRPB1|TNFSF13B|LILRB1|LILRB4|CD160|CORO1A|CLCF1|PYCARD|CD209|LEF1|SASH3|NOD2|CLEC7A|CD276|HAVCR2|NLRP3|TNFRSF13C|IL4I1|CCDC88B|CCR2	-17.8103	0	2	0	0	-29.5862	5.45497
	ENSG00000272506	ENSG00000271141	ENSG00000283575					hsa05140	Leishmaniasis	-6.72955	-7.02506	-10.647				1	1	1	-15.7271	-11.6158	-13.7259	GO:0098609	M111	3	0	GO Biological Processes	19	cell-cell adhesion	19_GO:0009987 cellular process	-20.4723	2.93767	11.4017	30286	542	1788	94	5.25727	0.5278	101|460|655|945|960|1006|1296|1305|1311|1500|1501|1524|1545|1828|1956|3043|3383|3385|3553|3673|3675|3676|3683|3684|3687|3689|3694|3912|4345|4907|4973|5294|5341|5777|5788|5818|5880|5979|6279|6280|6401|6402|6403|6404|6614|6693|6850|7060|7412|7499|8876|9002|9076|9379|9423|9746|10076|10178|10288|10458|10893|23114|23418|23657|26011|30835|51148|51176|54549|56121|56122|56139|57453|57526|57722|57863|6440…	ADAM8|ASTN1|BMP7|CD33|CD44|CDH8|COL8A2|COL13A1|COMP|CTNND1|CTNND2|CX3CR1|CYP1B1|DSG1|EGFR|HBB|ICAM1|ICAM3|IL1B|ITGA2|ITGA3|ITGA4|ITGAL|ITGAM|ITGAX|ITGB2|ITGB6|LAMB1|CD200|NT5E|OLR1|PIK3CG|PLEK|PTPN6|PTPRC|NECTIN1|RAC2|RET|S100A8|S100A9|SELE|SELL|SELP|SELPLG|SIGLEC1|SPN|SYK|THBS4|VCAM1|XG|VNN1|F2RL3|CLDN1|NRXN2|NTN1|CLSTN3|PTPRU|TENM1|LILRB2|BAIAP2|MMP24|NFASC|CRB1|SLC7A11|TENM4|CD209|CERCAM|LEF1|…	-17.404	0	11	1	1	-20.4723	2.93767
	ENSG00000187268	ENSG00000225526	ENSG00000146352					GO:0050864	regulation of B cell activation	-9.38356	-8.3673	-10.4566				1	1	1	-14.8828	-18.7119	-16.6741	R-HSA-372790	M111	3	0	Reactome Gene Sets	6	Signaling by GPCR		-20.4432	2.65186	11.1483	30286	709	1788	111	6.20805	0.570659	117|133|134|136|151|185|187|552|624|695|718|719|727|728|815|1230|1234|1268|1524|1880|1903|1906|1909|1956|2150|2151|2357|2358|2359|2532|2535|2769|2774|2796|2837|2840|2846|2911|2919|2920|3269|3355|3360|3579|3627|4283|5028|5029|5141|5143|5150|5179|5294|5295|5330|5473|5579|5580|5724|5733|5737|5739|5745|5999|6004|6195|6347|6356|6366|7225|7409|7432|7433|7481|7483|8325|8477|8490|8622|9002|9294|9568|9630…	ADCYAP1R1|ADM|ADORA1|ADORA2B|ADRA2B|AGTR1|APLNR|AVPR1A|BDKRB2|BTK|C3|C3AR1|C5|C5AR1|CAMK2A|CCR1|CCR5|CNR1|CX3CR1|GPR183|S1PR3|EDN1|EDNRA|EGFR|F2RL1|F2RL2|FPR1|FPR2|FPR3|ACKR1|FZD2|GNA15|GNAL|GNRH1|UTS2R|GPR17|LPAR4|GRM1|CXCL1|CXCL2|HRH1|HTR1F|HTR4|CXCR2|CXCL10|CXCL9|P2RY1|P2RY2|PDE4A|PDE4C|PDE7A|PENK|PIK3CG|PIK3R1|PLCB2|PPBP|PRKCB|PRKCD|PTAFR|PTGER3|PTGFR|PTGIR|PTH1R|RGS4|RGS16|RPS6KA1|CCL2|CCL11…	-17.3953	0	12	1	1	-20.4432	4.59879
	ENSG00000170579	ENSG00000116981	ENSG00000116981					GO:0040011	locomotion	-21.3642	-28.5368	-23.8247				1	1	1	-13.4428	-15.5879	-19.697	GO:0009617	M111	3	0	GO Biological Processes	19	response to bacterium	19_GO:0044419 biological process involved in interspecies interaction between organisms	-20.3944	2.64813	11.1312	30286	710	1788	111	6.20805	0.570659	133|306|602|650|695|718|721|728|920|929|942|1234|1268|1439|1511|1524|1675|1906|2048|2207|2255|2289|2353|2358|2919|2920|3055|3164|3394|3500|3512|3553|3569|3575|3587|3620|3627|3654|3656|3663|3684|3717|3965|4016|4064|4067|4069|4283|4671|4791|5054|5105|5179|5320|5473|5580|5606|5724|5737|5739|5743|6279|6280|6332|6347|6401|6403|6693|6833|6850|7018|7069|7412|8140|8343|8346|8792|9076|9572|9636|10221|1028…	ADM|ANXA3|BCL3|BMP2|BTK|C3|C4B|C5AR1|CD4|CD14|CD86|CCR5|CNR1|CSF2RB|CTSG|CX3CR1|CFD|EDN1|EPHB2|FCER1G|FGF10|FKBP5|FOS|FPR2|CXCL1|CXCL2|HCK|NR4A1|IRF8|IGHG1|JCHAIN|IL1B|IL6|IL7R|IL10RA|IDO1|CXCL10|IRAK1|IRAK2|IRF5|ITGAM|JAK2|LGALS9|LOXL1|CD180|LYN|LYZ|CXCL9|NAIP|NFKB2|SERPINE1|PCK1|PENK|PLA2G2A|PPBP|PRKCD|MAP2K3|PTAFR|PTGFR|PTGIR|PTGS2|S100A8|S100A9|SCN7A|CCL2|SELE|SELP|SPN|ABCC8|SYK|TF|THRSP|VCAM…	-17.3762	0	13	1	1	-20.3944	3.45891
	ENSG00000169507	ENSG00000170579	ENSG00000237986					GO:0050865	regulation of cell activation	-27.2968	-23.9283	-29.5862				1	1	1	-16.994	-18.8048	-20.2406	GO:0045321	M111	3	0	GO Biological Processes	19	leukocyte activation	19_GO:0002376 immune system process	-20.3919	2.81838	11.2783	30286	601	1788	100	5.59284	0.543419	136|199|306|602|695|712|728|860|916|920|940|942|960|1511|1524|1794|1803|1840|1880|1906|2047|2048|2150|2207|2214|2322|3383|3394|3569|3575|3579|3620|3676|3683|3684|3689|3694|3717|3718|3936|4064|4067|4914|5294|5295|5551|5579|5580|5777|5788|5971|6366|6404|6688|6693|6775|6850|7305|7409|7412|7454|7462|8013|8325|8809|9021|9308|9760|9840|10320|10673|10859|11027|11151|11280|22904|23529|26191|28755|29108|2…	ADORA2B|AIF1|ANXA3|BCL3|BTK|C1QA|C5AR1|RUNX2|CD3E|CD4|CD28|CD86|CD44|CTSG|CX3CR1|DOCK2|DPP4|DTX1|GPR183|EDN1|EPHB1|EPHB2|F2RL1|FCER1G|FCGR3A|FLT3|ICAM1|IRF8|IL6|IL7R|CXCR2|IDO1|ITGA4|ITGAL|ITGAM|ITGB2|ITGB6|JAK2|JAK3|LCP1|CD180|LYN|NTRK1|PIK3CG|PIK3R1|PRF1|PRKCB|PRKCD|PTPN6|PTPRC|RELB|CCL21|SELPLG|SPI1|SPN|STAT4|SYK|TYROBP|VAV1|VCAM1|WAS|LAT2|NR4A3|FZD8|IL18R1|SOCS3|CD83|TOX|TESPA1|IKZF1|TNFSF13B…	-17.3762	0	8	0	0	-23.1123	3.01279
	ENSG00000179914	ENSG00000234961	ENSG00000285555					GO:0006954	inflammatory response	-30.6174	-33.7948	-36.749				1	1	1	-20.3545	-16.2134	-17.3375	GO:0002768	M111	3	0	GO Biological Processes	19	immune response-regulating cell surface receptor signaling pathway	19_GO:0002376 immune system process	-20.3545	4.49575	12.562	30286	279	1328	55	4.14157	0.546762	695|719|785|916|929|940|1378|2207|2214|2219|2357|2358|2359|2533|3055|3071|3500|3514|3654|3656|3684|3824|4332|4340|5579|5580|5777|5788|6850|7305|7409|7462|8013|8547|9473|10288|10584|10603|10859|11006|11027|23643|26191|28755|29760|57402|64005|64127|64581|80381|118788|131450|150372|153579|388325	BTK|C3AR1|CACNB4|CD3E|CD14|CD28|CR1|FCER1G|FCGR3A|FCN1|FPR1|FPR2|FPR3|FYB1|HCK|NCKAP1L|IGHG1|IGKC|IRAK1|IRAK2|ITGAM|KLRD1|MNDA|MOG|PRKCB|PRKCD|PTPN6|PTPRC|SYK|TYROBP|VAV1|LAT2|NR4A3|FCN3|THEMIS2|LILRB2|COLEC10|SH2B2|LILRB1|LILRB4|LILRA2|LY96|PTPN22|TRAC|BLNK|S100A14|MYO1G|NOD2|CLEC7A|CD276|PIK3AP1|CD200R1|NFAM1|BTNL9|SCIMP	-17.5906	0	4	0	0	-25.397	4.8972
	ENSG00000178776	ENSG00000116690	ENSG00000259589					GO:0001819	positive regulation of cytokine production	-21.2347	-24.5271	-20.696				1	1	1	-13.6843	-17.9598	-16.6221	R-HSA-388396	M111	3	0	Reactome Gene Sets	6	GPCR downstream signalling		-20.1998	2.75183	11.1661	30286	634	1788	103	5.76063	0.55102	117|133|134|136|151|185|187|552|624|695|718|719|727|728|815|1230|1234|1268|1524|1880|1903|1906|1909|1956|2150|2151|2357|2358|2359|2769|2774|2796|2837|2840|2846|2911|2919|2920|3269|3355|3360|3579|3627|4283|5028|5029|5141|5143|5150|5179|5294|5295|5330|5473|5579|5580|5724|5733|5737|5739|5745|5999|6004|6195|6366|7225|7409|7432|7433|8477|8490|8622|9002|9294|9568|9630|9934|10000|10287|10636|10800|11251…	ADCYAP1R1|ADM|ADORA1|ADORA2B|ADRA2B|AGTR1|APLNR|AVPR1A|BDKRB2|BTK|C3|C3AR1|C5|C5AR1|CAMK2A|CCR1|CCR5|CNR1|CX3CR1|GPR183|S1PR3|EDN1|EDNRA|EGFR|F2RL1|F2RL2|FPR1|FPR2|FPR3|GNA15|GNAL|GNRH1|UTS2R|GPR17|LPAR4|GRM1|CXCL1|CXCL2|HRH1|HTR1F|HTR4|CXCR2|CXCL10|CXCL9|P2RY1|P2RY2|PDE4A|PDE4C|PDE7A|PENK|PIK3CG|PIK3R1|PLCB2|PPBP|PRKCB|PRKCD|PTAFR|PTGER3|PTGFR|PTGIR|PTH1R|RGS4|RGS16|RPS6KA1|CCL21|TRPC6|VAV1|VIP|…	-17.1993	0	12	0	0	-20.4432	4.59879
	ENSG00000265527	ENSG00000169507	ENSG00000109265					GO:0098552	side of membrane	-25.1959	-16.373	-23.1452				1	1	1	-17.6659	-14.655	-20.1831	GO:0051251	M111	3	0	GO Biological Processes	19	positive regulation of lymphocyte activation	19_GO:0002376 immune system process	-20.1831	4.05797	12.2036	30286	328	1388	61	4.39481	0.550194	101|199|695|864|916|920|940|942|1378|1803|1880|1960|2048|2214|2255|3071|3109|3111|3481|3553|3717|3965|4067|5105|5777|5788|6347|6366|6541|6666|6688|6693|6850|7305|7409|7412|7704|9308|9760|9840|10288|10326|10673|10859|11006|11126|11151|23529|29108|30835|51176|54440|64127|64581|80381|84868|114548|115650|259307|283234|729230	ADAM8|AIF1|BTK|RUNX3|CD3E|CD4|CD28|CD86|CR1|DPP4|GPR183|EGR3|EPHB2|FCGR3A|FGF10|NCKAP1L|HLA-DMB|HLA-DOA|IGF2|IL1B|JAK2|LGALS9|LYN|PCK1|PTPN6|PTPRC|CCL2|CCL21|SLC7A1|SOX12|SPI1|SPN|SYK|TYROBP|VAV1|VCAM1|ZBTB16|CD83|TOX|TESPA1|LILRB2|SIRPB1|TNFSF13B|LILRB1|LILRB4|CD160|CORO1A|CLCF1|PYCARD|CD209|LEF1|SASH3|NOD2|CLEC7A|CD276|HAVCR2|NLRP3|TNFRSF13C|IL4I1|CCDC88B|CCR2	-17.4761	0	2	0	0	-29.5862	5.45497
	ENSG00000199568	ENSG00000106258	ENSG00000229246					GO:0050778	positive regulation of immune response	-25.397	-19.8857	-23.9657				1	1	1	-14.8447	-19.3792	-18.4332	GO:0050900	M111	3	0	GO Biological Processes	19	leukocyte migration	19_GO:0002376 immune system process	-20.071	4.07906	12.1209	30286	245	1788	59	3.29978	0.422447	101|134|240|728|1230|1234|1441|1511|1524|1880|2150|2207|2919|2920|3055|3071|3383|3553|3569|3579|3627|3675|3676|3683|3689|4067|4283|5294|5295|5473|5800|5979|6279|6280|6347|6356|6362|6366|6401|6402|6403|6404|6693|6850|7226|7409|7412|7499|8792|11151|30817|54210|56833|58191|64005|80270|84818|140885|729230	ADAM8|ADORA1|ALOX5|C5AR1|CCR1|CCR5|CSF3R|CTSG|CX3CR1|GPR183|F2RL1|FCER1G|CXCL1|CXCL2|HCK|NCKAP1L|ICAM1|IL1B|IL6|CXCR2|CXCL10|ITGA3|ITGA4|ITGAL|ITGB2|LYN|CXCL9|PIK3CG|PIK3R1|PPBP|PTPRO|RET|S100A8|S100A9|CCL2|CCL11|CCL18|CCL21|SELE|SELL|SELP|SELPLG|SPN|SYK|TRPM2|VAV1|VCAM1|XG|TNFRSF11A|CORO1A|ADGRE2|TREM1|SLAMF8|CXCL16|MYO1G|HSD3B7|IL17RC|SIRPA|CCR2	-17.0853	0	3	0	0	-28.5368	5.38763
	ENSG00000230986	ENSG00000285555	ENSG00000112214					GO:0001775	cell activation	-19.7964	-20.1848	-21.6773				1	1	1	-11.6864	-14.6329	-18.0378	GO:0071345	M111	3	0	GO Biological Processes	19	cellular response to cytokine stimulus	19_GO:0050896 response to stimulus	-20.0269	2.59356	10.978	30286	738	1788	113	6.31991	0.575434	199|246|695|785|815|920|960|1050|1116|1230|1234|1271|1439|1441|1511|1513|1524|1545|1840|1906|2194|2207|2322|2353|2532|2819|2840|2919|2920|3037|3055|3383|3394|3553|3563|3569|3575|3579|3587|3624|3627|3654|3656|3663|3676|3717|3718|3965|4067|4283|4311|4332|4501|4824|5105|5295|5355|5473|5740|5777|5990|6347|6356|6362|6366|6404|6688|6775|6850|7057|7186|7412|7454|7804|8061|8638|8792|8809|9021|9076|9173|9…	AIF1|ALOX15|BTK|CACNB4|CAMK2A|CD4|CD44|CEBPA|CHI3L1|CCR1|CCR5|CNTFR|CSF2RB|CSF3R|CTSG|CTSK|CX3CR1|CYP1B1|DTX1|EDN1|FASN|FCER1G|FLT3|FOS|ACKR1|GPD1|GPR17|CXCL1|CXCL2|HAS2|HCK|ICAM1|IRF8|IL1B|IL3RA|IL6|IL7R|CXCR2|IL10RA|INHBA|CXCL10|IRAK1|IRAK2|IRF5|ITGA4|JAK2|JAK3|LGALS9|LYN|CXCL9|MME|MNDA|MT1X|NKX3-1|PCK1|PIK3R1|PLP2|PPBP|PTGIS|PTPN6|RFX2|CCL2|CCL11|CCL18|CCL21|SELPLG|SPI1|STAT4|SYK|THBS1|TRAF2|V…	-17.0555	0	14	1	1	-20.0269	4.71136
	ENSG00000265520	ENSG00000144406	ENSG00000252316					GO:0031012	extracellular matrix	-18.7637	-20.0505	-20.4818				1	1	1	-18.8752	-15.2842	-13.927	GO:0043410	M111	3	0	GO Biological Processes	19	positive regulation of MAPK cascade	19_GO:0048518 positive regulation of biological process	-20.0133	3.06676	11.372	30286	475	1788	86	4.80984	0.506032	101|134|151|246|650|652|728|920|960|1116|1230|1490|1880|1906|1956|2150|2255|2322|2358|2911|3082|3084|3383|3481|3553|3569|3624|3654|3717|3965|3976|4281|4671|4914|5028|5294|5320|5606|5788|5979|6347|6356|6362|6366|6688|6850|7039|7057|7164|7186|7805|8482|8622|8685|8792|8817|8877|9046|9258|9770|10178|10347|10371|10912|23286|23566|26191|29108|50507|55504|64127|64170|64762|79930|84868|85407|114897|15200…	ADAM8|ADORA1|ADRA2B|ALOX15|BMP2|BMP4|C5AR1|CD4|CD44|CHI3L1|CCR1|CCN2|GPR183|EDN1|EGFR|F2RL1|FGF10|FLT3|FPR2|GRM1|HGF|NRG1|ICAM1|IGF2|IL1B|IL6|INHBA|IRAK1|JAK2|LGALS9|LIF|MID1|NAIP|NTRK1|P2RY1|PIK3CG|PLA2G2A|MAP2K3|PTPRC|RET|CCL2|CCL11|CCL18|CCL21|SPI1|SYK|TGFA|THBS1|TPD52L1|TRAF2|LAPTM5|SEMA7A|PDE8B|MARCO|TNFRSF11A|FGF18|SPHK1|DOK2|MFHAS1|RASSF2|TENM1|ABCA7|SEMA3A|GADD45G|WWC1|LPAR3|PTPN22|PYCARD…	-17.0555	0	15	1	1	-20.0133	3.46648
	ENSG00000279249	ENSG00000249307	ENSG00000285588					M5885	NABA MATRISOME ASSOCIATED	-16.7791	-20.2569	-14.2204				1	1	1	-11.931	-17.7444	-17.1645	GO:0002237	M111	3	0	GO Biological Processes	19	response to molecule of bacterial origin	19_GO:0044419 biological process involved in interspecies interaction between organisms	-19.7815	3.44511	11.5911	30286	354	1788	72	4.02685	0.464915	133|695|721|728|929|942|1234|1268|1439|1511|1524|1906|2048|2255|2353|2919|2920|3055|3164|3394|3553|3569|3587|3620|3627|3654|3656|3663|3717|3965|4016|4064|4067|4283|4791|5054|5105|5179|5473|5606|5724|5737|5739|5743|6279|6280|6347|6401|6403|6833|7412|8140|8792|9076|9572|10221|10288|10859|22843|22904|23643|26191|29108|57402|64127|64170|84868|114548|115362|117854|129607|140885	ADM|BTK|C4B|C5AR1|CD14|CD86|CCR5|CNR1|CSF2RB|CTSG|CX3CR1|EDN1|EPHB2|FGF10|FOS|CXCL1|CXCL2|HCK|NR4A1|IRF8|IL1B|IL6|IL10RA|IDO1|CXCL10|IRAK1|IRAK2|IRF5|JAK2|LGALS9|LOXL1|CD180|LYN|CXCL9|NFKB2|SERPINE1|PCK1|PENK|PPBP|MAP2K3|PTAFR|PTGFR|PTGIR|PTGS2|S100A8|S100A9|CCL2|SELE|SELP|ABCC8|VCAM1|SLC7A5|TNFRSF11A|CLDN1|NR1D1|TRIB1|LILRB2|LILRB1|PPM1E|SBNO2|LY96|PTPN22|PYCARD|S100A14|NOD2|CARD9|HAVCR2|NLRP3|G…	-16.8501	0	13	0	0	-20.3944	3.45891
	ENSG00000005187	ENSG00000258959	ENSG00000181195					GO:0045177	apical part of cell	-5.33644	-5.50729	-5.57727				1	1	1	-17.8997	-17.6278	-13.3568	GO:0043408	M111	3	0	GO Biological Processes	19	regulation of MAPK cascade	19_GO:0050896 response to stimulus	-19.4398	2.65851	10.8655	30286	669	1788	105	5.87248	0.556014	101|134|151|246|650|652|728|920|960|1116|1230|1490|1850|1880|1906|1956|2045|2047|2048|2150|2255|2322|2358|2898|2911|3082|3084|3383|3481|3553|3569|3624|3654|3717|3965|3976|4067|4281|4671|4914|5028|5294|5320|5580|5606|5777|5788|5979|6347|6356|6362|6366|6688|6850|7039|7057|7164|7186|7345|7805|8482|8622|8685|8792|8817|8877|9046|9258|9402|9770|10178|10347|10371|10636|10912|11006|11117|11314|23286|2356…	ADAM8|ADORA1|ADRA2B|ALOX15|BMP2|BMP4|C5AR1|CD4|CD44|CHI3L1|CCR1|CCN2|DUSP8|GPR183|EDN1|EGFR|EPHA7|EPHB1|EPHB2|F2RL1|FGF10|FLT3|FPR2|GRIK2|GRM1|HGF|NRG1|ICAM1|IGF2|IL1B|IL6|INHBA|IRAK1|JAK2|LGALS9|LIF|LYN|MID1|NAIP|NTRK1|P2RY1|PIK3CG|PLA2G2A|PRKCD|MAP2K3|PTPN6|PTPRC|RET|CCL2|CCL11|CCL18|CCL21|SPI1|SYK|TGFA|THBS1|TPD52L1|TRAF2|UCHL1|LAPTM5|SEMA7A|PDE8B|MARCO|TNFRSF11A|FGF18|SPHK1|DOK2|MFHAS1|GRAP2|…	-16.521	0	15	0	0	-20.0133	3.46648
	ENSG00000267361	ENSG00000189292	ENSG00000225096					GO:0008514	organic anion transmembrane transporter activity	-5.90206	-4.48042	-5.5162				1	1	1	-18.9992	-15.426	-16.0291	GO:0002429	M111	3	0	GO Biological Processes	19	immune response-activating cell surface receptor signaling pathway	19_GO:0002376 immune system process	-18.9992	4.59793	12.1835	30286	248	1328	50	3.76506	0.52234	695|719|785|916|929|940|1378|2207|2219|2357|2358|2359|2533|3055|3071|3500|3514|3654|3656|3684|3824|4332|4340|5579|5580|5777|5788|6850|7305|7409|7462|8013|8547|9473|10584|10603|11027|23643|26191|28755|29760|57402|64005|64127|64581|80381|118788|150372|153579|388325	BTK|C3AR1|CACNB4|CD3E|CD14|CD28|CR1|FCER1G|FCN1|FPR1|FPR2|FPR3|FYB1|HCK|NCKAP1L|IGHG1|IGKC|IRAK1|IRAK2|ITGAM|KLRD1|MNDA|MOG|PRKCB|PRKCD|PTPN6|PTPRC|SYK|TYROBP|VAV1|LAT2|NR4A3|FCN3|THEMIS2|COLEC10|SH2B2|LILRA2|LY96|PTPN22|TRAC|BLNK|S100A14|MYO1G|NOD2|CLEC7A|CD276|PIK3AP1|NFAM1|BTNL9|SCIMP	-16.3559	0	4	0	0	-25.397	4.8972
	ENSG00000283529	ENSG00000279883	ENSG00000189292					GO:0090066	regulation of anatomical structure size	-5.66838	-5.16602	-5.50499				1	1	1	-13.0472	-13.3984	-16.1403	GO:0062023	M111	3	0	GO Cellular Components	20	collagen-containing extracellular matrix		-18.9485	3.12649	11.098	30286	428	1788	79	4.41834	0.485997	12|285|655|712|714|1075|1285|1286|1296|1297|1305|1311|1404|1462|1490|1511|1512|1520|1842|2162|2201|2219|2255|2262|3371|3383|3912|3914|3918|3965|4016|4053|4185|4969|5046|5054|5104|5118|5212|5265|5549|6275|6279|6280|6693|7057|7058|7060|7076|8076|8292|8482|8547|8685|8728|9423|9507|10085|10216|10218|11095|11096|11117|22798|51129|54507|54829|55214|60484|64093|64094|78987|84171|84570|91522|169044|17068…	SERPINA3|ANGPT2|BMP7|C1QA|C1QC|CTSC|COL4A3|COL4A4|COL8A2|COL9A1|COL13A1|COMP|HAPLN1|VCAN|CCN2|CTSG|CTSH|CTSS|ECM2|F13A1|FBN2|FCN1|FGF10|GPC5|TNC|ICAM1|LAMB1|LAMB3|LAMC2|LGALS9|LOXL1|LTBP2|ADAM11|OGN|PCSK6|SERPINE1|SERPINA5|PCOLCE|VIT|SERPINA1|PRELP|S100A4|S100A8|S100A9|SPN|THBS1|THBS2|THBS4|TIMP1|MFAP5|COLQ|SEMA7A|FCN3|MARCO|ADAM19|NTN1|ADAMTS4|EDIL3|PRG4|ANGPTL7|ADAMTS8|ADAMTS5|EMILIN1|LAMB4|ANG…	-16.0419	0	6	0	0	-24.9546	3.60186
	ENSG00000185031	ENSG00000272506	ENSG00000199568					WP3624	Lung fibrosis	-5.46771	-5.70693	-5.25911				1	1	1	-11.778	-16.9814	-16.5033	GO:0032496	M111	3	0	GO Biological Processes	19	response to lipopolysaccharide	19_GO:0044419 biological process involved in interspecies interaction between organisms	-18.8144	3.45891	11.3015	30286	333	1788	68	3.80313	0.452343	133|695|929|942|1234|1268|1439|1511|1524|1906|2048|2255|2353|2919|2920|3055|3164|3394|3553|3569|3587|3620|3627|3654|3656|3717|3965|4016|4064|4067|4283|4791|5054|5105|5179|5473|5606|5724|5737|5739|5743|6279|6280|6347|6401|6403|6833|7412|8140|8792|9076|9572|10221|10288|10859|22843|22904|23643|26191|29108|57402|64127|84868|114548|115362|117854|129607|140885	ADM|BTK|CD14|CD86|CCR5|CNR1|CSF2RB|CTSG|CX3CR1|EDN1|EPHB2|FGF10|FOS|CXCL1|CXCL2|HCK|NR4A1|IRF8|IL1B|IL6|IL10RA|IDO1|CXCL10|IRAK1|IRAK2|JAK2|LGALS9|LOXL1|CD180|LYN|CXCL9|NFKB2|SERPINE1|PCK1|PENK|PPBP|MAP2K3|PTAFR|PTGFR|PTGIR|PTGS2|S100A8|S100A9|CCL2|SELE|SELP|ABCC8|VCAM1|SLC7A5|TNFRSF11A|CLDN1|NR1D1|TRIB1|LILRB2|LILRB1|PPM1E|SBNO2|LY96|PTPN22|PYCARD|S100A14|NOD2|HAVCR2|NLRP3|GBP5|TRIM6|CMPK2|SIRPA	-15.9198	0	13	0	0	-20.3944	3.45891
	ENSG00000287970	ENSG00000279110	ENSG00000267507					GO:0001501	skeletal system development	-3.66457	-5.49332	-5.50285				1	1	1	-16.4118	-13.0395	-18.5444	GO:0050870	M111	3	0	GO Biological Processes	19	positive regulation of T cell activation	19_GO:0002376 immune system process	-18.5444	4.39847	11.8965	30286	253	1388	51	3.67435	0.504971	101|199|864|916|920|940|942|1378|1803|1960|3071|3109|3111|3481|3553|3717|3965|4067|5105|5777|5788|6347|6366|6541|6666|6693|6850|7409|7412|7704|9308|9840|10288|10326|10673|10859|11006|11126|11151|29108|30835|51176|54440|64127|80381|84868|114548|115650|259307|283234|729230	ADAM8|AIF1|RUNX3|CD3E|CD4|CD28|CD86|CR1|DPP4|EGR3|NCKAP1L|HLA-DMB|HLA-DOA|IGF2|IL1B|JAK2|LGALS9|LYN|PCK1|PTPN6|PTPRC|CCL2|CCL21|SLC7A1|SOX12|SPN|SYK|VAV1|VCAM1|ZBTB16|CD83|TESPA1|LILRB2|SIRPB1|TNFSF13B|LILRB1|LILRB4|CD160|CORO1A|PYCARD|CD209|LEF1|SASH3|NOD2|CD276|HAVCR2|NLRP3|TNFRSF13C|IL4I1|CCDC88B|CCR2	-15.9449	0	2	0	0	-29.5862	5.45497
	ENSG00000279110	ENSG00000230986	ENSG00000116690					GO:0051960	regulation of nervous system development	-5.70577	-7.95552	-5.57727				1	1	1	-14.0317	-16.1767	-15.8864	R-HSA-500792	M111	3	0	Reactome Gene Sets	6	GPCR ligand binding		-18.2023	2.96785	10.7465	30286	468	1788	82	4.58613	0.494704	117|133|134|136|151|185|187|552|624|718|719|727|728|1230|1234|1268|1524|1880|1903|1906|1909|2150|2151|2357|2358|2359|2532|2535|2796|2837|2840|2846|2911|2919|2920|3269|3355|3360|3579|3627|4283|5028|5029|5179|5473|5724|5733|5737|5739|5745|6347|6356|6366|7432|7433|7481|7483|8325|8477|9002|9294|9568|9934|10800|11251|23566|23596|30817|50831|50832|50838|50839|50840|54429|57121|58191|259290|259293|25929…	ADCYAP1R1|ADM|ADORA1|ADORA2B|ADRA2B|AGTR1|APLNR|AVPR1A|BDKRB2|C3|C3AR1|C5|C5AR1|CCR1|CCR5|CNR1|CX3CR1|GPR183|S1PR3|EDN1|EDNRA|F2RL1|F2RL2|FPR1|FPR2|FPR3|ACKR1|FZD2|GNRH1|UTS2R|GPR17|LPAR4|GRM1|CXCL1|CXCL2|HRH1|HTR1F|HTR4|CXCR2|CXCL10|CXCL9|P2RY1|P2RY2|PENK|PPBP|PTAFR|PTGER3|PTGFR|PTGIR|PTH1R|CCL2|CCL11|CCL21|VIP|VIPR1|WNT11|WNT9A|FZD8|GPR65|F2RL3|S1PR2|GABBR2|P2RY14|CYSLTR1|PTGDR2|LPAR3|OPN3|ADGR…	-15.3305	0	12	0	0	-20.4432	4.59879
	ENSG00000142973	ENSG00000285588	ENSG00000272506					M3468	NABA ECM REGULATORS	-5.1774	-7.6699	-4.83458				1	1	1	-15.5904	-14.8125	-17.0447	GO:0031349	M111	3	0	GO Biological Processes	19	positive regulation of defense response	19_GO:0048518 positive regulation of biological process	-18.1797	3.09067	10.8332	30286	422	1788	77	4.30649	0.480086	101|136|185|241|695|718|929|940|1050|1075|1268|1520|2150|2219|2358|3055|3553|3569|3620|3654|3656|3824|3949|4067|4210|4332|4671|5054|5179|5294|5320|5733|5743|6279|6280|6688|6850|7305|7409|7941|8061|8547|8638|8792|8840|9173|9258|9641|9782|9865|10584|11027|11117|11126|23586|23643|26191|26471|29108|51284|51311|54502|57402|58484|64127|64170|64581|80231|84868|114548|115362|117854|118788|149628|353514|3…	ADAM8|ADORA2B|AGTR1|ALOX5AP|BTK|C3|CD14|CD28|CEBPA|CTSC|CNR1|CTSS|F2RL1|FCN1|FPR2|HCK|IL1B|IL6|IDO1|IRAK1|IRAK2|KLRD1|LDLR|LYN|MEFV|MNDA|NAIP|SERPINE1|PENK|PIK3CG|PLA2G2A|PTGER3|PTGS2|S100A8|S100A9|SPI1|SYK|TYROBP|VAV1|PLA2G7|FOSL1|FCN3|OASL|TNFRSF11A|CCN4|IL1RL1|MFHAS1|IKBKE|MATR3|TRIL|COLEC10|LILRA2|EMILIN1|CD160|RIGI|LY96|PTPN22|NUPR1|PYCARD|TLR7|TLR8|RBM47|S100A14|NLRC4|NOD2|CARD9|CLEC7A|TASL…	-15.3188	0	4	0	0	-25.397	4.8972
	ENSG00000248332	ENSG00000183888	ENSG00000231981					GO:1901342	regulation of vasculature development	-4.54865	-8.09911	-5.69824				1	1	1	-15.2296	-13.1746	-18.051	GO:0050863	M111	3	0	GO Biological Processes	19	regulation of T cell activation	19_GO:0002376 immune system process	-18.051	3.59857	11.2015	30286	382	1388	63	4.5389	0.55872	101|199|864|916|920|940|942|1378|1511|1803|1840|1960|3071|3109|3111|3481|3553|3620|3717|3718|3726|3965|4067|5105|5320|5777|5788|5880|6347|6366|6541|6666|6693|6850|7409|7412|7704|7805|9308|9760|9840|10288|10326|10673|10859|11006|11126|11151|11314|11326|29108|30835|51176|54440|64127|79626|80381|84868|114548|115650|259307|283234|729230	ADAM8|AIF1|RUNX3|CD3E|CD4|CD28|CD86|CR1|CTSG|DPP4|DTX1|EGR3|NCKAP1L|HLA-DMB|HLA-DOA|IGF2|IL1B|IDO1|JAK2|JAK3|JUNB|LGALS9|LYN|PCK1|PLA2G2A|PTPN6|PTPRC|RAC2|CCL2|CCL21|SLC7A1|SOX12|SPN|SYK|VAV1|VCAM1|ZBTB16|LAPTM5|CD83|TOX|TESPA1|LILRB2|SIRPB1|TNFSF13B|LILRB1|LILRB4|CD160|CORO1A|CD300A|VSIG4|PYCARD|CD209|LEF1|SASH3|NOD2|TNFAIP8L2|CD276|HAVCR2|NLRP3|TNFRSF13C|IL4I1|CCDC88B|CCR2	-15.4966	0	2	0	0	-29.5862	5.45497
	ENSG00000279883	ENSG00000105877	ENSG00000233485					GO:0060541	respiratory system development	-7.69754	-5.43991	-3.85581				1	1	1	-15.3303	-15.3247	-14.9	GO:0002683	M111	3	0	GO Biological Processes	19	negative regulation of immune system process	19_GO:0002376 immune system process	-17.635	2.80161	10.4407	30286	526	1788	87	4.86577	0.508816	134|246|347|652|695|714|727|861|864|942|945|1050|1268|1378|1511|1524|1803|1831|1840|2150|2840|3055|3071|3111|3162|3575|3620|3623|3624|3718|3824|3949|3965|4067|4210|4332|4345|4982|5133|5295|5320|5777|5788|6347|6366|6664|6688|6693|6850|7057|7130|7305|7805|7940|9173|9258|9572|9636|10221|10234|10288|10859|11006|11025|11027|11117|11126|11314|11326|26191|55061|55365|56833|64092|64127|79626|79987|83593|…	ADORA1|ALOX15|APOD|BMP4|BTK|C1QC|C5|RUNX1|RUNX3|CD86|CD33|CEBPA|CNR1|CR1|CTSG|CX3CR1|DPP4|TSC22D3|DTX1|F2RL1|GPR17|HCK|NCKAP1L|HLA-DOA|HMOX1|IL7R|IDO1|INHA|INHBA|JAK3|KLRD1|LDLR|LGALS9|LYN|MEFV|MNDA|CD200|TNFRSF11B|PDCD1|PIK3R1|PLA2G2A|PTPN6|PTPRC|CCL2|CCL21|SOX11|SPI1|SPN|SYK|THBS1|TNFAIP6|TYROBP|LAPTM5|LST1|IL1RL1|MFHAS1|NR1D1|ISG15|TRIB1|LRRC17|LILRB2|LILRB1|LILRB4|LILRB3|LILRA2|EMILIN1|CD160|…	-14.8056	0	16	1	1	-17.635	5.14851
	ENSG00000231981	ENSG00000236801	ENSG00000171819					GO:0043068	positive regulation of programmed cell death	-9.26721	-7.17605	-8.95374				1	1	1	-16.1168	-14.03	-17.5794	GO:0050670	M111	3	0	GO Biological Processes	19	regulation of lymphocyte proliferation	19_GO:0002376 immune system process	-17.5794	4.41922	11.5814	30286	237	1388	48	3.45821	0.490443	199|695|916|940|942|1378|1880|2048|2214|2255|3071|3109|3481|3553|3620|3717|3965|4067|4332|5320|5777|5788|5880|6541|6664|6693|6850|7305|7412|7940|10288|10673|10859|11006|11151|11314|11326|23529|29108|30835|54440|80381|83593|84868|115650|259307|283234|729230	AIF1|BTK|CD3E|CD28|CD86|CR1|GPR183|EPHB2|FCGR3A|FGF10|NCKAP1L|HLA-DMB|IGF2|IL1B|IDO1|JAK2|LGALS9|LYN|MNDA|PLA2G2A|PTPN6|PTPRC|RAC2|SLC7A1|SOX11|SPN|SYK|TYROBP|VCAM1|LST1|LILRB2|TNFSF13B|LILRB1|LILRB4|CORO1A|CD300A|VSIG4|CLCF1|PYCARD|CD209|SASH3|CD276|RASSF5|HAVCR2|TNFRSF13C|IL4I1|CCDC88B|CCR2	-15.0707	0	2	0	0	-29.5862	5.45497
	ENSG00000226891	ENSG00000005187	ENSG00000232310					GO:0010562	positive regulation of phosphorus metabolic process	-9.00206	-9.10287	-9.36541				1	1	1	-15.829	-13.7738	-17.268	GO:0032944	M111	3	0	GO Biological Processes	19	regulation of mononuclear cell proliferation	19_GO:0050789 regulation of biological process	-17.268	4.34587	11.4289	30286	241	1388	48	3.45821	0.490443	199|695|916|940|942|1378|1880|2048|2214|2255|3071|3109|3481|3553|3620|3717|3965|4067|4332|5320|5777|5788|5880|6541|6664|6693|6850|7305|7412|7940|10288|10673|10859|11006|11151|11314|11326|23529|29108|30835|54440|80381|83593|84868|115650|259307|283234|729230	AIF1|BTK|CD3E|CD28|CD86|CR1|GPR183|EPHB2|FCGR3A|FGF10|NCKAP1L|HLA-DMB|IGF2|IL1B|IDO1|JAK2|LGALS9|LYN|MNDA|PLA2G2A|PTPN6|PTPRC|RAC2|SLC7A1|SOX11|SPN|SYK|TYROBP|VCAM1|LST1|LILRB2|TNFSF13B|LILRB1|LILRB4|CORO1A|CD300A|VSIG4|CLCF1|PYCARD|CD209|SASH3|CD276|RASSF5|HAVCR2|TNFRSF13C|IL4I1|CCDC88B|CCR2	-14.769	0	2	0	0	-29.5862	5.45497
	ENSG00000115163	ENSG00000199568	ENSG00000236801					GO:0019722	calcium-mediated signaling	-8.74652	-8.56758	-8.327				1	1	1	-12.0054	-15.555	-16.3483	GO:0060326	M111	3	0	GO Biological Processes	19	cell chemotaxis	19_GO:0040011 locomotion	-17.1411	4.01796	11.1237	30286	215	1788	51	2.85235	0.393671	101|185|240|727|728|1230|1234|1441|1511|1524|1880|1960|2047|2207|2919|2920|3071|3082|3164|3553|3569|3579|3627|3689|4283|5294|5473|5580|5800|6279|6280|6347|6356|6362|6366|6850|7226|7409|7412|8792|9547|11151|30817|51176|51411|54210|56833|58191|80270|84818|729230	ADAM8|AGTR1|ALOX5|C5|C5AR1|CCR1|CCR5|CSF3R|CTSG|CX3CR1|GPR183|EGR3|EPHB1|FCER1G|CXCL1|CXCL2|NCKAP1L|HGF|NR4A1|IL1B|IL6|CXCR2|CXCL10|ITGB2|CXCL9|PIK3CG|PPBP|PRKCD|PTPRO|S100A8|S100A9|CCL2|CCL11|CCL18|CCL21|SYK|TRPM2|VAV1|VCAM1|TNFRSF11A|CXCL14|CORO1A|ADGRE2|LEF1|BIN2|TREM1|SLAMF8|CXCL16|HSD3B7|IL17RC|CCR2	-14.3503	0	3	0	0	-28.5368	5.38763
	ENSG00000229794	ENSG00000231981	ENSG00000279142					GO:0001618	virus receptor activity	-8.15887	-9.3626	-7.07138				1	1	1	-16.3088	-14.4461	-16.5475	GO:0140375	M111	3	0	GO Molecular Functions	21	immune receptor activity		-16.9294	4.71136	11.4519	30286	151	1788	42	2.34899	0.358175	719|728|920|960|1230|1234|1271|1378|1439|1441|1512|1524|2207|2212|2214|2215|2322|2357|2358|2359|2840|3111|3563|3575|3579|3587|3824|8809|9173|10288|10859|11006|11027|11126|53832|54756|55540|84818|131450|133396|353514|729230	C3AR1|C5AR1|CD4|CD44|CCR1|CCR5|CNTFR|CR1|CSF2RB|CSF3R|CTSH|CX3CR1|FCER1G|FCGR2A|FCGR3A|FCGR3B|FLT3|FPR1|FPR2|FPR3|GPR17|HLA-DOA|IL3RA|IL7R|CXCR2|IL10RA|KLRD1|IL18R1|IL1RL1|LILRB2|LILRB1|LILRB4|LILRA2|CD160|IL20RA|IL17RD|IL17RB|IL17RC|CD200R1|IL31RA|LILRA5|CCR2	-14.1478	0	14	0	0	-20.0269	4.71136
	ENSG00000223928	ENSG00000265520	ENSG00000179914					hsa04662	B cell receptor signaling pathway	-7.7108	-9.73543	-9.02307				1	1	1	-11.9017	-16.8932	-16.0016	GO:0007159	M111	3	0	GO Biological Processes	19	leukocyte cell-cell adhesion	19_GO:0009987 cellular process	-16.8932	9.84869	13.8261	30286	56	1263	23	1.82106	0.376244	655|960|1524|3383|3676|3683|3689|4907|4973|5880|6279|6280|6401|6402|6403|6404|6693|6850|7412|30835|51148|83706|729230	BMP7|CD44|CX3CR1|ICAM1|ITGA4|ITGAL|ITGB2|NT5E|OLR1|RAC2|S100A8|S100A9|SELE|SELL|SELP|SELPLG|SPN|SYK|VCAM1|CD209|CERCAM|FERMT3|CCR2	-14.426	0	17	1	1	-16.8932	9.84869
	ENSG00000182902	ENSG00000271011	ENSG00000229794					GO:0030246	carbohydrate binding	-9.20103	-8.68486	-9.7666				1	1	1	-11.6435	-13.6303	-11.5875	R-HSA-1474244	M111	3	0	Reactome Gene Sets	6	Extracellular matrix organization		-16.8495	3.44416	10.6567	30286	300	1788	61	3.41163	0.429299	101|650|652|655|726|960|1285|1286|1296|1297|1305|1311|1404|1462|1511|1513|1520|2201|3371|3383|3385|3673|3675|3676|3683|3684|3687|3689|3694|3912|3914|3918|4016|4053|4324|4593|5054|5118|6696|7057|7076|7092|7412|8038|8076|8728|9507|10893|11095|11096|11117|54829|55214|80274|84171|84570|91522|147968|169044|222663|340267	ADAM8|BMP2|BMP4|BMP7|CAPN5|CD44|COL4A3|COL4A4|COL8A2|COL9A1|COL13A1|COMP|HAPLN1|VCAN|CTSG|CTSK|CTSS|FBN2|TNC|ICAM1|ICAM3|ITGA2|ITGA3|ITGA4|ITGAL|ITGAM|ITGAX|ITGB2|ITGB6|LAMB1|LAMB3|LAMC2|LOXL1|LTBP2|MMP15|MUSK|SERPINE1|PCOLCE|SPP1|THBS1|TIMP1|TLL1|VCAM1|ADAM12|MFAP5|ADAM19|ADAMTS4|MMP24|ADAMTS8|ADAMTS5|EMILIN1|ASPN|P3H2|SCUBE1|LOXL4|COL25A1|COL23A1|CAPN12|COL22A1|SCUBE3|COL28A1	-14.0768	0	18	1	1	-16.8495	3.44416
	ENSG00000271011	ENSG00000171819	ENSG00000279883					WP5115	Network map of SARS CoV 2 signaling pathway	-6.42409	-7.99749	-8.78507				1	1	1	-11.3449	-13.3012	-15.4823	R-HSA-418594	M111	3	0	Reactome Gene Sets	6	G alpha (i) signalling events		-16.7934	3.35574	10.578	30286	318	1788	63	3.52349	0.436027	134|151|187|624|718|719|727|728|815|1230|1234|1268|1524|1880|1903|2357|2358|2359|2769|2774|2840|2919|2920|3355|3579|3627|4283|5141|5143|5179|5330|5473|5580|5733|5999|6004|6366|8490|9294|9568|9630|9934|10287|10636|11251|23566|23596|29899|50831|50832|50838|50839|50840|54429|57121|58191|84254|259290|259293|259294|259295|259296|729230	ADORA1|ADRA2B|APLNR|BDKRB2|C3|C3AR1|C5|C5AR1|CAMK2A|CCR1|CCR5|CNR1|CX3CR1|GPR183|S1PR3|FPR1|FPR2|FPR3|GNA15|GNAL|GPR17|CXCL1|CXCL2|HTR1F|CXCR2|CXCL10|CXCL9|PDE4A|PDE4C|PENK|PLCB2|PPBP|PRKCD|PTGER3|RGS4|RGS16|CCL21|RGS5|S1PR2|GABBR2|GNA14|P2RY14|RGS19|RGS14|PTGDR2|LPAR3|OPN3|GPSM2|TAS2R3|TAS2R4|TAS2R13|TAS2R10|TAS2R14|TAS2R5|LPAR5|CXCL16|CAMKK1|TAS2R31|TAS2R30|TAS2R19|TAS2R20|TAS2R50|CCR2	-14.0295	0	12	0	0	-20.4432	4.59879
	ENSG00000285588	ENSG00000287970	ENSG00000272754					GO:0001540	amyloid-beta binding	-7.62551	-6.40119	-8.11571				1	1	1	-15.0755	-15.4142	-16.0225	GO:0002697	M111	3	0	GO Biological Processes	19	regulation of immune effector process	19_GO:0002376 immune system process	-16.4972	3.07972	10.2869	30286	385	1788	70	3.91499	0.458679	136|695|718|922|940|942|1378|1524|2048|2150|2219|3071|3109|3383|3553|3569|3575|3663|3684|3689|3718|3726|3824|3965|4067|5105|5724|5777|5788|5880|5950|6280|6688|6693|6850|7186|7305|7409|7454|7805|8013|8140|8482|8547|8809|9865|10584|10859|11006|11126|11314|11326|23529|23586|29108|30817|51284|54440|55061|56833|64127|64170|64581|79987|84868|114548|117854|259307|388325|729230	ADORA2B|BTK|C3|CD5L|CD28|CD86|CR1|CX3CR1|EPHB2|F2RL1|FCN1|NCKAP1L|HLA-DMB|ICAM1|IL1B|IL6|IL7R|IRF5|ITGAM|ITGB2|JAK3|JUNB|KLRD1|LGALS9|LYN|PCK1|PTAFR|PTPN6|PTPRC|RAC2|RBP4|S100A9|SPI1|SPN|SYK|TRAF2|TYROBP|VAV1|WAS|LAPTM5|NR4A3|SLC7A5|SEMA7A|FCN3|IL18R1|TRIL|COLEC10|LILRB1|LILRB4|CD160|CD300A|VSIG4|CLCF1|RIGI|PYCARD|ADGRE2|TLR7|SASH3|SUSD4|SLAMF8|NOD2|CARD9|CLEC7A|SVEP1|HAVCR2|NLRP3|TRIM6|IL4I1|SCI…	-13.7419	0	7	0	0	-24.5271	6.70757
	ENSG00000225526	ENSG00000229794	ENSG00000271141					GO:0002220	innate immune response activating cell surface receptor signaling pathway	-7.73571	-8.9433	-6.64408				1	1	1	-14.0574	-15.0646	-16.4384	R-HSA-6798695	M111	3	0	Reactome Gene Sets	6	Neutrophil degranulation		-16.4578	2.82308	10.0847	30286	480	1788	80	4.47427	0.48892	12|55|101|240|718|719|728|929|945|960|963|1075|1116|1378|1511|1512|1520|1536|1675|1794|1828|2207|2212|2215|2219|2357|2358|2919|3043|3071|3101|3310|3579|3683|3684|3687|3689|3903|4069|4311|4332|4973|5265|5328|5329|5473|5580|5724|5777|5788|5806|6279|6280|6402|6515|6518|7130|7226|7305|8876|9961|10288|10326|10855|11314|23114|23406|23526|23601|25797|27180|29108|51316|51411|54509|64333|79930|80301|14088…	SERPINA3|ACP3|ADAM8|ALOX5|C3|C3AR1|C5AR1|CD14|CD33|CD44|CD53|CTSC|CHI3L1|CR1|CTSG|CTSH|CTSS|CYBB|CFD|DOCK2|DSG1|FCER1G|FCGR2A|FCGR3B|FCN1|FPR1|FPR2|CXCL1|HBB|NCKAP1L|HK3|HSPA6|CXCR2|ITGAL|ITGAM|ITGAX|ITGB2|LAIR1|LYZ|MME|MNDA|OLR1|SERPINA1|PLAU|PLAUR|PPBP|PRKCD|PTAFR|PTPN6|PTPRC|PTX3|S100A8|S100A9|SELL|SLC2A3|SLC2A5|TNFAIP6|TRPM2|TYROBP|VNN1|MVP|LILRB2|SIRPB1|HPSE|CD300A|NFASC|COTL1|ARHGAP45|CLEC5…	-13.7109	0	19	1	1	-16.4578	5.89658
	ENSG00000258498	ENSG00000231575	ENSG00000180287					R-HSA-6783783	Interleukin-10 signaling	-6.21911	-8.37563	-8.84068				1	1	1	-11.057	-11.3508	-14.01	GO:0050727	M111	3	0	GO Biological Processes	19	regulation of inflammatory response	19_GO:0050896 response to stimulus	-16.3286	2.94929	10.137	30286	425	1788	74	4.1387	0.471053	101|134|136|185|240|241|246|313|695|718|940|1050|1075|1268|2358|2840|3055|3082|3371|3553|3569|3587|3620|3717|3949|4067|4210|4345|4671|4907|5054|5294|5320|5580|5733|5740|5743|5777|5788|6279|6280|6401|6693|6850|7130|7941|8482|8792|8840|8870|8877|9021|9173|9258|9536|9572|22904|26471|29108|51284|56833|58484|59272|64127|64838|79626|89790|114548|114899|118788|131450|140885|353514|729230	ADAM8|ADORA1|ADORA2B|AGTR1|ALOX5|ALOX5AP|ALOX15|AOAH|BTK|C3|CD28|CEBPA|CTSC|CNR1|FPR2|GPR17|HCK|HGF|TNC|IL1B|IL6|IL10RA|IDO1|JAK2|LDLR|LYN|MEFV|CD200|NAIP|NT5E|SERPINE1|PIK3CG|PLA2G2A|PRKCD|PTGER3|PTGIS|PTGS2|PTPN6|PTPRC|S100A8|S100A9|SELE|SPN|SYK|TNFAIP6|PLA2G7|SEMA7A|TNFRSF11A|CCN4|IER3|SPHK1|SOCS3|IL1RL1|MFHAS1|PTGES|NR1D1|SBNO2|NUPR1|PYCARD|TLR7|SLAMF8|NLRC4|ACE2|NOD2|FNDC4|TNFAIP8L2|SIGLEC10…	-13.5981	0	20	1	1	-16.3286	4.27841
	ENSG00000234665	ENSG00000230751	ENSG00000287300					GO:0098797	plasma membrane protein complex	-8.16266	-6.49022	-8.48754				1	1	1	-13.2298	-11.5262	-16.1515	WP3945	M111	3	0	WikiPathways	27	TYROBP causal network in microglia		-16.1515	8.58487	12.9958	30286	61	1388	24	1.72911	0.349888	714|718|822|864|920|951|3071|3587|3684|3687|3689|4688|5341|6195|7305|10261|29108|51411|54502|54518|58191|64092|202309|375387	C1QC|C3|CAPG|RUNX3|CD4|CD37|NCKAP1L|IL10RA|ITGAM|ITGAX|ITGB2|NCF2|PLEK|RPS6KA1|TYROBP|IGSF6|PYCARD|BIN2|RBM47|APBB1IP|CXCL16|SAMSN1|GAPT|NRROS	-13.7455	0	21	1	1	-16.1515	8.58487
	ENSG00000171819	ENSG00000267784	ENSG00000248431					GO:0008283	cell population proliferation	-6.96808	-7.38906	-8.02943				1	1	1	-14.7786	-12.8878	-16.0907	GO:0070663	M111	3	0	GO Biological Processes	19	regulation of leukocyte proliferation	19_GO:0050789 regulation of biological process	-16.0907	4.0044	10.8066	30286	267	1388	49	3.53026	0.495341	199|695|916|940|942|1378|1439|1880|2048|2214|2255|3071|3109|3481|3553|3620|3717|3965|4067|4332|5320|5777|5788|5880|6541|6664|6693|6850|7305|7412|7940|10288|10673|10859|11006|11151|11314|11326|23529|29108|30835|54440|80381|83593|84868|115650|259307|283234|729230	AIF1|BTK|CD3E|CD28|CD86|CR1|CSF2RB|GPR183|EPHB2|FCGR3A|FGF10|NCKAP1L|HLA-DMB|IGF2|IL1B|IDO1|JAK2|LGALS9|LYN|MNDA|PLA2G2A|PTPN6|PTPRC|RAC2|SLC7A1|SOX11|SPN|SYK|TYROBP|VCAM1|LST1|LILRB2|TNFSF13B|LILRB1|LILRB4|CORO1A|CD300A|VSIG4|CLCF1|PYCARD|CD209|SASH3|CD276|RASSF5|HAVCR2|TNFRSF13C|IL4I1|CCDC88B|CCR2	-13.696	0	2	0	0	-29.5862	5.45497
	ENSG00000249688	ENSG00000185031	ENSG00000105877					GO:0005509	calcium ion binding	-9.4751	-6.91115	-8.3015				1	1	1	-13.2741	-11.8646	-15.9684	GO:0019221	M111	3	0	GO Biological Processes	19	cytokine-mediated signaling pathway	19_GO:0050896 response to stimulus	-15.9684	3.39169	10.3643	30286	386	1388	60	4.32277	0.545872	920|1050|1230|1234|1271|1439|1441|1511|1524|2207|2322|2532|2840|2919|2920|3055|3553|3563|3579|3587|3624|3627|3654|3656|3663|3717|3718|4067|4283|5355|5777|6347|6356|6362|6366|6688|6775|6850|7804|8061|8638|8792|9641|10288|10603|10673|10859|11006|11027|23529|29108|53832|54756|55504|55540|84818|115650|133396|353514|729230	CD4|CEBPA|CCR1|CCR5|CNTFR|CSF2RB|CSF3R|CTSG|CX3CR1|FCER1G|FLT3|ACKR1|GPR17|CXCL1|CXCL2|HCK|IL1B|IL3RA|CXCR2|IL10RA|INHBA|CXCL10|IRAK1|IRAK2|IRF5|JAK2|JAK3|LYN|CXCL9|PLP2|PTPN6|CCL2|CCL11|CCL18|CCL21|SPI1|STAT4|SYK|LRP8|FOSL1|OASL|TNFRSF11A|IKBKE|LILRB2|SH2B2|TNFSF13B|LILRB1|LILRB4|LILRA2|CLCF1|PYCARD|IL20RA|IL17RD|TNFRSF19|IL17RB|IL17RC|TNFRSF13C|IL31RA|LILRA5|CCR2	-13.5883	0	14	0	0	-20.0269	4.71136
	ENSG00000248752	ENSG00000279598	ENSG00000230986					GO:0005581	collagen trimer	-8.33654	-6.32881	-7.25133				1	1	1	-12.5055	-14.7174	-15.1751	GO:0030595	M111	3	0	GO Biological Processes	19	leukocyte chemotaxis	19_GO:0040011 locomotion	-15.6817	4.57797	10.9295	30286	148	1788	40	2.23714	0.349743	101|240|728|1230|1234|1441|1511|1524|1880|2207|2919|2920|3071|3553|3569|3579|3627|3689|4283|5294|5473|5800|6279|6280|6347|6356|6362|6366|6850|7226|7409|8792|11151|30817|54210|56833|58191|80270|84818|729230	ADAM8|ALOX5|C5AR1|CCR1|CCR5|CSF3R|CTSG|CX3CR1|GPR183|FCER1G|CXCL1|CXCL2|NCKAP1L|IL1B|IL6|CXCR2|CXCL10|ITGB2|CXCL9|PIK3CG|PPBP|PTPRO|S100A8|S100A9|CCL2|CCL11|CCL18|CCL21|SYK|TRPM2|VAV1|TNFRSF11A|CORO1A|ADGRE2|TREM1|SLAMF8|CXCL16|HSD3B7|IL17RC|CCR2	-12.9747	0	3	0	0	-28.5368	5.38763
	ENSG00000258959	ENSG00000286889	ENSG00000249307					GO:0050878	regulation of body fluid levels	-8.78025	-7.44269	-7.27772				1	1	1	-13.3131	-12.351	-12.78	GO:0005178	M111	3	0	GO Molecular Functions	21	integrin binding		-15.4814	4.42342	10.7723	30286	157	1788	41	2.29306	0.353987	1285|1311|1490|1842|1903|1956|2191|3084|3371|3383|3385|3481|3553|3673|3675|3676|3683|3684|3687|3689|3694|3936|4067|4185|6696|6850|7057|7060|7412|8482|8840|9294|9636|10085|10518|11095|11096|11117|55612|79987|83706	COL4A3|COMP|CCN2|ECM2|S1PR3|EGFR|FAP|NRG1|TNC|ICAM1|ICAM3|IGF2|IL1B|ITGA2|ITGA3|ITGA4|ITGAL|ITGAM|ITGAX|ITGB2|ITGB6|LCP1|LYN|ADAM11|SPP1|SYK|THBS1|THBS4|VCAM1|SEMA7A|CCN4|S1PR2|ISG15|EDIL3|CIB2|ADAMTS8|ADAMTS5|EMILIN1|FERMT1|SVEP1|FERMT3	-12.782	0	22	1	1	-15.4814	4.42342
	ENSG00000203737	ENSG00000229246	ENSG00000244694					GO:0033628	regulation of cell adhesion mediated by integrin	-6.00743	-7.15363	-8.55678				1	1	1	-9.51691	-13.2383	-13.7351	GO:0030335	M111	3	0	GO Biological Processes	19	positive regulation of cell migration	19_GO:0040011 locomotion	-15.4498	2.56998	9.56258	30286	580	1788	88	4.9217	0.511581	101|199|306|650|652|655|719|728|1230|1512|1524|1545|1906|1956|2048|2150|2252|2255|2303|2358|2886|3037|3071|3082|3162|3383|3553|3569|3579|3627|3673|3675|3676|3687|3717|3912|3918|3965|4067|5054|5168|5294|5295|5328|5606|5724|5743|5788|5880|5979|6356|6366|6401|6403|6615|6693|7057|7060|7130|7499|7941|8013|8482|8817|8840|8877|9076|10000|10371|10501|10894|11151|29108|29984|51176|55612|57402|58191|59352|…	ADAM8|AIF1|ANXA3|BMP2|BMP4|BMP7|C3AR1|C5AR1|CCR1|CTSH|CX3CR1|CYP1B1|EDN1|EGFR|EPHB2|F2RL1|FGF7|FGF10|FOXC2|FPR2|GRB7|HAS2|NCKAP1L|HGF|HMOX1|ICAM1|IL1B|IL6|CXCR2|CXCL10|ITGA2|ITGA3|ITGA4|ITGAX|JAK2|LAMB1|LAMC2|LGALS9|LYN|SERPINE1|ENPP2|PIK3CG|PIK3R1|PLAU|MAP2K3|PTAFR|PTGS2|PTPRC|RAC2|RET|CCL11|CCL21|SELE|SELP|SNAI1|SPN|THBS1|THBS4|TNFAIP6|XG|PLA2G7|NR4A3|SEMA7A|FGF18|CCN4|SPHK1|CLDN1|AKT3|SEMA3A|S…	-12.7577	0	23	1	1	-15.4498	9.59177
	ENSG00000253142	ENSG00000283529	ENSG00000005187					hsa04742	Taste transduction	-6.77612	-7.8744	-6.5059				1	1	1	-13.9181	-13.0325	-12.494	GO:0007167	M111	3	0	GO Biological Processes	19	enzyme-linked receptor protein signaling pathway	19_GO:0050896 response to stimulus	-15.3129	2.51043	9.4711	30286	614	1788	91	5.08949	0.519769	285|624|650|652|654|655|860|916|920|1285|1311|1490|1945|1956|2045|2047|2048|2049|2250|2252|2255|2303|2322|2353|2886|3055|3082|3084|3481|3624|3694|3717|3718|3976|4053|4067|4487|4593|4803|4804|4879|4880|4914|5157|5166|5295|5979|6720|6850|7039|7409|8013|8817|9046|9185|9961|10076|10160|10458|10566|10603|10636|23769|25928|29760|51176|51196|51206|53358|54541|54806|56899|64283|64762|79930|79987|84913|84…	ANGPT2|BDKRB2|BMP2|BMP4|BMP6|BMP7|RUNX2|CD3E|CD4|COL4A3|COMP|CCN2|EFNA4|EGFR|EPHA7|EPHB1|EPHB2|EPHB3|FGF5|FGF7|FGF10|FOXC2|FLT3|FOS|GRB7|HCK|HGF|NRG1|IGF2|INHBA|ITGB6|JAK2|JAK3|LIF|LTBP2|LYN|MSX1|MUSK|NGF|NGFR|NPPB|NPPC|NTRK1|PDGFRL|PDK4|PIK3R1|RET|SREBF1|SYK|TGFA|VAV1|NR4A3|FGF18|DOK2|REPS2|MVP|PTPRU|FARP1|BAIAP2|AKAP3|SH2B2|RGS14|FLRT1|SOSTDC1|BLNK|LEF1|PLCE1|GP6|SHC3|DDIT4|AHI1|ANKS1B|ARHGEF28…	-12.6282	0	24	1	1	-15.3129	3.0332
	ENSG00000236581	ENSG00000270277	ENSG00000279249					GO:0035239	tube morphogenesis	-7.24203	-7.65475	-9.51823				1	1	1	-9.15483	-12.7867	-13.6911	GO:2000147	M111	3	0	GO Biological Processes	19	positive regulation of cell motility	19_GO:0040011 locomotion	-15.1618	2.51147	9.42237	30286	607	1788	90	5.03356	0.517057	101|199|306|650|652|655|719|728|1230|1512|1524|1545|1906|1956|2048|2150|2252|2255|2303|2358|2886|3037|3071|3082|3162|3383|3553|3569|3579|3627|3673|3675|3676|3687|3717|3912|3918|3965|4067|5054|5168|5294|5295|5328|5606|5724|5743|5788|5880|5979|6356|6366|6401|6403|6615|6693|7018|7057|7060|7130|7499|7941|8013|8482|8817|8840|8877|9076|9423|10000|10371|10501|10894|11151|29108|29984|51176|55612|57402|58…	ADAM8|AIF1|ANXA3|BMP2|BMP4|BMP7|C3AR1|C5AR1|CCR1|CTSH|CX3CR1|CYP1B1|EDN1|EGFR|EPHB2|F2RL1|FGF7|FGF10|FOXC2|FPR2|GRB7|HAS2|NCKAP1L|HGF|HMOX1|ICAM1|IL1B|IL6|CXCR2|CXCL10|ITGA2|ITGA3|ITGA4|ITGAX|JAK2|LAMB1|LAMC2|LGALS9|LYN|SERPINE1|ENPP2|PIK3CG|PIK3R1|PLAU|MAP2K3|PTAFR|PTGS2|PTPRC|RAC2|RET|CCL11|CCL21|SELE|SELP|SNAI1|SPN|TF|THBS1|THBS4|TNFAIP6|XG|PLA2G7|NR4A3|SEMA7A|FGF18|CCN4|SPHK1|CLDN1|NTN1|AKT3|…	-12.496	0	23	0	0	-15.4498	9.59177
	ENSG00000278925	ENSG00000239828	ENSG00000203737					GO:0050804	modulation of chemical synaptic transmission	-8.24977	-6.05377	-6.43523				1	1	1	-8.65712	-13.7836	-11.8129	GO:0002685	M111	3	0	GO Biological Processes	19	regulation of leukocyte migration	19_GO:0040011 locomotion	-15.1595	3.68228	10.228	30286	230	1788	50	2.79642	0.389905	101|134|199|347|719|727|728|1230|1524|1803|1906|2150|2358|3071|3162|3383|3569|3579|3627|3673|3676|3965|4067|4345|5054|5295|5724|5880|6347|6366|6401|6403|6693|7057|7060|7130|7499|7941|10894|11117|11151|11314|29108|56833|57402|64127|83483|131450|284114|729230	ADAM8|ADORA1|AIF1|APOD|C3AR1|C5|C5AR1|CCR1|CX3CR1|DPP4|EDN1|F2RL1|FPR2|NCKAP1L|HMOX1|ICAM1|IL6|CXCR2|CXCL10|ITGA2|ITGA4|LGALS9|LYN|CD200|SERPINE1|PIK3R1|PTAFR|RAC2|CCL2|CCL21|SELE|SELP|SPN|THBS1|THBS4|TNFAIP6|XG|PLA2G7|LYVE1|EMILIN1|CORO1A|CD300A|PYCARD|SLAMF8|S100A14|NOD2|PLVAP|CD200R1|TMEM102|CCR2	-12.496	0	23	0	0	-15.4498	9.59177
	ENSG00000226312	ENSG00000181195	ENSG00000127083					GO:0043025	neuronal cell body	-8.40066	-6.9728	-6.18638				1	1	1	-13.078	-13.4962	-14.8689	GO:0046649	M111	3	0	GO Biological Processes	19	lymphocyte activation	19_GO:0002376 immune system process	-14.8689	3.01279	9.7212	30286	478	1388	66	4.75504	0.57122	602|695|860|916|920|940|942|1794|1803|1840|1880|2047|2048|2207|2214|2322|3383|3394|3620|3676|3683|3718|3936|4064|4914|5294|5551|5579|5580|5777|5788|5971|6366|6688|6693|6775|6850|7409|7412|7454|7462|8325|9021|9308|9760|9840|10320|10673|10859|11151|23529|28755|29760|51176|51463|54440|54518|56833|57705|57823|64581|79626|80381|83593|150372|202309	BCL3|BTK|RUNX2|CD3E|CD4|CD28|CD86|DOCK2|DPP4|DTX1|GPR183|EPHB1|EPHB2|FCER1G|FCGR3A|FLT3|ICAM1|IRF8|IDO1|ITGA4|ITGAL|JAK3|LCP1|CD180|NTRK1|PIK3CG|PRF1|PRKCB|PRKCD|PTPN6|PTPRC|RELB|CCL21|SPI1|SPN|STAT4|SYK|VAV1|VCAM1|WAS|LAT2|FZD8|SOCS3|CD83|TOX|TESPA1|IKZF1|TNFSF13B|LILRB1|CORO1A|CLCF1|TRAC|BLNK|LEF1|GPR89B|SASH3|APBB1IP|SLAMF8|WDFY4|SLAMF7|CLEC7A|TNFAIP8L2|CD276|RASSF5|NFAM1|GAPT	-12.5613	0	8	0	0	-23.1123	3.01279
	ENSG00000232310	ENSG00000280375	ENSG00000231575					hsa04613	Neutrophil extracellular trap formation	-6.50683	-8.74455	-7.83409				1	1	1	-8.7663	-12.318	-13.1806	GO:0040017	M111	3	0	GO Biological Processes	19	positive regulation of locomotion	19_GO:0040011 locomotion	-14.5509	2.45485	9.17556	30286	621	1788	90	5.03356	0.517057	101|199|306|650|652|655|719|728|1230|1512|1524|1545|1906|1956|2048|2150|2252|2255|2303|2358|2886|3037|3071|3082|3162|3383|3553|3569|3579|3627|3673|3675|3676|3687|3717|3912|3918|3965|4067|5054|5168|5294|5295|5328|5606|5724|5743|5788|5880|5979|6356|6366|6401|6403|6615|6693|7018|7057|7060|7130|7499|7941|8013|8482|8817|8840|8877|9076|9423|10000|10371|10501|10894|11151|29108|29984|51176|55612|57402|58…	ADAM8|AIF1|ANXA3|BMP2|BMP4|BMP7|C3AR1|C5AR1|CCR1|CTSH|CX3CR1|CYP1B1|EDN1|EGFR|EPHB2|F2RL1|FGF7|FGF10|FOXC2|FPR2|GRB7|HAS2|NCKAP1L|HGF|HMOX1|ICAM1|IL1B|IL6|CXCR2|CXCL10|ITGA2|ITGA3|ITGA4|ITGAX|JAK2|LAMB1|LAMC2|LGALS9|LYN|SERPINE1|ENPP2|PIK3CG|PIK3R1|PLAU|MAP2K3|PTAFR|PTGS2|PTPRC|RAC2|RET|CCL11|CCL21|SELE|SELP|SNAI1|SPN|TF|THBS1|THBS4|TNFAIP6|XG|PLA2G7|NR4A3|SEMA7A|FGF18|CCN4|SPHK1|CLDN1|NTN1|AKT3|…	-11.9076	0	23	0	0	-15.4498	9.59177
	ENSG00000168280	ENSG00000180287	ENSG00000267784					GO:0032663	regulation of interleukin-2 production	-9.89623	-6.60749	-8.66673				1	1	1	-13.3799	-14.3373	-13.6047	GO:0002252	M111	3	0	GO Biological Processes	19	immune effector process	19_GO:0002376 immune system process	-14.5323	2.73678	9.38117	30286	458	1788	74	4.1387	0.471053	136|306|602|695|712|714|718|720|721|727|1075|1378|1439|1511|1512|1524|1675|1794|1880|2150|2207|2212|2214|2215|2219|3055|3383|3394|3500|3514|3569|3575|3683|3824|3936|4064|4067|5294|5551|5580|5777|5806|5971|6693|6775|6850|7305|7409|7462|8013|8547|8809|9021|10584|10859|11027|11151|11280|11326|22904|28984|29108|51176|51311|54210|54518|55061|57823|64005|64170|84868|202309|284021|374383	ADORA2B|ANXA3|BCL3|BTK|C1QA|C1QC|C3|C4A|C4B|C5|CTSC|CR1|CSF2RB|CTSG|CTSH|CX3CR1|CFD|DOCK2|GPR183|F2RL1|FCER1G|FCGR2A|FCGR3A|FCGR3B|FCN1|HCK|ICAM1|IRF8|IGHG1|IGKC|IL6|IL7R|ITGAL|KLRD1|LCP1|CD180|LYN|PIK3CG|PRF1|PRKCD|PTPN6|PTX3|RELB|SPN|STAT4|SYK|TYROBP|VAV1|LAT2|NR4A3|FCN3|IL18R1|SOCS3|COLEC10|LILRB1|LILRA2|CORO1A|SCN11A|VSIG4|SBNO2|RGCC|PYCARD|LEF1|TLR8|TREM1|APBB1IP|SUSD4|SLAMF7|MYO1G|CARD9|HAV…	-11.8955	0	25	1	1	-14.5323	3.04692
	ENSG00000267784	ENSG00000203737	ENSG00000265520					GO:0002886	regulation of myeloid leukocyte mediated immunity	-6.92447	-9.05688	-7.5607				1	1	1	-9.63671	-12.5045	-12.4733	GO:0002521	M111	3	0	GO Biological Processes	19	leukocyte differentiation	19_GO:0032502 developmental process	-14.3159	2.80306	9.35413	30286	423	1788	70	3.91499	0.458679	602|650|652|695|860|861|916|920|940|1050|1513|1794|1840|1880|2150|2194|2207|2322|2353|3394|3569|3575|3676|3694|3718|3726|3976|4067|4914|5295|5788|5971|6688|6693|6775|6850|7018|7226|7305|7351|7409|7412|8325|8792|8809|8840|9021|9173|9308|9760|9840|10320|10673|10859|22904|23529|26191|29760|29887|51176|51463|54440|56833|81624|84101|116071|133396|150372|375387|441478	BCL3|BMP2|BMP4|BTK|RUNX2|RUNX1|CD3E|CD4|CD28|CEBPA|CTSK|DOCK2|DTX1|GPR183|F2RL1|FASN|FCER1G|FLT3|FOS|IRF8|IL6|IL7R|ITGA4|ITGB6|JAK3|JUNB|LIF|LYN|NTRK1|PIK3R1|PTPRC|RELB|SPI1|SPN|STAT4|SYK|TF|TRPM2|TYROBP|UCP2|VAV1|VCAM1|FZD8|TNFRSF11A|IL18R1|CCN4|SOCS3|IL1RL1|CD83|TOX|TESPA1|IKZF1|TNFSF13B|LILRB1|SBNO2|CLCF1|PTPN22|BLNK|SNX10|LEF1|GPR89B|SASH3|SLAMF8|DIAPH3|USP44|BATF2|IL31RA|NFAM1|NRROS|NRARP	-11.6855	0	8	0	0	-23.1123	3.01279
	ENSG00000181408	ENSG00000225096	ENSG00000265527					hsa05150	Staphylococcus aureus infection	-9.05926	-9.4514	-9.51311				1	1	1	-11.4015	-14.2126	-13.509	WP3937	M111	3	0	WikiPathways	27	Microglia pathogen phagocytosis pathway		-14.2126	10.7907	12.9257	30286	40	1263	18	1.42518	0.333515	714|1536|2207|3055|3071|3684|3689|4067|4688|4689|5294|5295|5777|5880|6850|7305|7409|54210	C1QC|CYBB|FCER1G|HCK|NCKAP1L|ITGAM|ITGB2|LYN|NCF2|NCF4|PIK3CG|PIK3R1|PTPN6|RAC2|SYK|TYROBP|VAV1|TREM1	-11.9345	0	26	1	1	-14.2126	13.0318
	ENSG00000280375	ENSG00000236254	ENSG00000185031					R-HSA-216083	Integrin cell surface interactions	-6.85379	-7.1648	-6.58273				1	1	1	-13.0369	-13.8318	-11.1864	GO:0070372	M111	3	0	GO Biological Processes	19	regulation of ERK1 and ERK2 cascade	19_GO:0050896 response to stimulus	-13.9002	3.13472	9.43203	30286	308	1788	57	3.18792	0.415465	246|650|652|728|920|960|1116|1230|1490|1880|1956|2045|2047|2048|2150|2255|2358|3084|3383|3553|3624|3965|3976|4067|4914|5028|5320|5777|5788|6347|6356|6362|6366|6850|8482|8622|8685|8817|9258|10347|10636|11117|26191|29108|50507|55885|59272|64127|64170|64762|84868|140885|152007|168667|285016|388121|388325	ALOX15|BMP2|BMP4|C5AR1|CD4|CD44|CHI3L1|CCR1|CCN2|GPR183|EGFR|EPHA7|EPHB1|EPHB2|F2RL1|FGF10|FPR2|NRG1|ICAM1|IL1B|INHBA|LGALS9|LIF|LYN|NTRK1|P2RY1|PLA2G2A|PTPN6|PTPRC|CCL2|CCL11|CCL18|CCL21|SYK|SEMA7A|PDE8B|MARCO|FGF18|MFHAS1|ABCA7|RGS14|EMILIN1|PTPN22|PYCARD|NOX4|LMO3|ACE2|NOD2|CARD9|GAREM1|HAVCR2|SIRPA|GLIPR2|BMPER|ALKAL2|TNFAIP8L3|SCIMP	-11.2824	0	15	0	0	-20.0133	3.46648
	ENSG00000030304	ENSG00000226891	ENSG00000234665					GO:0098739	import across plasma membrane	-8.57161	-9.03945	-6.93485				1	1	1	-11.4267	-9.64436	-13.3663	GO:0008285	M111	3	0	GO Biological Processes	19	negative regulation of cell population proliferation	19_GO:0048519 negative regulation of biological process	-13.8493	2.22706	8.75929	30286	791	1788	104	5.81655	0.553524	133|134|199|240|247|347|650|652|655|675|695|785|864|942|945|990|1032|1033|1050|1285|1378|1545|2047|2191|2255|2487|2919|3162|3553|3569|3620|3624|3717|3965|3976|4067|4332|4345|4487|4803|4804|4824|4880|4914|4969|5152|5320|5739|5743|5745|5777|5909|5918|5920|5950|6347|6424|6425|6567|6663|6664|6692|6693|6833|7057|7305|7421|7432|7481|7483|7490|7704|7940|8061|9536|10076|10178|10221|10288|10859|11006|1109…	ADM|ADORA1|AIF1|ALOX5|ALOX15B|APOD|BMP2|BMP4|BMP7|BRCA2|BTK|CACNB4|RUNX3|CD86|CD33|CDC6|CDKN2D|CDKN3|CEBPA|COL4A3|CR1|CYP1B1|EPHB1|FAP|FGF10|FRZB|CXCL1|HMOX1|IL1B|IL6|IDO1|INHBA|JAK2|LGALS9|LIF|LYN|MNDA|CD200|MSX1|NGF|NGFR|NKX3-1|NPPC|NTRK1|OGN|PDE9A|PLA2G2A|PTGIR|PTGS2|PTH1R|PTPN6|RAP1GAP|RARRES1|PLAAT4|RBP4|CCL2|SFRP4|SFRP5|SLC16A2|SOX10|SOX11|SPINT1|SPN|ABCC8|THBS1|TYROBP|VDR|VIP|WNT11|WNT9A|W…	-11.2377	0	27	1	1	-13.8493	2.22706
	ENSG00000279598	ENSG00000265527	ENSG00000279110					R-HSA-112316	Neuronal System	-9.62266	-8.87268	-6.34948				1	1	1	-10.3255	-12.7943	-13.6736	GO:1902105	M111	3	0	GO Biological Processes	19	regulation of leukocyte differentiation	19_GO:0002376 immune system process	-13.793	3.04686	9.33596	30286	328	1788	59	3.29978	0.422447	101|652|695|714|861|864|920|940|942|1230|1378|1840|1960|2353|3071|3111|3575|3623|3624|3718|3726|3965|3976|4067|4982|5105|5295|5777|5788|6666|6688|6850|7130|7305|7704|8792|8876|9308|9398|9760|9770|9840|10221|10234|10288|10859|11006|11025|51176|54440|54997|55365|56833|84959|114548|150372|259307|441478|729230	ADAM8|BMP4|BTK|C1QC|RUNX1|RUNX3|CD4|CD28|CD86|CCR1|CR1|DTX1|EGR3|FOS|NCKAP1L|HLA-DOA|IL7R|INHA|INHBA|JAK3|JUNB|LGALS9|LIF|LYN|TNFRSF11B|PCK1|PIK3R1|PTPN6|PTPRC|SOX12|SPI1|SYK|TNFAIP6|TYROBP|ZBTB16|TNFRSF11A|VNN1|CD83|CD101|TOX|RASSF2|TESPA1|TRIB1|LRRC17|LILRB2|LILRB1|LILRB4|LILRB3|LEF1|SASH3|TESC|TMEM176A|SLAMF8|UBASH3B|NLRP3|NFAM1|IL4I1|NRARP|CCR2	-11.1874	0	2	0	0	-29.5862	5.45497
	ENSG00000271945	ENSG00000227248	ENSG00000239828					GO:0007200	phospholipase C-activating G protein-coupled receptor signaling pathway	-6.06209	-9.4514	-7.947				1	1	1	-12.0054	-12.6553	-12.7763	GO:0050866	M111	3	0	GO Biological Processes	19	negative regulation of cell activation	19_GO:0048519 negative regulation of biological process	-13.731	3.62405	9.6718	30286	215	1788	46	2.57271	0.374414	652|695|861|864|942|945|1268|1378|1511|1840|3620|3623|3624|3718|3949|3965|4067|4332|4345|5320|5580|5777|5788|6664|6693|7305|7805|7940|9572|10288|10859|11006|11117|11314|11326|26191|64092|79626|83593|84868|84959|114897|133396|259307|284021|441478	BMP4|BTK|RUNX1|RUNX3|CD86|CD33|CNR1|CR1|CTSG|DTX1|IDO1|INHA|INHBA|JAK3|LDLR|LGALS9|LYN|MNDA|CD200|PLA2G2A|PRKCD|PTPN6|PTPRC|SOX11|SPN|TYROBP|LAPTM5|LST1|NR1D1|LILRB2|LILRB1|LILRB4|EMILIN1|CD300A|VSIG4|PTPN22|SAMSN1|TNFAIP8L2|RASSF5|HAVCR2|UBASH3B|C1QTNF1|IL31RA|IL4I1|MILR1|NRARP	-11.1315	0	16	0	0	-17.635	5.14851
	ENSG00000105877	ENSG00000271401	ENSG00000280375					GO:0071674	mononuclear cell migration	-7.64587	-8.76781	-9.49968				1	1	1	-11.2639	-10.3648	-13.7227	GO:0070665	M111	3	0	GO Biological Processes	19	positive regulation of leukocyte proliferation	19_GO:0048518 positive regulation of biological process	-13.7227	4.65668	10.2906	30286	164	1388	35	2.52161	0.420822	199|695|916|940|942|1439|1880|2048|2214|2255|3071|3109|3481|3553|3717|3965|4067|5788|5880|6541|6693|6850|7412|10288|10673|11151|23529|29108|30835|54440|80381|84868|115650|283234|729230	AIF1|BTK|CD3E|CD28|CD86|CSF2RB|GPR183|EPHB2|FCGR3A|FGF10|NCKAP1L|HLA-DMB|IGF2|IL1B|JAK2|LGALS9|LYN|PTPRC|RAC2|SLC7A1|SPN|SYK|VCAM1|LILRB2|TNFSF13B|CORO1A|CLCF1|PYCARD|CD209|SASH3|CD276|HAVCR2|TNFRSF13C|CCDC88B|CCR2	-11.4773	0	2	0	0	-29.5862	5.45497
	ENSG00000250116	ENSG00000234724	ENSG00000225358					GO:0051336	regulation of hydrolase activity	-6.21762	-8.80019	-6.52716				1	1	1	-8.23228	-10.3622	-9.72724	GO:0003013	M111	3	0	GO Biological Processes	19	circulatory system process	19_GO:0032501 multicellular organismal process	-13.5681	2.56745	8.92416	30286	508	1788	77	4.30649	0.480086	133|134|136|151|185|552|624|654|719|1268|1285|1311|1511|1906|1909|1956|2150|2153|2166|2303|2837|3043|3269|3579|3627|3676|3760|3762|3781|4879|4880|4973|5028|5029|5606|5724|5742|5743|5800|6296|6323|6328|6332|6506|6507|6509|6515|6518|6529|6533|6536|6540|6541|6567|6573|6833|7135|8140|8714|8870|9429|9498|10021|10699|10800|10999|11117|11280|23428|50507|57835|59272|79987|81031|83483|222962|387700	ADM|ADORA1|ADORA2B|ADRA2B|AGTR1|AVPR1A|BDKRB2|BMP6|C3AR1|CNR1|COL4A3|COMP|CTSG|EDN1|EDNRA|EGFR|F2RL1|F5|FAAH|FOXC2|UTS2R|HBB|HRH1|CXCR2|CXCL10|ITGA4|KCNJ3|KCNJ5|KCNN2|NPPB|NPPC|OLR1|P2RY1|P2RY2|MAP2K3|PTAFR|PTGS1|PTGS2|PTPRO|ACSM3|SCN1A|SCN3A|SCN7A|SLC1A2|SLC1A3|SLC1A4|SLC2A3|SLC2A5|SLC6A1|SLC6A6|SLC6A9|SLC6A13|SLC7A1|SLC16A2|SLC19A1|ABCC8|TNNI1|SLC7A5|ABCC3|IER3|ABCG2|SLC4A8|HCN4|CORIN|CYSLTR1|S…	-10.9803	0	28	1	1	-13.5681	3.43679
	ENSG00000233579	ENSG00000176194	ENSG00000183778					GO:0002366	leukocyte activation involved in immune response	-8.44311	-11.5935	-8.60146				1	1	1	-10.065	-10.7655	-12.7663	R-HSA-373076	M111	3	0	Reactome Gene Sets	6	Class A/1 (Rhodopsin-like receptors)		-13.4335	2.99213	9.16996	30286	334	1788	59	3.29978	0.422447	134|136|151|185|187|552|624|718|719|727|728|1230|1234|1268|1524|1880|1903|1906|1909|2150|2151|2357|2358|2359|2532|2796|2837|2840|2846|2919|2920|3269|3355|3360|3579|3627|4283|5028|5029|5179|5473|5724|5733|5737|5739|6347|6356|6366|8477|9002|9294|9934|10800|11251|23566|23596|57121|58191|729230	ADORA1|ADORA2B|ADRA2B|AGTR1|APLNR|AVPR1A|BDKRB2|C3|C3AR1|C5|C5AR1|CCR1|CCR5|CNR1|CX3CR1|GPR183|S1PR3|EDN1|EDNRA|F2RL1|F2RL2|FPR1|FPR2|FPR3|ACKR1|GNRH1|UTS2R|GPR17|LPAR4|CXCL1|CXCL2|HRH1|HTR1F|HTR4|CXCR2|CXCL10|CXCL9|P2RY1|P2RY2|PENK|PPBP|PTAFR|PTGER3|PTGFR|PTGIR|CCL2|CCL11|CCL21|GPR65|F2RL3|S1PR2|P2RY14|CYSLTR1|PTGDR2|LPAR3|OPN3|LPAR5|CXCL16|CCR2	-10.8515	0	12	0	0	-20.4432	4.59879
	ENSG00000270277	ENSG00000267361	ENSG00000138378					R-HSA-9006934	Signaling by Receptor Tyrosine Kinases	-6.71871	-11.8937	-7.66516				1	1	1	-9.5041	-10.8654	-12.8816	GO:0030097	M111	3	0	GO Biological Processes	19	hemopoiesis	19_GO:0032502 developmental process	-13.3441	2.30641	8.64993	30286	683	1788	93	5.20134	0.52514	602|650|652|675|695|860|861|864|916|920|940|1050|1513|1794|1840|1880|2150|2194|2207|2322|2353|2539|3071|3213|3214|3394|3569|3575|3623|3624|3676|3694|3717|3718|3726|3976|4067|4914|5295|5341|5777|5788|5880|5971|6688|6693|6775|6850|7018|7173|7226|7305|7351|7409|7412|7704|8076|8325|8792|8809|8840|9021|9173|9258|9308|9760|9840|10320|10673|10859|22904|23529|23601|26108|26191|29760|29887|51176|51463|544…	BCL3|BMP2|BMP4|BRCA2|BTK|RUNX2|RUNX1|RUNX3|CD3E|CD4|CD28|CEBPA|CTSK|DOCK2|DTX1|GPR183|F2RL1|FASN|FCER1G|FLT3|FOS|G6PD|NCKAP1L|HOXB3|HOXB4|IRF8|IL6|IL7R|INHA|INHBA|ITGA4|ITGB6|JAK2|JAK3|JUNB|LIF|LYN|NTRK1|PIK3R1|PLEK|PTPN6|PTPRC|RAC2|RELB|SPI1|SPN|STAT4|SYK|TF|TPO|TRPM2|TYROBP|UCP2|VAV1|VCAM1|ZBTB16|MFAP5|FZD8|TNFRSF11A|IL18R1|CCN4|SOCS3|IL1RL1|MFHAS1|CD83|TOX|TESPA1|IKZF1|TNFSF13B|LILRB1|SBNO2|CL…	-10.7677	0	8	0	0	-23.1123	3.01279
	ENSG00000249057	ENSG00000187268	ENSG00000226891					GO:0003013	circulatory system process	-8.23228	-10.3622	-9.72724				1	1	1	-11.3731	-9.63898	-13.2134	GO:0050671	M111	3	0	GO Biological Processes	19	positive regulation of lymphocyte proliferation	19_GO:0002376 immune system process	-13.2134	4.88277	10.1998	30286	143	1388	32	2.30548	0.402829	199|695|916|940|942|1880|2048|2214|2255|3071|3109|3481|3553|3717|3965|5788|6541|6693|6850|7412|10288|10673|11151|23529|29108|30835|54440|80381|84868|115650|283234|729230	AIF1|BTK|CD3E|CD28|CD86|GPR183|EPHB2|FCGR3A|FGF10|NCKAP1L|HLA-DMB|IGF2|IL1B|JAK2|LGALS9|PTPRC|SLC7A1|SPN|SYK|VCAM1|LILRB2|TNFSF13B|CORO1A|CLCF1|PYCARD|CD209|SASH3|CD276|HAVCR2|TNFRSF13C|CCDC88B|CCR2	-11.0129	0	2	0	0	-29.5862	5.45497
	ENSG00000251254	ENSG00000236581	ENSG00000287338					GO:0032102	negative regulation of response to external stimulus	-6.88498	-10.3088	-7.5623				1	1	1	-7.13766	-7.08096	-9.45943	GO:0005539	M111	3	0	GO Molecular Functions	21	glycosaminoglycan binding		-13.1921	3.40187	9.33766	30286	239	1788	48	2.68456	0.382247	652|655|960|1305|1311|1404|1462|1490|1511|1842|2252|2255|3024|3512|3627|3918|4053|5046|5104|5118|5212|5549|5788|6402|6403|7057|7058|7060|7130|8292|8840|9388|10178|10894|11095|11096|30817|59352|60484|64093|64094|64127|84570|91522|114548|146760|170689|340267	BMP4|BMP7|CD44|COL13A1|COMP|HAPLN1|VCAN|CCN2|CTSG|ECM2|FGF7|FGF10|H1-1|JCHAIN|CXCL10|LAMC2|LTBP2|PCSK6|SERPINA5|PCOLCE|VIT|PRELP|PTPRC|SELL|SELP|THBS1|THBS2|THBS4|TNFAIP6|COLQ|CCN4|LIPG|TENM1|LYVE1|ADAMTS8|ADAMTS5|ADGRE2|LGR6|HAPLN2|SMOC1|SMOC2|NOD2|COL25A1|COL23A1|NLRP3|RTN4RL1|ADAMTS15|COL28A1	-10.6213	0	6	0	0	-24.9546	3.60186
	ENSG00000144406	ENSG00000279249	ENSG00000182379					WP2806	Complement system	-9.14829	-12.1506	-9.60708				1	1	1	-9.95187	-6.73679	-11.1199	M5884	M111	3	0	Canonical Pathways	11	NABA CORE MATRISOME		-13.1277	3.20291	9.19208	30286	275	1788	52	2.90828	0.397398	1285|1286|1296|1297|1305|1311|1404|1462|1490|1842|2201|3371|3912|3914|3918|4013|4053|4958|4969|5118|5212|5549|6696|7057|7058|7060|7130|8076|8292|8840|9423|10085|10216|11117|22798|54084|54829|55203|60484|64093|64094|78987|79987|84570|84624|91522|168667|169044|220001|256158|340267|375616	COL4A3|COL4A4|COL8A2|COL9A1|COL13A1|COMP|HAPLN1|VCAN|CCN2|ECM2|FBN2|TNC|LAMB1|LAMB3|LAMC2|VWA5A|LTBP2|OMD|OGN|PCOLCE|VIT|PRELP|SPP1|THBS1|THBS2|THBS4|TNFAIP6|MFAP5|COLQ|CCN4|NTN1|EDIL3|PRG4|EMILIN1|LAMB4|TSPEAR|ASPN|LGI2|HAPLN2|SMOC1|SMOC2|CRELD1|SVEP1|COL25A1|FNDC1|COL23A1|BMPER|COL22A1|VWCE|HMCN2|COL28A1|KCP	-10.5625	0	6	0	0	-24.9546	3.60186
	ENSG00000279836	ENSG00000226312	ENSG00000179542					R-HSA-9660826	Purinergic signaling in leishmaniasis infection	-4.01411	-6.21527	-8.13275				1	1	1	-10.2433	-10.0445	-13.0017	GO:0045087	M111	3	0	GO Biological Processes	19	innate immune response	19_GO:0044419 biological process involved in interspecies interaction between organisms	-13.0017	2.39315	8.61055	30286	775	1388	85	6.12392	0.643572	199|695|712|714|718|720|721|815|929|1378|1524|1536|1675|1906|2207|2214|2219|3055|3394|3512|3627|3654|3663|3684|3717|3718|3824|3965|4064|4067|4210|4671|4688|4791|5294|5777|5971|6279|6280|6347|6356|6362|6366|6502|6850|7454|8346|8547|8638|8685|9051|9076|9258|9636|9641|9782|10462|11027|11126|11151|11326|23586|23601|23643|26472|29108|30835|51284|51311|54210|55061|57823|58191|58484|64127|64170|64581|79…	AIF1|BTK|C1QA|C1QC|C3|C4A|C4B|CAMK2A|CD14|CR1|CX3CR1|CYBB|CFD|EDN1|FCER1G|FCGR3A|FCN1|HCK|IRF8|JCHAIN|CXCL10|IRAK1|IRF5|ITGAM|JAK2|JAK3|KLRD1|LGALS9|CD180|LYN|MEFV|NAIP|NCF2|NFKB2|PIK3CG|PTPN6|RELB|S100A8|S100A9|CCL2|CCL11|CCL18|CCL21|SKP2|SYK|WAS|H2BC10|FCN3|OASL|MARCO|PSTPIP1|CLDN1|MFHAS1|ISG15|IKBKE|MATR3|CLEC10A|LILRA2|CD160|CORO1A|VSIG4|RIGI|CLEC5A|LY96|PPP1R14B|PYCARD|CD209|TLR7|TLR8|TREM1|…	-10.8199	0	4	0	0	-25.397	4.8972
	ENSG00000239828	ENSG00000270574	ENSG00000249688					WP5088	Prostaglandin signaling	-5.06239	-7.27786	-7.92593				1	1	1	-11.1375	-9.4336	-12.9463	GO:0032946	M111	3	0	GO Biological Processes	19	positive regulation of mononuclear cell proliferation	19_GO:0048518 positive regulation of biological process	-12.9463	4.78244	10.0404	30286	146	1388	32	2.30548	0.402829	199|695|916|940|942|1880|2048|2214|2255|3071|3109|3481|3553|3717|3965|5788|6541|6693|6850|7412|10288|10673|11151|23529|29108|30835|54440|80381|84868|115650|283234|729230	AIF1|BTK|CD3E|CD28|CD86|GPR183|EPHB2|FCGR3A|FGF10|NCKAP1L|HLA-DMB|IGF2|IL1B|JAK2|LGALS9|PTPRC|SLC7A1|SPN|SYK|VCAM1|LILRB2|TNFSF13B|CORO1A|CLCF1|PYCARD|CD209|SASH3|CD276|HAVCR2|TNFRSF13C|CCDC88B|CCR2	-10.7667	0	2	0	0	-29.5862	5.45497
	ENSG00000253406	ENSG00000272754	ENSG00000157103					GO:0021675	nerve development	-5.32408	-6.29661	-7.8657				1	1	1	-10.7674	-11.3463	-12.293	GO:0002695	M111	3	0	GO Biological Processes	19	negative regulation of leukocyte activation	19_GO:0002376 immune system process	-12.945	3.70529	9.41923	30286	192	1788	42	2.34899	0.358175	652|695|861|864|942|945|1268|1378|1511|1840|3620|3623|3624|3718|3949|3965|4067|4332|4345|5320|5777|5788|6664|6693|7305|7805|7940|9572|10288|10859|11006|11314|11326|26191|64092|79626|83593|84868|133396|259307|284021|441478	BMP4|BTK|RUNX1|RUNX3|CD86|CD33|CNR1|CR1|CTSG|DTX1|IDO1|INHA|INHBA|JAK3|LDLR|LGALS9|LYN|MNDA|CD200|PLA2G2A|PTPN6|PTPRC|SOX11|SPN|TYROBP|LAPTM5|LST1|NR1D1|LILRB2|LILRB1|LILRB4|CD300A|VSIG4|PTPN22|SAMSN1|TNFAIP8L2|RASSF5|HAVCR2|IL31RA|IL4I1|MILR1|NRARP	-10.3852	0	16	0	0	-17.635	5.14851
	ENSG00000255837	ENSG00000232310	ENSG00000233579					WP4493	Cells and molecules involved in local acute inflammatory response	-5.39257	-8.17647	-6.49473				1	1	1	-12.43	-11.2373	-12.8228	GO:1903557	M111	3	0	GO Biological Processes	19	positive regulation of tumor necrosis factor superfamily cytokine production	19_GO:0048518 positive regulation of biological process	-12.8228	5.4067	10.2853	30286	113	1388	28	2.01729	0.377367	101|695|929|942|1536|2048|2212|2214|3717|3965|5724|5788|6693|6833|6850|7057|7305|11027|23586|23643|29108|54440|64127|64170|64581|84868|353514|729230	ADAM8|BTK|CD14|CD86|CYBB|EPHB2|FCGR2A|FCGR3A|JAK2|LGALS9|PTAFR|PTPRC|SPN|ABCC8|SYK|THBS1|TYROBP|LILRA2|RIGI|LY96|PYCARD|SASH3|NOD2|CARD9|CLEC7A|HAVCR2|LILRA5|CCR2	-10.65	0	7	0	0	-24.5271	6.70757
	ENSG00000183134	ENSG00000259935	ENSG00000234724					GO:0006968	cellular defense response	-5.80698	-6.92879	-8.28814				1	1	1	-9.17404	-7.19759	-10.4804	GO:0051046	M111	3	0	GO Biological Processes	19	regulation of secretion	19_GO:0051179 localization	-12.7943	2.34575	8.48746	30286	621	1788	86	4.80984	0.506032	41|101|134|136|151|185|240|552|650|654|785|815|945|1080|1268|1595|1906|1956|2150|2151|2255|2645|3071|3084|3553|3569|3623|3624|3684|3689|3717|3737|3745|3965|3976|4067|4345|4824|4826|4879|5028|5029|5579|5724|5733|5874|5880|5950|6279|6529|6664|6688|6696|6720|6833|6850|6853|7351|7432|8622|8792|9498|9536|9572|9619|10699|10859|11314|22999|23400|23409|23435|28984|30817|55784|57586|80307|84876|94121|1148…	ASIC1|ADAM8|ADORA1|ADORA2B|ADRA2B|AGTR1|ALOX5|AVPR1A|BMP2|BMP6|CACNB4|CAMK2A|CD33|CFTR|CNR1|CYP51A1|EDN1|EGFR|F2RL1|F2RL2|FGF10|GCK|NCKAP1L|NRG1|IL1B|IL6|INHA|INHBA|ITGAM|ITGB2|JAK2|KCNA2|KCNB1|LGALS9|LIF|LYN|CD200|NKX3-1|NNAT|NPPB|P2RY1|P2RY2|PRKCB|PTAFR|PTGER3|RAB27B|RAC2|RBP4|S100A8|SLC6A1|SOX11|SPI1|SPP1|SREBF1|ABCC8|SYK|SYN1|UCP2|VIP|PDE8B|TNFRSF11A|SLC4A8|PTGES|NR1D1|ABCG1|CORIN|LILRB1|CD30…	-10.2424	0	29	1	1	-12.7943	4.36398
	ENSG00000230333	ENSG00000231933	ENSG00000258959					hsa05144	Malaria	-5.90587	-7.98795	-6.56814				1	1	1	-12.5668	-12.1324	-12.4695	GO:0030667	M111	3	0	GO Cellular Components	20	secretory granule membrane		-12.7862	2.99229	8.93173	30286	317	1788	56	3.13199	0.411924	55|101|719|728|762|929|945|960|963|1378|1534|1536|1828|2207|2212|2215|2357|2358|3071|3579|3683|3684|3687|3689|3903|4311|4973|5104|5328|5329|5724|5788|5874|6402|6403|6515|6518|7226|7305|8153|8876|10288|10326|11025|11314|23114|23601|27180|51365|54509|63910|79930|84519|94121|140885|150372	ACP3|ADAM8|C3AR1|C5AR1|CA4|CD14|CD33|CD44|CD53|CR1|CYB561|CYBB|DSG1|FCER1G|FCGR2A|FCGR3B|FPR1|FPR2|NCKAP1L|CXCR2|ITGAL|ITGAM|ITGAX|ITGB2|LAIR1|MME|OLR1|SERPINA5|PLAU|PLAUR|PTAFR|PTPRC|RAB27B|SELL|SELP|SLC2A3|SLC2A5|TRPM2|TYROBP|RND2|VNN1|LILRB2|SIRPB1|LILRB3|CD300A|NFASC|CLEC5A|SIGLEC9|PLA1A|RHOF|SLC17A9|DOK3|ACRBP|SYTL4|SIRPA|NFAM1	-10.2424	0	19	0	0	-16.4578	5.89658
	ENSG00000258796	ENSG00000179542	ENSG00000271401					GO:0010721	negative regulation of cell development	-5.81564	-8.31206	-6.31549				1	1	1	-12.7481	-10.8427	-11.4981	GO:0002703	M111	3	0	GO Biological Processes	19	regulation of leukocyte mediated immunity	19_GO:0002376 immune system process	-12.7481	3.80095	9.44609	30286	246	1328	41	3.08735	0.474662	136|695|940|1378|1524|3071|3383|3569|3575|3684|3689|3718|3824|5724|5777|5788|5880|6688|6693|6850|7186|7305|7409|7454|8809|10859|11006|11126|11314|23529|23586|30817|54440|55061|64127|64581|79987|84868|114548|388325|729230	ADORA2B|BTK|CD28|CR1|CX3CR1|NCKAP1L|ICAM1|IL6|IL7R|ITGAM|ITGB2|JAK3|KLRD1|PTAFR|PTPN6|PTPRC|RAC2|SPI1|SPN|SYK|TRAF2|TYROBP|VAV1|WAS|IL18R1|LILRB1|LILRB4|CD160|CD300A|CLCF1|RIGI|ADGRE2|SASH3|SUSD4|NOD2|CLEC7A|SVEP1|HAVCR2|NLRP3|SCIMP|CCR2	-10.5885	0	30	1	1	-12.7481	11.4029
	ENSG00000224186	ENSG00000147041	ENSG00000277135					WP2431	Spinal cord injury	-4.70728	-8.33113	-7.59614				1	1	1	-9.00206	-9.10287	-9.36541	GO:0010562	M111	3	0	GO Biological Processes	19	positive regulation of phosphorus metabolic process	19_GO:0048518 positive regulation of biological process	-12.6329	2.24399	8.35307	30286	702	1788	93	5.20134	0.52514	117|134|151|187|650|652|654|718|916|920|942|945|960|1116|1524|1906|1956|2045|2250|2252|2255|2322|2358|2819|3071|3082|3084|3306|3553|3569|3624|3654|3717|3976|4067|4593|4803|4824|4914|5028|5168|5294|5329|5341|5571|5580|5606|5724|5743|5745|5788|5979|6693|6850|7018|7039|7057|7060|7164|7186|7804|8325|8482|8685|8792|8817|8877|9294|9704|9770|10178|10288|11314|23529|28984|50507|51085|51447|55600|55615|57…	ADCYAP1R1|ADORA1|ADRA2B|APLNR|BMP2|BMP4|BMP6|C3|CD3E|CD4|CD86|CD33|CD44|CHI3L1|CX3CR1|EDN1|EGFR|EPHA7|FGF5|FGF7|FGF10|FLT3|FPR2|GPD1|NCKAP1L|HGF|NRG1|HSPA2|IL1B|IL6|INHBA|IRAK1|JAK2|LIF|LYN|MUSK|NGF|NKX3-1|NTRK1|P2RY1|ENPP2|PIK3CG|PLAUR|PLEK|PRKAG1|PRKCD|MAP2K3|PTAFR|PTGS2|PTH1R|PTPRC|RET|SPN|SYK|TF|TGFA|THBS1|THBS4|TPD52L1|TRAF2|LRP8|FZD8|SEMA7A|MARCO|TNFRSF11A|FGF18|SPHK1|S1PR2|DHX34|RASSF2|TEN…	-10.0995	0	31	1	1	-12.6329	2.68537
	ENSG00000271401	ENSG00000244694	ENSG00000248624					GO:0071417	cellular response to organonitrogen compound	-5.14015	-7.23079	-8.65697				1	1	1	-9.00206	-9.10287	-9.36541	GO:0045937	M111	3	0	GO Biological Processes	19	positive regulation of phosphate metabolic process	19_GO:0048518 positive regulation of biological process	-12.6329	2.24399	8.35307	30286	702	1788	93	5.20134	0.52514	117|134|151|187|650|652|654|718|916|920|942|945|960|1116|1524|1906|1956|2045|2250|2252|2255|2322|2358|2819|3071|3082|3084|3306|3553|3569|3624|3654|3717|3976|4067|4593|4803|4824|4914|5028|5168|5294|5329|5341|5571|5580|5606|5724|5743|5745|5788|5979|6693|6850|7018|7039|7057|7060|7164|7186|7804|8325|8482|8685|8792|8817|8877|9294|9704|9770|10178|10288|11314|23529|28984|50507|51085|51447|55600|55615|57…	ADCYAP1R1|ADORA1|ADRA2B|APLNR|BMP2|BMP4|BMP6|C3|CD3E|CD4|CD86|CD33|CD44|CHI3L1|CX3CR1|EDN1|EGFR|EPHA7|FGF5|FGF7|FGF10|FLT3|FPR2|GPD1|NCKAP1L|HGF|NRG1|HSPA2|IL1B|IL6|INHBA|IRAK1|JAK2|LIF|LYN|MUSK|NGF|NKX3-1|NTRK1|P2RY1|ENPP2|PIK3CG|PLAUR|PLEK|PRKAG1|PRKCD|MAP2K3|PTAFR|PTGS2|PTH1R|PTPRC|RET|SPN|SYK|TF|TGFA|THBS1|THBS4|TPD52L1|TRAF2|LRP8|FZD8|SEMA7A|MARCO|TNFRSF11A|FGF18|SPHK1|S1PR2|DHX34|RASSF2|TEN…	-10.0995	0	31	0	0	-12.6329	2.68537
	ENSG00000214108	ENSG00000258796	ENSG00000030304					hsa04064	NF-kappa B signaling pathway	-5.50263	-7.93005	-10.2903				1	1	1	-6.214	-11.4351	-10.4498	GO:0002687	M111	3	0	GO Biological Processes	19	positive regulation of leukocyte migration	19_GO:0040011 locomotion	-12.5664	4.09252	9.47863	30286	149	1788	36	2.01342	0.332175	101|199|719|728|1230|1524|1906|2150|2358|3071|3383|3569|3579|3627|3673|3676|3965|5054|5295|5724|5880|6366|6401|6403|6693|7057|7060|7499|7941|10894|11151|29108|57402|83483|284114|729230	ADAM8|AIF1|C3AR1|C5AR1|CCR1|CX3CR1|EDN1|F2RL1|FPR2|NCKAP1L|ICAM1|IL6|CXCR2|CXCL10|ITGA2|ITGA4|LGALS9|SERPINE1|PIK3R1|PTAFR|RAC2|CCL21|SELE|SELP|SPN|THBS1|THBS4|XG|PLA2G7|LYVE1|CORO1A|PYCARD|S100A14|PLVAP|TMEM102|CCR2	-10.038	0	23	0	0	-15.4498	9.59177
	ENSG00000286736	ENSG00000273792	ENSG00000226312					GO:0031253	cell projection membrane	-7.30016	-7.40945	-5.93379				1	1	1	-12.1024	-11.5146	-12.1137	GO:0002699	M111	3	0	GO Biological Processes	19	positive regulation of immune effector process	19_GO:0002376 immune system process	-12.5518	3.22952	8.99077	30286	257	1788	49	2.74049	0.386097	136|695|718|940|942|1378|2048|2150|2219|3109|3553|3569|3663|3684|3689|3824|3965|5105|5724|5777|5788|5950|6688|6850|7186|7305|7409|7805|8013|8140|8482|8547|8809|10584|10859|11126|11314|23529|23586|29108|51284|54440|64127|64170|64581|114548|117854|388325|729230	ADORA2B|BTK|C3|CD28|CD86|CR1|EPHB2|F2RL1|FCN1|HLA-DMB|IL1B|IL6|IRF5|ITGAM|ITGB2|KLRD1|LGALS9|PCK1|PTAFR|PTPN6|PTPRC|RBP4|SPI1|SYK|TRAF2|TYROBP|VAV1|LAPTM5|NR4A3|SLC7A5|SEMA7A|FCN3|IL18R1|COLEC10|LILRB1|CD160|CD300A|CLCF1|RIGI|PYCARD|TLR7|SASH3|NOD2|CARD9|CLEC7A|NLRP3|TRIM6|SCIMP|CCR2	-10.0285	0	7	0	0	-24.5271	6.70757
	ENSG00000287338	ENSG00000127083	ENSG00000231401					GO:0032928	regulation of superoxide anion generation	-6.97342	-8.44875	-5.64341				1	1	1	-11.4194	-8.88129	-12.5278	R-HSA-198933	M111	3	0	Reactome Gene Sets	6	Immunoregulatory interactions between a Lymphoid and a non-Lymphoid cell		-12.5278	4.92178	9.93386	30286	133	1388	30	2.16138	0.390325	718|916|945|2214|3383|3676|3683|3689|3824|3903|6402|6614|7305|7412|10288|10859|10990|11006|11027|11126|11314|27180|29992|54210|57823|89790|131450|342510|353514|374383	C3|CD3E|CD33|FCGR3A|ICAM1|ITGA4|ITGAL|ITGB2|KLRD1|LAIR1|SELL|SIGLEC1|TYROBP|VCAM1|LILRB2|LILRB1|LILRB5|LILRB4|LILRA2|CD160|CD300A|SIGLEC9|PILRA|TREM1|SLAMF7|SIGLEC10|CD200R1|CD300E|LILRA5|NCR3LG1	-10.3745	0	32	1	1	-12.5278	4.92178
	ENSG00000270574	ENSG00000287300	ENSG00000147041					hsa04015	Rap1 signaling pathway	-9.69897	-10.2611	-5.86125				1	1	1	-9.7461	-10.9835	-12.3471	hsa04380	M111	3	0	KEGG Pathway	24	Osteoclast differentiation		-12.4653	4.26599	9.52623	30286	135	1788	34	1.90157	0.323	695|1513|2212|2214|2215|2353|3553|3726|4688|4689|4791|4982|5295|5971|6688|6850|7186|7305|8061|8792|9020|9021|10000|10288|10326|10859|10990|11006|11025|11027|29760|79168|140885|353514	BTK|CTSK|FCGR2A|FCGR3A|FCGR3B|FOS|IL1B|JUNB|NCF2|NCF4|NFKB2|TNFRSF11B|PIK3R1|RELB|SPI1|SYK|TRAF2|TYROBP|FOSL1|TNFRSF11A|MAP3K14|SOCS3|AKT3|LILRB2|SIRPB1|LILRB1|LILRB5|LILRB4|LILRB3|LILRA2|BLNK|LILRA6|SIRPA|LILRA5	-9.94695	0	33	1	1	-12.4653	4.31629
	ENSG00000267023	ENSG00000240045	ENSG00000235008					GO:0007610	behavior	-8.02599	-5.126	-6.97782				1	1	1	-12.0054	-11.2895	-9.54479	GO:0070374	M111	3	0	GO Biological Processes	19	positive regulation of ERK1 and ERK2 cascade	19_GO:0048518 positive regulation of biological process	-12.4498	3.46648	9.09103	30286	215	1788	44	2.46085	0.366394	246|650|652|728|920|960|1116|1230|1490|1880|1956|2150|2255|2358|3084|3383|3624|3965|4914|5028|5320|5788|6347|6356|6362|6366|8482|8622|8685|8817|9258|10347|26191|29108|50507|64127|64170|64762|84868|152007|168667|285016|388121|388325	ALOX15|BMP2|BMP4|C5AR1|CD4|CD44|CHI3L1|CCR1|CCN2|GPR183|EGFR|F2RL1|FGF10|FPR2|NRG1|ICAM1|INHBA|LGALS9|NTRK1|P2RY1|PLA2G2A|PTPRC|CCL2|CCL11|CCL18|CCL21|SEMA7A|PDE8B|MARCO|FGF18|MFHAS1|ABCA7|PTPN22|PYCARD|NOX4|NOD2|CARD9|GAREM1|HAVCR2|GLIPR2|BMPER|ALKAL2|TNFAIP8L3|SCIMP	-9.93634	0	15	0	0	-20.0133	3.46648
	ENSG00000175967	ENSG00000139734	ENSG00000236254					GO:0050730	regulation of peptidyl-tyrosine phosphorylation	-6.66189	-5.5427	-7.31747				1	1	1	-10.7967	-8.65334	-12.3799	GO:0042129	M111	3	0	GO Biological Processes	19	regulation of T cell proliferation	19_GO:0002376 immune system process	-12.3799	4.21931	9.52046	30286	181	1388	35	2.52161	0.420822	199|916|940|942|1378|3071|3109|3481|3553|3620|3717|3965|5320|5777|5788|5880|6541|6693|6850|7412|10288|10673|10859|11006|11151|11326|29108|30835|54440|80381|84868|115650|259307|283234|729230	AIF1|CD3E|CD28|CD86|CR1|NCKAP1L|HLA-DMB|IGF2|IL1B|IDO1|JAK2|LGALS9|PLA2G2A|PTPN6|PTPRC|RAC2|SLC7A1|SPN|SYK|VCAM1|LILRB2|TNFSF13B|LILRB1|LILRB4|CORO1A|VSIG4|PYCARD|CD209|SASH3|CD276|HAVCR2|TNFRSF13C|IL4I1|CCDC88B|CCR2	-10.2413	0	2	0	0	-29.5862	5.45497
	ENSG00000264083	ENSG00000253406	ENSG00000231933					GO:0006959	humoral immune response	-8.60854	-5.82654	-9.88176				1	1	1	-11.7719	-12.3511	-10.566	GO:0002218	M111	3	0	GO Biological Processes	19	activation of innate immune response	19_GO:0044419 biological process involved in interspecies interaction between organisms	-12.3511	4.59486	9.71771	30286	167	1263	32	2.53365	0.44218	695|929|1520|2219|3055|3654|3656|3824|4067|4210|4332|4671|6850|7305|8547|9782|9865|10584|11027|23586|23643|29108|51284|51311|57402|58484|64581|84868|114548|118788|149628|388325	BTK|CD14|CTSS|FCN1|HCK|IRAK1|IRAK2|KLRD1|LYN|MEFV|MNDA|NAIP|SYK|TYROBP|FCN3|MATR3|TRIL|COLEC10|LILRA2|RIGI|LY96|PYCARD|TLR7|TLR8|S100A14|NLRC4|CLEC7A|HAVCR2|NLRP3|PIK3AP1|PYHIN1|SCIMP	-10.2166	0	4	0	0	-25.397	4.8972
	ENSG00000240083	ENSG00000237711	ENSG00000271011					GO:0043269	regulation of monoatomic ion transport	-4.93331	-4.73577	-7.88921				1	1	1	-10.9823	-12.3478	-10.2656	GO:0045088	M111	3	0	GO Biological Processes	19	regulation of innate immune response	19_GO:0044419 biological process involved in interspecies interaction between organisms	-12.3478	2.99743	8.80437	30286	440	1263	55	4.35471	0.574262	695|929|1378|1520|2150|2219|2358|3055|3654|3656|3824|3965|4067|4210|4332|4671|5295|5777|6279|6280|6688|6850|7305|7409|7804|8547|9572|9636|9641|9782|9865|10584|10859|11027|11126|11314|11326|23586|23643|29108|51284|51311|54502|56833|57402|58484|64170|64581|84868|114548|117854|118788|149628|338382|388325	BTK|CD14|CR1|CTSS|F2RL1|FCN1|FPR2|HCK|IRAK1|IRAK2|KLRD1|LGALS9|LYN|MEFV|MNDA|NAIP|PIK3R1|PTPN6|S100A8|S100A9|SPI1|SYK|TYROBP|VAV1|LRP8|FCN3|NR1D1|ISG15|IKBKE|MATR3|TRIL|COLEC10|LILRB1|LILRA2|CD160|CD300A|VSIG4|RIGI|LY96|PYCARD|TLR7|TLR8|RBM47|SLAMF8|S100A14|NLRC4|CARD9|CLEC7A|HAVCR2|NLRP3|TRIM6|PIK3AP1|PYHIN1|RAB7B|SCIMP	-10.2166	0	4	0	0	-25.397	4.8972
	ENSG00000233401	ENSG00000109265	ENSG00000048540					GO:0002573	myeloid leukocyte differentiation	-2.99755	-5.87548	-6.37909				1	1	1	-9.50006	-9.78507	-11.1987	GO:0010720	M111	3	0	GO Biological Processes	19	positive regulation of cell development	19_GO:0032502 developmental process	-12.2805	2.57435	8.466	30286	454	1788	69	3.85906	0.455524	101|650|652|695|861|864|920|942|1230|1378|1404|1462|1524|1956|1959|1960|2048|2353|3071|3553|3569|3575|3965|3976|4067|4311|4803|5105|5788|5979|6663|6664|6666|6688|6692|6850|7305|7704|7804|8140|8153|8482|8792|8876|9294|9308|9398|9423|9760|9840|10221|10288|10458|10636|10800|11006|23316|23529|23566|26011|51176|54440|54997|55558|57611|60484|64581|114548|259307	ADAM8|BMP2|BMP4|BTK|RUNX1|RUNX3|CD4|CD86|CCR1|CR1|HAPLN1|VCAN|CX3CR1|EGFR|EGR2|EGR3|EPHB2|FOS|NCKAP1L|IL1B|IL6|IL7R|LGALS9|LIF|LYN|MME|NGF|PCK1|PTPRC|RET|SOX10|SOX11|SOX12|SPI1|SPINT1|SYK|TYROBP|ZBTB16|LRP8|SLC7A5|RND2|SEMA7A|TNFRSF11A|VNN1|S1PR2|CD83|CD101|NTN1|TOX|TESPA1|TRIB1|LILRB2|BAIAP2|RGS14|CYSLTR1|LILRB4|CUX2|CLCF1|LPAR3|TENM4|LEF1|SASH3|TESC|PLXNA3|ISLR2|HAPLN2|CLEC7A|NLRP3|IL4I1	-9.77185	0	2	0	0	-29.5862	5.45497
	ENSG00000256274	ENSG00000171345	ENSG00000279598													1	1	1	-9.14829	-12.1506	-9.60708	WP2806	M111	3	0	WikiPathways	27	Complement system		-12.1506	6.05796	10.3001	30286	95	1263	24	1.90024	0.384181	133|719|720|727|728|1378|2162|2214|2219|2357|2769|3383|3673|3912|5329|5806|6401|6402|6403|6404|6696|7057|7454|11326	ADM|C3AR1|C4A|C5|C5AR1|CR1|F13A1|FCGR3A|FCN1|FPR1|GNA15|ICAM1|ITGA2|LAMB1|PLAUR|PTX3|SELE|SELL|SELP|SELPLG|SPP1|THBS1|WAS|VSIG4	-10.0262	0	34	1	1	-12.1506	6.05796
	ENSG00000279622	ENSG00000030304	ENSG00000233098													1	1	1	-11.8193	-12.1256	-9.1295	GO:0007169	M111	3	0	GO Biological Processes	19	transmembrane receptor protein tyrosine kinase signaling pathway	19_GO:0050896 response to stimulus	-12.1256	3.0332	8.74248	30286	419	1263	53	4.19636	0.56419	285|624|920|1285|1945|1956|2045|2047|2048|2049|2250|2252|2255|2322|2886|3055|3082|3084|3481|3718|4067|4593|4803|4804|4914|5157|5166|5295|6720|6850|7039|7409|8013|8817|9046|9185|9961|10458|10636|23769|29760|51196|53358|54541|54806|64762|79930|84959|115727|140700|200958|220164|285016	ANGPT2|BDKRB2|CD4|COL4A3|EFNA4|EGFR|EPHA7|EPHB1|EPHB2|EPHB3|FGF5|FGF7|FGF10|FLT3|GRB7|HCK|HGF|NRG1|IGF2|JAK3|LYN|MUSK|NGF|NGFR|NTRK1|PDGFRL|PDK4|PIK3R1|SREBF1|SYK|TGFA|VAV1|NR4A3|FGF18|DOK2|REPS2|MVP|BAIAP2|RGS14|FLRT1|BLNK|PLCE1|SHC3|DDIT4|AHI1|GAREM1|DOK3|UBASH3B|RASGRP4|SAMD10|MUC20|DOK6|ALKAL2	-10.0052	0	24	0	0	-15.3129	3.0332
	ENSG00000274341	ENSG00000249688	ENSG00000183134													1	1	1	-9.95906	-8.00461	-12.0535	GO:0042102	M111	3	0	GO Biological Processes	19	positive regulation of T cell proliferation	19_GO:0002376 immune system process	-12.0535	5.45497	9.97384	30286	104	1388	26	1.8732	0.363908	199|916|940|942|3071|3109|3481|3553|3717|3965|5788|6541|6693|6850|7412|10288|10673|11151|29108|30835|54440|80381|84868|115650|283234|729230	AIF1|CD3E|CD28|CD86|NCKAP1L|HLA-DMB|IGF2|IL1B|JAK2|LGALS9|PTPRC|SLC7A1|SPN|SYK|VCAM1|LILRB2|TNFSF13B|CORO1A|PYCARD|CD209|SASH3|CD276|HAVCR2|TNFRSF13C|CCDC88B|CCR2	-9.93897	0	2	0	0	-29.5862	5.45497
	ENSG00000188459	ENSG00000258498	ENSG00000214108													1	1	1	-12.0361	-11.6273	-9.94851	GO:0050764	M111	3	0	GO Biological Processes	19	regulation of phagocytosis	19_GO:0051179 localization	-12.0361	5.70143	10.0845	30286	100	1328	25	1.88253	0.372945	246|695|720|721|1794|2207|2212|2219|2358|3055|3071|3673|5788|5806|6347|6850|8547|8877|10326|10347|10584|11314|29108|64127|64581	ALOX15|BTK|C4A|C4B|DOCK2|FCER1G|FCGR2A|FCN1|FPR2|HCK|NCKAP1L|ITGA2|PTPRC|PTX3|CCL2|SYK|FCN3|SPHK1|SIRPB1|ABCA7|COLEC10|CD300A|PYCARD|NOD2|CLEC7A	-9.92347	0	35	1	1	-12.0361	6.66095
	ENSG00000242795	ENSG00000164509	ENSG00000255837													1	1	1	-12.0267	-11.5038	-10.8097	GO:0045089	M111	3	0	GO Biological Processes	19	positive regulation of innate immune response	19_GO:0044419 biological process involved in interspecies interaction between organisms	-12.0267	3.48984	8.9796	30286	281	1328	43	3.23795	0.485723	101|695|929|1520|2219|2358|3055|3654|3656|3824|4210|4332|4671|6688|6850|7305|7409|8061|8547|8638|9258|9641|9782|10584|11027|11126|23586|23643|26191|29108|51284|51311|54502|57402|58484|64127|64170|64581|84868|114548|115362|118788|388325	ADAM8|BTK|CD14|CTSS|FCN1|FPR2|HCK|IRAK1|IRAK2|KLRD1|MEFV|MNDA|NAIP|SPI1|SYK|TYROBP|VAV1|FOSL1|FCN3|OASL|MFHAS1|IKBKE|MATR3|COLEC10|LILRA2|CD160|RIGI|LY96|PTPN22|PYCARD|TLR7|TLR8|RBM47|S100A14|NLRC4|NOD2|CARD9|CLEC7A|HAVCR2|NLRP3|GBP5|PIK3AP1|SCIMP	-9.91605	0	4	0	0	-25.397	4.8972
	ENSG00000281376	ENSG00000287338	ENSG00000270277													1	1	1	-12.0087	-9.86867	-10.7961	GO:1903555	M111	3	0	GO Biological Processes	19	regulation of tumor necrosis factor superfamily cytokine production	19_GO:0032501 multicellular organismal process	-12.0087	4.11443	9.3193	30286	194	1328	35	2.63554	0.439578	101|602|695|929|942|945|1149|1524|1536|2048|2212|2214|3569|3717|5724|5777|5788|6693|6833|6850|7305|10859|11006|11027|23586|23643|26191|29108|54440|64127|64170|64581|84868|353514|729230	ADAM8|BCL3|BTK|CD14|CD86|CD33|CIDEA|CX3CR1|CYBB|EPHB2|FCGR2A|FCGR3A|IL6|JAK2|PTAFR|PTPN6|PTPRC|SPN|ABCC8|SYK|TYROBP|LILRB1|LILRB4|LILRA2|RIGI|LY96|PTPN22|PYCARD|SASH3|NOD2|CARD9|CLEC7A|HAVCR2|LILRA5|CCR2	-9.90239	0	7	0	0	-24.5271	6.70757
	ENSG00000277135	ENSG00000281376	ENSG00000267361													1	1	1	-11.4532	-11.9865	-10.2534	GO:0002758	M111	3	0	GO Biological Processes	19	innate immune response-activating signaling pathway	19_GO:0044419 biological process involved in interspecies interaction between organisms	-11.9865	4.8972	9.71049	30286	142	1263	29	2.29612	0.421455	695|929|1520|2219|3055|3654|3656|3824|4067|4210|4671|6850|7305|8547|9865|10584|11027|23586|23643|29108|51284|51311|57402|58484|64581|84868|114548|118788|388325	BTK|CD14|CTSS|FCN1|HCK|IRAK1|IRAK2|KLRD1|LYN|MEFV|NAIP|SYK|TYROBP|FCN3|TRIL|COLEC10|LILRA2|RIGI|LY96|PYCARD|TLR7|TLR8|S100A14|NLRC4|CLEC7A|HAVCR2|NLRP3|PIK3AP1|SCIMP	-9.88531	0	4	0	0	-25.397	4.8972
	ENSG00000224986	ENSG00000145283	ENSG00000164509													1	1	1	-5.78741	-7.76788	-7.79355	GO:0003018	M111	3	0	GO Biological Processes	19	vascular process in circulatory system	19_GO:0032501 multicellular organismal process	-11.9762	3.07972	8.67805	30286	275	1788	50	2.79642	0.389905	133|134|136|151|185|552|624|654|1311|1906|1909|1956|2150|2166|2303|2837|3043|3269|3579|3676|4879|4880|5028|5029|5743|6506|6507|6509|6515|6529|6533|6536|6540|6541|6567|6573|6833|8140|8714|9429|9498|10800|10999|23428|59272|79987|81031|83483|222962|387700	ADM|ADORA1|ADORA2B|ADRA2B|AGTR1|AVPR1A|BDKRB2|BMP6|COMP|EDN1|EDNRA|EGFR|F2RL1|FAAH|FOXC2|UTS2R|HBB|HRH1|CXCR2|ITGA4|NPPB|NPPC|P2RY1|P2RY2|PTGS2|SLC1A2|SLC1A3|SLC1A4|SLC2A3|SLC6A1|SLC6A6|SLC6A9|SLC6A13|SLC7A1|SLC16A2|SLC19A1|ABCC8|SLC7A5|ABCC3|ABCG2|SLC4A8|CYSLTR1|SLC27A4|SLC7A8|ACE2|SVEP1|SLC2A10|PLVAP|SLC29A4|SLC16A12	-9.4865	0	28	0	0	-13.5681	3.43679
	ENSG00000273792	ENSG00000264083	ENSG00000236581													1	1	1	-11.2957	-11.8166	-10.0253	R-HSA-109582	M111	3	0	Reactome Gene Sets	6	Hemostasis		-11.914	2.28751	8.12684	30286	622	1788	84	4.69799	0.500407	12|151|285|960|962|1675|1794|2151|2153|2162|2207|2769|2886|3043|3082|3481|3512|3673|3675|3676|3683|3684|3687|3689|3717|4067|4973|5024|5026|5028|5054|5104|5152|5265|5294|5295|5328|5329|5341|5473|5579|5580|5739|5777|5874|5880|6401|6402|6403|6404|6693|6850|7018|7057|7076|7225|7409|7804|8140|8352|9002|9046|9630|10382|10603|23348|23428|23657|50940|51206|51807|54210|54518|55083|64837|81027|81928|83706|…	SERPINA3|ADRA2B|ANGPT2|CD44|CD48|CFD|DOCK2|F2RL2|F5|F13A1|FCER1G|GNA15|GRB7|HBB|HGF|IGF2|JCHAIN|ITGA2|ITGA3|ITGA4|ITGAL|ITGAM|ITGAX|ITGB2|JAK2|LYN|OLR1|P2RX3|P2RX5|P2RY1|SERPINE1|SERPINA5|PDE9A|SERPINA1|PIK3CG|PIK3R1|PLAU|PLAUR|PLEK|PPBP|PRKCB|PRKCD|PTGIR|PTPN6|RAB27B|RAC2|SELE|SELL|SELP|SELPLG|SPN|SYK|TF|THBS1|TIMP1|TRPC6|VAV1|LRP8|SLC7A5|H3C3|F2RL3|DOK2|GNA14|TUBB4A|SH2B2|DOCK9|SLC7A8|SLC7A11|P…	-9.43339	0	36	1	1	-11.914	3.03376
	ENSG00000287527	ENSG00000267023	ENSG00000279377													1	1	1	-6.71871	-11.8937	-7.66516	R-HSA-9006934	M111	3	0	Reactome Gene Sets	6	Signaling by Receptor Tyrosine Kinases		-11.8937	2.73922	8.45886	30286	534	1263	61	4.82977	0.603271	1285|1297|1500|1536|1956|1959|1960|2250|2252|2255|2322|2353|2561|2562|2886|3071|3082|3084|3481|3673|3675|3718|3726|3912|3914|4067|4665|4688|4689|4803|4914|5046|5295|5579|5580|5664|5777|5800|6195|6236|6696|7039|7057|7058|7060|7409|8038|8817|8877|9402|9844|10000|10076|10221|10458|23769|53358|83888|200958|222584|285016	COL4A3|COL9A1|CTNND1|CYBB|EGFR|EGR2|EGR3|FGF5|FGF7|FGF10|FLT3|FOS|GABRB2|GABRB3|GRB7|NCKAP1L|HGF|NRG1|IGF2|ITGA2|ITGA3|JAK3|JUNB|LAMB1|LAMB3|LYN|NAB2|NCF2|NCF4|NGF|NTRK1|PCSK6|PIK3R1|PRKCB|PRKCD|PSEN2|PTPN6|PTPRO|RPS6KA1|RRAD|SPP1|TGFA|THBS1|THBS2|THBS4|VAV1|ADAM12|FGF18|SPHK1|GRAP2|ELMO1|AKT3|PTPRU|TRIB1|BAIAP2|FLRT1|SHC3|FGFBP2|MUC20|FAM83B|ALKAL2	-9.79816	0	37	1	1	-11.8937	3.61608
	ENSG00000272754	ENSG00000048540	ENSG00000288557													1	1	1	-10.7427	-11.5916	-10.4839	R-HSA-449147	M111	3	0	Reactome Gene Sets	6	Signaling by Interleukins		-11.8868	2.50675	8.27294	30286	473	1788	70	3.91499	0.458679	240|246|920|942|1230|1234|1271|1439|1441|1511|2162|2353|2357|2919|2920|3055|3082|3162|3383|3553|3563|3569|3575|3587|3627|3654|3656|3684|3687|3689|3717|3718|3726|3936|3965|3976|4001|4067|4582|4791|5295|5606|5724|5743|5777|5778|6195|6347|6356|6624|6775|6850|7076|7186|7409|7412|8352|8809|9021|9173|23529|29760|53832|55540|64127|84818|84867|84868|133396|729230	ALOX5|ALOX15|CD4|CD86|CCR1|CCR5|CNTFR|CSF2RB|CSF3R|CTSG|F13A1|FOS|FPR1|CXCL1|CXCL2|HCK|HGF|HMOX1|ICAM1|IL1B|IL3RA|IL6|IL7R|IL10RA|CXCL10|IRAK1|IRAK2|ITGAM|ITGAX|ITGB2|JAK2|JAK3|JUNB|LCP1|LGALS9|LIF|LMNB1|LYN|MUC1|NFKB2|PIK3R1|MAP2K3|PTAFR|PTGS2|PTPN6|PTPN7|RPS6KA1|CCL2|CCL11|FSCN1|STAT4|SYK|TIMP1|TRAF2|VAV1|VCAM1|H3C3|IL18R1|SOCS3|IL1RL1|CLCF1|BLNK|IL20RA|IL17RB|NOD2|IL17RC|PTPN5|HAVCR2|IL31RA|CC…	-9.41065	0	38	1	1	-11.8868	3.92094
	ENSG00000232044	ENSG00000175967	ENSG00000206712													1	1	1	-11.8837	-11.425	-10.6697	GO:0002833	M111	3	0	GO Biological Processes	19	positive regulation of response to biotic stimulus	19_GO:0048518 positive regulation of biological process	-11.8837	3.34286	8.83558	30286	307	1328	45	3.38855	0.496504	101|695|929|1520|2219|2358|3055|3654|3656|3824|4064|4210|4332|4671|6688|6850|7305|7409|8061|8547|8638|9258|9641|9782|10584|11027|11117|11126|23586|23643|26191|29108|51284|51311|54502|57402|58484|64127|64170|64581|84868|114548|115362|118788|388325	ADAM8|BTK|CD14|CTSS|FCN1|FPR2|HCK|IRAK1|IRAK2|KLRD1|CD180|MEFV|MNDA|NAIP|SPI1|SYK|TYROBP|VAV1|FOSL1|FCN3|OASL|MFHAS1|IKBKE|MATR3|COLEC10|LILRA2|EMILIN1|CD160|RIGI|LY96|PTPN22|PYCARD|TLR7|TLR8|RBM47|S100A14|NLRC4|NOD2|CARD9|CLEC7A|HAVCR2|NLRP3|GBP5|PIK3AP1|SCIMP	-9.79	0	4	0	0	-25.397	4.8972
	ENSG00000149970	ENSG00000279836	ENSG00000283529													1	1	1	-8.44311	-11.5935	-8.60146	GO:0002366	M111	3	0	GO Biological Processes	19	leukocyte activation involved in immune response	19_GO:0002376 immune system process	-11.5935	4.09699	9.14367	30286	199	1263	34	2.692	0.455418	306|602|695|1524|1794|1880|2150|2207|2214|3383|3569|3683|3936|4064|4067|5294|5971|6693|6775|6850|7305|7462|8013|8809|9021|10859|11027|11151|11280|22904|29108|84868|202309|284021	ANXA3|BCL3|BTK|CX3CR1|DOCK2|GPR183|F2RL1|FCER1G|FCGR3A|ICAM1|IL6|ITGAL|LCP1|CD180|LYN|PIK3CG|RELB|SPN|STAT4|SYK|TYROBP|LAT2|NR4A3|IL18R1|SOCS3|LILRB1|LILRA2|CORO1A|SCN11A|SBNO2|PYCARD|HAVCR2|GAPT|MILR1	-9.51979	0	39	1	1	-11.5935	6.69193
	ENSG00000259935	ENSG00000233579	ENSG00000287970													1	1	1	-8.24666	-9.00239	-11.5499	GO:0006897	M111	3	0	GO Biological Processes	19	endocytosis	19_GO:0051179 localization	-11.5499	2.63343	8.25023	30286	522	1388	63	4.5389	0.55872	133|199|929|1794|1803|2207|2219|2890|3055|3394|3579|3587|3676|3683|3684|3689|3786|3949|4067|4481|4542|4648|4688|4689|4973|5294|5580|6614|6850|7057|7305|7409|7804|8547|8685|9051|9185|9610|9844|9892|10216|10347|10462|10859|10894|11006|11151|29108|29887|30835|51411|55040|55911|58191|59272|64005|64127|64581|79958|84251|92737|286133|729230	ADM|AIF1|CD14|DOCK2|DPP4|FCER1G|FCN1|GRIA1|HCK|IRF8|CXCR2|IL10RA|ITGA4|ITGAL|ITGAM|ITGB2|KCNQ3|LDLR|LYN|MSR1|MYO1F|MYO7B|NCF2|NCF4|OLR1|PIK3CG|PRKCD|SIGLEC1|SYK|THBS1|TYROBP|VAV1|LRP8|FCN3|MARCO|PSTPIP1|REPS2|RIN1|ELMO1|SNAP91|PRG4|ABCA7|CLEC10A|LILRB1|LYVE1|LILRB4|CORO1A|PYCARD|SNX10|CD209|BIN2|EPN3|APOBR|CXCL16|ACE2|MYO1G|NOD2|CLEC7A|DENND1C|SGIP1|DNER|SCARA5|CCR2	-9.48152	0	9	0	0	-20.9391	3.51553
	ENSG00000243914	ENSG00000250249	ENSG00000116254													1	1	1	-9.4751	-6.91115	-8.3015	GO:0005509	M111	3	0	GO Molecular Functions	21	calcium ion binding		-11.545	2.18092	7.91223	30286	699	1788	90	5.03356	0.517057	101|199|247|313|774|777|1006|1311|1462|1828|2201|3936|3949|4053|5168|5320|5330|5551|5979|6263|6275|6279|6280|6402|6403|7057|7058|7060|7092|7130|7173|7226|7804|9185|9478|9626|9746|10085|10382|10518|22981|23007|23413|23418|23670|26256|27306|30817|51440|53353|54829|54997|55118|55600|55784|56121|56122|56139|57124|57402|57526|57586|64093|64094|64405|78987|79057|79987|80258|80274|80303|80307|85407|8540…	ADAM8|AIF1|ALOX15B|AOAH|CACNA1B|CACNA1E|CDH8|COMP|VCAN|DSG1|FBN2|LCP1|LDLR|LTBP2|ENPP2|PLA2G2A|PLCB2|PRF1|RET|RYR3|S100A4|S100A8|S100A9|SELL|SELP|THBS1|THBS2|THBS4|TLL1|TNFAIP6|TPO|TRPM2|LRP8|REPS2|CABP1|GUCA1C|CLSTN3|EDIL3|TUBB4A|CIB2|NINL|PLCH1|NCS1|CRB1|CEMIP2|CABYR|HPGDS|ADGRE2|HPCAL4|LRP1B|ASPN|TESC|CRTAC1|ITLN1|MCTP2|PCDHB15|PCDHB14|PCDHA10|CD248|S100A14|PCDH19|SYT13|SMOC1|SMOC2|CDH22|CRELD…	-9.0821	0	40	1	1	-11.545	2.18092
	ENSG00000224812	ENSG00000188517	ENSG00000237711													1	1	1	-11.1371	-10.7683	-11.5448	GO:0032760	M111	3	0	GO Biological Processes	19	positive regulation of tumor necrosis factor production	19_GO:0048518 positive regulation of biological process	-11.5448	5.20474	9.63805	30286	109	1388	26	1.8732	0.363908	695|929|1536|2048|2212|2214|3717|3965|5724|5788|6693|6833|6850|7057|7305|11027|23586|23643|29108|54440|64127|64170|64581|84868|353514|729230	BTK|CD14|CYBB|EPHB2|FCGR2A|FCGR3A|JAK2|LGALS9|PTAFR|PTPRC|SPN|ABCC8|SYK|THBS1|TYROBP|LILRA2|RIGI|LY96|PYCARD|SASH3|NOD2|CARD9|CLEC7A|HAVCR2|LILRA5|CCR2	-9.47814	0	7	0	0	-24.5271	6.70757
	ENSG00000288558	ENSG00000277135	ENSG00000258796													1	1	1	-9.65722	-10.8976	-10.1159	GO:1903131	M111	3	0	GO Biological Processes	19	mononuclear cell differentiation	19_GO:0032502 developmental process	-11.4641	2.81455	8.31455	30286	331	1788	55	3.07606	0.408347	602|652|695|860|916|920|940|1513|1794|1840|1880|2150|2194|2207|2322|2353|3394|3569|3575|3676|3694|3718|4067|4914|5295|5788|5971|6688|6693|6775|6850|7226|7409|7412|8325|8809|9021|9308|9760|9840|10320|10673|10859|23529|26191|29760|51176|51463|54440|56833|84101|116071|133396|150372|441478	BCL3|BMP4|BTK|RUNX2|CD3E|CD4|CD28|CTSK|DOCK2|DTX1|GPR183|F2RL1|FASN|FCER1G|FLT3|FOS|IRF8|IL6|IL7R|ITGA4|ITGB6|JAK3|LYN|NTRK1|PIK3R1|PTPRC|RELB|SPI1|SPN|STAT4|SYK|TRPM2|VAV1|VCAM1|FZD8|IL18R1|SOCS3|CD83|TOX|TESPA1|IKZF1|TNFSF13B|LILRB1|CLCF1|PTPN22|BLNK|LEF1|GPR89B|SASH3|SLAMF8|USP44|BATF2|IL31RA|NFAM1|NRARP	-9.00558	0	8	0	0	-23.1123	3.01279
	ENSG00000223525	ENSG00000233716	ENSG00000250249													1	1	1	-8.78368	-7.72822	-7.7521	GO:0045229	M111	3	0	GO Biological Processes	19	external encapsulating structure organization	19_GO:0009987 cellular process	-11.3567	3.00719	8.39076	30286	276	1788	49	2.74049	0.386097	101|602|1285|1286|1296|1297|1305|1311|1511|1513|1520|1545|1842|1999|2303|3037|3936|4016|4324|4791|4982|5212|5806|6692|7051|7092|7490|8292|9507|9719|10609|10893|11095|11096|11117|11173|25903|27031|54507|55612|60484|64093|64094|84171|91522|92949|169044|170689|340267	ADAM8|BCL3|COL4A3|COL4A4|COL8A2|COL9A1|COL13A1|COMP|CTSG|CTSK|CTSS|CYP1B1|ECM2|ELF3|FOXC2|HAS2|LCP1|LOXL1|MMP15|NFKB2|TNFRSF11B|VIT|PTX3|SPINT1|TGM1|TLL1|WT1|COLQ|ADAMTS4|ADAMTSL2|P3H4|MMP24|ADAMTS8|ADAMTS5|EMILIN1|ADAMTS7|OLFML2B|NPHP3|ADAMTSL4|FERMT1|HAPLN2|SMOC1|SMOC2|LOXL4|COL23A1|ADAMTSL1|COL22A1|ADAMTS15|COL28A1	-8.90238	0	18	0	0	-16.8495	3.44416
	ENSG00000273368	ENSG00000143375	ENSG00000251254													1	1	1	-8.23638	-11.3423	-8.38808	GO:0002263	M111	3	0	GO Biological Processes	19	cell activation involved in immune response	19_GO:0002376 immune system process	-11.3423	4.01626	8.99498	30286	203	1263	34	2.692	0.455418	306|602|695|1524|1794|1880|2150|2207|2214|3383|3569|3683|3936|4064|4067|5294|5971|6693|6775|6850|7305|7462|8013|8809|9021|10859|11027|11151|11280|22904|29108|84868|202309|284021	ANXA3|BCL3|BTK|CX3CR1|DOCK2|GPR183|F2RL1|FCER1G|FCGR3A|ICAM1|IL6|ITGAL|LCP1|CD180|LYN|PIK3CG|RELB|SPN|STAT4|SYK|TYROBP|LAT2|NR4A3|IL18R1|SOCS3|LILRB1|LILRA2|CORO1A|SCN11A|SBNO2|PYCARD|HAVCR2|GAPT|MILR1	-9.30102	0	39	0	0	-11.5935	6.69193
	ENSG00000048540	ENSG00000280048	ENSG00000229920													1	1	1	-8.57161	-9.03945	-6.93485	GO:0098739	M111	3	0	GO Biological Processes	19	import across plasma membrane	19_GO:0051179 localization	-11.3274	3.74101	8.78914	30286	163	1788	36	2.01342	0.332175	773|774|777|2911|3760|3762|3768|3772|6506|6507|6509|6515|6518|6524|6529|6533|6536|6540|6541|6567|6573|6583|6833|7226|8140|10021|23428|23657|27112|55089|80131|81031|84679|113235|162514|728215	CACNA1A|CACNA1B|CACNA1E|GRM1|KCNJ3|KCNJ5|KCNJ12|KCNJ15|SLC1A2|SLC1A3|SLC1A4|SLC2A3|SLC2A5|SLC5A2|SLC6A1|SLC6A6|SLC6A9|SLC6A13|SLC7A1|SLC16A2|SLC19A1|SLC22A4|ABCC8|TRPM2|SLC7A5|HCN4|SLC7A8|SLC7A11|NALF2|SLC38A4|LRRC8E|SLC2A10|SLC9A7|SLC46A1|TRPV3|NALF1	-8.87732	0	41	1	1	-11.3274	7.27329
	ENSG00000127083	ENSG00000182902	ENSG00000264083													1	1	1	-9.57034	-10.1648	-9.46116	R-HSA-1280215	M111	3	0	Reactome Gene Sets	6	Cytokine Signaling in Immune system		-11.3126	2.09037	7.75828	30286	786	1788	97	5.42506	0.535681	240|246|815|920|942|960|1230|1234|1271|1439|1441|1511|2162|2322|2353|2357|2919|2920|3055|3082|3162|3306|3383|3394|3553|3563|3569|3575|3587|3627|3654|3656|3663|3684|3687|3689|3717|3718|3726|3936|3965|3976|4001|4067|4281|4582|4791|4982|5295|5580|5606|5724|5743|5777|5778|5971|6195|6347|6356|6624|6775|6850|7076|7186|7409|7412|8352|8638|8792|8809|8877|9020|9021|9173|9402|9636|10000|10382|10673|23529|2…	ALOX5|ALOX15|CAMK2A|CD4|CD86|CD44|CCR1|CCR5|CNTFR|CSF2RB|CSF3R|CTSG|F13A1|FLT3|FOS|FPR1|CXCL1|CXCL2|HCK|HGF|HMOX1|HSPA2|ICAM1|IRF8|IL1B|IL3RA|IL6|IL7R|IL10RA|CXCL10|IRAK1|IRAK2|IRF5|ITGAM|ITGAX|ITGB2|JAK2|JAK3|JUNB|LCP1|LGALS9|LIF|LMNB1|LYN|MID1|MUC1|NFKB2|TNFRSF11B|PIK3R1|PRKCD|MAP2K3|PTAFR|PTGS2|PTPN6|PTPN7|RELB|RPS6KA1|CCL2|CCL11|FSCN1|STAT4|SYK|TIMP1|TRAF2|VAV1|VCAM1|H3C3|OASL|TNFRSF11A|IL18R…	-8.86679	0	38	0	0	-11.8868	3.92094
	ENSG00000244694	ENSG00000256274	ENSG00000274642													1	1	1	-9.48466	-11.2627	-9.64572	GO:0002831	M111	3	0	GO Biological Processes	19	regulation of response to biotic stimulus	19_GO:0050896 response to stimulus	-11.2627	2.69997	8.18881	30286	524	1263	59	4.67142	0.593792	695|929|1378|1520|2150|2219|2358|3055|3654|3656|3824|3965|4064|4067|4210|4332|4671|5295|5777|6279|6280|6688|6693|6850|7305|7409|7804|8547|9572|9636|9641|9782|9865|10221|10584|10859|11027|11117|11126|11314|11326|23586|23643|29108|51284|51311|54502|56833|57402|58484|64170|64581|84868|114548|117854|118788|149628|338382|388325	BTK|CD14|CR1|CTSS|F2RL1|FCN1|FPR2|HCK|IRAK1|IRAK2|KLRD1|LGALS9|CD180|LYN|MEFV|MNDA|NAIP|PIK3R1|PTPN6|S100A8|S100A9|SPI1|SPN|SYK|TYROBP|VAV1|LRP8|FCN3|NR1D1|ISG15|IKBKE|MATR3|TRIL|TRIB1|COLEC10|LILRB1|LILRA2|EMILIN1|CD160|CD300A|VSIG4|RIGI|LY96|PYCARD|TLR7|TLR8|RBM47|SLAMF8|S100A14|NLRC4|CARD9|CLEC7A|HAVCR2|NLRP3|TRIM6|PIK3AP1|PYHIN1|RAB7B|SCIMP	-9.22792	0	4	0	0	-25.397	4.8972
	ENSG00000250862	ENSG00000142973	ENSG00000224186													1	1	1	-11.1673	-7.34678	-9.37786	GO:0002819	M111	3	0	GO Biological Processes	19	regulation of adaptive immune response	19_GO:0002376 immune system process	-11.1673	3.85604	8.82971	30286	207	1328	35	2.63554	0.439578	246|695|920|940|1378|2048|3071|3569|3575|3717|3718|3824|5777|5788|6693|7186|7454|8809|9173|10673|10859|11006|11126|23529|29108|54440|55061|64092|64127|64170|64581|79987|84868|114548|729230	ALOX15|BTK|CD4|CD28|CR1|EPHB2|NCKAP1L|IL6|IL7R|JAK2|JAK3|KLRD1|PTPN6|PTPRC|SPN|TRAF2|WAS|IL18R1|IL1RL1|TNFSF13B|LILRB1|LILRB4|CD160|CLCF1|PYCARD|SASH3|SUSD4|SAMSN1|NOD2|CARD9|CLEC7A|SVEP1|HAVCR2|NLRP3|CCR2	-9.13901	0	30	0	0	-12.7481	11.4029
	ENSG00000242986	ENSG00000288558	ENSG00000241230													1	1	1	-7.84166	-5.8655	-8.77597	GO:1903530	M111	3	0	GO Biological Processes	19	regulation of secretion by cell	19_GO:0051179 localization	-11.1305	2.30435	7.84637	30286	566	1788	77	4.30649	0.480086	41|101|134|136|151|185|240|552|650|654|785|815|945|1080|1268|1595|1906|1956|2150|2151|2645|3071|3553|3569|3623|3624|3684|3689|3717|3737|3745|3965|3976|4067|4345|4824|4826|5028|5579|5724|5874|5880|5950|6664|6688|6696|6720|6833|6850|6853|7351|8622|8792|9498|9536|9572|9619|10859|11314|22999|23400|23409|23435|28984|30817|55784|57586|80307|84876|94121|114897|114899|115827|130399|143425|255057|729230	ASIC1|ADAM8|ADORA1|ADORA2B|ADRA2B|AGTR1|ALOX5|AVPR1A|BMP2|BMP6|CACNB4|CAMK2A|CD33|CFTR|CNR1|CYP51A1|EDN1|EGFR|F2RL1|F2RL2|GCK|NCKAP1L|IL1B|IL6|INHA|INHBA|ITGAM|ITGB2|JAK2|KCNA2|KCNB1|LGALS9|LIF|LYN|CD200|NKX3-1|NNAT|P2RY1|PRKCB|PTAFR|RAB27B|RAC2|RBP4|SOX11|SPI1|SPP1|SREBF1|ABCC8|SYK|SYN1|UCP2|PDE8B|TNFRSF11A|SLC4A8|PTGES|NR1D1|ABCG1|LILRB1|CD300A|RIMS1|ATP13A2|SIRT4|TARDBP|RGCC|ADGRE2|MCTP2|SYT13…	-8.70107	0	29	0	0	-12.7943	4.36398
	ENSG00000170703	ENSG00000255837	ENSG00000259375													1	1	1	-10.219	-9.7858	-10.1583	GO:0042110	M111	3	0	GO Biological Processes	19	T cell activation	19_GO:0002376 immune system process	-11.1243	2.82308	8.18617	30286	318	1788	53	2.96421	0.401085	602|860|916|920|940|942|960|1794|1803|1840|1880|2150|2207|3383|3569|3575|3620|3683|3936|5294|5295|5777|5788|5971|6366|6688|6693|6775|6850|7409|7454|8325|8809|9021|9308|9760|9840|10673|10859|11151|26191|28755|51176|51463|54440|54518|57705|57823|64581|79626|80381|84101|441478	BCL3|RUNX2|CD3E|CD4|CD28|CD86|CD44|DOCK2|DPP4|DTX1|GPR183|F2RL1|FCER1G|ICAM1|IL6|IL7R|IDO1|ITGAL|LCP1|PIK3CG|PIK3R1|PTPN6|PTPRC|RELB|CCL21|SPI1|SPN|STAT4|SYK|VAV1|WAS|FZD8|IL18R1|SOCS3|CD83|TOX|TESPA1|TNFSF13B|LILRB1|CORO1A|PTPN22|TRAC|LEF1|GPR89B|SASH3|APBB1IP|WDFY4|SLAMF7|CLEC7A|TNFAIP8L2|CD276|USP44|NRARP	-8.69882	0	8	0	0	-23.1123	3.01279
	ENSG00000250249	ENSG00000224986	ENSG00000224430													1	1	1	-6.16314	-5.97704	-8.78293	GO:0008201	M111	3	0	GO Molecular Functions	21	heparin binding		-11.1005	3.60186	8.62143	30286	174	1788	37	2.06935	0.336661	652|655|1305|1311|1490|1511|1842|2252|2255|3024|3627|3918|4053|5046|5104|5118|5549|5788|6402|6403|7057|7058|7060|8292|8840|9388|10178|11095|11096|59352|64093|64094|84570|91522|146760|170689|340267	BMP4|BMP7|COL13A1|COMP|CCN2|CTSG|ECM2|FGF7|FGF10|H1-1|CXCL10|LAMC2|LTBP2|PCSK6|SERPINA5|PCOLCE|PRELP|PTPRC|SELL|SELP|THBS1|THBS2|THBS4|COLQ|CCN4|LIPG|TENM1|ADAMTS8|ADAMTS5|LGR6|SMOC1|SMOC2|COL25A1|COL23A1|RTN4RL1|ADAMTS15|COL28A1	-8.679	0	6	0	0	-24.9546	3.60186
	ENSG00000145283	ENSG00000286639	ENSG00000233401													1	1	1	-9.47972	-9.14914	-9.84603	GO:0032649	M111	3	0	GO Biological Processes	19	regulation of type II interferon production	19_GO:0032501 multicellular organismal process	-11.0945	4.2702	8.95309	30286	119	1788	30	1.67785	0.303752	602|916|929|1378|2150|3394|3553|3623|3624|3717|3965|7805|8140|8809|9173|9636|10859|11006|11126|26191|29108|51284|51311|54440|64127|64581|80381|84868|140885|729230	BCL3|CD3E|CD14|CR1|F2RL1|IRF8|IL1B|INHA|INHBA|JAK2|LGALS9|LAPTM5|SLC7A5|IL18R1|IL1RL1|ISG15|LILRB1|LILRB4|CD160|PTPN22|PYCARD|TLR7|TLR8|SASH3|NOD2|CLEC7A|CD276|HAVCR2|SIRPA|CCR2	-8.67693	0	7	0	0	-24.5271	6.70757
	ENSG00000241230	ENSG00000116254	ENSG00000262470													1	1	1	-8.73164	-8.69247	-8.43078	GO:0001934	M111	3	0	GO Biological Processes	19	positive regulation of protein phosphorylation	19_GO:0048518 positive regulation of biological process	-11.0904	2.28582	7.81801	30286	578	1788	78	4.36242	0.483052	151|187|650|652|654|718|916|920|942|960|1116|1524|1906|1956|2045|2250|2252|2255|2322|2358|3082|3084|3306|3553|3569|3624|3654|3717|3976|4067|4593|4803|4824|4914|5028|5168|5294|5329|5571|5580|5606|5743|5788|5979|6693|6850|7039|7057|7060|7164|7186|7804|8325|8482|8685|8792|8817|8877|9294|9770|10178|23529|28984|50507|51447|55600|55615|63967|64127|79817|80725|116986|117854|133396|219736|245711|255324|3…	ADRA2B|APLNR|BMP2|BMP4|BMP6|C3|CD3E|CD4|CD86|CD44|CHI3L1|CX3CR1|EDN1|EGFR|EPHA7|FGF5|FGF7|FGF10|FLT3|FPR2|HGF|NRG1|HSPA2|IL1B|IL6|INHBA|IRAK1|JAK2|LIF|LYN|MUSK|NGF|NKX3-1|NTRK1|P2RY1|ENPP2|PIK3CG|PLAUR|PRKAG1|PRKCD|MAP2K3|PTGS2|PTPRC|RET|SPN|SYK|TGFA|THBS1|THBS4|TPD52L1|TRAF2|LRP8|FZD8|SEMA7A|MARCO|TNFRSF11A|FGF18|SPHK1|S1PR2|RASSF2|TENM1|CLCF1|RGCC|NOX4|IP6K2|ITLN1|PRR5|CLSPN|NOD2|MOB3B|SRCIN1|A…	-8.67677	0	31	0	0	-12.6329	2.68537
	ENSG00000225014	ENSG00000274341	ENSG00000278925													1	1	1	-10.6738	-11.065	-9.42704	GO:0050766	M111	3	0	GO Biological Processes	19	positive regulation of phagocytosis	19_GO:0051179 localization	-11.065	6.66095	10.0322	30286	72	1263	20	1.58353	0.351274	695|720|721|1794|2150|2207|2212|2219|2358|3071|3673|5806|6347|8547|10326|10347|10584|29108|64581|140885	BTK|C4A|C4B|DOCK2|F2RL1|FCER1G|FCGR2A|FCN1|FPR2|NCKAP1L|ITGA2|PTX3|CCL2|FCN3|SIRPB1|ABCA7|COLEC10|PYCARD|CLEC7A|SIRPA	-9.04301	0	35	0	0	-12.0361	6.66095
	ENSG00000199364	ENSG00000138378	ENSG00000237978													1	1	1	-10.9593	-9.50008	-9.80067	GO:0032680	M111	3	0	GO Biological Processes	19	regulation of tumor necrosis factor production	19_GO:0032501 multicellular organismal process	-10.9593	3.98195	8.8064	30286	189	1328	33	2.48494	0.427164	602|695|929|945|1149|1524|1536|2048|2212|2214|3569|3717|5724|5777|5788|6693|6833|6850|7305|10859|11006|11027|23586|23643|26191|29108|54440|64127|64170|64581|84868|353514|729230	BCL3|BTK|CD14|CD33|CIDEA|CX3CR1|CYBB|EPHB2|FCGR2A|FCGR3A|IL6|JAK2|PTAFR|PTPN6|PTPRC|SPN|ABCC8|SYK|TYROBP|LILRB1|LILRB4|LILRA2|RIGI|LY96|PTPN22|PYCARD|SASH3|NOD2|CARD9|CLEC7A|HAVCR2|LILRA5|CCR2	-8.94362	0	7	0	0	-24.5271	6.70757
	ENSG00000213659	ENSG00000232392	ENSG00000106483													1	1	1	-8.32832	-7.80777	-7.83524	GO:0030198	M111	3	0	GO Biological Processes	19	extracellular matrix organization	19_GO:0009987 cellular process	-10.9253	2.96732	8.19397	30286	274	1788	48	2.68456	0.382247	101|602|1285|1286|1296|1297|1305|1311|1511|1513|1520|1545|1842|1999|2303|3037|3936|4016|4324|4791|4982|5212|5806|6692|7092|7490|8292|9507|9719|10609|10893|11095|11096|11117|11173|25903|27031|54507|55612|60484|64093|64094|84171|91522|92949|169044|170689|340267	ADAM8|BCL3|COL4A3|COL4A4|COL8A2|COL9A1|COL13A1|COMP|CTSG|CTSK|CTSS|CYP1B1|ECM2|ELF3|FOXC2|HAS2|LCP1|LOXL1|MMP15|NFKB2|TNFRSF11B|VIT|PTX3|SPINT1|TLL1|WT1|COLQ|ADAMTS4|ADAMTSL2|P3H4|MMP24|ADAMTS8|ADAMTS5|EMILIN1|ADAMTS7|OLFML2B|NPHP3|ADAMTSL4|FERMT1|HAPLN2|SMOC1|SMOC2|LOXL4|COL23A1|ADAMTSL1|COL22A1|ADAMTS15|COL28A1	-8.5269	0	18	0	0	-16.8495	3.44416
	ENSG00000280048	ENSG00000235917	ENSG00000267023													1	1	1	-7.30756	-9.85347	-10.8834	GO:1903706	M111	3	0	GO Biological Processes	19	regulation of hemopoiesis	19_GO:0002376 immune system process	-10.8834	2.77895	8.08465	30286	424	1388	54	3.89049	0.519028	101|695|714|864|920|940|942|1050|1230|1378|1441|1840|1960|2353|3071|3111|3623|3624|3718|3726|3965|3976|4067|4982|5105|5777|5788|6666|6688|6850|7130|7305|7704|8792|9308|9398|9636|9760|9840|10234|10288|10859|11006|11025|51176|54440|54997|55365|56833|84959|114548|150372|259307|729230	ADAM8|BTK|C1QC|RUNX3|CD4|CD28|CD86|CEBPA|CCR1|CR1|CSF3R|DTX1|EGR3|FOS|NCKAP1L|HLA-DOA|INHA|INHBA|JAK3|JUNB|LGALS9|LIF|LYN|TNFRSF11B|PCK1|PTPN6|PTPRC|SOX12|SPI1|SYK|TNFAIP6|TYROBP|ZBTB16|TNFRSF11A|CD83|CD101|ISG15|TOX|TESPA1|LRRC17|LILRB2|LILRB1|LILRB4|LILRB3|LEF1|SASH3|TESC|TMEM176A|SLAMF8|UBASH3B|NLRP3|NFAM1|IL4I1|CCR2	-8.8708	0	2	0	0	-29.5862	5.45497
	ENSG00000270713	ENSG00000242795	ENSG00000273368													1	1	1	-7.22629	-6.99509	-10.8711	GO:0050729	M111	3	0	GO Biological Processes	19	positive regulation of inflammatory response	19_GO:0048518 positive regulation of biological process	-10.8711	4.27841	8.90968	30286	153	1388	30	2.16138	0.390325	101|185|241|695|718|940|1050|1075|1268|3553|3620|3949|4210|4671|5294|5320|5733|5743|6279|6280|7941|8792|8840|26471|29108|51284|58484|114548|353514|729230	ADAM8|AGTR1|ALOX5AP|BTK|C3|CD28|CEBPA|CTSC|CNR1|IL1B|IDO1|LDLR|MEFV|NAIP|PIK3CG|PLA2G2A|PTGER3|PTGS2|S100A8|S100A9|PLA2G7|TNFRSF11A|CCN4|NUPR1|PYCARD|TLR7|NLRC4|NLRP3|LILRA5|CCR2	-8.86002	0	20	0	0	-16.3286	4.27841
	ENSG00000231401	ENSG00000286736	ENSG00000280234													1	1	1	-8.28577	-7.76788	-7.79355	GO:0043062	M111	3	0	GO Biological Processes	19	extracellular structure organization	19_GO:0009987 cellular process	-10.8672	2.95653	8.16402	30286	275	1788	48	2.68456	0.382247	101|602|1285|1286|1296|1297|1305|1311|1511|1513|1520|1545|1842|1999|2303|3037|3936|4016|4324|4791|4982|5212|5806|6692|7092|7490|8292|9507|9719|10609|10893|11095|11096|11117|11173|25903|27031|54507|55612|60484|64093|64094|84171|91522|92949|169044|170689|340267	ADAM8|BCL3|COL4A3|COL4A4|COL8A2|COL9A1|COL13A1|COMP|CTSG|CTSK|CTSS|CYP1B1|ECM2|ELF3|FOXC2|HAS2|LCP1|LOXL1|MMP15|NFKB2|TNFRSF11B|VIT|PTX3|SPINT1|TLL1|WT1|COLQ|ADAMTS4|ADAMTSL2|P3H4|MMP24|ADAMTS8|ADAMTS5|EMILIN1|ADAMTS7|OLFML2B|NPHP3|ADAMTSL4|FERMT1|HAPLN2|SMOC1|SMOC2|LOXL4|COL23A1|ADAMTSL1|COL22A1|ADAMTS15|COL28A1	-8.47472	0	18	0	0	-16.8495	3.44416
	ENSG00000234724	ENSG00000174938	ENSG00000119681													1	1	1	-9.26721	-7.17605	-8.95374	GO:0043068	M111	3	0	GO Biological Processes	19	positive regulation of programmed cell death	19_GO:0048518 positive regulation of biological process	-10.8284	2.27223	7.70811	30286	574	1788	77	4.30649	0.480086	101|133|220|650|652|655|815|1075|1268|1512|1513|1520|1545|2045|2150|2191|2487|2898|2903|3162|3164|3394|3569|3579|3620|3624|3663|3676|3717|3965|4067|4332|4487|4804|4824|4914|5133|5551|5580|5740|5743|5788|5979|6279|6280|6347|6424|6850|7057|7164|7186|7421|7481|7704|7805|8061|8876|9770|10859|10912|10999|11117|11126|26471|28984|29108|29944|50486|51447|53832|54507|57124|58484|64581|79845|115362|130399	ADAM8|ADM|ALDH1A3|BMP2|BMP4|BMP7|CAMK2A|CTSC|CNR1|CTSH|CTSK|CTSS|CYP1B1|EPHA7|F2RL1|FAP|FRZB|GRIK2|GRIN2A|HMOX1|NR4A1|IRF8|IL6|CXCR2|IDO1|INHBA|IRF5|ITGA4|JAK2|LGALS9|LYN|MNDA|MSX1|NGFR|NKX3-1|NTRK1|PDCD1|PRF1|PRKCD|PTGIS|PTGS2|PTPRC|RET|S100A8|S100A9|CCL2|SFRP4|SYK|THBS1|TPD52L1|TRAF2|VDR|WNT11|ZBTB16|LAPTM5|FOSL1|VNN1|RASSF2|LILRB1|GADD45G|SLC27A4|EMILIN1|CD160|NUPR1|RGCC|PYCARD|PNMA3|G0S2|IP6K…	-8.44472	0	42	1	1	-10.8284	3.18961
	ENSG00000281969	ENSG00000237298	ENSG00000270574													1	1	1	-10.7776	-6.12949	-10.7747	GO:0002250	M111	3	0	GO Biological Processes	19	adaptive immune response	19_GO:0002376 immune system process	-10.7776	2.40979	7.79925	30286	653	1328	69	5.19578	0.609032	602|695|712|714|720|721|916|920|942|1075|1378|1439|1512|1520|1524|1880|2207|2212|2214|3109|3111|3383|3500|3512|3514|3569|3575|3717|3718|3824|3903|4791|5133|5579|5580|5909|5971|6693|6775|6850|7462|8792|8809|9021|10288|10462|10673|10859|10990|11006|11025|11126|23108|28755|30835|51176|51311|54210|55061|57823|64005|64127|64170|84868|84876|115650|202309|219972|374383	BCL3|BTK|C1QA|C1QC|C4A|C4B|CD3E|CD4|CD86|CTSC|CR1|CSF2RB|CTSH|CTSS|CX3CR1|GPR183|FCER1G|FCGR2A|FCGR3A|HLA-DMB|HLA-DOA|ICAM1|IGHG1|JCHAIN|IGKC|IL6|IL7R|JAK2|JAK3|KLRD1|LAIR1|NFKB2|PDCD1|PRKCB|PRKCD|RAP1GAP|RELB|SPN|STAT4|SYK|LAT2|TNFRSF11A|IL18R1|SOCS3|LILRB2|CLEC10A|TNFSF13B|LILRB1|LILRB5|LILRB4|LILRB3|CD160|RAP1GAP2|TRAC|CD209|LEF1|TLR8|TREM1|SUSD4|SLAMF7|MYO1G|NOD2|CARD9|HAVCR2|ORAI1|TNFRSF13C|…	-8.77565	0	25	0	0	-14.5323	3.04692
	ENSG00000224019	ENSG00000183134	ENSG00000174938													1	1	1	-8.31374	-8.31794	-7.99103	GO:0042327	M111	3	0	GO Biological Processes	19	positive regulation of phosphorylation	19_GO:0048518 positive regulation of biological process	-10.6633	2.20227	7.59504	30286	623	1788	81	4.5302	0.491822	151|187|650|652|654|718|916|920|942|960|1116|1524|1906|1956|2045|2250|2252|2255|2322|2358|3071|3082|3084|3306|3553|3569|3624|3654|3717|3976|4067|4593|4803|4824|4914|5028|5168|5294|5329|5571|5580|5606|5743|5788|5979|6693|6850|7018|7039|7057|7060|7164|7186|7804|8325|8482|8685|8792|8817|8877|9294|9704|9770|10178|23529|28984|50507|51447|55600|55615|63967|64127|79817|80725|116986|117854|133396|219736|…	ADRA2B|APLNR|BMP2|BMP4|BMP6|C3|CD3E|CD4|CD86|CD44|CHI3L1|CX3CR1|EDN1|EGFR|EPHA7|FGF5|FGF7|FGF10|FLT3|FPR2|NCKAP1L|HGF|NRG1|HSPA2|IL1B|IL6|INHBA|IRAK1|JAK2|LIF|LYN|MUSK|NGF|NKX3-1|NTRK1|P2RY1|ENPP2|PIK3CG|PLAUR|PRKAG1|PRKCD|MAP2K3|PTGS2|PTPRC|RET|SPN|SYK|TF|TGFA|THBS1|THBS4|TPD52L1|TRAF2|LRP8|FZD8|SEMA7A|MARCO|TNFRSF11A|FGF18|SPHK1|S1PR2|DHX34|RASSF2|TENM1|CLCF1|RGCC|NOX4|IP6K2|ITLN1|PRR5|CLSPN|NO…	-8.29028	0	31	0	0	-12.6329	2.68537
	ENSG00000229246	ENSG00000287527	ENSG00000273792													1	1	1	-6.72955	-7.02506	-10.647	hsa05140	M111	3	0	KEGG Pathway	24	Leishmaniasis		-10.647	5.95088	9.5331	30286	77	1388	21	1.51297	0.32765	718|1378|1536|2212|2214|2215|2353|3109|3111|3553|3654|3676|3684|3689|3717|4688|4689|5579|5743|5777|65108	C3|CR1|CYBB|FCGR2A|FCGR3A|FCGR3B|FOS|HLA-DMB|HLA-DOA|IL1B|IRAK1|ITGA4|ITGAM|ITGB2|JAK2|NCF2|NCF4|PRKCB|PTGS2|PTPN6|MARCKSL1	-8.65688	0	43	1	1	-10.647	5.95088
	ENSG00000224430	ENSG00000286855	ENSG00000251003													1	1	1	-7.32764	-8.912	-8.6536	hsa04080	M111	3	0	KEGG Pathway	24	Neuroactive ligand-receptor interaction		-10.6406	2.63077	7.87305	30286	367	1788	57	3.18792	0.415465	117|133|134|136|151|185|187|552|624|718|719|727|728|1268|1511|1903|1906|1909|2150|2151|2357|2358|2359|2561|2562|2796|2837|2846|2890|2892|2898|2899|2903|2911|3269|3355|3360|5024|5026|5028|5029|5179|5724|5733|5737|5739|5745|7432|7433|9002|9294|9568|9934|10800|23566|79957|130574	ADCYAP1R1|ADM|ADORA1|ADORA2B|ADRA2B|AGTR1|APLNR|AVPR1A|BDKRB2|C3|C3AR1|C5|C5AR1|CNR1|CTSG|S1PR3|EDN1|EDNRA|F2RL1|F2RL2|FPR1|FPR2|FPR3|GABRB2|GABRB3|GNRH1|UTS2R|LPAR4|GRIA1|GRIA3|GRIK2|GRIK3|GRIN2A|GRM1|HRH1|HTR1F|HTR4|P2RX3|P2RX5|P2RY1|P2RY2|PENK|PTAFR|PTGER3|PTGFR|PTGIR|PTH1R|VIP|VIPR1|F2RL3|S1PR2|GABBR2|P2RY14|CYSLTR1|LPAR3|PAQR6|LYPD6	-8.27116	0	12	0	0	-20.4432	4.59879
	ENSG00000233716	ENSG00000242986	ENSG00000231134													1	1	1	-8.4687	-8.40193	-7.40395	GO:0050839	M111	3	0	GO Molecular Functions	21	cell adhesion molecule binding		-10.6043	2.27668	7.6244	30286	558	1788	75	4.19463	0.474087	101|822|1006|1285|1311|1490|1500|1501|1842|1903|1956|2191|2194|3084|3371|3383|3385|3481|3553|3673|3675|3676|3683|3684|3687|3689|3694|3936|4067|4185|4345|5777|5794|5800|5818|6624|6696|6850|7057|7060|7412|8352|8482|8840|8842|9052|9294|9379|9636|9746|10085|10178|10226|10288|10458|10518|10893|11095|11096|11117|23114|23348|23670|26011|55612|57453|57530|64405|64787|64837|79987|81624|83706|140885|222256	ADAM8|CAPG|CDH8|COL4A3|COMP|CCN2|CTNND1|CTNND2|ECM2|S1PR3|EGFR|FAP|FASN|NRG1|TNC|ICAM1|ICAM3|IGF2|IL1B|ITGA2|ITGA3|ITGA4|ITGAL|ITGAM|ITGAX|ITGB2|ITGB6|LCP1|LYN|ADAM11|CD200|PTPN6|PTPRH|PTPRO|NECTIN1|FSCN1|SPP1|SYK|THBS1|THBS4|VCAM1|H3C3|SEMA7A|CCN4|PROM1|GPRC5A|S1PR2|NRXN2|ISG15|CLSTN3|EDIL3|TENM1|PLIN3|LILRB2|BAIAP2|CIB2|MMP24|ADAMTS8|ADAMTS5|EMILIN1|NFASC|DOCK9|CEMIP2|TENM4|FERMT1|DSCAML1|CGN|C…	-8.24183	0	22	0	0	-15.4814	4.42342
	ENSG00000203870	ENSG00000228097	ENSG00000235917													1	1	1	-10.6024	-10.0001	-9.34035	GO:0032653	M111	3	0	GO Biological Processes	19	regulation of interleukin-10 production	19_GO:0032501 multicellular organismal process	-10.6024	6.66629	9.79331	30286	65	1328	19	1.43072	0.325874	602|695|940|3082|3569|3620|3718|6850|7305|9308|9636|10859|11006|29108|54440|54502|64127|64581|353514	BCL3|BTK|CD28|HGF|IL6|IDO1|JAK3|SYK|TYROBP|CD83|ISG15|LILRB1|LILRB4|PYCARD|SASH3|RBM47|NOD2|CLEC7A|LILRA5	-8.61379	0	44	1	1	-10.6024	6.66629
	ENSG00000201367	ENSG00000273368	ENSG00000188459													1	1	1	-10.5492	-10.3648	-9.40622	GO:0070820	M111	3	0	GO Cellular Components	20	tertiary granule		-10.5859	3.61492	8.41063	30286	164	1788	35	1.95749	0.327622	101|945|963|1378|1512|1520|1536|1828|2207|2357|2358|2919|3043|3071|3684|3687|3689|3903|4069|4973|5328|5473|5724|5777|5806|6515|7130|7226|10288|11314|23114|23601|25797|79930|140885	ADAM8|CD33|CD53|CR1|CTSH|CTSS|CYBB|DSG1|FCER1G|FPR1|FPR2|CXCL1|HBB|NCKAP1L|ITGAM|ITGAX|ITGB2|LAIR1|LYZ|OLR1|PLAU|PPBP|PTAFR|PTPN6|PTX3|SLC2A3|TNFAIP6|TRPM2|LILRB2|CD300A|NFASC|CLEC5A|QPCT|DOK3|SIRPA	-8.23019	0	19	0	0	-16.4578	5.89658
	ENSG00000172554	ENSG00000006071	ENSG00000259935													1	1	1	-7.28218	-10.4673	-8.85043	GO:0002274	M111	3	0	GO Biological Processes	19	myeloid leukocyte activation	19_GO:0002376 immune system process	-10.4673	4.41726	8.81081	30286	152	1263	28	2.21694	0.414293	199|306|695|728|1511|1524|1794|2150|2207|2214|3684|3689|3694|4067|5294|5580|5971|6850|7305|7462|8013|11027|11280|22904|29108|84868|116071|284021	AIF1|ANXA3|BTK|C5AR1|CTSG|CX3CR1|DOCK2|F2RL1|FCER1G|FCGR3A|ITGAM|ITGB2|ITGB6|LYN|PIK3CG|PRKCD|RELB|SYK|TYROBP|LAT2|NR4A3|LILRA2|SCN11A|SBNO2|PYCARD|HAVCR2|BATF2|MILR1	-8.48591	0	39	0	0	-11.5935	6.69193
	ENSG00000278732	ENSG00000164161	ENSG00000242795													1	1	1	-9.05926	-9.4514	-9.51311	hsa05150	M111	3	0	KEGG Pathway	24	Staphylococcus aureus infection		-10.4637	4.5875	8.81834	30286	96	1788	26	1.45414	0.283099	712|714|718|719|720|721|727|728|1675|1828|2212|2214|2215|2357|2358|2359|3109|3111|3383|3683|3684|3689|3880|5724|6403|6404	C1QA|C1QC|C3|C3AR1|C4A|C4B|C5|C5AR1|CFD|DSG1|FCGR2A|FCGR3A|FCGR3B|FPR1|FPR2|FPR3|HLA-DMB|HLA-DOA|ICAM1|ITGAL|ITGAM|ITGB2|KRT19|PTAFR|SELP|SELPLG	-8.1181	0	45	1	1	-10.4637	8.46924
	ENSG00000279917	ENSG00000147059	ENSG00000256274													1	1	1	-9.38356	-8.3673	-10.4566	GO:0050864	M111	3	0	GO Biological Processes	19	regulation of B cell activation	19_GO:0002376 immune system process	-10.4566	4.53182	8.84419	30286	130	1388	27	1.94524	0.370704	695|940|1378|1880|2048|3071|3623|3624|4067|4332|5777|5788|6688|6850|7305|7805|9473|10673|11314|23529|54440|56833|64092|64127|115650|150372|259307	BTK|CD28|CR1|GPR183|EPHB2|NCKAP1L|INHA|INHBA|LYN|MNDA|PTPN6|PTPRC|SPI1|SYK|TYROBP|LAPTM5|THEMIS2|TNFSF13B|CD300A|CLCF1|SASH3|SLAMF8|SAMSN1|NOD2|TNFRSF13C|NFAM1|IL4I1	-8.47664	0	46	1	1	-10.4566	4.66481
	ENSG00000236254	ENSG00000231401	ENSG00000264235													1	1	1	-7.14139	-5.7651	-8.62452	GO:0005201	M111	3	0	GO Molecular Functions	21	extracellular matrix structural constituent		-10.4297	3.57137	8.3211	30286	166	1788	35	1.95749	0.327622	920|1116|1285|1286|1296|1297|1305|1311|1404|1462|2201|3371|3912|3914|3918|4053|4584|4969|5118|5549|7057|7058|7980|8076|8292|10085|10216|11117|54829|78987|84570|91522|169044|256158|340267	CD4|CHI3L1|COL4A3|COL4A4|COL8A2|COL9A1|COL13A1|COMP|HAPLN1|VCAN|FBN2|TNC|LAMB1|LAMB3|LAMC2|LTBP2|MUC3A|OGN|PCOLCE|PRELP|THBS1|THBS2|TFPI2|MFAP5|COLQ|EDIL3|PRG4|EMILIN1|ASPN|CRELD1|COL25A1|COL23A1|COL22A1|HMCN2|COL28A1	-8.08737	0	6	0	0	-24.9546	3.60186
	ENSG00000280219	ENSG00000249057	ENSG00000175967													1	1	1	-10.0318	-9.04053	-10.3189	R-HSA-1280218	M111	3	0	Reactome Gene Sets	6	Adaptive Immune System		-10.3189	2.21608	7.48126	30286	768	1388	78	5.6196	0.618157	695|718|916|920|929|940|942|945|1075|1512|1513|1520|1536|2214|2533|3109|3111|3383|3676|3683|3689|3824|3903|4067|4688|4689|4794|5579|5777|5788|5909|6279|6280|6402|6502|6614|6850|7305|7409|7412|7454|7704|8916|9020|9021|9398|10288|10382|10859|10990|11006|11027|11126|11314|23643|26232|27071|27180|29760|29992|30835|51807|54210|55615|57823|84708|84727|84790|84876|89790|92369|118788|131450|142689|342510…	BTK|C3|CD3E|CD4|CD14|CD28|CD86|CD33|CTSC|CTSH|CTSK|CTSS|CYBB|FCGR3A|FYB1|HLA-DMB|HLA-DOA|ICAM1|ITGA4|ITGAL|ITGB2|KLRD1|LAIR1|LYN|NCF2|NCF4|NFKBIE|PRKCB|PTPN6|PTPRC|RAP1GAP|S100A8|S100A9|SELL|SKP2|SIGLEC1|SYK|TYROBP|VAV1|VCAM1|WAS|ZBTB16|HERC3|MAP3K14|SOCS3|CD101|LILRB2|TUBB4A|LILRB1|LILRB5|LILRB4|LILRA2|CD160|CD300A|LY96|FBXO2|DAPP1|SIGLEC9|BLNK|PILRA|CD209|TUBA8|TREM1|PRR5|SLAMF7|LNX1|SPSB2|TUBA…	-8.34734	0	32	0	0	-12.5278	4.92178
	ENSG00000248624	ENSG00000230333	ENSG00000188517													1	1	1	-6.88498	-10.3088	-7.5623	GO:0032102	M111	3	0	GO Biological Processes	19	negative regulation of response to external stimulus	19_GO:0048519 negative regulation of biological process	-10.3088	2.7526	7.84023	30286	453	1263	52	4.11718	0.559073	199|240|285|313|727|1378|1803|2358|2840|3055|3082|3824|3949|3965|4067|4210|4345|4907|5054|5328|5580|5740|5777|5800|6347|6693|6696|6850|7057|7130|8482|8870|9021|9572|9636|10221|10371|10501|10859|11027|11326|55558|55966|56833|64838|84868|84959|114548|114897|114899|140885|146760	AIF1|ALOX5|ANGPT2|AOAH|C5|CR1|DPP4|FPR2|GPR17|HCK|HGF|KLRD1|LDLR|LGALS9|LYN|MEFV|CD200|NT5E|SERPINE1|PLAU|PRKCD|PTGIS|PTPN6|PTPRO|CCL2|SPN|SPP1|SYK|THBS1|TNFAIP6|SEMA7A|IER3|SOCS3|NR1D1|ISG15|TRIB1|SEMA3A|SEMA6B|LILRB1|LILRA2|VSIG4|PLXNA3|AJAP1|SLAMF8|FNDC4|HAVCR2|UBASH3B|NLRP3|C1QTNF1|C1QTNF3|SIRPA|RTN4RL1	-8.33868	0	47	1	1	-10.3088	2.78094
	ENSG00000231134	ENSG00000232133	ENSG00000232872													1	1	1	-5.50263	-7.93005	-10.2903	hsa04064	M111	3	0	KEGG Pathway	24	NF-kappa B signaling pathway		-10.2903	4.9874	8.97	30286	105	1388	24	1.72911	0.349888	695|929|2919|2920|3383|3553|3654|4067|4791|5328|5579|5743|5971|6366|6850|7412|8792|9020|10673|10912|23586|23643|29760|115650	BTK|CD14|CXCL1|CXCL2|ICAM1|IL1B|IRAK1|LYN|NFKB2|PLAU|PRKCB|PTGS2|RELB|CCL21|SYK|VCAM1|TNFRSF11A|MAP3K14|TNFSF13B|GADD45G|RIGI|LY96|BLNK|TNFRSF13C	-8.32158	0	48	1	1	-10.2903	4.9874
	ENSG00000177752	ENSG00000214108	ENSG00000243951													1	1	1	-10.0562	-7.65079	-8.08488	GO:0030001	M111	3	0	GO Biological Processes	19	metal ion transport	19_GO:0051179 localization	-10.2819	2.16406	7.41968	30286	634	1788	81	4.5302	0.491822	41|540|773|774|777|785|815|1230|1234|1356|1906|1909|2645|2903|3737|3742|3743|3745|3750|3760|3762|3768|3772|3777|3781|3786|5024|5026|5330|5446|5579|5788|5818|6263|6323|6328|6332|6366|6507|6524|6529|6533|6536|6540|6583|6588|6833|7018|7225|7226|7421|7881|9498|10021|10800|11151|11280|23007|23413|26266|27112|51196|55089|55240|56659|57835|60482|80036|84679|84876|113235|114780|140738|150159|151258|15251…	ASIC1|ATP7B|CACNA1A|CACNA1B|CACNA1E|CACNB4|CAMK2A|CCR1|CCR5|CP|EDN1|EDNRA|GCK|GRIN2A|KCNA2|KCNA6|KCNA7|KCNB1|KCND1|KCNJ3|KCNJ5|KCNJ12|KCNJ15|KCNK3|KCNN2|KCNQ3|P2RX3|P2RX5|PLCB2|PON3|PRKCB|PTPRC|NECTIN1|RYR3|SCN1A|SCN3A|SCN7A|CCL21|SLC1A3|SLC5A2|SLC6A1|SLC6A6|SLC6A9|SLC6A13|SLC22A4|SLN|ABCC8|TF|TRPC6|TRPM2|VDR|KCNAB1|SLC4A8|HCN4|CYSLTR1|CORO1A|SCN11A|PLCH1|NCS1|SLC13A4|NALF2|PLCE1|SLC38A4|STEAP3|K…	-7.94936	0	49	1	1	-10.2819	3.22505
	ENSG00000232392	ENSG00000157103	ENSG00000278732													1	1	1	-9.69897	-10.2611	-5.86125	hsa04015	M111	3	0	KEGG Pathway	24	Rap1 signaling pathway		-10.2611	3.76819	8.39731	30286	210	1263	33	2.61283	0.448853	285|1268|1500|1945|1956|2250|2252|2255|2357|2533|2775|2903|3082|3683|3684|3689|4803|4804|5028|5295|5330|5579|5606|5880|5909|7057|7409|8817|9002|10000|10636|51196|83593	ANGPT2|CNR1|CTNND1|EFNA4|EGFR|FGF5|FGF7|FGF10|FPR1|FYB1|GNAO1|GRIN2A|HGF|ITGAL|ITGAM|ITGB2|NGF|NGFR|P2RY1|PIK3R1|PLCB2|PRKCB|MAP2K3|RAC2|RAP1GAP|THBS1|VAV1|FGF18|F2RL3|AKT3|RGS14|PLCE1|RASSF5	-8.29514	0	50	1	1	-10.2611	14.3876
	ENSG00000237711	ENSG00000201367	ENSG00000230587													1	1	1	-7.24203	-7.65475	-9.51823	GO:0035239	M111	3	0	GO Biological Processes	19	tube morphogenesis	19_GO:0032502 developmental process	-10.2031	2.1111	7.35124	30286	682	1788	85	4.75391	0.503229	101|133|151|187|285|347|650|652|655|1296|1311|1490|1512|1545|1890|1906|1909|1956|1960|2018|2045|2047|2048|2049|2191|2255|2303|2535|2735|3037|3162|3164|3200|3213|3371|3579|3726|3949|4824|4880|5054|5294|5743|5979|6299|6347|6356|6425|6663|6664|6692|6768|6850|7039|7057|7127|7421|7481|7490|8325|8817|9423|10855|11126|23552|23670|25902|25928|27031|51129|51176|51339|54806|55083|64344|64399|79191|79733|81…	ADAM8|ADM|ADRA2B|APLNR|ANGPT2|APOD|BMP2|BMP4|BMP7|COL8A2|COMP|CCN2|CTSH|CYP1B1|TYMP|EDN1|EDNRA|EGFR|EGR3|EMX2|EPHA7|EPHB1|EPHB2|EPHB3|FAP|FGF10|FOXC2|FZD2|GLI1|HAS2|HMOX1|NR4A1|HOXA3|HOXB3|TNC|CXCR2|JUNB|LDLR|NKX3-1|NPPC|SERPINE1|PIK3CG|PTGS2|RET|SALL1|CCL2|CCL11|SFRP5|SOX10|SOX11|SPINT1|ST14|SYK|TGFA|THBS1|TNFAIP2|VDR|WNT11|WT1|FZD8|FGF18|NTN1|HPSE|CD160|CDK20|CEMIP2|MTHFD1L|SOSTDC1|NPHP3|ANGPTL…	-7.88013	0	51	1	1	-10.2031	2.58223
	ENSG00000235917	ENSG00000253142	ENSG00000274341													1	1	1	-8.60854	-5.82654	-9.88176	GO:0006959	M111	3	0	GO Biological Processes	19	humoral immune response	19_GO:0002376 immune system process	-10.1735	3.07972	7.94774	30286	231	1788	42	2.34899	0.358175	240|602|712|714|718|720|721|727|940|1378|1511|1675|1880|2219|2919|2920|3500|3512|3569|3627|4069|4283|5133|5452|5473|6280|6347|7018|8343|8346|8547|9308|9547|10584|11326|28984|29760|54210|55061|64127|374383|729230	ALOX5|BCL3|C1QA|C1QC|C3|C4A|C4B|C5|CD28|CR1|CTSG|CFD|GPR183|FCN1|CXCL1|CXCL2|IGHG1|JCHAIN|IL6|CXCL10|LYZ|CXCL9|PDCD1|POU2F2|PPBP|S100A9|CCL2|TF|H2BC7|H2BC10|FCN3|CD83|CXCL14|COLEC10|VSIG4|RGCC|BLNK|TREM1|SUSD4|NOD2|NCR3LG1|CCR2	-7.85361	0	52	1	1	-10.1735	3.07972
	ENSG00000205209	ENSG00000177752	ENSG00000225014													1	1	1	-10.1551	-5.16186	-7.99996	GO:0002820	M111	3	0	GO Biological Processes	19	negative regulation of adaptive immune response	19_GO:0002376 immune system process	-10.1551	6.72956	9.59249	30286	61	1328	18	1.35542	0.317303	246|1378|3071|3575|3718|3824|5777|5788|6693|9173|10859|11006|11126|55061|64092|64127|79987|84868	ALOX15|CR1|NCKAP1L|IL7R|JAK3|KLRD1|PTPN6|PTPRC|SPN|IL1RL1|LILRB1|LILRB4|CD160|SUSD4|SAMSN1|NOD2|SVEP1|HAVCR2	-8.19737	0	30	0	0	-12.7481	11.4029
	ENSG00000237859	ENSG00000215223	ENSG00000203327													1	1	1	-8.45247	-9.59915	-10.0152	GO:0051250	M111	3	0	GO Biological Processes	19	negative regulation of lymphocyte activation	19_GO:0002376 immune system process	-10.0152	3.96725	8.37599	30286	165	1388	30	2.16138	0.390325	695|864|942|1378|1511|1840|3620|3623|3624|3718|3965|4067|4332|5320|5777|6664|6693|7305|7805|7940|10288|10859|11006|11314|11326|64092|79626|83593|84868|259307	BTK|RUNX3|CD86|CR1|CTSG|DTX1|IDO1|INHA|INHBA|JAK3|LGALS9|LYN|MNDA|PLA2G2A|PTPN6|SOX11|SPN|TYROBP|LAPTM5|LST1|LILRB2|LILRB1|LILRB4|CD300A|VSIG4|SAMSN1|TNFAIP8L2|RASSF5|HAVCR2|IL4I1	-8.06692	0	16	0	0	-17.635	5.14851
	ENSG00000189367	ENSG00000224430	ENSG00000227248													1	1	1	-6.04134	-7.8744	-9.66057	GO:0071621	M111	3	0	GO Biological Processes	19	granulocyte chemotaxis	19_GO:0040011 locomotion	-10.0097	4.72702	8.66957	30286	86	1788	24	1.34228	0.272147	728|1441|2207|2919|2920|3071|3553|3579|3627|3689|4283|5294|5473|6279|6280|6347|6356|6362|6366|6850|7409|30817|54210|84818	C5AR1|CSF3R|FCER1G|CXCL1|CXCL2|NCKAP1L|IL1B|CXCR2|CXCL10|ITGB2|CXCL9|PIK3CG|PPBP|S100A8|S100A9|CCL2|CCL11|CCL18|CCL21|SYK|VAV1|ADGRE2|TREM1|IL17RC	-7.69913	0	3	0	0	-28.5368	5.38763
	ENSG00000230735	ENSG00000286782	ENSG00000198838													1	1	1	-6.77612	-9.53846	-8.82962	hsa04610	M111	3	0	KEGG Pathway	24	Complement and coagulation cascades		-10.0097	4.72702	8.66957	30286	86	1788	24	1.34228	0.272147	624|712|714|718|719|720|721|727|728|1378|1675|2151|2153|2162|3684|3687|3689|5054|5104|5265|5328|5329|9002|11326	BDKRB2|C1QA|C1QC|C3|C3AR1|C4A|C4B|C5|C5AR1|CR1|CFD|F2RL2|F5|F13A1|ITGAM|ITGAX|ITGB2|SERPINE1|SERPINA5|SERPINA1|PLAU|PLAUR|F2RL3|VSIG4	-7.69913	0	45	0	0	-10.4637	8.46924
	ENSG00000271204	ENSG00000261505	ENSG00000286736													1	1	1	-9.06972	-9.54495	-8.65674	GO:0045807	M111	3	0	GO Biological Processes	19	positive regulation of endocytosis	19_GO:0051179 localization	-9.9925	3.60626	8.14829	30286	155	1788	33	1.84564	0.318306	695|718|720|721|929|1794|2150|2207|2212|2219|2358|3024|3071|3673|5054|5788|5806|6347|6366|6401|6424|6850|7018|8547|10326|10347|10584|29108|54806|64127|64581|84251|140885	BTK|C3|C4A|C4B|CD14|DOCK2|F2RL1|FCER1G|FCGR2A|FCN1|FPR2|H1-1|NCKAP1L|ITGA2|SERPINE1|PTPRC|PTX3|CCL2|CCL21|SELE|SFRP4|SYK|TF|FCN3|SIRPB1|ABCA7|COLEC10|PYCARD|AHI1|NOD2|CLEC7A|SGIP1|SIRPA	-7.68799	0	35	0	0	-12.0361	6.66095
	ENSG00000158445	ENSG00000278732	ENSG00000280048													1	1	1	-4.56539	-9.60642	-8.08112	GO:0002688	M111	3	0	GO Biological Processes	19	regulation of leukocyte chemotaxis	19_GO:0040011 locomotion	-9.98547	3.99363	8.33303	30286	123	1788	29	1.62192	0.298731	199|719|727|728|1230|1524|1803|1906|2150|2358|3071|3569|3579|3627|3965|4067|5054|5880|6347|6366|7057|7060|7130|7941|56833|57402|64127|284114|729230	AIF1|C3AR1|C5|C5AR1|CCR1|CX3CR1|DPP4|EDN1|F2RL1|FPR2|NCKAP1L|IL6|CXCR2|CXCL10|LGALS9|LYN|SERPINE1|RAC2|CCL2|CCL21|THBS1|THBS4|TNFAIP6|PLA2G7|SLAMF8|S100A14|NOD2|TMEM102|CCR2	-7.68396	0	23	0	0	-15.4498	9.59177
	ENSG00000286530	ENSG00000250189	ENSG00000228097													1	1	1	-5.5313	-9.19134	-8.36093	GO:0097529	M111	3	0	GO Biological Processes	19	myeloid leukocyte migration	19_GO:0002376 immune system process	-9.96684	3.77765	8.22153	30286	139	1788	31	1.73378	0.308685	728|1441|1511|2207|2919|2920|3071|3553|3569|3579|3627|3689|4283|5294|5295|5473|5800|6279|6280|6347|6356|6362|6366|6850|7409|8792|30817|54210|84818|140885|729230	C5AR1|CSF3R|CTSG|FCER1G|CXCL1|CXCL2|NCKAP1L|IL1B|IL6|CXCR2|CXCL10|ITGB2|CXCL9|PIK3CG|PIK3R1|PPBP|PTPRO|S100A8|S100A9|CCL2|CCL11|CCL18|CCL21|SYK|VAV1|TNFRSF11A|ADGRE2|TREM1|IL17RC|SIRPA|CCR2	-7.67128	0	3	0	0	-28.5368	5.38763
	ENSG00000225096	ENSG00000248431	ENSG00000145283													1	1	1	-8.40066	-6.9728	-6.18638	GO:0043025	M111	3	0	GO Cellular Components	20	neuronal cell body		-9.94217	2.32557	7.39451	30286	488	1788	67	3.7472	0.449135	134|306|347|460|720|773|774|777|1501|1524|1536|2048|2596|2890|2898|2899|3623|3676|3737|3745|3750|3781|3800|4130|4133|4185|4311|4345|4804|4914|5152|5179|5909|5979|6252|6323|6507|6515|6529|6533|7226|7345|7804|9481|9498|10382|10458|11280|22866|23109|23400|23544|23769|26470|29108|57699|60482|64284|80023|92737|114327|130574|146760|253559|256158|339451|729230	ADORA1|ANXA3|APOD|ASTN1|C4A|CACNA1A|CACNA1B|CACNA1E|CTNND2|CX3CR1|CYBB|EPHB2|GAP43|GRIA1|GRIK2|GRIK3|INHA|ITGA4|KCNA2|KCNB1|KCND1|KCNN2|KIF5C|MAP1A|MAP2|ADAM11|MME|CD200|NGFR|NTRK1|PDE9A|PENK|RAP1GAP|RET|RTN1|SCN1A|SLC1A3|SLC2A3|SLC6A1|SLC6A6|TRPM2|UCHL1|LRP8|SLC25A27|SLC4A8|TUBB4A|BAIAP2|SCN11A|CNKSR2|DDN|ATP13A2|SEZ6L|FLRT1|SEZ6L2|PYCARD|CPNE5|SLC5A7|RAB17|NRSN2|DNER|EFHC1|LYPD6|RTN4RL1|CADM2|H…	-7.64956	0	53	1	1	-9.94217	2.32557
	ENSG00000237298	ENSG00000274297	ENSG00000244346													1	1	1	-7.41063	-9.09641	-8.12993	GO:0071222	M111	3	0	GO Biological Processes	19	cellular response to lipopolysaccharide	19_GO:0044419 biological process involved in interspecies interaction between organisms	-9.90903	3.17596	7.88768	30286	208	1788	39	2.18121	0.345443	929|942|1234|1511|1524|2048|2919|2920|3055|3394|3553|3569|3627|3654|3656|3717|4064|4067|4283|5054|5473|5606|5724|6347|8140|9572|10288|10859|22843|22904|23643|26191|29108|64127|84868|114548|115362|129607|140885	CD14|CD86|CCR5|CTSG|CX3CR1|EPHB2|CXCL1|CXCL2|HCK|IRF8|IL1B|IL6|CXCL10|IRAK1|IRAK2|JAK2|CD180|LYN|CXCL9|SERPINE1|PPBP|MAP2K3|PTAFR|CCL2|SLC7A5|NR1D1|LILRB2|LILRB1|PPM1E|SBNO2|LY96|PTPN22|PYCARD|NOD2|HAVCR2|NLRP3|GBP5|CMPK2|SIRPA	-7.62224	0	13	0	0	-20.3944	3.45891
	ENSG00000231933	ENSG00000278925	ENSG00000281376													1	1	1	-9.29475	-6.174	-9.89683	GO:0002704	M111	3	0	GO Biological Processes	19	negative regulation of leukocyte mediated immunity	19_GO:0002376 immune system process	-9.89683	6.09673	9.22121	30286	68	1388	19	1.36888	0.311885	1378|1524|3071|3718|3824|3965|5777|5788|6688|6693|10859|11006|11314|55061|64127|79987|84868|259307|729230	CR1|CX3CR1|NCKAP1L|JAK3|KLRD1|LGALS9|PTPN6|PTPRC|SPI1|SPN|LILRB1|LILRB4|CD300A|SUSD4|NOD2|SVEP1|HAVCR2|IL4I1|CCR2	-7.9558	0	30	0	0	-12.7481	11.4029
	ENSG00000226015	ENSG00000264235	ENSG00000235272													1	1	1	-9.89623	-6.60749	-8.66673	GO:0032663	M111	3	0	GO Biological Processes	19	regulation of interleukin-2 production	19_GO:0032501 multicellular organismal process	-9.89623	6.51592	9.3853	30286	63	1328	18	1.35542	0.317303	861|916|920|940|942|1378|5788|7186|7805|9308|11006|11326|54440|64127|64170|64581|84868|729230	RUNX1|CD3E|CD4|CD28|CD86|CR1|PTPRC|TRAF2|LAPTM5|CD83|LILRB4|VSIG4|SASH3|NOD2|CARD9|CLEC7A|HAVCR2|CCR2	-7.9558	0	54	1	1	-9.89623	7.37832
	ENSG00000178722	ENSG00000233401	ENSG00000154040													1	1	1	-5.33644	-5.50729	-5.57727	GO:0045177	M111	3	0	GO Cellular Components	20	apical part of cell		-9.87849	2.35257	7.3864	30286	468	1788	65	3.63535	0.442637	55|705|728|762|960|1080|1271|1513|1803|1828|1956|2151|2191|3587|3745|3949|4582|4645|4648|5028|5745|5794|5800|5874|6518|6524|6533|6536|6541|6567|6573|6583|7018|7412|8140|8842|9076|9429|9481|9498|10149|10752|23370|23418|23428|23632|23639|23657|29887|51332|55966|57835|59272|60676|64284|79659|92521|113235|114569|146894|153562|200958|222962|257177|338328	ACP3|BYSL|C5AR1|CA4|CD44|CFTR|CNTFR|CTSK|DPP4|DSG1|EGFR|F2RL2|FAP|IL10RA|KCNB1|LDLR|MUC1|MYO5B|MYO7B|P2RY1|PTH1R|PTPRH|PTPRO|RAB27B|SLC2A5|SLC5A2|SLC6A6|SLC6A9|SLC7A1|SLC16A2|SLC19A1|SLC22A4|TF|VCAM1|SLC7A5|PROM1|CLDN1|ABCG2|SLC25A27|SLC4A8|ADGRG2|CHL1|ARHGEF18|CRB1|SLC7A8|CA14|DNAAF11|SLC7A11|SNX10|SPTBN5|AJAP1|SLC4A5|ACE2|PAPPA2|RAB17|DYNC2H1|SPECC1|SLC46A1|MAL2|CD300LG|MARVELD2|MUC20|SLC29A4|C…	-7.59459	0	55	1	1	-9.87849	2.59059
	ENSG00000286782	ENSG00000233098	ENSG00000233716													1	1	1	-8.78025	-7.44269	-7.27772	GO:0050878	M111	3	0	GO Biological Processes	19	regulation of body fluid levels	19_GO:0065007 biological regulation	-9.86505	2.59116	7.53208	30286	353	1788	54	3.02013	0.404734	133|134|151|187|540|1080|1311|1511|1906|1956|2048|2150|2151|2153|2162|2191|2255|3037|3043|3360|3569|3673|4645|4879|5028|5029|5054|5265|5294|5328|5329|5341|5580|5777|5800|6850|7057|7166|7409|7421|7432|7454|7980|9002|10855|11117|23657|51206|57835|80274|81027|83706|84959|114897	ADM|ADORA1|ADRA2B|APLNR|ATP7B|CFTR|COMP|CTSG|EDN1|EGFR|EPHB2|F2RL1|F2RL2|F5|F13A1|FAP|FGF10|HAS2|HBB|HTR4|IL6|ITGA2|MYO5B|NPPB|P2RY1|P2RY2|SERPINE1|SERPINA1|PIK3CG|PLAU|PLAUR|PLEK|PRKCD|PTPN6|PTPRO|SYK|THBS1|TPH1|VAV1|VDR|VIP|WAS|TFPI2|F2RL3|HPSE|EMILIN1|SLC7A11|GP6|SLC4A5|SCUBE1|TUBB1|FERMT3|UBASH3B|C1QTNF1	-7.58798	0	56	1	1	-9.86505	3.60393
	ENSG00000232587	ENSG00000135917	ENSG00000226216													1	1	1	-5.01623	-9.86426	-7.67965	GO:0050920	M111	3	0	GO Biological Processes	19	regulation of chemotaxis	19_GO:0040011 locomotion	-9.86426	3.56026	8.11285	30286	229	1263	34	2.692	0.455418	199|285|719|727|728|1230|1524|1803|1880|2150|2255|2358|3071|3569|3627|3673|3965|4067|5054|5800|5880|6347|6366|7057|7060|7130|8482|8817|10371|10501|55558|56833|57402|729230	AIF1|ANGPT2|C3AR1|C5|C5AR1|CCR1|CX3CR1|DPP4|GPR183|F2RL1|FGF10|FPR2|NCKAP1L|IL6|CXCL10|ITGA2|LGALS9|LYN|SERPINE1|PTPRO|RAC2|CCL2|CCL21|THBS1|THBS4|TNFAIP6|SEMA7A|FGF18|SEMA3A|SEMA6B|PLXNA3|SLAMF8|S100A14|CCR2	-7.92772	0	23	0	0	-15.4498	9.59177
	ENSG00000257178	ENSG00000224029	ENSG00000111215													1	1	1	-7.67937	-8.27879	-6.71265	M5883	M111	3	0	Canonical Pathways	11	NABA SECRETED FACTORS		-9.85863	2.61732	7.54544	30286	343	1788	53	2.96421	0.401085	285|650|652|654|655|656|2250|2252|2255|2487|2919|2920|3082|3084|3481|3553|3569|3623|3624|3627|3976|4283|4803|5473|6275|6279|6280|6347|6356|6362|6366|6424|6425|7039|7173|7481|7483|8817|9547|10218|10673|23529|25884|51129|57402|64399|80274|83888|113791|140862|147372|222663|255324	ANGPT2|BMP2|BMP4|BMP6|BMP7|BMP8B|FGF5|FGF7|FGF10|FRZB|CXCL1|CXCL2|HGF|NRG1|IGF2|IL1B|IL6|INHA|INHBA|CXCL10|LIF|CXCL9|NGF|PPBP|S100A4|S100A8|S100A9|CCL2|CCL11|CCL18|CCL21|SFRP4|SFRP5|TGFA|TPO|WNT11|WNT9A|FGF18|CXCL14|ANGPTL7|TNFSF13B|CLCF1|CHRDL2|ANGPTL4|S100A14|HHIP|SCUBE1|FGFBP2|PIK3IP1|ISM1|CCBE1|SCUBE3|EPGN	-7.58798	0	10	0	0	-20.8635	2.92764
	ENSG00000226216	ENSG00000223525	ENSG00000213659													1	1	1	-6.00743	-7.15363	-8.55678	GO:0033628	M111	3	0	GO Biological Processes	19	regulation of cell adhesion mediated by integrin	19_GO:0050789 regulation of biological process	-9.85773	6.2223	9.16391	30286	49	1788	18	1.00671	0.236087	916|1545|1803|2303|3071|3976|4067|4582|5054|5294|5328|5777|5979|6366|6850|54997|55612|83706	CD3E|CYP1B1|DPP4|FOXC2|NCKAP1L|LIF|LYN|MUC1|SERPINE1|PIK3CG|PLAU|PTPN6|RET|CCL21|SYK|TESC|FERMT1|FERMT3	-7.58798	0	57	1	1	-9.85773	8.92632
	ENSG00000203801	ENSG00000182379	ENSG00000241472													1	1	1	-8.12906	-8.81256	-7.11792	GO:0009611	M111	3	0	GO Biological Processes	19	response to wounding	19_GO:0050896 response to stimulus	-9.84956	2.42546	7.42175	30286	426	1788	61	3.41163	0.429299	151|246|347|960|1230|1311|1490|1511|1524|1909|2150|2151|2153|2162|2252|2255|2596|2735|2903|3043|3084|3162|3371|3569|3673|3694|3717|3745|4067|4880|4914|5028|5265|5294|5328|5329|5341|5460|5777|6506|6507|6850|7076|7305|7409|7454|7980|8061|9002|9076|10855|10894|23657|51206|80274|81027|83706|84959|94121|146760|729230	ADRA2B|ALOX15|APOD|CD44|CCR1|COMP|CCN2|CTSG|CX3CR1|EDNRA|F2RL1|F2RL2|F5|F13A1|FGF7|FGF10|GAP43|GLI1|GRIN2A|HBB|NRG1|HMOX1|TNC|IL6|ITGA2|ITGB6|JAK2|KCNB1|LYN|NPPC|NTRK1|P2RY1|SERPINA1|PIK3CG|PLAU|PLAUR|PLEK|POU5F1|PTPN6|SLC1A2|SLC1A3|SYK|TIMP1|TYROBP|VAV1|WAS|TFPI2|FOSL1|F2RL3|CLDN1|HPSE|LYVE1|SLC7A11|GP6|SCUBE1|TUBB1|FERMT3|UBASH3B|SYTL4|RTN4RL1|CCR2	-7.58259	0	56	0	0	-9.86505	3.60393
	ENSG00000225203	ENSG00000273149	ENSG00000225649													1	1	1	-8.65817	-9.83982	-7.59614	GO:0002718	M111	3	0	GO Biological Processes	19	regulation of cytokine production involved in immune response	19_GO:0002376 immune system process	-9.83982	4.79588	8.69138	30286	120	1263	24	1.90024	0.384181	695|2150|3569|3718|6850|7805|8013|8140|8482|8809|9865|10859|11006|11126|23586|29108|51284|54440|64170|64581|114548|117854|388325|729230	BTK|F2RL1|IL6|JAK3|SYK|LAPTM5|NR4A3|SLC7A5|SEMA7A|IL18R1|TRIL|LILRB1|LILRB4|CD160|RIGI|PYCARD|TLR7|SASH3|CARD9|CLEC7A|NLRP3|TRIM6|SCIMP|CCR2	-7.90714	0	7	0	0	-24.5271	6.70757
	ENSG00000223584	ENSG00000106686	ENSG00000287527													1	1	1	-8.0867	-8.38922	-7.45439	GO:0030546	M111	3	0	GO Molecular Functions	21	signaling receptor activator activity		-9.82127	2.27827	7.31412	30286	513	1788	69	3.85906	0.455524	133|434|650|652|654|655|656|727|942|1114|1511|1803|1890|1906|1956|2045|2151|2201|2250|2252|2255|2796|2919|2920|3082|3084|3481|3553|3569|3623|3624|3627|3976|4283|4803|4879|4880|4969|4982|5179|5473|6275|6347|6356|6362|6366|6398|6696|7039|7060|7076|7432|7481|7483|8482|8817|9547|10371|10501|10584|10673|23529|25817|58191|199699|255324|285016|346389|441549	ADM|ASIP|BMP2|BMP4|BMP6|BMP7|BMP8B|C5|CD86|CHGB|CTSG|DPP4|TYMP|EDN1|EGFR|EPHA7|F2RL2|FBN2|FGF5|FGF7|FGF10|GNRH1|CXCL1|CXCL2|HGF|NRG1|IGF2|IL1B|IL6|INHA|INHBA|CXCL10|LIF|CXCL9|NGF|NPPB|NPPC|OGN|TNFRSF11B|PENK|PPBP|S100A4|CCL2|CCL11|CCL18|CCL21|SECTM1|SPP1|TGFA|THBS4|TIMP1|VIP|WNT11|WNT9A|SEMA7A|FGF18|CXCL14|SEMA3A|SEMA6B|COLEC10|TNFSF13B|CLCF1|TAFA5|CXCL16|DAND5|EPGN|ALKAL2|MACC1|CDNF	-7.55705	0	10	0	0	-20.8635	2.92764
	ENSG00000288556	ENSG00000224083	ENSG00000224986													1	1	1	-8.80302	-9.16316	-7.68073	GO:0002720	M111	3	0	GO Biological Processes	19	positive regulation of cytokine production involved in immune response	19_GO:0002376 immune system process	-9.78796	4.80969	8.5997	30286	81	1788	23	1.28635	0.266493	2150|3553|3569|3663|6850|7186|7805|8013|8140|8482|8809|10859|11126|23586|29108|51284|54440|64127|64170|64581|114548|117854|388325	F2RL1|IL1B|IL6|IRF5|SYK|TRAF2|LAPTM5|NR4A3|SLC7A5|SEMA7A|IL18R1|LILRB1|CD160|RIGI|PYCARD|TLR7|SASH3|NOD2|CARD9|CLEC7A|NLRP3|TRIM6|SCIMP	-7.52648	0	7	0	0	-24.5271	6.70757
	ENSG00000262470	ENSG00000169894	ENSG00000215223													1	1	1	-7.87169	-9.56584	-8.49609	GO:0071216	M111	3	0	GO Biological Processes	19	cellular response to biotic stimulus	19_GO:0050896 response to stimulus	-9.77165	2.9488	7.70308	30286	247	1788	43	2.40492	0.36231	695|929|942|1234|1511|1524|2048|2919|2920|3055|3394|3553|3569|3627|3654|3656|3717|4064|4067|4283|5054|5473|5606|5724|6347|6850|8140|9572|10288|10859|22843|22904|23643|26191|29108|64127|64581|84868|114548|115362|129607|140885|388325	BTK|CD14|CD86|CCR5|CTSG|CX3CR1|EPHB2|CXCL1|CXCL2|HCK|IRF8|IL1B|IL6|CXCL10|IRAK1|IRAK2|JAK2|CD180|LYN|CXCL9|SERPINE1|PPBP|MAP2K3|PTAFR|CCL2|SYK|SLC7A5|NR1D1|LILRB2|LILRB1|PPM1E|SBNO2|LY96|PTPN22|PYCARD|NOD2|CLEC7A|HAVCR2|NLRP3|GBP5|CMPK2|SIRPA|SCIMP	-7.5129	0	13	0	0	-20.3944	3.45891
	ENSG00000280378	ENSG00000281969	ENSG00000285737													1	1	1	-9.20103	-8.68486	-9.7666	GO:0030246	M111	3	0	GO Molecular Functions	21	carbohydrate binding		-9.7666	3.1283	7.82705	30286	279	1388	40	2.88184	0.449046	721|945|1116|1117|1297|2219|2539|2584|2645|3101|3824|3965|4973|5818|6401|6402|6403|6515|6518|6614|8547|8813|10216|10462|11226|23601|23670|26033|26232|27180|30835|51267|55214|55600|57124|64581|89790|114780|117248|648791	C4B|CD33|CHI3L1|CHI3L2|COL9A1|FCN1|G6PD|GALK1|GCK|HK3|KLRD1|LGALS9|OLR1|NECTIN1|SELE|SELL|SELP|SLC2A3|SLC2A5|SIGLEC1|FCN3|DPM1|PRG4|CLEC10A|GALNT6|CLEC5A|CEMIP2|ATRNL1|FBXO2|SIGLEC9|CD209|CLEC1A|P3H2|ITLN1|CD248|CLEC7A|SIGLEC10|PKD1L2|GALNT15|PPP1R3G	-7.83902	0	58	1	1	-9.7666	3.1283
	ENSG00000244346	ENSG00000257178	ENSG00000223584													1	1	1	-7.7108	-9.73543	-9.02307	hsa04662	M111	3	0	KEGG Pathway	24	B cell receptor signaling pathway		-9.73543	5.70938	9.01634	30286	84	1263	20	1.58353	0.351274	695|2353|4067|4794|5295|5579|5777|5880|6850|7409|10000|10288|10859|10990|11006|11025|11027|27071|29760|118788	BTK|FOS|LYN|NFKBIE|PIK3R1|PRKCB|PTPN6|RAC2|SYK|VAV1|AKT3|LILRB2|LILRB1|LILRB5|LILRB4|LILRB3|LILRA2|DAPP1|BLNK|PIK3AP1	-7.81037	0	59	1	1	-9.73543	11.9897
	ENSG00000116690	ENSG00000225358	ENSG00000249057													1	1	1	-9.0934	-8.81291	-8.70289	GO:0002702	M111	3	0	GO Biological Processes	19	positive regulation of production of molecular mediator of immune response	19_GO:0002376 immune system process	-9.71172	3.7922	8.11392	30286	134	1788	30	1.67785	0.303752	695|940|942|2048|2150|3553|3569|3663|5788|5950|6850|7186|7805|8013|8140|8482|8809|10859|11126|23529|23586|29108|51284|54440|64127|64170|64581|114548|117854|388325	BTK|CD28|CD86|EPHB2|F2RL1|IL1B|IL6|IRF5|PTPRC|RBP4|SYK|TRAF2|LAPTM5|NR4A3|SLC7A5|SEMA7A|IL18R1|LILRB1|CD160|CLCF1|RIGI|PYCARD|TLR7|SASH3|NOD2|CARD9|CLEC7A|NLRP3|TRIM6|SCIMP	-7.45836	0	7	0	0	-24.5271	6.70757
	ENSG00000264596	ENSG00000223584	ENSG00000259719													1	1	1	-8.81623	-9.28777	-9.06338	GO:0006909	M111	3	0	GO Biological Processes	19	phagocytosis	19_GO:0051179 localization	-9.68429	3.51553	7.96601	30286	159	1788	33	1.84564	0.318306	134|199|246|306|929|2219|3055|3385|3394|3683|3684|3689|3949|4067|4481|4688|4689|5580|6850|7057|7305|7409|8547|8685|9844|10347|11151|51411|64005|64127|64581|338382|729230	ADORA1|AIF1|ALOX15|ANXA3|CD14|FCN1|HCK|ICAM3|IRF8|ITGAL|ITGAM|ITGB2|LDLR|LYN|MSR1|NCF2|NCF4|PRKCD|SYK|THBS1|TYROBP|VAV1|FCN3|MARCO|ELMO1|ABCA7|CORO1A|BIN2|MYO1G|NOD2|CLEC7A|RAB7B|CCR2	-7.43625	0	9	0	0	-20.9391	3.51553
	ENSG00000234841	ENSG00000279833	ENSG00000243914													1	1	1	-7.91046	-6.45802	-9.48163	hsa04060	M111	3	0	KEGG Pathway	24	Cytokine-cytokine receptor interaction		-9.66822	2.73753	7.53738	30286	297	1788	48	2.68456	0.382247	650|652|654|655|656|920|1230|1234|1271|1439|1441|1524|2919|2920|3553|3563|3569|3575|3579|3587|3623|3624|3627|3976|4283|4803|4804|4982|5473|6347|6356|6362|6366|8792|8809|9173|9547|10673|23529|53832|55504|55540|58191|84818|115650|130399|133396|729230	BMP2|BMP4|BMP6|BMP7|BMP8B|CD4|CCR1|CCR5|CNTFR|CSF2RB|CSF3R|CX3CR1|CXCL1|CXCL2|IL1B|IL3RA|IL6|IL7R|CXCR2|IL10RA|INHA|INHBA|CXCL10|LIF|CXCL9|NGF|NGFR|TNFRSF11B|PPBP|CCL2|CCL11|CCL18|CCL21|TNFRSF11A|IL18R1|IL1RL1|CXCL14|TNFSF13B|CLCF1|IL20RA|TNFRSF19|IL17RB|CXCL16|IL17RC|TNFRSF13C|ACVR1C|IL31RA|CCR2	-7.42283	0	14	0	0	-20.0269	4.71136
	ENSG00000232872	ENSG00000226216	ENSG00000189014													1	1	1	-7.94939	-8.2925	-7.29835	GO:0030545	M111	3	0	GO Molecular Functions	21	signaling receptor regulator activity		-9.65386	2.20019	7.19377	30286	562	1788	73	4.08277	0.467996	133|434|650|652|654|655|656|727|942|1114|1511|1803|1890|1906|1956|2045|2151|2201|2250|2252|2255|2796|2919|2920|3082|3084|3481|3553|3569|3623|3624|3627|3976|4283|4803|4879|4880|4969|4982|5179|5473|6275|6347|6356|6362|6366|6398|6696|7039|7060|7076|7432|7481|7483|8482|8817|9547|10371|10501|10584|10673|11006|23529|25817|27123|58191|130574|199699|255324|285016|338328|346389|441549	ADM|ASIP|BMP2|BMP4|BMP6|BMP7|BMP8B|C5|CD86|CHGB|CTSG|DPP4|TYMP|EDN1|EGFR|EPHA7|F2RL2|FBN2|FGF5|FGF7|FGF10|GNRH1|CXCL1|CXCL2|HGF|NRG1|IGF2|IL1B|IL6|INHA|INHBA|CXCL10|LIF|CXCL9|NGF|NPPB|NPPC|OGN|TNFRSF11B|PENK|PPBP|S100A4|CCL2|CCL11|CCL18|CCL21|SECTM1|SPP1|TGFA|THBS4|TIMP1|VIP|WNT11|WNT9A|SEMA7A|FGF18|CXCL14|SEMA3A|SEMA6B|COLEC10|TNFSF13B|LILRB4|CLCF1|TAFA5|DKK2|CXCL16|LYPD6|DAND5|EPGN|ALKAL2|GPIHB…	-7.41149	0	10	0	0	-20.8635	2.92764
	ENSG00000279662	ENSG00000149970	ENSG00000241344													1	1	1	-7.84086	-8.12944	-7.62416	GO:0048018	M111	3	0	GO Molecular Functions	21	receptor ligand activity		-9.63488	2.27183	7.23382	30286	507	1788	68	3.80313	0.452343	133|434|650|652|654|655|656|727|942|1114|1511|1803|1890|1906|2045|2151|2201|2250|2252|2255|2796|2919|2920|3082|3084|3481|3553|3569|3623|3624|3627|3976|4283|4803|4879|4880|4969|4982|5179|5473|6275|6347|6356|6362|6366|6398|6696|7039|7060|7076|7432|7481|7483|8482|8817|9547|10371|10501|10584|10673|23529|25817|58191|199699|255324|285016|346389|441549	ADM|ASIP|BMP2|BMP4|BMP6|BMP7|BMP8B|C5|CD86|CHGB|CTSG|DPP4|TYMP|EDN1|EPHA7|F2RL2|FBN2|FGF5|FGF7|FGF10|GNRH1|CXCL1|CXCL2|HGF|NRG1|IGF2|IL1B|IL6|INHA|INHBA|CXCL10|LIF|CXCL9|NGF|NPPB|NPPC|OGN|TNFRSF11B|PENK|PPBP|S100A4|CCL2|CCL11|CCL18|CCL21|SECTM1|SPP1|TGFA|THBS4|TIMP1|VIP|WNT11|WNT9A|SEMA7A|FGF18|CXCL14|SEMA3A|SEMA6B|COLEC10|TNFSF13B|CLCF1|TAFA5|CXCL16|DAND5|EPGN|ALKAL2|MACC1|CDNF	-7.39932	0	10	0	0	-20.8635	2.92764
	ENSG00000006071	ENSG00000237859	ENSG00000274297													1	1	1	-9.62266	-8.87268	-6.34948	R-HSA-112316	M111	3	0	Reactome Gene Sets	6	Neuronal System		-9.63431	2.43749	7.3405	30286	410	1788	59	3.29978	0.422447	773|774|777|785|815|2037|2561|2562|2774|2890|2892|2898|2899|2903|2911|3084|3737|3742|3743|3745|3750|3760|3762|3768|3772|3777|3781|3786|5330|5571|5579|6195|6506|6507|6529|6540|6833|6853|6854|7881|9229|9379|9568|10021|10382|22843|22999|26045|51807|56659|60482|78999|80059|81027|84189|84254|84790|139065|143425	CACNA1A|CACNA1B|CACNA1E|CACNB4|CAMK2A|EPB41L2|GABRB2|GABRB3|GNAL|GRIA1|GRIA3|GRIK2|GRIK3|GRIN2A|GRM1|NRG1|KCNA2|KCNA6|KCNA7|KCNB1|KCND1|KCNJ3|KCNJ5|KCNJ12|KCNJ15|KCNK3|KCNN2|KCNQ3|PLCB2|PRKAG1|PRKCB|RPS6KA1|SLC1A2|SLC1A3|SLC6A1|SLC6A13|ABCC8|SYN1|SYN2|KCNAB1|DLGAP1|NRXN2|GABBR2|HCN4|TUBB4A|PPM1E|RIMS1|LRRTM2|TUBA8|KCNK13|SLC5A7|LRFN4|LRRTM4|TUBB1|SLITRK6|CAMKK1|TUBA1C|SLITRK4|SYT9	-7.39932	0	60	1	1	-9.63431	2.7029
	ENSG00000267653	ENSG00000234841	ENSG00000288558													1	1	1	-6.01537	-9.59915	-8.68558	GO:0007204	M111	3	0	GO Biological Processes	19	positive regulation of cytosolic calcium ion concentration	19_GO:0065007 biological regulation	-9.59915	4.06923	8.24673	30286	165	1263	28	2.21694	0.414293	133|185|552|624|719|728|773|1230|1234|1524|1903|1909|2150|2357|2358|2359|5024|5026|5028|5294|5733|5737|5739|7225|10518|10800|114897|729230	ADM|AGTR1|AVPR1A|BDKRB2|C3AR1|C5AR1|CACNA1A|CCR1|CCR5|CX3CR1|S1PR3|EDNRA|F2RL1|FPR1|FPR2|FPR3|P2RX3|P2RX5|P2RY1|PIK3CG|PTGER3|PTGFR|PTGIR|TRPC6|CIB2|CYSLTR1|C1QTNF1|CCR2	-7.69015	0	12	0	0	-20.4432	4.59879
	ENSG00000153294	ENSG00000279159	ENSG00000189423													1	1	1	-8.22619	-7.55719	-9.54479	GO:0045619	M111	3	0	GO Biological Processes	19	regulation of lymphocyte differentiation	19_GO:0002376 immune system process	-9.54479	3.45059	7.90296	30286	215	1388	34	2.44957	0.41492	101|695|864|940|942|1378|1840|1960|3071|3111|3623|3624|3718|3726|3965|5105|5777|5788|6666|6688|6850|7704|9308|9760|9840|10288|11006|51176|54440|56833|114548|150372|259307|729230	ADAM8|BTK|RUNX3|CD28|CD86|CR1|DTX1|EGR3|NCKAP1L|HLA-DOA|INHA|INHBA|JAK3|JUNB|LGALS9|PCK1|PTPN6|PTPRC|SOX12|SPI1|SYK|ZBTB16|CD83|TOX|TESPA1|LILRB2|LILRB4|LEF1|SASH3|SLAMF8|NLRP3|NFAM1|IL4I1|CCR2	-7.64182	0	2	0	0	-29.5862	5.45497
	ENSG00000250189	ENSG00000232872	ENSG00000237859													1	1	1	-7.76393	-6.50599	-5.67694	GO:0044297	M111	3	0	GO Cellular Components	20	cell body		-9.54109	2.20139	7.14854	30286	554	1788	72	4.02685	0.464915	72|134|306|347|460|720|773|774|777|916|1501|1524|1536|2048|2596|2890|2898|2899|3623|3676|3737|3745|3750|3781|3800|4130|4133|4185|4311|4345|4804|4914|5028|5152|5179|5909|5979|6252|6323|6506|6507|6515|6529|6533|6853|7226|7345|7804|9481|9498|10382|10458|11280|22866|23109|23400|23544|23769|26470|29108|57699|60482|64284|80023|92737|114327|130574|146760|253559|256158|339451|729230	ACTG2|ADORA1|ANXA3|APOD|ASTN1|C4A|CACNA1A|CACNA1B|CACNA1E|CD3E|CTNND2|CX3CR1|CYBB|EPHB2|GAP43|GRIA1|GRIK2|GRIK3|INHA|ITGA4|KCNA2|KCNB1|KCND1|KCNN2|KIF5C|MAP1A|MAP2|ADAM11|MME|CD200|NGFR|NTRK1|P2RY1|PDE9A|PENK|RAP1GAP|RET|RTN1|SCN1A|SLC1A2|SLC1A3|SLC2A3|SLC6A1|SLC6A6|SYN1|TRPM2|UCHL1|LRP8|SLC25A27|SLC4A8|TUBB4A|BAIAP2|SCN11A|CNKSR2|DDN|ATP13A2|SEZ6L|FLRT1|SEZ6L2|PYCARD|CPNE5|SLC5A7|RAB17|NRSN2|DNE…	-7.31626	0	53	0	0	-9.94217	2.32557
	ENSG00000274383	ENSG00000224812	ENSG00000177752													1	1	1	-7.64587	-8.76781	-9.49968	GO:0071674	M111	3	0	GO Biological Processes	19	mononuclear cell migration	19_GO:0002376 immune system process	-9.49968	4.59366	8.42485	30286	114	1388	24	1.72911	0.349888	101|240|1230|1234|1511|1880|3383|3579|3627|3683|5294|5800|5979|6347|6356|6362|6366|7499|8792|11151|58191|64005|80270|729230	ADAM8|ALOX5|CCR1|CCR5|CTSG|GPR183|ICAM1|CXCR2|CXCL10|ITGAL|PIK3CG|PTPRO|RET|CCL2|CCL11|CCL18|CCL21|XG|TNFRSF11A|CORO1A|CXCL16|MYO1G|HSD3B7|CCR2	-7.60617	0	61	1	1	-9.49968	8.56408
	ENSG00000225358	ENSG00000251254	ENSG00000164161													1	1	1	-8.23616	-7.29236	-7.47384	GO:0031401	M111	3	0	GO Biological Processes	19	positive regulation of protein modification process	19_GO:0048518 positive regulation of biological process	-9.47613	1.99537	6.9799	30286	764	1788	90	5.03356	0.517057	134|151|187|650|652|654|718|916|920|942|945|960|1116|1524|1906|1956|2045|2250|2252|2255|2322|2358|3082|3084|3306|3553|3569|3624|3654|3717|3976|4067|4593|4803|4824|4914|5028|5168|5294|5329|5571|5580|5606|5743|5788|5979|6502|6693|6850|7039|7057|7060|7164|7186|7804|7805|8325|8482|8685|8792|8817|8877|9294|9770|10178|10288|11314|23529|26191|26471|28984|50507|51447|55600|55615|63967|64127|79817|80725|8…	ADORA1|ADRA2B|APLNR|BMP2|BMP4|BMP6|C3|CD3E|CD4|CD86|CD33|CD44|CHI3L1|CX3CR1|EDN1|EGFR|EPHA7|FGF5|FGF7|FGF10|FLT3|FPR2|HGF|NRG1|HSPA2|IL1B|IL6|INHBA|IRAK1|JAK2|LIF|LYN|MUSK|NGF|NKX3-1|NTRK1|P2RY1|ENPP2|PIK3CG|PLAUR|PRKAG1|PRKCD|MAP2K3|PTGS2|PTPRC|RET|SKP2|SPN|SYK|TGFA|THBS1|THBS4|TPD52L1|TRAF2|LRP8|LAPTM5|FZD8|SEMA7A|MARCO|TNFRSF11A|FGF18|SPHK1|S1PR2|RASSF2|TENM1|LILRB2|CD300A|CLCF1|PTPN22|NUPR1|R…	-7.25381	0	31	0	0	-12.6329	2.68537
	ENSG00000261208	ENSG00000262470	ENSG00000153294													1	1	1	-9.45266	-6.31367	-8.37787	GO:0002822	M111	3	0	GO Biological Processes	19	regulation of adaptive immune response based on somatic recombination of immune receptors built from immunoglobulin superfamily domains	19_GO:0002376 immune system process	-9.45266	3.68217	7.9841	30286	192	1328	31	2.33434	0.414337	695|920|940|1378|2048|3071|3569|3575|3717|3718|3824|5777|5788|6693|7186|7454|8809|9173|10673|10859|11006|23529|54440|55061|64127|64170|64581|79987|84868|114548|729230	BTK|CD4|CD28|CR1|EPHB2|NCKAP1L|IL6|IL7R|JAK2|JAK3|KLRD1|PTPN6|PTPRC|SPN|TRAF2|WAS|IL18R1|IL1RL1|TNFSF13B|LILRB1|LILRB4|CLCF1|SASH3|SUSD4|NOD2|CARD9|CLEC7A|SVEP1|HAVCR2|NLRP3|CCR2	-7.56831	0	30	0	0	-12.7481	11.4029
	ENSG00000248431	ENSG00000261684	ENSG00000232915													1	1	1	-6.06209	-9.4514	-7.947	GO:0007200	M111	3	0	GO Biological Processes	19	phospholipase C-activating G protein-coupled receptor signaling pathway	19_GO:0050896 response to stimulus	-9.4514	5.2455	8.69114	30286	96	1263	21	1.66271	0.359804	185|719|728|1524|2357|2358|2359|2769|2911|3269|5028|5029|5330|5579|5724|5733|5745|7432|9630|51196|84876	AGTR1|C3AR1|C5AR1|CX3CR1|FPR1|FPR2|FPR3|GNA15|GRM1|HRH1|P2RY1|P2RY2|PLCB2|PRKCB|PTAFR|PTGER3|PTH1R|VIP|GNA14|PLCE1|ORAI1	-7.56831	0	62	1	1	-9.4514	5.2455
	ENSG00000212743	ENSG00000181408	ENSG00000253142													1	1	1	-8.34897	-7.84163	-8.88723	GO:0032729	M111	3	0	GO Biological Processes	19	positive regulation of type II interferon production	19_GO:0048518 positive regulation of biological process	-9.44923	4.83957	8.44986	30286	77	1788	22	1.23043	0.260709	602|916|929|2150|3394|3553|3717|3965|8140|8809|9636|10859|11126|26191|29108|51284|51311|54440|64581|80381|84868|729230	BCL3|CD3E|CD14|F2RL1|IRF8|IL1B|JAK2|LGALS9|SLC7A5|IL18R1|ISG15|LILRB1|CD160|PTPN22|PYCARD|TLR7|TLR8|SASH3|CLEC7A|CD276|HAVCR2|CCR2	-7.23186	0	7	0	0	-24.5271	6.70757
	ENSG00000189292	ENSG00000213659	ENSG00000286782													1	1	1	-7.0535	-7.74953	-7.60966	GO:0071396	M111	3	0	GO Biological Processes	19	cellular response to lipid	19_GO:0050896 response to stimulus	-9.38647	2.21211	7.09207	30286	536	1788	70	3.91499	0.458679	929|942|1080|1234|1511|1524|1545|1906|1956|2048|2322|2353|2919|2920|3055|3371|3394|3553|3569|3624|3627|3654|3656|3673|3717|3949|4064|4067|4283|4824|5054|5105|5166|5179|5473|5606|5724|5737|5979|6258|6347|6663|6696|6720|6850|7421|7481|7483|7804|8013|8140|9076|9572|10288|10859|22843|22904|23643|26191|29108|54541|54997|57476|64127|84649|84868|114548|115362|129607|140885	CD14|CD86|CFTR|CCR5|CTSG|CX3CR1|CYP1B1|EDN1|EGFR|EPHB2|FLT3|FOS|CXCL1|CXCL2|HCK|TNC|IRF8|IL1B|IL6|INHBA|CXCL10|IRAK1|IRAK2|ITGA2|JAK2|LDLR|CD180|LYN|CXCL9|NKX3-1|SERPINE1|PCK1|PDK4|PENK|PPBP|MAP2K3|PTAFR|PTGFR|RET|RXRG|CCL2|SOX10|SPP1|SREBF1|SYK|VDR|WNT11|WNT9A|LRP8|NR4A3|SLC7A5|CLDN1|NR1D1|LILRB2|LILRB1|PPM1E|SBNO2|LY96|PTPN22|PYCARD|DDIT4|TESC|GRAMD1B|NOD2|DGAT2|HAVCR2|NLRP3|GBP5|CMPK2|SIRPA	-7.17402	0	13	0	0	-20.3944	3.45891
	ENSG00000273149	ENSG00000232587	ENSG00000286639													1	1	1	-8.15887	-9.3626	-7.07138	GO:0001618	M111	3	0	GO Molecular Functions	21	virus receptor activity		-9.3626	5.7672	8.85049	30286	79	1263	19	1.50435	0.342517	920|942|1234|1378|1803|1956|3383|3673|3694|3949|4340|5818|6404|6541|23601|30835|59272|79581|222256	CD4|CD86|CCR5|CR1|DPP4|EGFR|ICAM1|ITGA2|ITGB6|LDLR|MOG|NECTIN1|SELPLG|SLC7A1|CLEC5A|CD209|ACE2|SLC52A2|CDHR3	-7.48951	0	63	1	1	-9.3626	11.9897
	ENSG00000254691	ENSG00000172554	ENSG00000264596													1	1	1	-8.07392	-9.25422	-9.36243	GO:0050672	M111	3	0	GO Biological Processes	19	negative regulation of lymphocyte proliferation	19_GO:0002376 immune system process	-9.36243	5.14851	8.58974	30286	89	1388	21	1.51297	0.32765	695|942|1378|3620|3965|4067|4332|5320|5777|6664|6693|7305|7940|10288|10859|11006|11314|11326|83593|84868|259307	BTK|CD86|CR1|IDO1|LGALS9|LYN|MNDA|PLA2G2A|PTPN6|SOX11|SPN|TYROBP|LST1|LILRB2|LILRB1|LILRB4|CD300A|VSIG4|RASSF5|HAVCR2|IL4I1	-7.48951	0	16	0	0	-17.635	5.14851
	ENSG00000224903	ENSG00000204677	ENSG00000183571													1	1	1	-6.86412	-9.32955	-7.1677	R-HSA-202733	M111	3	0	Reactome Gene Sets	6	Cell surface interactions at the vascular wall		-9.32955	4.37581	8.26125	30286	137	1263	25	1.97941	0.391945	285|960|962|2207|2886|3675|3676|3683|3684|3687|3689|4067|4973|5295|5777|6401|6402|6403|6404|6693|8140|9046|23428|54210|140885	ANGPT2|CD44|CD48|FCER1G|GRB7|ITGA3|ITGA4|ITGAL|ITGAM|ITGAX|ITGB2|LYN|OLR1|PIK3R1|PTPN6|SELE|SELL|SELP|SELPLG|SPN|SLC7A5|DOK2|SLC7A8|TREM1|SIRPA	-7.45885	0	17	0	0	-16.8932	9.84869
	ENSG00000286171	ENSG00000288556	ENSG00000251286													1	1	1	-4.97642	-6.70272	-9.32531	GO:0030593	M111	3	0	GO Biological Processes	19	neutrophil chemotaxis	19_GO:0040011 locomotion	-9.32531	5.38763	8.66577	30286	81	1388	20	1.44092	0.31987	1441|2207|2919|2920|3071|3553|3579|3627|3689|4283|5294|6279|6280|6347|6356|6362|6366|6850|7409|54210	CSF3R|FCER1G|CXCL1|CXCL2|NCKAP1L|IL1B|CXCR2|CXCL10|ITGB2|CXCL9|PIK3CG|S100A8|S100A9|CCL2|CCL11|CCL18|CCL21|SYK|VAV1|TREM1	-7.45572	0	3	0	0	-28.5368	5.38763
	ENSG00000252396	ENSG00000206712	ENSG00000106686													1	1	1	-6.42409	-7.99749	-8.78507	WP5115	M111	3	0	WikiPathways	27	Network map of SARS CoV 2 signaling pathway		-9.28405	3.03028	7.53567	30286	218	1788	39	2.18121	0.345443	347|916|920|929|1234|2353|2919|2920|3043|3553|3569|3579|3627|3654|3675|3717|3726|4283|4791|4914|5054|5104|5743|5777|6347|6356|6366|6403|7018|7173|7186|7226|8542|23586|54541|55240|58191|59272|114548	APOD|CD3E|CD4|CD14|CCR5|FOS|CXCL1|CXCL2|HBB|IL1B|IL6|CXCR2|CXCL10|IRAK1|ITGA3|JAK2|JUNB|CXCL9|NFKB2|NTRK1|SERPINE1|SERPINA5|PTGS2|PTPN6|CCL2|CCL11|CCL21|SELP|TF|TPO|TRAF2|TRPM2|APOL1|RIGI|DDIT4|STEAP3|CXCL16|ACE2|NLRP3	-7.07403	0	64	1	1	-9.28405	3.03028
	ENSG00000199856	ENSG00000235865	ENSG00000203801													1	1	1	-8.49414	-8.82481	-6.66421	GO:0060627	M111	3	0	GO Biological Processes	19	regulation of vesicle-mediated transport	19_GO:0051179 localization	-9.27394	2.21355	7.04634	30286	528	1788	69	3.85906	0.455524	136|246|695|718|720|721|785|929|1080|1794|2150|2207|2212|2219|2358|3024|3055|3071|3673|3684|3689|3745|3965|4067|4983|5028|5054|5579|5724|5788|5806|5874|5880|6347|6366|6401|6424|6688|6850|6853|7018|8547|8877|9498|9892|10326|10347|10584|10859|11151|11314|22999|23400|26045|29108|30817|54806|57586|64127|64284|64581|84251|94121|115827|124930|140885|143425|255057|729230	ADORA2B|ALOX15|BTK|C3|C4A|C4B|CACNB4|CD14|CFTR|DOCK2|F2RL1|FCER1G|FCGR2A|FCN1|FPR2|H1-1|HCK|NCKAP1L|ITGA2|ITGAM|ITGB2|KCNB1|LGALS9|LYN|OPHN1|P2RY1|SERPINE1|PRKCB|PTAFR|PTPRC|PTX3|RAB27B|RAC2|CCL2|CCL21|SELE|SFRP4|SPI1|SYK|SYN1|TF|FCN3|SPHK1|SLC4A8|SNAP91|SIRPB1|ABCA7|COLEC10|LILRB1|CORO1A|CD300A|RIMS1|ATP13A2|LRRTM2|PYCARD|ADGRE2|AHI1|SYT13|NOD2|RAB17|CLEC7A|SGIP1|SYTL4|RAB3C|ANKRD13B|SIRPA|SYT9|…	-7.06634	0	35	0	0	-12.0361	6.66095
	ENSG00000225761	ENSG00000286215	ENSG00000165071													1	1	1	-7.98904	-9.16232	-9.26608	GO:0032945	M111	3	0	GO Biological Processes	19	negative regulation of mononuclear cell proliferation	19_GO:0048519 negative regulation of biological process	-9.26608	5.09131	8.51889	30286	90	1388	21	1.51297	0.32765	695|942|1378|3620|3965|4067|4332|5320|5777|6664|6693|7305|7940|10288|10859|11006|11314|11326|83593|84868|259307	BTK|CD86|CR1|IDO1|LGALS9|LYN|MNDA|PLA2G2A|PTPN6|SOX11|SPN|TYROBP|LST1|LILRB2|LILRB1|LILRB4|CD300A|VSIG4|RASSF5|HAVCR2|IL4I1	-7.4009	0	16	0	0	-17.635	5.14851
	ENSG00000279833	ENSG00000252982	ENSG00000130234													1	1	1	-8.06624	-9.26205	-6.98646	GO:0140272	M111	3	0	GO Molecular Functions	21	exogenous protein binding		-9.26205	5.69511	8.7718	30286	80	1263	19	1.50435	0.342517	920|942|1234|1378|1803|1956|3383|3673|3694|3949|4340|5818|6404|6541|23601|30835|59272|79581|222256	CD4|CD86|CCR5|CR1|DPP4|EGFR|ICAM1|ITGA2|ITGB6|LDLR|MOG|NECTIN1|SELPLG|SLC7A1|CLEC5A|CD209|ACE2|SLC52A2|CDHR3	-7.39796	0	63	0	0	-9.3626	11.9897
	ENSG00000215244	ENSG00000158445	ENSG00000224083													1	1	1	-6.21911	-8.37563	-8.84068	R-HSA-6783783	M111	3	0	Reactome Gene Sets	6	Interleukin-10 signaling		-9.22295	6.12668	8.81033	30286	47	1788	17	0.950783	0.2295	942|1230|1234|2357|2919|2920|3383|3553|3569|3587|3627|3976|5724|5743|6347|7076|729230	CD86|CCR1|CCR5|FPR1|CXCL1|CXCL2|ICAM1|IL1B|IL6|IL10RA|CXCL10|LIF|PTAFR|PTGS2|CCL2|TIMP1|CCR2	-7.02014	0	65	1	1	-9.22295	6.12668
	ENSG00000262700	ENSG00000079841	ENSG00000225761													1	1	1	-5.1396	-4.65462	-7.10257	GO:1901681	M111	3	0	GO Molecular Functions	21	sulfur compound binding		-9.19464	2.79136	7.36429	30286	267	1788	44	2.46085	0.366394	33|652|655|1104|1305|1311|1490|1511|1842|2252|2255|3024|3627|3673|3918|4053|5046|5104|5118|5549|5788|6402|6403|7057|7058|7060|8292|8840|9388|9536|10178|11095|11096|27232|30817|55753|59352|64093|64094|84570|91522|146760|170689|340267	ACADL|BMP4|BMP7|RCC1|COL13A1|COMP|CCN2|CTSG|ECM2|FGF7|FGF10|H1-1|CXCL10|ITGA2|LAMC2|LTBP2|PCSK6|SERPINA5|PCOLCE|PRELP|PTPRC|SELL|SELP|THBS1|THBS2|THBS4|COLQ|CCN4|LIPG|PTGES|TENM1|ADAMTS8|ADAMTS5|GNMT|ADGRE2|OGDHL|LGR6|SMOC1|SMOC2|COL25A1|COL23A1|RTN4RL1|ADAMTS15|COL28A1	-6.99658	0	6	0	0	-24.9546	3.60186
	ENSG00000267731	ENSG00000248752	ENSG00000253406													1	1	1	-7.70604	-6.40061	-9.1054	GO:1902107	M111	3	0	GO Biological Processes	19	positive regulation of leukocyte differentiation	19_GO:0002376 immune system process	-9.1054	3.56009	7.75803	30286	190	1388	31	2.23343	0.396631	101|695|864|920|942|1230|1378|1960|2353|3071|3965|3976|5105|5788|6666|6688|6850|7305|7704|8792|9308|9398|9760|9840|10288|11006|51176|54440|54997|114548|259307	ADAM8|BTK|RUNX3|CD4|CD86|CCR1|CR1|EGR3|FOS|NCKAP1L|LGALS9|LIF|PCK1|PTPRC|SOX12|SPI1|SYK|TYROBP|ZBTB16|TNFRSF11A|CD83|CD101|TOX|TESPA1|LILRB2|LILRB4|LEF1|SASH3|TESC|NLRP3|IL4I1	-7.25424	0	2	0	0	-29.5862	5.45497
	ENSG00000215223	ENSG00000168280	ENSG00000207392													1	1	1	-7.70604	-6.40061	-9.1054	GO:1903708	M111	3	0	GO Biological Processes	19	positive regulation of hemopoiesis	19_GO:0002376 immune system process	-9.1054	3.56009	7.75803	30286	190	1388	31	2.23343	0.396631	101|695|864|920|942|1230|1378|1960|2353|3071|3965|3976|5105|5788|6666|6688|6850|7305|7704|8792|9308|9398|9760|9840|10288|11006|51176|54440|54997|114548|259307	ADAM8|BTK|RUNX3|CD4|CD86|CCR1|CR1|EGR3|FOS|NCKAP1L|LGALS9|LIF|PCK1|PTPRC|SOX12|SPI1|SYK|TYROBP|ZBTB16|TNFRSF11A|CD83|CD101|TOX|TESPA1|LILRB2|LILRB4|LEF1|SASH3|TESC|NLRP3|IL4I1	-7.25424	0	2	0	0	-29.5862	5.45497
	ENSG00000259158	ENSG00000241230	ENSG00000201367													1	1	1	-6.83017	-8.44343	-7.50011	GO:0071219	M111	3	0	GO Biological Processes	19	cellular response to molecule of bacterial origin	19_GO:0044419 biological process involved in interspecies interaction between organisms	-9.10517	2.98914	7.43399	30286	221	1788	39	2.18121	0.345443	929|942|1234|1511|1524|2048|2919|2920|3055|3394|3553|3569|3627|3654|3656|3717|4064|4067|4283|5054|5473|5606|5724|6347|8140|9572|10288|10859|22843|22904|23643|26191|29108|64127|84868|114548|115362|129607|140885	CD14|CD86|CCR5|CTSG|CX3CR1|EPHB2|CXCL1|CXCL2|HCK|IRF8|IL1B|IL6|CXCL10|IRAK1|IRAK2|JAK2|CD180|LYN|CXCL9|SERPINE1|PPBP|MAP2K3|PTAFR|CCL2|SLC7A5|NR1D1|LILRB2|LILRB1|PPM1E|SBNO2|LY96|PTPN22|PYCARD|NOD2|HAVCR2|NLRP3|GBP5|CMPK2|SIRPA	-6.9118	0	13	0	0	-20.3944	3.45891
	ENSG00000248231	ENSG00000231134	ENSG00000232474													1	1	1	-5.86976	-9.10122	-8.57316	GO:0045123	M111	3	0	GO Biological Processes	19	cellular extravasation	19_GO:0002376 immune system process	-9.10122	7.99314	9.46066	30286	42	1263	14	1.10847	0.294605	1524|3383|3676|3683|5294|6347|6401|6402|6403|6404|6693|7412|140885|729230	CX3CR1|ICAM1|ITGA4|ITGAL|PIK3CG|CCL2|SELE|SELL|SELP|SELPLG|SPN|VCAM1|SIRPA|CCR2	-7.25324	0	17	0	0	-16.8932	9.84869
	ENSG00000235279	ENSG00000254691	ENSG00000267316													1	1	1	-8.45707	-8.93583	-6.85122	GO:0032675	M111	3	0	GO Biological Processes	19	regulation of interleukin-6 production	19_GO:0032501 multicellular organismal process	-9.08359	3.27221	7.5725	30286	176	1788	34	1.90157	0.323	136|199|695|2150|3071|3082|3553|3569|3965|4345|5452|5724|5777|6850|7305|10288|11006|11027|23586|26191|29108|51284|51311|64127|64170|64581|84818|84868|114899|131450|140885|338382|353514|388325	ADORA2B|AIF1|BTK|F2RL1|NCKAP1L|HGF|IL1B|IL6|LGALS9|CD200|POU2F2|PTAFR|PTPN6|SYK|TYROBP|LILRB2|LILRB4|LILRA2|RIGI|PTPN22|PYCARD|TLR7|TLR8|NOD2|CARD9|CLEC7A|IL17RC|HAVCR2|C1QTNF3|CD200R1|SIRPA|RAB7B|LILRA5|SCIMP	-6.89256	0	7	0	0	-24.5271	6.70757
	ENSG00000251286	ENSG00000264596	ENSG00000235279													1	1	1	-6.92447	-9.05688	-7.5607	GO:0002886	M111	3	0	GO Biological Processes	19	regulation of myeloid leukocyte mediated immunity	19_GO:0002376 immune system process	-9.05688	6.73106	9.03452	30286	57	1263	16	1.26683	0.314694	695|1524|2150|3684|3689|3965|4067|5724|5880|6688|6850|7305|11314|23586|30817|729230	BTK|CX3CR1|F2RL1|ITGAM|ITGB2|LGALS9|LYN|PTAFR|RAC2|SPI1|SYK|TYROBP|CD300A|RIGI|ADGRE2|CCR2	-7.21518	0	66	1	1	-9.05688	10.8997
	ENSG00000179542	ENSG00000266613	ENSG00000006071													1	1	1	-5.38848	-9.05552	-5.94016	GO:0002275	M111	3	0	GO Biological Processes	19	myeloid cell activation involved in immune response	19_GO:0002376 immune system process	-9.05552	6.27154	8.87532	30286	65	1263	17	1.346	0.324249	306|695|1524|1794|2207|4067|5294|6850|7305|7462|8013|11027|11280|22904|29108|84868|284021	ANXA3|BTK|CX3CR1|DOCK2|FCER1G|LYN|PIK3CG|SYK|TYROBP|LAT2|NR4A3|LILRA2|SCN11A|SBNO2|PYCARD|HAVCR2|MILR1	-7.21485	0	39	0	0	-11.5935	6.69193
	ENSG00000230587	ENSG00000153294	ENSG00000230470													1	1	1	-8.58484	-8.99979	-7.52802	GO:0002221	M111	3	0	GO Biological Processes	19	pattern recognition receptor signaling pathway	19_GO:0044419 biological process involved in interspecies interaction between organisms	-8.99979	4.55807	8.18088	30286	121	1263	23	1.82106	0.376244	695|929|1520|2219|3654|3656|4067|4210|4671|8547|9865|10584|23586|23643|29108|51284|51311|57402|58484|84868|114548|118788|388325	BTK|CD14|CTSS|FCN1|IRAK1|IRAK2|LYN|MEFV|NAIP|FCN3|TRIL|COLEC10|RIGI|LY96|PYCARD|TLR7|TLR8|S100A14|NLRC4|HAVCR2|NLRP3|PIK3AP1|SCIMP	-7.16632	0	4	0	0	-25.397	4.8972
	ENSG00000286855	ENSG00000259916	ENSG00000242986													1	1	1	-8.63596	-5.47875	-5.5136	GO:0015318	M111	3	0	GO Molecular Functions	21	inorganic molecular entity transmembrane transporter activity		-8.9867	2.02472	6.80002	30286	686	1788	82	4.58613	0.494704	41|366|540|773|774|777|785|1080|2542|2561|2562|2890|2892|2898|2899|2903|3737|3742|3743|3745|3750|3760|3762|3768|3772|3777|3781|3786|6263|6323|6328|6332|6506|6507|6509|6524|6529|6533|6536|6540|6833|7225|7226|7351|7881|8542|8714|9022|9481|9498|10021|11095|11280|23413|26266|27112|55089|56659|57101|57156|57835|60482|80036|80727|81031|83733|84679|84876|84975|85414|94015|113235|114780|140738|150159|152…	ASIC1|AQP9|ATP7B|CACNA1A|CACNA1B|CACNA1E|CACNB4|CFTR|SLC37A4|GABRB2|GABRB3|GRIA1|GRIA3|GRIK2|GRIK3|GRIN2A|KCNA2|KCNA6|KCNA7|KCNB1|KCND1|KCNJ3|KCNJ5|KCNJ12|KCNJ15|KCNK3|KCNN2|KCNQ3|RYR3|SCN1A|SCN3A|SCN7A|SLC1A2|SLC1A3|SLC1A4|SLC5A2|SLC6A1|SLC6A6|SLC6A9|SLC6A13|ABCC8|TRPC6|TRPM2|UCP2|KCNAB1|APOL1|ABCC3|CLIC3|SLC25A27|SLC4A8|HCN4|ADAMTS8|SCN11A|NCS1|SLC13A4|NALF2|SLC38A4|KCNK13|ANO2|TMEM63C|SLC4A5|S…	-6.79907	0	49	0	0	-10.2819	3.22505
	ENSG00000187942	ENSG00000234840	ENSG00000234841													1	1	1	-6.96808	-7.38906	-8.02943	GO:0008283	M111	3	0	GO Biological Processes	19	cell population proliferation	19_GO:0009987 cellular process	-8.97468	2.00399	6.78077	30286	710	1788	84	4.69799	0.500407	133|650|652|655|675|695|705|860|861|916|940|1050|1296|1311|1490|1794|1909|1956|2018|2047|2150|2191|2252|2255|2303|2322|2353|3082|3162|3200|3214|3569|3575|3620|3726|3976|4064|4487|4804|4824|4880|5179|5294|5580|5745|5777|5788|5880|6195|6489|6663|6664|6693|7039|7345|7481|7704|8013|8817|8877|9423|9536|9837|10673|10859|11151|26011|26471|51176|54440|55612|57124|59352|64399|65108|79733|83593|84913|11572…	ADM|BMP2|BMP4|BMP7|BRCA2|BTK|BYSL|RUNX2|RUNX1|CD3E|CD28|CEBPA|COL8A2|COMP|CCN2|DOCK2|EDNRA|EGFR|EMX2|EPHB1|F2RL1|FAP|FGF7|FGF10|FOXC2|FLT3|FOS|HGF|HMOX1|HOXA3|HOXB4|IL6|IL7R|IDO1|JUNB|LIF|CD180|MSX1|NGFR|NKX3-1|NPPC|PENK|PIK3CG|PRKCD|PTH1R|PTPN6|PTPRC|RAC2|RPS6KA1|ST8SIA1|SOX10|SOX11|SPN|TGFA|UCHL1|WNT11|ZBTB16|NR4A3|FGF18|SPHK1|NTN1|PTGES|GINS1|TNFSF13B|LILRB1|CORO1A|TENM4|NUPR1|LEF1|SASH3|FERMT…	-6.79056	0	67	1	1	-8.97468	2.00399
	ENSG00000233008	ENSG00000117281	ENSG00000279622													1	1	1	-8.472	-8.96352	-8.04594	GO:0002700	M111	3	0	GO Biological Processes	19	regulation of production of molecular mediator of immune response	19_GO:0002376 immune system process	-8.96352	3.71873	7.77957	30286	187	1263	29	2.29612	0.421455	695|940|942|1378|2048|2150|3569|3718|6850|7805|8013|8140|8482|8809|9865|10859|11006|11126|23529|23586|29108|51284|54440|64170|64581|114548|117854|388325|729230	BTK|CD28|CD86|CR1|EPHB2|F2RL1|IL6|JAK3|SYK|LAPTM5|NR4A3|SLC7A5|SEMA7A|IL18R1|TRIL|LILRB1|LILRB4|CD160|CLCF1|RIGI|PYCARD|TLR7|SASH3|CARD9|CLEC7A|NLRP3|TRIM6|SCIMP|CCR2	-7.13107	0	7	0	0	-24.5271	6.70757
	ENSG00000198754	ENSG00000270589	ENSG00000223525													1	1	1	-7.73571	-8.9433	-6.64408	GO:0002220	M111	3	0	GO Biological Processes	19	innate immune response activating cell surface receptor signaling pathway	19_GO:0044419 biological process involved in interspecies interaction between organisms	-8.9433	6.17652	8.78227	30286	66	1263	17	1.346	0.324249	929|2219|3654|3656|3824|4067|6850|7305|8547|9865|10584|11027|23643|57402|64581|118788|388325	CD14|FCN1|IRAK1|IRAK2|KLRD1|LYN|SYK|TYROBP|FCN3|TRIL|COLEC10|LILRA2|LY96|S100A14|CLEC7A|PIK3AP1|SCIMP	-7.11288	0	68	1	1	-8.9433	14.3876
	ENSG00000157103	ENSG00000243914	ENSG00000053524													1	1	1	-8.94184	-6.78606	-7.88631	hsa04514	M111	3	0	KEGG Pathway	24	Cell adhesion molecules		-8.94184	3.922	7.8608	30286	157	1328	27	2.03313	0.387279	920|940|942|1462|3109|3111|3383|3385|3676|3683|3684|3689|5133|5788|5818|6401|6402|6403|6404|6614|6693|8506|9379|23114|80381|84189|139065	CD4|CD28|CD86|VCAN|HLA-DMB|HLA-DOA|ICAM1|ICAM3|ITGA4|ITGAL|ITGAM|ITGB2|PDCD1|PTPRC|NECTIN1|SELE|SELL|SELP|SELPLG|SIGLEC1|SPN|CNTNAP1|NRXN2|NFASC|CD276|SLITRK6|SLITRK4	-7.11243	0	17	0	0	-16.8932	9.84869
	ENSG00000227248	ENSG00000270956	ENSG00000204149													1	1	1	-8.16266	-6.49022	-8.48754	GO:0098797	M111	3	0	GO Cellular Components	20	plasma membrane protein complex		-8.90933	1.97922	6.73648	30286	736	1788	86	4.80984	0.506032	101|650|727|773|774|777|785|916|920|1006|1271|1305|1439|1500|1536|1804|1956|2207|2214|2700|2769|2774|2775|2890|2892|2898|2899|2903|2911|3109|3111|3306|3569|3623|3673|3675|3676|3683|3684|3687|3689|3694|3717|3737|3742|3743|3745|3750|3760|3762|3786|4067|4688|4689|5664|5777|5880|5979|6323|6328|6332|6533|6833|6850|7018|7186|7412|7881|8140|8325|8809|9568|9630|10021|11117|11280|23418|28755|50507|54221|5…	ADAM8|BMP2|C5|CACNA1A|CACNA1B|CACNA1E|CACNB4|CD3E|CD4|CDH8|CNTFR|COL13A1|CSF2RB|CTNND1|CYBB|DPP6|EGFR|FCER1G|FCGR3A|GJA3|GNA15|GNAL|GNAO1|GRIA1|GRIA3|GRIK2|GRIK3|GRIN2A|GRM1|HLA-DMB|HLA-DOA|HSPA2|IL6|INHA|ITGA2|ITGA3|ITGA4|ITGAL|ITGAM|ITGAX|ITGB2|ITGB6|JAK2|KCNA2|KCNA6|KCNA7|KCNB1|KCND1|KCNJ3|KCNJ5|KCNQ3|LYN|NCF2|NCF4|PSEN2|PTPN6|RAC2|RET|SCN1A|SCN3A|SCN7A|SLC6A6|ABCC8|SYK|TF|TRAF2|VCAM1|KCNAB1|S…	-6.73201	0	69	1	1	-8.90933	2.09001
	ENSG00000171004	ENSG00000135127	ENSG00000286855													1	1	1	-7.30016	-7.40945	-5.93379	GO:0031253	M111	3	0	GO Cellular Components	20	cell projection membrane		-8.88891	2.48814	7.05452	30286	354	1788	52	2.90828	0.397398	134|199|762|960|1803|1956|2191|2596|2890|3675|3737|3745|3936|5141|5152|5341|5579|5794|6094|6506|6533|6573|6624|8140|8842|9429|10347|10999|23109|23286|23428|23526|23550|23586|23657|30817|50832|54084|54997|55089|55600|55612|59272|64399|64787|83442|92211|113235|200958|255189|388325|388336	ADORA1|AIF1|CA4|CD44|DPP4|EGFR|FAP|GAP43|GRIA1|ITGA3|KCNA2|KCNB1|LCP1|PDE4A|PDE9A|PLEK|PRKCB|PTPRH|ROM1|SLC1A2|SLC6A6|SLC19A1|FSCN1|SLC7A5|PROM1|ABCG2|ABCA7|SLC27A4|DDN|WWC1|SLC7A8|ARHGAP45|PSD4|RIGI|SLC7A11|ADGRE2|TAS2R4|TSPEAR|TESC|SLC38A4|ITLN1|FERMT1|ACE2|HHIP|EPS8L2|SH3BGRL3|CDHR1|SLC46A1|MUC20|PLA2G4F|SCIMP|SHISA6	-6.71607	0	70	1	1	-8.88891	3.04893
	ENSG00000288022	ENSG00000241344	ENSG00000230735													1	1	1	-7.81796	-5.81262	-7.17868	GO:0043065	M111	3	0	GO Biological Processes	19	positive regulation of apoptotic process	19_GO:0048518 positive regulation of biological process	-8.83366	2.148	6.81826	30286	552	1788	70	3.91499	0.458679	101|133|220|650|652|655|815|1075|1268|1512|1513|1520|1545|2045|2191|2487|2898|2903|3162|3164|3394|3569|3579|3620|3624|3663|3676|3717|3965|4067|4332|4487|4804|4824|5133|5580|5740|5743|5788|5979|6279|6280|6347|6424|7057|7164|7186|7421|7481|7704|8061|8876|9770|10859|10912|10999|11117|11126|26471|28984|29108|29944|50486|51447|53832|54507|57124|58484|79845|130399	ADAM8|ADM|ALDH1A3|BMP2|BMP4|BMP7|CAMK2A|CTSC|CNR1|CTSH|CTSK|CTSS|CYP1B1|EPHA7|FAP|FRZB|GRIK2|GRIN2A|HMOX1|NR4A1|IRF8|IL6|CXCR2|IDO1|INHBA|IRF5|ITGA4|JAK2|LGALS9|LYN|MNDA|MSX1|NGFR|NKX3-1|PDCD1|PRKCD|PTGIS|PTGS2|PTPRC|RET|S100A8|S100A9|CCL2|SFRP4|THBS1|TPD52L1|TRAF2|VDR|WNT11|ZBTB16|FOSL1|VNN1|RASSF2|LILRB1|GADD45G|SLC27A4|EMILIN1|CD160|NUPR1|RGCC|PYCARD|PNMA3|G0S2|IP6K2|IL20RA|ADAMTSL4|CD248|NLRC…	-6.66304	0	42	0	0	-10.8284	3.18961
	ENSG00000235865	ENSG00000235279	ENSG00000240045													1	1	1	-6.21762	-8.80019	-6.52716	GO:0051336	M111	3	0	GO Biological Processes	19	regulation of hydrolase activity	19_GO:0065007 biological regulation	-8.80019	2.18579	6.84095	30286	746	1263	68	5.38401	0.635087	185|552|650|728|942|960|1032|1124|1285|1378|1512|1513|1520|1909|1956|2045|2049|2150|2769|2903|3071|3965|4067|4210|4345|4671|4804|4914|5054|5104|5265|5329|5330|5341|5580|5806|5909|6004|6195|6279|6280|6347|6362|6366|6401|6850|7057|7076|7079|7409|7481|7805|8477|10999|11314|23348|23400|29108|51291|55558|58484|64170|64333|64581|114548|115727|116986|338328	AGTR1|AVPR1A|BMP2|C5AR1|CD86|CD44|CDKN2D|CHN2|COL4A3|CR1|CTSH|CTSK|CTSS|EDNRA|EGFR|EPHA7|EPHB3|F2RL1|GNA15|GRIN2A|NCKAP1L|LGALS9|LYN|MEFV|CD200|NAIP|NGFR|NTRK1|SERPINE1|SERPINA5|SERPINA1|PLAUR|PLCB2|PLEK|PRKCD|PTX3|RAP1GAP|RGS16|RPS6KA1|S100A8|S100A9|CCL2|CCL18|CCL21|SELE|SYK|THBS1|TIMP1|TIMP4|VAV1|WNT11|LAPTM5|GPR65|SLC27A4|CD300A|DOCK9|ATP13A2|PYCARD|GMIP|PLXNA3|NLRC4|CARD9|ARHGAP9|CLEC7A|NLRP3…	-6.9847	0	71	1	1	-8.80019	3.0184
	ENSG00000256188	ENSG00000241472	ENSG00000251216													1	1	1	-8.74652	-8.56758	-8.327	GO:0019722	M111	3	0	GO Biological Processes	19	calcium-mediated signaling	19_GO:0050896 response to stimulus	-8.74652	3.73427	7.6785	30286	171	1328	28	2.10843	0.394234	185|552|576|695|719|916|920|1230|1234|1524|1827|2214|2358|2769|2903|5737|5788|6263|6401|6403|6850|7226|7462|8877|11251|51196|55784|729230	AGTR1|AVPR1A|ADGRB2|BTK|C3AR1|CD3E|CD4|CCR1|CCR5|CX3CR1|RCAN1|FCGR3A|FPR2|GNA15|GRIN2A|PTGFR|PTPRC|RYR3|SELE|SELP|SYK|TRPM2|LAT2|SPHK1|PTGDR2|PLCE1|MCTP2|CCR2	-6.93878	0	72	1	1	-8.74652	3.73427
	ENSG00000235272	ENSG00000171004	ENSG00000230225													1	1	1	-6.50683	-8.74455	-7.83409	hsa04613	M111	3	0	KEGG Pathway	24	Neutrophil extracellular trap formation		-8.74455	3.64085	7.63762	30286	191	1263	29	2.29612	0.421455	366|727|728|1378|1511|1536|2212|2214|2357|2358|2359|3683|3684|3689|4688|4689|5295|5330|5579|5880|6403|6404|6850|10000|27180|51284|51311|55869|64581	AQP9|C5|C5AR1|CR1|CTSG|CYBB|FCGR2A|FCGR3A|FPR1|FPR2|FPR3|ITGAL|ITGAM|ITGB2|NCF2|NCF4|PIK3R1|PLCB2|PRKCB|RAC2|SELP|SELPLG|SYK|AKT3|SIGLEC9|TLR7|TLR8|HDAC8|CLEC7A	-6.93778	0	73	1	1	-8.74455	3.64085
	ENSG00000272491	ENSG00000183571	ENSG00000224019													1	1	1	-5.90587	-7.98795	-6.56814	hsa05144	M111	3	0	KEGG Pathway	24	Malaria		-8.74124	5.75908	8.436	30286	50	1788	17	0.950783	0.2295	1311|1378|2532|3043|3082|3383|3553|3569|3683|3689|6347|6401|6403|7057|7058|7060|7412	COMP|CR1|ACKR1|HBB|HGF|ICAM1|IL1B|IL6|ITGAL|ITGB2|CCL2|SELE|SELP|THBS1|THBS2|THBS4|VCAM1	-6.57939	0	74	1	1	-8.74124	10.2682
	ENSG00000226252	ENSG00000188931	ENSG00000169894													1	1	1	-5.14015	-7.23079	-8.65697	GO:0071417	M111	3	0	GO Biological Processes	19	cellular response to organonitrogen compound	19_GO:0050896 response to stimulus	-8.7001	2.13254	6.75126	30286	556	1788	70	3.91499	0.458679	185|366|773|815|990|1080|1536|1545|1583|1906|1909|1956|2048|2303|2350|2353|2358|2561|2562|2645|2769|2774|2775|2819|2890|3164|3269|3383|3481|3624|3676|3717|3718|4067|4880|4929|5024|5028|5029|5105|5166|5179|5294|5295|5580|5724|5743|6263|6506|6507|6720|7226|7351|7412|7490|8013|8140|9630|10021|10458|10518|10603|10999|26191|27065|51617|64127|83855|158376|652968	AGTR1|AQP9|CACNA1A|CAMK2A|CDC6|CFTR|CYBB|CYP1B1|CYP11A1|EDN1|EDNRA|EGFR|EPHB2|FOXC2|FOLR2|FOS|FPR2|GABRB2|GABRB3|GCK|GNA15|GNAL|GNAO1|GPD1|GRIA1|NR4A1|HRH1|ICAM1|IGF2|INHBA|ITGA4|JAK2|JAK3|LYN|NPPC|NR4A2|P2RX3|P2RY1|P2RY2|PCK1|PDK4|PENK|PIK3CG|PIK3R1|PRKCD|PTAFR|PTGS2|RYR3|SLC1A2|SLC1A3|SREBF1|TRPM2|UCP2|VCAM1|WT1|NR4A3|SLC7A5|GNA14|HCN4|BAIAP2|CIB2|SH2B2|SLC27A4|PTPN22|NSG1|NSG2|NOD2|KLF16|SPAAR…	-6.54257	0	75	1	1	-8.7001	2.13254
	ENSG00000228923	ENSG00000271204	ENSG00000150394													1	1	1	-4.99339	-8.68781	-5.6234	R-HSA-416476	M111	3	0	Reactome Gene Sets	6	G alpha (q) signalling events		-8.68781	3.44149	7.51207	30286	216	1263	31	2.45447	0.435393	185|552|624|695|1909|1956|2150|2358|2769|2796|2837|2840|2911|3269|5028|5029|5295|5330|5580|5724|5737|5999|6004|6195|7225|8477|8490|9002|9630|10287|10800	AGTR1|AVPR1A|BDKRB2|BTK|EDNRA|EGFR|F2RL1|FPR2|GNA15|GNRH1|UTS2R|GPR17|GRM1|HRH1|P2RY1|P2RY2|PIK3R1|PLCB2|PRKCD|PTAFR|PTGFR|RGS4|RGS16|RPS6KA1|TRPC6|GPR65|RGS5|F2RL3|GNA14|RGS19|CYSLTR1	-6.88485	0	62	0	0	-9.4514	5.2455
	ENSG00000264792	ENSG00000225649	ENSG00000281969													1	1	1	-7.87112	-6.62428	-7.1229	GO:0006812	M111	3	0	GO Biological Processes	19	monoatomic cation transport	19_GO:0051179 localization	-8.68511	1.93272	6.61052	30286	780	1788	89	4.97763	0.514328	41|540|773|774|777|785|815|1230|1234|1356|1906|1909|2645|2903|3737|3742|3743|3745|3750|3760|3762|3768|3772|3777|3781|3786|5024|5026|5330|5446|5579|5788|5818|6263|6323|6328|6332|6366|6507|6524|6529|6533|6536|6540|6583|6588|6833|7018|7225|7226|7351|7421|7881|9481|9498|10021|10800|11151|11280|23007|23400|23413|26266|27112|51196|55089|55240|56659|57156|57835|60482|80036|81031|83733|84679|84876|113235…	ASIC1|ATP7B|CACNA1A|CACNA1B|CACNA1E|CACNB4|CAMK2A|CCR1|CCR5|CP|EDN1|EDNRA|GCK|GRIN2A|KCNA2|KCNA6|KCNA7|KCNB1|KCND1|KCNJ3|KCNJ5|KCNJ12|KCNJ15|KCNK3|KCNN2|KCNQ3|P2RX3|P2RX5|PLCB2|PON3|PRKCB|PTPRC|NECTIN1|RYR3|SCN1A|SCN3A|SCN7A|CCL21|SLC1A3|SLC5A2|SLC6A1|SLC6A6|SLC6A9|SLC6A13|SLC22A4|SLN|ABCC8|TF|TRPC6|TRPM2|UCP2|VDR|KCNAB1|SLC25A27|SLC4A8|HCN4|CYSLTR1|CORO1A|SCN11A|PLCH1|ATP13A2|NCS1|SLC13A4|NALF2|…	-6.53187	0	49	0	0	-10.2819	3.22505
	ENSG00000238273	ENSG00000257342	ENSG00000237298													1	1	1	-5.81564	-8.31206	-6.31549	GO:0010721	M111	3	0	GO Biological Processes	19	negative regulation of cell development	19_GO:0032502 developmental process	-8.63128	2.64664	7.03296	30286	288	1788	45	2.51678	0.370428	393|652|655|714|861|864|1050|1378|1840|1903|2045|2048|2487|3553|3569|3623|3624|3718|3949|4067|4133|4880|4982|5295|6356|6663|6664|6696|6833|7130|8482|9423|9572|10221|10234|10371|10501|10859|11006|11025|55365|55558|84959|283659|441478	ARHGAP4|BMP4|BMP7|C1QC|RUNX1|RUNX3|CEBPA|CR1|DTX1|S1PR3|EPHA7|EPHB2|FRZB|IL1B|IL6|INHA|INHBA|JAK3|LDLR|LYN|MAP2|NPPC|TNFRSF11B|PIK3R1|CCL11|SOX10|SOX11|SPP1|ABCC8|TNFAIP6|SEMA7A|NTN1|NR1D1|TRIB1|LRRC17|SEMA3A|SEMA6B|LILRB1|LILRB4|LILRB3|TMEM176A|PLXNA3|UBASH3B|PRTG|NRARP	-6.48438	0	76	1	1	-8.63128	5.08654
	ENSG00000266385	ENSG00000162913	ENSG00000224812													1	1	1	-4.66587	-7.06176	-7.31091	GO:0001944	M111	3	0	GO Biological Processes	19	vasculature development	19_GO:0032502 developmental process	-8.62033	2.13666	6.71975	30286	547	1788	69	3.85906	0.455524	101|133|151|187|285|347|650|652|1296|1311|1490|1545|1890|1906|1909|1959|1960|2047|2048|2049|2191|2255|2303|3037|3162|3164|3200|3213|3726|3949|3976|4016|4804|4824|4880|5054|5294|5743|6094|6347|6692|6850|7039|7057|7127|7481|7490|8061|8325|8817|8877|9021|10855|11126|11280|23670|51129|51176|64344|79659|79733|79805|79987|81031|81575|147372|168667|255324|441478	ADAM8|ADM|ADRA2B|APLNR|ANGPT2|APOD|BMP2|BMP4|COL8A2|COMP|CCN2|CYP1B1|TYMP|EDN1|EDNRA|EGR2|EGR3|EPHB1|EPHB2|EPHB3|FAP|FGF10|FOXC2|HAS2|HMOX1|NR4A1|HOXA3|HOXB3|JUNB|LDLR|LIF|LOXL1|NGFR|NKX3-1|NPPC|SERPINE1|PIK3CG|PTGS2|ROM1|CCL2|SPINT1|SYK|TGFA|THBS1|TNFAIP2|WNT11|WT1|FOSL1|FZD8|FGF18|SPHK1|SOCS3|HPSE|CD160|SCN11A|CEMIP2|ANGPTL4|LEF1|HIF3A|DYNC2H1|E2F8|VASH2|SVEP1|SLC2A10|APOLD1|CCBE1|BMPER|EPGN|NR…	-6.47967	0	51	0	0	-10.2031	2.58223
	ENSG00000278873	ENSG00000248624	ENSG00000224982													1	1	1	-6.85379	-7.1648	-6.58273	R-HSA-216083	M111	3	0	Reactome Gene Sets	6	Integrin cell surface interactions		-8.55327	4.38408	7.82581	30286	85	1788	22	1.23043	0.260709	960|1285|1286|1296|1297|1305|1311|3371|3383|3385|3673|3675|3676|3683|3684|3687|3689|3694|6696|7057|7412|91522	CD44|COL4A3|COL4A4|COL8A2|COL9A1|COL13A1|COMP|TNC|ICAM1|ICAM3|ITGA2|ITGA3|ITGA4|ITGAL|ITGAM|ITGAX|ITGB2|ITGB6|SPP1|THBS1|VCAM1|COL23A1	-6.41673	0	77	1	1	-8.55327	7.73529
	ENSG00000261684	ENSG00000230735	ENSG00000272491													1	1	1	-5.14799	-6.81111	-8.37665	GO:0097530	M111	3	0	GO Biological Processes	19	granulocyte migration	19_GO:0002376 immune system process	-8.54971	4.06523	7.69044	30286	100	1788	24	1.34228	0.272147	728|1441|2207|2919|2920|3071|3553|3579|3627|3689|4283|5294|5473|6279|6280|6347|6356|6362|6366|6850|7409|30817|54210|84818	C5AR1|CSF3R|FCER1G|CXCL1|CXCL2|NCKAP1L|IL1B|CXCR2|CXCL10|ITGB2|CXCL9|PIK3CG|PPBP|S100A8|S100A9|CCL2|CCL11|CCL18|CCL21|SYK|VAV1|ADGRE2|TREM1|IL17RC	-6.41521	0	3	0	0	-28.5368	5.38763
	ENSG00000117281	ENSG00000259158	ENSG00000271204													1	1	1	-4.54865	-8.09911	-5.69824	GO:1901342	M111	3	0	GO Biological Processes	19	regulation of vasculature development	19_GO:0032502 developmental process	-8.5459	2.43315	6.87111	30286	362	1788	52	2.90828	0.397398	133|187|240|285|306|576|718|719|728|861|1116|1285|1512|1524|1536|1545|2303|3162|3553|3569|3579|3627|3687|4879|5054|5294|5579|5740|6356|6833|7057|7058|7060|8038|8817|8877|10000|10218|10800|11117|11126|23670|25817|28984|51129|63943|64094|79805|140862|147372|168667|729230	ADM|APLNR|ALOX5|ANGPT2|ANXA3|ADGRB2|C3|C3AR1|C5AR1|RUNX1|CHI3L1|COL4A3|CTSH|CX3CR1|CYBB|CYP1B1|FOXC2|HMOX1|IL1B|IL6|CXCR2|CXCL10|ITGAX|NPPB|SERPINE1|PIK3CG|PRKCB|PTGIS|CCL11|ABCC8|THBS1|THBS2|THBS4|ADAM12|FGF18|SPHK1|AKT3|ANGPTL7|CYSLTR1|EMILIN1|CD160|CEMIP2|TAFA5|RGCC|ANGPTL4|FKBPL|SMOC2|VASH2|ISM1|CCBE1|BMPER|CCR2	-6.41344	0	78	1	1	-8.5459	3.07972
	ENSG00000231246	ENSG00000254017	ENSG00000272610													1	1	1	-7.35331	-8.47334	-8.54452	GO:0070664	M111	3	0	GO Biological Processes	19	negative regulation of leukocyte proliferation	19_GO:0048519 negative regulation of biological process	-8.54452	4.67569	7.98747	30286	98	1388	21	1.51297	0.32765	695|942|1378|3620|3965|4067|4332|5320|5777|6664|6693|7305|7940|10288|10859|11006|11314|11326|83593|84868|259307	BTK|CD86|CR1|IDO1|LGALS9|LYN|MNDA|PLA2G2A|PTPN6|SOX11|SPN|TYROBP|LST1|LILRB2|LILRB1|LILRB4|CD300A|VSIG4|RASSF5|HAVCR2|IL4I1	-6.75925	0	16	0	0	-17.635	5.14851
	ENSG00000254225	ENSG00000180139	ENSG00000199856													1	1	1	-8.24977	-6.05377	-6.43523	GO:0050804	M111	3	0	GO Biological Processes	19	modulation of chemical synaptic transmission	19_GO:0050789 regulation of biological process	-8.5349	2.19891	6.72269	30286	493	1788	64	3.57942	0.439347	41|134|136|773|774|785|815|1268|1524|1906|1956|1959|2045|2047|2048|2890|2892|2898|2899|2903|2911|3269|3553|3717|3745|3786|4130|4311|4803|4804|4914|4983|5024|5028|5152|5579|5743|5999|6347|6507|6529|6533|6536|6853|7305|7804|9229|9294|9498|9746|10288|10458|10636|22999|23316|23657|23732|26045|26232|27065|55784|80307|388336|729230	ASIC1|ADORA1|ADORA2B|CACNA1A|CACNA1B|CACNB4|CAMK2A|CNR1|CX3CR1|EDN1|EGFR|EGR2|EPHA7|EPHB1|EPHB2|GRIA1|GRIA3|GRIK2|GRIK3|GRIN2A|GRM1|HRH1|IL1B|JAK2|KCNB1|KCNQ3|MAP1A|MME|NGF|NGFR|NTRK1|OPHN1|P2RX3|P2RY1|PDE9A|PRKCB|PTGS2|RGS4|CCL2|SLC1A3|SLC6A1|SLC6A6|SLC6A9|SYN1|TYROBP|LRP8|DLGAP1|S1PR2|SLC4A8|CLSTN3|LILRB2|BAIAP2|RGS14|RIMS1|CUX2|SLC7A11|FRRS1L|LRRTM2|FBXO2|NSG1|MCTP2|FER1L4|SHISA6|CCR2	-6.40446	0	79	1	1	-8.5349	2.363
	ENSG00000248803	ENSG00000272610	ENSG00000232587													1	1	1	-5.97777	-7.71207	-5.70582	R-HSA-6785807	M111	3	0	Reactome Gene Sets	6	Interleukin-4 and Interleukin-13 signaling		-8.52755	3.92094	7.61694	30286	108	1788	25	1.39821	0.27768	240|246|2162|2353|3082|3162|3383|3553|3569|3684|3687|3689|3717|3718|3726|3976|4582|5295|5743|6347|6356|6624|7076|7412|9021	ALOX5|ALOX15|F13A1|FOS|HGF|HMOX1|ICAM1|IL1B|IL6|ITGAM|ITGAX|ITGB2|JAK2|JAK3|JUNB|LIF|MUC1|PIK3R1|PTGS2|CCL2|CCL11|FSCN1|TIMP1|VCAM1|SOCS3	-6.39912	0	38	0	0	-11.8868	3.92094
	ENSG00000261441	ENSG00000189423	ENSG00000265727													1	1	1	-8.2199	-6.02975	-6.40915	GO:0099177	M111	3	0	GO Biological Processes	19	regulation of trans-synaptic signaling	19_GO:0050789 regulation of biological process	-8.49985	2.19446	6.70464	30286	494	1788	64	3.57942	0.439347	41|134|136|773|774|785|815|1268|1524|1906|1956|1959|2045|2047|2048|2890|2892|2898|2899|2903|2911|3269|3553|3717|3745|3786|4130|4311|4803|4804|4914|4983|5024|5028|5152|5579|5743|5999|6347|6507|6529|6533|6536|6853|7305|7804|9229|9294|9498|9746|10288|10458|10636|22999|23316|23657|23732|26045|26232|27065|55784|80307|388336|729230	ASIC1|ADORA1|ADORA2B|CACNA1A|CACNA1B|CACNB4|CAMK2A|CNR1|CX3CR1|EDN1|EGFR|EGR2|EPHA7|EPHB1|EPHB2|GRIA1|GRIA3|GRIK2|GRIK3|GRIN2A|GRM1|HRH1|IL1B|JAK2|KCNB1|KCNQ3|MAP1A|MME|NGF|NGFR|NTRK1|OPHN1|P2RX3|P2RY1|PDE9A|PRKCB|PTGS2|RGS4|CCL2|SLC1A3|SLC6A1|SLC6A6|SLC6A9|SYN1|TYROBP|LRP8|DLGAP1|S1PR2|SLC4A8|CLSTN3|LILRB2|BAIAP2|RGS14|RIMS1|CUX2|SLC7A11|FRRS1L|LRRTM2|FBXO2|NSG1|MCTP2|FER1L4|SHISA6|CCR2	-6.37343	0	79	0	0	-8.5349	2.363
	ENSG00000258676	ENSG00000261441	ENSG00000287467													1	1	1	-4.39368	-7.92393	-5.55064	GO:0045765	M111	3	0	GO Biological Processes	19	regulation of angiogenesis	19_GO:0032502 developmental process	-8.48109	2.4472	6.85065	30286	353	1788	51	2.85235	0.393671	133|187|240|285|306|576|718|719|728|861|1116|1285|1512|1524|1536|1545|2303|3162|3553|3569|3579|3627|3687|4879|5054|5294|5579|5740|6356|6833|7057|7058|7060|8038|8817|8877|10000|10800|11117|11126|23670|25817|28984|51129|63943|64094|79805|140862|147372|168667|729230	ADM|APLNR|ALOX5|ANGPT2|ANXA3|ADGRB2|C3|C3AR1|C5AR1|RUNX1|CHI3L1|COL4A3|CTSH|CX3CR1|CYBB|CYP1B1|FOXC2|HMOX1|IL1B|IL6|CXCR2|CXCL10|ITGAX|NPPB|SERPINE1|PIK3CG|PRKCB|PTGIS|CCL11|ABCC8|THBS1|THBS2|THBS4|ADAM12|FGF18|SPHK1|AKT3|CYSLTR1|EMILIN1|CD160|CEMIP2|TAFA5|RGCC|ANGPTL4|FKBPL|SMOC2|VASH2|ISM1|CCBE1|BMPER|CCR2	-6.35667	0	78	0	0	-8.5459	3.07972
	ENSG00000213613	ENSG00000227617	ENSG00000199364													1	1	1	-4.70034	-4.89656	-6.26779	GO:0046903	M111	3	0	GO Biological Processes	19	secretion	19_GO:0051179 localization	-8.4613	2.14533	6.65661	30286	529	1788	67	3.7472	0.449135	41|134|136|306|366|540|624|695|785|1080|1230|1311|1906|2214|2252|2255|3055|3164|3360|3569|3624|3745|3786|4053|4067|4879|5046|5294|5320|5341|5551|5743|5866|5874|6279|6567|6720|6833|6850|6853|6854|7127|7166|7421|7432|7462|8013|9379|9498|9751|11151|11280|22999|29887|55240|57586|57835|64005|80725|85409|94121|94122|115827|130399|143425|255189|284021	ASIC1|ADORA1|ADORA2B|ANXA3|AQP9|ATP7B|BDKRB2|BTK|CACNB4|CFTR|CCR1|COMP|EDN1|FCGR3A|FGF7|FGF10|HCK|NR4A1|HTR4|IL6|INHBA|KCNB1|KCNQ3|LTBP2|LYN|NPPB|PCSK6|PIK3CG|PLA2G2A|PLEK|PRF1|PTGS2|RAB3IL1|RAB27B|S100A8|SLC16A2|SREBF1|ABCC8|SYK|SYN1|SYN2|TNFAIP2|TPH1|VDR|VIP|LAT2|NR4A3|NRXN2|SLC4A8|SNPH|CORO1A|SCN11A|RIMS1|SNX10|STEAP3|SYT13|SLC4A5|MYO1G|SRCIN1|NKD2|SYTL4|SYTL5|RAB3C|ACVR1C|SYT9|PLA2G4F|MILR1	-6.33887	0	39	0	0	-11.5935	6.69193
	ENSG00000252982	ENSG00000247228	ENSG00000286171													1	1	1	-5.94395	-3.51565	-7.33571	GO:0051047	M111	3	0	GO Biological Processes	19	positive regulation of secretion	19_GO:0051179 localization	-8.45685	2.55163	6.90055	30286	312	1788	47	2.62864	0.378353	101|134|136|552|650|654|945|1080|1906|1956|2150|2151|2645|3553|3623|3624|3684|3689|3717|3745|4824|4826|4879|5028|5029|5579|5724|5874|5950|6279|6529|6664|6696|6833|6850|7432|8792|9498|9536|9619|23400|23435|28984|84876|94121|114897|114899	ADAM8|ADORA1|ADORA2B|AVPR1A|BMP2|BMP6|CD33|CFTR|EDN1|EGFR|F2RL1|F2RL2|GCK|IL1B|INHA|INHBA|ITGAM|ITGB2|JAK2|KCNB1|NKX3-1|NNAT|NPPB|P2RY1|P2RY2|PRKCB|PTAFR|RAB27B|RBP4|S100A8|SLC6A1|SOX11|SPP1|ABCC8|SYK|VIP|TNFRSF11A|SLC4A8|PTGES|ABCG1|ATP13A2|TARDBP|RGCC|ORAI1|SYTL4|C1QTNF1|C1QTNF3	-6.33824	0	29	0	0	-12.7943	4.36398
	ENSG00000130234	ENSG00000224957	ENSG00000139734													1	1	1	-7.8695	-8.23426	-7.55171	GO:0032755	M111	3	0	GO Biological Processes	19	positive regulation of interleukin-6 production	19_GO:0048518 positive regulation of biological process	-8.45673	4.02499	7.62744	30286	101	1788	24	1.34228	0.272147	136|199|695|2150|3553|3569|3965|5452|5724|6850|7305|10288|11027|23586|29108|51284|51311|64127|64170|64581|84818|338382|353514|388325	ADORA2B|AIF1|BTK|F2RL1|IL1B|IL6|LGALS9|POU2F2|PTAFR|SYK|TYROBP|LILRB2|LILRA2|RIGI|PYCARD|TLR7|TLR8|NOD2|CARD9|CLEC7A|IL17RC|RAB7B|LILRA5|SCIMP	-6.33824	0	7	0	0	-24.5271	6.70757
	ENSG00000228886	ENSG00000231246	ENSG00000273149													1	1	1	-8.33654	-6.32881	-7.25133	GO:0005581	M111	3	0	GO Cellular Components	20	collagen trimer		-8.44974	4.3331	7.75326	30286	86	1788	22	1.23043	0.260709	712|714|1285|1286|1296|1297|1305|2219|4481|8292|8547|8685|10584|10882|11117|84570|91522|114897|114899|147372|169044|340267	C1QA|C1QC|COL4A3|COL4A4|COL8A2|COL9A1|COL13A1|FCN1|MSR1|COLQ|FCN3|MARCO|COLEC10|C1QL1|EMILIN1|COL25A1|COL23A1|C1QTNF1|C1QTNF3|CCBE1|COL22A1|COL28A1	-6.33322	0	80	1	1	-8.44974	5.64616
	ENSG00000279344	ENSG00000199364	ENSG00000231035													1	1	1	-6.97342	-8.44875	-5.64341	GO:0032928	M111	3	0	GO Biological Processes	19	regulation of superoxide anion generation	19_GO:0008152 metabolic process	-8.44875	11.4188	9.96323	30286	21	1263	10	0.791766	0.249385	1956|2150|2358|3684|3689|5446|5580|6850|7305|64581	EGFR|F2RL1|FPR2|ITGAM|ITGB2|PON3|PRKCD|SYK|TYROBP|CLEC7A	-6.67162	0	81	1	1	-8.44875	11.9897
	ENSG00000183308	ENSG00000259498	ENSG00000152527													1	1	1	-8.43683	-6.49938	-8.11316	GO:0007229	M111	3	0	GO Biological Processes	19	integrin-mediated signaling pathway	19_GO:0050896 response to stimulus	-8.43683	4.85228	8.01059	30286	94	1328	20	1.50602	0.334212	1490|2533|3055|3673|3675|3676|3683|3684|3687|3689|3694|4185|5341|6850|7409|8482|9636|55612|81624|83706	CCN2|FYB1|HCK|ITGA2|ITGA3|ITGA4|ITGAL|ITGAM|ITGAX|ITGB2|ITGB6|ADAM11|PLEK|SYK|VAV1|SEMA7A|ISG15|FERMT1|DIAPH3|FERMT3	-6.66238	0	77	0	0	-8.55327	7.73529
	ENSG00000279159	ENSG00000118094	ENSG00000261441													1	1	1	-6.27739	-6.74644	-8.39961	WP455	M111	3	0	WikiPathways	27	GPCRs class A rhodopsin like		-8.39961	3.00964	7.14614	30286	261	1388	36	2.59366	0.426634	151|185|187|552|624|719|1230|1234|1268|1524|1909|2151|2357|2358|2359|2825|2840|2846|3269|3355|3360|3579|5028|5029|5724|5733|5737|5739|8477|9293|9934|11251|23596|54329|57121|729230	ADRA2B|AGTR1|APLNR|AVPR1A|BDKRB2|C3AR1|CCR1|CCR5|CNR1|CX3CR1|EDNRA|F2RL2|FPR1|FPR2|FPR3|CMKLR2|GPR17|LPAR4|HRH1|HTR1F|HTR4|CXCR2|P2RY1|P2RY2|PTAFR|PTGER3|PTGFR|PTGIR|GPR65|GPR52|P2RY14|PTGDR2|OPN3|GPR85|LPAR5|CCR2	-6.6287	0	12	0	0	-20.4432	4.59879
	ENSG00000244692	ENSG00000224019	ENSG00000249114													1	1	1	-7.1838	-7.47201	-6.21859	hsa05200	M111	3	0	KEGG Pathway	24	Pathways in cancer		-8.39446	2.13725	6.62235	30286	531	1788	67	3.7472	0.449135	185|624|650|652|675|815|861|1050|1285|1286|1439|1441|1906|1909|1956|2250|2252|2255|2322|2353|2535|2735|2846|3082|3162|3481|3563|3569|3575|3673|3675|3717|3718|3912|3914|3918|4791|4824|4914|5295|5330|5579|5733|5743|5880|5979|6258|6502|6688|6775|7039|7186|7481|7483|7704|8325|8817|9002|10000|10912|22798|23566|51176|57121|64399|83593|115727	AGTR1|BDKRB2|BMP2|BMP4|BRCA2|CAMK2A|RUNX1|CEBPA|COL4A3|COL4A4|CSF2RB|CSF3R|EDN1|EDNRA|EGFR|FGF5|FGF7|FGF10|FLT3|FOS|FZD2|GLI1|LPAR4|HGF|HMOX1|IGF2|IL3RA|IL6|IL7R|ITGA2|ITGA3|JAK2|JAK3|LAMB1|LAMB3|LAMC2|NFKB2|NKX3-1|NTRK1|PIK3R1|PLCB2|PRKCB|PTGER3|PTGS2|RAC2|RET|RXRG|SKP2|SPI1|STAT4|TGFA|TRAF2|WNT11|WNT9A|ZBTB16|FZD8|FGF18|F2RL3|AKT3|GADD45G|LAMB4|LPAR3|LEF1|LPAR5|HHIP|RASSF5|RASGRP4	-6.27989	0	37	0	0	-11.8937	3.61608
	ENSG00000278917	ENSG00000225203	ENSG00000212607													1	1	1	-5.75177	-5.08934	-6.45976	M3008	M111	3	0	Canonical Pathways	11	NABA ECM GLYCOPROTEINS		-8.38294	3.02473	7.12318	30286	196	1788	35	1.95749	0.327622	1311|1490|1842|2201|3371|3912|3914|3918|4013|4053|5118|5212|6696|7057|7058|7060|7130|8076|8292|8840|9423|10085|11117|22798|54084|55203|64093|64094|78987|79987|84624|168667|220001|256158|375616	COMP|CCN2|ECM2|FBN2|TNC|LAMB1|LAMB3|LAMC2|VWA5A|LTBP2|PCOLCE|VIT|SPP1|THBS1|THBS2|THBS4|TNFAIP6|MFAP5|COLQ|CCN4|NTN1|EDIL3|EMILIN1|LAMB4|TSPEAR|LGI2|SMOC1|SMOC2|CRELD1|SVEP1|FNDC1|BMPER|VWCE|HMCN2|KCP	-6.27031	0	6	0	0	-24.9546	3.60186
	ENSG00000241472	ENSG00000230587	ENSG00000278917													1	1	1	-5.39342	-6.88026	-8.37787	hsa04062	M111	3	0	KEGG Pathway	24	Chemokine signaling pathway		-8.37787	3.40936	7.33984	30286	192	1388	30	2.16138	0.390325	1230|1234|1524|1794|2919|2920|3055|3579|3627|3717|3718|4067|4283|5294|5330|5579|5580|5880|6347|6356|6362|6366|7409|7454|9547|9844|53358|58191|399694|729230	CCR1|CCR5|CX3CR1|DOCK2|CXCL1|CXCL2|HCK|CXCR2|CXCL10|JAK2|JAK3|LYN|CXCL9|PIK3CG|PLCB2|PRKCB|PRKCD|RAC2|CCL2|CCL11|CCL18|CCL21|VAV1|WAS|CXCL14|ELMO1|SHC3|CXCL16|SHC4|CCR2	-6.61047	0	3	0	0	-28.5368	5.38763
	ENSG00000224745	ENSG00000272491	ENSG00000182902													1	1	1	-3.65218	-7.11321	-5.27015	GO:0045766	M111	3	0	GO Biological Processes	19	positive regulation of angiogenesis	19_GO:0032502 developmental process	-8.37094	3.07972	7.14563	30286	187	1788	34	1.90157	0.323	133|187|285|306|718|719|728|861|1116|1512|1524|1536|1545|2303|3162|3553|3579|3687|5054|5579|5740|6356|7057|8038|8817|8877|10000|10800|11117|51129|64094|79805|147372|168667	ADM|APLNR|ANGPT2|ANXA3|C3|C3AR1|C5AR1|RUNX1|CHI3L1|CTSH|CX3CR1|CYBB|CYP1B1|FOXC2|HMOX1|IL1B|CXCR2|ITGAX|SERPINE1|PRKCB|PTGIS|CCL11|THBS1|ADAM12|FGF18|SPHK1|AKT3|CYSLTR1|EMILIN1|ANGPTL4|SMOC2|VASH2|CCBE1|BMPER	-6.26024	0	78	0	0	-8.5459	3.07972
	ENSG00000280384	ENSG00000225014	ENSG00000188931													1	1	1	-6.66193	-8.35554	-8.18942	hsa04145	M111	3	0	KEGG Pathway	24	Phagosome		-8.35554	3.94398	7.59054	30286	152	1263	25	1.97941	0.391945	929|1520|1536|2212|2214|3111|3673|3684|3689|4481|4688|4689|4973|7057|7058|7060|8685|11151|30835|51807|64581|79659|81027|84790|338382	CD14|CTSS|CYBB|FCGR2A|FCGR3A|HLA-DOA|ITGA2|ITGAM|ITGB2|MSR1|NCF2|NCF4|OLR1|THBS1|THBS2|THBS4|MARCO|CORO1A|CD209|TUBA8|CLEC7A|DYNC2H1|TUBB1|TUBA1C|RAB7B	-6.5925	0	43	0	0	-10.647	5.95088
	ENSG00000277007	ENSG00000261578	ENSG00000197301													1	1	1	-6.66189	-5.5427	-7.31747	GO:0050730	M111	3	0	GO Biological Processes	19	regulation of peptidyl-tyrosine phosphorylation	19_GO:0008152 metabolic process	-8.33896	2.86072	7.01716	30286	225	1788	38	2.12528	0.341083	654|916|920|960|1956|2045|2252|2255|2322|3082|3569|3689|3717|3976|4067|5168|5580|5777|5788|6850|7039|7060|7804|9021|9052|9961|11006|11314|23529|50507|64092|64127|80725|133396|199731|255324|284114|353514	BMP6|CD3E|CD4|CD44|EGFR|EPHA7|FGF7|FGF10|FLT3|HGF|IL6|ITGB2|JAK2|LIF|LYN|ENPP2|PRKCD|PTPN6|PTPRC|SYK|TGFA|THBS4|LRP8|SOCS3|GPRC5A|MVP|LILRB4|CD300A|CLCF1|NOX4|SAMSN1|NOD2|SRCIN1|IL31RA|CADM4|EPGN|TMEM102|LILRA5	-6.23019	0	82	1	1	-8.33896	4.64253
	ENSG00000207392	ENSG00000230225	ENSG00000200745													1	1	1	-4.70728	-8.33113	-7.59614	WP2431	M111	3	0	WikiPathways	27	Spinal cord injury		-8.33113	4.39623	7.77629	30286	120	1263	22	1.74188	0.368122	199|727|1462|1956|2212|2353|2596|2919|3164|3383|3569|3627|4804|5320|5743|6347|6403|9423|10673|11025|64131|729230	AIF1|C5|VCAN|EGFR|FCGR2A|FOS|GAP43|CXCL1|NR4A1|ICAM1|IL6|CXCL10|NGFR|PLA2G2A|PTGS2|CCL2|SELP|NTN1|TNFSF13B|LILRB3|XYLT1|CCR2	-6.57069	0	83	1	1	-8.33113	4.39623
	ENSG00000263089	ENSG00000235272	ENSG00000205209													1	1	1	-5.28468	-5.73616	-5.74382	GO:0045178	M111	3	0	GO Cellular Components	20	basal part of cell		-8.30835	2.55466	6.8352	30286	305	1788	46	2.57271	0.374414	134|366|540|728|960|1906|1956|2191|3673|3675|3949|4671|5028|5745|6507|6533|6536|6540|6541|6573|6583|6768|7018|7039|8140|8714|9076|9498|23428|23632|55530|55966|57835|64127|64284|81796|84876|85409|113235|146894|153562|200958|222962|338328|387700|100509620	ADORA1|AQP9|ATP7B|C5AR1|CD44|EDN1|EGFR|FAP|ITGA2|ITGA3|LDLR|NAIP|P2RY1|PTH1R|SLC1A3|SLC6A6|SLC6A9|SLC6A13|SLC7A1|SLC19A1|SLC22A4|ST14|TF|TGFA|SLC7A5|ABCC3|CLDN1|SLC4A8|SLC7A8|CA14|SVOP|AJAP1|SLC4A5|NOD2|RAB17|SLCO5A1|ORAI1|NKD2|SLC46A1|CD300LG|MARVELD2|MUC20|SLC29A4|GPIHBP1|SLC16A12|AQP7B	-6.2034	0	55	0	0	-9.87849	2.59059
	ENSG00000121318	ENSG00000212743	ENSG00000229065													1	1	1	-7.05288	-5.45077	-5.43236	GO:0015075	M111	3	0	GO Molecular Functions	21	monoatomic ion transmembrane transporter activity		-8.29031	1.94722	6.45251	30286	722	1788	83	4.64206	0.497565	41|540|773|774|777|785|1080|2561|2562|2890|2892|2898|2899|2903|3737|3742|3743|3745|3750|3760|3762|3768|3772|3777|3781|3786|5024|5026|5355|6263|6323|6328|6332|6506|6507|6509|6524|6529|6533|6536|6540|6573|6833|7225|7226|7351|7881|8542|9022|9481|9498|10021|11280|23400|23413|26266|27112|51463|55089|56659|57101|57156|57835|60482|80036|80131|80727|81031|83733|84679|84876|85414|94015|113235|114780|14073…	ASIC1|ATP7B|CACNA1A|CACNA1B|CACNA1E|CACNB4|CFTR|GABRB2|GABRB3|GRIA1|GRIA3|GRIK2|GRIK3|GRIN2A|KCNA2|KCNA6|KCNA7|KCNB1|KCND1|KCNJ3|KCNJ5|KCNJ12|KCNJ15|KCNK3|KCNN2|KCNQ3|P2RX3|P2RX5|PLP2|RYR3|SCN1A|SCN3A|SCN7A|SLC1A2|SLC1A3|SLC1A4|SLC5A2|SLC6A1|SLC6A6|SLC6A9|SLC6A13|SLC19A1|ABCC8|TRPC6|TRPM2|UCP2|KCNAB1|APOL1|CLIC3|SLC25A27|SLC4A8|HCN4|SCN11A|ATP13A2|NCS1|SLC13A4|NALF2|GPR89B|SLC38A4|KCNK13|ANO2|TME…	-6.18727	0	49	0	0	-10.2819	3.22505
	ENSG00000237994	ENSG00000144821	ENSG00000254691													1	1	1	-5.80698	-6.92879	-8.28814	GO:0006968	M111	3	0	GO Biological Processes	19	cellular defense response	19_GO:0050896 response to stimulus	-8.28814	6.41761	8.48619	30286	51	1388	15	1.08069	0.277522	922|1234|1524|3579|4283|4332|4688|5551|6693|7305|8061|10288|23601|23643|729230	CD5L|CCR5|CX3CR1|CXCR2|CXCL9|MNDA|NCF2|PRF1|SPN|TYROBP|FOSL1|LILRB2|CLEC5A|LY96|CCR2	-6.53454	0	84	1	1	-8.28814	6.41761
	ENSG00000273295	ENSG00000286171	ENSG00000144821													1	1	1	-4.33168	-5.9174	-8.28424	GO:1990266	M111	3	0	GO Biological Processes	19	neutrophil migration	19_GO:0002376 immune system process	-8.28424	4.74345	7.88099	30286	92	1388	20	1.44092	0.31987	1441|2207|2919|2920|3071|3553|3579|3627|3689|4283|5294|6279|6280|6347|6356|6362|6366|6850|7409|54210	CSF3R|FCER1G|CXCL1|CXCL2|NCKAP1L|IL1B|CXCR2|CXCL10|ITGB2|CXCL9|PIK3CG|S100A8|S100A9|CCL2|CCL11|CCL18|CCL21|SYK|VAV1|TREM1	-6.53233	0	3	0	0	-28.5368	5.38763
	ENSG00000236532	ENSG00000225761	ENSG00000280384													1	1	1	-3.66457	-5.49332	-5.50285	GO:0001501	M111	3	0	GO Biological Processes	19	skeletal system development	19_GO:0032502 developmental process	-8.25814	2.1638	6.57942	30286	501	1788	64	3.57942	0.439347	650|652|654|655|656|860|861|864|960|1116|1305|1311|1404|1462|1490|1906|1909|2201|2303|2487|3037|3200|3213|3214|3623|3694|4188|4487|4665|4880|4969|4982|5549|5745|5788|5950|6424|6615|6664|6913|7076|7092|7421|7481|7483|7704|8817|8840|9507|9770|10234|10265|11173|23552|25884|25902|29887|57453|57728|60484|60676|64131|64399|81031	BMP2|BMP4|BMP6|BMP7|BMP8B|RUNX2|RUNX1|RUNX3|CD44|CHI3L1|COL13A1|COMP|HAPLN1|VCAN|CCN2|EDN1|EDNRA|FBN2|FOXC2|FRZB|HAS2|HOXA3|HOXB3|HOXB4|INHA|ITGB6|MDFI|MSX1|NAB2|NPPC|OGN|TNFRSF11B|PRELP|PTH1R|PTPRC|RBP4|SFRP4|SNAI1|SOX11|TBX15|TIMP1|TLL1|VDR|WNT11|WNT9A|ZBTB16|FGF18|CCN4|ADAMTS4|RASSF2|LRRC17|IRX5|ADAMTS7|CDK20|CHRDL2|MTHFD1L|SNX10|DSCAML1|WDR19|HAPLN2|PAPPA2|XYLT1|HHIP|SLC2A10	-6.15699	0	85	1	1	-8.25814	2.55563
	ENSG00000259915	ENSG00000187942	ENSG00000287897													1	1	1	-8.2256	-5.48339	-4.19999	GO:0046873	M111	3	0	GO Molecular Functions	21	metal ion transmembrane transporter activity		-8.2256	2.50498	6.78632	30286	437	1328	48	3.61446	0.512187	41|540|773|777|785|2898|2899|2903|3742|3743|3745|3760|3762|3768|3772|3777|3781|3786|6263|6323|6328|6332|6507|6524|6529|6533|6536|6540|6833|7225|7226|7881|9498|10021|27112|55089|56659|57835|60482|80036|84679|84876|114780|150159|152519|162514|345274|728215	ASIC1|ATP7B|CACNA1A|CACNA1E|CACNB4|GRIK2|GRIK3|GRIN2A|KCNA6|KCNA7|KCNB1|KCNJ3|KCNJ5|KCNJ12|KCNJ15|KCNK3|KCNN2|KCNQ3|RYR3|SCN1A|SCN3A|SCN7A|SLC1A3|SLC5A2|SLC6A1|SLC6A6|SLC6A9|SLC6A13|ABCC8|TRPC6|TRPM2|KCNAB1|SLC4A8|HCN4|NALF2|SLC38A4|KCNK13|SLC4A5|SLC5A7|TRPM3|SLC9A7|ORAI1|PKD1L2|SLC9B1|NIPAL1|TRPV3|SLC10A6|NALF1	-6.48122	0	49	0	0	-10.2819	3.22505
	ENSG00000188931	ENSG00000265727	ENSG00000232392													1	1	1	-7.28772	-5.81706	-4.98304	GO:0097447	M111	3	0	GO Cellular Components	20	dendritic tree		-8.20424	2.02823	6.46892	30286	618	1788	74	4.1387	0.471053	134|306|347|720|721|815|916|1500|1501|1524|1536|2045|2047|2048|2049|2596|2644|2890|2892|2898|2899|2903|2911|3269|3355|3360|3737|3745|3750|3781|3800|4130|4133|4311|4803|4804|4914|4983|5028|5179|5800|5818|5909|5979|6252|6533|6853|7804|8572|9498|9572|9746|9762|10021|10160|10371|10458|10636|10752|23109|23413|26232|27065|51617|56899|60482|64284|80725|92737|120114|130574|339451|388336|729230	ADORA1|ANXA3|APOD|C4A|C4B|CAMK2A|CD3E|CTNND1|CTNND2|CX3CR1|CYBB|EPHA7|EPHB1|EPHB2|EPHB3|GAP43|GCHFR|GRIA1|GRIA3|GRIK2|GRIK3|GRIN2A|GRM1|HRH1|HTR1F|HTR4|KCNA2|KCNB1|KCND1|KCNN2|KIF5C|MAP1A|MAP2|MME|NGF|NGFR|NTRK1|OPHN1|P2RY1|PENK|PTPRO|NECTIN1|RAP1GAP|RET|RTN1|SLC6A6|SYN1|LRP8|PDLIM4|SLC4A8|NR1D1|CLSTN3|LZTS3|HCN4|FARP1|SEMA3A|BAIAP2|RGS14|CHL1|DDN|NCS1|FBXO2|NSG1|NSG2|ANKS1B|SLC5A7|RAB17|SRCIN1|D…	-6.10685	0	53	0	0	-9.94217	2.32557
	ENSG00000274297	ENSG00000279917	ENSG00000252982													1	1	1	-3.5602	-6.97236	-5.1502	GO:1904018	M111	3	0	GO Biological Processes	19	positive regulation of vasculature development	19_GO:0032502 developmental process	-8.18768	3.0311	7.03466	30286	190	1788	34	1.90157	0.323	133|187|285|306|718|719|728|861|1116|1512|1524|1536|1545|2303|3162|3553|3579|3687|5054|5579|5740|6356|7057|8038|8817|8877|10000|10800|11117|51129|64094|79805|147372|168667	ADM|APLNR|ANGPT2|ANXA3|C3|C3AR1|C5AR1|RUNX1|CHI3L1|CTSH|CX3CR1|CYBB|CYP1B1|FOXC2|HMOX1|IL1B|CXCR2|ITGAX|SERPINE1|PRKCB|PTGIS|CCL11|THBS1|ADAM12|FGF18|SPHK1|AKT3|CYSLTR1|EMILIN1|ANGPTL4|SMOC2|VASH2|CCBE1|BMPER	-6.09402	0	78	0	0	-8.5459	3.07972
	ENSG00000224083	ENSG00000280384	ENSG00000279836													1	1	1	-5.39257	-8.17647	-6.49473	WP4493	M111	3	0	WikiPathways	27	Cells and molecules involved in local acute inflammatory response		-8.17674	9.96381	9.25995	30286	17	1788	10	0.559284	0.176366	718|727|3383|3569|3676|3683|3689|6403|6404|7412	C3|C5|ICAM1|IL6|ITGA4|ITGAL|ITGB2|SELP|SELPLG|VCAM1	-6.08493	0	86	1	1	-8.17674	9.96381
	ENSG00000100024	ENSG00000197301	ENSG00000273018													1	1	1	-4.39652	-6.34298	-6.57633	GO:0044057	M111	3	0	GO Biological Processes	19	regulation of system process	19_GO:0032501 multicellular organismal process	-8.16533	2.08334	6.48749	30286	561	1788	69	3.85906	0.455524	55|133|134|136|151|185|552|624|654|1075|1890|1906|1909|1956|1959|2150|2166|2255|2539|2898|2903|2911|3164|3269|3623|3624|3673|3676|3687|3760|3762|3768|3781|4824|4879|5152|5294|5724|5733|5743|5800|5999|6588|6663|6696|6720|6833|7135|7138|7140|8013|8877|9229|9294|10021|10458|10699|10800|22999|23316|26011|59272|79987|84525|114897|140628|221476|390594|100507537	ACP3|ADM|ADORA1|ADORA2B|ADRA2B|AGTR1|AVPR1A|BDKRB2|BMP6|CTSC|TYMP|EDN1|EDNRA|EGFR|EGR2|F2RL1|FAAH|FGF10|G6PD|GRIK2|GRIN2A|GRM1|NR4A1|HRH1|INHA|INHBA|ITGA2|ITGA4|ITGAX|KCNJ3|KCNJ5|KCNJ12|KCNN2|NKX3-1|NPPB|PDE9A|PIK3CG|PTAFR|PTGER3|PTGS2|PTPRO|RGS4|SLN|SOX10|SPP1|SREBF1|ABCC8|TNNI1|TNNT1|TNNT3|NR4A3|SPHK1|DLGAP1|S1PR2|HCN4|BAIAP2|CORIN|CYSLTR1|RIMS1|CUX2|TENM4|ACE2|SVEP1|HOPX|C1QTNF1|GATA5|PI16|KBT…	-6.0772	0	28	0	0	-13.5681	3.43679
	ENSG00000258819	ENSG00000236333	ENSG00000286889													1	1	1	-5.90206	-4.48042	-5.5162	GO:0008514	M111	3	0	GO Molecular Functions	21	organic anion transmembrane transporter activity		-8.14305	2.69177	6.83564	30286	258	1788	41	2.29306	0.353987	215|1080|2890|2892|2898|2899|2903|6506|6507|6509|6515|6529|6533|6536|6540|6541|6567|6573|6583|7351|8140|8714|9429|9498|10166|10999|23428|23657|28965|55089|57835|63910|79581|81031|81796|83733|113235|151258|220963|345274|387700	ABCD1|CFTR|GRIA1|GRIA3|GRIK2|GRIK3|GRIN2A|SLC1A2|SLC1A3|SLC1A4|SLC2A3|SLC6A1|SLC6A6|SLC6A9|SLC6A13|SLC7A1|SLC16A2|SLC19A1|SLC22A4|UCP2|SLC7A5|ABCC3|ABCG2|SLC4A8|SLC25A15|SLC27A4|SLC7A8|SLC7A11|SLC27A6|SLC38A4|SLC4A5|SLC17A9|SLC52A2|SLC2A10|SLCO5A1|SLC25A18|SLC46A1|SLC38A11|SLC16A9|SLC10A6|SLC16A12	-6.05857	0	87	1	1	-8.14305	6.24049
	ENSG00000138378	ENSG00000203392	ENSG00000179136													1	1	1	-6.57666	-8.13587	-7.16328	hsa04020	M111	3	0	KEGG Pathway	24	Calcium signaling pathway		-8.13587	3.12775	7.08967	30286	253	1263	33	2.61283	0.448853	185|552|624|773|777|1909|1956|2250|2252|2255|2769|2903|2911|3082|3269|4803|4914|5024|5026|5330|5579|5724|5733|5737|6263|6588|7039|8817|8877|9630|10800|51196|84876	AGTR1|AVPR1A|BDKRB2|CACNA1A|CACNA1E|EDNRA|EGFR|FGF5|FGF7|FGF10|GNA15|GRIN2A|GRM1|HGF|HRH1|NGF|NTRK1|P2RX3|P2RX5|PLCB2|PRKCB|PTAFR|PTGER3|PTGFR|RYR3|SLN|TGFA|FGF18|SPHK1|GNA14|CYSLTR1|PLCE1|ORAI1	-6.39645	0	62	0	0	-9.4514	5.2455
	ENSG00000251216	ENSG00000258640	ENSG00000286511													1	1	1	-5.66838	-5.16602	-5.50499	GO:0090066	M111	3	0	GO Biological Processes	19	regulation of anatomical structure size	19_GO:0065007 biological regulation	-8.13546	2.13372	6.50628	30286	516	1788	65	3.63535	0.442637	133|134|136|151|185|246|393|552|624|822|1311|1906|1909|1956|2045|2150|2166|2303|2837|3043|3055|3071|3269|3575|3676|4133|4703|4803|4879|4880|5028|5029|5341|5580|5743|5979|6356|6366|6696|7409|7454|8153|8482|9423|10000|10178|10371|10458|10501|10800|11151|23108|23400|23406|23566|29108|51332|55558|57482|57611|59272|79987|80131|130271|282679	ADM|ADORA1|ADORA2B|ADRA2B|AGTR1|ALOX15|ARHGAP4|AVPR1A|BDKRB2|CAPG|COMP|EDN1|EDNRA|EGFR|EPHA7|F2RL1|FAAH|FOXC2|UTS2R|HBB|HCK|NCKAP1L|HRH1|IL7R|ITGA4|MAP2|NEB|NGF|NPPB|NPPC|P2RY1|P2RY2|PLEK|PRKCD|PTGS2|RET|CCL11|CCL21|SPP1|VAV1|WAS|RND2|SEMA7A|NTN1|AKT3|TENM1|SEMA3A|BAIAP2|SEMA6B|CYSLTR1|CORO1A|RAP1GAP2|ATP13A2|COTL1|LPAR3|PYCARD|SPTBN5|PLXNA3|CRACD|ISLR2|ACE2|SVEP1|LRRC8E|PLEKHH2|AQP11	-6.0528	0	88	1	1	-8.13546	5.13845
	ENSG00000286639	ENSG00000118432	ENSG00000165449													1	1	1	-4.01411	-6.21527	-8.13275	R-HSA-9660826	M111	3	0	Reactome Gene Sets	6	Purinergic signaling in leishmaniasis infection		-8.13275	9.23149	9.20249	30286	26	1388	11	0.792507	0.238001	718|719|1511|3162|3553|4210|4791|4907|9051|29108|114548	C3|C3AR1|CTSG|HMOX1|IL1B|MEFV|NFKB2|NT5E|PSTPIP1|PYCARD|NLRP3	-6.39496	0	89	1	1	-8.13275	9.23149
	ENSG00000232693	ENSG00000264635	ENSG00000256682													1	1	1	-4.01411	-6.21527	-8.13275	R-HSA-9664424	M111	3	0	Reactome Gene Sets	6	Cell recruitment (pro-inflammatory response)		-8.13275	9.23149	9.20249	30286	26	1388	11	0.792507	0.238001	718|719|1511|3162|3553|4210|4791|4907|9051|29108|114548	C3|C3AR1|CTSG|HMOX1|IL1B|MEFV|NFKB2|NT5E|PSTPIP1|PYCARD|NLRP3	-6.39496	0	89	0	0	-8.13275	9.23149
	ENSG00000111215	ENSG00000165071	ENSG00000259915													1	1	1	-4.56539	-8.12386	-7.39413	GO:0071675	M111	3	0	GO Biological Processes	19	regulation of mononuclear cell migration	19_GO:0040011 locomotion	-8.12386	4.289	7.62471	30286	123	1263	22	1.74188	0.368122	199|347|719|728|1230|1524|2358|3627|3676|3965|4067|4345|5054|6347|6366|6693|7057|11151|29108|56833|57402|729230	AIF1|APOD|C3AR1|C5AR1|CCR1|CX3CR1|FPR2|CXCL10|ITGA4|LGALS9|LYN|CD200|SERPINE1|CCL2|CCL21|SPN|THBS1|CORO1A|PYCARD|SLAMF8|S100A14|CCR2	-6.38933	0	23	0	0	-15.4498	9.59177
	ENSG00000249114	ENSG00000226089	ENSG00000223561													1	1	1	-7.78927	-8.04794	-6.59872	GO:0032733	M111	3	0	GO Biological Processes	19	positive regulation of interleukin-10 production	19_GO:0048518 positive regulation of biological process	-8.12336	6.04946	8.20238	30286	42	1788	15	0.838926	0.215699	602|940|2150|3082|3569|3965|6850|9308|9636|29108|54440|54502|64127|64581|353514	BCL3|CD28|F2RL1|HGF|IL6|LGALS9|SYK|CD83|ISG15|PYCARD|SASH3|RBM47|NOD2|CLEC7A|LILRA5	-6.04609	0	44	0	0	-10.6024	6.66629
	ENSG00000275367	ENSG00000226015	ENSG00000277566													1	1	1	-7.62551	-6.40119	-8.11571	GO:0001540	M111	3	0	GO Molecular Functions	21	amyloid-beta binding		-8.11571	4.87739	7.84535	30286	85	1388	19	1.36888	0.311885	712|773|774|2048|2358|2890|2892|3673|3684|3689|3949|4481|4804|5204|7804|8685|10288|26232|84570	C1QA|CACNA1A|CACNA1B|EPHB2|FPR2|GRIA1|GRIA3|ITGA2|ITGAM|ITGB2|LDLR|MSR1|NGFR|PFDN5|LRP8|MARCO|LILRB2|FBXO2|COL25A1	-6.382	0	90	1	1	-8.11571	4.87739
	ENSG00000265727	ENSG00000204740	ENSG00000142973													1	1	1	-6.92793	-5.10298	-6.00773	GO:0005342	M111	3	0	GO Molecular Functions	21	organic acid transmembrane transporter activity		-8.1146	3.07126	7.02019	30286	182	1788	33	1.84564	0.318306	2890|2892|2898|2899|2903|6506|6507|6509|6529|6533|6536|6540|6541|6567|6573|6583|7351|8140|8714|9429|10166|10999|23428|23657|28965|55089|83733|113235|151258|220963|222962|345274|387700	GRIA1|GRIA3|GRIK2|GRIK3|GRIN2A|SLC1A2|SLC1A3|SLC1A4|SLC6A1|SLC6A6|SLC6A9|SLC6A13|SLC7A1|SLC16A2|SLC19A1|SLC22A4|UCP2|SLC7A5|ABCC3|ABCG2|SLC25A15|SLC27A4|SLC7A8|SLC7A11|SLC27A6|SLC38A4|SLC25A18|SLC46A1|SLC38A11|SLC16A9|SLC29A4|SLC10A6|SLC16A12	-6.03912	0	87	0	0	-8.14305	6.24049
	ENSG00000111404	ENSG00000244346	ENSG00000254017													1	1	1	-6.92447	-8.10569	-5.85915	GO:0098636	M111	3	0	GO Cellular Components	20	protein complex involved in cell adhesion		-8.10569	6.31037	8.37134	30286	57	1263	15	1.18765	0.304823	940|3371|3673|3675|3676|3683|3684|3687|3689|3694|3912|4067|5328|5329|11117	CD28|TNC|ITGA2|ITGA3|ITGA4|ITGAL|ITGAM|ITGAX|ITGB2|ITGB6|LAMB1|LYN|PLAU|PLAUR|EMILIN1	-6.3736	0	77	0	0	-8.55327	7.73529
	ENSG00000287868	ENSG00000263089	ENSG00000280219													1	1	1	-7.71408	-7.74488	-7.73111	GO:0030098	M111	3	0	GO Biological Processes	19	lymphocyte differentiation	19_GO:0002376 immune system process	-8.10385	2.57887	6.75533	30286	289	1788	44	2.46085	0.366394	602|695|860|916|920|940|1794|1840|1880|2207|2322|3394|3569|3575|3676|3718|4914|5295|5788|5971|6688|6693|6775|6850|7409|7412|8325|8809|9021|9308|9760|9840|10320|10673|23529|26191|29760|51176|51463|54440|56833|84101|150372|441478	BCL3|BTK|RUNX2|CD3E|CD4|CD28|DOCK2|DTX1|GPR183|FCER1G|FLT3|IRF8|IL6|IL7R|ITGA4|JAK3|NTRK1|PIK3R1|PTPRC|RELB|SPI1|SPN|STAT4|SYK|VAV1|VCAM1|FZD8|IL18R1|SOCS3|CD83|TOX|TESPA1|IKZF1|TNFSF13B|CLCF1|PTPN22|BLNK|LEF1|GPR89B|SASH3|SLAMF8|USP44|NFAM1|NRARP	-6.03013	0	8	0	0	-23.1123	3.01279
	ENSG00000264853	ENSG00000278917	ENSG00000168280													1	1	1	-6.00769	-7.97771	-6.02166	GO:0007162	M111	3	0	GO Biological Processes	19	negative regulation of cell adhesion	19_GO:0048519 negative regulation of biological process	-8.08285	2.51345	6.70892	30286	310	1788	46	2.57271	0.374414	285|347|650|652|654|861|864|942|1378|1511|1545|1840|2048|3371|3620|3717|3718|3965|4582|5054|5295|5320|5580|5777|5788|5800|6366|6688|6693|7057|7805|10288|10859|11006|11314|11326|26191|28984|55558|55966|79626|84868|84959|114897|259307|441478	ANGPT2|APOD|BMP2|BMP4|BMP6|RUNX1|RUNX3|CD86|CR1|CTSG|CYP1B1|DTX1|EPHB2|TNC|IDO1|JAK2|JAK3|LGALS9|MUC1|SERPINE1|PIK3R1|PLA2G2A|PRKCD|PTPN6|PTPRC|PTPRO|CCL21|SPI1|SPN|THBS1|LAPTM5|LILRB2|LILRB1|LILRB4|CD300A|VSIG4|PTPN22|RGCC|PLXNA3|AJAP1|TNFAIP8L2|HAVCR2|UBASH3B|C1QTNF1|IL4I1|NRARP	-6.01091	0	16	0	0	-17.635	5.14851
	ENSG00000253671	ENSG00000169282	ENSG00000198754													1	1	1	-6.86711	-7.9364	-6.73449	WP5087	M111	3	0	WikiPathways	27	Pleural mesothelioma		-8.07586	2.23789	6.54414	30286	439	1788	58	3.24385	0.418973	72|285|960|1006|1285|1286|1490|1945|1956|2250|2252|2255|2322|2535|2919|3082|3481|3553|3569|3620|3627|3673|3675|3676|3689|3912|3914|3918|3965|4803|4804|4914|5294|5328|5571|5606|6195|6347|6401|6424|6425|7039|7138|7186|7481|8061|8140|8325|8817|9770|10000|11098|23286|27123|51176|64405|83593|114548	ACTG2|ANGPT2|CD44|CDH8|COL4A3|COL4A4|CCN2|EFNA4|EGFR|FGF5|FGF7|FGF10|FLT3|FZD2|CXCL1|HGF|IGF2|IL1B|IL6|IDO1|CXCL10|ITGA2|ITGA3|ITGA4|ITGB2|LAMB1|LAMB3|LAMC2|LGALS9|NGF|NGFR|NTRK1|PIK3CG|PLAU|PRKAG1|MAP2K3|RPS6KA1|CCL2|SELE|SFRP4|SFRP5|TGFA|TNNT1|TRAF2|WNT11|FOSL1|SLC7A5|FZD8|FGF18|RASSF2|AKT3|PRSS23|WWC1|DKK2|LEF1|CDH22|RASSF5|NLRP3	-6.00568	0	37	0	0	-11.8937	3.61608
	ENSG00000270956	ENSG00000189367	ENSG00000280378													1	1	1	-4.68906	-6.374	-6.52592	GO:0008015	M111	3	0	GO Biological Processes	19	blood circulation	19_GO:0032501 multicellular organismal process	-8.03626	2.26927	6.5453	30286	418	1788	56	3.13199	0.411924	133|134|136|151|185|552|624|654|719|1268|1285|1311|1511|1906|1909|1956|2150|2153|2166|2303|2837|3043|3269|3579|3627|3676|3760|3762|3781|4879|4880|4973|5028|5029|5606|5724|5742|5743|5800|6296|6323|6328|6332|6518|6833|7135|8870|10021|10699|10800|11117|11280|57835|59272|79987|83483	ADM|ADORA1|ADORA2B|ADRA2B|AGTR1|AVPR1A|BDKRB2|BMP6|C3AR1|CNR1|COL4A3|COMP|CTSG|EDN1|EDNRA|EGFR|F2RL1|F5|FAAH|FOXC2|UTS2R|HBB|HRH1|CXCR2|CXCL10|ITGA4|KCNJ3|KCNJ5|KCNN2|NPPB|NPPC|OLR1|P2RY1|P2RY2|MAP2K3|PTAFR|PTGS1|PTGS2|PTPRO|ACSM3|SCN1A|SCN3A|SCN7A|SLC2A5|ABCC8|TNNI1|IER3|HCN4|CORIN|CYSLTR1|EMILIN1|SCN11A|SLC4A5|ACE2|SVEP1|PLVAP	-5.96958	0	28	0	0	-13.5681	3.43679
	ENSG00000250073	ENSG00000199627	ENSG00000250863													1	1	1	-8.02599	-5.126	-6.97782	GO:0007610	M111	3	0	GO Biological Processes	19	behavior	19_GO:0032501 multicellular organismal process	-8.02599	2.21057	6.51669	30286	619	1328	60	4.51807	0.569952	41|220|434|460|552|785|1268|1524|1803|1827|1956|1959|2048|2334|2628|2898|2903|3269|3620|3675|3786|3949|4130|4185|4311|4593|4803|4914|4929|5024|5028|5179|6323|6328|6356|6507|6529|6833|7060|7432|8061|8622|8701|9293|9379|10288|10347|10636|10752|10882|23657|27306|54429|57121|59272|60314|84189|92521|221935|100132074	ASIC1|ALDH1A3|ASIP|ASTN1|AVPR1A|CACNB4|CNR1|CX3CR1|DPP4|RCAN1|EGFR|EGR2|EPHB2|AFF2|GATM|GRIK2|GRIN2A|HRH1|IDO1|ITGA3|KCNQ3|LDLR|MAP1A|ADAM11|MME|MUSK|NGF|NTRK1|NR4A2|P2RX3|P2RY1|PENK|SCN1A|SCN3A|CCL11|SLC1A3|SLC6A1|ABCC8|THBS4|VIP|FOSL1|PDE8B|DNAH11|GPR52|NRXN2|LILRB2|ABCA7|RGS14|CHL1|C1QL1|SLC7A11|HPGDS|TAS2R5|LPAR5|ACE2|MYG1|SLITRK6|SPECC1|SDK1|FOXO6	-6.3019	0	91	1	1	-8.02599	3.045
	ENSG00000226089	ENSG00000273455	ENSG00000113296													1	1	1	-7.1354	-7.15867	-7.65127	GO:0002443	M111	3	0	GO Biological Processes	19	leukocyte mediated immunity	19_GO:0002376 immune system process	-8.01146	2.56114	6.70279	30286	291	1788	44	2.46085	0.366394	136|306|602|695|712|714|718|720|721|727|1075|1378|1439|1511|1512|2207|2212|2214|2215|3383|3500|3514|3569|3575|3824|4067|5294|5551|5580|5777|6850|7462|8013|11151|11280|51311|54210|55061|57823|64005|64170|202309|284021|374383	ADORA2B|ANXA3|BCL3|BTK|C1QA|C1QC|C3|C4A|C4B|C5|CTSC|CR1|CSF2RB|CTSG|CTSH|FCER1G|FCGR2A|FCGR3A|FCGR3B|ICAM1|IGHG1|IGKC|IL6|IL7R|KLRD1|LYN|PIK3CG|PRF1|PRKCD|PTPN6|SYK|LAT2|NR4A3|CORO1A|SCN11A|TLR8|TREM1|SUSD4|SLAMF7|MYO1G|CARD9|GAPT|MILR1|NCR3LG1	-5.94653	0	25	0	0	-14.5323	3.04692
	ENSG00000261578	ENSG00000203801	ENSG00000286488													1	1	1	-5.5614	-8.00461	-5.30605	GO:0032642	M111	3	0	GO Biological Processes	19	regulation of chemokine production	19_GO:0032501 multicellular organismal process	-8.00461	4.61143	7.69601	30286	104	1263	20	1.58353	0.351274	199|247|347|727|2150|2532|3162|3569|3965|4210|6850|9173|11006|29108|51284|64170|64581|84868|114899|140885	AIF1|ALOX15B|APOD|C5|F2RL1|ACKR1|HMOX1|IL6|LGALS9|MEFV|SYK|IL1RL1|LILRB4|PYCARD|TLR7|CARD9|CLEC7A|HAVCR2|C1QTNF3|SIRPA	-6.2821	0	7	0	0	-24.5271	6.70757
	ENSG00000144821	ENSG00000235020	ENSG00000250853													1	1	1	-5.7668	-7.16232	-6.65637	GO:0043235	M111	3	0	GO Cellular Components	20	receptor complex		-8.00316	2.09001	6.41993	30286	543	1788	67	3.7472	0.449135	117|650|916|920|929|960|1271|1439|1441|1956|2322|2561|2562|2890|2892|2898|2899|2903|2911|3563|3569|3673|3675|3676|3683|3684|3687|3689|3694|3717|3824|3949|4067|4593|4914|4973|4982|5024|5745|5777|5979|6850|7018|7186|7421|7433|7804|8809|9052|9568|9865|11117|23643|28755|51284|53353|54518|55558|55600|56938|84171|130399|131450|133396|162514|388325|388336	ADCYAP1R1|BMP2|CD3E|CD4|CD14|CD44|CNTFR|CSF2RB|CSF3R|EGFR|FLT3|GABRB2|GABRB3|GRIA1|GRIA3|GRIK2|GRIK3|GRIN2A|GRM1|IL3RA|IL6|ITGA2|ITGA3|ITGA4|ITGAL|ITGAM|ITGAX|ITGB2|ITGB6|JAK2|KLRD1|LDLR|LYN|MUSK|NTRK1|OLR1|TNFRSF11B|P2RX3|PTH1R|PTPN6|RET|SYK|TF|TRAF2|VDR|VIPR1|LRP8|IL18R1|GPRC5A|GABBR2|TRIL|EMILIN1|LY96|TRAC|TLR7|LRP1B|APBB1IP|PLXNA3|ITLN1|BMAL2|LOXL4|ACVR1C|CD200R1|IL31RA|TRPV3|SCIMP|SHISA6	-5.93996	0	69	0	0	-8.90933	2.09001
	ENSG00000127362	ENSG00000248559	ENSG00000229221													1	1	1	-5.70577	-7.95552	-5.57727	GO:0051960	M111	3	0	GO Biological Processes	19	regulation of nervous system development	19_GO:0032502 developmental process	-7.95552	2.45943	6.63759	30286	468	1263	48	3.80048	0.538027	393|650|655|1075|1462|1524|1890|1956|1959|2045|2047|2048|2049|3213|3569|3687|3949|3976|4067|4133|4311|4803|4914|6664|6696|6833|7058|7804|8140|8153|8482|8553|9423|9572|9746|10371|10458|10501|10636|10800|23529|26045|54674|55558|57611|60484|84189|139065	ARHGAP4|BMP2|BMP7|CTSC|VCAN|CX3CR1|TYMP|EGFR|EGR2|EPHA7|EPHB1|EPHB2|EPHB3|HOXB3|IL6|ITGAX|LDLR|LIF|LYN|MAP2|MME|NGF|NTRK1|SOX11|SPP1|ABCC8|THBS2|LRP8|SLC7A5|RND2|SEMA7A|BHLHE40|NTN1|NR1D1|CLSTN3|SEMA3A|BAIAP2|SEMA6B|RGS14|CYSLTR1|CLCF1|LRRTM2|LRRN3|PLXNA3|ISLR2|HAPLN2|SLITRK6|SLITRK4	-6.2385	0	92	1	1	-7.95552	4.94039
	ENSG00000279311	ENSG00000152527	ENSG00000254897													1	1	1	-6.07654	-6.42866	-5.77138	R-HSA-1474228	M111	3	0	Reactome Gene Sets	6	Degradation of the extracellular matrix		-7.94912	3.3877	7.09281	30286	140	1788	28	1.566	0.293619	101|726|960|1285|1286|1296|1297|1305|1511|1513|1520|2201|3912|3914|3918|4324|6696|7076|7092|9507|10893|11095|11096|80274|84570|91522|147968|222663	ADAM8|CAPN5|CD44|COL4A3|COL4A4|COL8A2|COL9A1|COL13A1|CTSG|CTSK|CTSS|FBN2|LAMB1|LAMB3|LAMC2|MMP15|SPP1|TIMP1|TLL1|ADAMTS4|MMP24|ADAMTS8|ADAMTS5|SCUBE1|COL25A1|COL23A1|CAPN12|SCUBE3	-5.89278	0	18	0	0	-16.8495	3.44416
	ENSG00000241344	ENSG00000130234	ENSG00000117281													1	1	1	-7.92968	-4.02215	-6.79398	GO:0002823	M111	3	0	GO Biological Processes	19	negative regulation of adaptive immune response based on somatic recombination of immune receptors built from immunoglobulin superfamily domains	19_GO:0002376 immune system process	-7.92968	6.10868	8.1943	30286	56	1328	15	1.12952	0.289989	1378|3071|3575|3718|3824|5777|5788|6693|9173|10859|11006|55061|64127|79987|84868	CR1|NCKAP1L|IL7R|JAK3|KLRD1|PTPN6|PTPRC|SPN|IL1RL1|LILRB1|LILRB4|SUSD4|NOD2|SVEP1|HAVCR2	-6.21653	0	30	0	0	-12.7481	11.4029
	ENSG00000118094	ENSG00000115423	ENSG00000270589													1	1	1	-5.06239	-7.27786	-7.92593	WP5088	M111	3	0	WikiPathways	27	Prostaglandin signaling		-7.92593	7.9345	8.735	30286	33	1388	12	0.864553	0.248494	940|2919|3553|3627|3824|4283|5294|6347|9536|29108|114548|729230	CD28|CXCL1|IL1B|CXCL10|KLRD1|CXCL9|PIK3CG|CCL2|PTGES|PYCARD|NLRP3|CCR2	-6.21356	0	93	1	1	-7.92593	7.9345
	ENSG00000266613	ENSG00000264792	ENSG00000226089													1	1	1	-6.96528	-5.51642	-4.71454	GO:0030425	M111	3	0	GO Cellular Components	20	dendrite		-7.91274	2.00732	6.32688	30286	616	1788	73	4.08277	0.467996	134|306|347|720|721|815|916|1500|1501|1536|2045|2047|2048|2049|2596|2644|2890|2892|2898|2899|2903|2911|3269|3355|3360|3737|3745|3750|3781|3800|4130|4133|4311|4803|4804|4914|4983|5028|5179|5800|5818|5909|5979|6252|6533|6853|7804|8572|9498|9572|9746|9762|10021|10160|10371|10458|10636|10752|23109|23413|26232|27065|51617|56899|60482|64284|80725|92737|120114|130574|339451|388336|729230	ADORA1|ANXA3|APOD|C4A|C4B|CAMK2A|CD3E|CTNND1|CTNND2|CYBB|EPHA7|EPHB1|EPHB2|EPHB3|GAP43|GCHFR|GRIA1|GRIA3|GRIK2|GRIK3|GRIN2A|GRM1|HRH1|HTR1F|HTR4|KCNA2|KCNB1|KCND1|KCNN2|KIF5C|MAP1A|MAP2|MME|NGF|NGFR|NTRK1|OPHN1|P2RY1|PENK|PTPRO|NECTIN1|RAP1GAP|RET|RTN1|SLC6A6|SYN1|LRP8|PDLIM4|SLC4A8|NR1D1|CLSTN3|LZTS3|HCN4|FARP1|SEMA3A|BAIAP2|RGS14|CHL1|DDN|NCS1|FBXO2|NSG1|NSG2|ANKS1B|SLC5A7|RAB17|SRCIN1|DNER|FAT…	-5.8581	0	53	0	0	-9.94217	2.32557
	ENSG00000282961	ENSG00000127362	ENSG00000145864													1	1	1	-6.40333	-7.89188	-5.06941	GO:0032930	M111	3	0	GO Biological Processes	19	positive regulation of superoxide anion generation	19_GO:0048518 positive regulation of biological process	-7.89188	11.9897	9.72915	30286	18	1263	9	0.712589	0.236682	1956|2150|2358|3684|3689|5580|6850|7305|64581	EGFR|F2RL1|FPR2|ITGAM|ITGB2|PRKCD|SYK|TYROBP|CLEC7A	-6.18182	0	81	0	0	-8.44875	11.9897
	ENSG00000259498	ENSG00000279662	ENSG00000235020													1	1	1	-4.93331	-4.73577	-7.88921	GO:0043269	M111	3	0	GO Biological Processes	19	regulation of monoatomic ion transport	19_GO:0051179 localization	-7.88921	2.36769	6.54917	30286	470	1388	51	3.67435	0.504971	117|187|785|815|920|945|1080|1230|1268|1520|1804|1906|1909|2048|2539|2645|3627|3762|3768|3772|3781|4067|4283|5024|5026|5028|5294|5664|5743|5777|6347|6536|6588|6833|7018|7225|7432|7881|10288|10859|11027|11151|54997|84876|84959|255057|283229|342667|353514|729230|100507537	ADCYAP1R1|APLNR|CACNB4|CAMK2A|CD4|CD33|CFTR|CCR1|CNR1|CTSS|DPP6|EDN1|EDNRA|EPHB2|G6PD|GCK|CXCL10|KCNJ5|KCNJ12|KCNJ15|KCNN2|LYN|CXCL9|P2RX3|P2RX5|P2RY1|PIK3CG|PSEN2|PTGS2|PTPN6|CCL2|SLC6A9|SLN|ABCC8|TF|TRPC6|VIP|KCNAB1|LILRB2|LILRB1|LILRA2|CORO1A|TESC|ORAI1|UBASH3B|CBARP|CRACR2B|STAC2|LILRA5|CCR2|STRIT1	-6.17991	0	94	1	1	-7.88921	2.98392
	ENSG00000169894	ENSG00000270713	ENSG00000270713													1	1	1	-6.77612	-7.8744	-6.5059	hsa04742	M111	3	0	KEGG Pathway	24	Taste transduction		-7.8744	5.01895	7.78578	30286	86	1263	18	1.42518	0.333515	773|2911|3355|5024|5028|5330|6328|10021|50831|50832|50838|50839|50840|259290|259293|259294|259295|259296	CACNA1A|GRM1|HTR1F|P2RX3|P2RY1|PLCB2|SCN3A|HCN4|TAS2R3|TAS2R4|TAS2R13|TAS2R10|TAS2R14|TAS2R31|TAS2R30|TAS2R19|TAS2R20|TAS2R50	-6.16739	0	95	1	1	-7.8744	10.0966
	ENSG00000221332	ENSG00000287286	ENSG00000286215													1	1	1	-7.87169	-5.2718	-6.89835	GO:0002460	M111	3	0	GO Biological Processes	19	adaptive immune response based on somatic recombination of immune receptors built from immunoglobulin superfamily domains	19_GO:0002376 immune system process	-7.87169	3.04692	6.91727	30286	247	1328	33	2.48494	0.427164	602|695|712|714|720|721|1075|1378|1439|1512|2207|2212|2214|3383|3500|3514|3569|3575|4791|5580|5971|6693|6775|8809|9021|10673|51176|51311|55061|64005|64170|202309|374383	BCL3|BTK|C1QA|C1QC|C4A|C4B|CTSC|CR1|CSF2RB|CTSH|FCER1G|FCGR2A|FCGR3A|ICAM1|IGHG1|IGKC|IL6|IL7R|NFKB2|PRKCD|RELB|SPN|STAT4|IL18R1|SOCS3|TNFSF13B|LEF1|TLR8|SUSD4|MYO1G|CARD9|GAPT|NCR3LG1	-6.16639	0	25	0	0	-14.5323	3.04692
	ENSG00000243056	ENSG00000119681	ENSG00000181408													1	1	1	-5.32408	-6.29661	-7.8657	GO:0021675	M111	3	0	GO Biological Processes	19	nerve development	19_GO:0032502 developmental process	-7.8657	4.49895	7.56438	30286	97	1388	20	1.44092	0.31987	1906|1909|1959|2047|2048|2561|3200|3213|3676|3786|4803|4804|4914|5979|6299|6323|6507|7412|10371|84189	EDN1|EDNRA|EGR2|EPHB1|EPHB2|GABRB2|HOXA3|HOXB3|ITGA4|KCNQ3|NGF|NGFR|NTRK1|RET|SALL1|SCN1A|SLC1A3|VCAM1|SEMA3A|SLITRK6	-6.16249	0	96	1	1	-7.8657	12.1222
	ENSG00000264235	ENSG00000225177	ENSG00000273455													1	1	1	-6.35077	-7.58525	-4.37215	GO:0089718	M111	3	0	GO Biological Processes	19	amino acid import across plasma membrane	19_GO:0051179 localization	-7.8243	6.24049	8.09666	30286	38	1788	14	0.782998	0.208444	2911|6506|6507|6509|6533|6536|6540|6541|6567|6583|8140|23428|23657|55089	GRM1|SLC1A2|SLC1A3|SLC1A4|SLC6A6|SLC6A9|SLC6A13|SLC7A1|SLC16A2|SLC22A4|SLC7A5|SLC7A8|SLC7A11|SLC38A4	-5.77472	0	87	0	0	-8.14305	6.24049
	ENSG00000232133	ENSG00000286289	ENSG00000262700													1	1	1	-4.60115	-5.00294	-4.25787	GO:0001503	M111	3	0	GO Biological Processes	19	ossification	19_GO:0032501 multicellular organismal process	-7.81718	2.55563	6.60924	30286	285	1788	43	2.40492	0.36231	246|650|652|654|655|656|860|861|864|1305|1311|1462|1490|1513|1956|2194|2303|2735|3371|3481|3726|4665|4880|5179|5743|5745|6615|6696|7481|7704|8482|8792|8817|8840|9770|11173|22904|23601|25884|29887|51176|54829|64131	ALOX15|BMP2|BMP4|BMP6|BMP7|BMP8B|RUNX2|RUNX1|RUNX3|COL13A1|COMP|VCAN|CCN2|CTSK|EGFR|FASN|FOXC2|GLI1|TNC|IGF2|JUNB|NAB2|NPPC|PENK|PTGS2|PTH1R|SNAI1|SPP1|WNT11|ZBTB16|SEMA7A|TNFRSF11A|FGF18|CCN4|RASSF2|ADAMTS7|SBNO2|CLEC5A|CHRDL2|SNX10|LEF1|ASPN|XYLT1	-5.76928	0	85	0	0	-8.25814	2.55563
	ENSG00000280195	ENSG00000164694	ENSG00000254225													1	1	1	-5.82087	-6.78476	-5.7855	hsa04151	M111	3	0	KEGG Pathway	24	PI3K-Akt signaling pathway		-7.79656	2.35912	6.48879	30286	359	1788	50	2.79642	0.389905	285|1285|1286|1297|1311|1441|1945|1956|2250|2252|2255|2322|2846|3082|3164|3371|3481|3563|3569|3575|3673|3675|3676|3694|3717|3718|3912|3914|3918|4803|4804|4914|5105|5294|5295|5522|5979|6696|6850|7039|7057|7058|7060|8817|10000|22798|23566|54541|57121|118788	ANGPT2|COL4A3|COL4A4|COL9A1|COMP|CSF3R|EFNA4|EGFR|FGF5|FGF7|FGF10|FLT3|LPAR4|HGF|NR4A1|TNC|IGF2|IL3RA|IL6|IL7R|ITGA2|ITGA3|ITGA4|ITGB6|JAK2|JAK3|LAMB1|LAMB3|LAMC2|NGF|NGFR|NTRK1|PCK1|PIK3CG|PIK3R1|PPP2R2C|RET|SPP1|SYK|TGFA|THBS1|THBS2|THBS4|FGF18|AKT3|LAMB4|LPAR3|DDIT4|LPAR5|PIK3AP1	-5.75198	0	37	0	0	-11.8937	3.61608
	ENSG00000241002	ENSG00000224982	ENSG00000261684													1	1	1	-2.99755	-5.87548	-6.37909	GO:0002573	M111	3	0	GO Biological Processes	19	myeloid leukocyte differentiation	19_GO:0032502 developmental process	-7.7916	3.25309	6.95218	30286	151	1788	29	1.62192	0.298731	650|652|861|920|1050|1880|2150|2194|2353|3694|3726|3976|4067|5295|5971|6688|7018|7305|7351|8792|8840|9173|22904|29887|51176|81624|116071|133396|375387	BMP2|BMP4|RUNX1|CD4|CEBPA|GPR183|F2RL1|FASN|FOS|ITGB6|JUNB|LIF|LYN|PIK3R1|RELB|SPI1|TF|TYROBP|UCP2|TNFRSF11A|CCN4|IL1RL1|SBNO2|SNX10|LEF1|DIAPH3|BATF2|IL31RA|NRROS	-5.74868	0	97	1	1	-7.7916	3.3272
	ENSG00000270112	ENSG00000134007	ENSG00000204929													1	1	1	-4.10286	-6.38667	-6.68993	GO:0001568	M111	3	0	GO Biological Processes	19	blood vessel development	19_GO:0032502 developmental process	-7.77746	2.08919	6.31813	30286	527	1788	65	3.63535	0.442637	101|133|151|187|285|347|652|1296|1311|1490|1545|1890|1906|1909|1959|1960|2047|2048|2049|2191|2255|2303|3037|3162|3164|3200|3213|3726|3949|4016|4804|4824|4880|5054|5294|5743|6347|6692|6850|7039|7057|7127|7481|7490|8061|8325|8817|8877|9021|10855|11126|11280|23670|51129|51176|64344|79659|79733|79805|81031|81575|147372|168667|255324|441478	ADAM8|ADM|ADRA2B|APLNR|ANGPT2|APOD|BMP4|COL8A2|COMP|CCN2|CYP1B1|TYMP|EDN1|EDNRA|EGR2|EGR3|EPHB1|EPHB2|EPHB3|FAP|FGF10|FOXC2|HAS2|HMOX1|NR4A1|HOXA3|HOXB3|JUNB|LDLR|LOXL1|NGFR|NKX3-1|NPPC|SERPINE1|PIK3CG|PTGS2|CCL2|SPINT1|SYK|TGFA|THBS1|TNFAIP2|WNT11|WT1|FOSL1|FZD8|FGF18|SPHK1|SOCS3|HPSE|CD160|SCN11A|CEMIP2|ANGPTL4|LEF1|HIF3A|DYNC2H1|E2F8|VASH2|SLC2A10|APOLD1|CCBE1|BMPER|EPGN|NRARP	-5.73782	0	51	0	0	-10.2031	2.58223
	ENSG00000233688	ENSG00000237870	ENSG00000158445													1	1	1	-4.99368	-5.87615	-5.04777	GO:0009925	M111	3	0	GO Cellular Components	20	basal plasma membrane		-7.77155	2.54669	6.5829	30286	286	1788	43	2.40492	0.36231	134|366|540|728|960|1956|3675|3949|4671|5028|5745|6507|6533|6536|6540|6541|6573|6583|6768|7018|7039|8140|8714|9076|9498|23428|23632|55530|55966|57835|64127|64284|81796|84876|85409|113235|146894|153562|200958|222962|338328|387700|100509620	ADORA1|AQP9|ATP7B|C5AR1|CD44|EGFR|ITGA3|LDLR|NAIP|P2RY1|PTH1R|SLC1A3|SLC6A6|SLC6A9|SLC6A13|SLC7A1|SLC19A1|SLC22A4|ST14|TF|TGFA|SLC7A5|ABCC3|CLDN1|SLC4A8|SLC7A8|CA14|SVOP|AJAP1|SLC4A5|NOD2|RAB17|SLCO5A1|ORAI1|NKD2|SLC46A1|CD300LG|MARVELD2|MUC20|SLC29A4|GPIHBP1|SLC16A12|AQP7B	-5.73407	0	55	0	0	-9.87849	2.59059
	ENSG00000256682	ENSG00000205209	ENSG00000147059													1	1	1	-3.12302	-7.31558	-6.00069	GO:0002690	M111	3	0	GO Biological Processes	19	positive regulation of leukocyte chemotaxis	19_GO:0040011 locomotion	-7.77044	4.00695	7.27453	30286	93	1788	22	1.23043	0.260709	199|719|728|1230|1524|1906|2150|2358|3071|3569|3579|3627|3965|5054|5880|6366|7057|7060|7941|57402|284114|729230	AIF1|C3AR1|C5AR1|CCR1|CX3CR1|EDN1|F2RL1|FPR2|NCKAP1L|IL6|CXCR2|CXCL10|LGALS9|SERPINE1|RAC2|CCL21|THBS1|THBS4|PLA2G7|S100A14|TMEM102|CCR2	-5.73407	0	23	0	0	-15.4498	9.59177
	ENSG00000286319	ENSG00000244692	ENSG00000267577													1	1	1	-7.13298	-6.0393	-5.4848	GO:0015171	M111	3	0	GO Molecular Functions	21	amino acid transmembrane transporter activity		-7.75615	3.85728	7.20457	30286	101	1788	23	1.28635	0.266493	2890|2892|2898|2899|2903|6506|6507|6509|6529|6533|6536|6540|6541|6567|6583|7351|8140|10166|23428|23657|55089|83733|151258	GRIA1|GRIA3|GRIK2|GRIK3|GRIN2A|SLC1A2|SLC1A3|SLC1A4|SLC6A1|SLC6A6|SLC6A9|SLC6A13|SLC7A1|SLC16A2|SLC22A4|UCP2|SLC7A5|SLC25A15|SLC7A8|SLC7A11|SLC38A4|SLC25A18|SLC38A11	-5.72141	0	87	0	0	-8.14305	6.24049
	ENSG00000266998	ENSG00000105852	ENSG00000164393													1	1	1	-5.98608	-6.9602	-5.54859	WP4172	M111	3	0	WikiPathways	27	PI3K Akt signaling pathway		-7.74063	2.39837	6.48538	30286	339	1788	48	2.68456	0.382247	285|1285|1286|1297|1311|1441|1945|1956|2250|2252|2255|2322|2846|3082|3371|3481|3563|3569|3575|3673|3675|3676|3694|3717|3718|3912|3914|3918|4803|4804|4914|5105|5294|5295|5522|6696|6850|7039|7057|7058|7060|8817|10000|22798|23566|54541|57121|118788	ANGPT2|COL4A3|COL4A4|COL9A1|COMP|CSF3R|EFNA4|EGFR|FGF5|FGF7|FGF10|FLT3|LPAR4|HGF|TNC|IGF2|IL3RA|IL6|IL7R|ITGA2|ITGA3|ITGA4|ITGB6|JAK2|JAK3|LAMB1|LAMB3|LAMC2|NGF|NGFR|NTRK1|PCK1|PIK3CG|PIK3R1|PPP2R2C|SPP1|SYK|TGFA|THBS1|THBS2|THBS4|FGF18|AKT3|LAMB4|LPAR3|DDIT4|LPAR5|PIK3AP1	-5.7075	0	37	0	0	-11.8937	3.61608
	ENSG00000270589	ENSG00000279513	ENSG00000259158													1	1	1	-5.46771	-5.70693	-5.25911	WP3624	M111	3	0	WikiPathways	27	Lung fibrosis		-7.73307	4.76395	7.55027	30286	64	1788	18	1.00671	0.236087	655|1490|1906|2252|2920|3082|3162|3553|3569|5265|5328|5806|6347|6356|6696|7039|7076|729230	BMP7|CCN2|EDN1|FGF7|CXCL2|HGF|HMOX1|IL1B|IL6|SERPINA1|PLAU|PTX3|CCL2|CCL11|SPP1|TGFA|TIMP1|CCR2	-5.70156	0	98	1	1	-7.73307	4.76395
	ENSG00000259585	ENSG00000272137	ENSG00000227617													1	1	1	-5.33849	-6.32881	-4.45838	GO:0010232	M111	3	0	GO Biological Processes	19	vascular transport	19_GO:0051179 localization	-7.70812	4.13614	7.29511	30286	86	1788	21	1.1745	0.254787	552|6506|6507|6509|6515|6529|6533|6536|6540|6541|6567|6573|8140|8714|9429|9498|10999|23428|81031|222962|387700	AVPR1A|SLC1A2|SLC1A3|SLC1A4|SLC2A3|SLC6A1|SLC6A6|SLC6A9|SLC6A13|SLC7A1|SLC16A2|SLC19A1|SLC7A5|ABCC3|ABCG2|SLC4A8|SLC27A4|SLC7A8|SLC2A10|SLC29A4|SLC16A12	-5.6814	0	87	0	0	-8.14305	6.24049
	ENSG00000241772	ENSG00000207392	ENSG00000243056													1	1	1	-5.33849	-6.32881	-4.45838	GO:0150104	M111	3	0	GO Biological Processes	19	transport across blood-brain barrier	19_GO:0051179 localization	-7.70812	4.13614	7.29511	30286	86	1788	21	1.1745	0.254787	552|6506|6507|6509|6515|6529|6533|6536|6540|6541|6567|6573|8140|8714|9429|9498|10999|23428|81031|222962|387700	AVPR1A|SLC1A2|SLC1A3|SLC1A4|SLC2A3|SLC6A1|SLC6A6|SLC6A9|SLC6A13|SLC7A1|SLC16A2|SLC19A1|SLC7A5|ABCC3|ABCG2|SLC4A8|SLC27A4|SLC7A8|SLC2A10|SLC29A4|SLC16A12	-5.6814	0	87	0	0	-8.14305	6.24049
	ENSG00000286215	ENSG00000279622	ENSG00000225519													1	1	1	-7.69754	-5.43991	-3.85581	GO:0060541	M111	3	0	GO Biological Processes	19	respiratory system development	19_GO:0032502 developmental process	-7.69754	3.19706	6.90712	30286	214	1328	30	2.25904	0.407756	220|650|652|1116|1490|1512|1956|2252|2255|2735|3290|3371|3675|3694|3976|4311|4487|6664|6720|7481|7490|8817|9242|9719|23657|27031|51176|64399|84525|147372	ALDH1A3|BMP2|BMP4|CHI3L1|CCN2|CTSH|EGFR|FGF7|FGF10|GLI1|HSD11B1|TNC|ITGA3|ITGB6|LIF|MME|MSX1|SOX11|SREBF1|WNT11|WT1|FGF18|MSC|ADAMTSL2|SLC7A11|NPHP3|LEF1|HHIP|HOPX|CCBE1	-6.01282	0	99	1	1	-7.69754	3.19706
	ENSG00000105997	ENSG00000239627	ENSG00000248559													1	1	1	-5.1774	-7.6699	-4.83458	M3468	M111	3	0	Canonical Pathways	11	NABA ECM REGULATORS		-7.6699	3.12337	6.86042	30286	238	1263	31	2.45447	0.435393	1075|1511|1512|1513|1520|2162|4016|4324|5046|5054|5104|5265|5328|6768|7076|7079|7092|8038|8728|8748|9507|9719|10855|11095|11096|11173|27151|54507|60676|84171|92949	CTSC|CTSG|CTSH|CTSK|CTSS|F13A1|LOXL1|MMP15|PCSK6|SERPINE1|SERPINA5|SERPINA1|PLAU|ST14|TIMP1|TIMP4|TLL1|ADAM12|ADAM19|ADAM20|ADAMTS4|ADAMTSL2|HPSE|ADAMTS8|ADAMTS5|ADAMTS7|CPAMD8|ADAMTSL4|PAPPA2|LOXL4|ADAMTSL1	-5.98806	0	100	1	1	-7.6699	3.79476
	ENSG00000225177	ENSG00000254422	ENSG00000225203													1	1	1	-6.52949	-7.66887	-5.50478	GO:0101003	M111	3	0	GO Cellular Components	20	ficolin-1-rich granule membrane		-7.66887	5.89658	7.9858	30286	61	1263	15	1.18765	0.304823	1378|1828|2207|2357|2358|3071|3687|3689|6515|7226|10288|11314|23114|79930|140885	CR1|DSG1|FCER1G|FPR1|FPR2|NCKAP1L|ITGAX|ITGB2|SLC2A3|TRPM2|LILRB2|CD300A|NFASC|DOK3|SIRPA	-5.98783	0	19	0	0	-16.4578	5.89658
	ENSG00000241684	ENSG00000254936	ENSG00000253463													1	1	1	-6.64874	-7.66824	-5.7582	GO:0030100	M111	3	0	GO Biological Processes	19	regulation of endocytosis	19_GO:0051179 localization	-7.66824	2.88412	6.73714	30286	291	1263	35	2.77118	0.461879	695|720|721|929|1794|2150|2207|2212|2219|2358|3055|3071|3673|4983|5054|5806|6347|6366|6401|6850|8547|8877|10326|10347|10584|10859|11314|26045|29108|54806|64284|64581|84251|124930|140885	BTK|C4A|C4B|CD14|DOCK2|F2RL1|FCER1G|FCGR2A|FCN1|FPR2|HCK|NCKAP1L|ITGA2|OPHN1|SERPINE1|PTX3|CCL2|CCL21|SELE|SYK|FCN3|SPHK1|SIRPB1|ABCA7|COLEC10|LILRB1|CD300A|LRRTM2|PYCARD|AHI1|RAB17|CLEC7A|SGIP1|ANKRD13B|SIRPA	-5.98783	0	35	0	0	-12.0361	6.66095
	ENSG00000281344	ENSG00000277438	ENSG00000244692													1	1	1	-5.5473	-7.64209	-5.36307	GO:0043300	M111	3	0	GO Biological Processes	19	regulation of leukocyte degranulation	19_GO:0002376 immune system process	-7.64209	6.92739	8.30072	30286	45	1263	13	1.0293	0.284002	2150|3071|3684|3689|3965|4067|5724|5880|6688|6850|11314|30817|729230	F2RL1|NCKAP1L|ITGAM|ITGB2|LGALS9|LYN|PTAFR|RAC2|SPI1|SYK|CD300A|ADGRE2|CCR2	-5.96596	0	66	0	0	-9.05688	10.8997
	ENSG00000164694	ENSG00000188050	ENSG00000235865													1	1	1	-6.97663	-4.62804	-5.51929	GO:0046943	M111	3	0	GO Molecular Functions	21	carboxylic acid transmembrane transporter activity		-7.61725	2.99465	6.74181	30286	181	1788	32	1.78971	0.313535	2890|2892|2898|2899|2903|6506|6507|6509|6529|6533|6536|6540|6541|6567|6573|6583|7351|8140|8714|9429|10166|10999|23428|23657|28965|55089|83733|113235|151258|220963|345274|387700	GRIA1|GRIA3|GRIK2|GRIK3|GRIN2A|SLC1A2|SLC1A3|SLC1A4|SLC6A1|SLC6A6|SLC6A9|SLC6A13|SLC7A1|SLC16A2|SLC19A1|SLC22A4|UCP2|SLC7A5|ABCC3|ABCG2|SLC25A15|SLC27A4|SLC7A8|SLC7A11|SLC27A6|SLC38A4|SLC25A18|SLC46A1|SLC38A11|SLC16A9|SLC10A6|SLC16A12	-5.60014	0	87	0	0	-8.14305	6.24049
	ENSG00000259336	ENSG00000253671	ENSG00000270956													1	1	1	-6.58358	-6.43748	-5.66872	WP5434	M111	3	0	WikiPathways	27	Pathways in cancer		-7.61586	2.09651	6.24916	30286	509	1788	63	3.52349	0.436027	185|624|650|652|675|815|861|1050|1285|1286|1439|1441|1906|1909|1956|2322|2353|2535|2735|2846|3082|3162|3481|3563|3569|3575|3673|3675|3717|3718|3912|3914|3918|4791|4824|4914|5295|5330|5579|5733|5743|5880|5979|6258|6502|6688|6775|7039|7186|7481|7483|7704|8325|9002|10000|10912|22798|23566|51176|57121|64399|83593|115727	AGTR1|BDKRB2|BMP2|BMP4|BRCA2|CAMK2A|RUNX1|CEBPA|COL4A3|COL4A4|CSF2RB|CSF3R|EDN1|EDNRA|EGFR|FLT3|FOS|FZD2|GLI1|LPAR4|HGF|HMOX1|IGF2|IL3RA|IL6|IL7R|ITGA2|ITGA3|JAK2|JAK3|LAMB1|LAMB3|LAMC2|NFKB2|NKX3-1|NTRK1|PIK3R1|PLCB2|PRKCB|PTGER3|PTGS2|RAC2|RET|RXRG|SKP2|SPI1|STAT4|TGFA|TRAF2|WNT11|WNT9A|ZBTB16|FZD8|F2RL3|AKT3|GADD45G|LAMB4|LPAR3|LEF1|LPAR5|HHIP|RASSF5|RASGRP4	-5.60014	0	37	0	0	-11.8937	3.61608
	ENSG00000174938	ENSG00000250853	ENSG00000231246													1	1	1	-7.07162	-7.37072	-7.61361	GO:0070821	M111	3	0	GO Cellular Components	20	tertiary granule membrane		-7.61361	5.08134	7.65142	30286	73	1388	17	1.22478	0.295229	101|945|963|1536|2207|2358|3684|3687|3689|3903|4973|5328|5724|6515|10288|11314|23601	ADAM8|CD33|CD53|CYBB|FCER1G|FPR2|ITGAM|ITGAX|ITGB2|LAIR1|OLR1|PLAU|PTAFR|SLC2A3|LILRB2|CD300A|CLEC5A	-5.93961	0	19	0	0	-16.4578	5.89658
	ENSG00000272983	ENSG00000279932	ENSG00000253824													1	1	1	-6.31467	-7.6035	-5.15405	GO:0090322	M111	3	0	GO Biological Processes	19	regulation of superoxide metabolic process	19_GO:0008152 metabolic process	-7.6035	8.50882	8.72566	30286	31	1263	11	0.870942	0.261453	655|1956|2150|2358|3684|3689|5446|5580|6850|7305|64581	BMP7|EGFR|F2RL1|FPR2|ITGAM|ITGB2|PON3|PRKCD|SYK|TYROBP|CLEC7A	-5.93091	0	81	0	0	-8.44875	11.9897
	ENSG00000286511	ENSG00000277566	ENSG00000261208													1	1	1	-3.31628	-4.85899	-7.19555	GO:0030099	M111	3	0	GO Biological Processes	19	myeloid cell differentiation	19_GO:0032502 developmental process	-7.59167	2.51157	6.47866	30286	290	1788	43	2.40492	0.36231	650|652|861|920|1050|1880|2150|2194|2353|2539|3071|3394|3623|3624|3694|3717|3726|3976|4067|5295|5777|5880|5971|6688|7018|7305|7351|7704|8792|8840|9173|9258|10320|22904|23601|29887|51176|81027|81624|115727|116071|133396|375387	BMP2|BMP4|RUNX1|CD4|CEBPA|GPR183|F2RL1|FASN|FOS|G6PD|NCKAP1L|IRF8|INHA|INHBA|ITGB6|JAK2|JUNB|LIF|LYN|PIK3R1|PTPN6|RAC2|RELB|SPI1|TF|TYROBP|UCP2|ZBTB16|TNFRSF11A|CCN4|IL1RL1|MFHAS1|IKZF1|SBNO2|CLEC5A|SNX10|LEF1|TUBB1|DIAPH3|RASGRP4|BATF2|IL31RA|NRROS	-5.57749	0	97	0	0	-7.7916	3.3272
	ENSG00000144891	ENSG00000254225	ENSG00000279344													1	1	1	-6.75815	-5.96423	-7.59156	GO:0032673	M111	3	0	GO Biological Processes	19	regulation of interleukin-4 production	19_GO:0032501 multicellular organismal process	-7.59156	7.4811	8.4079	30286	35	1388	12	0.864553	0.248494	916|940|942|2207|3965|6850|8140|9308|51176|54440|84868|114548	CD3E|CD28|CD86|FCER1G|LGALS9|SYK|SLC7A5|CD83|LEF1|SASH3|HAVCR2|NLRP3	-5.92107	0	101	1	1	-7.59156	8.08144
	ENSG00000253463	ENSG00000286488	ENSG00000179097													1	1	1	-7.21472	-7.5713	-6.2327	GO:0046718	M111	3	0	GO Biological Processes	19	symbiont entry into host cell	19_GO:0016032 viral process	-7.5713	4.35989	7.36437	30286	110	1263	20	1.58353	0.351274	185|920|942|1234|1378|1803|1956|3383|3673|3694|3949|4340|5818|6404|6541|23601|30835|59272|79581|222256	AGTR1|CD4|CD86|CCR5|CR1|DPP4|EGFR|ICAM1|ITGA2|ITGB6|LDLR|MOG|NECTIN1|SELPLG|SLC7A1|CLEC5A|CD209|ACE2|SLC52A2|CDHR3	-5.90221	0	63	0	0	-9.3626	11.9897
	ENSG00000231035	ENSG00000228886	ENSG00000227051													1	1	1	-6.50223	-7.55329	-6.34194	GO:0051345	M111	3	0	GO Biological Processes	19	positive regulation of hydrolase activity	19_GO:0065007 biological regulation	-7.55329	2.38799	6.40792	30286	482	1263	48	3.80048	0.538027	185|552|650|728|942|1285|1378|1512|1513|1520|1909|1956|2150|2769|2903|3965|4067|4210|4345|4804|4914|5330|5341|5580|5909|6004|6279|6280|6347|6362|6366|6401|6850|7481|7805|8477|10999|11314|23348|29108|51291|58484|64170|64581|114548|115727|116986|338328	AGTR1|AVPR1A|BMP2|C5AR1|CD86|COL4A3|CR1|CTSH|CTSK|CTSS|EDNRA|EGFR|F2RL1|GNA15|GRIN2A|LGALS9|LYN|MEFV|CD200|NGFR|NTRK1|PLCB2|PLEK|PRKCD|RAP1GAP|RGS16|S100A8|S100A9|CCL2|CCL18|CCL21|SELE|SYK|WNT11|LAPTM5|GPR65|SLC27A4|CD300A|DOCK9|PYCARD|GMIP|NLRC4|CARD9|CLEC7A|NLRP3|RASGRP4|AGAP2|GPIHBP1	-5.88698	0	71	0	0	-8.80019	3.0184
	ENSG00000286965	ENSG00000082196	ENSG00000221332													1	1	1	-4.93334	-4.7	-7.54811	GO:1903531	M111	3	0	GO Biological Processes	19	negative regulation of secretion by cell	19_GO:0051179 localization	-7.54811	3.5888	7.01239	30286	152	1388	25	1.80115	0.356972	41|151|1268|1595|1906|3071|3553|3623|3624|3745|3965|3976|5028|6688|6720|6833|7351|8622|10859|11314|23409|94121|130399|255057|729230	ASIC1|ADRA2B|CNR1|CYP51A1|EDN1|NCKAP1L|IL1B|INHA|INHBA|KCNB1|LGALS9|LIF|P2RY1|SPI1|SREBF1|ABCC8|UCP2|PDE8B|LILRB1|CD300A|SIRT4|SYTL4|ACVR1C|CBARP|CCR2	-5.88319	0	29	0	0	-12.7943	4.36398
	ENSG00000145864	ENSG00000237065	ENSG00000229473													1	1	1	-5.81498	-6.29194	-5.84081	WP3932	M111	3	0	WikiPathways	27	Focal adhesion PI3K Akt mTOR signaling pathway		-7.52183	2.46786	6.42145	30286	302	1788	44	2.46085	0.366394	285|1286|1311|1441|1945|1956|2252|2255|2846|3082|3371|3563|3575|3673|3675|3676|3683|3687|3689|3694|3717|3718|3912|3914|3918|4803|4804|5210|5294|5295|5522|6515|6696|6720|7057|7058|7060|8817|10000|23566|54541|57121|64344|113791	ANGPT2|COL4A4|COMP|CSF3R|EFNA4|EGFR|FGF7|FGF10|LPAR4|HGF|TNC|IL3RA|IL7R|ITGA2|ITGA3|ITGA4|ITGAL|ITGAX|ITGB2|ITGB6|JAK2|JAK3|LAMB1|LAMB3|LAMC2|NGF|NGFR|PFKFB4|PIK3CG|PIK3R1|PPP2R2C|SLC2A3|SPP1|SREBF1|THBS1|THBS2|THBS4|FGF18|AKT3|LPAR3|DDIT4|LPAR5|HIF3A|PIK3IP1	-5.51435	0	37	0	0	-11.8937	3.61608
	ENSG00000257815	ENSG00000285106	ENSG00000134007													1	1	1	-7.50615	-5.16366	-6.55064	GO:0050777	M111	3	0	GO Biological Processes	19	negative regulation of immune response	19_GO:0002376 immune system process	-7.50615	3.29155	6.85698	30286	194	1328	28	2.10843	0.394234	246|1378|2840|3055|3071|3575|3718|3824|5133|5777|5788|6688|6693|6850|9173|9636|10859|11006|11126|11314|11326|55061|56833|64092|64127|79987|84868|729230	ALOX15|CR1|GPR17|HCK|NCKAP1L|IL7R|JAK3|KLRD1|PDCD1|PTPN6|PTPRC|SPI1|SPN|SYK|IL1RL1|ISG15|LILRB1|LILRB4|CD160|CD300A|VSIG4|SUSD4|SLAMF8|SAMSN1|NOD2|SVEP1|HAVCR2|CCR2	-5.84261	0	30	0	0	-12.7481	11.4029
	ENSG00000203392	ENSG00000198838	ENSG00000270112													1	1	1	-4.57912	-7.17356	-5.85522	GO:0002444	M111	3	0	GO Biological Processes	19	myeloid leukocyte mediated immunity	19_GO:0002376 immune system process	-7.5031	4.61959	7.3735	30286	66	1788	18	1.00671	0.236087	136|306|695|1511|2212|2214|2215|3500|3569|4067|5294|6850|7462|8013|11280|54210|64170|284021	ADORA2B|ANXA3|BTK|CTSG|FCGR2A|FCGR3A|FCGR3B|IGHG1|IL6|LYN|PIK3CG|SYK|LAT2|NR4A3|SCN11A|TREM1|CARD9|MILR1	-5.50081	0	39	0	0	-11.5935	6.69193
	ENSG00000187193	ENSG00000233008	ENSG00000183308													1	1	1	-6.76944	-5.66306	-6.48753	GO:0004896	M111	3	0	GO Molecular Functions	21	cytokine receptor activity		-7.50146	3.88173	7.08351	30286	96	1788	22	1.23043	0.260709	920|960|1230|1234|1271|1439|1441|1524|2322|2840|3563|3575|3579|3587|8809|9173|53832|54756|55540|84818|133396|729230	CD4|CD44|CCR1|CCR5|CNTFR|CSF2RB|CSF3R|CX3CR1|FLT3|GPR17|IL3RA|IL7R|CXCR2|IL10RA|IL18R1|IL1RL1|IL20RA|IL17RD|IL17RB|IL17RC|IL31RA|CCR2	-5.50081	0	14	0	0	-20.0269	4.71136
	ENSG00000164161	ENSG00000256188	ENSG00000237870													1	1	1	-6.31202	-5.59441	-7.07701	GO:0045580	M111	3	0	GO Biological Processes	19	regulation of T cell differentiation	19_GO:0002376 immune system process	-7.49979	2.96192	6.66795	30286	183	1788	32	1.78971	0.313535	101|652|861|864|940|942|1378|1840|1960|3071|3111|3575|3718|3726|3965|5105|5788|6666|6850|7704|8876|9308|9760|9840|10288|11006|51176|54440|114548|259307|441478|729230	ADAM8|BMP4|RUNX1|RUNX3|CD28|CD86|CR1|DTX1|EGR3|NCKAP1L|HLA-DOA|IL7R|JAK3|JUNB|LGALS9|PCK1|PTPRC|SOX12|SYK|ZBTB16|VNN1|CD83|TOX|TESPA1|LILRB2|LILRB4|LEF1|SASH3|NLRP3|IL4I1|NRARP|CCR2	-5.50081	0	2	0	0	-29.5862	5.45497
	ENSG00000288025	ENSG00000233688	ENSG00000279319													1	1	1	-4.63886	-6.24235	-7.41256	GO:1901699	M111	3	0	GO Biological Processes	19	cellular response to nitrogen compound	19_GO:0050896 response to stimulus	-7.48046	1.9596	6.10165	30286	631	1788	73	4.08277	0.467996	185|366|773|815|990|1080|1536|1545|1583|1906|1909|1956|2048|2303|2350|2353|2358|2561|2562|2645|2769|2774|2775|2819|2890|3164|3269|3383|3481|3624|3676|3717|3718|4067|4880|4929|5024|5028|5029|5105|5166|5179|5294|5295|5579|5580|5724|5743|6263|6506|6507|6720|7186|7226|7351|7412|7490|8013|8140|9630|10021|10458|10518|10603|10999|23586|26191|27065|51617|64127|83855|158376|652968	AGTR1|AQP9|CACNA1A|CAMK2A|CDC6|CFTR|CYBB|CYP1B1|CYP11A1|EDN1|EDNRA|EGFR|EPHB2|FOXC2|FOLR2|FOS|FPR2|GABRB2|GABRB3|GCK|GNA15|GNAL|GNAO1|GPD1|GRIA1|NR4A1|HRH1|ICAM1|IGF2|INHBA|ITGA4|JAK2|JAK3|LYN|NPPC|NR4A2|P2RX3|P2RY1|P2RY2|PCK1|PDK4|PENK|PIK3CG|PIK3R1|PRKCB|PRKCD|PTAFR|PTGS2|RYR3|SLC1A2|SLC1A3|SREBF1|TRAF2|TRPM2|UCP2|VCAM1|WT1|NR4A3|SLC7A5|GNA14|HCN4|BAIAP2|CIB2|SH2B2|SLC27A4|RIGI|PTPN22|NSG1|NSG2…	-5.48296	0	75	0	0	-8.7001	2.13254
	ENSG00000224769	ENSG00000204149	ENSG00000280432													1	1	1	-7.1615	-4.42593	-5.13208	GO:0015267	M111	3	0	GO Molecular Functions	21	channel activity		-7.47103	2.092	6.1798	30286	502	1788	62	3.46756	0.432678	41|366|773|774|777|785|1080|2561|2562|2700|2890|2892|2898|2899|2903|3737|3742|3743|3745|3750|3760|3762|3768|3772|3777|3781|3786|5024|5026|5551|6263|6323|6328|6332|6509|6833|7225|7226|7881|8542|9022|10021|11280|23413|27112|51463|56659|57101|57156|80036|80131|80727|84876|94015|114780|140738|162514|219972|282679|285175|728215|100509620	ASIC1|AQP9|CACNA1A|CACNA1B|CACNA1E|CACNB4|CFTR|GABRB2|GABRB3|GJA3|GRIA1|GRIA3|GRIK2|GRIK3|GRIN2A|KCNA2|KCNA6|KCNA7|KCNB1|KCND1|KCNJ3|KCNJ5|KCNJ12|KCNJ15|KCNK3|KCNN2|KCNQ3|P2RX3|P2RX5|PRF1|RYR3|SCN1A|SCN3A|SCN7A|SLC1A4|ABCC8|TRPC6|TRPM2|KCNAB1|APOL1|CLIC3|HCN4|SCN11A|NCS1|NALF2|GPR89B|KCNK13|ANO2|TMEM63C|TRPM3|LRRC8E|TTYH3|ORAI1|TTYH2|PKD1L2|TMEM37|TRPV3|MPEG1|AQP11|UNC80|NALF1|AQP7B	-5.47503	0	49	0	0	-10.2819	3.22505
	ENSG00000254936	ENSG00000267731	ENSG00000248752													1	1	1	-6.37819	-7.37264	-6.49186	GO:0007188	M111	3	0	GO Biological Processes	19	adenylate cyclase-modulating G protein-coupled receptor signaling pathway	19_GO:0050896 response to stimulus	-7.45864	2.7014	6.51611	30286	232	1788	37	2.06935	0.336661	117|133|134|136|151|576|1268|1903|1906|1909|2357|2358|2769|2774|2775|2899|2911|3355|3627|4283|5028|5733|5737|5739|5745|7432|7433|8477|8685|9294|9568|9630|10149|11251|23566|30817|221393	ADCYAP1R1|ADM|ADORA1|ADORA2B|ADRA2B|ADGRB2|CNR1|S1PR3|EDN1|EDNRA|FPR1|FPR2|GNA15|GNAL|GNAO1|GRIK3|GRM1|HTR1F|CXCL10|CXCL9|P2RY1|PTGER3|PTGFR|PTGIR|PTH1R|VIP|VIPR1|GPR65|MARCO|S1PR2|GABBR2|GNA14|ADGRG2|PTGDR2|LPAR3|ADGRE2|ADGRF4	-5.46705	0	102	1	1	-7.45864	2.81138
	ENSG00000235631	ENSG00000197748	ENSG00000280195													1	1	1	-4.46887	-4.93595	-4.76574	GO:0032940	M111	3	0	GO Biological Processes	19	secretion by cell	19_GO:0051179 localization	-7.44812	2.22009	6.24575	30286	412	1788	54	3.02013	0.404734	41|136|306|695|1080|1230|1311|1906|2214|2252|2255|3055|3164|3569|3624|3745|3786|4053|4067|5046|5294|5341|5551|5743|5866|5874|6567|6720|6833|6850|6853|6854|7127|7166|7432|7462|8013|9379|9498|9751|11151|11280|22999|55240|57586|64005|80725|85409|94121|94122|115827|130399|143425|284021	ASIC1|ADORA2B|ANXA3|BTK|CFTR|CCR1|COMP|EDN1|FCGR3A|FGF7|FGF10|HCK|NR4A1|IL6|INHBA|KCNB1|KCNQ3|LTBP2|LYN|PCSK6|PIK3CG|PLEK|PRF1|PTGS2|RAB3IL1|RAB27B|SLC16A2|SREBF1|ABCC8|SYK|SYN1|SYN2|TNFAIP2|TPH1|VIP|LAT2|NR4A3|NRXN2|SLC4A8|SNPH|CORO1A|SCN11A|RIMS1|STEAP3|SYT13|MYO1G|SRCIN1|NKD2|SYTL4|SYTL5|RAB3C|ACVR1C|SYT9|MILR1	-5.45799	0	39	0	0	-11.5935	6.69193
	ENSG00000235020	ENSG00000215244	ENSG00000286314													1	1	1	-7.13446	-4.40641	-5.10968	GO:0022803	M111	3	0	GO Molecular Functions	21	passive transmembrane transporter activity		-7.43911	2.08784	6.1625	30286	503	1788	62	3.46756	0.432678	41|366|773|774|777|785|1080|2561|2562|2700|2890|2892|2898|2899|2903|3737|3742|3743|3745|3750|3760|3762|3768|3772|3777|3781|3786|5024|5026|5551|6263|6323|6328|6332|6509|6833|7225|7226|7881|8542|9022|10021|11280|23413|27112|51463|56659|57101|57156|80036|80131|80727|84876|94015|114780|140738|162514|219972|282679|285175|728215|100509620	ASIC1|AQP9|CACNA1A|CACNA1B|CACNA1E|CACNB4|CFTR|GABRB2|GABRB3|GJA3|GRIA1|GRIA3|GRIK2|GRIK3|GRIN2A|KCNA2|KCNA6|KCNA7|KCNB1|KCND1|KCNJ3|KCNJ5|KCNJ12|KCNJ15|KCNK3|KCNN2|KCNQ3|P2RX3|P2RX5|PRF1|RYR3|SCN1A|SCN3A|SCN7A|SLC1A4|ABCC8|TRPC6|TRPM2|KCNAB1|APOL1|CLIC3|HCN4|SCN11A|NCS1|NALF2|GPR89B|KCNK13|ANO2|TMEM63C|TRPM3|LRRC8E|TTYH3|ORAI1|TTYH2|PKD1L2|TMEM37|TRPV3|MPEG1|AQP11|UNC80|NALF1|AQP7B	-5.45045	0	49	0	0	-10.2819	3.22505
	ENSG00000240498	ENSG00000228016	ENSG00000266805													1	1	1	-7.07923	-7.434	-6.1082	GO:0044409	M111	3	0	GO Biological Processes	19	symbiont entry into host	19_GO:0044419 biological process involved in interspecies interaction between organisms	-7.434	4.28204	7.25906	30286	112	1263	20	1.58353	0.351274	185|920|942|1234|1378|1803|1956|3383|3673|3694|3949|4340|5818|6404|6541|23601|30835|59272|79581|222256	AGTR1|CD4|CD86|CCR5|CR1|DPP4|EGFR|ICAM1|ITGA2|ITGB6|LDLR|MOG|NECTIN1|SELPLG|SLC7A1|CLEC5A|CD209|ACE2|SLC52A2|CDHR3	-5.77458	0	63	0	0	-9.3626	11.9897
	ENSG00000226403	ENSG00000277007	ENSG00000261199													1	1	1	-7.09927	-4.39562	-7.41468	GO:0045621	M111	3	0	GO Biological Processes	19	positive regulation of lymphocyte differentiation	19_GO:0002376 immune system process	-7.41468	3.77336	7.02493	30286	133	1388	23	1.65706	0.342646	101|695|864|942|1378|1960|3071|3965|5105|5788|6666|6688|6850|7704|9308|9760|9840|10288|11006|51176|54440|114548|259307	ADAM8|BTK|RUNX3|CD86|CR1|EGR3|NCKAP1L|LGALS9|PCK1|PTPRC|SOX12|SPI1|SYK|ZBTB16|CD83|TOX|TESPA1|LILRB2|LILRB4|LEF1|SASH3|NLRP3|IL4I1	-5.75595	0	2	0	0	-29.5862	5.45497
	ENSG00000227617	ENSG00000286511	ENSG00000277007													1	1	1	-5.6792	-6.62401	-6.4168	GO:0101002	M111	3	0	GO Cellular Components	20	ficolin-1-rich granule		-7.38433	2.9299	6.59508	30286	185	1788	32	1.78971	0.313535	101|240|1378|1512|1520|1675|1828|2207|2219|2357|2358|3043|3071|3101|3310|3687|3689|4332|5265|6515|7130|7226|9961|10288|11314|23114|23406|25797|51411|79930|80301|140885	ADAM8|ALOX5|CR1|CTSH|CTSS|CFD|DSG1|FCER1G|FCN1|FPR1|FPR2|HBB|NCKAP1L|HK3|HSPA6|ITGAX|ITGB2|MNDA|SERPINA1|SLC2A3|TNFAIP6|TRPM2|MVP|LILRB2|CD300A|NFASC|COTL1|QPCT|BIN2|DOK3|PLEKHO2|SIRPA	-5.39857	0	103	1	1	-7.38433	2.9299
	ENSG00000248483	ENSG00000229473	ENSG00000279159													1	1	1	-5.88153	-7.34337	-5.92563	GO:0045121	M111	3	0	GO Cellular Components	20	membrane raft		-7.34337	2.8507	6.55998	30286	286	1263	34	2.692	0.455418	695|920|929|962|1268|1378|1803|1956|2047|3037|3055|3383|3684|3689|4067|4311|4973|5740|5743|6401|6404|6506|7462|7804|8792|10855|23017|55600|59272|83483|84876|114569|146760|150372	BTK|CD4|CD14|CD48|CNR1|CR1|DPP4|EGFR|EPHB1|HAS2|HCK|ICAM1|ITGAM|ITGB2|LYN|MME|OLR1|PTGIS|PTGS2|SELE|SELPLG|SLC1A2|LAT2|LRP8|TNFRSF11A|HPSE|FAIM2|ITLN1|ACE2|PLVAP|ORAI1|MAL2|RTN4RL1|NFAM1	-5.69206	0	104	1	1	-7.34337	2.8507
	ENSG00000285106	ENSG00000169583	ENSG00000287151													1	1	1	-4.01336	-6.0778	-7.33922	GO:0001525	M111	3	0	GO Biological Processes	19	angiogenesis	19_GO:0032502 developmental process	-7.33922	2.58223	6.41092	30286	338	1388	40	2.88184	0.449046	101|151|187|347|1296|1490|1890|1906|1909|1960|2047|2048|2049|2191|2255|2303|3162|3164|3200|3213|4880|5294|5743|6347|6850|7039|7057|7127|8325|8817|10855|11126|23670|51129|51176|64344|79733|81575|147372|168667	ADAM8|ADRA2B|APLNR|APOD|COL8A2|CCN2|TYMP|EDN1|EDNRA|EGR3|EPHB1|EPHB2|EPHB3|FAP|FGF10|FOXC2|HMOX1|NR4A1|HOXA3|HOXB3|NPPC|PIK3CG|PTGS2|CCL2|SYK|TGFA|THBS1|TNFAIP2|FZD8|FGF18|HPSE|CD160|CEMIP2|ANGPTL4|LEF1|HIF3A|E2F8|APOLD1|CCBE1|BMPER	-5.68859	0	51	0	0	-10.2031	2.58223
	ENSG00000237065	ENSG00000269604	ENSG00000239627													1	1	1	-4.10827	-6.44456	-7.22825	hsa05417	M111	3	0	KEGG Pathway	24	Lipid and atherosclerosis		-7.32101	2.75743	6.47758	30286	215	1788	35	1.95749	0.327622	815|929|1536|2353|2919|2920|3306|3310|3383|3553|3569|3654|3717|3949|4067|4688|4689|4973|5295|5330|5452|5606|6258|6347|6401|6403|7186|7409|7412|9619|9641|10000|23643|29108|114548	CAMK2A|CD14|CYBB|FOS|CXCL1|CXCL2|HSPA2|HSPA6|ICAM1|IL1B|IL6|IRAK1|JAK2|LDLR|LYN|NCF2|NCF4|OLR1|PIK3R1|PLCB2|POU2F2|MAP2K3|RXRG|CCL2|SELE|SELP|TRAF2|VAV1|VCAM1|ABCG1|IKBKE|AKT3|LY96|PYCARD|NLRP3	-5.33958	0	105	1	1	-7.32101	4.41873
	ENSG00000144331	ENSG00000232295	ENSG00000232693													1	1	1	-4.63163	-5.48051	-4.72564	GO:0016323	M111	3	0	GO Cellular Components	20	basolateral plasma membrane		-7.31665	2.59059	6.38902	30286	255	1788	39	2.18121	0.345443	134|366|540|728|960|1956|3675|3949|4671|5028|5745|6533|6536|6540|6541|6573|6768|7039|8140|8714|9076|9498|23428|23632|55966|57835|64127|64284|81796|84876|85409|113235|146894|153562|200958|222962|338328|387700|100509620	ADORA1|AQP9|ATP7B|C5AR1|CD44|EGFR|ITGA3|LDLR|NAIP|P2RY1|PTH1R|SLC6A6|SLC6A9|SLC6A13|SLC7A1|SLC19A1|ST14|TGFA|SLC7A5|ABCC3|CLDN1|SLC4A8|SLC7A8|CA14|AJAP1|SLC4A5|NOD2|RAB17|SLCO5A1|ORAI1|NKD2|SLC46A1|CD300LG|MARVELD2|MUC20|SLC29A4|GPIHBP1|SLC16A12|AQP7B	-5.33664	0	55	0	0	-9.87849	2.59059
	ENSG00000239627	ENSG00000273597	ENSG00000105650													1	1	1	-5.84849	-7.30603	-5.89175	GO:0098857	M111	3	0	GO Cellular Components	20	membrane microdomain		-7.30603	2.84077	6.53628	30286	287	1263	34	2.692	0.455418	695|920|929|962|1268|1378|1803|1956|2047|3037|3055|3383|3684|3689|4067|4311|4973|5740|5743|6401|6404|6506|7462|7804|8792|10855|23017|55600|59272|83483|84876|114569|146760|150372	BTK|CD4|CD14|CD48|CNR1|CR1|DPP4|EGFR|EPHB1|HAS2|HCK|ICAM1|ITGAM|ITGB2|LYN|MME|OLR1|PTGIS|PTGS2|SELE|SELPLG|SLC1A2|LAT2|LRP8|TNFRSF11A|HPSE|FAIM2|ITLN1|ACE2|PLVAP|ORAI1|MAL2|RTN4RL1|NFAM1	-5.66005	0	104	0	0	-7.34337	2.8507
	ENSG00000260949	ENSG00000225519	ENSG00000253671													1	1	1	-4.57301	-7.29796	-5.95304	M99	M111	3	0	Canonical Pathways	11	PID TXA2PATHWAY		-7.29796	5.99485	7.80444	30286	56	1263	14	1.10847	0.294605	1956|2769|3055|3383|4067|5294|5330|5579|5580|5739|6401|6850|7412|9630	EGFR|GNA15|HCK|ICAM1|LYN|PIK3CG|PLCB2|PRKCB|PRKCD|PTGIR|SELE|SYK|VCAM1|GNA14	-5.65397	0	106	1	1	-7.29796	7.05937
	ENSG00000231721	ENSG00000270112	ENSG00000256188													1	1	1	-7.26498	-5.25177	-4.99819	GO:0000902	M111	3	0	GO Biological Processes	19	cell morphogenesis	19_GO:0032502 developmental process	-7.26498	2.07629	6.08345	30286	681	1328	62	4.66867	0.578916	101|655|1006|1501|1945|1956|1959|2045|2047|2048|2049|2596|3071|3082|3575|3676|3694|3800|3976|4130|4133|4487|4803|4804|4914|4929|5777|5800|5818|5979|6507|6688|6768|7421|7804|7940|8153|8482|8506|9331|9423|10371|10501|10752|23114|23566|23769|50507|51176|57453|64283|64405|79983|81027|84189|92211|120114|139065|151354|222256|256158|643226	ADAM8|BMP7|CDH8|CTNND2|EFNA4|EGFR|EGR2|EPHA7|EPHB1|EPHB2|EPHB3|GAP43|NCKAP1L|HGF|IL7R|ITGA4|ITGB6|KIF5C|LIF|MAP1A|MAP2|MSX1|NGF|NGFR|NTRK1|NR4A2|PTPN6|PTPRO|NECTIN1|RET|SLC1A3|SPI1|ST14|VDR|LRP8|LST1|RND2|SEMA7A|CNTNAP1|B4GALT6|NTN1|SEMA3A|SEMA6B|CHL1|NFASC|LPAR3|FLRT1|NOX4|LEF1|DSCAML1|ARHGEF28|CDH22|POF1B|TUBB1|SLITRK6|CDHR1|FAT3|SLITRK4|LRATD1|CDHR3|HMCN2|GRXCR2	-5.62492	0	107	1	1	-7.26498	2.44158
	ENSG00000224822	ENSG00000288025	ENSG00000264853													1	1	1	-4.85199	-3.04436	-5.94706	GO:0048871	M111	3	0	GO Biological Processes	19	multicellular organismal-level homeostasis	19_GO:0042592 homeostatic process	-7.25826	1.96632	6.00369	30286	603	1788	70	3.91499	0.458679	12|33|134|652|654|695|1080|1149|1311|1490|1512|1513|1524|1880|2322|2327|2539|3037|3071|3162|3360|3553|3569|3575|3587|3623|3624|3694|3717|3718|4067|4645|4907|5320|5743|5745|5880|5950|6833|7226|8013|8792|8842|9076|9258|9572|9770|10000|10320|10518|10603|10673|11151|23418|27031|29887|50507|51085|54440|57482|64127|64170|79191|81624|84251|84662|92211|130399|202309|729230	SERPINA3|ACADL|ADORA1|BMP4|BMP6|BTK|CFTR|CIDEA|COMP|CCN2|CTSH|CTSK|CX3CR1|GPR183|FLT3|FMO2|G6PD|HAS2|NCKAP1L|HMOX1|HTR4|IL1B|IL6|IL7R|IL10RA|INHA|INHBA|ITGB6|JAK2|JAK3|LYN|MYO5B|NT5E|PLA2G2A|PTGS2|PTH1R|RAC2|RBP4|ABCC8|TRPM2|NR4A3|TNFRSF11A|PROM1|CLDN1|MFHAS1|NR1D1|RASSF2|AKT3|IKZF1|CIB2|SH2B2|TNFSF13B|CORO1A|CRB1|NPHP3|SNX10|NOX4|MLXIPL|SASH3|CRACD|NOD2|CARD9|IRX3|DIAPH3|SGIP1|GLIS2|CDHR1|ACVR1C…	-5.27969	0	108	1	1	-7.25826	3.82482
	ENSG00000246145	ENSG00000280432	ENSG00000145681													1	1	1	-5.98965	-6.39801	-7.23617	GO:0022408	M111	3	0	GO Biological Processes	19	negative regulation of cell-cell adhesion	19_GO:0048519 negative regulation of biological process	-7.23617	3.11713	6.63298	30286	203	1388	29	2.08934	0.383906	650|654|864|942|1378|1511|1840|3620|3717|3718|3965|5320|5580|5777|6366|6688|6693|7805|10288|10859|11006|11314|11326|28984|79626|84868|84959|114897|259307	BMP2|BMP6|RUNX3|CD86|CR1|CTSG|DTX1|IDO1|JAK2|JAK3|LGALS9|PLA2G2A|PRKCD|PTPN6|CCL21|SPI1|SPN|LAPTM5|LILRB2|LILRB1|LILRB4|CD300A|VSIG4|RGCC|TNFAIP8L2|HAVCR2|UBASH3B|C1QTNF1|IL4I1	-5.59807	0	16	0	0	-17.635	5.14851
	ENSG00000273455	ENSG00000282961	ENSG00000246145													1	1	1	-7.22929	-5.01227	-4.79157	GO:0005216	M111	3	0	GO Molecular Functions	21	monoatomic ion channel activity		-7.22929	2.37883	6.24629	30286	441	1328	46	3.46386	0.501794	41|773|777|785|2561|2562|2892|2898|2899|2903|3742|3743|3745|3760|3762|3768|3772|3777|3781|3786|5024|5026|6263|6323|6328|6332|6509|6833|7225|7226|7881|9022|10021|27112|51463|56659|57101|57156|80036|80727|84876|94015|114780|162514|285175|728215	ASIC1|CACNA1A|CACNA1E|CACNB4|GABRB2|GABRB3|GRIA3|GRIK2|GRIK3|GRIN2A|KCNA6|KCNA7|KCNB1|KCNJ3|KCNJ5|KCNJ12|KCNJ15|KCNK3|KCNN2|KCNQ3|P2RX3|P2RX5|RYR3|SCN1A|SCN3A|SCN7A|SLC1A4|ABCC8|TRPC6|TRPM2|KCNAB1|CLIC3|HCN4|NALF2|GPR89B|KCNK13|ANO2|TMEM63C|TRPM3|TTYH3|ORAI1|TTYH2|PKD1L2|TRPV3|UNC80|NALF1	-5.59275	0	49	0	0	-10.2819	3.22505
	ENSG00000228307	ENSG00000261208	ENSG00000248483													1	1	1	-6.44991	-4.66448	-7.22885	hsa05152	M111	3	0	KEGG Pathway	24	Tuberculosis		-7.22885	3.27298	6.70317	30286	180	1388	27	1.94524	0.370704	718|815|929|1378|1520|2207|2212|2214|2215|3109|3111|3553|3587|3654|3656|3684|3687|3689|3717|6850|7421|8877|11151|30835|64127|64170|64581	C3|CAMK2A|CD14|CR1|CTSS|FCER1G|FCGR2A|FCGR3A|FCGR3B|HLA-DMB|HLA-DOA|IL1B|IL10RA|IRAK1|IRAK2|ITGAM|ITGAX|ITGB2|JAK2|SYK|VDR|SPHK1|CORO1A|CD209|NOD2|CARD9|CLEC7A	-5.59275	0	43	0	0	-10.647	5.95088
	ENSG00000188050	ENSG00000229065	ENSG00000288025													1	1	1	-3.68111	-3.84443	-6.79567	GO:0002673	M111	3	0	GO Biological Processes	19	regulation of acute inflammatory response	19_GO:0050896 response to stimulus	-7.22502	5.29327	7.4563	30286	48	1788	15	0.838926	0.215699	101|134|241|695|718|1268|3553|3569|5294|5733|5743|6693|8792|9536|114548	ADAM8|ADORA1|ALOX5AP|BTK|C3|CNR1|IL1B|IL6|PIK3CG|PTGER3|PTGS2|SPN|TNFRSF11A|PTGES|NLRP3	-5.24786	0	109	1	1	-7.22502	15.5856
	ENSG00000213411	ENSG00000230470	ENSG00000235482													1	1	1	-6.81277	-5.56266	-6.55424	WP5218	M111	3	0	WikiPathways	27	Extrafollicular and follicular B cell activation by SARS CoV 2		-7.21402	4.23462	7.07204	30286	76	1788	19	1.06264	0.242488	718|720|1378|1880|3394|3569|3687|3689|5133|5788|6366|6402|6850|9636|10673|29760|51284|57823|100885789	C3|C4A|CR1|GPR183|IRF8|IL6|ITGAX|ITGB2|PDCD1|PTPRC|CCL21|SELL|SYK|ISG15|TNFSF13B|BLNK|TLR7|SLAMF7|IFNG-AS1	-5.2411	0	110	1	1	-7.21402	4.23462
	ENSG00000106686	ENSG00000224745	ENSG00000259498													1	1	1	-3.77367	-5.12842	-5.66971	hsa04936	M111	3	0	KEGG Pathway	24	Alcoholic liver disease		-7.20755	3.2207	6.6439	30286	142	1788	27	1.51007	0.28841	125|712|714|718|719|720|721|727|728|929|2194|2919|2920|3553|3569|3654|5571|5606|6319|6720|9020|9641|10000|23643|50507|51176|84818	ADH1B|C1QA|C1QC|C3|C3AR1|C4A|C4B|C5|C5AR1|CD14|FASN|CXCL1|CXCL2|IL1B|IL6|IRAK1|PRKAG1|MAP2K3|SCD|SREBF1|MAP3K14|IKBKE|AKT3|LY96|NOX4|LEF1|IL17RC	-5.23604	0	111	1	1	-7.20755	5.06533
	ENSG00000214787	ENSG00000256682	ENSG00000164694													1	1	1	-5.0874	-4.59108	-6.37543	WP5158	M111	3	0	WikiPathways	27	Urotensin II mediated signaling pathway		-7.17607	4.41873	7.12122	30286	69	1788	18	1.00671	0.236087	185|240|815|1536|1956|2837|3162|3306|3383|3553|3569|3717|4688|4689|4879|6624|7412|50507	AGTR1|ALOX5|CAMK2A|CYBB|EGFR|UTS2R|HMOX1|HSPA2|ICAM1|IL1B|IL6|JAK2|NCF2|NCF4|NPPB|FSCN1|VCAM1|NOX4	-5.20596	0	105	0	0	-7.32101	4.41873
	ENSG00000259045	ENSG00000229920	ENSG00000279020													1	1	1	-4.57912	-7.17356	-5.85522	M18	M111	3	0	Canonical Pathways	11	PID INTEGRIN1 PATHWAY		-7.17356	5.44987	7.54946	30286	66	1263	15	1.18765	0.304823	929|1285|2162|3371|3673|3675|3676|3912|3914|5328|5329|6696|7057|7058|7412	CD14|COL4A3|F13A1|TNC|ITGA2|ITGA3|ITGA4|LAMB1|LAMB3|PLAU|PLAUR|SPP1|THBS1|THBS2|VCAM1	-5.54383	0	112	1	1	-7.17356	5.44987
	ENSG00000213090	ENSG00000157152	ENSG00000162913													1	1	1	-5.98413	-7.17062	-4.9182	R-HSA-9717207	M111	3	0	Reactome Gene Sets	6	Sensory perception of sweet, bitter, and umami (glutamate) taste		-7.17062	7.01837	8.04429	30286	41	1263	12	0.950119	0.27297	2911|5330|6328|50831|50832|50838|50839|50840|259290|259293|259295|259296	GRM1|PLCB2|SCN3A|TAS2R3|TAS2R4|TAS2R13|TAS2R10|TAS2R14|TAS2R31|TAS2R30|TAS2R20|TAS2R50	-5.54153	0	95	0	0	-7.8744	10.0966
	ENSG00000254552	ENSG00000241684	ENSG00000252396													1	1	1	-7.06939	-4.84812	-4.65011	GO:0099537	M111	3	0	GO Biological Processes	19	trans-synaptic signaling	19_GO:0050789 regulation of biological process	-7.14273	2.15652	6.06434	30286	432	1788	55	3.07606	0.408347	41|134|773|774|777|785|1006|1268|1960|2048|2561|2562|2890|2892|2898|2899|2903|2911|3164|3269|3355|3360|3777|3786|5024|5026|5179|6195|6506|6507|6509|6529|6536|6833|6853|6854|7804|8292|8572|9229|9294|9379|9568|9746|9751|10160|22999|23566|27065|56122|60482|143425|222256|388135|388336	ASIC1|ADORA1|CACNA1A|CACNA1B|CACNA1E|CACNB4|CDH8|CNR1|EGR3|EPHB2|GABRB2|GABRB3|GRIA1|GRIA3|GRIK2|GRIK3|GRIN2A|GRM1|NR4A1|HRH1|HTR1F|HTR4|KCNK3|KCNQ3|P2RX3|P2RX5|PENK|RPS6KA1|SLC1A2|SLC1A3|SLC1A4|SLC6A1|SLC6A9|ABCC8|SYN1|SYN2|LRP8|COLQ|PDLIM4|DLGAP1|S1PR2|NRXN2|GABBR2|CLSTN3|SNPH|FARP1|RIMS1|LPAR3|NSG1|PCDHB14|SLC5A7|SYT9|CDHR3|INSYN1|SHISA6	-5.17467	0	79	0	0	-8.5349	2.363
	ENSG00000287897	ENSG00000251216	ENSG00000264792													1	1	1	-5.94395	-4.2726	-5.95653	GO:0042742	M111	3	0	GO Biological Processes	19	defense response to bacterium	19_GO:0044419 biological process involved in interspecies interaction between organisms	-7.10236	2.38876	6.17622	30286	312	1788	44	2.46085	0.366394	306|602|728|920|1511|2207|2358|3394|3500|3512|3553|3569|3575|4069|4671|5054|5320|5473|5580|6279|6280|6403|6693|6850|7018|8343|8346|9636|11096|11126|29108|51316|54210|55876|56169|56833|57402|58484|64127|64170|84868|115362|219972|374383	ANXA3|BCL3|C5AR1|CD4|CTSG|FCER1G|FPR2|IRF8|IGHG1|JCHAIN|IL1B|IL6|IL7R|LYZ|NAIP|SERPINE1|PLA2G2A|PPBP|PRKCD|S100A8|S100A9|SELP|SPN|SYK|TF|H2BC7|H2BC10|ISG15|ADAMTS5|CD160|PYCARD|PLAC8|TREM1|GSDMB|GSDMC|SLAMF8|S100A14|NLRC4|NOD2|CARD9|HAVCR2|GBP5|MPEG1|NCR3LG1	-5.13642	0	52	0	0	-10.1735	3.07972
	ENSG00000230225	ENSG00000279319	ENSG00000229447													1	1	1	-6.97663	-6.23302	-5.51929	GO:0030217	M111	3	0	GO Biological Processes	19	T cell differentiation	19_GO:0002376 immune system process	-7.07413	2.90107	6.42551	30286	181	1788	31	1.73378	0.308685	602|860|916|920|940|1794|1840|1880|2207|3569|3575|5295|5788|5971|6688|6693|6775|6850|7409|8325|8809|9021|9308|9760|9840|26191|51176|51463|54440|84101|441478	BCL3|RUNX2|CD3E|CD4|CD28|DOCK2|DTX1|GPR183|FCER1G|IL6|IL7R|PIK3R1|PTPRC|RELB|SPI1|SPN|STAT4|SYK|VAV1|FZD8|IL18R1|SOCS3|CD83|TOX|TESPA1|PTPN22|LEF1|GPR89B|SASH3|USP44|NRARP	-5.10956	0	8	0	0	-23.1123	3.01279
	ENSG00000272610	ENSG00000232499	ENSG00000237065													1	1	1	-7.07223	-4.92985	-4.68309	GO:0099536	M111	3	0	GO Biological Processes	19	synaptic signaling	19_GO:0050789 regulation of biological process	-7.07223	2.3251	6.13954	30286	461	1328	47	3.53916	0.507022	41|134|773|777|785|1006|1268|1960|2048|2561|2562|2769|2892|2898|2899|2903|3269|3355|3360|3777|3786|5024|5026|5179|5579|6195|6507|6509|6529|6536|6833|6853|6854|7804|8572|9229|9294|9379|9751|22999|23566|27065|56122|60482|222256|388135|388336	ASIC1|ADORA1|CACNA1A|CACNA1E|CACNB4|CDH8|CNR1|EGR3|EPHB2|GABRB2|GABRB3|GNA15|GRIA3|GRIK2|GRIK3|GRIN2A|HRH1|HTR1F|HTR4|KCNK3|KCNQ3|P2RX3|P2RX5|PENK|PRKCB|RPS6KA1|SLC1A3|SLC1A4|SLC6A1|SLC6A9|ABCC8|SYN1|SYN2|LRP8|PDLIM4|DLGAP1|S1PR2|NRXN2|SNPH|RIMS1|LPAR3|NSG1|PCDHB14|SLC5A7|CDHR3|INSYN1|SHISA6	-5.45731	0	79	0	0	-8.5349	2.363
	ENSG00000230300	ENSG00000221332	ENSG00000233688													1	1	1	-5.10692	-4.65553	-7.07138	GO:0072676	M111	3	0	GO Biological Processes	19	lymphocyte migration	19_GO:0002376 immune system process	-7.07138	4.69542	7.20772	30286	79	1388	17	1.22478	0.295229	101|1880|3383|3627|3683|5294|5979|6347|6356|6362|6366|7499|11151|58191|64005|80270|729230	ADAM8|GPR183|ICAM1|CXCL10|ITGAL|PIK3CG|RET|CCL2|CCL11|CCL18|CCL21|XG|CORO1A|CXCL16|MYO1G|HSD3B7|CCR2	-5.45731	0	61	0	0	-9.49968	8.56408
	ENSG00000273597	ENSG00000280219	ENSG00000171004													1	1	1	-7.06192	-3.10521	-6.93041	GO:0046643	M111	3	0	GO Biological Processes	19	regulation of gamma-delta T cell activation	19_GO:0002376 immune system process	-7.06192	14.5127	9.599	30286	11	1328	7	0.527108	0.198702	1960|3071|5788|6850|10859|51176|64127	EGR3|NCKAP1L|PTPRC|SYK|LILRB1|LEF1|NOD2	-5.44953	0	113	1	1	-7.06192	15.2038
	ENSG00000232295	ENSG00000259719	ENSG00000279796													1	1	1	-3.88492	-4.05639	-5.32952	GO:0010817	M111	3	0	GO Biological Processes	19	regulation of hormone levels	19_GO:0065007 biological regulation	-7.04968	2.01125	5.93363	30286	539	1788	64	3.57942	0.439347	125|133|134|185|220|240|650|654|695|1080|1268|1511|1513|1545|1577|1583|1803|1906|1956|2150|2151|2645|3553|3569|3623|3624|3717|3745|3976|4067|4311|4824|4826|5028|5046|5579|5950|6567|6664|6696|6720|6833|7173|7351|7432|7941|8140|8622|9572|10699|23409|23428|23435|59272|64577|79644|81027|84649|84876|94121|114897|114899|130399|259307	ADH1B|ADM|ADORA1|AGTR1|ALDH1A3|ALOX5|BMP2|BMP6|BTK|CFTR|CNR1|CTSG|CTSK|CYP1B1|CYP3A5|CYP11A1|DPP4|EDN1|EGFR|F2RL1|F2RL2|GCK|IL1B|IL6|INHA|INHBA|JAK2|KCNB1|LIF|LYN|MME|NKX3-1|NNAT|P2RY1|PCSK6|PRKCB|RBP4|SLC16A2|SOX11|SPP1|SREBF1|ABCC8|TPO|UCP2|VIP|PLA2G7|SLC7A5|PDE8B|NR1D1|CORIN|SIRT4|SLC7A8|TARDBP|ACE2|ALDH8A1|SRD5A3|TUBB1|DGAT2|ORAI1|SYTL4|C1QTNF1|C1QTNF3|ACVR1C|IL4I1	-5.08786	0	29	0	0	-12.7943	4.36398
	ENSG00000212128	ENSG00000241772	ENSG00000224745													1	1	1	-4.98501	-7.04127	-4.00684	M174	M111	3	0	Canonical Pathways	11	PID UPA UPAR PATHWAY		-7.04127	6.85126	7.91587	30286	42	1263	12	0.950119	0.27297	1511|1956|2357|2358|2359|3082|3675|3684|3689|5054|5328|5329	CTSG|EGFR|FPR1|FPR2|FPR3|HGF|ITGA3|ITGAM|ITGB2|SERPINE1|PLAU|PLAUR	-5.43087	0	114	1	1	-7.04127	14.3876
	ENSG00000230789	ENSG00000179136	ENSG00000231013													1	1	1	-3.82944	-3.99444	-7.03631	GO:1902622	M111	3	0	GO Biological Processes	19	regulation of neutrophil migration	19_GO:0040011 locomotion	-7.03631	6.16649	7.68525	30286	46	1388	13	0.936599	0.258547	101|719|1803|1906|3071|3579|5880|6366|7060|7130|7499|56833|64127	ADAM8|C3AR1|DPP4|EDN1|NCKAP1L|CXCR2|RAC2|CCL21|THBS4|TNFAIP6|XG|SLAMF8|NOD2	-5.42652	0	115	1	1	-7.03631	6.41761
	ENSG00000165071	ENSG00000248483	ENSG00000282961													1	1	1	-5.04886	-5.93866	-5.71867	GO:0050728	M111	3	0	GO Biological Processes	19	negative regulation of inflammatory response	19_GO:0048519 negative regulation of biological process	-7.03216	2.78094	6.34547	30286	201	1788	33	1.84564	0.318306	134|240|313|2358|2840|3055|3082|3587|3949|4067|4210|4345|4907|5580|5740|5777|5788|6693|6850|7130|8870|9021|9258|9572|56833|64127|64838|79626|89790|114548|114899|131450|140885	ADORA1|ALOX5|AOAH|FPR2|GPR17|HCK|HGF|IL10RA|LDLR|LYN|MEFV|CD200|NT5E|PRKCD|PTGIS|PTPN6|PTPRC|SPN|SYK|TNFAIP6|IER3|SOCS3|MFHAS1|NR1D1|SLAMF8|NOD2|FNDC4|TNFAIP8L2|SIGLEC10|NLRP3|C1QTNF3|CD200R1|SIRPA	-5.07308	0	47	0	0	-10.3088	2.78094
	ENSG00000243954	ENSG00000251286	ENSG00000279513													1	1	1	-3.66251	-5.93866	-6.7766	R-HSA-375276	M111	3	0	Reactome Gene Sets	6	Peptide ligand-binding receptors		-7.03216	2.78094	6.34547	30286	201	1788	33	1.84564	0.318306	185|187|552|624|718|719|727|728|1230|1234|1524|1906|1909|2150|2151|2357|2358|2359|2532|2837|2919|2920|3579|3627|4283|5179|5473|6347|6356|6366|9002|58191|729230	AGTR1|APLNR|AVPR1A|BDKRB2|C3|C3AR1|C5|C5AR1|CCR1|CCR5|CX3CR1|EDN1|EDNRA|F2RL1|F2RL2|FPR1|FPR2|FPR3|ACKR1|UTS2R|CXCL1|CXCL2|CXCR2|CXCL10|CXCL9|PENK|PPBP|CCL2|CCL11|CCL21|F2RL3|CXCL16|CCR2	-5.07308	0	12	0	0	-20.4432	4.59879
	ENSG00000102760	ENSG00000259045	ENSG00000213411													1	1	1	-5.52397	-5.71909	-5.35321	M196	M111	3	0	Canonical Pathways	11	PID IL23 PATHWAY		-7.02307	5.95136	7.54849	30286	37	1788	13	0.727069	0.200918	916|920|2919|3553|3569|3675|3717|4283|5295|6347|6775|8809|9021	CD3E|CD4|CXCL1|IL1B|IL6|ITGA3|JAK2|CXCL9|PIK3R1|CCL2|STAT4|IL18R1|SOCS3	-5.06535	0	116	1	1	-7.02307	5.95136
	ENSG00000280291	ENSG00000280195	ENSG00000273771													1	1	1	-6.945	-5.2253	-3.86302	GO:0030424	M111	3	0	GO Cellular Components	20	axon		-7.01493	1.90819	5.85371	30286	648	1788	73	4.08277	0.467996	134|306|393|720|721|1006|1268|1500|2018|2047|2048|2596|2890|2898|2899|3673|3675|3676|3737|3742|3745|3786|3800|4130|4133|4185|4311|4345|4803|4804|4914|4983|5024|5179|5579|5800|5818|5874|5909|5979|6323|6506|6529|6624|6853|7345|7804|7881|8506|9498|10021|10371|10382|10409|10882|11151|11280|23057|23114|23413|23566|57453|60482|60484|79191|80725|114787|133396|222256|253559|255057|256158|285175	ADORA1|ANXA3|ARHGAP4|C4A|C4B|CDH8|CNR1|CTNND1|EMX2|EPHB1|EPHB2|GAP43|GRIA1|GRIK2|GRIK3|ITGA2|ITGA3|ITGA4|KCNA2|KCNA6|KCNB1|KCNQ3|KIF5C|MAP1A|MAP2|ADAM11|MME|CD200|NGF|NGFR|NTRK1|OPHN1|P2RX3|PENK|PRKCB|PTPRO|NECTIN1|RAB27B|RAP1GAP|RET|SCN1A|SLC1A2|SLC6A1|FSCN1|SYN1|UCHL1|LRP8|KCNAB1|CNTNAP1|SLC4A8|HCN4|SEMA3A|TUBB4A|BASP1|C1QL1|CORO1A|SCN11A|NMNAT2|NFASC|NCS1|LPAR3|DSCAML1|SLC5A7|HAPLN2|IRX3|SRCIN…	-5.05856	0	117	1	1	-7.01493	2.24964
	ENSG00000232489	ENSG00000203647	ENSG00000130222													1	1	1	-4.60608	-4.92855	-7.00347	GO:0051048	M111	3	0	GO Biological Processes	19	negative regulation of secretion	19_GO:0051179 localization	-7.00347	3.27929	6.58901	30286	173	1388	26	1.8732	0.363908	41|151|1268|1595|1906|3071|3553|3623|3624|3745|3965|3976|5028|5733|6688|6720|6833|7351|8622|10859|11314|23409|94121|130399|255057|729230	ASIC1|ADRA2B|CNR1|CYP51A1|EDN1|NCKAP1L|IL1B|INHA|INHBA|KCNB1|LGALS9|LIF|P2RY1|PTGER3|SPI1|SREBF1|ABCC8|UCP2|PDE8B|LILRB1|CD300A|SIRT4|SYTL4|ACVR1C|CBARP|CCR2	-5.3949	0	29	0	0	-12.7943	4.36398
	ENSG00000247809	ENSG00000144230	ENSG00000201210													1	1	1	-4.72227	-6.99421	-5.56521	GO:0090025	M111	3	0	GO Biological Processes	19	regulation of monocyte chemotaxis	19_GO:0040011 locomotion	-6.99421	8.56408	8.35332	30286	28	1263	10	0.791766	0.249385	199|1230|1524|2358|3627|4067|5054|56833|57402|729230	AIF1|CCR1|CX3CR1|FPR2|CXCL10|LYN|SERPINE1|SLAMF8|S100A14|CCR2	-5.38686	0	23	0	0	-15.4498	9.59177
	ENSG00000118514	ENSG00000284669	ENSG00000188050													1	1	1	-6.96599	-5.06988	-4.77036	GO:0098660	M111	3	0	GO Biological Processes	19	inorganic ion transmembrane transport	19_GO:0051179 localization	-6.96599	2.01042	5.9013	30286	726	1328	64	4.81928	0.587715	41|540|773|777|785|1234|2542|2561|2562|2903|3742|3743|3745|3760|3762|3768|3772|3777|3781|3786|5024|5026|5330|5788|6263|6323|6328|6332|6507|6509|6524|6529|6533|6536|6540|6833|7225|7226|7421|7881|9022|9481|9498|10021|11095|23007|27112|51196|56659|57101|57835|80036|80727|83733|84679|84876|94015|114780|150159|152519|162514|219855|286133|728215	ASIC1|ATP7B|CACNA1A|CACNA1E|CACNB4|CCR5|SLC37A4|GABRB2|GABRB3|GRIN2A|KCNA6|KCNA7|KCNB1|KCNJ3|KCNJ5|KCNJ12|KCNJ15|KCNK3|KCNN2|KCNQ3|P2RX3|P2RX5|PLCB2|PTPRC|RYR3|SCN1A|SCN3A|SCN7A|SLC1A3|SLC1A4|SLC5A2|SLC6A1|SLC6A6|SLC6A9|SLC6A13|ABCC8|TRPC6|TRPM2|VDR|KCNAB1|CLIC3|SLC25A27|SLC4A8|HCN4|ADAMTS8|PLCH1|NALF2|PLCE1|KCNK13|ANO2|SLC4A5|TRPM3|TTYH3|SLC25A18|SLC9A7|ORAI1|TTYH2|PKD1L2|SLC9B1|NIPAL1|TRPV3|SLC…	-5.36405	0	49	0	0	-10.2819	3.22505
	ENSG00000169282	ENSG00000259915	ENSG00000236567													1	1	1	-6.00537	-4.26315	-4.78963	GO:0048732	M111	3	0	GO Biological Processes	19	gland development	19_GO:0032502 developmental process	-6.96267	2.14713	5.9726	30286	426	1788	54	3.02013	0.404734	220|247|540|650|652|655|785|1050|1545|1906|1909|1956|1999|2049|2194|2252|2255|2487|2735|3082|3084|3200|3213|3321|3371|3481|3569|3673|3717|4487|4824|5104|5105|6195|6299|6356|6663|7039|7166|7351|7421|7481|7490|8140|8792|9076|9423|25928|27031|51176|51733|79733|81027|84876	ALDH1A3|ALOX15B|ATP7B|BMP2|BMP4|BMP7|CACNB4|CEBPA|CYP1B1|EDN1|EDNRA|EGFR|ELF3|EPHB3|FASN|FGF7|FGF10|FRZB|GLI1|HGF|NRG1|HOXA3|HOXB3|IGSF3|TNC|IGF2|IL6|ITGA2|JAK2|MSX1|NKX3-1|SERPINA5|PCK1|RPS6KA1|SALL1|CCL11|SOX10|TGFA|TPH1|UCP2|VDR|WNT11|WT1|SLC7A5|TNFRSF11A|CLDN1|NTN1|SOSTDC1|NPHP3|LEF1|UPB1|E2F8|TUBB1|ORAI1	-5.01434	0	118	1	1	-6.96267	2.14713
	ENSG00000237803	ENSG00000258819	ENSG00000264635													1	1	1	-6.07345	-3.95477	-6.69022	GO:0006956	M111	3	0	GO Biological Processes	19	complement activation	19_GO:0002376 immune system process	-6.93201	4.75466	7.107	30286	57	1788	16	0.894855	0.22271	712|714|718|720|721|727|1378|1675|2219|3500|8547|10584|11326|28984|55061|374383	C1QA|C1QC|C3|C4A|C4B|C5|CR1|CFD|FCN1|IGHG1|FCN3|COLEC10|VSIG4|RGCC|SUSD4|NCR3LG1	-4.98633	0	45	0	0	-10.4637	8.46924
	ENSG00000286488	ENSG00000183308	ENSG00000259045													1	1	1	-4.07836	-3.58172	-6.92983	GO:0032655	M111	3	0	GO Biological Processes	19	regulation of interleukin-12 production	19_GO:0032501 multicellular organismal process	-6.92983	5.19521	7.30516	30286	63	1388	15	1.08069	0.277522	3394|3620|3663|3718|3965|4210|6850|7057|7805|10859|51311|64127|64581|353514|388325	IRF8|IDO1|IRF5|JAK3|LGALS9|MEFV|SYK|THBS1|LAPTM5|LILRB1|TLR8|NOD2|CLEC7A|LILRA5|SCIMP	-5.33146	0	119	1	1	-6.92983	23.9794
	ENSG00000261366	ENSG00000199856	ENSG00000203647													1	1	1	-4.06897	-6.91594	-4.72141	GO:0043299	M111	3	0	GO Biological Processes	19	leukocyte degranulation	19_GO:0002376 immune system process	-6.91594	6.69193	7.79158	30286	43	1263	12	0.950119	0.27297	306|695|2214|3055|4067|5294|6850|7462|8013|11151|11280|284021	ANXA3|BTK|FCGR3A|HCK|LYN|PIK3CG|SYK|LAT2|NR4A3|CORO1A|SCN11A|MILR1	-5.32112	0	39	0	0	-11.5935	6.69193
	ENSG00000134007	ENSG00000232693	ENSG00000279917													1	1	1	-6.68084	-6.91594	-5.57313	WP4136	M111	3	0	WikiPathways	27	Fibrin complement receptor 3 signaling pathway		-6.91594	6.69193	7.79158	30286	43	1263	12	0.950119	0.27297	929|3569|3627|3654|3656|3684|3689|6347|6850|7305|23643|83593	CD14|IL6|CXCL10|IRAK1|IRAK2|ITGAM|ITGB2|CCL2|SYK|TYROBP|LY96|RASSF5	-5.32112	0	120	1	1	-6.91594	6.69193
	ENSG00000279513	ENSG00000287897	ENSG00000189045													1	1	1	-6.90445	-4.21026	-5.72295	GO:0032743	M111	3	0	GO Biological Processes	19	positive regulation of interleukin-2 production	19_GO:0048518 positive regulation of biological process	-6.90445	7.37832	7.96888	30286	34	1328	11	0.828313	0.248709	861|916|920|940|942|5788|7186|9308|54440|64581|729230	RUNX1|CD3E|CD4|CD28|CD86|PTPRC|TRAF2|CD83|SASH3|CLEC7A|CCR2	-5.3108	0	54	0	0	-9.89623	7.37832
	ENSG00000229473	ENSG00000237938	ENSG00000079841													1	1	1	-4.09837	-3.82756	-6.8824	GO:0042803	M111	3	0	GO Molecular Functions	21	protein homodimerization activity		-6.8824	1.9864	5.84572	30286	714	1388	65	4.683	0.567091	55|215|220|815|920|1050|1297|1803|1890|2073|2191|2207|2539|2582|2819|3162|3290|3512|3654|3656|3781|4311|4668|4914|5050|5341|5446|5743|5800|5818|5909|6483|7057|7069|7164|7225|7305|7351|7704|8013|8553|8572|9429|9481|9619|10178|10288|10859|11051|11151|26011|27306|29108|51733|54997|57863|58484|64170|81624|84649|93986|115362|144717|146556|387758	ACP3|ABCD1|ALDH1A3|CAMK2A|CD4|CEBPA|COL9A1|DPP4|TYMP|ERCC5|FAP|FCER1G|G6PD|GALE|GPD1|HMOX1|HSD11B1|JCHAIN|IRAK1|IRAK2|KCNN2|MME|NAGA|NTRK1|PAFAH1B3|PLEK|PON3|PTGS2|PTPRO|NECTIN1|RAP1GAP|ST3GAL2|THBS1|THRSP|TPD52L1|TRPC6|TYROBP|UCP2|ZBTB16|NR4A3|BHLHE40|PDLIM4|ABCG2|SLC25A27|ABCG1|TENM1|LILRB2|LILRB1|NUDT21|CORO1A|TENM4|HPGDS|PYCARD|UPB1|TESC|CADM3|NLRC4|CARD9|DIAPH3|DGAT2|FOXP2|GBP5|PHETA1|C16orf…	-5.29051	0	121	1	1	-6.8824	1.9864
	ENSG00000109991	ENSG00000259357	ENSG00000214676													1	1	1	-5.06239	-6.22856	-6.86272	GO:0072678	M111	3	0	GO Biological Processes	19	T cell migration	19_GO:0002376 immune system process	-6.86272	7.27329	7.90211	30286	33	1388	11	0.792507	0.238001	1880|3383|3627|3683|5294|6347|7499|11151|58191|64005|729230	GPR183|ICAM1|CXCL10|ITGAL|PIK3CG|CCL2|XG|CORO1A|CXCL16|MYO1G|CCR2	-5.27317	0	61	0	0	-9.49968	8.56408
	ENSG00000247228	ENSG00000261970	ENSG00000118473													1	1	1	-6.50896	-4.3542	-6.85587	GO:0002698	M111	3	0	GO Biological Processes	19	negative regulation of immune effector process	19_GO:0002376 immune system process	-6.85587	3.78692	6.73194	30286	121	1388	21	1.51297	0.32765	1378|1524|3071|3718|3824|3965|5777|5788|6688|6693|10859|11006|11314|11326|55061|56833|64127|79987|84868|259307|729230	CR1|CX3CR1|NCKAP1L|JAK3|KLRD1|LGALS9|PTPN6|PTPRC|SPI1|SPN|LILRB1|LILRB4|CD300A|VSIG4|SUSD4|SLAMF8|NOD2|SVEP1|HAVCR2|IL4I1|CCR2	-5.26689	0	30	0	0	-12.7481	11.4029
	ENSG00000234604	ENSG00000247809	ENSG00000090530													1	1	1	-3.81682	-4.61022	-4.36002	GO:0140352	M111	3	0	GO Biological Processes	19	export from cell	19_GO:0051179 localization	-6.83081	2.06393	5.86039	30286	476	1788	58	3.24385	0.418973	41|136|306|540|695|1080|1230|1311|1906|2214|2252|2255|3055|3164|3569|3624|3737|3745|3786|4053|4067|5046|5294|5341|5551|5743|5866|5874|6567|6720|6833|6850|6853|6854|7127|7166|7432|7462|8013|9379|9429|9498|9751|11151|11280|22999|55240|57586|64005|80725|85409|94121|94122|115827|130399|143425|222962|284021	ASIC1|ADORA2B|ANXA3|ATP7B|BTK|CFTR|CCR1|COMP|EDN1|FCGR3A|FGF7|FGF10|HCK|NR4A1|IL6|INHBA|KCNA2|KCNB1|KCNQ3|LTBP2|LYN|PCSK6|PIK3CG|PLEK|PRF1|PTGS2|RAB3IL1|RAB27B|SLC16A2|SREBF1|ABCC8|SYK|SYN1|SYN2|TNFAIP2|TPH1|VIP|LAT2|NR4A3|NRXN2|ABCG2|SLC4A8|SNPH|CORO1A|SCN11A|RIMS1|STEAP3|SYT13|MYO1G|SRCIN1|NKD2|SYTL4|SYTL5|RAB3C|ACVR1C|SYT9|SLC29A4|MILR1	-4.89168	0	39	0	0	-11.5935	6.69193
	ENSG00000263331	ENSG00000286555	ENSG00000196549													1	1	1	-6.80599	-4.28519	-4.24262	GO:0022890	M111	3	0	GO Molecular Functions	21	inorganic cation transmembrane transporter activity		-6.80599	2.15455	5.91102	30286	561	1328	53	3.99096	0.53715	41|540|773|777|785|2892|2898|2899|2903|3742|3743|3745|3760|3762|3768|3772|3777|3781|3786|6263|6323|6328|6332|6507|6524|6529|6533|6536|6540|6833|7225|7226|7881|9481|9498|10021|27112|55089|56659|57156|57835|60482|80036|83733|84679|84876|85414|114780|150159|152519|162514|345274|728215	ASIC1|ATP7B|CACNA1A|CACNA1E|CACNB4|GRIA3|GRIK2|GRIK3|GRIN2A|KCNA6|KCNA7|KCNB1|KCNJ3|KCNJ5|KCNJ12|KCNJ15|KCNK3|KCNN2|KCNQ3|RYR3|SCN1A|SCN3A|SCN7A|SLC1A3|SLC5A2|SLC6A1|SLC6A6|SLC6A9|SLC6A13|ABCC8|TRPC6|TRPM2|KCNAB1|SLC25A27|SLC4A8|HCN4|NALF2|SLC38A4|KCNK13|TMEM63C|SLC4A5|SLC5A7|TRPM3|SLC25A18|SLC9A7|ORAI1|SLC45A3|PKD1L2|SLC9B1|NIPAL1|TRPV3|SLC10A6|NALF1	-5.22049	0	49	0	0	-10.2819	3.22505
	ENSG00000280339	ENSG00000224383	ENSG00000167646													1	1	1	-5.65153	-6.79441	-4.62757	GO:0002752	M111	3	0	GO Biological Processes	19	cell surface pattern recognition receptor signaling pathway	19_GO:0044419 biological process involved in interspecies interaction between organisms	-6.79441	6.53984	7.67119	30286	44	1263	12	0.950119	0.27297	929|2219|3654|3656|4067|8547|9865|10584|23643|57402|118788|388325	CD14|FCN1|IRAK1|IRAK2|LYN|FCN3|TRIL|COLEC10|LY96|S100A14|PIK3AP1|SCIMP	-5.2102	0	68	0	0	-8.9433	14.3876
	ENSG00000254897	ENSG00000187950	ENSG00000232295													1	1	1	-5.87439	-6.05556	-6.78696	GO:0032753	M111	3	0	GO Biological Processes	19	positive regulation of interleukin-4 production	19_GO:0048518 positive regulation of biological process	-6.78696	8.08144	8.06772	30286	27	1388	10	0.720461	0.227008	916|940|942|2207|3965|6850|8140|54440|84868|114548	CD3E|CD28|CD86|FCER1G|LGALS9|SYK|SLC7A5|SASH3|HAVCR2|NLRP3	-5.20375	0	101	0	0	-7.59156	8.08144
	ENSG00000259719	ENSG00000109991	ENSG00000204740													1	1	1	-4.8807	-5.7651	-6.77802	WP3929	M111	3	0	WikiPathways	27	Chemokine signaling pathway		-6.77802	3.28613	6.47294	30286	166	1388	25	1.80115	0.356972	1230|1524|1794|3055|3579|3627|3717|3718|4067|4283|5294|5330|5579|5580|5880|6356|6366|7409|7454|9547|9844|53358|58191|399694|729230	CCR1|CX3CR1|DOCK2|HCK|CXCR2|CXCL10|JAK2|JAK3|LYN|CXCL9|PIK3CG|PLCB2|PRKCB|PRKCD|RAC2|CCL11|CCL21|VAV1|WAS|CXCL14|ELMO1|SHC3|CXCL16|SHC4|CCR2	-5.19653	0	3	0	0	-28.5368	5.38763
	ENSG00000188517	ENSG00000258471	ENSG00000229992													1	1	1	-4.517	-2.62749	-5.85808	GO:1903532	M111	3	0	GO Biological Processes	19	positive regulation of secretion by cell	19_GO:0051179 localization	-6.7776	2.41138	6.02816	30286	288	1788	41	2.29306	0.353987	101|136|552|650|654|945|1080|1906|1956|2150|2151|2645|3553|3623|3624|3684|3689|3717|3745|4824|4826|5028|5579|5724|5874|5950|6664|6696|6833|6850|8792|9498|9536|9619|23400|23435|28984|84876|94121|114897|114899	ADAM8|ADORA2B|AVPR1A|BMP2|BMP6|CD33|CFTR|EDN1|EGFR|F2RL1|F2RL2|GCK|IL1B|INHA|INHBA|ITGAM|ITGB2|JAK2|KCNB1|NKX3-1|NNAT|P2RY1|PRKCB|PTAFR|RAB27B|RBP4|SOX11|SPP1|ABCC8|SYK|TNFRSF11A|SLC4A8|PTGES|ABCG1|ATP13A2|TARDBP|RGCC|ORAI1|SYTL4|C1QTNF1|C1QTNF3	-4.84236	0	29	0	0	-12.7943	4.36398
	ENSG00000153253	ENSG00000131781	ENSG00000261340													1	1	1	-5.43922	-6.74852	-6.40191	GO:0061756	M111	3	0	GO Biological Processes	19	leukocyte adhesion to vascular endothelial cell	19_GO:0009987 cellular process	-6.74852	9.38325	8.39005	30286	23	1263	9	0.712589	0.236682	1524|3676|6401|6402|6403|6404|6693|7412|729230	CX3CR1|ITGA4|SELE|SELL|SELP|SELPLG|SPN|VCAM1|CCR2	-5.17044	0	17	0	0	-16.8932	9.84869
	ENSG00000279319	ENSG00000228166	ENSG00000143816													1	1	1	-4.58146	-4.91389	-6.32456	WP2877	M111	3	0	WikiPathways	27	Vitamin D receptor pathway		-6.74452	2.80798	6.21197	30286	187	1788	31	1.73378	0.308685	215|240|654|929|1032|1050|1305|1577|2539|3394|3663|3684|3726|3965|4345|4982|6275|6279|6280|6696|7421|9173|11096|25928|50486|54210|79789|92737|126364|219855|283229	ABCD1|ALOX5|BMP6|CD14|CDKN2D|CEBPA|COL13A1|CYP3A5|G6PD|IRF8|IRF5|ITGAM|JUNB|LGALS9|CD200|TNFRSF11B|S100A4|S100A8|S100A9|SPP1|VDR|IL1RL1|ADAMTS5|SOSTDC1|G0S2|TREM1|CLMN|DNER|LRRC25|SLC37A2|CRACR2B	-4.81319	0	122	1	1	-6.74452	2.80798
	ENSG00000279659	ENSG00000164393	ENSG00000230789													1	1	1	-2.82725	-5.29235	-4.76012	hsa04668	M111	3	0	KEGG Pathway	24	TNF signaling pathway		-6.72407	3.41741	6.47726	30286	114	1788	23	1.28635	0.266493	602|1906|2353|2919|2920|3383|3553|3569|3627|3726|3976|5295|5606|5743|6347|6401|7186|7412|8809|9020|9021|10000|64127	BCL3|EDN1|FOS|CXCL1|CXCL2|ICAM1|IL1B|IL6|CXCL10|JUNB|LIF|PIK3R1|MAP2K3|PTGS2|CCL2|SELE|TRAF2|VCAM1|IL18R1|MAP3K14|SOCS3|AKT3|NOD2	-4.79649	0	65	0	0	-9.22295	6.12668
	ENSG00000232994	ENSG00000225339	ENSG00000273035													1	1	1	-6.72066	-4.4992	-4.00858	GO:0007268	M111	3	0	GO Biological Processes	19	chemical synaptic transmission	19_GO:0050789 regulation of biological process	-6.72066	2.363	5.98721	30286	415	1328	43	3.23795	0.485723	41|134|773|777|785|1006|1960|2561|2562|2892|2898|2899|2903|3269|3355|3360|3777|3786|5024|5026|5179|6195|6507|6509|6529|6536|6833|6853|6854|7804|8572|9229|9294|9379|9751|22999|23566|27065|56122|60482|222256|388135|388336	ASIC1|ADORA1|CACNA1A|CACNA1E|CACNB4|CDH8|EGR3|GABRB2|GABRB3|GRIA3|GRIK2|GRIK3|GRIN2A|HRH1|HTR1F|HTR4|KCNK3|KCNQ3|P2RX3|P2RX5|PENK|RPS6KA1|SLC1A3|SLC1A4|SLC6A1|SLC6A9|ABCC8|SYN1|SYN2|LRP8|PDLIM4|DLGAP1|S1PR2|NRXN2|SNPH|RIMS1|LPAR3|NSG1|PCDHB14|SLC5A7|CDHR3|INSYN1|SHISA6	-5.14596	0	79	0	0	-8.5349	2.363
	ENSG00000241939	ENSG00000272574	ENSG00000279659													1	1	1	-6.72066	-4.4992	-4.00858	GO:0098916	M111	3	0	GO Biological Processes	19	anterograde trans-synaptic signaling	19_GO:0050789 regulation of biological process	-6.72066	2.363	5.98721	30286	415	1328	43	3.23795	0.485723	41|134|773|777|785|1006|1960|2561|2562|2892|2898|2899|2903|3269|3355|3360|3777|3786|5024|5026|5179|6195|6507|6509|6529|6536|6833|6853|6854|7804|8572|9229|9294|9379|9751|22999|23566|27065|56122|60482|222256|388135|388336	ASIC1|ADORA1|CACNA1A|CACNA1E|CACNB4|CDH8|EGR3|GABRB2|GABRB3|GRIA3|GRIK2|GRIK3|GRIN2A|HRH1|HTR1F|HTR4|KCNK3|KCNQ3|P2RX3|P2RX5|PENK|RPS6KA1|SLC1A3|SLC1A4|SLC6A1|SLC6A9|ABCC8|SYN1|SYN2|LRP8|PDLIM4|DLGAP1|S1PR2|NRXN2|SNPH|RIMS1|LPAR3|NSG1|PCDHB14|SLC5A7|CDHR3|INSYN1|SHISA6	-5.14596	0	79	0	0	-8.5349	2.363
	ENSG00000259797	ENSG00000279786	ENSG00000224822													1	1	1	-6.71818	-5.01794	-4.22405	GO:0005261	M111	3	0	GO Molecular Functions	21	monoatomic cation channel activity		-6.71818	2.55701	6.09023	30286	330	1328	37	2.78614	0.451613	41|773|777|785|2898|2899|2903|3742|3743|3745|3760|3762|3768|3772|3777|3781|3786|5024|5026|6263|6323|6328|6332|6833|7225|7226|7881|10021|27112|56659|57156|80036|84876|114780|162514|285175|728215	ASIC1|CACNA1A|CACNA1E|CACNB4|GRIK2|GRIK3|GRIN2A|KCNA6|KCNA7|KCNB1|KCNJ3|KCNJ5|KCNJ12|KCNJ15|KCNK3|KCNN2|KCNQ3|P2RX3|P2RX5|RYR3|SCN1A|SCN3A|SCN7A|ABCC8|TRPC6|TRPM2|KCNAB1|HCN4|NALF2|KCNK13|TMEM63C|TRPM3|ORAI1|PKD1L2|TRPV3|UNC80|NALF1	-5.14461	0	49	0	0	-10.2819	3.22505
	ENSG00000262803	ENSG00000224903	ENSG00000266613													1	1	1	-5.29741	-6.44038	-5.12825	R-HSA-420499	M111	3	0	Reactome Gene Sets	6	Class C/3 (Metabotropic glutamate/pheromone receptors)		-6.71341	5.64616	7.27236	30286	39	1788	13	0.727069	0.200918	2911|9568|50831|50832|50838|50839|50840|54429|259290|259293|259294|259295|259296	GRM1|GABBR2|TAS2R3|TAS2R4|TAS2R13|TAS2R10|TAS2R14|TAS2R5|TAS2R31|TAS2R30|TAS2R19|TAS2R20|TAS2R50	-4.78835	0	95	0	0	-7.8744	10.0966
	ENSG00000264275	ENSG00000266805	ENSG00000235145													1	1	1	-4.05752	-6.09383	-6.71135	M210	M111	3	0	Canonical Pathways	11	PID IL8 CXCR2 PATHWAY		-6.71135	7.05937	7.74756	30286	34	1388	11	0.792507	0.238001	1794|2769|3055|3579|4067|5294|5330|5579|5880|9630|9844	DOCK2|GNA15|HCK|CXCR2|LYN|PIK3CG|PLCB2|PRKCB|RAC2|GNA14|ELMO1	-5.13889	0	106	0	0	-7.29796	7.05937
	ENSG00000284669	ENSG00000225125	ENSG00000056487													1	1	1	-6.63483	-5.18346	-4.43201	GO:0008324	M111	3	0	GO Molecular Functions	21	monoatomic cation transmembrane transporter activity		-6.70324	1.9229	5.71446	30286	599	1788	68	3.80313	0.452343	41|540|773|774|777|785|2898|2899|2903|3737|3742|3743|3745|3750|3760|3762|3768|3772|3777|3781|3786|5024|5026|6263|6323|6328|6332|6506|6507|6524|6529|6533|6536|6540|6833|7225|7226|7351|7881|9481|9498|10021|11280|23400|23413|26266|27112|55089|56659|57156|57835|60482|80036|81031|83733|84679|84876|85414|113235|114780|140738|150159|152519|162514|222962|285175|345274|728215	ASIC1|ATP7B|CACNA1A|CACNA1B|CACNA1E|CACNB4|GRIK2|GRIK3|GRIN2A|KCNA2|KCNA6|KCNA7|KCNB1|KCND1|KCNJ3|KCNJ5|KCNJ12|KCNJ15|KCNK3|KCNN2|KCNQ3|P2RX3|P2RX5|RYR3|SCN1A|SCN3A|SCN7A|SLC1A2|SLC1A3|SLC5A2|SLC6A1|SLC6A6|SLC6A9|SLC6A13|ABCC8|TRPC6|TRPM2|UCP2|KCNAB1|SLC25A27|SLC4A8|HCN4|SCN11A|ATP13A2|NCS1|SLC13A4|NALF2|SLC38A4|KCNK13|TMEM63C|SLC4A5|SLC5A7|TRPM3|SLC2A10|SLC25A18|SLC9A7|ORAI1|SLC45A3|SLC46A1|PKD1…	-4.77944	0	49	0	0	-10.2819	3.22505
	ENSG00000279796	ENSG00000252396	ENSG00000231721													1	1	1	-6.07345	-3.26071	-6.69022	GO:0002707	M111	3	0	GO Biological Processes	19	negative regulation of lymphocyte mediated immunity	19_GO:0002376 immune system process	-6.69022	5.35927	7.21961	30286	57	1388	14	1.00865	0.268209	1378|3071|3824|3965|5777|5788|6693|10859|11006|55061|64127|79987|84868|259307	CR1|NCKAP1L|KLRD1|LGALS9|PTPN6|PTPRC|SPN|LILRB1|LILRB4|SUSD4|NOD2|SVEP1|HAVCR2|IL4I1	-5.11971	0	30	0	0	-12.7481	11.4029
	ENSG00000280042	ENSG00000092295	ENSG00000169436													1	1	0	-4.4641	-6.66603	0	R-HSA-199418	M110	2	0	Reactome Gene Sets	6	Negative regulation of the PI3K/AKT network		-6.66603	4.03194	6.73588	30286	113	1263	19	1.50435	0.342517	940|942|1956|2250|2252|2255|2322|3082|3084|3654|5295|5880|7039|7409|8817|8870|9173|10000|118788	CD28|CD86|EGFR|FGF5|FGF7|FGF10|FLT3|HGF|NRG1|IRAK1|PIK3R1|RAC2|TGFA|VAV1|FGF18|IER3|IL1RL1|AKT3|PIK3AP1	-5.09692	0	50	0	0	-10.2611	14.3876
	ENSG00000261199	ENSG00000111215	ENSG00000118432													1	1	1	-5.27498	-4.8307	-6.21061	GO:0001664	M111	3	0	GO Molecular Functions	21	G protein-coupled receptor binding		-6.65426	2.38652	5.95304	30286	291	1788	41	2.29306	0.353987	133|134|185|434|552|624|718|727|1524|1906|2219|2357|2769|2774|2775|2890|2919|2920|3627|3717|4283|5028|5029|5179|5473|6347|6356|6362|6366|7345|7481|7483|7704|8685|9294|9547|9630|25817|57402|58191|729230	ADM|ADORA1|AGTR1|ASIP|AVPR1A|BDKRB2|C3|C5|CX3CR1|EDN1|FCN1|FPR1|GNA15|GNAL|GNAO1|GRIA1|CXCL1|CXCL2|CXCL10|JAK2|CXCL9|P2RY1|P2RY2|PENK|PPBP|CCL2|CCL11|CCL18|CCL21|UCHL1|WNT11|WNT9A|ZBTB16|MARCO|S1PR2|CXCL14|GNA14|TAFA5|S100A14|CXCL16|CCR2	-4.73421	0	3	0	0	-28.5368	5.38763
	ENSG00000105852	ENSG00000106483	ENSG00000287868													1	1	1	-5.27498	-6.1825	-6.21061	GO:0031348	M111	3	0	GO Biological Processes	19	negative regulation of defense response	19_GO:0048519 negative regulation of biological process	-6.65426	2.38652	5.95304	30286	291	1788	41	2.29306	0.353987	134|240|313|1378|2358|2840|3055|3082|3587|3824|3949|3965|4067|4210|4345|4907|5580|5740|5777|5788|6693|6850|7130|8870|9021|9258|9572|9636|10859|11326|55061|56833|64127|64838|79626|84868|89790|114548|114899|131450|140885	ADORA1|ALOX5|AOAH|CR1|FPR2|GPR17|HCK|HGF|IL10RA|KLRD1|LDLR|LGALS9|LYN|MEFV|CD200|NT5E|PRKCD|PTGIS|PTPN6|PTPRC|SPN|SYK|TNFAIP6|IER3|SOCS3|MFHAS1|NR1D1|ISG15|LILRB1|VSIG4|SUSD4|SLAMF8|NOD2|FNDC4|TNFAIP8L2|HAVCR2|SIGLEC10|NLRP3|C1QTNF3|CD200R1|SIRPA	-4.73421	0	47	0	0	-10.3088	2.78094
	ENSG00000279147	ENSG00000253824	ENSG00000237624													1	1	1	-6.63289	-5.21168	-5.29865	GO:0007611	M111	3	0	GO Biological Processes	19	learning or memory	19_GO:0032501 multicellular organismal process	-6.63289	2.70715	6.12358	30286	278	1328	33	2.48494	0.427164	41|1268|1524|1827|1956|1959|2048|2334|2628|2903|3269|3675|3949|4130|4311|4593|4803|4914|6356|6529|6833|7432|8061|8622|8701|9379|10288|10347|10636|10882|23657|92521|100132074	ASIC1|CNR1|CX3CR1|RCAN1|EGFR|EGR2|EPHB2|AFF2|GATM|GRIN2A|HRH1|ITGA3|LDLR|MAP1A|MME|MUSK|NGF|NTRK1|CCL11|SLC6A1|ABCC8|VIP|FOSL1|PDE8B|DNAH11|NRXN2|LILRB2|ABCA7|RGS14|C1QL1|SLC7A11|SPECC1|FOXO6	-5.06819	0	91	0	0	-8.02599	3.045
	ENSG00000231615	ENSG00000286530	ENSG00000259336													1	1	1	-6.63042	-3.88141	-6.32771	GO:0045582	M111	3	0	GO Biological Processes	19	positive regulation of T cell differentiation	19_GO:0002376 immune system process	-6.63042	3.83289	6.63081	30286	119	1328	20	1.50602	0.334212	101|861|864|942|1378|1960|3071|3575|5788|6666|6850|7704|8876|9308|9840|10288|11006|51176|54440|114548	ADAM8|RUNX1|RUNX3|CD86|CR1|EGR3|NCKAP1L|IL7R|PTPRC|SOX12|SYK|ZBTB16|VNN1|CD83|TESPA1|LILRB2|LILRB4|LEF1|SASH3|NLRP3	-5.06627	0	2	0	0	-29.5862	5.45497
	ENSG00000251391	ENSG00000102760	ENSG00000232499													1	1	1	-3.28901	-6.32352	-5.66971	GO:0050921	M111	3	0	GO Biological Processes	19	positive regulation of chemotaxis	19_GO:0040011 locomotion	-6.62693	3.10141	6.28703	30286	142	1788	26	1.45414	0.283099	199|719|728|1230|1524|1906|2150|2255|2358|3071|3569|3579|3627|3673|3965|5054|5880|6366|7057|7060|7941|8817|57402|64094|284114|729230	AIF1|C3AR1|C5AR1|CCR1|CX3CR1|EDN1|F2RL1|FGF10|FPR2|NCKAP1L|IL6|CXCR2|CXCL10|ITGA2|LGALS9|SERPINE1|RAC2|CCL21|THBS1|THBS4|PLA2G7|FGF18|S100A14|SMOC2|TMEM102|CCR2	-4.70812	0	23	0	0	-15.4498	9.59177
	ENSG00000256436	ENSG00000189045	ENSG00000285106													1	1	1	-2.93812	-3.92758	-6.61331	GO:0002675	M111	3	0	GO Biological Processes	19	positive regulation of acute inflammatory response	19_GO:0048518 positive regulation of biological process	-6.61331	7.79282	7.88104	30286	28	1388	10	0.720461	0.227008	101|241|695|718|1268|3553|5294|5733|5743|8792	ADAM8|ALOX5AP|BTK|C3|CNR1|IL1B|PIK3CG|PTGER3|PTGS2|TNFRSF11A	-5.0508	0	109	0	0	-7.22502	15.5856
	ENSG00000272137	ENSG00000270672	ENSG00000189367													1	1	1	-4.79245	-6.60749	-5.33922	GO:0032757	M111	3	0	GO Biological Processes	19	positive regulation of interleukin-8 production	19_GO:0048518 positive regulation of biological process	-6.60749	5.32876	7.17479	30286	63	1263	14	1.10847	0.294605	929|1116|2150|2219|3569|3965|5054|6850|11027|23586|29108|51284|51311|64581	CD14|CHI3L1|F2RL1|FCN1|IL6|LGALS9|SERPINE1|SYK|LILRA2|RIGI|PYCARD|TLR7|TLR8|CLEC7A	-5.04607	0	7	0	0	-24.5271	6.70757
	ENSG00000157152	ENSG00000250863	ENSG00000137672													1	1	1	-4.53348	-3.66145	-6.59943	GO:0033630	M111	3	0	GO Biological Processes	19	positive regulation of cell adhesion mediated by integrin	19_GO:0048518 positive regulation of biological process	-6.59943	8.92632	8.15069	30286	22	1388	9	0.648415	0.215436	916|2303|3071|3976|5777|5979|6366|6850|55612	CD3E|FOXC2|NCKAP1L|LIF|PTPN6|RET|CCL21|SYK|FERMT1	-5.03856	0	57	0	0	-9.85773	8.92632
	ENSG00000272446	ENSG00000280339	ENSG00000280042													1	1	1	-4.61623	-4.62217	-5.0464	WP2882	M111	3	0	WikiPathways	27	Nuclear receptors meta pathway		-6.59526	2.3196	5.88762	30286	314	1788	43	2.40492	0.36231	241|1545|1577|1831|1956|2194|2289|2539|3082|3084|3162|3553|3726|4791|5105|5166|5265|5360|5460|5743|6319|6347|6515|6518|6524|6529|6533|6536|6540|6720|7039|7421|8140|8553|8714|23657|51129|60482|81031|92737|140809|221393|283848	ALOX5AP|CYP1B1|CYP3A5|TSC22D3|EGFR|FASN|FKBP5|G6PD|HGF|NRG1|HMOX1|IL1B|JUNB|NFKB2|PCK1|PDK4|SERPINA1|PLTP|POU5F1|PTGS2|SCD|CCL2|SLC2A3|SLC2A5|SLC5A2|SLC6A1|SLC6A6|SLC6A9|SLC6A13|SREBF1|TGFA|VDR|SLC7A5|BHLHE40|ABCC3|SLC7A11|ANGPTL4|SLC5A7|SLC2A10|DNER|SRXN1|ADGRF4|CES4A	-4.68138	0	123	1	1	-6.59526	2.3196
	ENSG00000287286	ENSG00000243056	ENSG00000275367													1	1	1	-5.63066	-6.59046	-4.24668	hsa05135	M111	3	0	KEGG Pathway	24	Yersinia infection		-6.59046	3.67568	6.5479	30286	137	1263	21	1.66271	0.359804	920|2212|2353|2533|3569|3654|3676|4210|5295|5606|5880|6195|6347|7409|7454|9844|10000|10458|29108|58484|114548	CD4|FCGR2A|FOS|FYB1|IL6|IRAK1|ITGA4|MEFV|PIK3R1|MAP2K3|RAC2|RPS6KA1|CCL2|VAV1|WAS|ELMO1|AKT3|BAIAP2|PYCARD|NLRC4|NLRP3	-5.03067	0	124	1	1	-6.59046	3.67568
	ENSG00000230470	ENSG00000278873	ENSG00000214842													1	1	1	-6.21335	-5.23989	-6.57614	GO:0046634	M111	3	0	GO Biological Processes	19	regulation of alpha-beta T cell activation	19_GO:0002376 immune system process	-6.57614	3.79476	6.58072	30286	115	1388	20	1.44092	0.31987	864|916|940|942|3071|3717|3718|3726|3965|5788|6850|7704|9308|10859|11006|11126|11314|54440|114548|729230	RUNX3|CD3E|CD28|CD86|NCKAP1L|JAK2|JAK3|JUNB|LGALS9|PTPRC|SYK|ZBTB16|CD83|LILRB1|LILRB4|CD160|CD300A|SASH3|NLRP3|CCR2	-5.01906	0	101	0	0	-7.59156	8.08144
	ENSG00000277566	ENSG00000280274	ENSG00000249825													1	1	1	-3.40369	-4.60042	-6.37761	GO:0034612	M111	3	0	GO Biological Processes	19	response to tumor necrosis factor	19_GO:0050896 response to stimulus	-6.57457	2.66176	6.05283	30286	210	1788	33	1.84564	0.318306	929|1050|1116|1513|1524|1545|1906|2353|2819|3037|3717|4824|5105|5743|6347|6356|6362|6366|6401|7057|7186|7412|8792|8877|9076|9572|10673|11173|29108|55504|58191|83483|115650	CD14|CEBPA|CHI3L1|CTSK|CX3CR1|CYP1B1|EDN1|FOS|GPD1|HAS2|JAK2|NKX3-1|PCK1|PTGS2|CCL2|CCL11|CCL18|CCL21|SELE|THBS1|TRAF2|VCAM1|TNFRSF11A|SPHK1|CLDN1|NR1D1|TNFSF13B|ADAMTS7|PYCARD|TNFRSF19|CXCL16|PLVAP|TNFRSF13C	-4.66314	0	125	1	1	-6.57457	2.85494
	ENSG00000286846	ENSG00000232044	ENSG00000279616													1	1	1	-4.46298	-6.56631	-5.17388	GO:0051090	M111	3	0	GO Biological Processes	19	regulation of DNA-binding transcription factor activity	19_GO:0008152 metabolic process	-6.5707	2.17844	5.79813	30286	381	1788	49	2.74049	0.386097	306|602|650|655|695|815|1545|1906|2535|3055|3553|3569|3654|3656|3965|4188|4345|4794|4914|5740|6279|6280|6424|6688|6850|7186|7804|8553|8792|8809|8877|9641|10221|23586|26471|28984|29108|55502|57121|58484|64127|64170|64581|84662|84868|114548|117854|150372|338382	ANXA3|BCL3|BMP2|BMP7|BTK|CAMK2A|CYP1B1|EDN1|FZD2|HCK|IL1B|IL6|IRAK1|IRAK2|LGALS9|MDFI|CD200|NFKBIE|NTRK1|PTGIS|S100A8|S100A9|SFRP4|SPI1|SYK|TRAF2|LRP8|BHLHE40|TNFRSF11A|IL18R1|SPHK1|IKBKE|TRIB1|RIGI|NUPR1|RGCC|PYCARD|HES6|LPAR5|NLRC4|NOD2|CARD9|CLEC7A|GLIS2|HAVCR2|NLRP3|TRIM6|NFAM1|RAB7B	-4.66291	0	126	1	1	-6.5707	2.81497
	ENSG00000267469	ENSG00000256436	ENSG00000213090													1	1	1	-2.8563	-4.46355	-6.56814	GO:0046456	M111	3	0	GO Biological Processes	19	icosanoid biosynthetic process	19_GO:0008152 metabolic process	-6.56814	5.67317	7.24785	30286	50	1388	13	0.936599	0.258547	240|241|1906|4671|5742|5743|6850|9536|27306|29108|58484|127281|255189	ALOX5|ALOX5AP|EDN1|NAIP|PTGS1|PTGS2|SYK|PTGES|HPGDS|PYCARD|NLRC4|PRXL2B|PLA2G4F	-5.01214	0	127	1	1	-6.56814	6.77539
	ENSG00000105643	ENSG00000118473	ENSG00000275413													1	1	1	-4.83414	-5.00846	-6.56586	GO:0045577	M111	3	0	GO Biological Processes	19	regulation of B cell differentiation	19_GO:0002376 immune system process	-6.56586	6.85768	7.59914	30286	35	1388	11	0.792507	0.238001	695|1378|3071|3623|3624|5777|6688|6850|56833|150372|259307	BTK|CR1|NCKAP1L|INHA|INHBA|PTPN6|SPI1|SYK|SLAMF8|NFAM1|IL4I1	-5.01093	0	128	1	1	-6.56586	9.35138
	ENSG00000225793	ENSG00000261366	ENSG00000175175													1	1	1	-3.73651	-4.52675	-5.61967	GO:0014074	M111	3	0	GO Biological Processes	19	response to purine-containing compound	19_GO:0050896 response to stimulus	-6.56462	3.07972	6.24411	30286	143	1788	26	1.45414	0.283099	134|366|1080|1545|2353|2819|3553|4907|5024|5026|5028|5029|5105|5179|5294|5724|5743|6263|6529|6720|7226|7490|8061|10021|10518|51284	ADORA1|AQP9|CFTR|CYP1B1|FOS|GPD1|IL1B|NT5E|P2RX3|P2RX5|P2RY1|P2RY2|PCK1|PENK|PIK3CG|PTAFR|PTGS2|RYR3|SLC6A1|SREBF1|TRPM2|WT1|FOSL1|HCN4|CIB2|TLR7	-4.65888	0	129	1	1	-6.56462	3.40936
	ENSG00000286558	ENSG00000279616	ENSG00000123572													1	1	1	-6.27436	-5.96833	-4.78945	GO:1903305	M111	3	0	GO Biological Processes	19	regulation of regulated secretory pathway	19_GO:0051179 localization	-6.56425	3.25219	6.32015	30286	125	1788	24	1.34228	0.272147	136|785|2150|3071|3684|3689|3745|3965|4067|5028|5579|5724|5880|6688|6850|6853|9498|11314|22999|30817|57586|143425|255057|729230	ADORA2B|CACNB4|F2RL1|NCKAP1L|ITGAM|ITGB2|KCNB1|LGALS9|LYN|P2RY1|PRKCB|PTAFR|RAC2|SPI1|SYK|SYN1|SLC4A8|CD300A|RIMS1|ADGRE2|SYT13|SYT9|CBARP|CCR2	-4.65888	0	66	0	0	-9.05688	10.8997
	ENSG00000168032	ENSG00000265401	ENSG00000255396													1	1	1	-3.9613	-6.55984	-4.40527	GO:0051962	M111	3	0	GO Biological Processes	19	positive regulation of nervous system development	19_GO:0032502 developmental process	-6.55984	2.69157	6.08001	30286	294	1263	33	2.61283	0.448853	650|1462|1524|1956|1959|2047|2048|2049|3569|3976|4067|4311|4803|4914|6664|7058|7804|8140|8153|8482|9423|9746|10458|10636|10800|23529|26045|54674|55558|57611|60484|84189|139065	BMP2|VCAN|CX3CR1|EGFR|EGR2|EPHB1|EPHB2|EPHB3|IL6|LIF|LYN|MME|NGF|NTRK1|SOX11|THBS2|LRP8|SLC7A5|RND2|SEMA7A|NTN1|CLSTN3|BAIAP2|RGS14|CYSLTR1|CLCF1|LRRTM2|LRRN3|PLXNA3|ISLR2|HAPLN2|SLITRK6|SLITRK4	-5.00544	0	92	0	0	-7.95552	4.94039
	ENSG00000232373	ENSG00000280042	ENSG00000260361													1	1	1	-4.8093	-6.55851	-5.30629	GO:0038024	M111	3	0	GO Molecular Functions	21	cargo receptor activity		-6.55851	4.92728	7.0081	30286	73	1263	15	1.18765	0.304823	3684|3689|3949|4481|4973|5168|7804|8685|10216|10347|23423|53353|55911|58191|286133	ITGAM|ITGB2|LDLR|MSR1|OLR1|ENPP2|LRP8|MARCO|PRG4|ABCA7|TMED3|LRP1B|APOBR|CXCL16|SCARA5	-5.00507	0	130	1	1	-6.55851	8.34067
	ENSG00000261970	ENSG00000249825	ENSG00000279662													1	1	1	-3.73235	-5.63046	-6.55839	GO:0048514	M111	3	0	GO Biological Processes	19	blood vessel morphogenesis	19_GO:0032502 developmental process	-6.55839	2.27818	5.85728	30286	431	1388	45	3.24207	0.475401	101|133|151|187|347|1296|1311|1490|1890|1906|1909|1960|2047|2048|2049|2191|2255|2303|3037|3162|3164|3200|3213|3726|3949|4880|5294|5743|6347|6850|7039|7057|7127|8325|8817|10855|11126|23670|51129|51176|64344|79733|81575|147372|168667	ADAM8|ADM|ADRA2B|APLNR|APOD|COL8A2|COMP|CCN2|TYMP|EDN1|EDNRA|EGR3|EPHB1|EPHB2|EPHB3|FAP|FGF10|FOXC2|HAS2|HMOX1|NR4A1|HOXA3|HOXB3|JUNB|LDLR|NPPC|PIK3CG|PTGS2|CCL2|SYK|TGFA|THBS1|TNFAIP2|FZD8|FGF18|HPSE|CD160|CEMIP2|ANGPTL4|LEF1|HIF3A|E2F8|APOLD1|CCBE1|BMPER	-5.00507	0	51	0	0	-10.2031	2.58223
	ENSG00000271533	ENSG00000266341	ENSG00000155966													1	1	1	-4.92453	-6.54404	-5.30605	hsa04625	M111	3	0	KEGG Pathway	24	C-type lectin receptor signaling pathway		-6.54404	4.15028	6.71331	30286	104	1263	18	1.42518	0.333515	602|1959|1960|2207|3569|4791|5295|5580|5743|5971|6850|9641|10000|29108|30835|64170|64581|114548	BCL3|EGR2|EGR3|FCER1G|IL6|NFKB2|PIK3R1|PRKCD|PTGS2|RELB|SYK|IKBKE|AKT3|PYCARD|CD209|CARD9|CLEC7A|NLRP3	-4.99232	0	131	1	1	-6.54404	4.15028
	ENSG00000235145	ENSG00000165323	ENSG00000232036													1	1	1	-5.04576	-5.37807	-3.77712	GO:0008083	M111	3	0	GO Molecular Functions	21	growth factor activity		-6.54054	2.92764	6.16193	30286	162	1788	28	1.566	0.293619	650|652|654|655|656|1890|2250|2252|2255|2919|3082|3084|3481|3569|3623|3624|3976|4803|4969|5473|7039|7060|7076|8817|23529|255324|346389|441549	BMP2|BMP4|BMP6|BMP7|BMP8B|TYMP|FGF5|FGF7|FGF10|CXCL1|HGF|NRG1|IGF2|IL6|INHA|INHBA|LIF|NGF|OGN|PPBP|TGFA|THBS4|TIMP1|FGF18|CLCF1|EPGN|MACC1|CDNF	-4.63757	0	10	0	0	-20.8635	2.92764
	ENSG00000168702	ENSG00000256973	ENSG00000228166													1	1	1	-6.52442	-4.81973	-4.42967	GO:0050890	M111	3	0	GO Biological Processes	19	cognition	19_GO:0032501 multicellular organismal process	-6.52442	2.54971	5.98696	30286	322	1328	36	2.71084	0.445641	41|134|1268|1524|1827|1956|1959|2048|2334|2628|2903|3269|3675|3949|4130|4311|4593|4803|4914|6356|6509|6529|6833|7432|8061|8622|8701|9379|10288|10347|10636|10752|10882|23657|92521|100132074	ASIC1|ADORA1|CNR1|CX3CR1|RCAN1|EGFR|EGR2|EPHB2|AFF2|GATM|GRIN2A|HRH1|ITGA3|LDLR|MAP1A|MME|MUSK|NGF|NTRK1|CCL11|SLC1A4|SLC6A1|ABCC8|VIP|FOSL1|PDE8B|DNAH11|NRXN2|LILRB2|ABCA7|RGS14|CHL1|C1QL1|SLC7A11|SPECC1|FOXO6	-4.97482	0	91	0	0	-8.02599	3.045
	ENSG00000237870	ENSG00000196549	ENSG00000212128													1	1	1	-6.52293	-5.5089	-6.2327	GO:0032651	M111	3	0	GO Biological Processes	19	regulation of interleukin-1 beta production	19_GO:0032501 multicellular organismal process	-6.52293	3.93917	6.61331	30286	110	1328	19	1.43072	0.325874	945|1524|1903|3569|3717|4210|4671|7305|8877|11006|11027|29108|51311|58484|64127|64581|114548|115362|353514	CD33|CX3CR1|S1PR3|IL6|JAK2|MEFV|NAIP|TYROBP|SPHK1|LILRB4|LILRA2|PYCARD|TLR8|NLRC4|NOD2|CLEC7A|NLRP3|GBP5|LILRA5	-4.97387	0	44	0	0	-10.6024	6.66629
	ENSG00000166473	ENSG00000254897	ENSG00000267731													1	1	1	-5.3097	-6.515	-5.15405	GO:0008305	M111	3	0	GO Cellular Components	20	integrin complex		-6.515	7.73529	7.82678	30286	31	1263	10	0.791766	0.249385	3673|3675|3676|3683|3684|3687|3689|3694|4067|11117	ITGA2|ITGA3|ITGA4|ITGAL|ITGAM|ITGAX|ITGB2|ITGB6|LYN|EMILIN1	-4.96646	0	77	0	0	-8.55327	7.73529
	ENSG00000266805	ENSG00000266998	ENSG00000226403													1	1	1	-4.24184	-5.53706	-6.49473	WP4462	M111	3	0	WikiPathways	27	Platelet mediated interactions with vascular and circulating cells		-6.49473	10.2682	8.37712	30286	17	1388	8	0.576369	0.203189	3383|3553|6347|6401|6403|6404|7412|51284	ICAM1|IL1B|CCL2|SELE|SELP|SELPLG|VCAM1|TLR7	-4.9504	0	74	0	0	-8.74124	10.2682
	ENSG00000228166	ENSG00000231721	ENSG00000232994													1	1	1	-4.33168	-3.94544	-4.12593	GO:0005604	M111	3	0	GO Cellular Components	20	basement membrane		-6.48147	3.68228	6.45398	30286	92	1788	20	1.11857	0.248717	1285|1286|1296|3371|3912|3914|3918|4016|6693|7058|7060|7076|8292|9423|22798|55214|64093|64094|91522|340267	COL4A3|COL4A4|COL8A2|TNC|LAMB1|LAMB3|LAMC2|LOXL1|SPN|THBS2|THBS4|TIMP1|COLQ|NTN1|LAMB4|P3H2|SMOC1|SMOC2|COL23A1|COL28A1	-4.58088	0	132	1	1	-6.48147	7.27329
	ENSG00000229065	ENSG00000286314	ENSG00000247809													1	1	1	-5.3478	-6.45068	-4.3624	R-HSA-9717189	M111	3	0	Reactome Gene Sets	6	Sensory perception of taste		-6.45068	6.1224	7.33134	30286	47	1263	12	0.950119	0.27297	2911|5330|6328|50831|50832|50838|50839|50840|259290|259293|259295|259296	GRM1|PLCB2|SCN3A|TAS2R3|TAS2R4|TAS2R13|TAS2R10|TAS2R14|TAS2R31|TAS2R30|TAS2R20|TAS2R50	-4.90949	0	95	0	0	-7.8744	10.0966
	ENSG00000187950	ENSG00000286965	ENSG00000272137													1	1	1	-5.5791	-5.75855	-6.4479	M169	M111	3	0	Canonical Pathways	11	PID INTEGRIN2 PATHWAY		-6.4479	7.5241	7.70338	30286	29	1388	10	0.720461	0.227008	718|2212|3383|3683|3684|3687|3689|5328|5329|7412	C3|FCGR2A|ICAM1|ITGAL|ITGAM|ITGAX|ITGB2|PLAU|PLAUR|VCAM1	-4.90775	0	86	0	0	-8.17674	9.96381
	ENSG00000224982	ENSG00000127366	ENSG00000163806													1	1	1	-3.80559	-6.44562	-5.81012	GO:0002761	M111	3	0	GO Biological Processes	19	regulation of myeloid leukocyte differentiation	19_GO:0002376 immune system process	-6.44562	3.74678	6.4964	30286	128	1263	20	1.58353	0.351274	714|861|920|1230|2353|3624|3976|4067|4982|5295|7130|7305|8792|9398|9770|10221|10859|11006|11025|84959	C1QC|RUNX1|CD4|CCR1|FOS|INHBA|LIF|LYN|TNFRSF11B|PIK3R1|TNFAIP6|TYROBP|TNFRSF11A|CD101|RASSF2|TRIB1|LILRB1|LILRB4|LILRB3|UBASH3B	-4.90599	0	76	0	0	-8.63128	5.08654
	ENSG00000189423	ENSG00000227541	ENSG00000149970													1	1	1	-6.43696	-4.56858	-4.68986	R-HSA-112315	M111	3	0	Reactome Gene Sets	6	Transmission across Chemical Synapses		-6.43696	2.7029	6.01899	30286	270	1328	32	2.40964	0.420805	773|777|785|2561|2562|2774|2892|2898|2899|2903|3084|3760|3762|3768|3772|5330|5571|5579|6195|6507|6529|6540|6853|6854|10382|22843|22999|51807|60482|81027|84254|84790	CACNA1A|CACNA1E|CACNB4|GABRB2|GABRB3|GNAL|GRIA3|GRIK2|GRIK3|GRIN2A|NRG1|KCNJ3|KCNJ5|KCNJ12|KCNJ15|PLCB2|PRKAG1|PRKCB|RPS6KA1|SLC1A3|SLC6A1|SLC6A13|SYN1|SYN2|TUBB4A|PPM1E|RIMS1|TUBA8|SLC5A7|TUBB1|CAMKK1|TUBA1C	-4.8994	0	60	0	0	-9.63431	2.7029
	ENSG00000257342	ENSG00000125675	ENSG00000213613													1	1	1	-6.43614	-5.08513	-6.206	GO:0032731	M111	3	0	GO Biological Processes	19	positive regulation of interleukin-1 beta production	19_GO:0048518 positive regulation of biological process	-6.43614	5.14968	7.00427	30286	62	1328	14	1.05422	0.280262	3569|3717|4210|4671|7305|11027|29108|51311|58484|64127|64581|114548|115362|353514	IL6|JAK2|MEFV|NAIP|TYROBP|LILRA2|PYCARD|TLR8|NLRC4|NOD2|CLEC7A|NLRP3|GBP5|LILRA5	-4.89909	0	44	0	0	-10.6024	6.66629
	ENSG00000212127	ENSG00000135480	ENSG00000287158													1	1	1	-3.82547	-2.62632	-5.19829	GO:0046883	M111	3	0	GO Biological Processes	19	regulation of hormone secretion	19_GO:0051179 localization	-6.43373	2.46742	5.88259	30286	254	1788	37	2.06935	0.336661	134|185|240|654|1080|1268|1906|1956|2150|2151|2645|3553|3569|3623|3624|3717|3745|3976|4824|4826|5028|5579|5950|6664|6696|6720|6833|7351|8622|9572|23409|23435|84876|94121|114897|114899|130399	ADORA1|AGTR1|ALOX5|BMP6|CFTR|CNR1|EDN1|EGFR|F2RL1|F2RL2|GCK|IL1B|IL6|INHA|INHBA|JAK2|KCNB1|LIF|NKX3-1|NNAT|P2RY1|PRKCB|RBP4|SOX11|SPP1|SREBF1|ABCC8|UCP2|PDE8B|NR1D1|SIRT4|TARDBP|ORAI1|SYTL4|C1QTNF1|C1QTNF3|ACVR1C	-4.53433	0	29	0	0	-12.7943	4.36398
	ENSG00000120948	ENSG00000279659	ENSG00000287842													1	1	1	-4.61047	-2.47632	-6.43029	GO:0033555	M111	3	0	GO Biological Processes	19	multicellular organismal response to stress	19_GO:0032501 multicellular organismal process	-6.43029	4.26366	6.68101	30286	87	1388	17	1.22478	0.295229	41|117|366|1803|2898|3620|4185|4914|4929|5024|5179|5979|6328|7057|7060|8622|57121	ASIC1|ADCYAP1R1|AQP9|DPP4|GRIK2|IDO1|ADAM11|NTRK1|NR4A2|P2RX3|PENK|RET|SCN3A|THBS1|THBS4|PDE8B|LPAR5	-4.89427	0	133	1	1	-6.43029	7.13199
	ENSG00000275672	ENSG00000279880	ENSG00000212127													1	1	1	-2.8948	-6.42866	-4.12216	GO:0002020	M111	3	0	GO Molecular Functions	21	protease binding		-6.42866	3.59691	6.42467	30286	140	1263	21	1.66271	0.359804	624|675|940|1511|1803|2150|3675|3949|5054|5104|5265|6402|7057|7076|7079|9002|9507|29108|54507|58484|147372	BDKRB2|BRCA2|CD28|CTSG|DPP4|F2RL1|ITGA3|LDLR|SERPINE1|SERPINA5|SERPINA1|SELL|THBS1|TIMP1|TIMP4|F2RL3|ADAMTS4|PYCARD|ADAMTSL4|NLRC4|CCBE1	-4.89367	0	134	1	1	-6.42866	3.59691
	ENSG00000239455	ENSG00000232590	ENSG00000188738													1	1	1	-4.65436	-4.98858	-6.4168	GO:0031589	M111	3	0	GO Biological Processes	19	cell-substrate adhesion	19_GO:0009987 cellular process	-6.4168	3.06658	6.17905	30286	185	1388	26	1.8732	0.363908	1305|1490|1842|2047|2049|3673|3675|3676|3683|3684|3687|3689|3694|3912|6366|6614|7412|10855|10894|11151|29984|55612|64005|79987|80725|83706	COL13A1|CCN2|ECM2|EPHB1|EPHB3|ITGA2|ITGA3|ITGA4|ITGAL|ITGAM|ITGAX|ITGB2|ITGB6|LAMB1|CCL21|SIGLEC1|VCAM1|HPSE|LYVE1|CORO1A|RHOD|FERMT1|MYO1G|SVEP1|SRCIN1|FERMT3	-4.88334	0	77	0	0	-8.55327	7.73529
	ENSG00000232499	ENSG00000100024	ENSG00000264275													1	1	1	-4.22033	-6.41576	-2.02831	R-HSA-6811558	M111	3	0	Reactome Gene Sets	6	PI5P, PP2A and IER3 Regulate PI3K/AKT Signaling		-6.41576	4.07198	6.6093	30286	106	1263	18	1.42518	0.333515	940|942|1956|2250|2252|2255|2322|3082|3084|3654|5295|5880|7039|7409|8817|8870|9173|118788	CD28|CD86|EGFR|FGF5|FGF7|FGF10|FLT3|HGF|NRG1|IRAK1|PIK3R1|RAC2|TGFA|VAV1|FGF18|IER3|IL1RL1|PIK3AP1	-4.88281	0	50	0	0	-10.2611	14.3876
	ENSG00000278156	ENSG00000258525	ENSG00000225793													1	1	1	-5.98767	-4.91146	-4.06485	GO:0097060	M111	3	0	GO Cellular Components	20	synaptic membrane		-6.41206	2.13331	5.69349	30286	397	1788	50	2.79642	0.389905	134|1006|1268|1305|2048|2561|2562|2890|2892|2898|2899|2903|2911|3675|3737|3745|3750|3760|4185|4593|5028|5664|5800|5818|6506|6529|6533|6536|8061|8572|9379|9498|9568|9746|9892|10160|10458|22866|22999|23017|23109|26045|26232|27065|60482|78999|80059|133396|388336|399694	ADORA1|CDH8|CNR1|COL13A1|EPHB2|GABRB2|GABRB3|GRIA1|GRIA3|GRIK2|GRIK3|GRIN2A|GRM1|ITGA3|KCNA2|KCNB1|KCND1|KCNJ3|ADAM11|MUSK|P2RY1|PSEN2|PTPRO|NECTIN1|SLC1A2|SLC6A1|SLC6A6|SLC6A9|FOSL1|PDLIM4|NRXN2|SLC4A8|GABBR2|CLSTN3|SNAP91|FARP1|BAIAP2|CNKSR2|RIMS1|FAIM2|DDN|LRRTM2|FBXO2|NSG1|SLC5A7|LRFN4|LRRTM4|IL31RA|SHISA6|SHC4	-4.51739	0	53	0	0	-9.94217	2.32557
	ENSG00000134259	ENSG00000269924	ENSG00000135480													1	1	1	-4.44038	-4.36387	-6.3958	GO:0051924	M111	3	0	GO Biological Processes	19	regulation of calcium ion transport	19_GO:0051179 localization	-6.3958	2.73853	6.0126	30286	247	1388	31	2.23343	0.396631	117|187|785|815|920|945|1230|2539|3627|4067|4283|5024|5026|5294|5664|5743|5777|6347|6588|7225|10288|10859|11027|11151|84876|84959|255057|283229|342667|353514|100507537	ADCYAP1R1|APLNR|CACNB4|CAMK2A|CD4|CD33|CCR1|G6PD|CXCL10|LYN|CXCL9|P2RX3|P2RX5|PIK3CG|PSEN2|PTGS2|PTPN6|CCL2|SLN|TRPC6|LILRB2|LILRB1|LILRA2|CORO1A|ORAI1|UBASH3B|CBARP|CRACR2B|STAC2|LILRA5|STRIT1	-4.86692	0	94	0	0	-7.88921	2.98392
	ENSG00000248734	ENSG00000111404	ENSG00000187942													1	1	1	-4.26071	-6.36881	-5.02863	R-HSA-983695	M111	3	0	Reactome Gene Sets	6	Antigen activates B Cell Receptor (BCR) leading to generation of second messengers		-6.36881	7.49357	7.66675	30286	32	1263	10	0.791766	0.249385	695|4067|5295|5777|6850|7409|27071|29760|84876|118788	BTK|LYN|PIK3R1|PTPN6|SYK|VAV1|DAPP1|BLNK|ORAI1|PIK3AP1	-4.84345	0	59	0	0	-9.73543	11.9897
	ENSG00000279819	ENSG00000235902	ENSG00000102760													1	1	1	-6.36411	-4.39977	-6.12224	GO:0046635	M111	3	0	GO Biological Processes	19	positive regulation of alpha-beta T cell activation	19_GO:0002376 immune system process	-6.36411	4.75119	6.82433	30286	72	1328	15	1.12952	0.289989	861|864|916|940|942|3071|3717|5788|6850|7704|9308|11006|54440|114548|729230	RUNX1|RUNX3|CD3E|CD28|CD86|NCKAP1L|JAK2|PTPRC|SYK|ZBTB16|CD83|LILRB4|SASH3|NLRP3|CCR2	-4.83926	0	101	0	0	-7.59156	8.08144
	ENSG00000120093	ENSG00000227028	ENSG00000176678													1	1	1	-4.79275	-4.98184	-6.35524	GO:0031295	M111	3	0	GO Biological Processes	19	T cell costimulation	19_GO:0002376 immune system process	-6.35524	5.95088	7.20241	30286	44	1388	12	0.864553	0.248494	916|940|942|1803|4067|5777|6366|6693|7409|10673|11126|115650	CD3E|CD28|CD86|DPP4|LYN|PTPN6|CCL21|SPN|VAV1|TNFSF13B|CD160|TNFRSF13C	-4.83089	0	135	1	1	-6.35524	6.85126
	ENSG00000232056	ENSG00000280234	ENSG00000248231													1	1	1	-3.28368	-5.30794	-6.08045	hsa05146	M111	3	0	KEGG Pathway	24	Amoebiasis		-6.3514	3.48733	6.30284	30286	102	1788	21	1.1745	0.254787	929|1285|1286|1511|2769|2774|2919|2920|3553|3569|3684|3689|3912|3914|3918|5295|5330|5579|9630|22798|338382	CD14|COL4A3|COL4A4|CTSG|GNA15|GNAL|CXCL1|CXCL2|IL1B|IL6|ITGAM|ITGB2|LAMB1|LAMB3|LAMC2|PIK3R1|PLCB2|PRKCB|GNA14|LAMB4|RAB7B	-4.46717	0	132	0	0	-6.48147	7.27329
	ENSG00000258471	ENSG00000272983	ENSG00000249492													1	1	1	-6.18305	-6.34845	-4.8874	GO:0033038	M111	3	0	GO Molecular Functions	21	bitter taste receptor activity		-6.34845	10.0966	8.274	30286	19	1263	8	0.633413	0.223235	50831|50832|50838|50839|50840|259290|259293|259296	TAS2R3|TAS2R4|TAS2R13|TAS2R10|TAS2R14|TAS2R31|TAS2R30|TAS2R50	-4.82559	0	95	0	0	-7.8744	10.0966
	ENSG00000251609	ENSG00000288022	ENSG00000259512													1	1	1	-6.30413	-2.98494	-4.88431	GO:0050851	M111	3	0	GO Biological Processes	19	antigen receptor-mediated signaling pathway	19_GO:0002376 immune system process	-6.30413	3.29894	6.22411	30286	159	1328	23	1.73193	0.357991	695|785|916|940|2533|3071|3500|3514|4332|4340|5579|5777|5788|6850|7462|9473|10603|26191|28755|29760|80381|150372|153579	BTK|CACNB4|CD3E|CD28|FYB1|NCKAP1L|IGHG1|IGKC|MNDA|MOG|PRKCB|PTPN6|PTPRC|SYK|LAT2|THEMIS2|SH2B2|PTPN22|TRAC|BLNK|CD276|NFAM1|BTNL9	-4.78771	0	136	1	1	-6.30413	5.11163
	ENSG00000229492	ENSG00000105997	ENSG00000082196													1	1	1	-5.43967	-5.75646	-5.75586	GO:0050868	M111	3	0	GO Biological Processes	19	negative regulation of T cell activation	19_GO:0002376 immune system process	-6.30103	3.15134	6.1334	30286	129	1788	24	1.34228	0.272147	652|861|864|942|1378|1511|1840|3620|3718|3965|5320|5777|6693|7805|10288|10859|11006|11314|11326|26191|79626|84868|259307|441478	BMP4|RUNX1|RUNX3|CD86|CR1|CTSG|DTX1|IDO1|JAK3|LGALS9|PLA2G2A|PTPN6|SPN|LAPTM5|LILRB2|LILRB1|LILRB4|CD300A|VSIG4|PTPN22|TNFAIP8L2|HAVCR2|IL4I1|NRARP	-4.42135	0	16	0	0	-17.635	5.14851
	ENSG00000232284	ENSG00000287842	ENSG00000228886													1	1	1	-5.41652	-4.65493	-5.81583	GO:0034702	M111	3	0	GO Cellular Components	20	monoatomic ion channel complex		-6.29742	2.21579	5.68051	30286	344	1788	45	2.51678	0.370428	773|774|777|785|1080|1536|1804|2561|2562|2890|2892|2898|2899|2903|3306|3737|3742|3743|3745|3750|3760|3762|3768|3772|3786|6263|6323|6328|6332|6833|7225|7881|9022|10021|11280|51463|56659|57101|80131|80727|84876|94015|140738|285175|388336	CACNA1A|CACNA1B|CACNA1E|CACNB4|CFTR|CYBB|DPP6|GABRB2|GABRB3|GRIA1|GRIA3|GRIK2|GRIK3|GRIN2A|HSPA2|KCNA2|KCNA6|KCNA7|KCNB1|KCND1|KCNJ3|KCNJ5|KCNJ12|KCNJ15|KCNQ3|RYR3|SCN1A|SCN3A|SCN7A|ABCC8|TRPC6|KCNAB1|CLIC3|HCN4|SCN11A|GPR89B|KCNK13|ANO2|LRRC8E|TTYH3|ORAI1|TTYH2|TMEM37|UNC80|SHISA6	-4.41938	0	49	0	0	-10.2819	3.22505
	ENSG00000287099	ENSG00000249002	ENSG00000279833													1	1	1	-5.11943	-6.01242	-5.72999	GO:0098858	M111	3	0	GO Cellular Components	20	actin-based cell projection		-6.2968	2.54827	5.85189	30286	226	1788	34	1.90157	0.323	55|72|960|2047|2596|3675|3936|4133|4542|4648|5794|6533|6624|6693|7412|8140|8842|10123|10160|10458|10518|10809|11133|23418|23428|23657|50619|54084|55089|64005|64787|200958|388325|643226	ACP3|ACTG2|CD44|EPHB1|GAP43|ITGA3|LCP1|MAP2|MYO1F|MYO7B|PTPRH|SLC6A6|FSCN1|SPN|VCAM1|SLC7A5|PROM1|ARL4C|FARP1|BAIAP2|CIB2|STARD10|KPTN|CRB1|SLC7A8|SLC7A11|DEF6|TSPEAR|SLC38A4|MYO1G|EPS8L2|MUC20|SCIMP|GRXCR2	-4.41938	0	137	1	1	-6.2968	3.16709
	ENSG00000229992	ENSG00000248734	ENSG00000274964													1	1	1	-4.62251	-3.93086	-6.29098	WP619	M111	3	0	WikiPathways	27	Type II interferon signaling		-6.29098	6.48699	7.31904	30286	37	1388	11	0.792507	0.238001	1536|3383|3394|3553|3627|3717|4283|5580|6688|9021|9636	CYBB|ICAM1|IRF8|IL1B|CXCL10|JAK2|CXCL9|PRKCD|SPI1|SOCS3|ISG15	-4.77603	0	138	1	1	-6.29098	6.48699
	ENSG00000287048	ENSG00000267469	ENSG00000260464													1	1	1	-6.28208	-5.04063	-6.04103	GO:0032732	M111	3	0	GO Biological Processes	19	positive regulation of interleukin-1 production	19_GO:0048518 positive regulation of biological process	-6.28208	4.68611	6.75244	30286	73	1328	15	1.12952	0.289989	3569|3717|4210|4671|7305|11027|29108|51311|58484|64127|64581|84868|114548|115362|353514	IL6|JAK2|MEFV|NAIP|TYROBP|LILRA2|PYCARD|TLR8|NLRC4|NOD2|CLEC7A|HAVCR2|NLRP3|GBP5|LILRA5	-4.76762	0	44	0	0	-10.6024	6.66629
	ENSG00000118432	ENSG00000279344	ENSG00000256436													1	1	1	-6.27833	-2.29839	-6.16527	GO:0046645	M111	3	0	GO Biological Processes	19	positive regulation of gamma-delta T cell activation	19_GO:0002376 immune system process	-6.27833	15.2038	9.12638	30286	9	1328	6	0.451807	0.184032	3071|5788|6850|10859|51176|64127	NCKAP1L|PTPRC|SYK|LILRB1|LEF1|NOD2	-4.76436	0	113	0	0	-7.06192	15.2038
	ENSG00000234473	ENSG00000116983	ENSG00000287286													1	1	1	-5.11238	-6.05024	-4.28359	R-HSA-5173105	M111	3	0	Reactome Gene Sets	6	O-linked glycosylation		-6.25032	3.3272	6.1804	30286	112	1788	22	1.23043	0.260709	4582|4584|6483|7057|7058|9331|9507|9719|11095|11096|11173|11226|11227|54507|80731|84892|92949|93010|94025|117248|170689|200958	MUC1|MUC3A|ST3GAL2|THBS1|THBS2|B4GALT6|ADAMTS4|ADAMTSL2|ADAMTS8|ADAMTS5|ADAMTS7|GALNT6|GALNT5|ADAMTSL4|THSD7B|POMGNT2|ADAMTSL1|B3GNT7|MUC16|GALNT15|ADAMTS15|MUC20	-4.37628	0	139	1	1	-6.25032	6.48092
	ENSG00000273035	ENSG00000241939	ENSG00000257815													1	1	1	-4.70093	-4.88916	-6.239	GO:0031294	M111	3	0	GO Biological Processes	19	lymphocyte costimulation	19_GO:0002376 immune system process	-6.239	5.81864	7.08936	30286	45	1388	12	0.864553	0.248494	916|940|942|1803|4067|5777|6366|6693|7409|10673|11126|115650	CD3E|CD28|CD86|DPP4|LYN|PTPN6|CCL21|SPN|VAV1|TNFSF13B|CD160|TNFRSF13C	-4.72746	0	135	0	0	-6.35524	6.85126
	ENSG00000287355	ENSG00000213411	ENSG00000265160													1	1	1	-4.25165	-5.93389	-6.20501	GO:0071677	M111	3	0	GO Biological Processes	19	positive regulation of mononuclear cell migration	19_GO:0040011 locomotion	-6.23371	4.05569	6.45681	30286	71	1788	17	0.950783	0.2295	101|199|1230|1524|2358|3627|3676|3965|5054|6366|6693|7941|11151|29108|57402|284114|729230	ADAM8|AIF1|CCR1|CX3CR1|FPR2|CXCL10|ITGA4|LGALS9|SERPINE1|CCL21|SPN|PLA2G7|CORO1A|PYCARD|S100A14|TMEM102|CCR2	-4.36078	0	23	0	0	-15.4498	9.59177
	ENSG00000182472	ENSG00000213613	ENSG00000169282													1	1	1	-4.01411	-6.21527	-3.89418	GO:0007202	M111	3	0	GO Biological Processes	19	activation of phospholipase C activity	19_GO:0065007 biological regulation	-6.21527	8.30057	7.76878	30286	26	1263	9	0.712589	0.236682	552|728|942|1909|1956|2769|5330|6401|115727	AVPR1A|C5AR1|CD86|EDNRA|EGFR|GNA15|PLCB2|SELE|RASGRP4	-4.70904	0	140	1	1	-6.21527	8.30057
	ENSG00000278668	ENSG00000262803	ENSG00000266385													1	1	1	-6.03324	-6.21527	-4.84728	GO:1904996	M111	3	0	GO Biological Processes	19	positive regulation of leukocyte adhesion to vascular endothelial cell	19_GO:0048518 positive regulation of biological process	-6.21527	8.30057	7.76878	30286	26	1263	9	0.712589	0.236682	240|3569|3654|3676|3689|5724|6401|6403|729230	ALOX5|IL6|IRAK1|ITGA4|ITGB2|PTAFR|SELE|SELP|CCR2	-4.70904	0	141	1	1	-6.21527	9.22285
	ENSG00000200156	ENSG00000165449	ENSG00000107518													1	1	1	-4.60215	-5.98544	-5.71087	GO:0002430	M111	3	0	GO Biological Processes	19	complement receptor mediated signaling pathway	19_GO:0002376 immune system process	-6.19168	9.03386	7.79555	30286	15	1788	8	0.447427	0.157835	718|719|728|1378|2357|2358|2359|3684	C3|C3AR1|C5AR1|CR1|FPR1|FPR2|FPR3|ITGAM	-4.31987	0	114	0	0	-7.04127	14.3876
	ENSG00000280432	ENSG00000273771	ENSG00000288556													1	1	1	-3.35783	-4.11138	-4.64713	WP5083	M111	3	0	WikiPathways	27	Neuroinflammation and glutamatergic signaling		-6.18536	3.02473	6.01459	30286	140	1788	25	1.39821	0.27768	815|2353|2890|2892|2898|2899|2903|2911|3553|3569|3587|3976|4791|4803|5330|5579|6506|6507|6509|6515|6536|9021|26227|80131|84254	CAMK2A|FOS|GRIA1|GRIA3|GRIK2|GRIK3|GRIN2A|GRM1|IL1B|IL6|IL10RA|LIF|NFKB2|NGF|PLCB2|PRKCB|SLC1A2|SLC1A3|SLC1A4|SLC2A3|SLC6A9|SOCS3|PHGDH|LRRC8E|CAMKK1	-4.31466	0	142	1	1	-6.18536	4.98191
	ENSG00000187762	ENSG00000262831	ENSG00000121318													1	1	1	-6.17749	-3.97195	-5.83097	GO:0002706	M111	3	0	GO Biological Processes	19	regulation of lymphocyte mediated immunity	19_GO:0002376 immune system process	-6.17749	3.06529	6.05037	30286	186	1328	25	1.88253	0.372945	695|940|1378|3071|3569|3575|3824|5777|5788|6693|7186|7409|7454|8809|10859|11006|11126|23529|54440|55061|64127|79987|84868|114548|729230	BTK|CD28|CR1|NCKAP1L|IL6|IL7R|KLRD1|PTPN6|PTPRC|SPN|TRAF2|VAV1|WAS|IL18R1|LILRB1|LILRB4|CD160|CLCF1|SASH3|SUSD4|NOD2|SVEP1|HAVCR2|NLRP3|CCR2	-4.67603	0	30	0	0	-12.7481	11.4029
	ENSG00000254422	ENSG00000264853	ENSG00000138193													1	1	1	-4.48991	-6.1657	-2.53375	R-HSA-2219530	M111	3	0	Reactome Gene Sets	6	Constitutive Signaling by Aberrant PI3K in Cancer		-6.1657	4.61143	6.66207	30286	78	1263	15	1.18765	0.304823	940|942|1956|2250|2252|2255|2322|3082|3084|5295|5880|7039|7409|8817|118788	CD28|CD86|EGFR|FGF5|FGF7|FGF10|FLT3|HGF|NRG1|PIK3R1|RAC2|TGFA|VAV1|FGF18|PIK3AP1	-4.66571	0	50	0	0	-10.2611	14.3876
	ENSG00000225339	ENSG00000232036	ENSG00000154898													0	1	1	0	-3.4942	-6.16527	GO:0031620	M011	2	0	GO Biological Processes	19	regulation of fever generation	19_GO:0042592 homeostatic process	-6.16527	14.5466	8.90778	30286	9	1388	6	0.432277	0.176094	1268|3553|5733|5743|8792|9536	CNR1|IL1B|PTGER3|PTGS2|TNFRSF11A|PTGES	-4.66571	0	109	0	0	-7.22502	15.5856
	ENSG00000256973	ENSG00000272446	ENSG00000241939													1	1	1	-6.16377	-3.36582	-5.2481	GO:0046631	M111	3	0	GO Biological Processes	19	alpha-beta T cell activation	19_GO:0002376 immune system process	-6.16377	3.90955	6.39562	30286	105	1328	18	1.35542	0.317303	602|916|940|1794|1880|3569|5788|5971|6693|6775|6850|8809|9021|9308|28755|51176|54440|57705	BCL3|CD3E|CD28|DOCK2|GPR183|IL6|PTPRC|RELB|SPN|STAT4|SYK|IL18R1|SOCS3|CD83|TRAC|LEF1|SASH3|WDFY4	-4.66468	0	143	1	1	-6.16377	8.1449
	ENSG00000229623	ENSG00000276115	ENSG00000236803													1	1	1	-4.84239	-6.14282	-5.83384	GO:0050901	M111	3	0	GO Biological Processes	19	leukocyte tethering or rolling	19_GO:0002376 immune system process	-6.14282	9.59177	8.01797	30286	20	1263	8	0.633413	0.223235	1524|3676|6401|6402|6403|6404|6693|7412	CX3CR1|ITGA4|SELE|SELL|SELP|SELPLG|SPN|VCAM1	-4.64515	0	17	0	0	-16.8932	9.84869
	ENSG00000286314	ENSG00000271533	ENSG00000276115													1	1	1	-4.84239	-6.14282	-4.71785	GO:0090026	M111	3	0	GO Biological Processes	19	positive regulation of monocyte chemotaxis	19_GO:0040011 locomotion	-6.14282	9.59177	8.01797	30286	20	1263	8	0.633413	0.223235	199|1230|1524|2358|3627|5054|57402|729230	AIF1|CCR1|CX3CR1|FPR2|CXCL10|SERPINE1|S100A14|CCR2	-4.64515	0	23	0	0	-15.4498	9.59177
	ENSG00000115665	ENSG00000248803	ENSG00000187546													1	1	1	-4.18998	-5.85687	-4.00759	GO:0032722	M111	3	0	GO Biological Processes	19	positive regulation of chemokine production	19_GO:0048518 positive regulation of biological process	-6.14117	3.99936	6.38236	30286	72	1788	17	0.950783	0.2295	136|199|247|727|2150|3162|3553|3569|3965|6850|9173|29108|51284|64127|64170|64581|84868	ADORA2B|AIF1|ALOX15B|C5|F2RL1|HMOX1|IL1B|IL6|LGALS9|SYK|IL1RL1|PYCARD|TLR7|NOD2|CARD9|CLEC7A|HAVCR2	-4.2764	0	7	0	0	-24.5271	6.70757
	ENSG00000229447	ENSG00000234604	ENSG00000232133													1	1	1	-3.90971	-5.22029	-4.11123	GO:0031256	M111	3	0	GO Cellular Components	20	leading edge membrane		-6.13997	2.74422	5.86253	30286	179	1788	29	1.62192	0.298731	134|199|960|1803|1956|2191|2890|3737|3745|3936|5141|5152|5341|6506|10347|23109|23286|23526|23550|23586|30817|54997|55612|64005|64787|83442|255189|388325|388336	ADORA1|AIF1|CD44|DPP4|EGFR|FAP|GRIA1|KCNA2|KCNB1|LCP1|PDE4A|PDE9A|PLEK|SLC1A2|ABCA7|DDN|WWC1|ARHGAP45|PSD4|RIGI|ADGRE2|TESC|FERMT1|MYO1G|EPS8L2|SH3BGRL3|PLA2G4F|SCIMP|SHISA6	-4.2764	0	70	0	0	-8.88891	3.04893
	ENSG00000243280	ENSG00000267577	ENSG00000105852													1	1	1	-4.03889	-2.48667	-4.54118	GO:0098742	M111	3	0	GO Biological Processes	19	cell-cell adhesion via plasma-membrane adhesion molecules	19_GO:0009987 cellular process	-6.13831	2.40124	5.69484	30286	261	1788	37	2.06935	0.336661	1006|1828|3383|3675|3683|3684|3689|5818|5979|6401|6402|6403|7412|9076|9746|10178|10893|23418|26011|30835|54549|56121|56122|56139|57453|57526|57863|64405|78999|92211|120114|140628|199731|221935|222256|253559|256158	CDH8|DSG1|ICAM1|ITGA3|ITGAL|ITGAM|ITGB2|NECTIN1|RET|SELE|SELL|SELP|VCAM1|CLDN1|CLSTN3|TENM1|MMP24|CRB1|TENM4|CD209|SDK2|PCDHB15|PCDHB14|PCDHA10|DSCAML1|PCDH19|CADM3|CDH22|LRFN4|CDHR1|FAT3|GATA5|CADM4|SDK1|CDHR3|CADM2|HMCN2	-4.2764	0	11	0	0	-20.4723	2.93767
	ENSG00000267601	ENSG00000253558	ENSG00000288049													1	1	1	-6.13337	-4.41583	-3.40547	GO:0030324	M111	3	0	GO Biological Processes	19	lung development	19_GO:0032502 developmental process	-6.13337	3.04889	6.01856	30286	187	1328	25	1.88253	0.372945	650|652|1116|1490|1512|1956|2252|2255|2735|3290|3371|3675|3694|3976|4311|6664|6720|7481|8817|9719|23657|27031|64399|84525|147372	BMP2|BMP4|CHI3L1|CCN2|CTSH|EGFR|FGF7|FGF10|GLI1|HSD11B1|TNC|ITGA3|ITGB6|LIF|MME|SOX11|SREBF1|WNT11|FGF18|ADAMTSL2|SLC7A11|NPHP3|HHIP|HOPX|CCBE1	-4.63616	0	99	0	0	-7.69754	3.19706
	ENSG00000053524	ENSG00000246145	ENSG00000246985													1	1	1	-5.61361	-4.331	-4.75283	GO:0098655	M111	3	0	GO Biological Processes	19	monoatomic cation transmembrane transport	19_GO:0051179 localization	-6.12307	1.83544	5.37628	30286	646	1788	70	3.91499	0.458679	41|540|773|774|777|785|1234|1906|1909|2903|3737|3742|3743|3745|3750|3760|3762|3768|3772|3777|3781|3786|5024|5026|5330|5788|6263|6323|6328|6332|6366|6507|6524|6529|6533|6536|6540|6833|7225|7226|7351|7881|9481|9498|10021|11280|23007|23400|23413|26266|27112|51196|56659|57156|57835|80036|81031|83733|84679|84876|113235|114780|140738|150159|152519|162514|222962|285175|286133|728215	ASIC1|ATP7B|CACNA1A|CACNA1B|CACNA1E|CACNB4|CCR5|EDN1|EDNRA|GRIN2A|KCNA2|KCNA6|KCNA7|KCNB1|KCND1|KCNJ3|KCNJ5|KCNJ12|KCNJ15|KCNK3|KCNN2|KCNQ3|P2RX3|P2RX5|PLCB2|PTPRC|RYR3|SCN1A|SCN3A|SCN7A|CCL21|SLC1A3|SLC5A2|SLC6A1|SLC6A6|SLC6A9|SLC6A13|ABCC8|TRPC6|TRPM2|UCP2|KCNAB1|SLC25A27|SLC4A8|HCN4|SCN11A|PLCH1|ATP13A2|NCS1|SLC13A4|NALF2|PLCE1|KCNK13|TMEM63C|SLC4A5|TRPM3|SLC2A10|SLC25A18|SLC9A7|ORAI1|SLC46A1|…	-4.26334	0	49	0	0	-10.2819	3.22505
	ENSG00000283563	ENSG00000279891	ENSG00000263331													1	1	1	-4.16513	-4.44522	-6.1011	GO:0019955	M111	3	0	GO Molecular Functions	21	cytokine binding		-6.1011	3.3106	6.11231	30286	145	1388	22	1.58501	0.335237	920|1230|1234|1271|1311|1441|1524|2532|3563|3579|3587|3676|5355|7057|8792|25884|25928|53832|133396|222663|375387|729230	CD4|CCR1|CCR5|CNTFR|COMP|CSF3R|CX3CR1|ACKR1|IL3RA|CXCR2|IL10RA|ITGA4|PLP2|THBS1|TNFRSF11A|CHRDL2|SOSTDC1|IL20RA|IL31RA|SCUBE3|NRROS|CCR2	-4.60577	0	14	0	0	-20.0269	4.71136
	ENSG00000285755	ENSG00000188459	ENSG00000118523													0	1	1	0	-4.52395	-2.59921	GO:0010575	M011	2	0	GO Biological Processes	19	positive regulation of vascular endothelial growth factor production	19_GO:0048518 positive regulation of biological process	-6.08104	6.01043	6.99113	30286	31	1788	11	0.615213	0.184922	136|718|719|727|728|1545|3553|3569|5743|10855|147372	ADORA2B|C3|C3AR1|C5|C5AR1|CYP1B1|IL1B|IL6|PTGS2|HPSE|CCBE1	-4.22776	0	144	1	1	-6.08104	19.1835
	ENSG00000258926	ENSG00000179097	ENSG00000231887													0	1	1	0	-4.52395	-4.23286	WP5122	M011	2	0	WikiPathways	27	Prostaglandin and leukotriene metabolism in senescence		-6.08104	6.01043	6.99113	30286	31	1788	11	0.615213	0.184922	240|241|246|247|5733|5740|5742|5743|9536|10800|127281	ALOX5|ALOX5AP|ALOX15|ALOX15B|PTGER3|PTGIS|PTGS1|PTGS2|PTGES|CYSLTR1|PRXL2B	-4.22776	0	127	0	0	-6.56814	6.77539
	ENSG00000258525	ENSG00000236532	ENSG00000178722													1	1	1	-4.72351	-4.22109	-5.26563	GO:0006816	M111	3	0	GO Biological Processes	19	calcium ion transport	19_GO:0051179 localization	-6.07173	2.41978	5.66899	30286	252	1788	36	2.01342	0.332175	41|773|774|777|785|815|1230|1234|1906|1909|2645|2903|5024|5026|5330|5579|5788|6263|6366|6588|7225|7226|7421|10800|11151|23007|23413|27112|51196|80036|84876|114780|140738|162514|283229|728215	ASIC1|CACNA1A|CACNA1B|CACNA1E|CACNB4|CAMK2A|CCR1|CCR5|EDN1|EDNRA|GCK|GRIN2A|P2RX3|P2RX5|PLCB2|PRKCB|PTPRC|RYR3|CCL21|SLN|TRPC6|TRPM2|VDR|CYSLTR1|CORO1A|PLCH1|NCS1|NALF2|PLCE1|TRPM3|ORAI1|PKD1L2|TMEM37|TRPV3|CRACR2B|NALF1	-4.21952	0	41	0	0	-11.3274	7.27329
	ENSG00000135678	ENSG00000239827	ENSG00000232489													1	1	1	-3.8788	-5.41064	-4.28812	hsa04512	M111	3	0	KEGG Pathway	24	ECM-receptor interaction		-6.06192	3.61608	6.19091	30286	89	1788	19	1.06264	0.242488	960|1285|1286|1297|1311|3371|3673|3675|3676|3694|3912|3914|3918|6696|7057|7058|7060|22798|51206	CD44|COL4A3|COL4A4|COL9A1|COMP|TNC|ITGA2|ITGA3|ITGA4|ITGB6|LAMB1|LAMB3|LAMC2|SPP1|THBS1|THBS2|THBS4|LAMB4|GP6	-4.21077	0	37	0	0	-11.8937	3.61608
	ENSG00000233967	ENSG00000255108	ENSG00000180139													1	1	1	-3.404	-6.05024	-4.28359	GO:1902106	M111	3	0	GO Biological Processes	19	negative regulation of leukocyte differentiation	19_GO:0002376 immune system process	-6.05024	3.85383	6.31198	30286	112	1263	18	1.42518	0.333515	652|714|861|1378|1840|3624|3718|4067|4982|5295|7130|10221|10859|11006|11025|55365|84959|441478	BMP4|C1QC|RUNX1|CR1|DTX1|INHBA|JAK3|LYN|TNFRSF11B|PIK3R1|TNFAIP6|TRIB1|LILRB1|LILRB4|LILRB3|TMEM176A|UBASH3B|NRARP	-4.56049	0	76	0	0	-8.63128	5.08654
	ENSG00000280401	ENSG00000206417	ENSG00000213204													1	1	1	-6.05023	-5.149	-5.75586	GO:0032652	M111	3	0	GO Biological Processes	19	regulation of interleukin-1 production	19_GO:0032501 multicellular organismal process	-6.05023	3.53577	6.18072	30286	129	1328	20	1.50602	0.334212	945|1524|1903|3569|3717|4210|4671|7305|8877|11006|11027|29108|51311|58484|64127|64581|84868|114548|115362|353514	CD33|CX3CR1|S1PR3|IL6|JAK2|MEFV|NAIP|TYROBP|SPHK1|LILRB4|LILRA2|PYCARD|TLR8|NLRC4|NOD2|CLEC7A|HAVCR2|NLRP3|GBP5|LILRA5	-4.56049	0	44	0	0	-10.6024	6.66629
	ENSG00000135426	ENSG00000230300	ENSG00000243954													1	1	1	-6.04618	-5.88964	-5.70218	GO:0042113	M111	3	0	GO Biological Processes	19	B cell activation	19_GO:0002376 immune system process	-6.04618	3.01663	5.95558	30286	189	1328	25	1.88253	0.372945	602|695|942|1880|2048|2322|3569|3575|3676|3718|4064|4914|5579|5580|5788|6850|7462|10673|23529|29760|51176|54440|56833|150372|202309	BCL3|BTK|CD86|GPR183|EPHB2|FLT3|IL6|IL7R|ITGA4|JAK3|CD180|NTRK1|PRKCB|PRKCD|PTPRC|SYK|LAT2|TNFSF13B|CLCF1|BLNK|LEF1|SASH3|SLAMF8|NFAM1|GAPT	-4.5569	0	46	0	0	-10.4566	4.66481
	ENSG00000260361	ENSG00000135253	ENSG00000207967													1	1	1	-4.60224	-6.03847	-5.92653	GO:0042581	M111	3	0	GO Cellular Components	20	specific granule		-6.03847	3.29717	6.07752	30286	160	1263	22	1.74188	0.368122	306|719|1116|1536|1794|2358|2919|3683|3684|3689|3903|4069|4973|5328|5329|5777|5806|6515|6518|7226|10855|23601	ANXA3|C3AR1|CHI3L1|CYBB|DOCK2|FPR2|CXCL1|ITGAL|ITGAM|ITGB2|LAIR1|LYZ|OLR1|PLAU|PLAUR|PTPN6|PTX3|SLC2A3|SLC2A5|TRPM2|HPSE|CLEC5A	-4.55102	0	19	0	0	-16.4578	5.89658
	ENSG00000236803	ENSG00000227885	ENSG00000227885													1	1	1	-2.96691	-3.67119	-4.65802	GO:0035296	M111	3	0	GO Biological Processes	19	regulation of tube diameter	19_GO:0065007 biological regulation	-6.03265	2.89737	5.87403	30286	152	1788	26	1.45414	0.283099	133|134|136|151|185|552|624|1311|1906|1909|1956|2150|2166|2303|2837|3043|3269|3676|4879|4880|5028|5029|5743|10800|59272|79987	ADM|ADORA1|ADORA2B|ADRA2B|AGTR1|AVPR1A|BDKRB2|COMP|EDN1|EDNRA|EGFR|F2RL1|FAAH|FOXC2|UTS2R|HBB|HRH1|ITGA4|NPPB|NPPC|P2RY1|P2RY2|PTGS2|CYSLTR1|ACE2|SVEP1	-4.18572	0	28	0	0	-13.5681	3.43679
	ENSG00000225673	ENSG00000213090	ENSG00000257342													1	1	1	-2.96691	-3.67119	-4.65802	GO:0097746	M111	3	0	GO Biological Processes	19	blood vessel diameter maintenance	19_GO:0032501 multicellular organismal process	-6.03265	2.89737	5.87403	30286	152	1788	26	1.45414	0.283099	133|134|136|151|185|552|624|1311|1906|1909|1956|2150|2166|2303|2837|3043|3269|3676|4879|4880|5028|5029|5743|10800|59272|79987	ADM|ADORA1|ADORA2B|ADRA2B|AGTR1|AVPR1A|BDKRB2|COMP|EDN1|EDNRA|EGFR|F2RL1|FAAH|FOXC2|UTS2R|HBB|HRH1|ITGA4|NPPB|NPPC|P2RY1|P2RY2|PTGS2|CYSLTR1|ACE2|SVEP1	-4.18572	0	28	0	0	-13.5681	3.43679
	ENSG00000249002	ENSG00000237406	ENSG00000254936													1	1	1	-6.02517	-5.30721	-4.43254	GO:0001818	M111	3	0	GO Biological Processes	19	negative regulation of cytokine production	19_GO:0048519 negative regulation of biological process	-6.02517	2.33444	5.61332	30286	381	1328	39	2.93675	0.463299	215|347|602|695|945|1149|1378|1524|2048|3071|3082|3569|3620|3624|3718|4210|5777|5788|5971|6614|7305|7481|7805|9173|9308|10859|11006|11326|26191|28984|29108|51176|51311|64127|84868|114548|114899|131450|353514	ABCD1|APOD|BCL3|BTK|CD33|CIDEA|CR1|CX3CR1|EPHB2|NCKAP1L|HGF|IL6|IDO1|INHBA|JAK3|MEFV|PTPN6|PTPRC|RELB|SIGLEC1|TYROBP|WNT11|LAPTM5|IL1RL1|CD83|LILRB1|LILRB4|VSIG4|PTPN22|RGCC|PYCARD|LEF1|TLR8|NOD2|HAVCR2|NLRP3|C1QTNF3|CD200R1|LILRA5	-4.53911	0	44	0	0	-10.6024	6.66629
	ENSG00000279103	ENSG00000260470	ENSG00000251609													1	1	1	-3.41648	-3.47275	-4.38678	GO:0015711	M111	3	0	GO Biological Processes	19	organic anion transport	19_GO:0051179 localization	-6.00653	2.08539	5.45971	30286	398	1788	49	2.74049	0.386097	215|366|624|762|785|1080|1378|2350|2911|5320|5743|6506|6507|6509|6515|6529|6533|6536|6540|6541|6567|6573|6583|6833|7351|8140|8714|9429|9498|10166|10999|23428|23657|28965|55089|57835|59272|63910|79581|80131|81031|81796|83733|113235|151258|220963|255189|345274|387700	ABCD1|AQP9|BDKRB2|CA4|CACNB4|CFTR|CR1|FOLR2|GRM1|PLA2G2A|PTGS2|SLC1A2|SLC1A3|SLC1A4|SLC2A3|SLC6A1|SLC6A6|SLC6A9|SLC6A13|SLC7A1|SLC16A2|SLC19A1|SLC22A4|ABCC8|UCP2|SLC7A5|ABCC3|ABCG2|SLC4A8|SLC25A15|SLC27A4|SLC7A8|SLC7A11|SLC27A6|SLC38A4|SLC4A5|ACE2|SLC17A9|SLC52A2|LRRC8E|SLC2A10|SLCO5A1|SLC25A18|SLC46A1|SLC38A11|SLC16A9|PLA2G4F|SLC10A6|SLC16A12	-4.1617	0	87	0	0	-8.14305	6.24049
	ENSG00000130222	ENSG00000283563	ENSG00000106819													1	1	1	-5.98094	-3.88896	-5.76746	GO:0050853	M111	3	0	GO Biological Processes	19	B cell receptor signaling pathway	19_GO:0002376 immune system process	-5.98094	5.11163	6.71199	30286	58	1328	13	0.978916	0.27017	695|3071|3500|3514|4332|5579|5777|5788|6850|7462|10603|29760|150372	BTK|NCKAP1L|IGHG1|IGKC|MNDA|PRKCB|PTPN6|PTPRC|SYK|LAT2|SH2B2|BLNK|NFAM1	-4.50124	0	136	0	0	-6.30413	5.11163
	ENSG00000218537	ENSG00000253463	ENSG00000129295													1	1	1	-2.93659	-3.63693	-4.61602	GO:0035150	M111	3	0	GO Biological Processes	19	regulation of tube size	19_GO:0065007 biological regulation	-5.97658	2.87843	5.8346	30286	153	1788	26	1.45414	0.283099	133|134|136|151|185|552|624|1311|1906|1909|1956|2150|2166|2303|2837|3043|3269|3676|4879|4880|5028|5029|5743|10800|59272|79987	ADM|ADORA1|ADORA2B|ADRA2B|AGTR1|AVPR1A|BDKRB2|COMP|EDN1|EDNRA|EGFR|F2RL1|FAAH|FOXC2|UTS2R|HBB|HRH1|ITGA4|NPPB|NPPC|P2RY1|P2RY2|PTGS2|CYSLTR1|ACE2|SVEP1	-4.13488	0	28	0	0	-13.5681	3.43679
	ENSG00000231887	ENSG00000242134	ENSG00000236636													1	1	1	-3.52178	-3.58941	-5.97611	GO:0033218	M111	3	0	GO Molecular Functions	21	amide binding		-5.97611	2.24067	5.53637	30286	409	1388	42	3.02594	0.459794	117|552|712|773|774|2048|2194|2289|2350|2358|2825|2890|2892|3109|3111|3624|3673|3684|3689|3949|4311|4481|4804|5204|5360|6573|7433|7804|8140|8685|9478|9536|10288|10465|11251|23428|26232|27232|30835|64127|84570|113235	ADCYAP1R1|AVPR1A|C1QA|CACNA1A|CACNA1B|EPHB2|FASN|FKBP5|FOLR2|FPR2|CMKLR2|GRIA1|GRIA3|HLA-DMB|HLA-DOA|INHBA|ITGA2|ITGAM|ITGB2|LDLR|MME|MSR1|NGFR|PFDN5|PLTP|SLC19A1|VIPR1|LRP8|SLC7A5|MARCO|CABP1|PTGES|LILRB2|PPIH|PTGDR2|SLC7A8|FBXO2|GNMT|CD209|NOD2|COL25A1|SLC46A1	-4.49776	0	90	0	0	-8.11571	4.87739
	ENSG00000120697	ENSG00000254552	ENSG00000227486													1	1	1	-5.96039	-4.28021	-3.28661	GO:0030323	M111	3	0	GO Biological Processes	19	respiratory tube development	19_GO:0032502 developmental process	-5.96039	2.98504	5.89343	30286	191	1328	25	1.88253	0.372945	650|652|1116|1490|1512|1956|2252|2255|2735|3290|3371|3675|3694|3976|4311|6664|6720|7481|8817|9719|23657|27031|64399|84525|147372	BMP2|BMP4|CHI3L1|CCN2|CTSH|EGFR|FGF7|FGF10|GLI1|HSD11B1|TNC|ITGA3|ITGB6|LIF|MME|SOX11|SREBF1|WNT11|FGF18|ADAMTSL2|SLC7A11|NPHP3|HHIP|HOPX|CCBE1	-4.48339	0	99	0	0	-7.69754	3.19706
	ENSG00000232036	ENSG00000166473	ENSG00000118777													1	1	1	-3.61994	-4.73577	-4.16139	GO:0045859	M111	3	0	GO Biological Processes	19	regulation of protein kinase activity	19_GO:0008152 metabolic process	-5.95397	1.98216	5.37524	30286	470	1788	55	3.07606	0.408347	151|650|728|901|920|942|990|1032|1033|1116|1906|1956|2048|2322|3084|3553|3654|3717|4067|5294|5571|5580|5606|5788|5800|7057|7164|7186|7345|7804|8792|8817|9052|9770|9961|10178|10221|10636|11006|11314|22843|26191|28984|29108|50507|55861|63967|79007|80725|84959|116986|219736|245711|255324|353514	ADRA2B|BMP2|C5AR1|CCNG2|CD4|CD86|CDC6|CDKN2D|CDKN3|CHI3L1|EDN1|EGFR|EPHB2|FLT3|NRG1|IL1B|IRAK1|JAK2|LYN|PIK3CG|PRKAG1|PRKCD|MAP2K3|PTPRC|PTPRO|THBS1|TPD52L1|TRAF2|UCHL1|LRP8|TNFRSF11A|FGF18|GPRC5A|RASSF2|MVP|TENM1|TRIB1|RGS14|LILRB4|CD300A|PPM1E|PTPN22|RGCC|PYCARD|NOX4|DBNDD2|CLSPN|DBNDD1|SRCIN1|UBASH3B|AGAP2|STOX1|SPDYA|EPGN|LILRA5	-4.11331	0	31	0	0	-12.6329	2.68537
	ENSG00000144230	ENSG00000188803	ENSG00000224903													1	1	1	-3.16254	-4.02215	-5.95304	hsa05134	M111	3	0	KEGG Pathway	24	Legionellosis		-5.95304	5.06533	6.67337	30286	56	1388	13	0.936599	0.258547	718|929|1378|2919|2920|3310|3553|3684|3689|4671|4791|29108|58484	C3|CD14|CR1|CXCL1|CXCL2|HSPA6|IL1B|ITGAM|ITGB2|NAIP|NFKB2|PYCARD|NLRC4	-4.47739	0	111	0	0	-7.20755	5.06533
	ENSG00000163806	ENSG00000287129	ENSG00000258302													1	1	1	-4.68306	-5.95076	-5.64341	GO:0002888	M111	3	0	GO Biological Processes	19	positive regulation of myeloid leukocyte mediated immunity	19_GO:0002376 immune system process	-5.95076	9.13501	7.77933	30286	21	1263	8	0.633413	0.223235	695|2150|3684|3689|5724|6688|7305|23586	BTK|F2RL1|ITGAM|ITGB2|PTAFR|SPI1|TYROBP|RIGI	-4.47555	0	145	1	1	-5.95076	21.8199
	ENSG00000226380	ENSG00000287099	ENSG00000218823													1	1	1	-3.69975	-4.48577	-4.47371	GO:1903825	M111	3	0	GO Biological Processes	19	organic acid transmembrane transport	19_GO:0051179 localization	-5.94938	2.94071	5.84717	30286	144	1788	25	1.39821	0.27768	215|2911|6506|6507|6509|6533|6536|6540|6541|6567|6573|6583|7351|8140|10166|23428|23657|55089|80131|83733|113235|151258|220963|222962|387700	ABCD1|GRM1|SLC1A2|SLC1A3|SLC1A4|SLC6A6|SLC6A9|SLC6A13|SLC7A1|SLC16A2|SLC19A1|SLC22A4|UCP2|SLC7A5|SLC25A15|SLC7A8|SLC7A11|SLC38A4|LRRC8E|SLC25A18|SLC46A1|SLC38A11|SLC16A9|SLC29A4|SLC16A12	-4.11181	0	87	0	0	-8.14305	6.24049
	ENSG00000278896	ENSG00000264954	ENSG00000278863													1	1	1	-5.87196	-5.61775	-4.47371	R-HSA-3781865	M111	3	0	Reactome Gene Sets	6	Diseases of glycosylation		-5.94938	2.94071	5.84717	30286	144	1788	25	1.39821	0.27768	1462|2262|2582|2584|4166|4582|4584|4958|4969|5549|7057|7058|8813|9507|9719|11095|11096|11173|54507|79644|80731|92949|94025|170689|200958	VCAN|GPC5|GALE|GALK1|CHST6|MUC1|MUC3A|OMD|OGN|PRELP|THBS1|THBS2|DPM1|ADAMTS4|ADAMTSL2|ADAMTS8|ADAMTS5|ADAMTS7|ADAMTSL4|SRD5A3|THSD7B|ADAMTSL1|MUC16|ADAMTS15|MUC20	-4.11181	0	139	0	0	-6.25032	6.48092
	ENSG00000279616	ENSG00000259336	ENSG00000248773													1	1	1	-5.8677	-3.61953	-5.60823	hsa04640	M111	3	0	KEGG Pathway	24	Hematopoietic cell lineage		-5.94311	3.42191	6.04584	30286	99	1788	20	1.11857	0.248717	916|920|929|945|951|960|1378|1441|2322|3109|3111|3553|3563|3569|3575|3673|3675|3676|3684|4311	CD3E|CD4|CD14|CD33|CD37|CD44|CR1|CSF3R|FLT3|HLA-DMB|HLA-DOA|IL1B|IL3RA|IL6|IL7R|ITGA2|ITGA3|ITGA4|ITGAM|MME	-4.10658	0	146	1	1	-5.94311	3.42191
	ENSG00000262831	ENSG00000213204	ENSG00000254422													1	1	1	-3.53303	-4.36423	-5.93357	GO:0070098	M111	3	0	GO Biological Processes	19	chemokine-mediated signaling pathway	19_GO:0050896 response to stimulus	-5.93357	4.15617	6.34829	30286	84	1388	16	1.15274	0.286519	1230|1234|1524|2532|2840|2919|2920|3579|3627|4067|4283|6347|6356|6362|6366|729230	CCR1|CCR5|CX3CR1|ACKR1|GPR17|CXCL1|CXCL2|CXCR2|CXCL10|LYN|CXCL9|CCL2|CCL11|CCL18|CCL21|CCR2	-4.46236	0	3	0	0	-28.5368	5.38763
	ENSG00000154262	ENSG00000282995	ENSG00000200156													1	1	1	-4.22102	-5.92328	-4.66473	hsa04010	M111	3	0	KEGG Pathway	24	MAPK signaling pathway		-5.92328	2.56636	5.67812	30286	299	1263	32	2.53365	0.44218	285|773|777|929|1850|1945|1956|2250|2252|2255|2322|2353|3082|3164|3481|3654|4791|4803|4804|4914|5579|5606|5778|5880|5971|6195|7039|8817|10000|10912|84867|115727	ANGPT2|CACNA1A|CACNA1E|CD14|DUSP8|EFNA4|EGFR|FGF5|FGF7|FGF10|FLT3|FOS|HGF|NR4A1|IGF2|IRAK1|NFKB2|NGF|NGFR|NTRK1|PRKCB|MAP2K3|PTPN7|RAC2|RELB|RPS6KA1|TGFA|FGF18|AKT3|GADD45G|PTPN5|RASGRP4	-4.4534	0	50	0	0	-10.2611	14.3876
	ENSG00000278863	ENSG00000176971	ENSG00000286555													0	1	1	0	-4.88916	-5.36307	WP98	M011	2	0	WikiPathways	27	Prostaglandin synthesis and regulation		-5.90436	4.89334	6.54667	30286	45	1788	13	0.727069	0.200918	306|1583|1906|1909|3290|5733|5737|5739|5740|5742|5743|9536|27306	ANXA3|CYP11A1|EDN1|EDNRA|HSD11B1|PTGER3|PTGFR|PTGIR|PTGIS|PTGS1|PTGS2|PTGES|HPGDS	-4.06987	0	147	1	1	-5.90436	10.6575
	ENSG00000255396	ENSG00000266262	ENSG00000248734													1	1	1	-5.71065	-5.09974	-4.71646	GO:0010543	M111	3	0	GO Biological Processes	19	regulation of platelet activation	19_GO:0032501 multicellular organismal process	-5.90125	4.56036	6.43633	30286	52	1788	14	0.782998	0.208444	1511|2207|3569|3717|4067|5341|5580|6403|6850|11117|51206|79987|84959|114897	CTSG|FCER1G|IL6|JAK2|LYN|PLEK|PRKCD|SELP|SYK|EMILIN1|GP6|SVEP1|UBASH3B|C1QTNF1	-4.06778	0	148	1	1	-5.90125	9.12229
	ENSG00000265401	ENSG00000279796	ENSG00000147036													1	1	1	-5.89611	-5.12122	-5.72295	GO:0038187	M111	3	0	GO Molecular Functions	21	pattern recognition receptor activity		-5.89611	6.70757	7.13086	30286	34	1328	10	0.753012	0.237225	929|2219|5724|8685|23586|23643|51284|51311|64127|64581	CD14|FCN1|PTAFR|MARCO|RIGI|LY96|TLR7|TLR8|NOD2|CLEC7A	-4.42799	0	7	0	0	-24.5271	6.70757
	ENSG00000214216	ENSG00000213197	ENSG00000287032													1	1	1	-5.61036	-5.42259	-4.29127	GO:0007596	M111	3	0	GO Biological Processes	19	blood coagulation	19_GO:0032501 multicellular organismal process	-5.89144	2.72573	5.71832	30286	174	1788	28	1.566	0.293619	151|1311|1511|2150|2151|2153|2162|3043|3569|3673|5028|5265|5294|5328|5329|5341|5777|6850|7409|7454|7980|9002|23657|51206|80274|81027|83706|84959	ADRA2B|COMP|CTSG|F2RL1|F2RL2|F5|F13A1|HBB|IL6|ITGA2|P2RY1|SERPINA1|PIK3CG|PLAU|PLAUR|PLEK|PTPN6|SYK|VAV1|WAS|TFPI2|F2RL3|SLC7A11|GP6|SCUBE1|TUBB1|FERMT3|UBASH3B	-4.06001	0	56	0	0	-9.86505	3.60393
	ENSG00000118473	ENSG00000213305	ENSG00000229623													1	1	1	-2.7403	-3.39715	-2.72751	GO:0016324	M111	3	0	GO Cellular Components	20	apical plasma membrane		-5.88032	2.06464	5.38254	30286	402	1788	49	2.74049	0.386097	762|960|1080|1271|1513|1803|1828|1956|2151|3587|3745|4582|5028|5745|5794|5800|5874|6518|6524|6533|6536|6541|6567|6573|6583|7018|8140|8842|9076|9429|9498|10149|23370|23418|23428|23632|55966|57835|59272|60676|64284|113235|114569|146894|153562|200958|222962|257177|338328	CA4|CD44|CFTR|CNTFR|CTSK|DPP4|DSG1|EGFR|F2RL2|IL10RA|KCNB1|MUC1|P2RY1|PTH1R|PTPRH|PTPRO|RAB27B|SLC2A5|SLC5A2|SLC6A6|SLC6A9|SLC7A1|SLC16A2|SLC19A1|SLC22A4|TF|SLC7A5|PROM1|CLDN1|ABCG2|SLC4A8|ADGRG2|ARHGEF18|CRB1|SLC7A8|CA14|AJAP1|SLC4A5|ACE2|PAPPA2|RAB17|SLC46A1|MAL2|CD300LG|MARVELD2|MUC20|SLC29A4|CFAP126|GPIHBP1	-4.05091	0	55	0	0	-9.87849	2.59059
	ENSG00000213204	ENSG00000239455	ENSG00000236532													1	1	1	-3.92802	-4.7745	-4.90921	hsa04933	M111	3	0	KEGG Pathway	24	AGE-RAGE signaling pathway in diabetic complications		-5.87079	3.3877	5.99055	30286	100	1788	20	1.11857	0.248717	185|1285|1286|1536|1906|3383|3553|3569|3717|5054|5295|5330|5579|5580|6347|6401|7412|10000|50507|51196	AGTR1|COL4A3|COL4A4|CYBB|EDN1|ICAM1|IL1B|IL6|JAK2|SERPINE1|PIK3R1|PLCB2|PRKCB|PRKCD|CCL2|SELE|VCAM1|AKT3|NOX4|PLCE1	-4.04239	0	74	0	0	-8.74124	10.2682
	ENSG00000254017	ENSG00000154898	ENSG00000176971													1	1	1	-4.52593	-5.86321	-4.65269	GO:0051091	M111	3	0	GO Biological Processes	19	positive regulation of DNA-binding transcription factor activity	19_GO:0008152 metabolic process	-5.86321	2.81497	5.76386	30286	230	1263	27	2.13777	0.406992	306|650|695|2535|3569|3654|3656|3965|4345|4914|6279|6280|7804|8792|8809|8877|9641|23586|28984|29108|58484|64170|64581|114548|117854|150372|338382	ANXA3|BMP2|BTK|FZD2|IL6|IRAK1|IRAK2|LGALS9|CD200|NTRK1|S100A8|S100A9|LRP8|TNFRSF11A|IL18R1|SPHK1|IKBKE|RIGI|RGCC|PYCARD|NLRC4|CARD9|CLEC7A|NLRP3|TRIM6|NFAM1|RAB7B	-4.3999	0	126	0	0	-6.5707	2.81497
	ENSG00000266262	ENSG00000260361	ENSG00000259797													1	1	1	-4.15709	-5.23842	-5.85602	GO:0050869	M111	3	0	GO Biological Processes	19	negative regulation of B cell activation	19_GO:0002376 immune system process	-5.85602	6.61209	7.06922	30286	33	1388	10	0.720461	0.227008	695|1378|3623|3624|4067|4332|7305|7805|11314|64092	BTK|CR1|INHA|INHBA|LYN|MNDA|TYROBP|LAPTM5|CD300A|SAMSN1	-4.3956	0	149	1	1	-5.85602	9.35138
	ENSG00000206417	ENSG00000165966	ENSG00000283563													1	1	1	-3.74339	-5.8554	-2.53849	R-HSA-2219528	M111	3	0	Reactome Gene Sets	6	PI3K/AKT Signaling in Cancer		-5.8554	3.91971	6.22196	30286	104	1263	17	1.346	0.324249	940|942|1956|2250|2252|2255|2322|3082|3084|3164|5295|5880|7039|7409|8817|10000|118788	CD28|CD86|EGFR|FGF5|FGF7|FGF10|FLT3|HGF|NRG1|NR4A1|PIK3R1|RAC2|TGFA|VAV1|FGF18|AKT3|PIK3AP1	-4.3956	0	50	0	0	-10.2611	14.3876
	ENSG00000250853	ENSG00000241002	ENSG00000280339													1	1	1	-3.48435	-5.85459	-4.67723	R-HSA-9658195	M111	3	0	Reactome Gene Sets	6	Leishmania infection		-5.85459	3.21675	5.93801	30286	164	1263	22	1.74188	0.368122	695|719|1511|2212|2214|3055|3071|3162|3569|4067|4210|4791|4907|6850|7409|7454|9051|9844|10458|10800|29108|114548	BTK|C3AR1|CTSG|FCGR2A|FCGR3A|HCK|NCKAP1L|HMOX1|IL6|LYN|MEFV|NFKB2|NT5E|SYK|VAV1|WAS|PSTPIP1|ELMO1|BAIAP2|CYSLTR1|PYCARD|NLRP3	-4.3956	0	59	0	0	-9.73543	11.9897
	ENSG00000116652	ENSG00000248231	ENSG00000268433													1	1	1	-3.48435	-5.85459	-4.67723	R-HSA-9824443	M111	3	0	Reactome Gene Sets	6	Parasitic Infection Pathways		-5.85459	3.21675	5.93801	30286	164	1263	22	1.74188	0.368122	695|719|1511|2212|2214|3055|3071|3162|3569|4067|4210|4791|4907|6850|7409|7454|9051|9844|10458|10800|29108|114548	BTK|C3AR1|CTSG|FCGR2A|FCGR3A|HCK|NCKAP1L|HMOX1|IL6|LYN|MEFV|NFKB2|NT5E|SYK|VAV1|WAS|PSTPIP1|ELMO1|BAIAP2|CYSLTR1|PYCARD|NLRP3	-4.3956	0	59	0	0	-9.73543	11.9897
	ENSG00000265160	ENSG00000279586	ENSG00000232590													1	1	1	-5.84692	-3.7663	-5.01554	GO:0022836	M111	3	0	GO Molecular Functions	21	gated channel activity		-5.84692	2.5003	5.60191	30286	301	1328	33	2.48494	0.427164	41|773|777|785|2561|2562|2892|2898|2899|2903|3742|3743|3745|3760|3762|3768|3772|3777|3781|3786|5024|5026|6263|6323|6833|7226|7881|10021|27112|51463|56659|57156|728215	ASIC1|CACNA1A|CACNA1E|CACNB4|GABRB2|GABRB3|GRIA3|GRIK2|GRIK3|GRIN2A|KCNA6|KCNA7|KCNB1|KCNJ3|KCNJ5|KCNJ12|KCNJ15|KCNK3|KCNN2|KCNQ3|P2RX3|P2RX5|RYR3|SCN1A|ABCC8|TRPM2|KCNAB1|HCN4|NALF2|GPR89B|KCNK13|TMEM63C|NALF1	-4.38879	0	49	0	0	-10.2819	3.22505
	ENSG00000286327	ENSG00000178722	ENSG00000100024													1	1	1	-4.76075	-4.55463	-5.36066	GO:0071407	M111	3	0	GO Biological Processes	19	cellular response to organic cyclic compound	19_GO:0050896 response to stimulus	-5.84223	1.97982	5.31589	30286	462	1788	54	3.02013	0.404734	366|650|1050|1080|1545|1906|1956|2322|2350|2561|2562|2769|2774|2775|2819|2890|3269|3371|3624|3673|3717|4481|4824|5024|5028|5029|5105|5179|5294|5724|5743|6258|6263|6506|6507|6663|6696|7226|7421|7490|7804|8013|9572|9630|10021|10518|23586|27065|51617|54541|57476|64127|83855|255189	AQP9|BMP2|CEBPA|CFTR|CYP1B1|EDN1|EGFR|FLT3|FOLR2|GABRB2|GABRB3|GNA15|GNAL|GNAO1|GPD1|GRIA1|HRH1|TNC|INHBA|ITGA2|JAK2|MSR1|NKX3-1|P2RX3|P2RY1|P2RY2|PCK1|PENK|PIK3CG|PTAFR|PTGS2|RXRG|RYR3|SLC1A2|SLC1A3|SOX10|SPP1|TRPM2|VDR|WT1|LRP8|NR4A3|NR1D1|GNA14|HCN4|CIB2|RIGI|NSG1|NSG2|DDIT4|GRAMD1B|NOD2|KLF16|PLA2G4F	-4.01584	0	75	0	0	-8.7001	2.13254
	ENSG00000165959	ENSG00000214067	ENSG00000241772													1	1	1	-5.83927	-4.72576	-5.71087	GO:0032393	M111	3	0	GO Molecular Functions	21	MHC class I receptor activity		-5.83927	10.6427	7.99941	30286	15	1328	7	0.527108	0.198702	1512|10288|10859|11006|11027|11126|353514	CTSH|LILRB2|LILRB1|LILRB4|LILRA2|CD160|LILRA5	-4.382	0	150	1	1	-5.83927	23.9794
	ENSG00000241288	ENSG00000250073	ENSG00000276030													1	1	1	-5.83357	-4.73606	-3.12877	GO:2000027	M111	3	0	GO Biological Processes	19	regulation of animal organ morphogenesis	19_GO:0032502 developmental process	-5.83357	4.09991	6.27177	30286	89	1328	16	1.20482	0.299385	650|652|655|860|2252|2255|2535|3082|4487|4804|4982|5579|7490|54806|55966|219736	BMP2|BMP4|BMP7|RUNX2|FGF7|FGF10|FZD2|HGF|MSX1|NGFR|TNFRSF11B|PRKCB|WT1|AHI1|AJAP1|STOX1	-4.37716	0	151	1	1	-5.83357	12.0989
	ENSG00000279891	ENSG00000223561	ENSG00000284669													1	1	1	-2.86249	-4.11055	-3.91609	GO:0002544	M111	3	0	GO Biological Processes	19	chronic inflammatory response	19_GO:0050896 response to stimulus	-5.82274	9.88078	7.70721	30286	12	1788	7	0.391499	0.147683	6279|6280|6356|7057|7412|8876|11280	S100A8|S100A9|CCL11|THBS1|VCAM1|VNN1|SCN11A	-3.99835	0	152	1	1	-5.82274	17.9846
	ENSG00000280274	ENSG00000267601	ENSG00000234473													0	1	1	0	-3.76062	-4.27614	GO:0006636	M011	2	0	GO Biological Processes	19	unsaturated fatty acid biosynthetic process	19_GO:0008152 metabolic process	-5.81927	5.21184	6.59255	30286	39	1788	12	0.671141	0.19309	246|247|1906|5740|5742|5743|6319|9536|27306|79071|127281|255189	ALOX15|ALOX15B|EDN1|PTGIS|PTGS1|PTGS2|SCD|PTGES|HPGDS|ELOVL6|PRXL2B|PLA2G4F	-3.99588	0	127	0	0	-6.56814	6.77539
	ENSG00000279880	ENSG00000251034	ENSG00000197444													1	1	1	-3.8711	-4.24765	-3.55105	GO:0005788	M111	3	0	GO Cellular Components	20	endoplasmic reticulum lumen		-5.81353	2.21878	5.42903	30286	313	1788	41	2.29306	0.353987	652|718|720|920|1075|1114|1285|1286|1296|1297|1305|1356|1462|1906|2153|2322|3371|3569|3912|5179|5265|5329|5743|6696|7018|7057|7076|8542|11096|11098|11173|51148|54507|55214|59272|84570|91522|92949|169044|340267|340348	BMP4|C3|C4A|CD4|CTSC|CHGB|COL4A3|COL4A4|COL8A2|COL9A1|COL13A1|CP|VCAN|EDN1|F5|FLT3|TNC|IL6|LAMB1|PENK|SERPINA1|PLAUR|PTGS2|SPP1|TF|THBS1|TIMP1|APOL1|ADAMTS5|PRSS23|ADAMTS7|CERCAM|ADAMTSL4|P3H2|ACE2|COL25A1|COL23A1|ADAMTSL1|COL22A1|COL28A1|TSPAN33	-3.99277	0	153	1	1	-5.81353	2.84566
	ENSG00000230590	ENSG00000207497	ENSG00000258525													1	1	1	-3.8711	-3.86258	-4.67226	GO:0072001	M111	3	0	GO Biological Processes	19	renal system development	19_GO:0032502 developmental process	-5.81353	2.21878	5.42903	30286	313	1788	41	2.29306	0.353987	185|285|650|652|654|655|1285|1286|1512|1906|1909|2018|2045|2255|2303|3037|3579|3675|4311|4824|5800|5950|5979|6299|6664|7481|7490|7704|8842|10409|26108|27031|51196|54806|55083|79191|79659|84662|153572|168667|282679	AGTR1|ANGPT2|BMP2|BMP4|BMP6|BMP7|COL4A3|COL4A4|CTSH|EDN1|EDNRA|EMX2|EPHA7|FGF10|FOXC2|HAS2|CXCR2|ITGA3|MME|NKX3-1|PTPRO|RBP4|RET|SALL1|SOX11|WNT11|WT1|ZBTB16|PROM1|BASP1|PYGO1|NPHP3|PLCE1|AHI1|KIF26B|IRX3|DYNC2H1|GLIS2|IRX2|BMPER|AQP11	-3.99277	0	154	1	1	-5.81353	2.81868
	ENSG00000227486	ENSG00000286846	ENSG00000236548													1	1	1	-2.82505	-4.05596	-5.81012	GO:0046683	M111	3	0	GO Biological Processes	19	response to organophosphorus	19_GO:0050896 response to stimulus	-5.81012	3.40936	5.98659	30286	128	1388	20	1.44092	0.31987	366|1080|2353|2819|3553|4907|5024|5026|5028|5029|5105|5179|5294|5724|5743|6263|6720|8061|10021|51284	AQP9|CFTR|FOS|GPD1|IL1B|NT5E|P2RX3|P2RX5|P2RY1|P2RY2|PCK1|PENK|PIK3CG|PTAFR|PTGS2|RYR3|SREBF1|FOSL1|HCN4|TLR7	-4.35796	0	129	0	0	-6.56462	3.40936
	ENSG00000269604	ENSG00000235631	ENSG00000241684													1	1	1	-3.95476	-4.84287	-5.80629	hsa05133	M111	3	0	KEGG Pathway	24	Pertussis		-5.80629	4.30656	6.32531	30286	76	1388	15	1.08069	0.277522	712|714|718|720|721|929|2353|3394|3553|3654|3684|3689|23643|29108|114548	C1QA|C1QC|C3|C4A|C4B|CD14|FOS|IRF8|IL1B|IRAK1|ITGAM|ITGB2|LY96|PYCARD|NLRP3	-4.35499	0	111	0	0	-7.20755	5.06533
	ENSG00000163703	ENSG00000257815	ENSG00000118094													1	1	1	-5.68902	-3.7913	-5.79998	GO:0002449	M111	3	0	GO Biological Processes	19	lymphocyte mediated immunity	19_GO:0002376 immune system process	-5.79998	2.66994	5.65634	30286	237	1388	29	2.08934	0.383906	602|695|712|714|718|720|721|1075|1378|1439|1512|2207|2212|2214|2215|3383|3500|3824|5551|5580|5777|11151|51311|55061|57823|64005|64170|202309|374383	BCL3|BTK|C1QA|C1QC|C3|C4A|C4B|CTSC|CR1|CSF2RB|CTSH|FCER1G|FCGR2A|FCGR3A|FCGR3B|ICAM1|IGHG1|KLRD1|PRF1|PRKCD|PTPN6|CORO1A|TLR8|SUSD4|SLAMF7|MYO1G|CARD9|GAPT|NCR3LG1	-4.34909	0	25	0	0	-14.5323	3.04692
	ENSG00000248773	ENSG00000249492	ENSG00000271533													1	1	1	-2.79788	-5.79865	-4.42113	GO:0070848	M111	3	0	GO Biological Processes	19	response to growth factor	19_GO:0050896 response to stimulus	-5.79865	2.12126	5.3801	30286	520	1263	46	3.64212	0.527132	285|306|650|652|655|960|1513|1524|1956|1960|2250|2252|2255|2322|2353|3037|3082|3164|3371|3694|4053|4487|4803|4804|4914|5028|5606|5909|6347|7057|7412|7804|8817|8877|10458|11151|11173|23769|25928|54541|64762|64838|140628|168667|375387|644815	ANGPT2|ANXA3|BMP2|BMP4|BMP7|CD44|CTSK|CX3CR1|EGFR|EGR3|FGF5|FGF7|FGF10|FLT3|FOS|HAS2|HGF|NR4A1|TNC|ITGB6|LTBP2|MSX1|NGF|NGFR|NTRK1|P2RY1|MAP2K3|RAP1GAP|CCL2|THBS1|VCAM1|LRP8|FGF18|SPHK1|BAIAP2|CORO1A|ADAMTS7|FLRT1|SOSTDC1|DDIT4|GAREM1|FNDC4|GATA5|BMPER|NRROS|FAM83G	-4.34818	0	24	0	0	-15.3129	3.0332
	ENSG00000165072	ENSG00000226403	ENSG00000249002													1	1	1	-5.52462	-5.34063	-4.21827	GO:0050817	M111	3	0	GO Biological Processes	19	coagulation	19_GO:0032501 multicellular organismal process	-5.79018	2.69476	5.64806	30286	176	1788	28	1.566	0.293619	151|1311|1511|2150|2151|2153|2162|3043|3569|3673|5028|5265|5294|5328|5329|5341|5777|6850|7409|7454|7980|9002|23657|51206|80274|81027|83706|84959	ADRA2B|COMP|CTSG|F2RL1|F2RL2|F5|F13A1|HBB|IL6|ITGA2|P2RY1|SERPINA1|PIK3CG|PLAU|PLAUR|PLEK|PTPN6|SYK|VAV1|WAS|TFPI2|F2RL3|SLC7A11|GP6|SCUBE1|TUBB1|FERMT3|UBASH3B	-3.97329	0	56	0	0	-9.86505	3.60393
	ENSG00000196361	ENSG00000235482	ENSG00000234604													1	1	1	-3.13582	-5.65701	-4.51269	GO:1903707	M111	3	0	GO Biological Processes	19	negative regulation of hemopoiesis	19_GO:0002376 immune system process	-5.78354	3.13148	5.83552	30286	119	1788	22	1.23043	0.260709	652|714|861|864|1050|1378|1840|3623|3624|3718|4067|4982|5295|7130|10221|10234|10859|11006|11025|55365|84959|441478	BMP4|C1QC|RUNX1|RUNX3|CEBPA|CR1|DTX1|INHA|INHBA|JAK3|LYN|TNFRSF11B|PIK3R1|TNFAIP6|TRIB1|LRRC17|LILRB1|LILRB4|LILRB3|TMEM176A|UBASH3B|NRARP	-3.96902	0	76	0	0	-8.63128	5.08654
	ENSG00000279900	ENSG00000266385	ENSG00000078098													1	1	1	-3.49009	-5.78127	-5.30629	WP24	M111	3	0	WikiPathways	27	Peptide GPCRs		-5.78127	4.59879	6.42193	30286	73	1263	14	1.10847	0.294605	185|552|624|719|728|1230|1234|1524|1909|2357|2358|2359|2532|729230	AGTR1|AVPR1A|BDKRB2|C3AR1|C5AR1|CCR1|CCR5|CX3CR1|EDNRA|FPR1|FPR2|FPR3|ACKR1|CCR2	-4.33208	0	12	0	0	-20.4432	4.59879
	ENSG00000260862	ENSG00000187546	ENSG00000279589													1	1	1	-3.85754	-4.63335	-3.57403	GO:0005125	M111	3	0	GO Molecular Functions	21	cytokine activity		-5.77238	2.41978	5.50799	30286	238	1788	34	1.90157	0.323	650|652|654|655|656|727|1906|2919|2920|3084|3553|3569|3623|3624|3627|3976|4283|4982|5473|6347|6356|6362|6366|6398|6696|7076|7481|7483|9547|10673|23529|25817|58191|285016	BMP2|BMP4|BMP6|BMP7|BMP8B|C5|EDN1|CXCL1|CXCL2|NRG1|IL1B|IL6|INHA|INHBA|CXCL10|LIF|CXCL9|TNFRSF11B|PPBP|CCL2|CCL11|CCL18|CCL21|SECTM1|SPP1|TIMP1|WNT11|WNT9A|CXCL14|TNFSF13B|CLCF1|TAFA5|CXCL16|ALKAL2	-3.96078	0	10	0	0	-20.8635	2.92764
	ENSG00000279544	ENSG00000229447	ENSG00000203392													1	1	1	-4.53348	-5.77067	-5.46496	GO:0002431	M111	3	0	GO Biological Processes	19	Fc receptor mediated stimulatory signaling pathway	19_GO:0002376 immune system process	-5.77067	8.71979	7.5561	30286	22	1263	8	0.633413	0.223235	2207|3055|4067|5580|6850|7409|8013|64005	FCER1G|HCK|LYN|PRKCD|SYK|VAV1|NR4A3|MYO1G	-4.32231	0	59	0	0	-9.73543	11.9897
	ENSG00000164393	ENSG00000120948	ENSG00000232611													1	1	1	-5.76737	-5.00846	-5.59502	GO:0061081	M111	3	0	GO Biological Processes	19	positive regulation of myeloid leukocyte cytokine production involved in immune response	19_GO:0002376 immune system process	-5.76737	6.51592	6.99215	30286	35	1328	10	0.753012	0.237225	6850|7805|8013|8482|10859|23586|29108|51284|64127|64170	SYK|LAPTM5|NR4A3|SEMA7A|LILRB1|RIGI|PYCARD|TLR7|NOD2|CARD9	-4.32012	0	155	1	1	-5.76737	6.65167
	ENSG00000224895	ENSG00000150394	ENSG00000286965													1	1	1	-3.71649	-5.76693	-4.13749	GO:0052547	M111	3	0	GO Biological Processes	19	regulation of peptidase activity	19_GO:0008152 metabolic process	-5.76693	2.52415	5.57158	30286	304	1263	32	2.53365	0.44218	960|1032|1285|1378|1512|1513|1520|2045|2903|3965|4067|4210|4671|4804|5054|5104|5265|5329|6195|6279|6280|6850|7057|7076|7079|7805|23400|29108|58484|64170|64581|114548	CD44|CDKN2D|COL4A3|CR1|CTSH|CTSK|CTSS|EPHA7|GRIN2A|LGALS9|LYN|MEFV|NAIP|NGFR|SERPINE1|SERPINA5|SERPINA1|PLAUR|RPS6KA1|S100A8|S100A9|SYK|THBS1|TIMP1|TIMP4|LAPTM5|ATP13A2|PYCARD|NLRC4|CARD9|CLEC7A|NLRP3	-4.32012	0	71	0	0	-8.80019	3.0184
	ENSG00000165449	ENSG00000241288	ENSG00000260197													1	1	1	-4.43176	-5.75393	-4.55485	hsa05171	M111	3	0	KEGG Pathway	24	Coronavirus disease - COVID-19		-5.75393	2.77873	5.68576	30286	233	1263	27	2.13777	0.406992	185|714|719|720|721|727|728|1536|1956|2162|2212|2353|3569|3627|3654|5295|5579|6347|6403|6850|9636|9641|23586|51284|51311|59272|114548	AGTR1|C1QC|C3AR1|C4A|C4B|C5|C5AR1|CYBB|EGFR|F13A1|FCGR2A|FOS|IL6|CXCL10|IRAK1|PIK3R1|PRKCB|CCL2|SELP|SYK|ISG15|IKBKE|RIGI|TLR7|TLR8|ACE2|NLRP3	-4.31058	0	156	1	1	-5.75393	3.72496
	ENSG00000279573	ENSG00000144229	ENSG00000259585													1	1	1	-3.57075	-4.7146	-5.10778	GO:0031983	M111	3	0	GO Cellular Components	20	vesicle lumen		-5.74945	2.18226	5.37577	30286	326	1788	42	2.34899	0.358175	12|240|718|1075|1116|1511|1512|1675|1794|1956|2153|2162|2219|2919|3082|3101|3310|3481|4069|4332|5054|5179|5265|5473|5580|5777|5806|6279|6280|7018|7057|7076|9961|10855|23406|23526|25797|29108|51316|51411|64333|83706	SERPINA3|ALOX5|C3|CTSC|CHI3L1|CTSG|CTSH|CFD|DOCK2|EGFR|F5|F13A1|FCN1|CXCL1|HGF|HK3|HSPA6|IGF2|LYZ|MNDA|SERPINE1|PENK|SERPINA1|PPBP|PRKCD|PTPN6|PTX3|S100A8|S100A9|TF|THBS1|TIMP1|MVP|HPSE|COTL1|ARHGAP45|QPCT|PYCARD|PLAC8|BIN2|ARHGAP9|FERMT3	-3.93979	0	36	0	0	-11.914	3.03376
	ENSG00000214067	ENSG00000227486	ENSG00000253558													1	1	1	-4.85474	-4.56825	-4.06153	GO:0006865	M111	3	0	GO Biological Processes	19	amino acid transport	19_GO:0051179 localization	-5.732	3.02004	5.75905	30286	129	1788	23	1.28635	0.266493	785|2911|6506|6507|6509|6529|6533|6536|6540|6541|6567|6583|6833|7351|8140|10166|23428|23657|55089|59272|80131|83733|151258	CACNB4|GRM1|SLC1A2|SLC1A3|SLC1A4|SLC6A1|SLC6A6|SLC6A9|SLC6A13|SLC7A1|SLC16A2|SLC22A4|ABCC8|UCP2|SLC7A5|SLC25A15|SLC7A8|SLC7A11|SLC38A4|ACE2|LRRC8E|SLC25A18|SLC38A11	-3.92426	0	87	0	0	-8.14305	6.24049
	ENSG00000258469	ENSG00000263331	ENSG00000225339													1	1	1	-5.0347	-4.66936	-4.79755	GO:0032677	M111	3	0	GO Biological Processes	19	regulation of interleukin-8 production	19_GO:0032501 multicellular organismal process	-5.72933	3.32127	5.88204	30286	102	1788	20	1.11857	0.248717	602|929|945|1116|2150|2219|3553|3569|3965|5054|5788|6850|11027|23586|26191|29108|51284|51311|64127|64581	BCL3|CD14|CD33|CHI3L1|F2RL1|FCN1|IL1B|IL6|LGALS9|SERPINE1|PTPRC|SYK|LILRA2|RIGI|PTPN22|PYCARD|TLR7|TLR8|NOD2|CLEC7A	-3.92255	0	7	0	0	-24.5271	6.70757
	ENSG00000239827	ENSG00000120093	ENSG00000280392													1	1	1	-4.56636	-5.4313	-5.37704	GO:1903038	M111	3	0	GO Biological Processes	19	negative regulation of leukocyte cell-cell adhesion	19_GO:0048519 negative regulation of biological process	-5.7234	2.86123	5.68544	30286	148	1788	25	1.39821	0.27768	652|861|864|942|1378|1511|1840|3620|3718|3965|5320|5777|6366|6693|7805|10288|10859|11006|11314|11326|26191|79626|84868|259307|441478	BMP4|RUNX1|RUNX3|CD86|CR1|CTSG|DTX1|IDO1|JAK3|LGALS9|PLA2G2A|PTPN6|CCL21|SPN|LAPTM5|LILRB2|LILRB1|LILRB4|CD300A|VSIG4|PTPN22|TNFAIP8L2|HAVCR2|IL4I1|NRARP	-3.91758	0	16	0	0	-17.635	5.14851
	ENSG00000225125	ENSG00000226149	ENSG00000255358													1	1	1	-3.23467	-4.21026	-5.72295	GO:0090022	M111	3	0	GO Biological Processes	19	regulation of neutrophil chemotaxis	19_GO:0040011 locomotion	-5.72295	6.41761	6.927	30286	34	1388	10	0.720461	0.227008	719|1803|1906|3071|3579|5880|6366|7060|7130|64127	C3AR1|DPP4|EDN1|NCKAP1L|CXCR2|RAC2|CCL21|THBS4|TNFAIP6|NOD2	-4.28251	0	115	0	0	-7.03631	6.41761
	ENSG00000250863	ENSG00000227730	ENSG00000286319													1	1	1	-3.00252	-5.71909	-3.64943	R-HSA-5083635	M111	3	0	Reactome Gene Sets	6	Defective B3GALTL causes PpS		-5.71909	6.48092	6.95894	30286	37	1263	10	0.791766	0.249385	7057|7058|9507|9719|11095|11096|11173|54507|80731|92949	THBS1|THBS2|ADAMTS4|ADAMTSL2|ADAMTS8|ADAMTS5|ADAMTS7|ADAMTSL4|THSD7B|ADAMTSL1	-4.27947	0	139	0	0	-6.25032	6.48092
	ENSG00000198838	ENSG00000163736	ENSG00000172824													1	1	1	-3.02659	-4.03666	-5.71558	GO:0060384	M111	3	0	GO Biological Processes	19	innervation	19_GO:0032502 developmental process	-5.71558	7.27329	7.14702	30286	27	1388	9	0.648415	0.215436	1906|1909|2561|3676|4914|5979|7412|10371|84189	EDN1|EDNRA|GABRB2|ITGA4|NTRK1|RET|VCAM1|SEMA3A|SLITRK6	-4.27677	0	96	0	0	-7.8657	12.1222
	ENSG00000221083	ENSG00000251391	ENSG00000124343													1	1	1	-4.2796	-4.46355	-5.70579	GO:2000404	M111	3	0	GO Biological Processes	19	regulation of T cell migration	19_GO:0040011 locomotion	-5.70579	5.23677	6.57102	30286	50	1388	12	0.864553	0.248494	101|199|347|3627|3676|6366|6693|11151|29108|131450|284114|729230	ADAM8|AIF1|APOD|CXCL10|ITGA4|CCL21|SPN|CORO1A|PYCARD|CD200R1|TMEM102|CCR2	-4.26983	0	23	0	0	-15.4498	9.59177
	ENSG00000213089	ENSG00000264275	ENSG00000280543													1	1	1	-5.03981	-4.877	-3.80688	GO:0017157	M111	3	0	GO Biological Processes	19	regulation of exocytosis	19_GO:0051179 localization	-5.69336	2.61285	5.55641	30286	188	1788	29	1.62192	0.298731	136|785|1080|2150|3071|3684|3689|3745|3965|4067|5028|5579|5724|5874|5880|6688|6850|6853|9498|11314|22999|23400|30817|57586|94121|115827|143425|255057|729230	ADORA2B|CACNB4|CFTR|F2RL1|NCKAP1L|ITGAM|ITGB2|KCNB1|LGALS9|LYN|P2RY1|PRKCB|PTAFR|RAB27B|RAC2|SPI1|SYK|SYN1|SLC4A8|CD300A|RIMS1|ATP13A2|ADGRE2|SYT13|SYTL4|RAB3C|SYT9|CBARP|CCR2	-3.8885	0	66	0	0	-9.05688	10.8997
	ENSG00000228793	ENSG00000212128	ENSG00000228016													1	1	1	-3.64838	-3.82468	-5.67789	R-HSA-380108	M111	3	0	Reactome Gene Sets	6	Chemokine receptors bind chemokines		-5.67789	4.80777	6.41614	30286	59	1388	13	0.936599	0.258547	1230|1234|1524|2919|2920|3579|3627|4283|6347|6356|6366|58191|729230	CCR1|CCR5|CX3CR1|CXCL1|CXCL2|CXCR2|CXCL10|CXCL9|CCL2|CCL11|CCL21|CXCL16|CCR2	-4.24399	0	3	0	0	-28.5368	5.38763
	ENSG00000072201	ENSG00000167646	ENSG00000259692													1	1	1	-4.53348	-4.6738	-5.46496	WP4760	M111	3	0	WikiPathways	27	PKC gamma calcium signaling pathway in ataxia		-5.67709	6.92938	6.96863	30286	22	1788	9	0.503356	0.167362	767|773|2769|2890|2892|2911|5330|6263|9630	CA8|CACNA1A|GNA15|GRIA1|GRIA3|GRM1|PLCB2|RYR3|GNA14	-3.87413	0	157	1	1	-5.67709	6.92938
	ENSG00000261096	ENSG00000224822	ENSG00000272983													1	1	1	-3.66927	-3.65035	-4.86965	GO:0015849	M111	3	0	GO Biological Processes	19	organic acid transport	19_GO:0051179 localization	-5.66567	2.21418	5.3471	30286	306	1788	40	2.23714	0.349743	215|366|624|785|2350|2911|5320|5743|6506|6507|6509|6529|6533|6536|6540|6541|6567|6573|6583|6833|7351|8140|8714|9429|10166|10999|23428|23657|28965|55089|59272|80131|83733|113235|151258|220963|222962|255189|345274|387700	ABCD1|AQP9|BDKRB2|CACNB4|FOLR2|GRM1|PLA2G2A|PTGS2|SLC1A2|SLC1A3|SLC1A4|SLC6A1|SLC6A6|SLC6A9|SLC6A13|SLC7A1|SLC16A2|SLC19A1|SLC22A4|ABCC8|UCP2|SLC7A5|ABCC3|ABCG2|SLC25A15|SLC27A4|SLC7A8|SLC7A11|SLC27A6|SLC38A4|ACE2|LRRC8E|SLC25A18|SLC46A1|SLC38A11|SLC16A9|SLC29A4|PLA2G4F|SLC10A6|SLC16A12	-3.86461	0	87	0	0	-8.14305	6.24049
	ENSG00000279589	ENSG00000285755	ENSG00000120948													1	1	1	-3.19392	-5.53706	-5.26572	GO:0002407	M111	3	0	GO Biological Processes	19	dendritic cell chemotaxis	19_GO:0040011 locomotion	-5.66082	7.97105	7.20135	30286	17	1788	8	0.447427	0.157835	1230|1234|1880|3579|5294|6366|7226|729230	CCR1|CCR5|GPR183|CXCR2|PIK3CG|CCL21|TRPM2|CCR2	-3.86259	0	158	1	1	-5.66082	7.99314
	ENSG00000237892	ENSG00000278863	ENSG00000272219													1	1	1	-3.98454	-5.22224	-4.4813	R-HSA-76002	M111	3	0	Reactome Gene Sets	6	Platelet activation, signaling and aggregation		-5.62867	2.31858	5.37955	30286	263	1788	36	2.01342	0.332175	12|151|1675|2151|2153|2162|2207|2769|3082|3481|4067|5028|5054|5265|5294|5295|5341|5473|5579|5580|5777|5874|5880|6403|6850|7018|7057|7076|7225|7409|9002|9630|51206|54518|83706|94121	SERPINA3|ADRA2B|CFD|F2RL2|F5|F13A1|FCER1G|GNA15|HGF|IGF2|LYN|P2RY1|SERPINE1|SERPINA1|PIK3CG|PIK3R1|PLEK|PPBP|PRKCB|PRKCD|PTPN6|RAB27B|RAC2|SELP|SYK|TF|THBS1|TIMP1|TRPC6|VAV1|F2RL3|GNA14|GP6|APBB1IP|FERMT3|SYTL4	-3.83418	0	36	0	0	-11.914	3.03376
	ENSG00000260464	ENSG00000153157	ENSG00000237892													0	1	1	0	-4.21026	-3.92401	WP5321	M011	2	0	WikiPathways	27	Prostaglandin and leukotriene metabolism in senescence		-5.6237	5.4801	6.54697	30286	34	1788	11	0.615213	0.184922	240|241|246|247|5733|5740|5742|5743|9536|10800|127281	ALOX5|ALOX5AP|ALOX15|ALOX15B|PTGER3|PTGIS|PTGS1|PTGS2|PTGES|CYSLTR1|PRXL2B	-3.832	0	127	0	0	-6.56814	6.77539
	ENSG00000251034	ENSG00000230590	ENSG00000277342													1	1	1	-4.17456	-4.4091	-3.40554	GO:0003333	M111	3	0	GO Biological Processes	19	amino acid transmembrane transport	19_GO:0051179 localization	-5.60974	3.3877	5.83838	30286	95	1788	19	1.06264	0.242488	2911|6506|6507|6509|6533|6536|6540|6541|6567|6583|7351|8140|10166|23428|23657|55089|80131|83733|151258	GRM1|SLC1A2|SLC1A3|SLC1A4|SLC6A6|SLC6A9|SLC6A13|SLC7A1|SLC16A2|SLC22A4|UCP2|SLC7A5|SLC25A15|SLC7A8|SLC7A11|SLC38A4|LRRC8E|SLC25A18|SLC38A11	-3.81896	0	87	0	0	-8.14305	6.24049
	ENSG00000281026	ENSG00000137672	ENSG00000279786													1	1	1	-4.72227	-4.88005	-3.6738	GO:0090330	M111	3	0	GO Biological Processes	19	regulation of platelet aggregation	19_GO:0032501 multicellular organismal process	-5.60819	6.04946	6.69567	30286	28	1788	10	0.559284	0.176366	1511|3569|3717|4067|5580|6850|11117|51206|84959|114897	CTSG|IL6|JAK2|LYN|PRKCD|SYK|EMILIN1|GP6|UBASH3B|C1QTNF1	-3.81833	0	148	0	0	-5.90125	9.12229
	ENSG00000186377	ENSG00000146006	ENSG00000278873													1	1	1	-5.60621	-2.43613	-3.24127	R-HSA-418038	M111	3	0	Reactome Gene Sets	6	Nucleotide-like (purinergic) receptors		-5.60621	9.9775	7.69198	30286	16	1328	7	0.527108	0.198702	134|136|2840|2846|5028|5029|9934	ADORA1|ADORA2B|GPR17|LPAR4|P2RY1|P2RY2|P2RY14	-4.17996	0	159	1	1	-5.60621	10.3662
	ENSG00000272630	ENSG00000241975	ENSG00000212126													1	1	1	-2.93066	-5.60297	-3.56443	R-HSA-5173214	M111	3	0	Reactome Gene Sets	6	O-glycosylation of TSR domain-containing proteins		-5.60297	6.31037	6.83302	30286	38	1263	10	0.791766	0.249385	7057|7058|9507|9719|11095|11096|11173|54507|80731|92949	THBS1|THBS2|ADAMTS4|ADAMTSL2|ADAMTS8|ADAMTS5|ADAMTS7|ADAMTSL4|THSD7B|ADAMTSL1	-4.17713	0	139	0	0	-6.25032	6.48092
	ENSG00000096060	ENSG00000163806	ENSG00000229820													1	1	1	-4.39261	-5.60122	-5.29715	GO:0097242	M111	3	0	GO Biological Processes	19	amyloid-beta clearance	19_GO:0032501 multicellular organismal process	-5.60122	8.34067	7.34662	30286	23	1263	8	0.633413	0.223235	728|3684|3689|3949|4311|4481|8685|10347	C5AR1|ITGAM|ITGB2|LDLR|MME|MSR1|MARCO|ABCA7	-4.17577	0	130	0	0	-6.55851	8.34067
	ENSG00000153157	ENSG00000212127	ENSG00000007062													1	1	1	-4.13499	-4.08728	-3.67529	GO:0098794	M111	3	0	GO Cellular Components	20	postsynapse		-5.59685	1.79132	5.08025	30286	643	1788	68	3.80313	0.452343	134|712|714|815|916|1305|1500|1501|2048|2561|2562|2596|2890|2892|2898|2899|2903|2911|3675|3717|3737|3745|3750|3781|3800|4067|4593|4804|4983|5024|5026|5028|5800|6252|6529|6533|6536|6853|6854|8572|9229|9294|9478|9568|9572|9746|9762|10160|10458|10636|11133|22866|23017|23109|23413|26045|26232|27065|56899|64284|78999|80059|80725|145773|339451|388135|388336|399694	ADORA1|C1QA|C1QC|CAMK2A|CD3E|COL13A1|CTNND1|CTNND2|EPHB2|GABRB2|GABRB3|GAP43|GRIA1|GRIA3|GRIK2|GRIK3|GRIN2A|GRM1|ITGA3|JAK2|KCNA2|KCNB1|KCND1|KCNN2|KIF5C|LYN|MUSK|NGFR|OPHN1|P2RX3|P2RX5|P2RY1|PTPRO|RTN1|SLC6A1|SLC6A6|SLC6A9|SYN1|SYN2|PDLIM4|DLGAP1|S1PR2|CABP1|GABBR2|NR1D1|CLSTN3|LZTS3|FARP1|BAIAP2|RGS14|KPTN|CNKSR2|FAIM2|DDN|NCS1|LRRTM2|FBXO2|NSG1|ANKS1B|RAB17|LRFN4|LRRTM4|SRCIN1|FAM81A|KLHL17|IN…	-3.80884	0	53	0	0	-9.94217	2.32557
	ENSG00000176945	ENSG00000274964	ENSG00000237877													1	1	1	-5.35751	-5.18085	-4.07619	GO:0007599	M111	3	0	GO Biological Processes	19	hemostasis	19_GO:0065007 biological regulation	-5.59314	2.63487	5.51042	30286	180	1788	28	1.566	0.293619	151|1311|1511|2150|2151|2153|2162|3043|3569|3673|5028|5265|5294|5328|5329|5341|5777|6850|7409|7454|7980|9002|23657|51206|80274|81027|83706|84959	ADRA2B|COMP|CTSG|F2RL1|F2RL2|F5|F13A1|HBB|IL6|ITGA2|P2RY1|SERPINA1|PIK3CG|PLAU|PLAUR|PLEK|PTPN6|SYK|VAV1|WAS|TFPI2|F2RL3|SLC7A11|GP6|SCUBE1|TUBB1|FERMT3|UBASH3B	-3.80605	0	56	0	0	-9.86505	3.60393
	ENSG00000234187	ENSG00000238273	ENSG00000250189													1	1	1	-5.24316	-5.59084	-3.96201	M5880	M111	3	0	Canonical Pathways	11	NABA ECM AFFILIATED		-5.59084	3.10322	5.7366	30286	170	1263	22	1.74188	0.368122	306|714|2219|3965|4584|8482|8547|10371|10462|10501|10584|10882|23601|30835|51267|55558|55600|64581|94025|114897|114899|200958	ANXA3|C1QC|FCN1|LGALS9|MUC3A|SEMA7A|FCN3|SEMA3A|CLEC10A|SEMA6B|COLEC10|C1QL1|CLEC5A|CD209|CLEC1A|PLXNA3|ITLN1|CLEC7A|MUC16|C1QTNF1|C1QTNF3|MUC20	-4.16659	0	160	1	1	-5.59084	3.10322
	ENSG00000230910	ENSG00000286558	ENSG00000232056													1	1	1	-4.6115	-5.5089	-5.58748	GO:0031341	M111	3	0	GO Biological Processes	19	regulation of cell killing	19_GO:0050789 regulation of biological process	-5.58748	3.57053	5.91919	30286	110	1388	18	1.29683	0.303677	922|1378|1524|3071|3383|3684|3824|3965|5551|5788|6688|6850|7305|7409|10859|11126|64581|84868	CD5L|CR1|CX3CR1|NCKAP1L|ICAM1|ITGAM|KLRD1|LGALS9|PRF1|PTPRC|SPI1|SYK|TYROBP|VAV1|LILRB1|CD160|CLEC7A|HAVCR2	-4.16362	0	161	1	1	-5.58748	3.57053
	ENSG00000288032	ENSG00000267653	ENSG00000275830													1	1	1	-5.58023	-4.78227	-4.7433	GO:0002705	M111	3	0	GO Biological Processes	19	positive regulation of leukocyte mediated immunity	19_GO:0002376 immune system process	-5.58023	3.1928	5.76542	30286	150	1328	21	1.58133	0.342334	695|940|3569|3684|3689|3824|5724|5788|6688|7186|7305|7409|8809|11126|23529|23586|54440|64127|64581|114548|388325	BTK|CD28|IL6|ITGAM|ITGB2|KLRD1|PTAFR|PTPRC|SPI1|TRAF2|TYROBP|VAV1|IL18R1|CD160|CLCF1|RIGI|SASH3|NOD2|CLEC7A|NLRP3|SCIMP	-4.15677	0	54	0	0	-9.89623	7.37832
	ENSG00000227028	ENSG00000113296	ENSG00000279819													1	1	1	-3.71197	-4.50408	-4.18618	GO:0043549	M111	3	0	GO Biological Processes	19	regulation of kinase activity	19_GO:0008152 metabolic process	-5.57889	1.87852	5.12062	30286	532	1788	59	3.29978	0.422447	151|650|728|901|920|942|990|1032|1033|1116|1906|1956|2048|2322|3084|3553|3654|3717|4067|4593|4914|5294|5571|5580|5606|5788|5800|5979|7057|7164|7186|7345|7804|8792|8817|9052|9770|9961|10178|10221|10636|11006|11314|22843|26191|28984|29108|50507|55861|56833|63967|79007|80725|84959|116986|219736|245711|255324|353514	ADRA2B|BMP2|C5AR1|CCNG2|CD4|CD86|CDC6|CDKN2D|CDKN3|CHI3L1|EDN1|EGFR|EPHB2|FLT3|NRG1|IL1B|IRAK1|JAK2|LYN|MUSK|NTRK1|PIK3CG|PRKAG1|PRKCD|MAP2K3|PTPRC|PTPRO|RET|THBS1|TPD52L1|TRAF2|UCHL1|LRP8|TNFRSF11A|FGF18|GPRC5A|RASSF2|MVP|TENM1|TRIB1|RGS14|LILRB4|CD300A|PPM1E|PTPN22|RGCC|PYCARD|NOX4|DBNDD2|SLAMF8|CLSPN|DBNDD1|SRCIN1|UBASH3B|AGAP2|STOX1|SPDYA|EPGN|LILRA5	-3.79362	0	31	0	0	-12.6329	2.68537
	ENSG00000260468	ENSG00000236567	ENSG00000286558													1	1	1	-2.87244	-4.68044	-4.3388	GO:0009725	M111	3	0	GO Biological Processes	19	response to hormone	19_GO:0050896 response to stimulus	-5.561	1.70464	5.0104	30286	785	1788	79	4.41834	0.485997	133|185|306|434|552|654|655|815|990|1512|1513|1520|1536|1545|1583|1828|1906|1909|1956|1959|2303|2322|2353|2645|2796|2890|3164|3371|3481|3569|3624|3673|3675|3717|3718|3795|3880|4067|4311|4824|4929|4982|5105|5166|5295|5580|5724|5737|5743|5788|6258|6366|6424|6663|6696|6720|6775|6833|7057|7076|7079|7351|7490|8013|8061|8792|9076|9572|10076|10458|10603|10999|11280|23205|54541|64170|130399|163732|387758	ADM|AGTR1|ANXA3|ASIP|AVPR1A|BMP6|BMP7|CAMK2A|CDC6|CTSH|CTSK|CTSS|CYBB|CYP1B1|CYP11A1|DSG1|EDN1|EDNRA|EGFR|EGR2|FOXC2|FLT3|FOS|GCK|GNRH1|GRIA1|NR4A1|TNC|IGF2|IL6|INHBA|ITGA2|ITGA3|JAK2|JAK3|KHK|KRT19|LYN|MME|NKX3-1|NR4A2|TNFRSF11B|PCK1|PDK4|PIK3R1|PRKCD|PTAFR|PTGFR|PTGS2|PTPRC|RXRG|CCL21|SFRP4|SOX10|SPP1|SREBF1|STAT4|ABCC8|THBS1|TIMP1|TIMP4|UCP2|WT1|NR4A3|FOSL1|TNFRSF11A|CLDN1|NR1D1|PTPRU|BAIAP2|S…	-3.77846	0	75	0	0	-8.7001	2.13254
	ENSG00000250608	ENSG00000287158	ENSG00000242134													1	1	1	-2.77268	-2.66467	-5.55024	GO:0055082	M111	3	0	GO Biological Processes	19	intracellular chemical homeostasis	19_GO:0042592 homeostatic process	-5.55024	1.97328	5.164	30286	575	1388	52	3.7464	0.509707	540|552|654|785|1080|1230|1268|1534|1906|1909|2645|2890|2898|3101|3162|3383|3745|4501|4804|4880|5028|5029|5105|5579|6263|6279|6280|6356|6507|6833|7018|7225|7351|7421|9481|9997|23400|23657|50507|51085|51463|56833|57835|80231|84649|84679|113235|114899|150159|282679|286133|729230	ATP7B|AVPR1A|BMP6|CACNB4|CFTR|CCR1|CNR1|CYB561|EDN1|EDNRA|GCK|GRIA1|GRIK2|HK3|HMOX1|ICAM1|KCNB1|MT1X|NGFR|NPPC|P2RY1|P2RY2|PCK1|PRKCB|RYR3|S100A8|S100A9|CCL11|SLC1A3|ABCC8|TF|TRPC6|UCP2|VDR|SLC25A27|SCO2|ATP13A2|SLC7A11|NOX4|MLXIPL|GPR89B|SLAMF8|SLC4A5|TASL|DGAT2|SLC9A7|SLC46A1|C1QTNF3|SLC9B1|AQP11|SCARA5|CCR2	-4.13033	0	162	1	1	-5.55024	2.21836
	ENSG00000232732	ENSG00000229992	ENSG00000238184													1	1	1	-3.13118	-3.84936	-4.29472	GO:0009266	M111	3	0	GO Biological Processes	19	response to temperature stimulus	19_GO:0050896 response to stimulus	-5.54797	2.73541	5.5302	30286	161	1788	26	1.45414	0.283099	134|1006|1149|2047|2898|3162|3306|3310|3627|3654|4067|4804|4914|5024|5346|5743|6489|7057|7226|7351|9481|10893|11280|51316|162514|286133	ADORA1|CDH8|CIDEA|EPHB1|GRIK2|HMOX1|HSPA2|HSPA6|CXCL10|IRAK1|LYN|NGFR|NTRK1|P2RX3|PLIN1|PTGS2|ST8SIA1|THBS1|TRPM2|UCP2|SLC25A27|MMP24|SCN11A|PLAC8|TRPV3|SCARA5	-3.76633	0	163	1	1	-5.54797	3.48791
	ENSG00000105339	ENSG00000280291	ENSG00000286846													1	1	1	-5.43405	-5.52133	-5.3572	GO:0071226	M111	3	0	GO Biological Processes	19	cellular response to molecule of fungal origin	19_GO:0044419 biological process involved in interspecies interaction between organisms	-5.52133	23.9794	9.58784	30286	4	1263	4	0.316706	0.158102	695|6850|64581|388325	BTK|SYK|CLEC7A|SCIMP	-4.10495	0	119	0	0	-6.92983	23.9794
	ENSG00000134539	ENSG00000163703	ENSG00000144230													1	1	1	-5.51197	-5.37606	-4.2384	hsa05169	M111	3	0	KEGG Pathway	24	Epstein-Barr virus infection		-5.51197	2.82249	5.56547	30286	202	1328	25	1.88253	0.372945	695|864|916|956|3109|3111|3383|3569|3627|3654|3683|3718|4791|4794|5606|5971|6502|6850|7186|9636|9641|10000|10912|23586|29760	BTK|RUNX3|CD3E|ENTPD3|HLA-DMB|HLA-DOA|ICAM1|IL6|CXCL10|IRAK1|ITGAL|JAK3|NFKB2|NFKBIE|MAP2K3|RELB|SKP2|SYK|TRAF2|ISG15|IKBKE|AKT3|GADD45G|RIGI|BLNK	-4.09792	0	48	0	0	-10.2903	4.9874
	ENSG00000109906	ENSG00000134539	ENSG00000279311													1	1	1	-5.50333	-4.02127	-5.40872	GO:0038156	M111	3	0	GO Biological Processes	19	interleukin-3-mediated signaling pathway	19_GO:0050896 response to stimulus	-5.50333	16.2898	8.6638	30286	7	1328	5	0.376506	0.168061	1439|2207|3563|3717|6850	CSF2RB|FCER1G|IL3RA|JAK2|SYK	-4.09167	0	164	1	1	-5.50333	16.2898
	ENSG00000249604	ENSG00000255396	ENSG00000235631													1	1	1	-3.31114	-4.41685	-5.22341	GO:0034774	M111	3	0	GO Cellular Components	20	secretory granule lumen		-5.49943	2.15676	5.22712	30286	322	1788	41	2.29306	0.353987	12|240|718|1075|1116|1511|1512|1675|1794|2153|2162|2219|2919|3082|3101|3310|3481|4069|4332|5054|5179|5265|5473|5580|5777|5806|6279|6280|7018|7057|7076|9961|10855|23406|23526|25797|29108|51316|51411|64333|83706	SERPINA3|ALOX5|C3|CTSC|CHI3L1|CTSG|CTSH|CFD|DOCK2|F5|F13A1|FCN1|CXCL1|HGF|HK3|HSPA6|IGF2|LYZ|MNDA|SERPINE1|PENK|SERPINA1|PPBP|PRKCD|PTPN6|PTX3|S100A8|S100A9|TF|THBS1|TIMP1|MVP|HPSE|COTL1|ARHGAP45|QPCT|PYCARD|PLAC8|BIN2|ARHGAP9|FERMT3	-3.72319	0	36	0	0	-11.914	3.03376
	ENSG00000186160	ENSG00000232489	ENSG00000230148													1	1	1	-4.84682	-3.50096	-3.05565	R-HSA-382551	M111	3	0	Reactome Gene Sets	6	Transport of small molecules		-5.48573	1.72373	4.98226	30286	737	1788	75	4.19463	0.474087	41|215|347|366|540|762|815|861|1080|1356|1831|3043|3162|3949|4645|5046|5360|6263|6506|6507|6509|6515|6524|6529|6533|6536|6540|6541|6567|6583|6588|7018|7225|7226|8140|8714|9388|9429|9498|9619|10347|10349|10999|23400|23428|23460|23657|26266|28965|51129|55089|55240|55911|57101|57194|57835|60482|80036|80131|80727|81031|83733|84679|85414|94015|113235|126969|150159|152519|162514|222962|282679|285175|33…	ASIC1|ABCD1|APOD|AQP9|ATP7B|CA4|CAMK2A|RUNX1|CFTR|CP|TSC22D3|HBB|HMOX1|LDLR|MYO5B|PCSK6|PLTP|RYR3|SLC1A2|SLC1A3|SLC1A4|SLC2A3|SLC5A2|SLC6A1|SLC6A6|SLC6A9|SLC6A13|SLC7A1|SLC16A2|SLC22A4|SLN|TF|TRPC6|TRPM2|SLC7A5|ABCC3|LIPG|ABCG2|SLC4A8|ABCG1|ABCA7|ABCA10|SLC27A4|ATP13A2|SLC7A8|ABCA6|SLC7A11|SLC13A4|SLC27A6|ANGPTL4|SLC38A4|STEAP3|APOBR|ANO2|ATP10A|SLC4A5|SLC5A7|TRPM3|LRRC8E|TTYH3|SLC2A10|SLC25A18|S…	-3.71361	0	87	0	0	-8.14305	6.24049
	ENSG00000227560	ENSG00000277151	ENSG00000132702													1	1	1	-4.39261	-3.54571	-5.29715	R-HSA-166663	M111	3	0	Reactome Gene Sets	6	Initial triggering of complement		-5.48491	6.6281	6.76332	30286	23	1788	9	0.503356	0.167362	712|714|718|720|721|1675|2219|8547|10584	C1QA|C1QC|C3|C4A|C4B|CFD|FCN1|FCN3|COLEC10	-3.71361	0	45	0	0	-10.4637	8.46924
	ENSG00000168874	ENSG00000265489	ENSG00000251073													0	1	1	0	-3.54571	-4.27038	WP167	M011	2	0	WikiPathways	27	Eicosanoid synthesis		-5.48491	6.6281	6.76332	30286	23	1788	9	0.503356	0.167362	240|241|246|247|5740|5742|5743|9536|127281	ALOX5|ALOX5AP|ALOX15|ALOX15B|PTGIS|PTGS1|PTGS2|PTGES|PRXL2B	-3.71361	0	127	0	0	-6.56814	6.77539
[truncated: 1,918 more rows]
