# Supplementary material for: Transcriptional changes of the extracellular matrix in chronic thromboembolic pulmonary hypertension govern right ventricle remodeling and recovery
Source: Nat Cardiovasc Res. 2025 Jul 4;4(7):857–75. doi: 10.1038/s44161-025-00672-8 (PMC12259468; doi:10.1038/s44161-025-00672-8)
Supplement: Supplementary file 12 — Statistical source data. [file 44161_2025_672_MOESM12_ESM.xlsx]

## Sheet: Extended Data Fig 4b
Ensembl gene id	Ensembl gene	Ensembl chr	KEGG PATHWAY terms	KEGG PATHWAY ids	Gene Ontology terms	Gene Ontology ids	baseMean	baseMeanA (B-prePEA_septum)	baseMeanB (B-postPEA_septum)	log2FoldChange B-postPEA_septum/B-prePEA_septum	pvalue	padj
ENSG00000265972	TXNIP	chr1			negative regulation of transcription from RNA polymerase II promoter, response to reactive oxygen species, response to tumor cell, enzyme inhibitor activity, binding, protein binding, intracellular, cell, nucleus, cytoplasm, mitochondrion, mitochondrial envelope, mitochondrial intermembrane space, cytosol, nucleobase-containing compound metabolic process, transcription, DNA-templated, regulation …	GO:0000122, GO:0000302, GO:0002347, GO:0004857, GO:0005488, GO:0005515, GO:0005622, GO:0005623, GO:0005634, GO:0005737, GO:0005739, GO:0005740, GO:0005758, GO:0005829, GO:0006139, GO:0006351, GO:0006355, GO:0006357, GO:0006366, GO:0006605, GO:0006606, GO:0006725, GO:0006807, GO:0006810, GO:0006886, GO:0006913, GO:0006915, GO:0006950, GO:0006979, GO:0007049, GO:0007154, GO:0007165, GO:0007166, GO:…	783.89	509.593	1058.19	1.05271	2.06027e-10	1.99022e-07
ENSG00000123700	KCNJ2	chr17	Gastric acid secretion, Oxytocin signaling pathway, Cholinergic synapse, Renin secretion	hsa04971, hsa04921, hsa04725, hsa04924	action potential, regulation of heart rate, system process, muscle system process, circulatory system process, heart process, receptor activity, transporter activity, ion channel activity, inward rectifier potassium channel activity, voltage-gated ion channel activity, voltage-gated potassium channel activity, cation channel activity, potassium channel activity, binding, protein binding, phosphol…	GO:0001508, GO:0002027, GO:0003008, GO:0003012, GO:0003013, GO:0003015, GO:0004872, GO:0005215, GO:0005216, GO:0005242, GO:0005244, GO:0005249, GO:0005261, GO:0005267, GO:0005488, GO:0005515, GO:0005543, GO:0005546, GO:0005622, GO:0005623, GO:0005737, GO:0005783, GO:0005790, GO:0005791, GO:0005794, GO:0005886, GO:0005887, GO:0005911, GO:0006461, GO:0006810, GO:0006811, GO:0006812, GO:0006813, GO:…	232.104	167.163	297.044	0.825662	1.65634e-05	0.00193427
ENSG00000235535	TRDN-AS1	chr6					736.876	552.166	921.587	0.737973	1.07418e-07	3.45887e-05
ENSG00000100626	GALNT16	chr14	Metabolic pathways, Mucin type O-Glycan biosynthesis	hsa01100, hsa00512	Golgi membrane, catalytic activity, polypeptide N-acetylgalactosaminyltransferase activity, binding, extracellular region, intracellular, cell, cytoplasm, Golgi apparatus, carbohydrate metabolic process, cellular protein modification process, protein glycosylation, metabolic process, UDP-glycosyltransferase activity, acetylgalactosaminyltransferase activity, biosynthetic process, macromolecule bi…	GO:0000139, GO:0003824, GO:0004653, GO:0005488, GO:0005576, GO:0005622, GO:0005623, GO:0005737, GO:0005794, GO:0005975, GO:0006464, GO:0006486, GO:0008152, GO:0008194, GO:0008376, GO:0009058, GO:0009059, GO:0009100, GO:0009101, GO:0009987, GO:0012505, GO:0016020, GO:0016021, GO:0016740, GO:0016757, GO:0016758, GO:0019538, GO:0030246, GO:0031090, GO:0031224, GO:0031982, GO:0031988, GO:0034645, GO:…	216.207	166.098	266.316	0.677846	0.000235217	0.0133659
ENSG00000237807	ENSG00000237807	chr8					212.886	165.676	260.095	0.647527	0.0015315	0.0477234
ENSG00000198523	PLN	chr6	cAMP signaling pathway, Calcium signaling pathway, cGMP-PKG signaling pathway, Dilated cardiomyopathy, Adrenergic signaling in cardiomyocytes, Thyroid hormone signaling pathway	hsa04024, hsa04020, hsa04022, hsa05414, hsa04261, hsa04919	regulation of the force of heart contraction, regulation of heart rate, system process, muscle system process, circulatory system process, heart process, enzyme inhibitor activity, calcium channel regulator activity, binding, protein binding, intracellular, cell, cytoplasm, mitochondrion, mitochondrial envelope, endoplasmic reticulum, endoplasmic reticulum membrane, protein complex assembly, tran…	GO:0002026, GO:0002027, GO:0003008, GO:0003012, GO:0003013, GO:0003015, GO:0004857, GO:0005246, GO:0005488, GO:0005515, GO:0005622, GO:0005623, GO:0005737, GO:0005739, GO:0005740, GO:0005783, GO:0005789, GO:0006461, GO:0006810, GO:0006811, GO:0006812, GO:0006816, GO:0006873, GO:0006874, GO:0006875, GO:0006928, GO:0006936, GO:0006937, GO:0006941, GO:0006942, GO:0007154, GO:0007165, GO:0007166, GO:…	1410.01	1108.85	1711.17	0.625463	2.56668e-06	0.000495882
ENSG00000114796	KLHL24	chr3			ubiquitin ligase complex, catalytic activity, ubiquitin-protein transferase activity, intracellular, cell, cytoplasm, cellular protein modification process, transport, ion transport, cell communication, signal transduction, cell surface receptor signaling pathway, glutamate receptor signaling pathway, metabolic process, regulation of signal transduction, cellular process, regulation of receptor a…	GO:0000151, GO:0003824, GO:0004842, GO:0005622, GO:0005623, GO:0005737, GO:0006464, GO:0006810, GO:0006811, GO:0007154, GO:0007165, GO:0007166, GO:0007215, GO:0008152, GO:0009966, GO:0009987, GO:0010469, GO:0010646, GO:0016567, GO:0016740, GO:0019538, GO:0019787, GO:0022898, GO:0023051, GO:0023052, GO:0030424, GO:0031461, GO:0031463, GO:0032409, GO:0032412, GO:0032446, GO:0032879, GO:0032991, GO:…	736.518	579.205	893.832	0.625053	4.84289e-06	0.000850588
ENSG00000138029	HADHB	chr2	Metabolic pathways, Fatty acid degradation, Fatty acid metabolism, Valine, leucine and isoleucine degradation, Fatty acid elongation	hsa01100, hsa00071, hsa01212, hsa00280, hsa00062	nucleic acid binding, RNA binding, catalytic activity, 3-hydroxyacyl-CoA dehydrogenase activity, acetyl-CoA C-acyltransferase activity, enoyl-CoA hydratase activity, binding, protein binding, extracellular region, intracellular, cell, cytoplasm, mitochondrion, mitochondrial envelope, mitochondrial outer membrane, mitochondrial inner membrane, mitochondrial matrix, endoplasmic reticulum, organic a…	GO:0003676, GO:0003723, GO:0003824, GO:0003857, GO:0003988, GO:0004300, GO:0005488, GO:0005515, GO:0005576, GO:0005622, GO:0005623, GO:0005737, GO:0005739, GO:0005740, GO:0005741, GO:0005743, GO:0005759, GO:0005783, GO:0006082, GO:0006629, GO:0006631, GO:0006635, GO:0006644, GO:0006650, GO:0006793, GO:0006796, GO:0008152, GO:0009056, GO:0009062, GO:0009295, GO:0009987, GO:0012505, GO:0016020, GO:…	618.629	488.973	748.285	0.612814	3.38094e-07	9.33141e-05
ENSG00000153132	CLGN	chr4			reproduction, binding, calcium ion binding, protein binding, intracellular, cell, nucleus, nuclear envelope, cytoplasm, endoplasmic reticulum, endoplasmic reticulum membrane, protein folding, protein complex assembly, single fertilization, binding of sperm to zona pellucida, cell recognition, fertilization, cellular process, cell-cell recognition, endomembrane system, membrane, integral component…	GO:0000003, GO:0005488, GO:0005509, GO:0005515, GO:0005622, GO:0005623, GO:0005634, GO:0005635, GO:0005737, GO:0005783, GO:0005789, GO:0006457, GO:0006461, GO:0007338, GO:0007339, GO:0008037, GO:0009566, GO:0009987, GO:0009988, GO:0012505, GO:0016020, GO:0016021, GO:0016043, GO:0019953, GO:0022414, GO:0022607, GO:0031224, GO:0031967, GO:0031975, GO:0035036, GO:0042175, GO:0043167, GO:0043169, GO:…	252.048	199.847	304.25	0.603897	0.000172048	0.0103874
ENSG00000135218	CD36	chr7	AMPK signaling pathway, Adipocytokine signaling pathway, Phagosome, Hematopoietic cell lineage, Malaria, ECM-receptor interaction, Insulin resistance, PPAR signaling pathway, Fat digestion and absorption	hsa04152, hsa04920, hsa04145, hsa04640, hsa05144, hsa04512, hsa04931, hsa03320, hsa04975	negative regulation of transcription from RNA polymerase II promoter, MAPK cascade, response to reactive oxygen species, response to superoxide, response to oxygen radical, response to acid chemical, cytokine production, regulation of cytokine production, positive regulation of cytokine production, regulation of protein phosphorylation, positive regulation of protein phosphorylation, regulation o…	GO:0000122, GO:0000165, GO:0000302, GO:0000303, GO:0000305, GO:0001101, GO:0001816, GO:0001817, GO:0001819, GO:0001932, GO:0001934, GO:0001952, GO:0001954, GO:0002218, GO:0002221, GO:0002224, GO:0002237, GO:0002252, GO:0002253, GO:0002367, GO:0002376, GO:0002440, GO:0002474, GO:0002478, GO:0002479, GO:0002576, GO:0002682, GO:0002684, GO:0002697, GO:0002699, GO:0002700, GO:0002702, GO:0002718, GO:…	1596.1	1268.7	1923.5	0.600002	5.24199e-07	0.000126594
ENSG00000146147	MLIP	chr6			negative regulation of transcription from RNA polymerase II promoter, transcription factor activity, protein binding, transcription factor activity, transcription factor binding, transcription factor activity, RNA polymerase II transcription factor binding, transcriptional repressor activity, RNA polymerase II transcription factor binding, system process, muscle system process, cardiac muscle hyp…	GO:0000122, GO:0000988, GO:0000989, GO:0001076, GO:0001191, GO:0003008, GO:0003012, GO:0003300, GO:0005622, GO:0005623, GO:0005634, GO:0005635, GO:0005654, GO:0006139, GO:0006351, GO:0006355, GO:0006357, GO:0006366, GO:0006725, GO:0006807, GO:0008152, GO:0009058, GO:0009059, GO:0009889, GO:0009890, GO:0009892, GO:0009987, GO:0010467, GO:0010468, GO:0010556, GO:0010558, GO:0010605, GO:0010611, GO:…	525.646	418.245	633.047	0.596797	2.70972e-05	0.00249294
ENSG00000118596	SLC16A7	chr12			transporter activity, organic acid transmembrane transporter activity, pyruvate secondary active transmembrane transporter activity, intracellular, cell, cytoplasm, plasma membrane, integral component of plasma membrane, transport, ion transport, anion transport, pyruvate transport, monocarboxylic acid transmembrane transporter activity, anion transmembrane transporter activity, organic anion tra…	GO:0005215, GO:0005342, GO:0005477, GO:0005622, GO:0005623, GO:0005737, GO:0005886, GO:0005887, GO:0006810, GO:0006811, GO:0006820, GO:0006848, GO:0008028, GO:0008509, GO:0008514, GO:0015075, GO:0015129, GO:0015291, GO:0015293, GO:0015711, GO:0015718, GO:0015727, GO:0016020, GO:0016021, GO:0022804, GO:0022857, GO:0022891, GO:0022892, GO:0031224, GO:0031226, GO:0034220, GO:0035873, GO:0035879, GO:…	1218.24	974.864	1461.63	0.583808	2.36467e-05	0.00228427
ENSG00000151726	ACSL1	chr4	Metabolic pathways, Adipocytokine signaling pathway, Peroxisome, Fatty acid degradation, Fatty acid metabolism, PPAR signaling pathway, Fatty acid biosynthesis	hsa01100, hsa04920, hsa04146, hsa00071, hsa01212, hsa03320, hsa00061	nucleotide binding, long-chain fatty acid metabolic process, nucleoside binding, purine nucleoside binding, regulation of protein phosphorylation, positive regulation of protein phosphorylation, catalytic activity, long-chain fatty acid-CoA ligase activity, binding, ATP binding, intracellular, cell, cytoplasm, mitochondrion, mitochondrial envelope, mitochondrial outer membrane, peroxisome, peroxi…	GO:0000166, GO:0001676, GO:0001882, GO:0001883, GO:0001932, GO:0001934, GO:0003824, GO:0004467, GO:0005488, GO:0005524, GO:0005622, GO:0005623, GO:0005737, GO:0005739, GO:0005740, GO:0005741, GO:0005777, GO:0005778, GO:0005783, GO:0005789, GO:0005886, GO:0006082, GO:0006464, GO:0006468, GO:0006629, GO:0006631, GO:0006637, GO:0006638, GO:0006639, GO:0006641, GO:0006732, GO:0006790, GO:0006793, GO:…	552.755	443.85	661.66	0.574951	1.2477e-05	0.00160703
ENSG00000251562	MALAT1	chr11					4610.92	3727.33	5494.51	0.559725	2.00131e-05	0.00214807
ENSG00000165269	AQP7	chr9	Regulation of lipolysis in adipocytes, PPAR signaling pathway	hsa04923, hsa03320	system process, transporter activity, water transmembrane transporter activity, intracellular, cell, cytoplasm, plasma membrane, integral component of plasma membrane, cell-cell junction, generation of precursor metabolites and energy, transport, ion transport, water transport, cell volume homeostasis, excretion, metabolic process, regulation of cell size, carbohydrate transport, cellular process…	GO:0003008, GO:0005215, GO:0005372, GO:0005622, GO:0005623, GO:0005737, GO:0005886, GO:0005887, GO:0005911, GO:0006091, GO:0006810, GO:0006811, GO:0006833, GO:0006884, GO:0007588, GO:0008152, GO:0008361, GO:0008643, GO:0009987, GO:0009992, GO:0015144, GO:0015166, GO:0015168, GO:0015204, GO:0015250, GO:0015254, GO:0015267, GO:0015665, GO:0015791, GO:0015793, GO:0015840, GO:0015850, GO:0016020, GO:…	310.804	251.777	369.831	0.552892	0.000157068	0.00978889
ENSG00000198626	RYR2	chr1	cAMP signaling pathway, Calcium signaling pathway, Insulin secretion, Oxytocin signaling pathway, Dilated cardiomyopathy, Adrenergic signaling in cardiomyocytes, Circadian entrainment, Pancreatic secretion, Hypertrophic cardiomyopathy (HCM), Cardiac muscle contraction, Arrhythmogenic right ventricular cardiomyopathy (ARVC)	hsa04024, hsa04020, hsa04911, hsa04921, hsa05414, hsa04261, hsa04713, hsa04972, hsa05410, hsa04260, hsa05412	action potential, response to hypoxia, morphogenesis of an epithelium, regulation of the force of heart contraction, regulation of heart rate, heart morphogenesis, system process, muscle system process, circulatory system process, heart process, embryonic heart tube morphogenesis, cardiac chamber development, cardiac chamber morphogenesis, cardiac ventricle morphogenesis, cardiac left ventricle m…	GO:0001508, GO:0001666, GO:0002009, GO:0002026, GO:0002027, GO:0003007, GO:0003008, GO:0003012, GO:0003013, GO:0003015, GO:0003143, GO:0003205, GO:0003206, GO:0003208, GO:0003214, GO:0003220, GO:0003229, GO:0003231, GO:0003300, GO:0004871, GO:0004872, GO:0004888, GO:0005215, GO:0005216, GO:0005217, GO:0005219, GO:0005261, GO:0005262, GO:0005488, GO:0005509, GO:0005513, GO:0005515, GO:0005516, GO:…	7465.32	6079.54	8851.11	0.541824	1.05934e-05	0.00157434
ENSG00000092054	MYH7	chr14	Tight junction, cGMP-PKG signaling pathway, Viral myocarditis, Dilated cardiomyopathy, Adrenergic signaling in cardiomyocytes, Hypertrophic cardiomyopathy (HCM), Cardiac muscle contraction	hsa04530, hsa04022, hsa05416, hsa05414, hsa04261, hsa05410, hsa04260	microfilament motor activity, nucleotide binding, stress fiber, nucleoside binding, purine nucleoside binding, regulation of the force of heart contraction, regulation of heart rate, heart morphogenesis, system process, skeletal muscle contraction, voluntary skeletal muscle contraction, muscle system process, circulatory system process, heart process, cardiac chamber development, cardiac chamber …	GO:0000146, GO:0000166, GO:0001725, GO:0001882, GO:0001883, GO:0002026, GO:0002027, GO:0003007, GO:0003008, GO:0003009, GO:0003010, GO:0003012, GO:0003013, GO:0003015, GO:0003205, GO:0003206, GO:0003208, GO:0003229, GO:0003231, GO:0003774, GO:0003779, GO:0003824, GO:0005488, GO:0005515, GO:0005516, GO:0005524, GO:0005622, GO:0005623, GO:0005737, GO:0005856, GO:0005859, GO:0006139, GO:0006163, GO:…	4628.82	3778.76	5478.88	0.535852	0.000116808	0.00828866
ENSG00000104763	ASAH1	chr8	Metabolic pathways, Sphingolipid signaling pathway, Sphingolipid metabolism, Lysosome	hsa01100, hsa04071, hsa00600, hsa04142	lytic vacuole, catalytic activity, extracellular region, extracellular space, intracellular, cell, cytoplasm, lysosome, vacuole, vacuolar lumen, lipid metabolic process, membrane lipid metabolic process, glycolipid metabolic process, sphingolipid metabolic process, ceramide metabolic process, glycosphingolipid metabolic process, nitrogen compound metabolic process, metabolic process, cellular pro…	GO:0000323, GO:0003824, GO:0005576, GO:0005615, GO:0005622, GO:0005623, GO:0005737, GO:0005764, GO:0005773, GO:0005775, GO:0006629, GO:0006643, GO:0006664, GO:0006665, GO:0006672, GO:0006687, GO:0006807, GO:0008152, GO:0009987, GO:0016787, GO:0016810, GO:0016811, GO:0017040, GO:0031974, GO:0031982, GO:0031988, GO:0034641, GO:0043202, GO:0043226, GO:0043227, GO:0043229, GO:0043230, GO:0043231, GO:…	1096.84	898.641	1295.04	0.526689	4.26704e-05	0.00343497
ENSG00000155657	TTN	chr2	Dilated cardiomyopathy, Hypertrophic cardiomyopathy (HCM)	hsa05414, hsa05410	mitotic sister chromatid segregation, nucleotide binding, nuclear chromosome, mitotic cell cycle, nuclear division, condensed chromosome, condensed nuclear chromosome, sister chromatid segregation, nucleoside binding, purine nucleoside binding, regulation of protein phosphorylation, protease binding, platelet degranulation, heart morphogenesis, system process, muscle system process, circulatory s…	GO:0000070, GO:0000166, GO:0000228, GO:0000278, GO:0000280, GO:0000793, GO:0000794, GO:0000819, GO:0001882, GO:0001883, GO:0001932, GO:0002020, GO:0002576, GO:0003007, GO:0003008, GO:0003012, GO:0003013, GO:0003015, GO:0003300, GO:0003779, GO:0003824, GO:0004672, GO:0004674, GO:0004713, GO:0005198, GO:0005488, GO:0005509, GO:0005515, GO:0005516, GO:0005524, GO:0005576, GO:0005622, GO:0005623, GO:…	68135.2	55899	80371.5	0.523854	1.2302e-05	0.00160703
ENSG00000119471	HSDL2	chr9			catalytic activity, intracellular, cell, cytoplasm, mitochondrion, peroxisome, metabolic process, membrane, oxidoreductase activity, microbody, organelle, membrane-bounded organelle, intracellular organelle, intracellular membrane-bounded organelle, intracellular part, cytoplasmic part, cell part, single-organism process, single-organism metabolic process, oxidation-reduction process	GO:0003824, GO:0005622, GO:0005623, GO:0005737, GO:0005739, GO:0005777, GO:0008152, GO:0016020, GO:0016491, GO:0042579, GO:0043226, GO:0043227, GO:0043229, GO:0043231, GO:0044424, GO:0044444, GO:0044464, GO:0044699, GO:0044710, GO:0055114	545.031	447.763	642.3	0.519537	8.04566e-05	0.00597855
ENSG00000172572	PDE3A	chr12	cAMP signaling pathway, cGMP-PKG signaling pathway, Purine metabolism, Morphine addiction, Renin secretion	hsa04024, hsa04022, hsa00230, hsa05032, hsa04924	reproduction, nucleotide binding, nuclear division, oocyte maturation, developmental process involved in reproduction, system process, circulatory system process, vascular process in circulatory system, catalytic activity, cyclic-nucleotide phosphodiesterase activity, 3',5'-cyclic-nucleotide phosphodiesterase activity, 3',5'-cyclic-AMP phosphodiesterase activity, cGMP-inhibited cyclic-nucleotide …	GO:0000003, GO:0000166, GO:0000280, GO:0001556, GO:0003006, GO:0003008, GO:0003013, GO:0003018, GO:0003824, GO:0004112, GO:0004114, GO:0004115, GO:0004119, GO:0005488, GO:0005622, GO:0005623, GO:0005737, GO:0005829, GO:0006139, GO:0006163, GO:0006195, GO:0006198, GO:0006629, GO:0006720, GO:0006721, GO:0006725, GO:0006753, GO:0006793, GO:0006796, GO:0006807, GO:0006915, GO:0006996, GO:0007049, GO:…	1368.99	1128.41	1609.57	0.512004	1.702e-05	0.00193427
ENSG00000114423	CBLB	chr3	Measles, Pathways in cancer, Proteoglycans in cancer, Insulin signaling pathway, Ubiquitin mediated proteolysis, Endocytosis, T cell receptor signaling pathway, Bacterial invasion of epithelial cells, ErbB signaling pathway, Chronic myeloid leukemia	hsa05162, hsa05200, hsa05205, hsa04910, hsa04120, hsa04144, hsa04660, hsa05100, hsa04012, hsa05220	protein polyubiquitination, phosphotyrosine binding, catalytic activity, ubiquitin-protein transferase activity, signal transducer activity, binding, calcium ion binding, protein binding, intracellular, cell, nucleus, nucleoplasm, cytoplasm, cytosol, plasma membrane, cellular protein modification process, protein targeting, protein import into nucleus, NLS-bearing protein import into nucleus, tra…	GO:0000209, GO:0001784, GO:0003824, GO:0004842, GO:0004871, GO:0005488, GO:0005509, GO:0005515, GO:0005622, GO:0005623, GO:0005634, GO:0005654, GO:0005737, GO:0005829, GO:0005886, GO:0006464, GO:0006605, GO:0006606, GO:0006607, GO:0006810, GO:0006886, GO:0006913, GO:0007154, GO:0007165, GO:0007166, GO:0008104, GO:0008152, GO:0008270, GO:0009628, GO:0009629, GO:0009719, GO:0009725, GO:0009987, GO:…	395.84	326.964	464.716	0.50591	0.000299055	0.0165079
ENSG00000152661	GJA1	chr6	Gap junction, Arrhythmogenic right ventricular cardiomyopathy (ARVC)	hsa04540, hsa05412	Golgi membrane, lytic vacuole, cell morphogenesis, ossification, action potential, regulation of cell growth, blood vessel development, osteoblast differentiation, eye development, behavioral fear response, in utero embryonic development, neuron migration, endothelial cell proliferation, regulation of endothelial cell proliferation, negative regulation of endothelial cell proliferation, vasculatu…	GO:0000139, GO:0000323, GO:0000902, GO:0001503, GO:0001508, GO:0001558, GO:0001568, GO:0001649, GO:0001654, GO:0001662, GO:0001701, GO:0001764, GO:0001935, GO:0001936, GO:0001937, GO:0001944, GO:0001947, GO:0001977, GO:0002009, GO:0002027, GO:0002064, GO:0002070, GO:0002088, GO:0002209, GO:0002544, GO:0002790, GO:0002791, GO:0002793, GO:0003007, GO:0003008, GO:0003012, GO:0003013, GO:0003014, GO:…	566.434	468.361	664.508	0.503757	0.000187887	0.0109999
ENSG00000164983	TMEM65	chr8			system process, circulatory system process, heart process, cardiac chamber development, cardiac ventricle development, intracellular, cell, cytoplasm, mitochondrion, plasma membrane, cell-cell junction, multicellular organism development, heart development, blood circulation, regulation of heart contraction, intercalated disc, membrane, integral component of membrane, regulation of signaling, sig…	GO:0003008, GO:0003013, GO:0003015, GO:0003205, GO:0003231, GO:0005622, GO:0005623, GO:0005737, GO:0005739, GO:0005886, GO:0005911, GO:0007275, GO:0007507, GO:0008015, GO:0008016, GO:0014704, GO:0016020, GO:0016021, GO:0023051, GO:0023052, GO:0030054, GO:0031224, GO:0032501, GO:0032502, GO:0035637, GO:0043226, GO:0043227, GO:0043229, GO:0043231, GO:0044057, GO:0044291, GO:0044424, GO:0044425, GO:…	381.847	315.713	447.98	0.503477	0.000827475	0.0301638
ENSG00000111245	MYL2	chr12	Tight junction, Leukocyte transendothelial migration, Regulation of actin cytoskeleton, Dilated cardiomyopathy, Adrenergic signaling in cardiomyocytes, Focal adhesion, Hypertrophic cardiomyopathy (HCM), Cardiac muscle contraction	hsa04530, hsa04670, hsa04810, hsa05414, hsa04261, hsa04510, hsa05410, hsa04260	regulation of cell growth, cell fate specification, regulation of the force of heart contraction, heart morphogenesis, system process, muscle system process, circulatory system process, heart process, cardiac chamber development, cardiac chamber morphogenesis, cardiac ventricle morphogenesis, ventricular cardiac muscle tissue development, cardiac ventricle development, actin binding, actin monome…	GO:0001558, GO:0001708, GO:0002026, GO:0003007, GO:0003008, GO:0003012, GO:0003013, GO:0003015, GO:0003205, GO:0003206, GO:0003208, GO:0003229, GO:0003231, GO:0003779, GO:0003785, GO:0005198, GO:0005488, GO:0005509, GO:0005515, GO:0005622, GO:0005623, GO:0005737, GO:0005829, GO:0005856, GO:0006928, GO:0006936, GO:0006937, GO:0006941, GO:0006942, GO:0006996, GO:0007010, GO:0007275, GO:0007507, GO:…	686.257	567.774	804.741	0.502461	0.000970967	0.0341074
ENSG00000071205	ARHGAP10	chr4	Bacterial invasion of epithelial cells	hsa05100	GTPase activator activity, binding, protein binding, intracellular, cell, cytoplasm, cytosol, plasma membrane, apoptotic process, organelle organization, cytoskeleton organization, cell communication, signal transduction, small GTPase mediated signal transduction, enzyme activator activity, cell death, regulation of signal transduction, cellular process, regulation of cell communication, regulati…	GO:0005096, GO:0005488, GO:0005515, GO:0005622, GO:0005623, GO:0005737, GO:0005829, GO:0005886, GO:0006915, GO:0006996, GO:0007010, GO:0007154, GO:0007165, GO:0007264, GO:0008047, GO:0008219, GO:0009966, GO:0009987, GO:0010646, GO:0010941, GO:0012501, GO:0016020, GO:0016043, GO:0023051, GO:0023052, GO:0030234, GO:0030695, GO:0035556, GO:0042981, GO:0043066, GO:0043067, GO:0043069, GO:0043085, GO:…	376.322	312.621	440.023	0.491832	0.000475774	0.0219059
ENSG00000261115	TMEM178B	chr7			membrane, integral component of membrane, intrinsic component of membrane, membrane part	GO:0016020, GO:0016021, GO:0031224, GO:0044425	484.384	402.926	565.842	0.488854	0.00121233	0.0396986
ENSG00000159251	ACTC1	chr15	Dilated cardiomyopathy, Adrenergic signaling in cardiomyocytes, Hypertrophic cardiomyopathy (HCM), Cardiac muscle contraction	hsa05414, hsa04261, hsa05410, hsa04260	nucleotide binding, nucleoside binding, purine nucleoside binding, heart morphogenesis, system process, muscle system process, circulatory system process, heart process, catalytic activity, binding, protein binding, ATP binding, extracellular region, extracellular space, intracellular, cell, cytoplasm, cytosol, cytoskeleton, actin filament, adherens junction, cell-substrate adherens junction, foc…	GO:0000166, GO:0001882, GO:0001883, GO:0003007, GO:0003008, GO:0003012, GO:0003013, GO:0003015, GO:0003824, GO:0005488, GO:0005515, GO:0005524, GO:0005576, GO:0005615, GO:0005622, GO:0005623, GO:0005737, GO:0005829, GO:0005856, GO:0005884, GO:0005912, GO:0005924, GO:0005925, GO:0006915, GO:0006928, GO:0006936, GO:0006941, GO:0006996, GO:0007010, GO:0007015, GO:0007275, GO:0007507, GO:0007517, GO:…	1168.87	972.967	1364.77	0.487766	0.000743469	0.0281643
ENSG00000112531	QKI	chr6			reproduction, blood vessel development, vasculogenesis, long-chain fatty acid metabolic process, vasculature development, developmental process involved in reproduction, nucleic acid binding, RNA binding, mRNA binding, binding, protein binding, intracellular, cell, nucleus, cytoplasm, organic acid metabolic process, nucleobase-containing compound metabolic process, RNA processing, mRNA processing…	GO:0000003, GO:0001568, GO:0001570, GO:0001676, GO:0001944, GO:0003006, GO:0003676, GO:0003723, GO:0003729, GO:0005488, GO:0005515, GO:0005622, GO:0005623, GO:0005634, GO:0005737, GO:0006082, GO:0006139, GO:0006396, GO:0006397, GO:0006403, GO:0006412, GO:0006417, GO:0006518, GO:0006629, GO:0006631, GO:0006633, GO:0006725, GO:0006807, GO:0006810, GO:0007272, GO:0007275, GO:0007276, GO:0007281, GO:…	1447.62	1210	1685.23	0.4776	5.61651e-05	0.00434044
ENSG00000115896	PLCL1	chr2	GABAergic synapse	hsa04727	regulation of protein phosphorylation, catalytic activity, phosphatidylinositol phospholipase C activity, phospholipase activity, phospholipase C activity, signal transducer activity, receptor binding, binding, protein binding, intracellular, cell, cytoplasm, plasma membrane, cellular protein modification process, protein phosphorylation, lipid metabolic process, phosphorus metabolic process, pho…	GO:0001932, GO:0003824, GO:0004435, GO:0004620, GO:0004629, GO:0004871, GO:0005102, GO:0005488, GO:0005515, GO:0005622, GO:0005623, GO:0005737, GO:0005886, GO:0006464, GO:0006468, GO:0006629, GO:0006793, GO:0006796, GO:0007154, GO:0007165, GO:0007186, GO:0007214, GO:0007267, GO:0007268, GO:0007270, GO:0008081, GO:0008152, GO:0009987, GO:0010646, GO:0016020, GO:0016298, GO:0016310, GO:0016787, GO:…	631.187	527.534	734.84	0.477395	0.000134103	0.00893404
ENSG00000198125	MB	chr22			response to reactive oxygen species, response to hypoxia, myeloid cell homeostasis, immune system process, immune system development, system process, skeletal muscle contraction, voluntary skeletal muscle contraction, muscle system process, transporter activity, oxygen transporter activity, binding, extracellular region, transport, muscle contraction, striated muscle contraction, response to stre…	GO:0000302, GO:0001666, GO:0002262, GO:0002376, GO:0002520, GO:0003008, GO:0003009, GO:0003010, GO:0003012, GO:0005215, GO:0005344, GO:0005488, GO:0005576, GO:0006810, GO:0006936, GO:0006941, GO:0006950, GO:0006979, GO:0007275, GO:0007507, GO:0009628, GO:0009719, GO:0009725, GO:0009987, GO:0010033, GO:0010035, GO:0014721, GO:0015669, GO:0015671, GO:0019825, GO:0020037, GO:0022892, GO:0030097, GO:…	792.877	665.633	920.121	0.466497	0.000694629	0.0268405
ENSG00000174437	ATP2A2	chr12	cAMP signaling pathway, Calcium signaling pathway, cGMP-PKG signaling pathway, Dilated cardiomyopathy, Adrenergic signaling in cardiomyocytes, Alzheimer's disease, Pancreatic secretion, Hypertrophic cardiomyopathy (HCM), Thyroid hormone signaling pathway, Cardiac muscle contraction, Arrhythmogenic right ventricular cardiomyopathy (ARVC)	hsa04024, hsa04020, hsa04022, hsa05414, hsa04261, hsa05010, hsa04972, hsa05410, hsa04919, hsa04260, hsa05412	nucleotide binding, regulation of neurotransmitter levels, action potential, G-protein coupled receptor binding, nucleoside binding, purine nucleoside binding, regulation of the force of heart contraction, regulation of heart rate, system process, muscle system process, circulatory system process, heart process, catalytic activity, receptor binding, transporter activity, calcium-transporting ATPa…	GO:0000166, GO:0001505, GO:0001508, GO:0001664, GO:0001882, GO:0001883, GO:0002026, GO:0002027, GO:0003008, GO:0003012, GO:0003013, GO:0003015, GO:0003824, GO:0005102, GO:0005215, GO:0005388, GO:0005488, GO:0005509, GO:0005515, GO:0005524, GO:0005622, GO:0005623, GO:0005737, GO:0005783, GO:0005789, GO:0005886, GO:0005887, GO:0005911, GO:0006810, GO:0006811, GO:0006812, GO:0006816, GO:0006836, GO:…	1830	1539.93	2120.06	0.460983	9.66731e-06	0.00155644
ENSG00000114279	FGF12	chr3	PI3K-Akt signaling pathway, Pathways in cancer, MAPK signaling pathway, Ras signaling pathway, Rap1 signaling pathway, Regulation of actin cytoskeleton, Melanoma	hsa04151, hsa05200, hsa04010, hsa04014, hsa04015, hsa04810, hsa05218	MAPK cascade, action potential, regulation of sodium ion transport, system process, muscle system process, circulatory system process, heart process, regulation of membrane depolarization, receptor binding, binding, protein binding, glycosaminoglycan binding, extracellular region, extracellular space, intracellular, cell, nucleus, cellular protein modification process, protein phosphorylation, ph…	GO:0000165, GO:0001508, GO:0002028, GO:0003008, GO:0003012, GO:0003013, GO:0003015, GO:0003254, GO:0005102, GO:0005488, GO:0005515, GO:0005539, GO:0005576, GO:0005615, GO:0005622, GO:0005623, GO:0005634, GO:0006464, GO:0006468, GO:0006793, GO:0006796, GO:0006810, GO:0006811, GO:0006812, GO:0006814, GO:0006928, GO:0006936, GO:0006941, GO:0006950, GO:0007154, GO:0007165, GO:0007166, GO:0007167, GO:…	853.516	718.992	988.04	0.458047	0.000496061	0.0222881
ENSG00000134571	MYBPC3	chr11	Dilated cardiomyopathy, Hypertrophic cardiomyopathy (HCM)	hsa05414, hsa05410	ATPase activator activity, heart morphogenesis, system process, muscle system process, circulatory system process, heart process, cardiac chamber development, cardiac chamber morphogenesis, cardiac ventricle morphogenesis, ventricular cardiac muscle tissue development, cardiac ventricle development, actin binding, structural molecule activity, binding, protein binding, intracellular, cell, cytopl…	GO:0001671, GO:0003007, GO:0003008, GO:0003012, GO:0003013, GO:0003015, GO:0003205, GO:0003206, GO:0003208, GO:0003229, GO:0003231, GO:0003779, GO:0005198, GO:0005488, GO:0005515, GO:0005622, GO:0005623, GO:0005737, GO:0005829, GO:0005856, GO:0005859, GO:0005863, GO:0006810, GO:0006928, GO:0006936, GO:0006937, GO:0006941, GO:0006942, GO:0007155, GO:0007275, GO:0007507, GO:0007517, GO:0008015, GO:…	2456.76	2073.28	2840.24	0.453911	0.000508676	0.0223355
ENSG00000118194	TNNT2	chr1	Dilated cardiomyopathy, Adrenergic signaling in cardiomyocytes, Hypertrophic cardiomyopathy (HCM), Cardiac muscle contraction	hsa05414, hsa04261, hsa05410, hsa04260	heart morphogenesis, system process, muscle system process, circulatory system process, heart process, cardiac chamber development, cardiac chamber morphogenesis, cardiac ventricle morphogenesis, ventricular cardiac muscle tissue development, cardiac ventricle development, actin binding, catalytic activity, binding, protein binding, tropomyosin binding, intracellular, cell, cytoplasm, cytosol, cy…	GO:0003007, GO:0003008, GO:0003012, GO:0003013, GO:0003015, GO:0003205, GO:0003206, GO:0003208, GO:0003229, GO:0003231, GO:0003779, GO:0003824, GO:0005488, GO:0005515, GO:0005523, GO:0005622, GO:0005623, GO:0005737, GO:0005829, GO:0005856, GO:0005861, GO:0005865, GO:0006461, GO:0006810, GO:0006928, GO:0006936, GO:0006937, GO:0006941, GO:0006996, GO:0007010, GO:0007015, GO:0007275, GO:0007507, GO:…	1124.77	950.867	1298.66	0.449306	2.89919e-05	0.00254601
ENSG00000109920	FNBP4	chr11			binding, protein binding, intracellular, cell, nucleus, nucleoplasm, membrane-enclosed lumen, nuclear lumen, organelle, membrane-bounded organelle, intracellular organelle, intracellular membrane-bounded organelle, organelle lumen, organelle part, intracellular part, nuclear part, intracellular organelle part, cell part, intracellular organelle lumen	GO:0005488, GO:0005515, GO:0005622, GO:0005623, GO:0005634, GO:0005654, GO:0031974, GO:0031981, GO:0043226, GO:0043227, GO:0043229, GO:0043231, GO:0043233, GO:0044422, GO:0044424, GO:0044428, GO:0044446, GO:0044464, GO:0070013	440.438	372.422	508.453	0.448142	0.000625132	0.0251976
ENSG00000084754	HADHA	chr2	Metabolic pathways, Butanoate metabolism, Lysine degradation, Carbon metabolism, beta-Alanine metabolism, Fatty acid degradation, Fatty acid metabolism, Tryptophan metabolism, Propanoate metabolism, Biosynthesis of unsaturated fatty acids, Valine, leucine and isoleucine degradation, Fatty acid elongation	hsa01100, hsa00650, hsa00310, hsa01200, hsa00410, hsa00071, hsa01212, hsa00380, hsa00640, hsa01040, hsa00280, hsa00062	fatty-acyl-CoA binding, nucleotide binding, catalytic activity, 3-hydroxyacyl-CoA dehydrogenase activity, acetyl-CoA C-acetyltransferase activity, acetyl-CoA C-acyltransferase activity, enoyl-CoA hydratase activity, binding, protein binding, intracellular, cell, cytoplasm, mitochondrion, mitochondrial envelope, mitochondrial inner membrane, mitochondrial matrix, organic acid metabolic process, li…	GO:0000062, GO:0000166, GO:0003824, GO:0003857, GO:0003985, GO:0003988, GO:0004300, GO:0005488, GO:0005515, GO:0005622, GO:0005623, GO:0005737, GO:0005739, GO:0005740, GO:0005743, GO:0005759, GO:0006082, GO:0006629, GO:0006631, GO:0006635, GO:0006644, GO:0006650, GO:0006793, GO:0006796, GO:0008152, GO:0009056, GO:0009062, GO:0009295, GO:0009719, GO:0009725, GO:0009987, GO:0010033, GO:0010243, GO:…	649.036	549.456	748.616	0.445524	0.000143604	0.00924809
ENSG00000153561	RMND5A	chr2			binding, protein binding	GO:0005488, GO:0005515	520.664	440.909	600.418	0.444618	0.00125631	0.0404532
ENSG00000171503	ETFDH	chr4			nucleotide binding, catalytic activity, electron-transferring-flavoprotein dehydrogenase activity, binding, intracellular, cell, cytoplasm, mitochondrion, mitochondrial envelope, mitochondrial inner membrane, mitochondrial matrix, organic acid metabolic process, generation of precursor metabolites and energy, lipid metabolic process, fatty acid metabolic process, fatty acid beta-oxidation, respon…	GO:0000166, GO:0003824, GO:0004174, GO:0005488, GO:0005622, GO:0005623, GO:0005737, GO:0005739, GO:0005740, GO:0005743, GO:0005759, GO:0006082, GO:0006091, GO:0006629, GO:0006631, GO:0006635, GO:0006950, GO:0006979, GO:0008152, GO:0009055, GO:0009056, GO:0009062, GO:0009987, GO:0015980, GO:0016020, GO:0016021, GO:0016042, GO:0016054, GO:0016491, GO:0016645, GO:0016649, GO:0016722, GO:0019395, GO:…	526.193	445.635	606.75	0.444381	0.00061323	0.0251976
ENSG00000197893	NRAP	chr10			actin binding, binding, protein binding, cell-cell junction, adherens junction, cell-cell adherens junction, fascia adherens, cell-substrate adherens junction, muscle tendon junction, cytoskeletal protein binding, zinc ion binding, intercalated disc, cell junction, cell-substrate junction, actinin binding, ion binding, cation binding, cell-cell contact zone, metal ion binding, transition metal io…	GO:0003779, GO:0005488, GO:0005515, GO:0005911, GO:0005912, GO:0005913, GO:0005916, GO:0005924, GO:0005927, GO:0008092, GO:0008270, GO:0014704, GO:0030054, GO:0030055, GO:0042805, GO:0043167, GO:0043169, GO:0044291, GO:0046872, GO:0046914, GO:0051371, GO:0051393, GO:0070161	2438.05	2067.55	2808.55	0.441722	0.000326118	0.0170287
ENSG00000133943	DGLUCY	chr14			binding, protein binding, intracellular, cell, cytoplasm, mitochondrion, organelle, membrane-bounded organelle, intracellular organelle, intracellular membrane-bounded organelle, intracellular part, cytoplasmic part, cell part	GO:0005488, GO:0005515, GO:0005622, GO:0005623, GO:0005737, GO:0005739, GO:0043226, GO:0043227, GO:0043229, GO:0043231, GO:0044424, GO:0044444, GO:0044464	403.357	342.164	464.55	0.440038	0.00162443	0.0498158
ENSG00000203867	RBM20	chr10			nucleotide binding, nucleic acid binding, RNA binding, binding, intracellular, cell, nucleus, nucleobase-containing compound metabolic process, RNA processing, mRNA processing, cellular aromatic compound metabolic process, nitrogen compound metabolic process, multicellular organism development, heart development, metabolic process, zinc ion binding, RNA splicing, positive regulation of metabolic …	GO:0000166, GO:0003676, GO:0003723, GO:0005488, GO:0005622, GO:0005623, GO:0005634, GO:0006139, GO:0006396, GO:0006397, GO:0006725, GO:0006807, GO:0007275, GO:0007507, GO:0008152, GO:0008270, GO:0008380, GO:0009893, GO:0009987, GO:0010467, GO:0010468, GO:0010604, GO:0010628, GO:0016070, GO:0016071, GO:0019219, GO:0019222, GO:0031323, GO:0031325, GO:0032501, GO:0032502, GO:0033120, GO:0034641, GO:…	1137.89	981.633	1294.16	0.398403	0.000626028	0.0251976
ENSG00000099204	ABLIM1	chr10	Axon guidance	hsa04360	cell morphogenesis, stress fiber, system process, actin binding, binding, protein binding, intracellular, cell, cytoplasm, cytoskeleton, organelle organization, cytoskeleton organization, multicellular organism development, sensory perception, visual perception, cytoskeletal protein binding, zinc ion binding, anatomical structure morphogenesis, organ morphogenesis, cellular process, cellular comp…	GO:0000902, GO:0001725, GO:0003008, GO:0003779, GO:0005488, GO:0005515, GO:0005622, GO:0005623, GO:0005737, GO:0005856, GO:0006996, GO:0007010, GO:0007275, GO:0007600, GO:0007601, GO:0008092, GO:0008270, GO:0009653, GO:0009887, GO:0009987, GO:0010927, GO:0015629, GO:0016043, GO:0022607, GO:0030027, GO:0030030, GO:0030031, GO:0030032, GO:0031252, GO:0032432, GO:0032501, GO:0032502, GO:0032989, GO:…	2070.94	1789.39	2352.49	0.394529	0.000386647	0.019658
ENSG00000072778	ACADVL	chr17	Metabolic pathways, Fatty acid degradation, Fatty acid metabolism	hsa01100, hsa00071, hsa01212	very long-chain fatty acid metabolic process, fatty-acyl-CoA binding, nucleotide binding, temperature homeostasis, catalytic activity, acyl-CoA dehydrogenase activity, long-chain-acyl-CoA dehydrogenase activity, binding, intracellular, cell, nucleus, nucleolus, cytoplasm, mitochondrion, mitochondrial envelope, mitochondrial inner membrane, mitochondrial matrix, alcohol metabolic process, organic …	GO:0000038, GO:0000062, GO:0000166, GO:0001659, GO:0003824, GO:0003995, GO:0004466, GO:0005488, GO:0005622, GO:0005623, GO:0005634, GO:0005730, GO:0005737, GO:0005739, GO:0005740, GO:0005743, GO:0005759, GO:0006066, GO:0006082, GO:0006091, GO:0006629, GO:0006631, GO:0006633, GO:0006635, GO:0006950, GO:0006986, GO:0007154, GO:0007165, GO:0008152, GO:0008202, GO:0008203, GO:0008610, GO:0009055, GO:…	622.729	539.641	705.816	0.386663	0.00106715	0.0363246
ENSG00000143248	RGS5	chr1			GTPase activator activity, intracellular, cell, cytoplasm, plasma membrane, cell communication, signal transduction, G-protein coupled receptor signaling pathway, enzyme activator activity, regulation of G-protein coupled receptor protein signaling pathway, regulation of signal transduction, negative regulation of signal transduction, cellular process, regulation of cell communication, negative r…	GO:0005096, GO:0005622, GO:0005623, GO:0005737, GO:0005886, GO:0007154, GO:0007165, GO:0007186, GO:0008047, GO:0008277, GO:0009966, GO:0009968, GO:0009987, GO:0010646, GO:0010648, GO:0016020, GO:0023051, GO:0023052, GO:0023057, GO:0030234, GO:0030695, GO:0043085, GO:0043087, GO:0043547, GO:0044093, GO:0044424, GO:0044464, GO:0044699, GO:0044700, GO:0044763, GO:0048519, GO:0048523, GO:0048583, GO:…	1270.54	1102.38	1438.69	0.383833	0.000657937	0.0259415
ENSG00000162614	NEXN	chr1			actin binding, structural molecule activity, binding, protein binding, intracellular, cell, cytoplasm, cytoskeleton, adherens junction, cell-substrate adherens junction, focal adhesion, movement of cell or subcellular component, organelle organization, cytoskeleton organization, multicellular organism development, heart development, cytoskeletal protein binding, structural constituent of muscle, …	GO:0003779, GO:0005198, GO:0005488, GO:0005515, GO:0005622, GO:0005623, GO:0005737, GO:0005856, GO:0005912, GO:0005924, GO:0005925, GO:0006928, GO:0006996, GO:0007010, GO:0007275, GO:0007507, GO:0008092, GO:0008307, GO:0009888, GO:0009987, GO:0014706, GO:0016043, GO:0016477, GO:0030016, GO:0030017, GO:0030018, GO:0030054, GO:0030055, GO:0030154, GO:0030334, GO:0031674, GO:0032403, GO:0032501, GO:…	1164.03	1011.78	1316.29	0.379254	0.000447545	0.0216164
ENSG00000057294	PKP2	chr12	Arrhythmogenic right ventricular cardiomyopathy (ARVC)	hsa05412	action potential, regulation of heart rate, regulation of sodium ion transport, desmosome assembly, desmosome organization, heart morphogenesis, system process, muscle system process, circulatory system process, heart process, cardiac chamber development, cardiac chamber morphogenesis, cardiac ventricle morphogenesis, ventricular cardiac muscle tissue development, cardiac ventricle development, p…	GO:0001508, GO:0002027, GO:0002028, GO:0002159, GO:0002934, GO:0003007, GO:0003008, GO:0003012, GO:0003013, GO:0003015, GO:0003205, GO:0003206, GO:0003208, GO:0003229, GO:0003231, GO:0005080, GO:0005198, GO:0005488, GO:0005515, GO:0005622, GO:0005623, GO:0005634, GO:0005654, GO:0005856, GO:0005882, GO:0005886, GO:0005911, GO:0005912, GO:0006810, GO:0006811, GO:0006812, GO:0006814, GO:0006928, GO:…	970.279	844.112	1096.45	0.376935	0.000813904	0.0301638
ENSG00000110422	HIPK3	chr11			MAPK cascade, nucleotide binding, nucleoside binding, purine nucleoside binding, regulation of protein phosphorylation, negative regulation of protein phosphorylation, catalytic activity, protein kinase activity, protein serine/threonine kinase activity, binding, ATP binding, intracellular, cell, nucleus, nucleoplasm, cytoplasm, nucleobase-containing compound metabolic process, transcription, DNA…	GO:0000165, GO:0000166, GO:0001882, GO:0001883, GO:0001932, GO:0001933, GO:0003824, GO:0004672, GO:0004674, GO:0005488, GO:0005524, GO:0005622, GO:0005623, GO:0005634, GO:0005654, GO:0005737, GO:0006139, GO:0006351, GO:0006355, GO:0006464, GO:0006468, GO:0006469, GO:0006725, GO:0006793, GO:0006796, GO:0006807, GO:0006915, GO:0006950, GO:0007154, GO:0007165, GO:0007254, GO:0008152, GO:0008219, GO:…	981.915	858.564	1105.27	0.364022	0.00128099	0.0405718
ENSG00000164309	CMYA5	chr5			binding, protein binding, intracellular, cell, cytoplasm, myofibril, sarcomere, M band, A band, organelle, non-membrane-bounded organelle, intracellular organelle, intracellular non-membrane-bounded organelle, contractile fiber, organelle part, intracellular part, cytoplasmic part, contractile fiber part, cell part, perinuclear region of cytoplasm	GO:0005488, GO:0005515, GO:0005622, GO:0005623, GO:0005737, GO:0030016, GO:0030017, GO:0031430, GO:0031672, GO:0043226, GO:0043228, GO:0043229, GO:0043232, GO:0043292, GO:0044422, GO:0044424, GO:0044444, GO:0044449, GO:0044464, GO:0048471	5934.41	5193.45	6675.36	0.362089	0.000931059	0.0333112
ENSG00000036448	MYOM2	chr8			system process, muscle system process, structural molecule activity, binding, protein binding, intracellular, cell, cytoplasm, mitochondrion, cytoskeleton, muscle contraction, structural constituent of muscle, actin cytoskeleton, myosin complex, myofibril, sarcomere, M band, A band, multicellular organismal process, myosin filament, macromolecular complex, organelle, membrane-bounded organelle, n…	GO:0003008, GO:0003012, GO:0005198, GO:0005488, GO:0005515, GO:0005622, GO:0005623, GO:0005737, GO:0005739, GO:0005856, GO:0006936, GO:0008307, GO:0015629, GO:0016459, GO:0030016, GO:0030017, GO:0031430, GO:0031672, GO:0032501, GO:0032982, GO:0032991, GO:0043226, GO:0043227, GO:0043228, GO:0043229, GO:0043231, GO:0043232, GO:0043234, GO:0043292, GO:0044422, GO:0044424, GO:0044430, GO:0044444, GO:…	2033.22	1782.42	2284.01	0.357554	0.000424987	0.0210532
ENSG00000124942	AHNAK	chr11			lytic vacuole, nucleic acid binding, RNA binding, structural molecule activity, binding, protein binding, extracellular region, intracellular, cell, nucleus, cytoplasm, lysosome, lysosomal membrane, vacuole, vacuolar membrane, cytosol, cytoskeleton, plasma membrane, cell-cell junction, adherens junction, cell-substrate adherens junction, focal adhesion, nucleobase-containing compound metabolic pr…	GO:0000323, GO:0003676, GO:0003723, GO:0005198, GO:0005488, GO:0005515, GO:0005576, GO:0005622, GO:0005623, GO:0005634, GO:0005737, GO:0005764, GO:0005765, GO:0005773, GO:0005774, GO:0005829, GO:0005856, GO:0005886, GO:0005911, GO:0005912, GO:0005924, GO:0005925, GO:0006139, GO:0006396, GO:0006461, GO:0006725, GO:0006807, GO:0006810, GO:0006811, GO:0006812, GO:0006816, GO:0008152, GO:0008380, GO:…	4149.85	3712.41	4587.29	0.305209	0.00107169	0.0363246
ENSG00000132688	NES	chr1			G2/M transition of mitotic cell cycle, mitotic cell cycle, cell morphogenesis, eye development, structural molecule activity, binding, protein binding, intracellular, cell, cytoplasm, cytoskeleton, intermediate filament, apoptotic process, organelle organization, cytoskeleton organization, cell cycle, multicellular organism development, nervous system development, central nervous system developme…	GO:0000086, GO:0000278, GO:0000902, GO:0001654, GO:0005198, GO:0005488, GO:0005515, GO:0005622, GO:0005623, GO:0005737, GO:0005856, GO:0005882, GO:0006915, GO:0006996, GO:0007010, GO:0007049, GO:0007275, GO:0007399, GO:0007417, GO:0007420, GO:0007423, GO:0008219, GO:0008283, GO:0008284, GO:0009653, GO:0009790, GO:0009987, GO:0010638, GO:0010941, GO:0012501, GO:0016043, GO:0019215, GO:0022402, GO:…	838.669	959.129	718.21	-0.416816	0.000538448	0.0231174
ENSG00000072110	ACTN1	chr14	Tight junction, Leukocyte transendothelial migration, Regulation of actin cytoskeleton, Viral carcinogenesis, Amoebiasis, Systemic lupus erythematosus, Focal adhesion, Adherens junction, Arrhythmogenic right ventricular cardiomyopathy (ARVC)	hsa04530, hsa04670, hsa04810, hsa05203, hsa05146, hsa05322, hsa04510, hsa04520, hsa05412	cell morphogenesis, cell morphogenesis involved in differentiation, transcription factor activity, protein binding, transcription factor activity, transcription factor binding, stress fiber, ruffle, immune system process, immune system development, platelet degranulation, nucleic acid binding, transcription cofactor activity, transcription coactivator activity, RNA binding, double-stranded RNA bi…	GO:0000902, GO:0000904, GO:0000988, GO:0000989, GO:0001725, GO:0001726, GO:0002376, GO:0002520, GO:0002576, GO:0003676, GO:0003712, GO:0003713, GO:0003723, GO:0003725, GO:0003779, GO:0005102, GO:0005178, GO:0005488, GO:0005509, GO:0005515, GO:0005576, GO:0005615, GO:0005622, GO:0005623, GO:0005737, GO:0005829, GO:0005856, GO:0005884, GO:0005886, GO:0005903, GO:0005911, GO:0005912, GO:0005913, GO:…	307.767	368.847	246.688	-0.578404	0.000323544	0.0170287
ENSG00000115414	FN1	chr2	PI3K-Akt signaling pathway, Pathways in cancer, Proteoglycans in cancer, Regulation of actin cytoskeleton, Amoebiasis, AGE-RAGE signaling pathway in diabetic complications, Focal adhesion, Small cell lung cancer, Bacterial invasion of epithelial cells, ECM-receptor interaction	hsa04151, hsa05200, hsa05205, hsa04810, hsa05146, hsa04933, hsa04510, hsa05222, hsa05100, hsa04512	MAPK cascade, response to reactive oxygen species, cell morphogenesis, cell morphogenesis involved in differentiation, response to acid chemical, angiogenesis, regulation of cell growth, blood vessel development, cellular glucose homeostasis, formation of primary germ layer, endoderm formation, cell activation, cytokine production, regulation of cytokine production, negative regulation of cytokin…	GO:0000165, GO:0000302, GO:0000902, GO:0000904, GO:0001101, GO:0001525, GO:0001558, GO:0001568, GO:0001678, GO:0001704, GO:0001706, GO:0001775, GO:0001816, GO:0001817, GO:0001818, GO:0001932, GO:0001944, GO:0002020, GO:0002237, GO:0002376, GO:0002526, GO:0002576, GO:0002931, GO:0005102, GO:0005178, GO:0005488, GO:0005515, GO:0005518, GO:0005539, GO:0005576, GO:0005577, GO:0005578, GO:0005604, GO:…	1004.14	1216.52	791.768	-0.618974	3.12686e-05	0.00262657
ENSG00000133026	MYH10	chr17	Tight junction, Regulation of actin cytoskeleton, Salmonella infection	hsa04530, hsa04810, hsa05132	microfilament motor activity, nucleotide binding, mitotic cell cycle, mitotic cytokinesis, cell morphogenesis, cell morphogenesis involved in differentiation, cytokinesis, blood vessel development, eye development, in utero embryonic development, stress fiber, neuron migration, plasma membrane repair, nucleoside binding, purine nucleoside binding, vasculature development, system process, cardiac …	GO:0000146, GO:0000166, GO:0000278, GO:0000281, GO:0000902, GO:0000904, GO:0000910, GO:0001568, GO:0001654, GO:0001701, GO:0001725, GO:0001764, GO:0001778, GO:0001882, GO:0001883, GO:0001944, GO:0003008, GO:0003205, GO:0003279, GO:0003774, GO:0003779, GO:0003824, GO:0005488, GO:0005515, GO:0005516, GO:0005524, GO:0005576, GO:0005622, GO:0005623, GO:0005634, GO:0005737, GO:0005739, GO:0005819, GO:…	483.158	589.928	376.387	-0.646937	0.000120126	0.00828866
ENSG00000038427	VCAN	chr5	Cell adhesion molecules (CAMs)	hsa04514	lytic vacuole, skeletal system development, ossification, osteoblast differentiation, structural molecule activity, extracellular matrix structural constituent, binding, calcium ion binding, protein binding, glycosaminoglycan binding, hyaluronic acid binding, extracellular region, proteinaceous extracellular matrix, extracellular space, intracellular, cell, cytoplasm, lysosome, vacuole, vacuolar …	GO:0000323, GO:0001501, GO:0001503, GO:0001649, GO:0005198, GO:0005201, GO:0005488, GO:0005509, GO:0005515, GO:0005539, GO:0005540, GO:0005576, GO:0005578, GO:0005615, GO:0005622, GO:0005623, GO:0005737, GO:0005764, GO:0005773, GO:0005775, GO:0005794, GO:0005796, GO:0006022, GO:0006023, GO:0006024, GO:0006026, GO:0006027, GO:0006029, GO:0006790, GO:0006807, GO:0006928, GO:0007155, GO:0007275, GO:…	438.711	539.424	337.998	-0.672815	0.00118026	0.039315
ENSG00000166963	MAP1A	chr15			microtubule cytoskeleton organization, mitophagy, macromitophagy, positive regulation of defense response to virus by host, immune effector process, immune system process, regulation of immune system process, regulation of immune effector process, regulation of response to biotic stimulus, actin binding, structural molecule activity, binding, protein binding, collagen binding, intracellular, cell…	GO:0000226, GO:0000422, GO:0000423, GO:0002230, GO:0002252, GO:0002376, GO:0002682, GO:0002697, GO:0002831, GO:0003779, GO:0005198, GO:0005488, GO:0005515, GO:0005518, GO:0005622, GO:0005623, GO:0005737, GO:0005856, GO:0005874, GO:0005875, GO:0006914, GO:0006950, GO:0006952, GO:0006996, GO:0007005, GO:0007010, GO:0007017, GO:0007019, GO:0007026, GO:0008017, GO:0008092, GO:0009605, GO:0009607, GO:…	836.711	1036.02	637.403	-0.699902	6.64421e-07	0.000142629
ENSG00000143341	HMCN1	chr1			system process, binding, calcium ion binding, extracellular region, proteinaceous extracellular matrix, basement membrane, intracellular, cell, cytoplasm, cell cortex, sensory perception, visual perception, cell junction, extracellular matrix, vesicle, membrane-bounded vesicle, multicellular organismal process, ion binding, cation binding, organelle, membrane-bounded organelle, extracellular orga…	GO:0003008, GO:0005488, GO:0005509, GO:0005576, GO:0005578, GO:0005604, GO:0005622, GO:0005623, GO:0005737, GO:0005938, GO:0007600, GO:0007601, GO:0030054, GO:0031012, GO:0031982, GO:0031988, GO:0032501, GO:0043167, GO:0043169, GO:0043226, GO:0043227, GO:0043230, GO:0044420, GO:0044421, GO:0044424, GO:0044444, GO:0044464, GO:0046872, GO:0050877, GO:0050896, GO:0050953, GO:0070062, GO:0071944, GO:…	295.581	368.406	222.756	-0.723278	0.000476215	0.0219059
ENSG00000139289	PHLDA1	chr12			G2/M transition of mitotic cell cycle, mitotic cell cycle, binding, protein binding, intracellular, cell, nucleus, nucleolus, cytoplasm, cytosol, apoptotic process, cell cycle, multicellular organism development, nervous system development, central nervous system development, brain development, metabolic process, cell death, biosynthetic process, macromolecule biosynthetic process, glycoprotein m…	GO:0000086, GO:0000278, GO:0005488, GO:0005515, GO:0005622, GO:0005623, GO:0005634, GO:0005730, GO:0005737, GO:0005829, GO:0006915, GO:0007049, GO:0007275, GO:0007399, GO:0007417, GO:0007420, GO:0008152, GO:0008219, GO:0009058, GO:0009059, GO:0009100, GO:0009101, GO:0009987, GO:0010941, GO:0010942, GO:0012501, GO:0016023, GO:0021872, GO:0021879, GO:0021953, GO:0022008, GO:0022402, GO:0030154, GO:…	275.518	353.526	197.509	-0.836686	2.31103e-05	0.00228427
ENSG00000164692	COL1A2	chr7	PI3K-Akt signaling pathway, Amoebiasis, AGE-RAGE signaling pathway in diabetic complications, Platelet activation, Focal adhesion, ECM-receptor interaction, Protein digestion and absorption	hsa04151, hsa05146, hsa04933, hsa04611, hsa04510, hsa04512, hsa04974	response to acid chemical, skeletal system development, blood vessel development, cell activation, vasculature development, immune system process, regulation of immune system process, system process, circulatory system process, structural molecule activity, extracellular matrix structural constituent, binding, protein binding, extracellular region, proteinaceous extracellular matrix, collagen tri…	GO:0001101, GO:0001501, GO:0001568, GO:0001775, GO:0001944, GO:0002376, GO:0002682, GO:0003008, GO:0003013, GO:0005198, GO:0005201, GO:0005488, GO:0005515, GO:0005576, GO:0005578, GO:0005581, GO:0005583, GO:0005584, GO:0005615, GO:0005622, GO:0005623, GO:0005737, GO:0005783, GO:0005788, GO:0006461, GO:0006928, GO:0006950, GO:0006955, GO:0007154, GO:0007165, GO:0007166, GO:0007167, GO:0007178, GO:…	387.37	508.568	266.172	-0.931505	4.36063e-08	1.68495e-05
ENSG00000131389	SLC6A6	chr3			amino acid transmembrane transport, transporter activity, neurotransmitter transporter activity, neurotransmitter:sodium symporter activity, organic acid transmembrane transporter activity, organic acid:sodium symporter activity, taurine transmembrane transporter activity, taurine:sodium symporter activity, cell, plasma membrane, integral component of plasma membrane, organic acid metabolic proce…	GO:0003333, GO:0005215, GO:0005326, GO:0005328, GO:0005342, GO:0005343, GO:0005368, GO:0005369, GO:0005623, GO:0005886, GO:0005887, GO:0006082, GO:0006520, GO:0006807, GO:0006810, GO:0006811, GO:0006820, GO:0006836, GO:0006865, GO:0008152, GO:0008324, GO:0009987, GO:0015075, GO:0015077, GO:0015081, GO:0015171, GO:0015291, GO:0015293, GO:0015294, GO:0015370, GO:0015711, GO:0015734, GO:0015849, GO:…	400.655	548.569	252.742	-1.11494	5.42653e-10	3.49468e-07
ENSG00000168542	COL3A1	chr2	Amoebiasis, AGE-RAGE signaling pathway in diabetic complications, Platelet activation, Protein digestion and absorption	hsa05146, hsa04933, hsa04611, hsa04974	response to acid chemical, skeletal system development, blood vessel development, neuron migration, cell activation, vasculature development, immune system process, regulation of immune system process, negative regulation of immune system process, receptor binding, integrin binding, structural molecule activity, extracellular matrix structural constituent, binding, protein binding, extracellular …	GO:0001101, GO:0001501, GO:0001568, GO:0001764, GO:0001775, GO:0001944, GO:0002376, GO:0002682, GO:0002683, GO:0005102, GO:0005178, GO:0005198, GO:0005201, GO:0005488, GO:0005515, GO:0005576, GO:0005578, GO:0005581, GO:0005583, GO:0005586, GO:0005615, GO:0005622, GO:0005623, GO:0005737, GO:0005783, GO:0005788, GO:0006464, GO:0006928, GO:0006950, GO:0006955, GO:0007154, GO:0007155, GO:0007160, GO:…	359.959	497.145	222.773	-1.15453	8.10002e-09	3.91231e-06
ENSG00000108821	COL1A1	chr17	PI3K-Akt signaling pathway, Amoebiasis, AGE-RAGE signaling pathway in diabetic complications, Platelet activation, Focal adhesion, ECM-receptor interaction, Protein digestion and absorption	hsa04151, hsa05146, hsa04933, hsa04611, hsa04510, hsa04512, hsa04974	response to reactive oxygen species, cell morphogenesis, cell morphogenesis involved in differentiation, response to acid chemical, skeletal system development, ossification, blood vessel development, osteoblast differentiation, cell activation, epithelial to mesenchymal transition, vasculature development, intramembranous ossification, endochondral ossification, immune system process, regulation…	GO:0000302, GO:0000902, GO:0000904, GO:0001101, GO:0001501, GO:0001503, GO:0001568, GO:0001649, GO:0001775, GO:0001837, GO:0001944, GO:0001957, GO:0001958, GO:0002376, GO:0002682, GO:0003008, GO:0005198, GO:0005201, GO:0005488, GO:0005515, GO:0005576, GO:0005578, GO:0005581, GO:0005583, GO:0005584, GO:0005615, GO:0005622, GO:0005623, GO:0005737, GO:0005783, GO:0005788, GO:0005794, GO:0006139, GO:…	231.963	348.885	115.042	-1.59224	1.55965e-17	3.01324e-14
ENSG00000114120	SLC25A36	chr3			mitochondrial genome maintenance, structural constituent of ribosome, structural molecule activity, transporter activity, intracellular, cell, cytoplasm, mitochondrion, mitochondrial envelope, mitochondrial inner membrane, translation, peptide metabolic process, nitrogen compound metabolic process, transport, nucleotide transport, pyrimidine nucleotide transport, organelle organization, mitochond…	GO:0000002, GO:0003735, GO:0005198, GO:0005215, GO:0005622, GO:0005623, GO:0005737, GO:0005739, GO:0005740, GO:0005743, GO:0006412, GO:0006518, GO:0006807, GO:0006810, GO:0006862, GO:0006864, GO:0006996, GO:0007005, GO:0008152, GO:0009058, GO:0009059, GO:0009987, GO:0010467, GO:0015215, GO:0015218, GO:0015605, GO:0015748, GO:0015931, GO:0015932, GO:0016020, GO:0016021, GO:0016043, GO:0019538, GO:…	399.795	329.777	469.812	0.509294	0.00172092	0.0511509
ENSG00000122406	RPL5	chr1	Ribosome	hsa03010	ribosomal large subunit assembly, nuclear-transcribed mRNA catabolic process, nonsense-mediated decay, nuclear-transcribed mRNA catabolic process, nucleic acid binding, RNA binding, structural constituent of ribosome, structural molecule activity, binding, protein binding, extracellular region, intracellular, cell, nucleus, nucleolus, cytoplasm, cytosol, ribosome, adherens junction, cell-substrat…	GO:0000027, GO:0000184, GO:0000956, GO:0003676, GO:0003723, GO:0003735, GO:0005198, GO:0005488, GO:0005515, GO:0005576, GO:0005622, GO:0005623, GO:0005634, GO:0005730, GO:0005737, GO:0005829, GO:0005840, GO:0005912, GO:0005924, GO:0005925, GO:0006139, GO:0006364, GO:0006396, GO:0006401, GO:0006402, GO:0006412, GO:0006413, GO:0006518, GO:0006605, GO:0006612, GO:0006613, GO:0006614, GO:0006725, GO:…	295.909	245.951	345.867	0.490157	0.00170942	0.0511509
ENSG00000160808	MYL3	chr3	Dilated cardiomyopathy, Adrenergic signaling in cardiomyocytes, Hypertrophic cardiomyopathy (HCM), Cardiac muscle contraction	hsa05414, hsa04261, hsa05410, hsa04260	regulation of the force of heart contraction, heart morphogenesis, system process, muscle system process, circulatory system process, heart process, cardiac chamber development, cardiac chamber morphogenesis, cardiac ventricle morphogenesis, ventricular cardiac muscle tissue development, cardiac ventricle development, motor activity, actin binding, actin monomer binding, catalytic activity, struc…	GO:0002026, GO:0003007, GO:0003008, GO:0003012, GO:0003013, GO:0003015, GO:0003205, GO:0003206, GO:0003208, GO:0003229, GO:0003231, GO:0003774, GO:0003779, GO:0003785, GO:0003824, GO:0005198, GO:0005488, GO:0005509, GO:0005515, GO:0005622, GO:0005623, GO:0005737, GO:0005829, GO:0005856, GO:0005859, GO:0006928, GO:0006936, GO:0006937, GO:0006941, GO:0006942, GO:0007275, GO:0007507, GO:0007517, GO:…	695.084	589.037	801.131	0.443034	0.00175363	0.0513336
ENSG00000136153	LMO7	chr13	Adherens junction	hsa04520	ubiquitin ligase complex, catalytic activity, ubiquitin-protein transferase activity, binding, intracellular, cell, nucleus, cytoplasm, adherens junction, cell-substrate adherens junction, focal adhesion, cellular protein modification process, cell adhesion, metabolic process, zinc ion binding, cellular process, protein ubiquitination, transferase activity, protein metabolic process, ubiquitin-li…	GO:0000151, GO:0003824, GO:0004842, GO:0005488, GO:0005622, GO:0005623, GO:0005634, GO:0005737, GO:0005912, GO:0005924, GO:0005925, GO:0006464, GO:0007155, GO:0008152, GO:0008270, GO:0009987, GO:0016567, GO:0016740, GO:0019538, GO:0019787, GO:0022610, GO:0023051, GO:0023052, GO:0030054, GO:0030055, GO:0030155, GO:0032446, GO:0032991, GO:0036211, GO:0043167, GO:0043169, GO:0043170, GO:0043226, GO:…	1100.3	974.464	1226.13	0.33113	0.00181422	0.0523144
ENSG00000182054	IDH2	chr15	Metabolic pathways, Carbon metabolism, Biosynthesis of amino acids, Citrate cycle (TCA cycle), Peroxisome, Glutathione metabolism, 2-Oxocarboxylic acid metabolism	hsa01100, hsa01200, hsa01230, hsa00020, hsa04146, hsa00480, hsa01210	nucleotide binding, magnesium ion binding, catalytic activity, isocitrate dehydrogenase activity, isocitrate dehydrogenase (NADP+) activity, binding, extracellular region, intracellular, cell, cytoplasm, mitochondrion, mitochondrial envelope, mitochondrial inner membrane, mitochondrial matrix, peroxisome, cytosol, carbohydrate metabolic process, organic acid metabolic process, generation of precu…	GO:0000166, GO:0000287, GO:0003824, GO:0004448, GO:0004450, GO:0005488, GO:0005576, GO:0005622, GO:0005623, GO:0005737, GO:0005739, GO:0005740, GO:0005743, GO:0005759, GO:0005777, GO:0005829, GO:0005975, GO:0006082, GO:0006091, GO:0006097, GO:0006099, GO:0006102, GO:0006103, GO:0008152, GO:0009060, GO:0009987, GO:0015980, GO:0016020, GO:0016491, GO:0016614, GO:0016616, GO:0019752, GO:0019866, GO:…	512.795	427.973	597.617	0.480747	0.00192793	0.0547759
ENSG00000101605	MYOM1	chr18			mitophagy, macromitophagy, positive regulation of defense response to virus by host, immune effector process, immune system process, regulation of immune system process, regulation of immune effector process, regulation of response to biotic stimulus, system process, muscle system process, structural molecule activity, binding, protein binding, intracellular, cell, cytoplasm, cytoskeleton, muscle…	GO:0000422, GO:0000423, GO:0002230, GO:0002252, GO:0002376, GO:0002682, GO:0002697, GO:0002831, GO:0003008, GO:0003012, GO:0005198, GO:0005488, GO:0005515, GO:0005622, GO:0005623, GO:0005737, GO:0005856, GO:0005859, GO:0005863, GO:0006914, GO:0006936, GO:0006950, GO:0006952, GO:0006996, GO:0007005, GO:0008307, GO:0009605, GO:0009607, GO:0009615, GO:0009987, GO:0015629, GO:0016032, GO:0016043, GO:…	2082.14	1803.25	2361.03	0.388624	0.00204555	0.0572753
ENSG00000004799	PDK4	chr7			nucleotide binding, response to acid chemical, nucleoside binding, purine nucleoside binding, tissue homeostasis, positive regulation of defense response to virus by host, immune effector process, immune system process, regulation of immune system process, regulation of immune effector process, regulation of response to biotic stimulus, catalytic activity, protein kinase activity, pyruvate dehydr…	GO:0000166, GO:0001101, GO:0001882, GO:0001883, GO:0001894, GO:0002230, GO:0002252, GO:0002376, GO:0002682, GO:0002697, GO:0002831, GO:0003824, GO:0004672, GO:0004740, GO:0005488, GO:0005524, GO:0005622, GO:0005623, GO:0005737, GO:0005739, GO:0005740, GO:0005743, GO:0005759, GO:0005975, GO:0005996, GO:0006006, GO:0006082, GO:0006084, GO:0006085, GO:0006086, GO:0006090, GO:0006109, GO:0006464, GO:…	520.635	288.17	753.1	1.38284	0.00209549	0.0578354
ENSG00000134247	PTGFRN	chr1			binding, protein binding, intracellular, cell, cytoplasm, endoplasmic reticulum, endoplasmic reticulum membrane, Golgi apparatus, organelle organization, cell surface, cellular process, endomembrane system, membrane, integral component of membrane, cellular component organization, intrinsic component of membrane, lipid particle organization, nuclear outer membrane-endoplasmic reticulum membrane n…	GO:0005488, GO:0005515, GO:0005622, GO:0005623, GO:0005737, GO:0005783, GO:0005789, GO:0005794, GO:0006996, GO:0009986, GO:0009987, GO:0012505, GO:0016020, GO:0016021, GO:0016043, GO:0031224, GO:0034389, GO:0042175, GO:0043226, GO:0043227, GO:0043229, GO:0043231, GO:0044422, GO:0044424, GO:0044425, GO:0044432, GO:0044444, GO:0044446, GO:0044464, GO:0071840	374.279	437.578	310.979	-0.491384	0.00218106	0.059073
ENSG00000144824	PHLDB2	chr3			microtubule cytoskeleton organization, cell morphogenesis, cell morphogenesis involved in differentiation, epithelial to mesenchymal transition, regulation of cell-matrix adhesion, negative regulation of cell-matrix adhesion, morphogenesis of an epithelium, morphogenesis of an epithelial sheet, binding, protein binding, intracellular, cell, cytoplasm, cytoskeleton, plasma membrane, adherens junct…	GO:0000226, GO:0000902, GO:0000904, GO:0001837, GO:0001952, GO:0001953, GO:0002009, GO:0002011, GO:0005488, GO:0005515, GO:0005622, GO:0005623, GO:0005737, GO:0005856, GO:0005886, GO:0005912, GO:0005924, GO:0005925, GO:0005938, GO:0006928, GO:0006950, GO:0006996, GO:0007010, GO:0007015, GO:0007017, GO:0007044, GO:0007045, GO:0007155, GO:0007160, GO:0007162, GO:0007275, GO:0007369, GO:0008104, GO:…	834.261	717.994	950.528	0.404267	0.00220148	0.059073
ENSG00000106771	TMEM245	chr9			membrane, integral component of membrane, intrinsic component of membrane, membrane part	GO:0016020, GO:0016021, GO:0031224, GO:0044425	577.008	503.101	650.915	0.370969	0.00226915	0.0600547
ENSG00000156471	PTDSS1	chr8	Metabolic pathways, Glycerophospholipid metabolism	hsa01100, hsa00564	catalytic activity, intracellular, cell, cytoplasm, endoplasmic reticulum, endoplasmic reticulum membrane, cellular modified amino acid metabolic process, lipid metabolic process, phospholipid metabolic process, glycerophospholipid metabolic process, phosphatidylserine metabolic process, phosphatidylserine biosynthetic process, phosphorus metabolic process, phosphate-containing compound metabolic…	GO:0003824, GO:0005622, GO:0005623, GO:0005737, GO:0005783, GO:0005789, GO:0006575, GO:0006629, GO:0006644, GO:0006650, GO:0006658, GO:0006659, GO:0006793, GO:0006796, GO:0006807, GO:0008152, GO:0008610, GO:0008654, GO:0009058, GO:0009987, GO:0012505, GO:0016020, GO:0016021, GO:0016740, GO:0019637, GO:0031224, GO:0042175, GO:0042398, GO:0043226, GO:0043227, GO:0043229, GO:0043231, GO:0044237, GO:…	272.456	225.594	319.318	0.499394	0.00236959	0.0618655
ENSG00000145675	PIK3R1	chr5	cAMP signaling pathway, Signaling pathways regulating pluripotency of stem cells, Leukocyte transendothelial migration, Hepatitis C, Aldosterone-regulated sodium reabsorption, PI3K-Akt signaling pathway, Toll-like receptor signaling pathway, Jak-STAT signaling pathway, Natural killer cell mediated cytotoxicity, Hepatitis B, Measles, Influenza A, mTOR signaling pathway, HTLV-I infection, Pathways …	hsa04024, hsa04550, hsa04670, hsa05160, hsa04960, hsa04151, hsa04620, hsa04630, hsa04650, hsa05161, hsa05162, hsa05164, hsa04150, hsa05166, hsa05200, hsa05205, hsa04930, hsa04022, hsa04068, hsa04152, hsa04211, hsa04213, hsa04910, hsa04923, hsa04014, hsa04015, hsa04810, hsa05218, hsa04062, hsa04722, hsa04071, hsa04066, hsa05230, hsa04914, hsa05169, hsa05203, hsa04921, hsa04072, hsa04662, hsa04664,…	cellular glucose homeostasis, cell activation, cytokine production, regulation of cytokine production, positive regulation of cytokine production, regulation of cell-matrix adhesion, negative regulation of cell-matrix adhesion, immune effector process, activation of immune response, immune system process, immune response-activating cell surface receptor signaling pathway, Fc receptor mediated sti…	GO:0001678, GO:0001775, GO:0001816, GO:0001817, GO:0001819, GO:0001952, GO:0001953, GO:0002252, GO:0002253, GO:0002376, GO:0002429, GO:0002431, GO:0002433, GO:0002520, GO:0002521, GO:0002573, GO:0002682, GO:0002683, GO:0002684, GO:0002694, GO:0002696, GO:0002757, GO:0002761, GO:0002762, GO:0002764, GO:0002768, GO:0003824, GO:0004871, GO:0005068, GO:0005102, GO:0005126, GO:0005158, GO:0005159, GO:…	1127.16	970.79	1283.54	0.402532	0.00262437	0.0676037
ENSG00000077522	ACTN2	chr1	Tight junction, Leukocyte transendothelial migration, Regulation of actin cytoskeleton, Viral carcinogenesis, Amoebiasis, Systemic lupus erythematosus, Focal adhesion, Adherens junction, Arrhythmogenic right ventricular cardiomyopathy (ARVC)	hsa04530, hsa04670, hsa04810, hsa05203, hsa05146, hsa05322, hsa04510, hsa04520, hsa05412	MAPK cascade, transcription factor activity, protein binding, transcription factor activity, transcription factor binding, platelet degranulation, system process, muscle system process, transcription cofactor activity, transcription coactivator activity, actin binding, guanyl-nucleotide exchange factor activity, Ras guanyl-nucleotide exchange factor activity, receptor binding, integrin binding, s…	GO:0000165, GO:0000988, GO:0000989, GO:0002576, GO:0003008, GO:0003012, GO:0003712, GO:0003713, GO:0003779, GO:0005085, GO:0005088, GO:0005102, GO:0005178, GO:0005198, GO:0005488, GO:0005509, GO:0005515, GO:0005543, GO:0005546, GO:0005576, GO:0005622, GO:0005623, GO:0005737, GO:0005829, GO:0005856, GO:0005884, GO:0005886, GO:0005912, GO:0005924, GO:0005925, GO:0005938, GO:0006139, GO:0006461, GO:…	2663.47	2345.74	2981.21	0.345725	0.00314332	0.0793625
ENSG00000170807	LMOD2	chr7			system process, muscle system process, actin binding, binding, protein binding, tropomyosin binding, intracellular, cell, cytoplasm, cytoskeleton, striated muscle thin filament, protein complex assembly, muscle contraction, organelle organization, cytoskeleton organization, actin filament organization, regulation of actin polymerization or depolymerization, cytoskeletal protein binding, actin pol…	GO:0003008, GO:0003012, GO:0003779, GO:0005488, GO:0005515, GO:0005523, GO:0005622, GO:0005623, GO:0005737, GO:0005856, GO:0005865, GO:0006461, GO:0006936, GO:0006996, GO:0007010, GO:0007015, GO:0008064, GO:0008092, GO:0008154, GO:0009653, GO:0009987, GO:0010639, GO:0010927, GO:0015629, GO:0016043, GO:0022411, GO:0022607, GO:0030016, GO:0030017, GO:0030029, GO:0030036, GO:0030041, GO:0030042, GO:…	1099.42	924.675	1274.17	0.462112	0.003163	0.0793625
ENSG00000129991	TNNI3	chr19	cAMP signaling pathway, Dilated cardiomyopathy, Adrenergic signaling in cardiomyocytes, Hypertrophic cardiomyopathy (HCM), Cardiac muscle contraction	hsa04024, hsa05414, hsa04261, hsa05410, hsa04260	blood vessel development, vasculogenesis, vasculature development, neurological system process involved in regulation of systemic arterial blood pressure, regulation of systemic arterial blood pressure by ischemic conditions, heart morphogenesis, system process, skeletal muscle contraction, muscle system process, circulatory system process, heart process, regulation of systemic arterial blood pre…	GO:0001568, GO:0001570, GO:0001944, GO:0001976, GO:0001980, GO:0003007, GO:0003008, GO:0003009, GO:0003012, GO:0003013, GO:0003015, GO:0003073, GO:0003205, GO:0003206, GO:0003208, GO:0003229, GO:0003231, GO:0003779, GO:0005246, GO:0005488, GO:0005515, GO:0005622, GO:0005623, GO:0005737, GO:0005829, GO:0005856, GO:0005861, GO:0005865, GO:0006873, GO:0006874, GO:0006875, GO:0006928, GO:0006936, GO:…	413.156	352.182	474.13	0.427913	0.00322491	0.0798786
ENSG00000173641	HSPB7	chr1			system process, circulatory system process, heart process, binding, protein binding, intracellular, cell, nucleus, nucleoplasm, cytoplasm, mitochondrion, cytoskeleton, response to stress, response to unfolded protein, blood circulation, regulation of heart contraction, protein C-terminus binding, cytoskeletal protein binding, response to temperature stimulus, response to heat, response to abiotic…	GO:0003008, GO:0003013, GO:0003015, GO:0005488, GO:0005515, GO:0005622, GO:0005623, GO:0005634, GO:0005654, GO:0005737, GO:0005739, GO:0005856, GO:0006950, GO:0006986, GO:0008015, GO:0008016, GO:0008022, GO:0008092, GO:0009266, GO:0009408, GO:0009628, GO:0010033, GO:0015030, GO:0015629, GO:0016234, GO:0016235, GO:0016604, GO:0031005, GO:0031974, GO:0031981, GO:0032501, GO:0035966, GO:0042221, GO:…	1081.32	933.224	1229.42	0.397315	0.00334123	0.0817121
ENSG00000171033	PKIA	chr8	Alcoholism	hsa05034	G2/M transition of mitotic cell cycle, negative regulation of transcription from RNA polymerase II promoter, mitotic cell cycle, regulation of protein phosphorylation, negative regulation of protein phosphorylation, enzyme inhibitor activity, protein kinase inhibitor activity, cAMP-dependent protein kinase inhibitor activity, binding, protein binding, intracellular, cell, nucleus, cytoplasm, nucl…	GO:0000086, GO:0000122, GO:0000278, GO:0001932, GO:0001933, GO:0004857, GO:0004860, GO:0004862, GO:0005488, GO:0005515, GO:0005622, GO:0005623, GO:0005634, GO:0005737, GO:0006139, GO:0006351, GO:0006355, GO:0006357, GO:0006366, GO:0006464, GO:0006468, GO:0006469, GO:0006605, GO:0006606, GO:0006725, GO:0006793, GO:0006796, GO:0006807, GO:0006810, GO:0006886, GO:0006913, GO:0007049, GO:0007346, GO:…	558.338	483.58	633.096	0.387964	0.00343479	0.0829501
ENSG00000140386	SCAPER	chr15			nucleic acid binding, binding, intracellular, cell, nucleus, cytoplasm, endoplasmic reticulum, zinc ion binding, endomembrane system, ion binding, cation binding, organelle, membrane-bounded organelle, intracellular organelle, intracellular membrane-bounded organelle, intracellular part, cytoplasmic part, cell part, metal ion binding, transition metal ion binding, organic cyclic compound binding,…	GO:0003676, GO:0005488, GO:0005622, GO:0005623, GO:0005634, GO:0005737, GO:0005783, GO:0008270, GO:0012505, GO:0043167, GO:0043169, GO:0043226, GO:0043227, GO:0043229, GO:0043231, GO:0044424, GO:0044444, GO:0044464, GO:0046872, GO:0046914, GO:0097159, GO:1901363	256.989	215.161	298.817	0.471976	0.00362043	0.0842732
ENSG00000163827	LRRC2	chr3					502.711	427.885	577.537	0.43182	0.00361861	0.0842732
ENSG00000167658	EEF2	chr19	AMPK signaling pathway, Oxytocin signaling pathway	hsa04152, hsa04921	nucleotide binding, response to reactive oxygen species, response to acid chemical, nucleoside binding, purine nucleoside binding, p53 binding, cytoplasmic translation, hematopoietic progenitor cell differentiation, immune system process, immune system development, response to ischemia, system process, skeletal muscle contraction, muscle system process, nucleic acid binding, RNA binding, translat…	GO:0000166, GO:0000302, GO:0001101, GO:0001882, GO:0001883, GO:0002039, GO:0002181, GO:0002244, GO:0002376, GO:0002520, GO:0002931, GO:0003008, GO:0003009, GO:0003012, GO:0003676, GO:0003723, GO:0003746, GO:0003779, GO:0003824, GO:0003924, GO:0005488, GO:0005515, GO:0005525, GO:0005576, GO:0005622, GO:0005623, GO:0005634, GO:0005737, GO:0005829, GO:0005840, GO:0005844, GO:0005886, GO:0006412, GO:…	1394.89	1238.63	1551.15	0.32436	0.00358521	0.0842732
ENSG00000152642	GPD1L	chr3	Glycerophospholipid metabolism	hsa00564	nucleotide binding, action potential, regulation of protein phosphorylation, negative regulation of protein phosphorylation, regulation of heart rate, regulation of sodium ion transport, system process, muscle system process, circulatory system process, heart process, regulation of membrane depolarization, catalytic activity, glycerol-3-phosphate dehydrogenase [NAD+] activity, binding, protein bi…	GO:0000166, GO:0001508, GO:0001932, GO:0001933, GO:0002027, GO:0002028, GO:0003008, GO:0003012, GO:0003013, GO:0003015, GO:0003254, GO:0003824, GO:0004367, GO:0005488, GO:0005515, GO:0005576, GO:0005622, GO:0005623, GO:0005737, GO:0005829, GO:0005886, GO:0005975, GO:0006072, GO:0006139, GO:0006464, GO:0006468, GO:0006629, GO:0006638, GO:0006639, GO:0006641, GO:0006654, GO:0006725, GO:0006732, GO:…	667.706	574.504	760.909	0.404792	0.00373393	0.0858803
ENSG00000138835	RGS3	chr9	Axon guidance	hsa04360	MAPK cascade, inactivation of MAPK activity, regulation of protein phosphorylation, negative regulation of protein phosphorylation, GTPase activator activity, binding, protein binding, intracellular, cell, nucleus, nucleoplasm, cytoplasm, cytosol, plasma membrane, cellular protein modification process, protein phosphorylation, negative regulation of protein kinase activity, phosphorus metabolic p…	GO:0000165, GO:0000188, GO:0001932, GO:0001933, GO:0005096, GO:0005488, GO:0005515, GO:0005622, GO:0005623, GO:0005634, GO:0005654, GO:0005737, GO:0005829, GO:0005886, GO:0006464, GO:0006468, GO:0006469, GO:0006793, GO:0006796, GO:0007154, GO:0007165, GO:0007186, GO:0008047, GO:0008152, GO:0008277, GO:0009892, GO:0009966, GO:0009968, GO:0009987, GO:0010563, GO:0010605, GO:0010646, GO:0010648, GO:…	373.641	429.424	317.858	-0.432845	0.00391821	0.0890586
ENSG00000077157	PPP1R12B	chr1	Proteoglycans in cancer, Regulation of actin cytoskeleton, Oxytocin signaling pathway, Vascular smooth muscle contraction, Focal adhesion	hsa05205, hsa04810, hsa04921, hsa04270, hsa04510	G2/M transition of mitotic cell cycle, mitotic cell cycle, system process, muscle system process, binding, protein binding, intracellular, cell, nucleus, nucleoplasm, cytoplasm, cytosol, cytoskeleton, plasma membrane, muscle contraction, regulation of muscle contraction, cell cycle, cell communication, signal transduction, enzyme activator activity, cellular process, actin cytoskeleton, membrane,…	GO:0000086, GO:0000278, GO:0003008, GO:0003012, GO:0005488, GO:0005515, GO:0005622, GO:0005623, GO:0005634, GO:0005654, GO:0005737, GO:0005829, GO:0005856, GO:0005886, GO:0006936, GO:0006937, GO:0007049, GO:0007154, GO:0007165, GO:0008047, GO:0009987, GO:0015629, GO:0016020, GO:0019208, GO:0019899, GO:0019900, GO:0019901, GO:0022402, GO:0023052, GO:0030016, GO:0030017, GO:0030018, GO:0030234, GO:…	3253.2	2865.65	3640.76	0.345271	0.00400035	0.0896165
ENSG00000100201	DDX17	chr22			nucleotide binding, transcription factor activity, protein binding, transcription factor activity, transcription factor binding, nucleoside binding, purine nucleoside binding, nucleic acid binding, transcription cofactor activity, transcription coactivator activity, RNA binding, RNA helicase activity, catalytic activity, ATP-dependent RNA helicase activity, helicase activity, receptor binding, bi…	GO:0000166, GO:0000988, GO:0000989, GO:0001882, GO:0001883, GO:0003676, GO:0003712, GO:0003713, GO:0003723, GO:0003724, GO:0003824, GO:0004004, GO:0004386, GO:0005102, GO:0005488, GO:0005515, GO:0005524, GO:0005622, GO:0005623, GO:0005634, GO:0005654, GO:0005730, GO:0006139, GO:0006351, GO:0006355, GO:0006357, GO:0006366, GO:0006396, GO:0006725, GO:0006807, GO:0007154, GO:0007165, GO:0007275, GO:…	1215.46	1084.95	1345.97	0.310762	0.00403553	0.0896165
ENSG00000122477	LRRC39	chr1					308.566	259.274	357.858	0.46338	0.00408291	0.0896384
ENSG00000078114	NEBL	chr10			stress fiber, actin binding, structural molecule activity, binding, protein binding, tropomyosin binding, extracellular region, intracellular, cell, cytoplasm, cytoskeleton, organelle organization, cytoskeleton organization, actin filament organization, multicellular organism development, heart development, cytoskeletal protein binding, structural constituent of muscle, anatomical structure morph…	GO:0001725, GO:0003779, GO:0005198, GO:0005488, GO:0005515, GO:0005523, GO:0005576, GO:0005622, GO:0005623, GO:0005737, GO:0005856, GO:0006996, GO:0007010, GO:0007015, GO:0007275, GO:0007507, GO:0008092, GO:0008307, GO:0009653, GO:0009888, GO:0009987, GO:0010927, GO:0014706, GO:0015629, GO:0016043, GO:0022607, GO:0030016, GO:0030017, GO:0030018, GO:0030029, GO:0030036, GO:0030154, GO:0030239, GO:…	3522.91	3078.78	3967.05	0.365603	0.00417964	0.090731
ENSG00000100170	SLC5A1	chr22	Mineral absorption, Bile secretion, Carbohydrate digestion and absorption	hsa04978, hsa04976, hsa04973	intestinal D-glucose absorption, system process, transporter activity, glucose transmembrane transporter activity, glucose:sodium symporter activity, binding, protein binding, extracellular region, cell, plasma membrane, integral component of plasma membrane, brush border, cell-cell junction, transport, ion transport, cation transport, sodium ion transport, digestion, cation transmembrane transpo…	GO:0001951, GO:0003008, GO:0005215, GO:0005355, GO:0005412, GO:0005488, GO:0005515, GO:0005576, GO:0005623, GO:0005886, GO:0005887, GO:0005903, GO:0005911, GO:0006810, GO:0006811, GO:0006812, GO:0006814, GO:0007586, GO:0008324, GO:0008643, GO:0008645, GO:0015075, GO:0015077, GO:0015081, GO:0015144, GO:0015145, GO:0015149, GO:0015291, GO:0015293, GO:0015294, GO:0015370, GO:0015672, GO:0015749, GO:…	384.413	330.837	437.988	0.403705	0.00422864	0.0907747
ENSG00000068650	ATP11A	chr13			nucleotide binding, magnesium ion binding, lytic vacuole, nucleoside binding, purine nucleoside binding, catalytic activity, phospholipid-translocating ATPase activity, transporter activity, lipid transporter activity, binding, protein binding, ATP binding, phospholipid transporter activity, intracellular, cell, cytoplasm, lysosome, lysosomal membrane, endosome, early endosome, vacuole, vacuolar …	GO:0000166, GO:0000287, GO:0000323, GO:0001882, GO:0001883, GO:0003824, GO:0004012, GO:0005215, GO:0005319, GO:0005488, GO:0005515, GO:0005524, GO:0005548, GO:0005622, GO:0005623, GO:0005737, GO:0005764, GO:0005765, GO:0005768, GO:0005769, GO:0005773, GO:0005774, GO:0005783, GO:0005886, GO:0006810, GO:0006869, GO:0009987, GO:0010876, GO:0012505, GO:0015748, GO:0015914, GO:0016020, GO:0016021, GO:…	571.061	496.038	646.083	0.380594	0.00436994	0.0924299
ENSG00000119138	KLF9	chr9			nucleic acid binding transcription factor activity, nucleic acid binding, DNA binding, transcription factor activity, sequence-specific DNA binding, binding, intracellular, cell, nucleus, nucleoplasm, cytoplasm, plasma membrane, nucleobase-containing compound metabolic process, transcription, DNA-templated, regulation of transcription, DNA-templated, regulation of transcription from RNA polymeras…	GO:0001071, GO:0003676, GO:0003677, GO:0003700, GO:0005488, GO:0005622, GO:0005623, GO:0005634, GO:0005654, GO:0005737, GO:0005886, GO:0006139, GO:0006351, GO:0006355, GO:0006357, GO:0006366, GO:0006725, GO:0006807, GO:0007623, GO:0008152, GO:0008283, GO:0008285, GO:0009058, GO:0009059, GO:0009719, GO:0009725, GO:0009889, GO:0009987, GO:0010033, GO:0010467, GO:0010468, GO:0010556, GO:0010837, GO:…	360.242	305.434	415.049	0.441177	0.00442809	0.0924299
ENSG00000154153	RETREG1	chr5			system process, binding, protein binding, intracellular, cell, cytoplasm, endoplasmic reticulum, endoplasmic reticulum membrane, Golgi apparatus, cis-Golgi network, autophagy, apoptotic process, organelle organization, sensory perception, cell death, cellular process, regulation of cell death, programmed cell death, endomembrane system, membrane, integral component of membrane, cellular component…	GO:0003008, GO:0005488, GO:0005515, GO:0005622, GO:0005623, GO:0005737, GO:0005783, GO:0005789, GO:0005794, GO:0005801, GO:0006914, GO:0006915, GO:0006996, GO:0007600, GO:0008219, GO:0009987, GO:0010941, GO:0012501, GO:0012505, GO:0016020, GO:0016021, GO:0016043, GO:0016236, GO:0019233, GO:0022411, GO:0030176, GO:0031224, GO:0031227, GO:0032501, GO:0042175, GO:0042981, GO:0043066, GO:0043067, GO:…	629.495	531.847	727.143	0.4505	0.00444926	0.0924299
ENSG00000132424	PNISR	chr6			nucleic acid binding, RNA binding, binding, intracellular, cell, nucleus, nucleoplasm, cytoplasm, nuclear body, nuclear speck, membrane-enclosed lumen, nuclear lumen, organelle, membrane-bounded organelle, intracellular organelle, intracellular membrane-bounded organelle, organelle lumen, organelle part, intracellular part, nuclear part, intracellular organelle part, nucleoplasm part, cell part, …	GO:0003676, GO:0003723, GO:0005488, GO:0005622, GO:0005623, GO:0005634, GO:0005654, GO:0005737, GO:0016604, GO:0016607, GO:0031974, GO:0031981, GO:0043226, GO:0043227, GO:0043229, GO:0043231, GO:0043233, GO:0044422, GO:0044424, GO:0044428, GO:0044446, GO:0044451, GO:0044464, GO:0044822, GO:0070013, GO:0097159, GO:1901363	661.582	585.451	737.714	0.333005	0.00461402	0.0948328
ENSG00000052126	PLEKHA5	chr12			binding, protein binding, phospholipid binding, 1-phosphatidylinositol binding, intracellular, cell, nucleus, nucleoplasm, cytoplasm, cytosol, multicellular organism development, lipid binding, phosphatidylinositol-5-phosphate binding, membrane, membrane-enclosed lumen, nuclear lumen, phosphatidylinositol-3-phosphate binding, multicellular organismal process, developmental process, phosphatidylin…	GO:0005488, GO:0005515, GO:0005543, GO:0005545, GO:0005622, GO:0005623, GO:0005634, GO:0005654, GO:0005737, GO:0005829, GO:0007275, GO:0008289, GO:0010314, GO:0016020, GO:0031974, GO:0031981, GO:0032266, GO:0032501, GO:0032502, GO:0035091, GO:0043167, GO:0043168, GO:0043226, GO:0043227, GO:0043229, GO:0043231, GO:0043233, GO:0044422, GO:0044424, GO:0044428, GO:0044444, GO:0044446, GO:0044464, GO:…	576.08	507.921	644.24	0.342393	0.00485296	0.0964626
ENSG00000104879	CKM	chr19	Metabolic pathways, Arginine and proline metabolism	hsa01100, hsa00330	nucleotide binding, nucleoside binding, purine nucleoside binding, catalytic activity, creatine kinase activity, binding, protein binding, ATP binding, intracellular, cell, cytoplasm, cytosol, cellular modified amino acid metabolic process, phosphagen metabolic process, creatine metabolic process, phosphocreatine metabolic process, phosphorus metabolic process, phosphate-containing compound metab…	GO:0000166, GO:0001882, GO:0001883, GO:0003824, GO:0004111, GO:0005488, GO:0005515, GO:0005524, GO:0005622, GO:0005623, GO:0005737, GO:0005829, GO:0006575, GO:0006599, GO:0006600, GO:0006603, GO:0006793, GO:0006796, GO:0006807, GO:0008152, GO:0009058, GO:0009987, GO:0016301, GO:0016310, GO:0016740, GO:0016772, GO:0016775, GO:0017076, GO:0019637, GO:0030554, GO:0032549, GO:0032550, GO:0032553, GO:…	727.19	622.407	831.974	0.418097	0.00493489	0.0964626
ENSG00000152556	PFKM	chr12	Metabolic pathways, AMPK signaling pathway, Pentose phosphate pathway, Carbon metabolism, Biosynthesis of amino acids, Glycolysis / Gluconeogenesis, Central carbon metabolism in cancer, RNA degradation, Galactose metabolism, Fructose and mannose metabolism	hsa01100, hsa04152, hsa00030, hsa01200, hsa01230, hsa00010, hsa05230, hsa03018, hsa00052, hsa00051	nucleotide binding, polysaccharide catabolic process, nucleoside binding, purine nucleoside binding, peptide secretion, regulation of peptide secretion, positive regulation of peptide secretion, catalytic activity, 6-phosphofructokinase activity, binding, protein binding, ATP binding, extracellular region, intracellular, cell, cytoplasm, cytosol, plasma membrane, cilium, 6-phosphofructokinase com…	GO:0000166, GO:0000272, GO:0001882, GO:0001883, GO:0002790, GO:0002791, GO:0002793, GO:0003824, GO:0003872, GO:0005488, GO:0005515, GO:0005524, GO:0005576, GO:0005622, GO:0005623, GO:0005737, GO:0005829, GO:0005886, GO:0005929, GO:0005945, GO:0005975, GO:0005976, GO:0005977, GO:0005980, GO:0005996, GO:0006002, GO:0006006, GO:0006007, GO:0006073, GO:0006082, GO:0006090, GO:0006091, GO:0006096, GO:…	620.712	543.491	697.934	0.360249	0.00479447	0.0964626
ENSG00000175115	PACS1	chr11			protein targeting to Golgi, retrograde transport, vesicle recycling within Golgi, immune effector process, immune system process, regulation of immune system process, regulation of immune effector process, regulation of response to biotic stimulus, binding, protein binding, intracellular, cell, cytoplasm, Golgi apparatus, Golgi-associated vesicle, cytosol, protein targeting, protein targeting to …	GO:0000042, GO:0000301, GO:0002252, GO:0002376, GO:0002682, GO:0002697, GO:0002831, GO:0005488, GO:0005515, GO:0005622, GO:0005623, GO:0005737, GO:0005794, GO:0005798, GO:0005829, GO:0006605, GO:0006612, GO:0006810, GO:0006886, GO:0006891, GO:0006950, GO:0006952, GO:0007009, GO:0008104, GO:0009605, GO:0009607, GO:0009615, GO:0009987, GO:0010256, GO:0012505, GO:0015031, GO:0016023, GO:0016032, GO:…	248.902	286.211	211.594	-0.43401	0.00487536	0.0964626
ENSG00000182836	PLCXD3	chr5			catalytic activity, signal transducer activity, lipid metabolic process, cell communication, signal transduction, phosphoric diester hydrolase activity, metabolic process, catabolic process, cellular process, lipid catabolic process, hydrolase activity, hydrolase activity, acting on ester bonds, signaling, phosphoric ester hydrolase activity, primary metabolic process, single-organism process, si…	GO:0003824, GO:0004871, GO:0006629, GO:0007154, GO:0007165, GO:0008081, GO:0008152, GO:0009056, GO:0009987, GO:0016042, GO:0016787, GO:0016788, GO:0023052, GO:0042578, GO:0044238, GO:0044699, GO:0044700, GO:0044710, GO:0044712, GO:0044763, GO:0050789, GO:0050794, GO:0050896, GO:0051716, GO:0065007, GO:0071704, GO:1901575	653.553	557.413	749.692	0.426888	0.00494296	0.0964626
ENSG00000054654	SYNE2	chr14			ameboidal-type cell migration, actin binding, binding, protein binding, extracellular region, intracellular, cell, nucleus, nuclear envelope, nuclear outer membrane, nucleoplasm, cytoplasm, mitochondrion, endoplasmic reticulum, endoplasmic reticulum membrane, cytoskeleton, plasma membrane, adherens junction, cell-substrate adherens junction, focal adhesion, transport, movement of cell or subcellu…	GO:0001667, GO:0003779, GO:0005488, GO:0005515, GO:0005576, GO:0005622, GO:0005623, GO:0005634, GO:0005635, GO:0005640, GO:0005654, GO:0005737, GO:0005739, GO:0005783, GO:0005789, GO:0005856, GO:0005886, GO:0005912, GO:0005924, GO:0005925, GO:0006810, GO:0006928, GO:0006996, GO:0006997, GO:0006998, GO:0007010, GO:0007097, GO:0007163, GO:0008092, GO:0008104, GO:0009987, GO:0010256, GO:0010761, GO:…	1663.34	1492.84	1833.85	0.29664	0.00500551	0.0964853
ENSG00000170558	CDH2	chr18	Cell adhesion molecules (CAMs), Arrhythmogenic right ventricular cardiomyopathy (ARVC)	hsa04514, hsa05412	MAPK cascade, cell morphogenesis, cell morphogenesis involved in differentiation, blood vessel development, regulation of protein phosphorylation, positive regulation of protein phosphorylation, postsynaptic membrane organization, vasculature development, columnar/cuboidal epithelial cell differentiation, binding, calcium ion binding, protein binding, extracellular region, intracellular, cell, cy…	GO:0000165, GO:0000902, GO:0000904, GO:0001568, GO:0001932, GO:0001934, GO:0001941, GO:0001944, GO:0002065, GO:0005488, GO:0005509, GO:0005515, GO:0005576, GO:0005622, GO:0005623, GO:0005737, GO:0005856, GO:0005886, GO:0005911, GO:0005912, GO:0005913, GO:0005916, GO:0005924, GO:0005925, GO:0005938, GO:0006461, GO:0006464, GO:0006468, GO:0006793, GO:0006796, GO:0006810, GO:0006928, GO:0007009, GO:…	1174.04	1027.28	1320.79	0.362265	0.00504401	0.0964853
ENSG00000073910	FRY	chr13			cell morphogenesis, spindle pole, enzyme inhibitor activity, intracellular, cell, cytoplasm, microtubule organizing center, spindle, cytoskeleton, cell cortex, cellular protein modification process, protein deacetylation, organelle organization, cytoskeleton organization, actin filament organization, multicellular organism development, nervous system development, metabolic process, anatomical str…	GO:0000902, GO:0000922, GO:0004857, GO:0005622, GO:0005623, GO:0005737, GO:0005815, GO:0005819, GO:0005856, GO:0005938, GO:0006464, GO:0006476, GO:0006996, GO:0007010, GO:0007015, GO:0007275, GO:0007399, GO:0008152, GO:0009653, GO:0009892, GO:0009987, GO:0010605, GO:0015630, GO:0016043, GO:0019222, GO:0019538, GO:0022008, GO:0030029, GO:0030030, GO:0030036, GO:0030154, GO:0030182, GO:0030234, GO:…	1278.5	1126.97	1430.03	0.343335	0.00557721	0.104871
ENSG00000169714	CNBP	chr3			nucleic acid binding transcription factor activity, nucleic acid binding, DNA binding, single-stranded DNA binding, transcription factor activity, sequence-specific DNA binding, RNA binding, single-stranded RNA binding, binding, protein binding, intracellular, cell, nucleus, cytoplasm, endoplasmic reticulum, cytosol, alcohol metabolic process, nucleobase-containing compound metabolic process, tra…	GO:0001071, GO:0003676, GO:0003677, GO:0003697, GO:0003700, GO:0003723, GO:0003727, GO:0005488, GO:0005515, GO:0005622, GO:0005623, GO:0005634, GO:0005737, GO:0005783, GO:0005829, GO:0006066, GO:0006139, GO:0006351, GO:0006355, GO:0006357, GO:0006366, GO:0006629, GO:0006694, GO:0006695, GO:0006725, GO:0006807, GO:0008152, GO:0008202, GO:0008203, GO:0008270, GO:0008283, GO:0008284, GO:0008610, GO:…	558.864	475.409	642.318	0.433332	0.00559094	0.104871
ENSG00000072195	SPEG	chr2					588.732	660.204	517.261	-0.351416	0.00575123	0.10684
ENSG00000152234	ATP5F1A	chr18	Metabolic pathways, Alzheimer's disease, Parkinson's disease, Huntington's disease, Oxidative phosphorylation	hsa01100, hsa05010, hsa05012, hsa05016, hsa00190	nucleotide binding, nucleoside binding, purine nucleoside binding, endothelial cell proliferation, regulation of endothelial cell proliferation, negative regulation of endothelial cell proliferation, nucleic acid binding, RNA binding, catalytic activity, receptor binding, transporter activity, binding, protein binding, ATP binding, extracellular region, intracellular, cell, nucleus, cytoplasm, mi…	GO:0000166, GO:0001882, GO:0001883, GO:0001935, GO:0001936, GO:0001937, GO:0003676, GO:0003723, GO:0003824, GO:0005102, GO:0005215, GO:0005488, GO:0005515, GO:0005524, GO:0005576, GO:0005622, GO:0005623, GO:0005634, GO:0005737, GO:0005739, GO:0005740, GO:0005743, GO:0005753, GO:0005759, GO:0005886, GO:0006139, GO:0006163, GO:0006164, GO:0006629, GO:0006725, GO:0006753, GO:0006754, GO:0006793, GO:…	679.637	591.574	767.7	0.375425	0.00602908	0.110935
ENSG00000110955	ATP5F1B	chr12	Metabolic pathways, Alzheimer's disease, Parkinson's disease, Huntington's disease, Oxidative phosphorylation	hsa01100, hsa05010, hsa05012, hsa05016, hsa00190	nucleotide binding, mitochondrial proton-transporting ATP synthase complex, catalytic core F(1), ossification, angiogenesis, blood vessel development, osteoblast differentiation, nucleoside binding, purine nucleoside binding, vasculature development, catalytic activity, receptor binding, transporter activity, binding, protein binding, ATP binding, extracellular region, intracellular, cell, nucleu…	GO:0000166, GO:0000275, GO:0001503, GO:0001525, GO:0001568, GO:0001649, GO:0001882, GO:0001883, GO:0001944, GO:0003824, GO:0005102, GO:0005215, GO:0005488, GO:0005515, GO:0005524, GO:0005576, GO:0005622, GO:0005623, GO:0005634, GO:0005737, GO:0005739, GO:0005740, GO:0005743, GO:0005753, GO:0005754, GO:0005759, GO:0005886, GO:0006091, GO:0006139, GO:0006163, GO:0006164, GO:0006629, GO:0006725, GO:…	627.245	552.093	702.398	0.346821	0.00668544	0.121295
ENSG00000113594	LIFR	chr5	Signaling pathways regulating pluripotency of stem cells, Cytokine-cytokine receptor interaction, Jak-STAT signaling pathway	hsa04550, hsa04060, hsa04630	cell morphogenesis, signal transducer activity, receptor activity, transmembrane signaling receptor activity, cytokine receptor activity, ciliary neurotrophic factor receptor activity, leukemia inhibitory factor receptor activity, oncostatin-M receptor activity, receptor binding, cytokine receptor binding, ciliary neurotrophic factor receptor binding, binding, protein binding, extracellular regio…	GO:0000902, GO:0004871, GO:0004872, GO:0004888, GO:0004896, GO:0004897, GO:0004923, GO:0004924, GO:0005102, GO:0005126, GO:0005127, GO:0005488, GO:0005515, GO:0005576, GO:0005623, GO:0005886, GO:0005887, GO:0006915, GO:0007154, GO:0007165, GO:0007166, GO:0007167, GO:0007275, GO:0007399, GO:0008219, GO:0008283, GO:0008284, GO:0009653, GO:0009987, GO:0010033, GO:0010656, GO:0010657, GO:0010660, GO:…	471.954	393.851	550.057	0.480893	0.0067501	0.121295
ENSG00000165629	ATP5F1C	chr10	Metabolic pathways, Alzheimer's disease, Parkinson's disease, Huntington's disease, Oxidative phosphorylation	hsa01100, hsa05010, hsa05012, hsa05016, hsa00190	mitochondrial proton-transporting ATP synthase complex, catalytic core F(1), nucleic acid binding, RNA binding, catalytic activity, transporter activity, binding, extracellular region, intracellular, cell, cytoplasm, mitochondrion, mitochondrial envelope, mitochondrial inner membrane, mitochondrial proton-transporting ATP synthase complex, mitochondrial matrix, generation of precursor metabolites…	GO:0000275, GO:0003676, GO:0003723, GO:0003824, GO:0005215, GO:0005488, GO:0005576, GO:0005622, GO:0005623, GO:0005737, GO:0005739, GO:0005740, GO:0005743, GO:0005753, GO:0005759, GO:0006091, GO:0006119, GO:0006139, GO:0006163, GO:0006164, GO:0006725, GO:0006753, GO:0006754, GO:0006793, GO:0006796, GO:0006807, GO:0006810, GO:0006811, GO:0006812, GO:0006818, GO:0006839, GO:0008152, GO:0008324, GO:…	281.789	240.367	323.21	0.425701	0.00678048	0.121295
ENSG00000169851	PCDH7	chr4			platelet degranulation, binding, calcium ion binding, intracellular, cell, cytoplasm, plasma membrane, integral component of plasma membrane, transport, exocytosis, cell adhesion, homophilic cell adhesion via plasma membrane adhesion molecules, cellular process, endomembrane system, vesicle membrane, membrane, integral component of membrane, cytoplasmic, membrane-bounded vesicle, vesicle-mediated…	GO:0002576, GO:0005488, GO:0005509, GO:0005622, GO:0005623, GO:0005737, GO:0005886, GO:0005887, GO:0006810, GO:0006887, GO:0007155, GO:0007156, GO:0009987, GO:0012505, GO:0012506, GO:0016020, GO:0016021, GO:0016023, GO:0016192, GO:0022610, GO:0030141, GO:0030659, GO:0030667, GO:0031090, GO:0031091, GO:0031092, GO:0031224, GO:0031226, GO:0031410, GO:0031982, GO:0031988, GO:0032940, GO:0043167, GO:…	627.042	533.346	720.739	0.433703	0.00700402	0.124145
ENSG00000101333	PLCB4	chr20	Metabolic pathways, Calcium signaling pathway, Gastric acid secretion, Wnt signaling pathway, Melanogenesis, Pathways in cancer, Insulin secretion, cGMP-PKG signaling pathway, Rap1 signaling pathway, Chemokine signaling pathway, Sphingolipid signaling pathway, Glucagon signaling pathway, Oxytocin signaling pathway, Phospholipase D signaling pathway, African trypanosomiasis, Amoebiasis, Adrenergic…	hsa01100, hsa04020, hsa04971, hsa04310, hsa04916, hsa05200, hsa04911, hsa04022, hsa04015, hsa04062, hsa04071, hsa04922, hsa04921, hsa04072, hsa05143, hsa05146, hsa04261, hsa04728, hsa05142, hsa04750, hsa04933, hsa05010, hsa04270, hsa04540, hsa04611, hsa04713, hsa04720, hsa04723, hsa04724, hsa04725, hsa04912, hsa04915, hsa04918, hsa04925, hsa04970, hsa04972, hsa04726, hsa04730, hsa04919, hsa05016,…	catalytic activity, phosphatidylinositol phospholipase C activity, phospholipase activity, phospholipase C activity, signal transducer activity, binding, calcium ion binding, protein binding, intracellular, cell, nucleus, cytoplasm, endoplasmic reticulum, smooth endoplasmic reticulum, cytosol, alcohol metabolic process, lipid metabolic process, phosphorus metabolic process, phosphate-containing c…	GO:0003824, GO:0004435, GO:0004620, GO:0004629, GO:0004871, GO:0005488, GO:0005509, GO:0005515, GO:0005622, GO:0005623, GO:0005634, GO:0005737, GO:0005783, GO:0005790, GO:0005829, GO:0006066, GO:0006629, GO:0006793, GO:0006796, GO:0006810, GO:0006811, GO:0006812, GO:0006813, GO:0007154, GO:0007165, GO:0008081, GO:0008152, GO:0009056, GO:0009987, GO:0010959, GO:0012505, GO:0014069, GO:0015672, GO:…	359.418	307.332	411.504	0.419925	0.00717143	0.125956
ENSG00000069431	ABCC9	chr12	ABC transporters	hsa02010	nucleotide binding, nucleoside binding, purine nucleoside binding, immune effector process, immune system process, system process, circulatory system process, heart process, catalytic activity, signal transducer activity, receptor activity, transmembrane signaling receptor activity, transporter activity, ion channel activity, cation channel activity, potassium channel activity, binding, protein b…	GO:0000166, GO:0001882, GO:0001883, GO:0002252, GO:0002376, GO:0003008, GO:0003013, GO:0003015, GO:0003824, GO:0004871, GO:0004872, GO:0004888, GO:0005215, GO:0005216, GO:0005261, GO:0005267, GO:0005488, GO:0005515, GO:0005524, GO:0005622, GO:0005623, GO:0005737, GO:0005886, GO:0005887, GO:0006810, GO:0006811, GO:0006812, GO:0006813, GO:0006820, GO:0006950, GO:0006952, GO:0007154, GO:0007165, GO:…	651.152	572.354	729.951	0.350349	0.00725404	0.126259
ENSG00000140740	UQCRC2	chr16	Metabolic pathways, Non-alcoholic fatty liver disease (NAFLD), Alzheimer's disease, Parkinson's disease, Huntington's disease, Oxidative phosphorylation, Cardiac muscle contraction	hsa01100, hsa04932, hsa05010, hsa05012, hsa05016, hsa00190, hsa04260	catalytic activity, endopeptidase activity, metalloendopeptidase activity, binding, protein binding, extracellular region, intracellular, cell, nucleus, nucleoplasm, cytoplasm, mitochondrion, mitochondrial envelope, mitochondrial inner membrane, mitochondrial respiratory chain, mitochondrial respiratory chain complex III, generation of precursor metabolites and energy, oxidative phosphorylation, …	GO:0003824, GO:0004175, GO:0004222, GO:0005488, GO:0005515, GO:0005576, GO:0005622, GO:0005623, GO:0005634, GO:0005654, GO:0005737, GO:0005739, GO:0005740, GO:0005743, GO:0005746, GO:0005750, GO:0006091, GO:0006119, GO:0006122, GO:0006139, GO:0006163, GO:0006508, GO:0006725, GO:0006753, GO:0006793, GO:0006796, GO:0006807, GO:0008152, GO:0008233, GO:0008237, GO:0008270, GO:0009060, GO:0009116, GO:…	467.323	408.594	526.052	0.36375	0.00733942	0.126285
ENSG00000183023	SLC8A1	chr2	Calcium signaling pathway, cGMP-PKG signaling pathway, Mineral absorption, Olfactory transduction, Dilated cardiomyopathy, Adrenergic signaling in cardiomyocytes, Hypertrophic cardiomyopathy (HCM), Cardiac muscle contraction, Endocrine and other factor-regulated calcium reabsorption, Protein digestion and absorption, Arrhythmogenic right ventricular cardiomyopathy (ARVC)	hsa04020, hsa04022, hsa04978, hsa04740, hsa05414, hsa04261, hsa05410, hsa04260, hsa04961, hsa04974, hsa05412	response to reactive oxygen species, ossification, action potential, response to hypoxia, ameboidal-type cell migration, regulation of the force of heart contraction, regulation of heart rate, regulation of sodium ion transport, system process, muscle system process, circulatory system process, heart process, vascular process in circulatory system, transporter activity, calcium:sodium antiporter …	GO:0000302, GO:0001503, GO:0001508, GO:0001666, GO:0001667, GO:0002026, GO:0002027, GO:0002028, GO:0003008, GO:0003012, GO:0003013, GO:0003015, GO:0003018, GO:0005215, GO:0005432, GO:0005488, GO:0005509, GO:0005515, GO:0005516, GO:0005622, GO:0005623, GO:0005737, GO:0005739, GO:0005829, GO:0005856, GO:0005874, GO:0005886, GO:0005887, GO:0005911, GO:0006810, GO:0006811, GO:0006812, GO:0006814, GO:…	2125.9	1900.48	2351.32	0.306959	0.00738622	0.126285
ENSG00000076555	ACACB	chr12	Metabolic pathways, AMPK signaling pathway, Insulin signaling pathway, Adipocytokine signaling pathway, Pyruvate metabolism, Glucagon signaling pathway, Insulin resistance, Fatty acid biosynthesis, Propanoate metabolism	hsa01100, hsa04152, hsa04910, hsa04920, hsa00620, hsa04922, hsa04931, hsa00061, hsa00640	nucleotide binding, nucleoside binding, purine nucleoside binding, catalytic activity, acetyl-CoA carboxylase activity, biotin carboxylase activity, binding, protein binding, ATP binding, intracellular, cell, nucleus, cytoplasm, mitochondrion, mitochondrial envelope, mitochondrial outer membrane, cytosol, carbohydrate metabolic process, monosaccharide metabolic process, glucose metabolic process,…	GO:0000166, GO:0001882, GO:0001883, GO:0003824, GO:0003989, GO:0004075, GO:0005488, GO:0005515, GO:0005524, GO:0005622, GO:0005623, GO:0005634, GO:0005737, GO:0005739, GO:0005740, GO:0005741, GO:0005829, GO:0005975, GO:0005996, GO:0006006, GO:0006082, GO:0006084, GO:0006109, GO:0006461, GO:0006629, GO:0006631, GO:0006633, GO:0006635, GO:0006637, GO:0006732, GO:0006766, GO:0006767, GO:0006768, GO:…	701.937	612.534	791.34	0.368975	0.00751053	0.126514
ENSG00000135821	GLUL	chr1	Metabolic pathways, Biosynthesis of amino acids, Glutamatergic synapse, GABAergic synapse, Alanine, aspartate and glutamate metabolism, Glyoxylate and dicarboxylate metabolism, Arginine biosynthesis, Nitrogen metabolism	hsa01100, hsa01230, hsa04724, hsa04727, hsa00250, hsa00630, hsa00220, hsa00910	nucleotide binding, magnesium ion binding, neurotransmitter uptake, regulation of neurotransmitter levels, nucleoside binding, purine nucleoside binding, peptide secretion, regulation of peptide secretion, positive regulation of peptide secretion, catalytic activity, glutamate decarboxylase activity, glutamate-ammonia ligase activity, binding, protein binding, ATP binding, extracellular region, i…	GO:0000166, GO:0000287, GO:0001504, GO:0001505, GO:0001882, GO:0001883, GO:0002790, GO:0002791, GO:0002793, GO:0003824, GO:0004351, GO:0004356, GO:0005488, GO:0005515, GO:0005524, GO:0005576, GO:0005622, GO:0005623, GO:0005634, GO:0005737, GO:0005739, GO:0005783, GO:0005791, GO:0005829, GO:0006082, GO:0006461, GO:0006520, GO:0006536, GO:0006538, GO:0006541, GO:0006542, GO:0006807, GO:0006810, GO:…	276.384	237.065	315.702	0.411769	0.00753061	0.126514
ENSG00000146674	IGFBP3	chr7	Transcriptional misregulation in cancer, p53 signaling pathway	hsa05202, hsa04115	MAPK cascade, ossification, regulation of cell growth, osteoblast differentiation, regulation of protein phosphorylation, negative regulation of protein phosphorylation, positive regulation of protein phosphorylation, fibronectin binding, binding, protein binding, insulin-like growth factor binding, extracellular region, extracellular space, intracellular, cell, nucleus, carbohydrate metabolic pr…	GO:0000165, GO:0001503, GO:0001558, GO:0001649, GO:0001932, GO:0001933, GO:0001934, GO:0001968, GO:0005488, GO:0005515, GO:0005520, GO:0005576, GO:0005615, GO:0005622, GO:0005623, GO:0005634, GO:0005975, GO:0005996, GO:0006006, GO:0006109, GO:0006464, GO:0006468, GO:0006793, GO:0006796, GO:0006915, GO:0006928, GO:0007154, GO:0007165, GO:0007166, GO:0007167, GO:0007169, GO:0008047, GO:0008152, GO:…	222.57	262.272	182.869	-0.517876	0.00778951	0.128627
ENSG00000171867	PRNP	chr20	Prion diseases	hsa05020	cell activation, cytokine production, regulation of cytokine production, negative regulation of cytokine production, regulation of protein phosphorylation, negative regulation of protein phosphorylation, activation of immune response, immune system process, immune response-activating cell surface receptor signaling pathway, regulation of immune system process, negative regulation of immune system…	GO:0001775, GO:0001816, GO:0001817, GO:0001818, GO:0001932, GO:0001933, GO:0002253, GO:0002376, GO:0002429, GO:0002682, GO:0002683, GO:0002684, GO:0002694, GO:0002695, GO:0002757, GO:0002764, GO:0002768, GO:0003008, GO:0005488, GO:0005507, GO:0005515, GO:0005521, GO:0005576, GO:0005622, GO:0005623, GO:0005634, GO:0005737, GO:0005783, GO:0005794, GO:0005886, GO:0006139, GO:0006351, GO:0006355, GO:…	352.715	306.062	399.369	0.382798	0.00772848	0.128627
ENSG00000114854	TNNC1	chr3	Calcium signaling pathway, Dilated cardiomyopathy, Adrenergic signaling in cardiomyocytes, Hypertrophic cardiomyopathy (HCM), Cardiac muscle contraction	hsa04020, hsa05414, hsa04261, hsa05410, hsa04260	diaphragm contraction, heart morphogenesis, system process, skeletal muscle contraction, involuntary skeletal muscle contraction, muscle system process, circulatory system process, heart process, respiratory system process, cardiac chamber development, cardiac chamber morphogenesis, cardiac ventricle morphogenesis, ventricular cardiac muscle tissue development, cardiac ventricle development, acti…	GO:0002086, GO:0003007, GO:0003008, GO:0003009, GO:0003011, GO:0003012, GO:0003013, GO:0003015, GO:0003016, GO:0003205, GO:0003206, GO:0003208, GO:0003229, GO:0003231, GO:0003779, GO:0005488, GO:0005509, GO:0005515, GO:0005622, GO:0005623, GO:0005634, GO:0005654, GO:0005737, GO:0005739, GO:0005829, GO:0005856, GO:0005861, GO:0005865, GO:0006810, GO:0006928, GO:0006936, GO:0006937, GO:0006941, GO:…	331.265	285.23	377.301	0.402357	0.00809028	0.132461
ENSG00000131051	RBM39	chr20			nucleotide binding, nucleic acid binding, RNA binding, binding, protein binding, intracellular, cell, nucleus, nucleoplasm, microtubule organizing center, cytoskeleton, nucleobase-containing compound metabolic process, transcription, DNA-templated, regulation of transcription, DNA-templated, RNA processing, mRNA processing, cellular aromatic compound metabolic process, nitrogen compound metabolic…	GO:0000166, GO:0003676, GO:0003723, GO:0005488, GO:0005515, GO:0005622, GO:0005623, GO:0005634, GO:0005654, GO:0005815, GO:0005856, GO:0006139, GO:0006351, GO:0006355, GO:0006396, GO:0006397, GO:0006725, GO:0006807, GO:0008152, GO:0008380, GO:0009058, GO:0009059, GO:0009889, GO:0009987, GO:0010467, GO:0010468, GO:0010556, GO:0015630, GO:0016070, GO:0016071, GO:0016604, GO:0016607, GO:0018130, GO:…	516.033	458.403	573.664	0.322959	0.00842655	0.136808
ENSG00000138411	HECW2	chr2			catalytic activity, ubiquitin-protein transferase activity, intracellular, cell, nucleus, cytoplasm, cellular protein modification process, proteolysis, ubiquitin-dependent protein catabolic process, metabolic process, catabolic process, macromolecule catabolic process, cellular process, protein ubiquitination, transferase activity, ligase activity, protein metabolic process, ubiquitin-like prote…	GO:0003824, GO:0004842, GO:0005622, GO:0005623, GO:0005634, GO:0005737, GO:0006464, GO:0006508, GO:0006511, GO:0008152, GO:0009056, GO:0009057, GO:0009987, GO:0016567, GO:0016740, GO:0016874, GO:0019538, GO:0019787, GO:0019941, GO:0030163, GO:0032446, GO:0036211, GO:0042787, GO:0043170, GO:0043226, GO:0043227, GO:0043229, GO:0043231, GO:0043412, GO:0043632, GO:0044237, GO:0044238, GO:0044248, GO:…	369.104	313.162	425.046	0.439503	0.00854816	0.137625
ENSG00000141385	AFG3L2	chr18			nucleotide binding, cell morphogenesis, cell morphogenesis involved in differentiation, nucleoside binding, purine nucleoside binding, catalytic activity, endopeptidase activity, ATP-dependent peptidase activity, metalloendopeptidase activity, binding, protein binding, ATP binding, intracellular, cell, cytoplasm, mitochondrion, mitochondrial envelope, mitochondrial inner membrane, protein complex…	GO:0000166, GO:0000902, GO:0000904, GO:0001882, GO:0001883, GO:0003824, GO:0004175, GO:0004176, GO:0004222, GO:0005488, GO:0005515, GO:0005524, GO:0005622, GO:0005623, GO:0005737, GO:0005739, GO:0005740, GO:0005743, GO:0006461, GO:0006508, GO:0006605, GO:0006626, GO:0006810, GO:0006839, GO:0006886, GO:0006996, GO:0007005, GO:0007006, GO:0007007, GO:0007272, GO:0007275, GO:0007399, GO:0007409, GO:…	381.789	334.269	429.309	0.360055	0.00864623	0.138054
ENSG00000175084	DES	chr2	Dilated cardiomyopathy, Hypertrophic cardiomyopathy (HCM), Arrhythmogenic right ventricular cardiomyopathy (ARVC)	hsa05414, hsa05410, hsa05412	system process, muscle system process, circulatory system process, heart process, structural molecule activity, structural constituent of cytoskeleton, binding, protein binding, extracellular region, intracellular, cell, cytoplasm, cytosol, cytoskeleton, intermediate filament, plasma membrane, cell-cell junction, adherens junction, cell-cell adherens junction, fascia adherens, movement of cell or…	GO:0003008, GO:0003012, GO:0003013, GO:0003015, GO:0005198, GO:0005200, GO:0005488, GO:0005515, GO:0005576, GO:0005622, GO:0005623, GO:0005737, GO:0005829, GO:0005856, GO:0005882, GO:0005886, GO:0005911, GO:0005912, GO:0005913, GO:0005916, GO:0006928, GO:0006936, GO:0006996, GO:0007010, GO:0008015, GO:0008016, GO:0008092, GO:0009987, GO:0014704, GO:0016020, GO:0016043, GO:0030016, GO:0030017, GO:…	1573.42	1359.75	1787.09	0.394018	0.00908463	0.143865
ENSG00000122550	KLHL7	chr7			ubiquitin ligase complex, catalytic activity, ubiquitin-protein transferase activity, binding, protein binding, intracellular, cell, nucleus, nucleoplasm, nucleolus, cytoplasm, plasma membrane, cellular protein modification process, proteolysis, ubiquitin-dependent protein catabolic process, metabolic process, catabolic process, macromolecule catabolic process, cellular process, membrane, protein…	GO:0000151, GO:0003824, GO:0004842, GO:0005488, GO:0005515, GO:0005622, GO:0005623, GO:0005634, GO:0005654, GO:0005730, GO:0005737, GO:0005886, GO:0006464, GO:0006508, GO:0006511, GO:0008152, GO:0009056, GO:0009057, GO:0009987, GO:0016020, GO:0016567, GO:0016740, GO:0019538, GO:0019787, GO:0019941, GO:0030163, GO:0031461, GO:0031463, GO:0031974, GO:0031981, GO:0032446, GO:0032991, GO:0036211, GO:…	290.946	249.711	332.181	0.410284	0.00950995	0.149376
ENSG00000135842	NIBAN1	chr1			regulation of protein phosphorylation, negative regulation of protein phosphorylation, positive regulation of protein phosphorylation, binding, protein binding, extracellular region, intracellular, cell, cytoplasm, plasma membrane, translation, regulation of translation, cellular protein modification process, protein phosphorylation, peptide metabolic process, phosphorus metabolic process, phosph…	GO:0001932, GO:0001933, GO:0001934, GO:0005488, GO:0005515, GO:0005576, GO:0005622, GO:0005623, GO:0005737, GO:0005886, GO:0006412, GO:0006417, GO:0006464, GO:0006468, GO:0006518, GO:0006793, GO:0006796, GO:0006807, GO:0006950, GO:0008152, GO:0009058, GO:0009059, GO:0009889, GO:0009891, GO:0009892, GO:0009893, GO:0009987, GO:0010467, GO:0010468, GO:0010556, GO:0010557, GO:0010562, GO:0010563, GO:…	1553.99	1368.79	1739.2	0.345291	0.0100042	0.152191
ENSG00000146809	ASB15	chr7			intracellular, cell, cellular protein modification process, cell communication, signal transduction, metabolic process, cellular process, protein ubiquitination, protein metabolic process, signaling, protein modification by small protein conjugation, intracellular signal transduction, protein modification process, macromolecule metabolic process, macromolecule modification, cellular metabolic pro…	GO:0005622, GO:0005623, GO:0006464, GO:0007154, GO:0007165, GO:0008152, GO:0009987, GO:0016567, GO:0019538, GO:0023052, GO:0032446, GO:0035556, GO:0036211, GO:0043170, GO:0043412, GO:0044237, GO:0044238, GO:0044260, GO:0044267, GO:0044464, GO:0044699, GO:0044700, GO:0044763, GO:0050789, GO:0050794, GO:0050896, GO:0051716, GO:0065007, GO:0070647, GO:0071704	221.297	189.646	252.948	0.413633	0.00980454	0.152191
ENSG00000176171	BNIP3	chr10	FoxO signaling pathway, Legionellosis	hsa04068, hsa05134	mitochondrial fission, response to reactive oxygen species, mitophagy, response to hypoxia, release of cytochrome c from mitochondria, immune effector process, immune system process, binding, protein binding, intracellular, cell, nucleus, nuclear envelope, nucleoplasm, cytoplasm, mitochondrion, mitochondrial envelope, mitochondrial outer membrane, endoplasmic reticulum, generation of precursor me…	GO:0000266, GO:0000302, GO:0000422, GO:0001666, GO:0001836, GO:0002252, GO:0002376, GO:0005488, GO:0005515, GO:0005622, GO:0005623, GO:0005634, GO:0005635, GO:0005654, GO:0005737, GO:0005739, GO:0005740, GO:0005741, GO:0005783, GO:0006091, GO:0006810, GO:0006839, GO:0006914, GO:0006915, GO:0006950, GO:0006952, GO:0006979, GO:0006996, GO:0007005, GO:0007006, GO:0007154, GO:0007165, GO:0008053, GO:…	274.781	235.205	314.357	0.416949	0.00990515	0.152191
ENSG00000205268	PDE7A	chr8	Purine metabolism, Morphine addiction	hsa00230, hsa05032	catalytic activity, cyclic-nucleotide phosphodiesterase activity, 3',5'-cyclic-nucleotide phosphodiesterase activity, 3',5'-cyclic-AMP phosphodiesterase activity, binding, intracellular, cell, cytoplasm, cytosol, nucleobase-containing compound metabolic process, purine nucleotide metabolic process, purine nucleotide catabolic process, cAMP catabolic process, cellular aromatic compound metabolic p…	GO:0003824, GO:0004112, GO:0004114, GO:0004115, GO:0005488, GO:0005622, GO:0005623, GO:0005737, GO:0005829, GO:0006139, GO:0006163, GO:0006195, GO:0006198, GO:0006725, GO:0006753, GO:0006793, GO:0006796, GO:0006807, GO:0007154, GO:0007165, GO:0008081, GO:0008152, GO:0009056, GO:0009117, GO:0009150, GO:0009154, GO:0009166, GO:0009187, GO:0009214, GO:0009259, GO:0009261, GO:0009987, GO:0016787, GO:…	307.517	265.444	349.589	0.395948	0.00995776	0.152191
ENSG00000039537	C6	chr5	Systemic lupus erythematosus, Prion diseases, Complement and coagulation cascades	hsa05322, hsa05020, hsa04610	angiogenesis, blood vessel development, in utero embryonic development, activation of membrane attack complex, vasculature development, regulation of activation of membrane attack complex, positive regulation of activation of membrane attack complex, adaptive immune response, immune effector process, activation of immune response, immune system process, leukocyte mediated immunity, lymphocyte med…	GO:0001525, GO:0001568, GO:0001701, GO:0001905, GO:0001944, GO:0001969, GO:0001970, GO:0002250, GO:0002252, GO:0002253, GO:0002376, GO:0002443, GO:0002449, GO:0002455, GO:0002460, GO:0002526, GO:0002673, GO:0002682, GO:0002684, GO:0002697, GO:0002699, GO:0002920, GO:0002922, GO:0005488, GO:0005515, GO:0005576, GO:0005579, GO:0005623, GO:0005886, GO:0005887, GO:0006508, GO:0006950, GO:0006952, GO:…	231.186	269.58	192.791	-0.481556	0.0101258	0.152836
ENSG00000103034	NDRG4	chr16			MAPK cascade, regulation of protein phosphorylation, positive regulation of protein phosphorylation, heart looping, morphogenesis of an epithelium, heart morphogenesis, system process, embryonic heart tube morphogenesis, binding, protein binding, intracellular, cell, cytoplasm, mitochondrion, endoplasmic reticulum, endoplasmic reticulum membrane, cytosol, plasma membrane, cellular protein modific…	GO:0000165, GO:0001932, GO:0001934, GO:0001947, GO:0002009, GO:0003007, GO:0003008, GO:0003143, GO:0005488, GO:0005515, GO:0005622, GO:0005623, GO:0005737, GO:0005739, GO:0005783, GO:0005789, GO:0005829, GO:0005886, GO:0006464, GO:0006468, GO:0006793, GO:0006796, GO:0006810, GO:0006928, GO:0006950, GO:0007034, GO:0007154, GO:0007165, GO:0007166, GO:0007167, GO:0007169, GO:0007275, GO:0007368, GO:…	809.176	725.004	893.348	0.300858	0.010561	0.154574
ENSG00000132849	PATJ	chr1	Tight junction, Hippo signaling pathway	hsa04530, hsa04390	binding, protein binding, extracellular region, intracellular, cell, cytoplasm, plasma membrane, cell-cell junction, bicellular tight junction, cell-cell junction assembly, cell communication, signal transduction, cellular process, membrane, cellular component organization, apical plasma membrane, cellular component assembly, signaling, cell junction, vesicle, membrane-bounded vesicle, macromolec…	GO:0005488, GO:0005515, GO:0005576, GO:0005622, GO:0005623, GO:0005737, GO:0005886, GO:0005911, GO:0005923, GO:0007043, GO:0007154, GO:0007165, GO:0009987, GO:0016020, GO:0016043, GO:0016324, GO:0022607, GO:0023052, GO:0030054, GO:0031982, GO:0031988, GO:0032991, GO:0034329, GO:0034330, GO:0035556, GO:0043226, GO:0043227, GO:0043230, GO:0043234, GO:0043296, GO:0043297, GO:0044085, GO:0044421, GO:…	808.455	717.41	899.5	0.325919	0.010453	0.154574
ENSG00000144357	UBR3	chr2			ubiquitin ligase complex, in utero embryonic development, suckling behavior, system process, catalytic activity, ubiquitin-protein transferase activity, binding, intracellular, cell, cytoplasm, cellular protein modification process, proteolysis, ubiquitin-dependent protein catabolic process, multicellular organism development, sensory perception, sensory perception of chemical stimulus, sensory p…	GO:0000151, GO:0001701, GO:0001967, GO:0003008, GO:0003824, GO:0004842, GO:0005488, GO:0005622, GO:0005623, GO:0005737, GO:0006464, GO:0006508, GO:0006511, GO:0007275, GO:0007600, GO:0007606, GO:0007608, GO:0007610, GO:0007631, GO:0007635, GO:0008152, GO:0008270, GO:0009056, GO:0009057, GO:0009790, GO:0009792, GO:0009987, GO:0010498, GO:0016020, GO:0016021, GO:0016567, GO:0016740, GO:0016874, GO:…	735.96	653.523	818.398	0.324121	0.0105043	0.154574
ENSG00000171714	ANO5	chr11			transporter activity, ion channel activity, intracellular calcium activated chloride channel activity, anion channel activity, chloride channel activity, binding, protein binding, intracellular, cell, cytoplasm, endoplasmic reticulum, endoplasmic reticulum membrane, plasma membrane, transport, ion transport, anion transport, chloride transport, anion transmembrane transporter activity, endomembra…	GO:0005215, GO:0005216, GO:0005229, GO:0005253, GO:0005254, GO:0005488, GO:0005515, GO:0005622, GO:0005623, GO:0005737, GO:0005783, GO:0005789, GO:0005886, GO:0006810, GO:0006811, GO:0006820, GO:0006821, GO:0008509, GO:0012505, GO:0015075, GO:0015103, GO:0015108, GO:0015267, GO:0015698, GO:0016020, GO:0016021, GO:0022803, GO:0022836, GO:0022838, GO:0022839, GO:0022857, GO:0022891, GO:0022892, GO:…	674.85	593.746	755.954	0.347932	0.0105063	0.154574
ENSG00000164463	CREBRF	chr5			reproduction, negative regulation of transcription from RNA polymerase II promoter, nucleic acid binding transcription factor activity, regulation of cytokine-mediated signaling pathway, positive regulation of cytokine-mediated signaling pathway, nucleic acid binding, DNA binding, transcription factor activity, sequence-specific DNA binding, binding, protein binding, intracellular, cell, nucleus,…	GO:0000003, GO:0000122, GO:0001071, GO:0001959, GO:0001961, GO:0003676, GO:0003677, GO:0003700, GO:0005488, GO:0005515, GO:0005622, GO:0005623, GO:0005634, GO:0005654, GO:0005737, GO:0006139, GO:0006351, GO:0006355, GO:0006357, GO:0006366, GO:0006725, GO:0006807, GO:0006810, GO:0006950, GO:0006986, GO:0007154, GO:0007165, GO:0007166, GO:0007610, GO:0008104, GO:0008152, GO:0009056, GO:0009057, GO:…	271.154	232.957	309.351	0.407656	0.0107498	0.15499
ENSG00000182871	COL18A1	chr21	Protein digestion and absorption	hsa04974	cell morphogenesis, cell morphogenesis involved in differentiation, response to acid chemical, angiogenesis, blood vessel development, endothelial cell development, endothelial cell morphogenesis, vasculature development, epithelial cell development, system process, endothelium development, epithelial cell morphogenesis, structural molecule activity, binding, protein binding, extracellular region…	GO:0000902, GO:0000904, GO:0001101, GO:0001525, GO:0001568, GO:0001885, GO:0001886, GO:0001944, GO:0002064, GO:0003008, GO:0003158, GO:0003382, GO:0005198, GO:0005488, GO:0005515, GO:0005576, GO:0005578, GO:0005581, GO:0005604, GO:0005615, GO:0005622, GO:0005623, GO:0005737, GO:0005783, GO:0005788, GO:0006915, GO:0006928, GO:0006950, GO:0007155, GO:0007275, GO:0007600, GO:0007601, GO:0008152, GO:…	253.164	288.76	217.569	-0.406771	0.0107291	0.15499
ENSG00000082212	ME2	chr18	Carbon metabolism, Pyruvate metabolism	hsa01200, hsa00620	nucleotide binding, catalytic activity, malic enzyme activity, malate dehydrogenase (decarboxylating) (NAD+) activity, binding, intracellular, cell, cytoplasm, mitochondrion, mitochondrial matrix, organic acid metabolic process, malate metabolic process, nucleobase-containing compound metabolic process, regulation of nucleotide metabolic process, cellular aromatic compound metabolic process, coen…	GO:0000166, GO:0003824, GO:0004470, GO:0004471, GO:0005488, GO:0005622, GO:0005623, GO:0005737, GO:0005739, GO:0005759, GO:0006082, GO:0006108, GO:0006139, GO:0006140, GO:0006725, GO:0006732, GO:0006733, GO:0006739, GO:0006753, GO:0006793, GO:0006796, GO:0006807, GO:0008152, GO:0008948, GO:0009055, GO:0009117, GO:0009987, GO:0016491, GO:0016614, GO:0016615, GO:0016616, GO:0016829, GO:0016830, GO:…	248.617	211.883	285.35	0.427717	0.0109415	0.155434
ENSG00000143198	MGST3	chr1	Platinum drug resistance, Glutathione metabolism, Metabolism of xenobiotics by cytochrome P450, Drug metabolism - cytochrome P450, Chemical carcinogenesis	hsa01524, hsa00480, hsa00980, hsa00982, hsa05204	catalytic activity, glutathione transferase activity, peroxidase activity, glutathione peroxidase activity, binding, protein binding, extracellular region, intracellular, cell, nucleus, nuclear envelope, cytoplasm, endoplasmic reticulum, endoplasmic reticulum membrane, lipid metabolic process, sulfur compound metabolic process, xenobiotic metabolic process, nitrogen compound metabolic process, ce…	GO:0003824, GO:0004364, GO:0004601, GO:0004602, GO:0005488, GO:0005515, GO:0005576, GO:0005622, GO:0005623, GO:0005634, GO:0005635, GO:0005737, GO:0005783, GO:0005789, GO:0006629, GO:0006790, GO:0006805, GO:0006807, GO:0007154, GO:0007165, GO:0008152, GO:0009058, GO:0009410, GO:0009636, GO:0009719, GO:0009987, GO:0010033, GO:0010243, GO:0012505, GO:0016020, GO:0016021, GO:0016209, GO:0016491, GO:…	295.174	251.104	339.245	0.432557	0.0109077	0.155434
ENSG00000117054	ACADM	chr1	Metabolic pathways, Carbon metabolism, beta-Alanine metabolism, Fatty acid degradation, Fatty acid metabolism, PPAR signaling pathway, Propanoate metabolism, Valine, leucine and isoleucine degradation	hsa01100, hsa01200, hsa00410, hsa00071, hsa01212, hsa03320, hsa00640, hsa00280	fatty-acyl-CoA binding, nucleotide binding, catalytic activity, acyl-CoA dehydrogenase activity, binding, protein binding, extracellular region, intracellular, cell, nucleus, cytoplasm, mitochondrion, mitochondrial matrix, organic acid metabolic process, amino-acid betaine metabolic process, amino-acid betaine biosynthetic process, lipid metabolic process, fatty acid metabolic process, fatty acid…	GO:0000062, GO:0000166, GO:0003824, GO:0003995, GO:0005488, GO:0005515, GO:0005576, GO:0005622, GO:0005623, GO:0005634, GO:0005737, GO:0005739, GO:0005759, GO:0006082, GO:0006577, GO:0006578, GO:0006629, GO:0006631, GO:0006635, GO:0006807, GO:0008152, GO:0009055, GO:0009056, GO:0009058, GO:0009062, GO:0009437, GO:0009987, GO:0016042, GO:0016054, GO:0016491, GO:0016627, GO:0019254, GO:0019395, GO:…	391.837	344.178	439.495	0.351786	0.0114828	0.16159
ENSG00000138758	SEPTIN11	chr4	Bacterial invasion of epithelial cells	hsa05100	nucleotide binding, stress fiber, nucleoside binding, purine nucleoside binding, binding, protein binding, GTP binding, extracellular region, intracellular, cell, cytoplasm, cytoskeleton, protein complex assembly, cell cycle, cellular process, actin cytoskeleton, cellular component organization, purine nucleotide binding, guanyl nucleotide binding, cellular component assembly, cell junction, axon…	GO:0000166, GO:0001725, GO:0001882, GO:0001883, GO:0005488, GO:0005515, GO:0005525, GO:0005576, GO:0005622, GO:0005623, GO:0005737, GO:0005856, GO:0006461, GO:0007049, GO:0009987, GO:0015629, GO:0016043, GO:0017076, GO:0019001, GO:0022607, GO:0030054, GO:0030424, GO:0030425, GO:0031982, GO:0031988, GO:0032432, GO:0032549, GO:0032550, GO:0032553, GO:0032555, GO:0032561, GO:0035639, GO:0036094, GO:…	232.807	267.407	198.208	-0.430148	0.0115421	0.16159
ENSG00000132155	RAF1	chr3	cAMP signaling pathway, Signaling pathways regulating pluripotency of stem cells, Hepatitis C, PI3K-Akt signaling pathway, Jak-STAT signaling pathway, Natural killer cell mediated cytotoxicity, Tuberculosis, Hepatitis B, Influenza A, mTOR signaling pathway, Melanogenesis, Pathways in cancer, Proteoglycans in cancer, cGMP-PKG signaling pathway, FoxO signaling pathway, Insulin signaling pathway, MA…	hsa04024, hsa04550, hsa05160, hsa04151, hsa04630, hsa04650, hsa05152, hsa05161, hsa05164, hsa04150, hsa04916, hsa05200, hsa05205, hsa04022, hsa04068, hsa04910, hsa04010, hsa04014, hsa04015, hsa04810, hsa05218, hsa04062, hsa04722, hsa04071, hsa05230, hsa04914, hsa05206, hsa04921, hsa04072, hsa04662, hsa04664, hsa04666, hsa04660, hsa05221, hsa01522, hsa04270, hsa04540, hsa04720, hsa04912, hsa04915,…	MAPK cascade, nucleotide binding, activation of MAPKK activity, response to hypoxia, cellular glucose homeostasis, cell activation, nucleoside binding, purine nucleoside binding, regulation of protein phosphorylation, positive regulation of protein phosphorylation, activation of innate immune response, innate immune response activating cell surface receptor signaling pathway, stimulatory C-type l…	GO:0000165, GO:0000166, GO:0000186, GO:0001666, GO:0001678, GO:0001775, GO:0001882, GO:0001883, GO:0001932, GO:0001934, GO:0002218, GO:0002220, GO:0002223, GO:0002253, GO:0002376, GO:0002429, GO:0002520, GO:0002682, GO:0002684, GO:0002757, GO:0002758, GO:0002764, GO:0002768, GO:0002790, GO:0003824, GO:0004672, GO:0004674, GO:0004702, GO:0004709, GO:0004871, GO:0005057, GO:0005488, GO:0005515, GO:…	345.727	304.101	387.352	0.348076	0.0118019	0.161712
ENSG00000148730	EIF4EBP2	chr10	RNA transport, Longevity regulating pathway - multiple species	hsa03013, hsa04213	system process, binding, protein binding, intracellular, cell, cytoplasm, translation, translational initiation, regulation of translation, regulation of translational initiation, peptide metabolic process, nitrogen compound metabolic process, cell communication, signal transduction, cell surface receptor signaling pathway, enzyme linked receptor protein signaling pathway, transmembrane receptor …	GO:0003008, GO:0005488, GO:0005515, GO:0005622, GO:0005623, GO:0005737, GO:0006412, GO:0006413, GO:0006417, GO:0006446, GO:0006518, GO:0006807, GO:0007154, GO:0007165, GO:0007166, GO:0007167, GO:0007169, GO:0007267, GO:0007268, GO:0007610, GO:0007611, GO:0007613, GO:0008152, GO:0008190, GO:0008286, GO:0009058, GO:0009059, GO:0009719, GO:0009725, GO:0009889, GO:0009890, GO:0009892, GO:0009987, GO:…	515.547	455.768	575.325	0.335419	0.0117918	0.161712
ENSG00000163833	FBXO40	chr3			catalytic activity, ubiquitin-protein transferase activity, binding, intracellular, cell, cytoplasm, cellular protein modification process, metabolic process, zinc ion binding, cellular process, protein ubiquitination, transferase activity, protein metabolic process, ubiquitin-like protein transferase activity, cell differentiation, protein modification by small protein conjugation, developmental…	GO:0003824, GO:0004842, GO:0005488, GO:0005622, GO:0005623, GO:0005737, GO:0006464, GO:0008152, GO:0008270, GO:0009987, GO:0016567, GO:0016740, GO:0019538, GO:0019787, GO:0030154, GO:0032446, GO:0032502, GO:0036211, GO:0042692, GO:0043167, GO:0043169, GO:0043170, GO:0043412, GO:0044237, GO:0044238, GO:0044260, GO:0044267, GO:0044424, GO:0044464, GO:0044699, GO:0044763, GO:0044767, GO:0046872, GO:…	1160.12	1023.34	1296.9	0.341478	0.0117169	0.161712
ENSG00000100664	EIF5	chr14	RNA transport	hsa03013	nucleotide binding, nucleoside binding, purine nucleoside binding, nucleic acid binding, RNA binding, translation initiation factor activity, catalytic activity, GTPase activity, binding, protein binding, GTP binding, intracellular, cell, cytoplasm, cytosol, plasma membrane, translation, translational initiation, regulation of translation, regulation of translational initiation, peptide metabolic…	GO:0000166, GO:0001882, GO:0001883, GO:0003676, GO:0003723, GO:0003743, GO:0003824, GO:0003924, GO:0005488, GO:0005515, GO:0005525, GO:0005622, GO:0005623, GO:0005737, GO:0005829, GO:0005886, GO:0006412, GO:0006413, GO:0006417, GO:0006446, GO:0006518, GO:0006807, GO:0008135, GO:0008152, GO:0009058, GO:0009059, GO:0009889, GO:0009987, GO:0010467, GO:0010468, GO:0010556, GO:0010608, GO:0016020, GO:…	429.601	371.858	487.344	0.38927	0.0119187	0.162162
ENSG00000166046	TCP11L2	chr12					281.836	237.617	326.055	0.454834	0.012389	0.167381
ENSG00000075239	ACAT1	chr11	Metabolic pathways, Butanoate metabolism, Lysine degradation, Carbon metabolism, Pyruvate metabolism, Terpenoid backbone biosynthesis, Glyoxylate and dicarboxylate metabolism, Fatty acid degradation, Fatty acid metabolism, Tryptophan metabolism, Propanoate metabolism, Synthesis and degradation of ketone bodies, Valine, leucine and isoleucine degradation	hsa01100, hsa00650, hsa00310, hsa01200, hsa00620, hsa00900, hsa00630, hsa00071, hsa01212, hsa00380, hsa00640, hsa00072, hsa00280	urogenital system development, metanephros development, kidney development, liver development, catalytic activity, acetyl-CoA C-acetyltransferase activity, acetyl-CoA C-acyltransferase activity, binding, protein binding, extracellular region, intracellular, cell, cytoplasm, mitochondrion, mitochondrial envelope, mitochondrial inner membrane, mitochondrial matrix, organic acid metabolic process, p…	GO:0001655, GO:0001656, GO:0001822, GO:0001889, GO:0003824, GO:0003985, GO:0003988, GO:0005488, GO:0005515, GO:0005576, GO:0005622, GO:0005623, GO:0005737, GO:0005739, GO:0005740, GO:0005743, GO:0005759, GO:0006082, GO:0006461, GO:0006807, GO:0006950, GO:0007275, GO:0007399, GO:0007417, GO:0007420, GO:0008152, GO:0009056, GO:0009058, GO:0009081, GO:0009083, GO:0009605, GO:0009719, GO:0009725, GO:…	305.769	267.681	343.857	0.360103	0.0126173	0.168114
ENSG00000096696	DSP	chr6	Arrhythmogenic right ventricular cardiomyopathy (ARVC)	hsa05412	action potential, cornified envelope, regulation of heart rate, desmosome organization, heart morphogenesis, system process, muscle system process, circulatory system process, heart process, cardiac chamber development, cardiac chamber morphogenesis, cardiac ventricle morphogenesis, ventricular compact myocardium morphogenesis, ventricular cardiac muscle tissue development, cardiac ventricle deve…	GO:0001508, GO:0001533, GO:0002027, GO:0002934, GO:0003007, GO:0003008, GO:0003012, GO:0003013, GO:0003015, GO:0003205, GO:0003206, GO:0003208, GO:0003223, GO:0003229, GO:0003231, GO:0003676, GO:0003723, GO:0005080, GO:0005198, GO:0005200, GO:0005488, GO:0005515, GO:0005576, GO:0005622, GO:0005623, GO:0005634, GO:0005737, GO:0005856, GO:0005882, GO:0005886, GO:0005911, GO:0005912, GO:0005913, GO:…	2306.58	2061.94	2551.22	0.307049	0.0125972	0.168114
ENSG00000102804	TSC22D1	chr13			nucleic acid binding transcription factor activity, transcription factor activity, sequence-specific DNA binding, binding, protein binding, intracellular, cell, nucleus, cytoplasm, nucleobase-containing compound metabolic process, transcription, DNA-templated, regulation of transcription, DNA-templated, transcription from RNA polymerase II promoter, cellular aromatic compound metabolic process, n…	GO:0001071, GO:0003700, GO:0005488, GO:0005515, GO:0005622, GO:0005623, GO:0005634, GO:0005737, GO:0006139, GO:0006351, GO:0006355, GO:0006366, GO:0006725, GO:0006807, GO:0008152, GO:0009058, GO:0009059, GO:0009889, GO:0009987, GO:0010467, GO:0010468, GO:0010556, GO:0016070, GO:0018130, GO:0019219, GO:0019222, GO:0019438, GO:0031323, GO:0031326, GO:0032774, GO:0034641, GO:0034645, GO:0034654, GO:…	344.886	299.498	390.274	0.380822	0.0129154	0.170908
ENSG00000122367	LDB3	chr10			protein kinase C binding, binding, protein binding, intracellular, cell, cytoplasm, cytoskeleton, organelle organization, cytoskeleton organization, cytoskeletal protein binding, zinc ion binding, anatomical structure morphogenesis, cellular process, cellular component assembly involved in morphogenesis, cellular component organization, enzyme binding, kinase binding, protein kinase binding, cell…	GO:0005080, GO:0005488, GO:0005515, GO:0005622, GO:0005623, GO:0005737, GO:0005856, GO:0006996, GO:0007010, GO:0008092, GO:0008270, GO:0009653, GO:0009987, GO:0010927, GO:0016043, GO:0019899, GO:0019900, GO:0019901, GO:0022607, GO:0030016, GO:0030017, GO:0030018, GO:0030029, GO:0030036, GO:0030154, GO:0030239, GO:0031032, GO:0031143, GO:0031674, GO:0032502, GO:0032989, GO:0042692, GO:0042805, GO:…	2060.36	1841.16	2279.55	0.307986	0.0130518	0.171537
ENSG00000053254	FOXN3	chr14			cell cycle checkpoint, DNA damage checkpoint, G2/M transition of mitotic cell cycle, mitotic cell cycle, nucleic acid binding transcription factor activity, nucleic acid binding, DNA binding, transcription factor activity, sequence-specific DNA binding, binding, protein binding, intracellular, cell, nucleus, nucleobase-containing compound metabolic process, transcription, DNA-templated, regulatio…	GO:0000075, GO:0000077, GO:0000086, GO:0000278, GO:0001071, GO:0003676, GO:0003677, GO:0003700, GO:0005488, GO:0005515, GO:0005622, GO:0005623, GO:0005634, GO:0006139, GO:0006351, GO:0006355, GO:0006725, GO:0006807, GO:0006950, GO:0006974, GO:0007049, GO:0007093, GO:0007095, GO:0007346, GO:0008022, GO:0008152, GO:0009058, GO:0009059, GO:0009889, GO:0009890, GO:0009892, GO:0009987, GO:0010389, GO:…	533.397	467.746	599.048	0.356271	0.0131864	0.172109
ENSG00000082641	NFE2L1	chr17			regulatory region DNA binding, transcription regulatory region sequence-specific DNA binding, RNA polymerase II regulatory region sequence-specific DNA binding, RNA polymerase II distal enhancer sequence-specific DNA binding, RNA polymerase II transcription factor activity, sequence-specific DNA binding, transcription factor activity, protein binding, transcription factor activity, transcription …	GO:0000975, GO:0000976, GO:0000977, GO:0000980, GO:0000981, GO:0000988, GO:0000989, GO:0001012, GO:0001067, GO:0001071, GO:0001076, GO:0001158, GO:0001190, GO:0001191, GO:0001205, GO:0001228, GO:0002262, GO:0002376, GO:0002520, GO:0003676, GO:0003677, GO:0003690, GO:0003700, GO:0003705, GO:0003712, GO:0005488, GO:0005515, GO:0005622, GO:0005623, GO:0005634, GO:0005737, GO:0005783, GO:0005789, GO:…	1258.94	1126.93	1390.96	0.303437	0.0132734	0.172109
ENSG00000109906	ZBTB16	chr11	Transcriptional misregulation in cancer, Pathways in cancer, Acute myeloid leukemia	hsa05202, hsa05200, hsa05221	reproduction, negative regulation of transcription from RNA polymerase II promoter, regulatory region DNA binding, transcription regulatory region sequence-specific DNA binding, RNA polymerase II regulatory region sequence-specific DNA binding, RNA polymerase II distal enhancer sequence-specific DNA binding, RNA polymerase II transcription factor activity, sequence-specific DNA binding, RNA polym…	GO:0000003, GO:0000122, GO:0000975, GO:0000976, GO:0000977, GO:0000980, GO:0000981, GO:0001012, GO:0001067, GO:0001071, GO:0001158, GO:0001206, GO:0001227, GO:0001501, GO:0001503, GO:0001655, GO:0001775, GO:0001822, GO:0001823, GO:0001865, GO:0002062, GO:0002376, GO:0002520, GO:0002521, GO:0002682, GO:0002683, GO:0002684, GO:0002694, GO:0002696, GO:0003002, GO:0003006, GO:0003676, GO:0003677, GO:…	730.575	611.89	849.26	0.472276	0.0136508	0.173673
ENSG00000111371	SLC38A1	chr12	Glutamatergic synapse, GABAergic synapse	hsa04724, hsa04727	neurotransmitter uptake, regulation of neurotransmitter levels, amino acid transmembrane transport, transporter activity, sodium:amino acid symporter activity, L-histidine transmembrane transporter activity, organic acid transmembrane transporter activity, organic acid:sodium symporter activity, cation:amino acid symporter activity, binding, protein binding, extracellular region, cell, plasma mem…	GO:0001504, GO:0001505, GO:0003333, GO:0005215, GO:0005283, GO:0005290, GO:0005342, GO:0005343, GO:0005416, GO:0005488, GO:0005515, GO:0005576, GO:0005623, GO:0005886, GO:0005887, GO:0006810, GO:0006811, GO:0006812, GO:0006814, GO:0006820, GO:0006836, GO:0006865, GO:0006867, GO:0006868, GO:0008324, GO:0015075, GO:0015077, GO:0015081, GO:0015171, GO:0015174, GO:0015175, GO:0015179, GO:0015182, GO:…	646.002	556.684	735.321	0.400886	0.0135025	0.173673
ENSG00000205678	TECRL	chr4			catalytic activity, intracellular, cell, cytoplasm, lipid metabolic process, metabolic process, membrane, integral component of membrane, oxidoreductase activity, oxidoreductase activity, acting on the CH-CH group of donors, intrinsic component of membrane, primary metabolic process, intracellular part, membrane part, cell part, single-organism process, single-organism metabolic process, oxidatio…	GO:0003824, GO:0005622, GO:0005623, GO:0005737, GO:0006629, GO:0008152, GO:0016020, GO:0016021, GO:0016491, GO:0016627, GO:0031224, GO:0044238, GO:0044424, GO:0044425, GO:0044464, GO:0044699, GO:0044710, GO:0055114, GO:0071704	1015.84	912.783	1118.89	0.293433	0.0136637	0.173673
ENSG00000063046	EIF4B	chr12	PI3K-Akt signaling pathway, mTOR signaling pathway, Proteoglycans in cancer, RNA transport	hsa04151, hsa04150, hsa05205, hsa03013	nucleotide binding, nuclear-transcribed mRNA catabolic process, deadenylation-dependent decay, nuclear-transcribed mRNA poly(A) tail shortening, nuclear-transcribed mRNA catabolic process, formation of translation preinitiation complex, cytoplasmic translation, nucleic acid binding, RNA binding, double-stranded RNA binding, single-stranded RNA binding, translation initiation factor activity, cata…	GO:0000166, GO:0000288, GO:0000289, GO:0000956, GO:0001731, GO:0002181, GO:0003676, GO:0003723, GO:0003725, GO:0003727, GO:0003743, GO:0003824, GO:0004386, GO:0005488, GO:0005515, GO:0005622, GO:0005623, GO:0005737, GO:0005829, GO:0005844, GO:0006139, GO:0006401, GO:0006402, GO:0006412, GO:0006413, GO:0006417, GO:0006446, GO:0006461, GO:0006518, GO:0006725, GO:0006807, GO:0008135, GO:0008152, GO:…	442.489	394.788	490.191	0.311555	0.0140483	0.175124
ENSG00000076706	MCAM	chr11			angiogenesis, blood vessel development, vasculature development, system process, renal system process, glomerular filtration, extracellular region, extracellular space, intracellular, cell, nucleus, plasma membrane, adherens junction, cell-substrate adherens junction, focal adhesion, movement of cell or subcellular component, response to stress, cell adhesion, multicellular organism development, …	GO:0001525, GO:0001568, GO:0001944, GO:0003008, GO:0003014, GO:0003094, GO:0005576, GO:0005615, GO:0005622, GO:0005623, GO:0005634, GO:0005886, GO:0005912, GO:0005924, GO:0005925, GO:0006928, GO:0006950, GO:0007155, GO:0007275, GO:0009611, GO:0009653, GO:0009897, GO:0009986, GO:0009987, GO:0016020, GO:0016021, GO:0016477, GO:0022610, GO:0030054, GO:0030055, GO:0030334, GO:0030335, GO:0031224, GO:…	287.442	331.79	243.095	-0.447169	0.0142114	0.175124
ENSG00000100412	ACO2	chr22	Metabolic pathways, Carbon metabolism, Biosynthesis of amino acids, Citrate cycle (TCA cycle), Glyoxylate and dicarboxylate metabolism, 2-Oxocarboxylic acid metabolism	hsa01100, hsa01200, hsa01230, hsa00020, hsa00630, hsa01210	catalytic activity, aconitate hydratase activity, binding, iron ion binding, intracellular, cell, nucleus, cytoplasm, mitochondrion, mitochondrial matrix, organic acid metabolic process, generation of precursor metabolites and energy, tricarboxylic acid cycle, citrate metabolic process, isocitrate metabolic process, metabolic process, aerobic respiration, cellular process, energy derivation by ox…	GO:0003824, GO:0003994, GO:0005488, GO:0005506, GO:0005622, GO:0005623, GO:0005634, GO:0005737, GO:0005739, GO:0005759, GO:0006082, GO:0006091, GO:0006099, GO:0006101, GO:0006102, GO:0008152, GO:0009060, GO:0009987, GO:0015980, GO:0016829, GO:0016835, GO:0016836, GO:0019752, GO:0031974, GO:0043167, GO:0043169, GO:0043209, GO:0043226, GO:0043227, GO:0043229, GO:0043231, GO:0043233, GO:0043436, GO:…	759.111	683.064	835.158	0.289644	0.0142901	0.175124
ENSG00000124374	PAIP2B	chr2			translation repressor activity, nucleic acid binding, nucleic acid binding, binding, protein binding, intracellular, cell, cytoplasm, translation, translational initiation, regulation of translation, regulation of translational initiation, peptide metabolic process, nitrogen compound metabolic process, metabolic process, biosynthetic process, macromolecule biosynthetic process, regulation of bios…	GO:0000900, GO:0003676, GO:0005488, GO:0005515, GO:0005622, GO:0005623, GO:0005737, GO:0006412, GO:0006413, GO:0006417, GO:0006446, GO:0006518, GO:0006807, GO:0008152, GO:0009058, GO:0009059, GO:0009889, GO:0009890, GO:0009892, GO:0009987, GO:0010467, GO:0010468, GO:0010556, GO:0010558, GO:0010605, GO:0010608, GO:0010629, GO:0017148, GO:0019222, GO:0019538, GO:0030371, GO:0031323, GO:0031324, GO:…	374.684	324.549	424.818	0.387366	0.0141593	0.175124
ENSG00000131711	MAP1B	chr5			microtubule cytoskeleton organization, cell morphogenesis, cell morphogenesis involved in differentiation, regulation of cell growth, microtubule bundle formation, photoreceptor outer segment, structural molecule activity, binding, protein binding, intracellular, cell, cytoplasm, cytosol, cytoskeleton, microtubule, microtubule associated complex, plasma membrane, cilium, transport, movement of ce…	GO:0000226, GO:0000902, GO:0000904, GO:0001558, GO:0001578, GO:0001750, GO:0005198, GO:0005488, GO:0005515, GO:0005622, GO:0005623, GO:0005737, GO:0005829, GO:0005856, GO:0005874, GO:0005875, GO:0005886, GO:0005929, GO:0006810, GO:0006928, GO:0006996, GO:0007010, GO:0007017, GO:0007018, GO:0007163, GO:0007275, GO:0007399, GO:0007409, GO:0008017, GO:0008092, GO:0008361, GO:0009653, GO:0009987, GO:…	1457.68	1610.97	1304.39	-0.30435	0.0143403	0.175124
ENSG00000138796	HADH	chr4	Metabolic pathways, Butanoate metabolism, Lysine degradation, Fatty acid degradation, Fatty acid metabolism, Tryptophan metabolism, Valine, leucine and isoleucine degradation, Fatty acid elongation	hsa01100, hsa00650, hsa00310, hsa00071, hsa01212, hsa00380, hsa00280, hsa00062	nucleotide binding, peptide secretion, regulation of peptide secretion, negative regulation of peptide secretion, catalytic activity, 3-hydroxyacyl-CoA dehydrogenase activity, binding, intracellular, cell, nucleus, nucleoplasm, cytoplasm, mitochondrion, mitochondrial envelope, mitochondrial inner membrane, mitochondrial matrix, organic acid metabolic process, lipid metabolic process, fatty acid m…	GO:0000166, GO:0002790, GO:0002791, GO:0002792, GO:0003824, GO:0003857, GO:0005488, GO:0005622, GO:0005623, GO:0005634, GO:0005654, GO:0005737, GO:0005739, GO:0005740, GO:0005743, GO:0005759, GO:0006082, GO:0006629, GO:0006631, GO:0006635, GO:0006810, GO:0007154, GO:0007267, GO:0008104, GO:0008152, GO:0009056, GO:0009062, GO:0009306, GO:0009719, GO:0009725, GO:0009914, GO:0009987, GO:0010033, GO:…	339.315	294.709	383.921	0.380385	0.0144124	0.175124
ENSG00000164828	SUN1	chr7			reproduction, nuclear division, ossification, acrosomal vesicle, acrosomal membrane, binding, protein binding, lamin binding, intracellular, cell, nucleus, nuclear envelope, nuclear inner membrane, integral component of nuclear inner membrane, cytoplasm, organelle organization, nucleus organization, nuclear envelope organization, cytoskeleton organization, cell cycle, chromosome segregation, meio…	GO:0000003, GO:0000280, GO:0001503, GO:0001669, GO:0002080, GO:0005488, GO:0005515, GO:0005521, GO:0005622, GO:0005623, GO:0005634, GO:0005635, GO:0005637, GO:0005639, GO:0005737, GO:0006996, GO:0006997, GO:0006998, GO:0007010, GO:0007049, GO:0007059, GO:0007126, GO:0007127, GO:0007129, GO:0008104, GO:0009605, GO:0009612, GO:0009628, GO:0009987, GO:0010256, GO:0012505, GO:0012506, GO:0016020, GO:…	424.159	373.97	474.348	0.342209	0.01397	0.175124
ENSG00000183230	CTNNA3	chr10	Tight junction, Leukocyte transendothelial migration, Hippo signaling pathway, Pathways in cancer, Bacterial invasion of epithelial cells, Endometrial cancer, Adherens junction, Arrhythmogenic right ventricular cardiomyopathy (ARVC)	hsa04530, hsa04670, hsa04390, hsa05200, hsa05100, hsa05213, hsa04520, hsa05412	action potential, regulation of heart rate, system process, muscle system process, circulatory system process, heart process, actin binding, binding, protein binding, intracellular, cell, cytoplasm, cytoskeleton, cell-cell junction, adherens junction, cell-cell adherens junction, fascia adherens, movement of cell or subcellular component, muscle contraction, regulation of muscle contraction, stri…	GO:0001508, GO:0002027, GO:0003008, GO:0003012, GO:0003013, GO:0003015, GO:0003779, GO:0005488, GO:0005515, GO:0005622, GO:0005623, GO:0005737, GO:0005856, GO:0005911, GO:0005912, GO:0005913, GO:0005916, GO:0006928, GO:0006936, GO:0006937, GO:0006941, GO:0006942, GO:0007154, GO:0007155, GO:0008013, GO:0008015, GO:0008016, GO:0008092, GO:0009987, GO:0014704, GO:0016337, GO:0022610, GO:0023052, GO:…	824.199	730.283	918.116	0.329817	0.0147189	0.177556
ENSG00000203709	MIR29B2CHG	chr1					457.827	403.642	512.013	0.34235	0.0147963	0.177556
ENSG00000023228	NDUFS1	chr2	Metabolic pathways, Non-alcoholic fatty liver disease (NAFLD), Alzheimer's disease, Parkinson's disease, Huntington's disease, Oxidative phosphorylation	hsa01100, hsa04932, hsa05010, hsa05012, hsa05016, hsa00190	catalytic activity, NADH dehydrogenase activity, binding, protein binding, intracellular, cell, cytoplasm, mitochondrion, mitochondrial envelope, mitochondrial inner membrane, mitochondrial respiratory chain, mitochondrial respiratory chain complex I, mitochondrial intermembrane space, mitochondrial matrix, generation of precursor metabolites and energy, oxidative phosphorylation, mitochondrial e…	GO:0003824, GO:0003954, GO:0005488, GO:0005515, GO:0005622, GO:0005623, GO:0005737, GO:0005739, GO:0005740, GO:0005743, GO:0005746, GO:0005747, GO:0005758, GO:0005759, GO:0006091, GO:0006119, GO:0006120, GO:0006139, GO:0006163, GO:0006461, GO:0006725, GO:0006753, GO:0006793, GO:0006796, GO:0006807, GO:0006915, GO:0006996, GO:0007005, GO:0008137, GO:0008152, GO:0008219, GO:0008637, GO:0009055, GO:…	1404.69	1267.58	1541.79	0.282328	0.0149771	0.178616
ENSG00000078618	NRDC	chr1			catalytic activity, endopeptidase activity, metalloendopeptidase activity, binding, protein binding, intracellular, cell, cytoplasm, cytosol, proteolysis, membrane protein ectodomain proteolysis, movement of cell or subcellular component, neuromuscular junction development, metabolic process, peptidase activity, metallopeptidase activity, zinc ion binding, cell proliferation, catabolic process, m…	GO:0003824, GO:0004175, GO:0004222, GO:0005488, GO:0005515, GO:0005622, GO:0005623, GO:0005737, GO:0005829, GO:0006508, GO:0006509, GO:0006928, GO:0007528, GO:0008152, GO:0008233, GO:0008237, GO:0008270, GO:0008283, GO:0009056, GO:0009057, GO:0009893, GO:0009894, GO:0009896, GO:0009986, GO:0009987, GO:0010467, GO:0010604, GO:0016043, GO:0016477, GO:0016485, GO:0016787, GO:0019222, GO:0019538, GO:…	362.061	320.439	403.684	0.332251	0.0154881	0.182458
ENSG00000107562	CXCL12	chr10	Leukocyte transendothelial migration, Cytokine-cytokine receptor interaction, Pathways in cancer, Chemokine signaling pathway, Intestinal immune network for IgA production, NF-kappa B signaling pathway, Rheumatoid arthritis, Axon guidance	hsa04670, hsa04060, hsa05200, hsa04062, hsa04672, hsa04064, hsa05323, hsa04360	cell morphogenesis, cell morphogenesis involved in differentiation, regulation of cell growth, G-protein coupled receptor binding, response to hypoxia, neuron migration, endothelial cell proliferation, regulation of endothelial cell proliferation, positive regulation of endothelial cell proliferation, immune system process, monocyte chemotaxis, regulation of immune system process, negative regula…	GO:0000902, GO:0000904, GO:0001558, GO:0001664, GO:0001666, GO:0001764, GO:0001935, GO:0001936, GO:0001938, GO:0002376, GO:0002548, GO:0002682, GO:0002683, GO:0002684, GO:0002685, GO:0002686, GO:0002687, GO:0002688, GO:0002690, GO:0002691, GO:0002692, GO:0003008, GO:0003013, GO:0005102, GO:0005125, GO:0005126, GO:0005488, GO:0005515, GO:0005576, GO:0005615, GO:0005623, GO:0005886, GO:0006810, GO:…	222.008	187.326	256.691	0.452415	0.0154259	0.182458
ENSG00000146648	EGFR	chr7	Calcium signaling pathway, Hepatitis C, Cytokine-cytokine receptor interaction, PI3K-Akt signaling pathway, Pathways in cancer, Proteoglycans in cancer, FoxO signaling pathway, MAPK signaling pathway, Ras signaling pathway, Rap1 signaling pathway, Regulation of actin cytoskeleton, Melanoma, Endocytosis, HIF-1 signaling pathway, Central carbon metabolism in cancer, MicroRNAs in cancer, Oxytocin si…	hsa04020, hsa05160, hsa04060, hsa04151, hsa05200, hsa05205, hsa04068, hsa04010, hsa04014, hsa04015, hsa04810, hsa05218, hsa04144, hsa04066, hsa05230, hsa05206, hsa04921, hsa04072, hsa01522, hsa04540, hsa04912, hsa04915, hsa04510, hsa05219, hsa05223, hsa01521, hsa04012, hsa05214, hsa04320, hsa05212, hsa05213, hsa05215, hsa05231, hsa05120, hsa04520	reproduction, regulation of cyclin-dependent protein serine/threonine kinase activity, G1/S transition of mitotic cell cycle, Golgi membrane, MAPK cascade, nucleotide binding, activation of MAPKK activity, mitotic cell cycle, cell morphogenesis, response to acid chemical, ossification, regulation of cell growth, eye development, in utero embryonic development, nucleoside binding, purine nucleosid…	GO:0000003, GO:0000079, GO:0000082, GO:0000139, GO:0000165, GO:0000166, GO:0000186, GO:0000278, GO:0000902, GO:0001101, GO:0001503, GO:0001558, GO:0001654, GO:0001701, GO:0001882, GO:0001883, GO:0001890, GO:0001892, GO:0001932, GO:0001934, GO:0001942, GO:0002009, GO:0003006, GO:0003008, GO:0003676, GO:0003677, GO:0003682, GO:0003690, GO:0003779, GO:0003824, GO:0004672, GO:0004674, GO:0004702, GO:…	222.61	187.778	257.442	0.453151	0.0160896	0.186826
ENSG00000174444	RPL4	chr15	Ribosome	hsa03010	nuclear-transcribed mRNA catabolic process, nonsense-mediated decay, nuclear-transcribed mRNA catabolic process, nucleic acid binding, RNA binding, structural constituent of ribosome, structural molecule activity, binding, protein binding, extracellular region, intracellular, cell, nucleus, nucleolus, cytoplasm, cytosol, ribosome, adherens junction, cell-substrate adherens junction, focal adhesio…	GO:0000184, GO:0000956, GO:0003676, GO:0003723, GO:0003735, GO:0005198, GO:0005488, GO:0005515, GO:0005576, GO:0005622, GO:0005623, GO:0005634, GO:0005730, GO:0005737, GO:0005829, GO:0005840, GO:0005912, GO:0005924, GO:0005925, GO:0006139, GO:0006364, GO:0006396, GO:0006401, GO:0006402, GO:0006412, GO:0006413, GO:0006518, GO:0006605, GO:0006612, GO:0006613, GO:0006614, GO:0006725, GO:0006807, GO:…	373.281	328.683	417.88	0.345457	0.0159761	0.186826
ENSG00000237125	HAND2-AS1	chr4					567.795	500.359	635.231	0.343707	0.016149	0.186826
ENSG00000154556	SORBS2	chr4			system process, muscle system process, physiological muscle hypertrophy, cardiac muscle hypertrophy, physiological cardiac muscle hypertrophy, nucleic acid binding, RNA binding, structural molecule activity, structural constituent of cytoskeleton, binding, protein binding, intracellular, cell, nucleus, cytoplasm, cytoskeleton, plasma membrane, adherens junction, cell-substrate adherens junction, …	GO:0003008, GO:0003012, GO:0003298, GO:0003300, GO:0003301, GO:0003676, GO:0003723, GO:0005198, GO:0005200, GO:0005488, GO:0005515, GO:0005622, GO:0005623, GO:0005634, GO:0005737, GO:0005856, GO:0005886, GO:0005912, GO:0005924, GO:0005925, GO:0006928, GO:0006996, GO:0007010, GO:0007015, GO:0007155, GO:0007275, GO:0007507, GO:0008092, GO:0008093, GO:0008307, GO:0009888, GO:0009987, GO:0014706, GO:…	2279.34	2062.19	2496.48	0.275596	0.0162549	0.186931
ENSG00000048028	USP28	chr11			cell cycle checkpoint, DNA damage checkpoint, catalytic activity, thiol-dependent ubiquitin-specific protease activity, binding, protein binding, intracellular, cell, nucleus, nucleoplasm, nucleolus, cytoplasm, nucleobase-containing compound metabolic process, DNA metabolic process, DNA repair, cellular protein modification process, proteolysis, ubiquitin-dependent protein catabolic process, cell…	GO:0000075, GO:0000077, GO:0003824, GO:0004843, GO:0005488, GO:0005515, GO:0005622, GO:0005623, GO:0005634, GO:0005654, GO:0005730, GO:0005737, GO:0006139, GO:0006259, GO:0006281, GO:0006464, GO:0006508, GO:0006511, GO:0006725, GO:0006807, GO:0006915, GO:0006950, GO:0006974, GO:0007049, GO:0007154, GO:0007165, GO:0007264, GO:0007265, GO:0008152, GO:0008219, GO:0008233, GO:0008234, GO:0008283, GO:…	416.037	367.184	464.89	0.339563	0.0166042	0.189819
ENSG00000140416	TPM1	chr15	MicroRNAs in cancer, Dilated cardiomyopathy, Adrenergic signaling in cardiomyocytes, Hypertrophic cardiomyopathy (HCM), Cardiac muscle contraction	hsa05206, hsa05414, hsa04261, hsa05410, hsa04260	response to reactive oxygen species, cell morphogenesis, in utero embryonic development, stress fiber, ruffle, regulation of systemic arterial blood pressure by norepinephrine-epinephrine, positive regulation of heart rate by epinephrine-norepinephrine, regulation of heart rate, heart morphogenesis, system process, muscle system process, circulatory system process, heart process, regulation of sy…	GO:0000302, GO:0000902, GO:0001701, GO:0001725, GO:0001726, GO:0001993, GO:0001996, GO:0002027, GO:0003007, GO:0003008, GO:0003012, GO:0003013, GO:0003015, GO:0003044, GO:0003062, GO:0003065, GO:0003073, GO:0003205, GO:0003206, GO:0003208, GO:0003229, GO:0003231, GO:0003321, GO:0003779, GO:0005198, GO:0005200, GO:0005488, GO:0005515, GO:0005622, GO:0005623, GO:0005737, GO:0005829, GO:0005856, GO:…	1920.31	1736.06	2104.56	0.277549	0.0170314	0.193557
ENSG00000110429	FBXO3	chr11			protein polyubiquitination, catalytic activity, ubiquitin-protein transferase activity, binding, protein binding, intracellular, cell, nucleus, nucleoplasm, cytoplasm, cytosol, cellular protein modification process, proteolysis, metabolic process, cellular process, protein ubiquitination, transferase activity, protein metabolic process, ubiquitin-like protein transferase activity, membrane-enclos…	GO:0000209, GO:0003824, GO:0004842, GO:0005488, GO:0005515, GO:0005622, GO:0005623, GO:0005634, GO:0005654, GO:0005737, GO:0005829, GO:0006464, GO:0006508, GO:0008152, GO:0009987, GO:0016567, GO:0016740, GO:0019538, GO:0019787, GO:0031974, GO:0031981, GO:0032446, GO:0036211, GO:0043170, GO:0043226, GO:0043227, GO:0043229, GO:0043231, GO:0043233, GO:0043412, GO:0044237, GO:0044238, GO:0044260, GO:…	308.853	268.706	349	0.37597	0.0172698	0.195119
ENSG00000105856	HBP1	chr7			nucleic acid binding, DNA binding, RNA binding, binding, protein binding, intracellular, cell, nucleus, nucleoplasm, nucleobase-containing compound metabolic process, transcription, DNA-templated, regulation of transcription, DNA-templated, cellular aromatic compound metabolic process, nitrogen compound metabolic process, transport, ion transport, cation transport, potassium ion transport, cell c…	GO:0003676, GO:0003677, GO:0003723, GO:0005488, GO:0005515, GO:0005622, GO:0005623, GO:0005634, GO:0005654, GO:0006139, GO:0006351, GO:0006355, GO:0006725, GO:0006807, GO:0006810, GO:0006811, GO:0006812, GO:0006813, GO:0007049, GO:0007050, GO:0007154, GO:0007165, GO:0007166, GO:0007267, GO:0008152, GO:0009058, GO:0009059, GO:0009889, GO:0009987, GO:0010467, GO:0010468, GO:0010556, GO:0010959, GO:…	231.242	199.623	262.861	0.395296	0.0176717	0.195569
ENSG00000112096	SOD2	chr6					801.035	719.593	882.477	0.294007	0.017917	0.195569
ENSG00000128849	CGNL1	chr15			motor activity, catalytic activity, intracellular, cell, cytoskeleton, cell-cell junction, bicellular tight junction, actin cytoskeleton, myosin complex, pyrophosphatase activity, hydrolase activity, hydrolase activity, acting on acid anhydrides, hydrolase activity, acting on acid anhydrides, in phosphorus-containing anhydrides, nucleoside-triphosphatase activity, cell junction, macromolecular co…	GO:0003774, GO:0003824, GO:0005622, GO:0005623, GO:0005856, GO:0005911, GO:0005923, GO:0015629, GO:0016459, GO:0016462, GO:0016787, GO:0016817, GO:0016818, GO:0017111, GO:0030054, GO:0032991, GO:0043226, GO:0043228, GO:0043229, GO:0043232, GO:0043234, GO:0043296, GO:0044422, GO:0044424, GO:0044430, GO:0044446, GO:0044464, GO:0070160	474.802	551.641	397.963	-0.470089	0.0177923	0.195569
ENSG00000162409	PRKAA2	chr1	Regulation of autophagy, PI3K-Akt signaling pathway, mTOR signaling pathway, FoxO signaling pathway, AMPK signaling pathway, Longevity regulating pathway, Longevity regulating pathway - multiple species, Insulin signaling pathway, Adipocytokine signaling pathway, Glucagon signaling pathway, Oxytocin signaling pathway, Non-alcoholic fatty liver disease (NAFLD), Hypertrophic cardiomyopathy (HCM), I…	hsa04140, hsa04151, hsa04150, hsa04068, hsa04152, hsa04211, hsa04213, hsa04910, hsa04920, hsa04922, hsa04921, hsa04932, hsa05410, hsa04931, hsa04710	nucleotide binding, nucleoside binding, purine nucleoside binding, chromatin binding, catalytic activity, protein kinase activity, protein serine/threonine kinase activity, AMP-activated protein kinase activity, protein serine/threonine/tyrosine kinase activity, binding, protein binding, ATP binding, intracellular, cell, nucleus, nucleoplasm, cytoplasm, cytosol, carbohydrate metabolic process, al…	GO:0000166, GO:0001882, GO:0001883, GO:0003682, GO:0003824, GO:0004672, GO:0004674, GO:0004679, GO:0004712, GO:0005488, GO:0005515, GO:0005524, GO:0005622, GO:0005623, GO:0005634, GO:0005654, GO:0005737, GO:0005829, GO:0005975, GO:0006066, GO:0006082, GO:0006090, GO:0006091, GO:0006096, GO:0006109, GO:0006110, GO:0006139, GO:0006140, GO:0006163, GO:0006165, GO:0006325, GO:0006351, GO:0006355, GO:…	1147.4	1023.84	1270.96	0.311654	0.0174227	0.195569
ENSG00000177479	ARIH2	chr3			ubiquitin ligase complex, protein polyubiquitination, immune system process, immune system development, catalytic activity, ubiquitin-protein transferase activity, binding, protein binding, intracellular, cell, nucleus, cytoplasm, cellular protein modification process, proteolysis, ubiquitin-dependent protein catabolic process, protein targeting, protein targeting to mitochondrion, transport, mit…	GO:0000151, GO:0000209, GO:0002376, GO:0002520, GO:0003824, GO:0004842, GO:0005488, GO:0005515, GO:0005622, GO:0005623, GO:0005634, GO:0005737, GO:0006464, GO:0006508, GO:0006511, GO:0006605, GO:0006626, GO:0006810, GO:0006839, GO:0006886, GO:0006996, GO:0007005, GO:0007275, GO:0008104, GO:0008152, GO:0008270, GO:0008283, GO:0009056, GO:0009057, GO:0009893, GO:0009894, GO:0009896, GO:0009987, GO:…	360.532	317.939	403.126	0.341523	0.0176092	0.195569
ENSG00000213639	PPP1CB	chr2	cAMP signaling pathway, Herpes simplex infection, Hippo signaling pathway, Proteoglycans in cancer, mRNA surveillance pathway, cGMP-PKG signaling pathway, Insulin signaling pathway, Regulation of actin cytoskeleton, Oocyte meiosis, Oxytocin signaling pathway, Adrenergic signaling in cardiomyocytes, Dopaminergic synapse, Inflammatory mediator regulation of TRP channels, Vascular smooth muscle cont…	hsa04024, hsa05168, hsa04390, hsa05205, hsa03015, hsa04022, hsa04910, hsa04810, hsa04114, hsa04921, hsa04261, hsa04728, hsa04750, hsa04270, hsa04611, hsa04720, hsa04510, hsa05034, hsa05031, hsa04931	G2/M transition of mitotic cell cycle, protein phosphatase type 1 complex, nuclear chromosome, polysaccharide biosynthetic process, polysaccharide catabolic process, mitotic cell cycle, chromosome, telomeric region, nuclear chromosome, telomeric region, catalytic activity, phosphoprotein phosphatase activity, protein serine/threonine phosphatase activity, binding, protein binding, extracellular r…	GO:0000086, GO:0000164, GO:0000228, GO:0000271, GO:0000272, GO:0000278, GO:0000781, GO:0000784, GO:0003824, GO:0004721, GO:0004722, GO:0005488, GO:0005515, GO:0005576, GO:0005622, GO:0005623, GO:0005634, GO:0005654, GO:0005694, GO:0005730, GO:0005737, GO:0005829, GO:0005912, GO:0005924, GO:0005925, GO:0005975, GO:0005976, GO:0005977, GO:0005978, GO:0005979, GO:0005980, GO:0005981, GO:0005996, GO:…	805.774	710.465	901.083	0.342468	0.0178595	0.195569
ENSG00000104325	DECR1	chr8			nucleotide binding, catalytic activity, binding, extracellular region, intracellular, cell, nucleus, nucleoplasm, cytoplasm, mitochondrion, mitochondrial matrix, organic acid metabolic process, protein complex assembly, lipid metabolic process, fatty acid metabolic process, fatty acid beta-oxidation, metabolic process, 2,4-dienoyl-CoA reductase (NADPH) activity, catabolic process, fatty acid cata…	GO:0000166, GO:0003824, GO:0005488, GO:0005576, GO:0005622, GO:0005623, GO:0005634, GO:0005654, GO:0005737, GO:0005739, GO:0005759, GO:0006082, GO:0006461, GO:0006629, GO:0006631, GO:0006635, GO:0008152, GO:0008670, GO:0009056, GO:0009062, GO:0009987, GO:0016042, GO:0016043, GO:0016054, GO:0016491, GO:0016627, GO:0016628, GO:0016651, GO:0019395, GO:0019752, GO:0022607, GO:0030258, GO:0031974, GO:…	297.471	260.567	334.375	0.358595	0.018063	0.196055
ENSG00000110237	ARHGEF17	chr11			guanyl-nucleotide exchange factor activity, Ras guanyl-nucleotide exchange factor activity, Rho guanyl-nucleotide exchange factor activity, intracellular, cell, cytoplasm, cytosol, apoptotic process, organelle organization, cytoskeleton organization, cell communication, signal transduction, small GTPase mediated signal transduction, Ras protein signal transduction, Rho protein signal transduction…	GO:0005085, GO:0005088, GO:0005089, GO:0005622, GO:0005623, GO:0005737, GO:0005829, GO:0006915, GO:0006996, GO:0007010, GO:0007154, GO:0007165, GO:0007264, GO:0007265, GO:0007266, GO:0008219, GO:0009966, GO:0009987, GO:0010646, GO:0010941, GO:0010942, GO:0012501, GO:0016043, GO:0023051, GO:0023052, GO:0030029, GO:0030036, GO:0035023, GO:0035556, GO:0042981, GO:0043065, GO:0043067, GO:0043068, GO:…	327.328	367.158	287.498	-0.351765	0.0183221	0.196367
ENSG00000122566	HNRNPA2B1	chr7			negative regulation of transcription from RNA polymerase II promoter, nucleotide binding, RNA splicing, via transesterification reactions, RNA splicing, via transesterification reactions with bulged adenosine as nucleophile, mRNA splicing, via spliceosome, nucleic acid binding, DNA binding, single-stranded DNA binding, RNA binding, mRNA binding, mRNA 3'-UTR binding, binding, protein binding, extr…	GO:0000122, GO:0000166, GO:0000375, GO:0000377, GO:0000398, GO:0003676, GO:0003677, GO:0003697, GO:0003723, GO:0003729, GO:0003730, GO:0005488, GO:0005515, GO:0005576, GO:0005622, GO:0005623, GO:0005634, GO:0005654, GO:0005681, GO:0005737, GO:0006139, GO:0006351, GO:0006355, GO:0006357, GO:0006366, GO:0006396, GO:0006397, GO:0006403, GO:0006405, GO:0006406, GO:0006417, GO:0006725, GO:0006807, GO:…	671.012	608.261	733.762	0.270217	0.0183967	0.196367
ENSG00000151914	DST	chr6			microtubule cytoskeleton organization, actin binding, receptor binding, integrin binding, binding, calcium ion binding, protein binding, extracellular region, proteinaceous extracellular matrix, basement membrane, intracellular, cell, nucleus, nuclear envelope, cytoplasm, endoplasmic reticulum, endoplasmic reticulum membrane, cytosol, cytoskeleton, microtubule, intermediate filament, plasma membr…	GO:0000226, GO:0003779, GO:0005102, GO:0005178, GO:0005488, GO:0005509, GO:0005515, GO:0005576, GO:0005578, GO:0005604, GO:0005622, GO:0005623, GO:0005634, GO:0005635, GO:0005737, GO:0005783, GO:0005789, GO:0005829, GO:0005856, GO:0005874, GO:0005882, GO:0005886, GO:0005912, GO:0005924, GO:0005925, GO:0005938, GO:0006928, GO:0006950, GO:0006996, GO:0007010, GO:0007017, GO:0007044, GO:0007049, GO:…	6699.36	6151.17	7247.56	0.236601	0.0183175	0.196367
ENSG00000075413	MARK3	chr14			MAPK cascade, nucleotide binding, nucleoside binding, purine nucleoside binding, catalytic activity, protein kinase activity, protein serine/threonine kinase activity, binding, protein binding, ATP binding, extracellular region, intracellular, cell, cytoplasm, cytosol, plasma membrane, cellular protein modification process, protein phosphorylation, phosphorus metabolic process, phosphate-containi…	GO:0000165, GO:0000166, GO:0001882, GO:0001883, GO:0003824, GO:0004672, GO:0004674, GO:0005488, GO:0005515, GO:0005524, GO:0005576, GO:0005622, GO:0005623, GO:0005737, GO:0005829, GO:0005886, GO:0006464, GO:0006468, GO:0006793, GO:0006796, GO:0007154, GO:0007165, GO:0008152, GO:0009987, GO:0016020, GO:0016301, GO:0016310, GO:0016740, GO:0016772, GO:0016773, GO:0017076, GO:0019538, GO:0023014, GO:…	477.528	424.598	530.457	0.32046	0.0185901	0.197086
ENSG00000133112	TPT1	chr13			nucleic acid binding, RNA binding, binding, calcium ion binding, protein binding, extracellular region, extracellular space, intracellular, cell, nucleus, cytoplasm, endosome, late endosome, multivesicular body, vacuole, cytoskeleton, transport, ion transport, cation transport, calcium ion transport, cellular ion homeostasis, cellular calcium ion homeostasis, cellular metal ion homeostasis, apopt…	GO:0003676, GO:0003723, GO:0005488, GO:0005509, GO:0005515, GO:0005576, GO:0005615, GO:0005622, GO:0005623, GO:0005634, GO:0005737, GO:0005768, GO:0005770, GO:0005771, GO:0005773, GO:0005856, GO:0006810, GO:0006811, GO:0006812, GO:0006816, GO:0006873, GO:0006874, GO:0006875, GO:0006915, GO:0006950, GO:0006974, GO:0007154, GO:0007165, GO:0008219, GO:0008630, GO:0009605, GO:0009607, GO:0009615, GO:…	453.536	401.749	505.324	0.330178	0.0187701	0.197086
ENSG00000163110	PDLIM5	chr4			cell morphogenesis, cell morphogenesis involved in differentiation, system process, muscle system process, physiological muscle hypertrophy, cardiac muscle hypertrophy, physiological cardiac muscle hypertrophy, actin binding, protein kinase C binding, binding, protein binding, intracellular, cell, cytoplasm, cytosol, cytoskeleton, plasma membrane, multicellular organism development, nervous syste…	GO:0000902, GO:0000904, GO:0003008, GO:0003012, GO:0003298, GO:0003300, GO:0003301, GO:0003779, GO:0005080, GO:0005488, GO:0005515, GO:0005622, GO:0005623, GO:0005737, GO:0005829, GO:0005856, GO:0005886, GO:0007275, GO:0007399, GO:0007416, GO:0007507, GO:0008092, GO:0008270, GO:0009653, GO:0009888, GO:0009987, GO:0010769, GO:0010975, GO:0014069, GO:0014706, GO:0014896, GO:0014897, GO:0015629, GO:…	1587.84	1420.65	1755.03	0.304756	0.0187164	0.197086
ENSG00000259030	FPGT-TNNI3K	chr1			nucleotide binding, nucleoside binding, purine nucleoside binding, regulation of heart rate, system process, muscle system process, circulatory system process, heart process, catalytic activity, protein kinase activity, protein serine/threonine kinase activity, binding, protein binding, ATP binding, intracellular, cell, nucleus, cytoplasm, cellular protein modification process, protein phosphoryl…	GO:0000166, GO:0001882, GO:0001883, GO:0002027, GO:0003008, GO:0003012, GO:0003013, GO:0003015, GO:0003824, GO:0004672, GO:0004674, GO:0005488, GO:0005515, GO:0005524, GO:0005622, GO:0005623, GO:0005634, GO:0005737, GO:0006464, GO:0006468, GO:0006793, GO:0006796, GO:0006936, GO:0006937, GO:0006941, GO:0006942, GO:0007154, GO:0008015, GO:0008016, GO:0008022, GO:0008092, GO:0008152, GO:0009987, GO:…	216.432	182.99	249.874	0.447333	0.0188847	0.197217
ENSG00000119729	RHOQ	chr2	Insulin signaling pathway	hsa04910	nucleotide binding, cell morphogenesis, nucleoside binding, purine nucleoside binding, catalytic activity, GTPase activity, binding, protein binding, profilin binding, GTP binding, extracellular region, intracellular, cell, cytoplasm, Golgi apparatus, Golgi-associated vesicle, cytosol, cytoskeleton, actin filament, plasma membrane, nucleobase-containing compound metabolic process, purine nucleoti…	GO:0000166, GO:0000902, GO:0001882, GO:0001883, GO:0003824, GO:0003924, GO:0005488, GO:0005515, GO:0005522, GO:0005525, GO:0005576, GO:0005622, GO:0005623, GO:0005737, GO:0005794, GO:0005798, GO:0005829, GO:0005856, GO:0005884, GO:0005886, GO:0006139, GO:0006163, GO:0006351, GO:0006355, GO:0006357, GO:0006366, GO:0006725, GO:0006753, GO:0006793, GO:0006796, GO:0006807, GO:0006810, GO:0006996, GO:…	360.821	316.495	405.147	0.355267	0.0198199	0.204771
ENSG00000173598	NUDT4	chr12			nucleic acid binding, RNA binding, catalytic activity, binding, protein binding, intracellular, cell, cytoplasm, cytosol, alcohol metabolic process, nucleobase-containing compound metabolic process, RNA localization, RNA export from nucleus, cellular aromatic compound metabolic process, nucleoside phosphate metabolic process, phosphorus metabolic process, phosphate-containing compound metabolic p…	GO:0003676, GO:0003723, GO:0003824, GO:0005488, GO:0005515, GO:0005622, GO:0005623, GO:0005737, GO:0005829, GO:0006066, GO:0006139, GO:0006403, GO:0006405, GO:0006725, GO:0006753, GO:0006793, GO:0006796, GO:0006807, GO:0006810, GO:0006913, GO:0007154, GO:0007165, GO:0008152, GO:0008486, GO:0009117, GO:0009187, GO:0009987, GO:0015931, GO:0016462, GO:0016787, GO:0016817, GO:0016818, GO:0019637, GO:…	253.173	217.4	288.945	0.408808	0.0197915	0.204771
ENSG00000181163	NPM1	chr5			cell cycle checkpoint, DNA damage checkpoint, G1/S transition of mitotic cell cycle, microtubule cytoskeleton organization, mitotic cell cycle, spindle pole, transcription factor activity, protein binding, transcription factor activity, transcription factor binding, regulation of protein phosphorylation, negative regulation of protein phosphorylation, nucleic acid binding, transcription cofactor …	GO:0000075, GO:0000077, GO:0000082, GO:0000226, GO:0000278, GO:0000922, GO:0000988, GO:0000989, GO:0001932, GO:0001933, GO:0003676, GO:0003712, GO:0003713, GO:0003723, GO:0004857, GO:0004860, GO:0005488, GO:0005515, GO:0005622, GO:0005623, GO:0005634, GO:0005654, GO:0005730, GO:0005737, GO:0005813, GO:0005815, GO:0005819, GO:0005829, GO:0005856, GO:0005912, GO:0005924, GO:0005925, GO:0006139, GO:…	235.229	204.337	266.122	0.3795	0.0200138	0.205674
ENSG00000121769	FABP3	chr1	PPAR signaling pathway	hsa03320	response to acid chemical, transporter activity, lipid transporter activity, long-chain fatty acid transporter activity, binding, fatty acid binding, protein binding, extracellular region, extracellular space, intracellular, cell, cytoplasm, cytosol, organic acid metabolic process, lipid metabolic process, fatty acid metabolic process, neutral lipid metabolic process, acylglycerol metabolic proce…	GO:0001101, GO:0005215, GO:0005319, GO:0005324, GO:0005488, GO:0005504, GO:0005515, GO:0005576, GO:0005615, GO:0005622, GO:0005623, GO:0005737, GO:0005829, GO:0006082, GO:0006629, GO:0006631, GO:0006638, GO:0006639, GO:0006641, GO:0006644, GO:0006793, GO:0006796, GO:0006810, GO:0006869, GO:0008092, GO:0008152, GO:0008283, GO:0008285, GO:0008289, GO:0008610, GO:0008654, GO:0009056, GO:0009058, GO:…	394.349	343.514	445.185	0.37308	0.0201262	0.205735
ENSG00000118729	CASQ2	chr1			regulation of heart rate, system process, muscle system process, circulatory system process, heart process, binding, calcium ion binding, detection of calcium ion, protein binding, intracellular, cell, cytoplasm, endoplasmic reticulum, endoplasmic reticulum lumen, endoplasmic reticulum membrane, plasma membrane, voltage-gated calcium channel complex, protein complex assembly, transport, ion trans…	GO:0002027, GO:0003008, GO:0003012, GO:0003013, GO:0003015, GO:0005488, GO:0005509, GO:0005513, GO:0005515, GO:0005622, GO:0005623, GO:0005737, GO:0005783, GO:0005788, GO:0005789, GO:0005886, GO:0005891, GO:0006461, GO:0006810, GO:0006811, GO:0006812, GO:0006813, GO:0006816, GO:0006873, GO:0006874, GO:0006875, GO:0006936, GO:0006937, GO:0006941, GO:0006942, GO:0006996, GO:0007010, GO:0007154, GO:…	876.732	783.968	969.496	0.306087	0.0203386	0.206812
ENSG00000130024	PHF10	chr6			binding, protein binding, intracellular, cell, nucleus, nucleobase-containing compound metabolic process, transcription, DNA-templated, regulation of transcription, DNA-templated, cellular aromatic compound metabolic process, nitrogen compound metabolic process, multicellular organism development, nervous system development, metabolic process, zinc ion binding, biosynthetic process, macromolecule…	GO:0005488, GO:0005515, GO:0005622, GO:0005623, GO:0005634, GO:0006139, GO:0006351, GO:0006355, GO:0006725, GO:0006807, GO:0007275, GO:0007399, GO:0008152, GO:0008270, GO:0009058, GO:0009059, GO:0009889, GO:0009987, GO:0010467, GO:0010468, GO:0010556, GO:0016070, GO:0018130, GO:0019219, GO:0019222, GO:0019438, GO:0031323, GO:0031326, GO:0032501, GO:0032502, GO:0032774, GO:0032991, GO:0034641, GO:…	274.931	238.345	311.517	0.384841	0.0207795	0.210188
ENSG00000158022	TRIM63	chr1			system process, muscle system process, catalytic activity, ubiquitin-protein transferase activity, signal transducer activity, binding, protein binding, intracellular, cell, nucleus, cytoplasm, cytoskeleton, microtubule, cellular protein modification process, muscle contraction, cell communication, signal transduction, cytoskeletal protein binding, metabolic process, zinc ion binding, response to…	GO:0003008, GO:0003012, GO:0003824, GO:0004842, GO:0004871, GO:0005488, GO:0005515, GO:0005622, GO:0005623, GO:0005634, GO:0005737, GO:0005856, GO:0005874, GO:0006464, GO:0006936, GO:0007154, GO:0007165, GO:0008092, GO:0008152, GO:0008270, GO:0009628, GO:0009719, GO:0009725, GO:0009987, GO:0010033, GO:0014070, GO:0014732, GO:0014874, GO:0014878, GO:0014888, GO:0014889, GO:0014891, GO:0015630, GO:…	262.332	227.261	297.403	0.386579	0.0209069	0.210376
ENSG00000014641	MDH1	chr2	Metabolic pathways, Carbon metabolism, Citrate cycle (TCA cycle), Pyruvate metabolism, Glyoxylate and dicarboxylate metabolism, Proximal tubule bicarbonate reclamation, Cysteine and methionine metabolism	hsa01100, hsa01200, hsa00020, hsa00620, hsa00630, hsa04964, hsa00270	nucleotide binding, mitophagy, macromitophagy, positive regulation of defense response to virus by host, immune effector process, immune system process, regulation of immune system process, regulation of immune effector process, regulation of response to biotic stimulus, catalytic activity, malic enzyme activity, binding, protein binding, extracellular region, extracellular space, intracellular, …	GO:0000166, GO:0000422, GO:0000423, GO:0002230, GO:0002252, GO:0002376, GO:0002682, GO:0002697, GO:0002831, GO:0003824, GO:0004470, GO:0005488, GO:0005515, GO:0005576, GO:0005615, GO:0005622, GO:0005623, GO:0005737, GO:0005739, GO:0005813, GO:0005815, GO:0005829, GO:0005856, GO:0005975, GO:0005996, GO:0006006, GO:0006082, GO:0006091, GO:0006094, GO:0006099, GO:0006107, GO:0006108, GO:0006139, GO:…	510.167	447.77	572.564	0.353979	0.0214792	0.211044
ENSG00000092439	TRPM7	chr15	Mineral absorption	hsa04978	nucleotide binding, ruffle, nucleoside binding, purine nucleoside binding, actin binding, catalytic activity, protein kinase activity, protein serine/threonine kinase activity, transporter activity, ion channel activity, cation channel activity, calcium channel activity, binding, protein binding, ATP binding, cell, plasma membrane, protein complex assembly, cellular protein modification process, …	GO:0000166, GO:0001726, GO:0001882, GO:0001883, GO:0003779, GO:0003824, GO:0004672, GO:0004674, GO:0005215, GO:0005216, GO:0005261, GO:0005262, GO:0005488, GO:0005515, GO:0005524, GO:0005623, GO:0005886, GO:0006461, GO:0006464, GO:0006468, GO:0006793, GO:0006796, GO:0006810, GO:0006811, GO:0006812, GO:0006816, GO:0006873, GO:0006875, GO:0006996, GO:0007010, GO:0007155, GO:0007160, GO:0008092, GO:…	496.001	434.303	557.7	0.360053	0.0216287	0.211044
ENSG00000111640	GAPDH	chr12	Metabolic pathways, Carbon metabolism, Biosynthesis of amino acids, Glycolysis / Gluconeogenesis, HIF-1 signaling pathway, Alzheimer's disease	hsa01100, hsa01200, hsa01230, hsa00010, hsa04066, hsa05010	nucleotide binding, microtubule cytoskeleton organization, immune system process, catalytic activity, glyceraldehyde-3-phosphate dehydrogenase (NAD+) (phosphorylating) activity, binding, protein binding, extracellular region, intracellular, cell, nucleus, nuclear envelope, cytoplasm, lipid particle, cytosol, cytoskeleton, plasma membrane, carbohydrate metabolic process, monosaccharide metabolic p…	GO:0000166, GO:0000226, GO:0002376, GO:0003824, GO:0004365, GO:0005488, GO:0005515, GO:0005576, GO:0005622, GO:0005623, GO:0005634, GO:0005635, GO:0005737, GO:0005811, GO:0005829, GO:0005856, GO:0005886, GO:0005975, GO:0005996, GO:0006006, GO:0006007, GO:0006082, GO:0006090, GO:0006091, GO:0006094, GO:0006096, GO:0006139, GO:0006163, GO:0006165, GO:0006412, GO:0006417, GO:0006464, GO:0006518, GO:…	667.697	588.312	747.083	0.344166	0.0215286	0.211044
ENSG00000164684	ZNF704	chr8			binding, ion binding, cation binding, metal ion binding	GO:0005488, GO:0043167, GO:0043169, GO:0046872	616.226	551.704	680.747	0.302729	0.021504	0.211044
ENSG00000181555	SETD2	chr3	Lysine degradation	hsa00310	reproduction, skeletal system development, angiogenesis, blood vessel development, vasculogenesis, in utero embryonic development, morphogenesis of a branching structure, embryonic epithelial tube formation, neural tube formation, neural tube closure, placenta development, embryonic placenta development, vasculature development, morphogenesis of an epithelium, developmental process involved in re…	GO:0000003, GO:0001501, GO:0001525, GO:0001568, GO:0001570, GO:0001701, GO:0001763, GO:0001838, GO:0001841, GO:0001843, GO:0001890, GO:0001892, GO:0001944, GO:0002009, GO:0003006, GO:0003824, GO:0005488, GO:0005515, GO:0005622, GO:0005623, GO:0005634, GO:0005654, GO:0005694, GO:0006139, GO:0006259, GO:0006281, GO:0006298, GO:0006325, GO:0006351, GO:0006354, GO:0006355, GO:0006366, GO:0006368, GO:…	609.273	550.422	668.123	0.279114	0.0214376	0.211044
ENSG00000196865	NHLRC2	chr10			binding, protein binding	GO:0005488, GO:0005515	605.493	533.544	677.442	0.343916	0.0212922	0.211044
ENSG00000163092	XIRP2	chr2			heart morphogenesis, cardiac chamber development, cardiac ventricle development, cardiac septum development, ventricular septum development, actin binding, binding, protein binding, intracellular, cell, cytoplasm, organelle organization, cytoskeleton organization, multicellular organism development, heart development, muscle organ development, cytoskeletal protein binding, anatomical structure mo…	GO:0003007, GO:0003205, GO:0003231, GO:0003279, GO:0003281, GO:0003779, GO:0005488, GO:0005515, GO:0005622, GO:0005623, GO:0005737, GO:0006996, GO:0007010, GO:0007275, GO:0007507, GO:0007517, GO:0008092, GO:0009653, GO:0009887, GO:0009888, GO:0009987, GO:0014706, GO:0016043, GO:0030016, GO:0030017, GO:0030018, GO:0030029, GO:0030036, GO:0030054, GO:0031674, GO:0032501, GO:0032502, GO:0034330, GO:…	3999.1	3504.75	4493.45	0.358421	0.0217631	0.211288
ENSG00000148677	ANKRD1	chr10			negative regulation of transcription from RNA polymerase II promoter, transcription factor activity, protein binding, transcription factor activity, transcription factor binding, transcription factor activity, RNA polymerase II transcription factor binding, RNA polymerase II transcription factor binding, RNA polymerase II transcription cofactor activity, RNA polymerase II transcription coactivato…	GO:0000122, GO:0000988, GO:0000989, GO:0001076, GO:0001085, GO:0001104, GO:0001105, GO:0001190, GO:0001191, GO:0001666, GO:0002039, GO:0002237, GO:0003007, GO:0003676, GO:0003677, GO:0003712, GO:0003713, GO:0003714, GO:0005488, GO:0005515, GO:0005622, GO:0005623, GO:0005634, GO:0005654, GO:0005667, GO:0005730, GO:0005737, GO:0005829, GO:0006139, GO:0006259, GO:0006351, GO:0006355, GO:0006357, GO:…	1195.98	1035.98	1355.97	0.387999	0.0223635	0.216032
ENSG00000106991	ENG	chr9			negative regulation of transcription from RNA polymerase II promoter, chronological cell aging, angiogenesis, blood vessel development, patterning of blood vessels, vasculogenesis, response to hypoxia, morphogenesis of a branching structure, endothelial cell development, regulation of protein phosphorylation, negative regulation of protein phosphorylation, positive regulation of protein phosphory…	GO:0000122, GO:0001300, GO:0001525, GO:0001568, GO:0001569, GO:0001570, GO:0001666, GO:0001763, GO:0001885, GO:0001932, GO:0001933, GO:0001934, GO:0001935, GO:0001936, GO:0001937, GO:0001944, GO:0001947, GO:0002009, GO:0002064, GO:0003007, GO:0003008, GO:0003013, GO:0003032, GO:0003073, GO:0003084, GO:0003143, GO:0003158, GO:0003197, GO:0003203, GO:0003272, GO:0003273, GO:0003824, GO:0004672, GO:…	235.948	275.59	196.306	-0.487314	0.0229168	0.219184
ENSG00000156976	EIF4A2	chr3	RNA transport	hsa03013	nucleotide binding, nuclear-transcribed mRNA catabolic process, deadenylation-dependent decay, nuclear-transcribed mRNA poly(A) tail shortening, nuclear-transcribed mRNA catabolic process, nucleoside binding, purine nucleoside binding, nucleic acid binding, RNA binding, RNA helicase activity, translation initiation factor activity, catalytic activity, ATP-dependent RNA helicase activity, helicase…	GO:0000166, GO:0000288, GO:0000289, GO:0000956, GO:0001882, GO:0001883, GO:0003676, GO:0003723, GO:0003724, GO:0003743, GO:0003824, GO:0004004, GO:0004386, GO:0005488, GO:0005515, GO:0005524, GO:0005622, GO:0005623, GO:0005737, GO:0005829, GO:0006139, GO:0006401, GO:0006402, GO:0006412, GO:0006413, GO:0006417, GO:0006446, GO:0006518, GO:0006725, GO:0006807, GO:0008026, GO:0008135, GO:0008152, GO:…	453.25	407.898	498.602	0.289038	0.0228963	0.219184
ENSG00000064393	HIPK2	chr7			negative regulation of transcription from RNA polymerase II promoter, MAPK cascade, nucleotide binding, transcription factor activity, protein binding, transcription factor activity, transcription factor binding, transcription factor activity, RNA polymerase II transcription factor binding, RNA polymerase II transcription factor binding, RNA polymerase II activating transcription factor binding, …	GO:0000122, GO:0000165, GO:0000166, GO:0000988, GO:0000989, GO:0001076, GO:0001085, GO:0001102, GO:0001104, GO:0001105, GO:0001190, GO:0001191, GO:0001525, GO:0001568, GO:0001654, GO:0001666, GO:0001882, GO:0001883, GO:0001932, GO:0001934, GO:0001944, GO:0002088, GO:0002089, GO:0002262, GO:0002376, GO:0002520, GO:0003002, GO:0003407, GO:0003712, GO:0003713, GO:0003714, GO:0003824, GO:0004672, GO:…	1543.98	1674.54	1413.42	-0.244409	0.023043	0.219306
ENSG00000140945	CDH13	chr16			mitotic cell cycle, angiogenesis, blood vessel development, ameboidal-type cell migration, endothelial cell proliferation, regulation of endothelial cell proliferation, positive regulation of endothelial cell proliferation, vasculature development, regulation of cell-matrix adhesion, positive regulation of cell-matrix adhesion, sprouting angiogenesis, binding, calcium ion binding, protein binding…	GO:0000278, GO:0001525, GO:0001568, GO:0001667, GO:0001935, GO:0001936, GO:0001938, GO:0001944, GO:0001952, GO:0001954, GO:0002040, GO:0005488, GO:0005509, GO:0005515, GO:0005576, GO:0005615, GO:0005622, GO:0005623, GO:0005737, GO:0005886, GO:0005901, GO:0005912, GO:0005924, GO:0005925, GO:0006139, GO:0006351, GO:0006355, GO:0006357, GO:0006366, GO:0006725, GO:0006807, GO:0006810, GO:0006897, GO:…	427.756	364.721	490.791	0.427302	0.0233565	0.221199
ENSG00000181856	SLC2A4	chr17	Type II diabetes mellitus, FoxO signaling pathway, AMPK signaling pathway, Insulin signaling pathway, Adipocytokine signaling pathway, Insulin resistance	hsa04930, hsa04068, hsa04152, hsa04910, hsa04920, hsa04931	response to hypoxia, transporter activity, glucose transmembrane transporter activity, binding, protein binding, extracellular region, intracellular, cell, cytoplasm, endosome, late endosome, multivesicular body, vacuole, Golgi apparatus, Golgi-associated vesicle, cytosol, plasma membrane, integral component of plasma membrane, clathrin-coated pit, carbohydrate metabolic process, transport, respo…	GO:0001666, GO:0005215, GO:0005355, GO:0005488, GO:0005515, GO:0005576, GO:0005622, GO:0005623, GO:0005737, GO:0005768, GO:0005770, GO:0005771, GO:0005773, GO:0005794, GO:0005798, GO:0005829, GO:0005886, GO:0005887, GO:0005905, GO:0005975, GO:0006810, GO:0006950, GO:0006970, GO:0008152, GO:0008643, GO:0008645, GO:0009058, GO:0009059, GO:0009628, GO:0009719, GO:0009725, GO:0009897, GO:0009986, GO:…	314.473	276.547	352.4	0.348574	0.0235938	0.222357
ENSG00000217128	FNIP1	chr5	mTOR signaling pathway	hsa04150	negative regulation of transcription from RNA polymerase II promoter, cell activation, B cell apoptotic process, regulation of protein phosphorylation, positive regulation of protein phosphorylation, hematopoietic progenitor cell differentiation, lymphoid progenitor cell differentiation, immature B cell differentiation, pro-B cell differentiation, immune system process, immune system development,…	GO:0000122, GO:0001775, GO:0001783, GO:0001932, GO:0001934, GO:0002244, GO:0002320, GO:0002327, GO:0002328, GO:0002376, GO:0002520, GO:0002521, GO:0002682, GO:0002902, GO:0002904, GO:0005085, GO:0005488, GO:0005515, GO:0005622, GO:0005623, GO:0005737, GO:0006139, GO:0006351, GO:0006355, GO:0006357, GO:0006366, GO:0006461, GO:0006464, GO:0006468, GO:0006508, GO:0006725, GO:0006793, GO:0006796, GO:…	245.266	213.527	277.005	0.373949	0.0240563	0.225615
ENSG00000114948	ADAM23	chr2			catalytic activity, endopeptidase activity, metalloendopeptidase activity, receptor binding, integrin binding, binding, protein binding, extracellular region, cell, plasma membrane, integral component of plasma membrane, proteolysis, cell adhesion, multicellular organism development, nervous system development, central nervous system development, metabolic process, peptidase activity, metallopept…	GO:0003824, GO:0004175, GO:0004222, GO:0005102, GO:0005178, GO:0005488, GO:0005515, GO:0005576, GO:0005623, GO:0005886, GO:0005887, GO:0006508, GO:0007155, GO:0007275, GO:0007399, GO:0007417, GO:0008152, GO:0008233, GO:0008237, GO:0008270, GO:0016020, GO:0016021, GO:0016787, GO:0019538, GO:0022610, GO:0031224, GO:0031226, GO:0032403, GO:0032501, GO:0032502, GO:0043167, GO:0043169, GO:0043170, GO:…	410.275	368.317	452.232	0.295389	0.0243809	0.226654
ENSG00000198947	DMD	chrX	Viral myocarditis, Dilated cardiomyopathy, Hypertrophic cardiomyopathy (HCM), Arrhythmogenic right ventricular cardiomyopathy (ARVC)	hsa05416, hsa05414, hsa05410, hsa05412	cell morphogenesis, action potential, regulation of protein phosphorylation, negative regulation of protein phosphorylation, glycoprotein binding, regulation of heart rate, regulation of sodium ion transport, dystroglycan binding, system process, skeletal muscle contraction, muscle system process, circulatory system process, heart process, actin binding, structural molecule activity, structural c…	GO:0000902, GO:0001508, GO:0001932, GO:0001933, GO:0001948, GO:0002027, GO:0002028, GO:0002162, GO:0003008, GO:0003009, GO:0003012, GO:0003013, GO:0003015, GO:0003779, GO:0005198, GO:0005200, GO:0005488, GO:0005515, GO:0005622, GO:0005623, GO:0005634, GO:0005737, GO:0005829, GO:0005856, GO:0005886, GO:0006461, GO:0006464, GO:0006468, GO:0006518, GO:0006793, GO:0006796, GO:0006807, GO:0006810, GO:…	2986.08	2714.55	3257.6	0.263011	0.0244017	0.226654
ENSG00000049759	NEDD4L	chr18	Aldosterone-regulated sodium reabsorption, Ubiquitin mediated proteolysis, Endocytosis	hsa04960, hsa04120, hsa04144	negative regulation of transcription from RNA polymerase II promoter, protein polyubiquitination, cell morphogenesis, action potential, regulation of cell growth, regulation of sodium ion transport, system process, muscle system process, circulatory system process, heart process, regulation of membrane depolarization, catalytic activity, ubiquitin-protein transferase activity, binding, protein bi…	GO:0000122, GO:0000209, GO:0000902, GO:0001508, GO:0001558, GO:0002028, GO:0003008, GO:0003012, GO:0003013, GO:0003015, GO:0003254, GO:0003824, GO:0004842, GO:0005488, GO:0005515, GO:0005576, GO:0005622, GO:0005623, GO:0005634, GO:0005654, GO:0005737, GO:0005829, GO:0005886, GO:0006139, GO:0006351, GO:0006355, GO:0006357, GO:0006366, GO:0006464, GO:0006508, GO:0006511, GO:0006513, GO:0006725, GO:…	315.558	279.588	351.528	0.329287	0.0246683	0.228034
ENSG00000203880	PCMTD2	chr20			catalytic activity, protein-L-isoaspartate (D-aspartate) O-methyltransferase activity, intracellular, cell, cytoplasm, cellular protein modification process, protein methylation, metabolic process, methyltransferase activity, O-methyltransferase activity, protein alkylation, protein methyltransferase activity, S-adenosylmethionine-dependent methyltransferase activity, cellular process, carboxyl-O…	GO:0003824, GO:0004719, GO:0005622, GO:0005623, GO:0005737, GO:0006464, GO:0006479, GO:0008152, GO:0008168, GO:0008171, GO:0008213, GO:0008276, GO:0008757, GO:0009987, GO:0010340, GO:0016740, GO:0016741, GO:0019538, GO:0032259, GO:0036211, GO:0043170, GO:0043412, GO:0043414, GO:0044237, GO:0044238, GO:0044260, GO:0044267, GO:0044424, GO:0044464, GO:0051998, GO:0071704	224.606	196.455	252.758	0.361929	0.0261674	0.24074
ENSG00000073711	PPP2R3A	chr3	PI3K-Akt signaling pathway, mRNA surveillance pathway, AMPK signaling pathway, Sphingolipid signaling pathway, Adrenergic signaling in cardiomyocytes, Dopaminergic synapse	hsa04151, hsa03015, hsa04152, hsa04071, hsa04261, hsa04728	protein phosphatase type 2A complex, eye development, eye photoreceptor cell differentiation, somitogenesis, regionalization, axis elongation, binding, calcium ion binding, protein binding, intracellular, cell, cellular protein modification process, protein dephosphorylation, phosphorus metabolic process, phosphate-containing compound metabolic process, movement of cell or subcellular component, …	GO:0000159, GO:0001654, GO:0001754, GO:0001756, GO:0003002, GO:0003401, GO:0005488, GO:0005509, GO:0005515, GO:0005622, GO:0005623, GO:0006464, GO:0006470, GO:0006793, GO:0006796, GO:0006928, GO:0007154, GO:0007165, GO:0007166, GO:0007267, GO:0007275, GO:0007389, GO:0007399, GO:0007423, GO:0007525, GO:0008152, GO:0008287, GO:0008601, GO:0009056, GO:0009057, GO:0009653, GO:0009790, GO:0009792, GO:…	500.482	451.603	549.361	0.282134	0.0264857	0.241369
ENSG00000075151	EIF4G3	chr1	RNA transport, Viral myocarditis	hsa03013, hsa05416	RNA cap binding, nucleic acid binding, RNA binding, translation initiation factor activity, binding, intracellular, cell, cytoplasm, cytosol, translation, translational initiation, regulation of translation, regulation of translational initiation, peptide metabolic process, nitrogen compound metabolic process, translation factor activity, RNA binding, metabolic process, biosynthetic process, macr…	GO:0000339, GO:0003676, GO:0003723, GO:0003743, GO:0005488, GO:0005622, GO:0005623, GO:0005737, GO:0005829, GO:0006412, GO:0006413, GO:0006417, GO:0006446, GO:0006518, GO:0006807, GO:0008135, GO:0008152, GO:0009058, GO:0009059, GO:0009889, GO:0009987, GO:0010467, GO:0010468, GO:0010556, GO:0010608, GO:0016032, GO:0016281, GO:0019222, GO:0019538, GO:0031323, GO:0031326, GO:0032268, GO:0032991, GO:…	328.888	365.607	292.17	-0.3225	0.0264405	0.241369
ENSG00000121691	CAT	chr11	FoxO signaling pathway, Longevity regulating pathway, Longevity regulating pathway - multiple species, Carbon metabolism, Peroxisome, Amyotrophic lateral sclerosis (ALS), Glyoxylate and dicarboxylate metabolism, Tryptophan metabolism	hsa04068, hsa04211, hsa04213, hsa01200, hsa04146, hsa05014, hsa00630, hsa00380	nucleotide binding, response to reactive oxygen species, lytic vacuole, response to acid chemical, ossification, osteoblast differentiation, urogenital system development, ureteric bud development, response to hypoxia, kidney development, mesonephros development, catalytic activity, aminoacylase activity, catalase activity, peroxidase activity, receptor binding, binding, protein binding, extracel…	GO:0000166, GO:0000302, GO:0000323, GO:0001101, GO:0001503, GO:0001649, GO:0001655, GO:0001657, GO:0001666, GO:0001822, GO:0001823, GO:0003824, GO:0004046, GO:0004096, GO:0004601, GO:0005102, GO:0005488, GO:0005515, GO:0005576, GO:0005615, GO:0005622, GO:0005623, GO:0005737, GO:0005739, GO:0005740, GO:0005758, GO:0005764, GO:0005773, GO:0005777, GO:0005778, GO:0005782, GO:0005783, GO:0005794, GO:…	216.747	187.289	246.206	0.392765	0.0270238	0.242837
ENSG00000133816	MICAL2	chr11			nucleotide binding, heart looping, morphogenesis of an epithelium, heart morphogenesis, embryonic heart tube morphogenesis, actin binding, catalytic activity, monooxygenase activity, binding, protein binding, intracellular, cell, nucleus, nucleobase-containing compound metabolic process, transcription, DNA-templated, regulation of transcription, DNA-templated, regulation of transcription from RNA…	GO:0000166, GO:0001947, GO:0002009, GO:0003007, GO:0003143, GO:0003779, GO:0003824, GO:0004497, GO:0005488, GO:0005515, GO:0005622, GO:0005623, GO:0005634, GO:0006139, GO:0006351, GO:0006355, GO:0006357, GO:0006366, GO:0006725, GO:0006790, GO:0006807, GO:0006996, GO:0007010, GO:0007015, GO:0007275, GO:0007368, GO:0007389, GO:0007507, GO:0008092, GO:0008152, GO:0008154, GO:0008270, GO:0009058, GO:…	348.246	393.951	302.54	-0.379786	0.0269934	0.242837
ENSG00000163820	FYCO1	chr3			lytic vacuole, binding, protein binding, intracellular, cell, cytoplasm, lysosome, endosome, late endosome, vacuole, autophagosome, transport, movement of cell or subcellular component, microtubule-based process, microtubule-based movement, cellular process, transport along microtubule, endomembrane system, membrane, integral component of membrane, cytoskeleton-dependent intracellular transport, …	GO:0000323, GO:0005488, GO:0005515, GO:0005622, GO:0005623, GO:0005737, GO:0005764, GO:0005768, GO:0005770, GO:0005773, GO:0005776, GO:0006810, GO:0006928, GO:0007017, GO:0007018, GO:0009987, GO:0010970, GO:0012505, GO:0016020, GO:0016021, GO:0030705, GO:0031224, GO:0031410, GO:0031982, GO:0043167, GO:0043169, GO:0043226, GO:0043227, GO:0043229, GO:0043231, GO:0044424, GO:0044425, GO:0044444, GO:…	1060.52	942.769	1178.28	0.321397	0.0268341	0.242837
ENSG00000069275	NUCKS1	chr1			RNA polymerase II transcription factor activity, sequence-specific DNA binding, transcription factor activity, RNA polymerase II core promoter proximal region sequence-specific binding, nucleic acid binding transcription factor activity, transcriptional activator activity, RNA polymerase II core promoter proximal region sequence-specific binding, transcriptional activator activity, RNA polymerase…	GO:0000981, GO:0000982, GO:0001071, GO:0001077, GO:0001228, GO:0003676, GO:0003700, GO:0003723, GO:0005488, GO:0005622, GO:0005623, GO:0005634, GO:0005737, GO:0006139, GO:0006351, GO:0006355, GO:0006357, GO:0006366, GO:0006725, GO:0006807, GO:0007154, GO:0007165, GO:0007166, GO:0007167, GO:0007169, GO:0008152, GO:0008286, GO:0009058, GO:0009059, GO:0009719, GO:0009725, GO:0009889, GO:0009891, GO:…	812.375	740.148	884.601	0.256895	0.0283207	0.243454
ENSG00000100650	SRSF5	chr14	Herpes simplex infection, Spliceosome	hsa05168, hsa03040	nucleotide binding, spliceosomal complex assembly, RNA splicing, via transesterification reactions, RNA splicing, via transesterification reactions with bulged adenosine as nucleophile, mRNA splicing, via spliceosome, liver development, nucleic acid binding, RNA binding, binding, protein binding, intracellular, cell, nucleus, nucleoplasm, nucleolus, cytoplasm, nucleobase-containing compound metab…	GO:0000166, GO:0000245, GO:0000375, GO:0000377, GO:0000398, GO:0001889, GO:0003676, GO:0003723, GO:0005488, GO:0005515, GO:0005622, GO:0005623, GO:0005634, GO:0005654, GO:0005730, GO:0005737, GO:0006139, GO:0006351, GO:0006353, GO:0006366, GO:0006369, GO:0006376, GO:0006396, GO:0006397, GO:0006403, GO:0006405, GO:0006406, GO:0006725, GO:0006807, GO:0006810, GO:0006913, GO:0006950, GO:0007049, GO:…	304.178	271.364	336.992	0.311453	0.0282267	0.243454
ENSG00000101608	MYL12A	chr18	Tight junction, Leukocyte transendothelial migration, Regulation of actin cytoskeleton, Platelet activation, Focal adhesion	hsa04530, hsa04670, hsa04810, hsa04611, hsa04510	cell activation, system process, muscle system process, binding, calcium ion binding, protein binding, extracellular region, intracellular, cell, cytoplasm, cytosol, cytoskeleton, muscle contraction, response to stress, cell communication, cell adhesion, signal transduction, cell surface receptor signaling pathway, enzyme linked receptor protein signaling pathway, transmembrane receptor protein t…	GO:0001775, GO:0003008, GO:0003012, GO:0005488, GO:0005509, GO:0005515, GO:0005576, GO:0005622, GO:0005623, GO:0005737, GO:0005829, GO:0005856, GO:0006936, GO:0006950, GO:0007154, GO:0007155, GO:0007165, GO:0007166, GO:0007167, GO:0007169, GO:0007596, GO:0007599, GO:0009611, GO:0009987, GO:0015629, GO:0016337, GO:0016459, GO:0022610, GO:0023052, GO:0030168, GO:0031982, GO:0031988, GO:0032501, GO:…	610.352	519.052	701.652	0.434153	0.0273667	0.243454
ENSG00000105426	PTPRS	chr19			endothelial cell development, epithelial cell development, endothelium development, catalytic activity, phosphoprotein phosphatase activity, protein tyrosine phosphatase activity, signal transducer activity, receptor activity, transmembrane signaling receptor activity, transmembrane receptor protein tyrosine phosphatase activity, binding, protein binding, extracellular region, cell, plasma membra…	GO:0001885, GO:0002064, GO:0003158, GO:0003824, GO:0004721, GO:0004725, GO:0004871, GO:0004872, GO:0004888, GO:0005001, GO:0005488, GO:0005515, GO:0005576, GO:0005623, GO:0005886, GO:0005887, GO:0006464, GO:0006470, GO:0006793, GO:0006796, GO:0007154, GO:0007155, GO:0007267, GO:0007268, GO:0007275, GO:0007399, GO:0007417, GO:0007420, GO:0008152, GO:0009888, GO:0009987, GO:0016020, GO:0016021, GO:…	230.084	262.98	197.187	-0.413565	0.0283526	0.243454
ENSG00000115524	SF3B1	chr2	Spliceosome	hsa03040	spliceosomal complex assembly, RNA splicing, via transesterification reactions, RNA splicing, via transesterification reactions with bulged adenosine as nucleophile, mRNA splicing, via spliceosome, nucleic acid binding, RNA binding, mRNA binding, binding, protein binding, intracellular, cell, nucleus, nucleoplasm, spliceosomal complex, U2-type spliceosomal complex, U2 snRNP, U12-type spliceosomal…	GO:0000245, GO:0000375, GO:0000377, GO:0000398, GO:0003676, GO:0003723, GO:0003729, GO:0005488, GO:0005515, GO:0005622, GO:0005623, GO:0005634, GO:0005654, GO:0005681, GO:0005684, GO:0005686, GO:0005689, GO:0006139, GO:0006396, GO:0006397, GO:0006725, GO:0006807, GO:0008152, GO:0008380, GO:0009893, GO:0009987, GO:0010467, GO:0010468, GO:0010604, GO:0010628, GO:0016043, GO:0016070, GO:0016071, GO:…	734.616	666.952	802.28	0.266159	0.0280494	0.243454
ENSG00000119912	IDE	chr10	Alzheimer's disease	hsa05010	nucleotide binding, proteasome complex, beta-amyloid binding, virus receptor activity, nucleoside binding, purine nucleoside binding, glycoprotein binding, catalytic activity, endopeptidase activity, metalloendopeptidase activity, receptor activity, receptor binding, binding, protein binding, ATP binding, extracellular region, extracellular space, intracellular, cell, nucleus, nucleoplasm, cytopl…	GO:0000166, GO:0000502, GO:0001540, GO:0001618, GO:0001882, GO:0001883, GO:0001948, GO:0003824, GO:0004175, GO:0004222, GO:0004872, GO:0005102, GO:0005488, GO:0005515, GO:0005524, GO:0005576, GO:0005615, GO:0005622, GO:0005623, GO:0005634, GO:0005654, GO:0005737, GO:0005739, GO:0005777, GO:0005782, GO:0005829, GO:0005886, GO:0006461, GO:0006508, GO:0006518, GO:0006807, GO:0007154, GO:0007165, GO:…	231.038	201.783	260.293	0.365728	0.0280751	0.243454
ENSG00000120907	ADRA1A	chr8	Neuroactive ligand-receptor interaction, Calcium signaling pathway, cGMP-PKG signaling pathway, AMPK signaling pathway, Adrenergic signaling in cardiomyocytes, Vascular smooth muscle contraction, Salivary secretion	hsa04080, hsa04020, hsa04022, hsa04152, hsa04261, hsa04270, hsa04970	MAPK cascade, action potential, regulation of protein phosphorylation, positive regulation of protein phosphorylation, neurological system process involved in regulation of systemic arterial blood pressure, regulation of systemic arterial blood pressure by carotid sinus baroreceptor feedback, baroreceptor response to increased systemic arterial blood pressure, negative regulation of heart rate in…	GO:0000165, GO:0001508, GO:0001932, GO:0001934, GO:0001976, GO:0001978, GO:0001983, GO:0001985, GO:0001993, GO:0001994, GO:0001996, GO:0001997, GO:0002026, GO:0002027, GO:0003008, GO:0003012, GO:0003013, GO:0003014, GO:0003015, GO:0003018, GO:0003025, GO:0003044, GO:0003057, GO:0003073, GO:0003084, GO:0003085, GO:0003099, GO:0003321, GO:0004871, GO:0004872, GO:0004888, GO:0004930, GO:0004935, GO:…	249.884	217.69	282.077	0.372306	0.0281177	0.243454
ENSG00000134755	DSC2	chr18	Arrhythmogenic right ventricular cardiomyopathy (ARVC)	hsa05412	action potential, regulation of heart rate, system process, muscle system process, circulatory system process, heart process, binding, calcium ion binding, protein binding, extracellular region, intracellular, cell, cytoplasm, plasma membrane, cell-cell junction, adherens junction, cell-cell adherens junction, movement of cell or subcellular component, muscle contraction, regulation of muscle con…	GO:0001508, GO:0002027, GO:0003008, GO:0003012, GO:0003013, GO:0003015, GO:0005488, GO:0005509, GO:0005515, GO:0005576, GO:0005622, GO:0005623, GO:0005737, GO:0005886, GO:0005911, GO:0005912, GO:0005913, GO:0006928, GO:0006936, GO:0006937, GO:0006941, GO:0006942, GO:0006950, GO:0007154, GO:0007155, GO:0007156, GO:0008015, GO:0008016, GO:0009267, GO:0009605, GO:0009987, GO:0009991, GO:0014704, GO:…	252.371	220.251	284.49	0.367757	0.0283326	0.243454
ENSG00000138095	LRPPRC	chr2			nuclear chromosome, condensed chromosome, condensed nuclear chromosome, mitochondrial RNA catabolic process, mitochondrial RNA metabolic process, regulation of mitochondrial RNA catabolic process, negative regulation of mitochondrial RNA catabolic process, nucleic acid binding, DNA binding, single-stranded DNA binding, RNA binding, binding, protein binding, intracellular, cell, nucleus, nuclear e…	GO:0000228, GO:0000793, GO:0000794, GO:0000957, GO:0000959, GO:0000960, GO:0000961, GO:0003676, GO:0003677, GO:0003697, GO:0003723, GO:0005488, GO:0005515, GO:0005622, GO:0005623, GO:0005634, GO:0005635, GO:0005637, GO:0005640, GO:0005654, GO:0005694, GO:0005737, GO:0005739, GO:0005759, GO:0005856, GO:0005874, GO:0006139, GO:0006351, GO:0006355, GO:0006401, GO:0006403, GO:0006412, GO:0006417, GO:…	553.948	497.076	610.821	0.296746	0.027821	0.243454
ENSG00000154258	ABCA9	chr17	ABC transporters	hsa02010	nucleotide binding, nucleoside binding, purine nucleoside binding, catalytic activity, transporter activity, binding, ATP binding, intracellular, cell, cytoplasm, mitochondrion, mitochondrial envelope, mitochondrial inner membrane, transport, lipid transport, lipid localization, primary active transmembrane transporter activity, P-P-bond-hydrolysis-driven transmembrane transporter activity, membr…	GO:0000166, GO:0001882, GO:0001883, GO:0003824, GO:0005215, GO:0005488, GO:0005524, GO:0005622, GO:0005623, GO:0005737, GO:0005739, GO:0005740, GO:0005743, GO:0006810, GO:0006869, GO:0010876, GO:0015399, GO:0015405, GO:0016020, GO:0016021, GO:0016462, GO:0016787, GO:0016817, GO:0016818, GO:0016820, GO:0016887, GO:0017076, GO:0017111, GO:0019866, GO:0022804, GO:0022857, GO:0030554, GO:0031090, GO:…	277.863	232.12	323.606	0.477614	0.028166	0.243454
ENSG00000131149	GSE1	chr16			binding, protein binding	GO:0005488, GO:0005515	275.147	306.408	243.886	-0.328046	0.0286434	0.243784
ENSG00000151729	SLC25A4	chr4	Calcium signaling pathway, HTLV-I infection, cGMP-PKG signaling pathway, Parkinson's disease, Huntington's disease	hsa04020, hsa05166, hsa04022, hsa05012, hsa05016	mitochondrial genome maintenance, peptide secretion, regulation of peptide secretion, structural constituent of ribosome, structural molecule activity, transporter activity, purine nucleobase transmembrane transporter activity, binding, protein binding, intracellular, cell, nucleus, cytoplasm, mitochondrion, mitochondrial envelope, mitochondrial inner membrane, plasma membrane, integral component…	GO:0000002, GO:0002790, GO:0002791, GO:0003735, GO:0005198, GO:0005215, GO:0005345, GO:0005488, GO:0005515, GO:0005622, GO:0005623, GO:0005634, GO:0005737, GO:0005739, GO:0005740, GO:0005743, GO:0005886, GO:0005887, GO:0006091, GO:0006412, GO:0006518, GO:0006807, GO:0006810, GO:0006863, GO:0006915, GO:0006996, GO:0007005, GO:0007154, GO:0007267, GO:0008104, GO:0008152, GO:0008219, GO:0008637, GO:…	633.55	566.815	700.286	0.30458	0.0285992	0.243784
ENSG00000116688	MFN2	chr1			autophagosome assembly, nucleotide binding, eye development, in utero embryonic development, blastocyst development, blastocyst formation, nucleoside binding, purine nucleoside binding, catalytic activity, GTPase activity, binding, protein binding, GTP binding, intracellular, cell, cytoplasm, mitochondrion, mitochondrial envelope, mitochondrial outer membrane, cytosol, cytoskeleton, protein targe…	GO:0000045, GO:0000166, GO:0001654, GO:0001701, GO:0001824, GO:0001825, GO:0001882, GO:0001883, GO:0003824, GO:0003924, GO:0005488, GO:0005515, GO:0005525, GO:0005622, GO:0005623, GO:0005737, GO:0005739, GO:0005740, GO:0005741, GO:0005829, GO:0005856, GO:0006605, GO:0006626, GO:0006810, GO:0006839, GO:0006886, GO:0006914, GO:0006915, GO:0006950, GO:0006986, GO:0006996, GO:0007005, GO:0007006, GO:…	1168.47	1050.68	1286.26	0.291612	0.0290988	0.246574
ENSG00000152413	HOMER1	chr5	FoxO signaling pathway, Glutamatergic synapse	hsa04068, hsa04724	G-protein coupled receptor binding, tissue homeostasis, store-operated calcium entry, system process, skeletal muscle contraction, muscle system process, receptor binding, binding, protein binding, intracellular, cell, cytoplasm, plasma membrane, transport, ion transport, cation transport, calcium ion transport, muscle contraction, striated muscle contraction, cell communication, signal transduct…	GO:0001664, GO:0001894, GO:0002115, GO:0003008, GO:0003009, GO:0003012, GO:0005102, GO:0005488, GO:0005515, GO:0005622, GO:0005623, GO:0005737, GO:0005886, GO:0006810, GO:0006811, GO:0006812, GO:0006816, GO:0006936, GO:0006941, GO:0007154, GO:0007165, GO:0007166, GO:0007186, GO:0007200, GO:0007206, GO:0007215, GO:0007216, GO:0007267, GO:0007268, GO:0007275, GO:0007517, GO:0007519, GO:0007610, GO:…	399.675	349.98	449.37	0.359721	0.0293454	0.247578
ENSG00000143549	TPM3	chr1	Pathways in cancer, Dilated cardiomyopathy, Adrenergic signaling in cardiomyocytes, Hypertrophic cardiomyopathy (HCM), Thyroid cancer, Cardiac muscle contraction	hsa05200, hsa05414, hsa04261, hsa05410, hsa05216, hsa04260	stress fiber, system process, muscle system process, actin binding, binding, protein binding, extracellular region, intracellular, cell, cytoplasm, cytosol, cytoskeleton, muscle thin filament tropomyosin, striated muscle thin filament, movement of cell or subcellular component, muscle contraction, cytoskeletal protein binding, cellular process, actin cytoskeleton, myofibril, sarcomere, actin fila…	GO:0001725, GO:0003008, GO:0003012, GO:0003779, GO:0005488, GO:0005515, GO:0005576, GO:0005622, GO:0005623, GO:0005737, GO:0005829, GO:0005856, GO:0005862, GO:0005865, GO:0006928, GO:0006936, GO:0008092, GO:0009987, GO:0015629, GO:0030016, GO:0030017, GO:0030029, GO:0030048, GO:0030049, GO:0031982, GO:0031988, GO:0032432, GO:0032501, GO:0033275, GO:0036379, GO:0042641, GO:0043226, GO:0043227, GO:…	301.135	350.998	251.271	-0.480596	0.0297971	0.250296
ENSG00000164116	GUCY1A1	chr4	cGMP-PKG signaling pathway, Purine metabolism, Oxytocin signaling pathway, Vascular smooth muscle contraction, Gap junction, Platelet activation, Circadian entrainment, Salivary secretion, Long-term depression, Renin secretion	hsa04022, hsa00230, hsa04921, hsa04270, hsa04540, hsa04611, hsa04713, hsa04970, hsa04730, hsa04924	nucleotide binding, nucleoside binding, purine nucleoside binding, system process, muscle system process, circulatory system process, vascular process in circulatory system, catalytic activity, guanylate cyclase activity, receptor activity, binding, protein binding, GTP binding, intracellular, cell, cytoplasm, cytosol, plasma membrane, nucleobase-containing compound metabolic process, regulation …	GO:0000166, GO:0001882, GO:0001883, GO:0003008, GO:0003012, GO:0003013, GO:0003018, GO:0003824, GO:0004383, GO:0004872, GO:0005488, GO:0005515, GO:0005525, GO:0005622, GO:0005623, GO:0005737, GO:0005829, GO:0005886, GO:0006139, GO:0006140, GO:0006163, GO:0006164, GO:0006182, GO:0006725, GO:0006753, GO:0006793, GO:0006796, GO:0006807, GO:0006936, GO:0006937, GO:0006939, GO:0006940, GO:0006950, GO:…	498.052	437.042	559.061	0.354516	0.0300201	0.251077
ENSG00000054118	THRAP3	chr1			nucleotide binding, RNA splicing, via transesterification reactions, RNA splicing, via transesterification reactions with bulged adenosine as nucleophile, alternative mRNA splicing, via spliceosome, regulation of alternative mRNA splicing, via spliceosome, mRNA splicing, via spliceosome, nuclear-transcribed mRNA catabolic process, regulatory region DNA binding, transcription regulatory region seq…	GO:0000166, GO:0000375, GO:0000377, GO:0000380, GO:0000381, GO:0000398, GO:0000956, GO:0000975, GO:0000976, GO:0000988, GO:0000989, GO:0001046, GO:0001047, GO:0001067, GO:0001076, GO:0001104, GO:0001882, GO:0001883, GO:0003676, GO:0003677, GO:0003690, GO:0003712, GO:0003713, GO:0003723, GO:0004872, GO:0005102, GO:0005488, GO:0005515, GO:0005524, GO:0005576, GO:0005622, GO:0005623, GO:0005634, GO:…	633.2	572.61	693.79	0.276506	0.0302038	0.251525
ENSG00000023287	RB1CC1	chr8	Longevity regulating pathway	hsa04211	autophagosome assembly, MAPK cascade, pre-autophagosomal structure, liver development, regulation of protein phosphorylation, positive regulation of protein phosphorylation, binding, protein binding, intracellular, cell, nucleus, nuclear envelope, cytoplasm, cytosol, nucleobase-containing compound metabolic process, transcription, DNA-templated, regulation of transcription, DNA-templated, cellula…	GO:0000045, GO:0000165, GO:0000407, GO:0001889, GO:0001932, GO:0001934, GO:0005488, GO:0005515, GO:0005622, GO:0005623, GO:0005634, GO:0005635, GO:0005737, GO:0005829, GO:0006139, GO:0006351, GO:0006355, GO:0006464, GO:0006468, GO:0006725, GO:0006793, GO:0006796, GO:0006807, GO:0006914, GO:0006915, GO:0006950, GO:0006996, GO:0007033, GO:0007049, GO:0007154, GO:0007165, GO:0007166, GO:0007254, GO:…	418.741	373.343	464.139	0.3133	0.030686	0.252278
ENSG00000133835	HSD17B4	chr5	Metabolic pathways, Primary bile acid biosynthesis, Peroxisome	hsa01100, hsa00120, hsa04146	reproduction, very long-chain fatty acid metabolic process, ossification, osteoblast differentiation, long-chain fatty acid metabolic process, epithelial cell development, developmental process involved in reproduction, catalytic activity, 3-hydroxyacyl-CoA dehydrogenase activity, receptor binding, binding, protein binding, intracellular, cell, cytoplasm, mitochondrion, peroxisome, peroxisomal me…	GO:0000003, GO:0000038, GO:0001503, GO:0001649, GO:0001676, GO:0002064, GO:0003006, GO:0003824, GO:0003857, GO:0005102, GO:0005488, GO:0005515, GO:0005622, GO:0005623, GO:0005737, GO:0005739, GO:0005777, GO:0005778, GO:0005782, GO:0006082, GO:0006629, GO:0006631, GO:0006635, GO:0006637, GO:0006694, GO:0006699, GO:0006732, GO:0006790, GO:0007275, GO:0007548, GO:0008152, GO:0008202, GO:0008206, GO:…	466.475	420.948	512.001	0.281897	0.0305682	0.252278
ENSG00000147162	OGT	chrX	Insulin resistance, Other types of O-glycan biosynthesis	hsa04931, hsa00514	histone acetyltransferase complex, chromatin, euchromatin, response to acid chemical, response to hypoxia, cellular glucose homeostasis, regulation of protein phosphorylation, negative regulation of protein phosphorylation, positive regulation of protein phosphorylation, response to molecule of bacterial origin, immune system process, immune system development, leukocyte differentiation, myeloid …	GO:0000123, GO:0000785, GO:0000791, GO:0001101, GO:0001666, GO:0001678, GO:0001932, GO:0001933, GO:0001934, GO:0002237, GO:0002376, GO:0002520, GO:0002521, GO:0002573, GO:0002682, GO:0002684, GO:0002761, GO:0002763, GO:0003824, GO:0004402, GO:0005488, GO:0005515, GO:0005543, GO:0005547, GO:0005622, GO:0005623, GO:0005634, GO:0005654, GO:0005694, GO:0005737, GO:0005739, GO:0005829, GO:0005886, GO:…	506.743	455.788	557.699	0.290548	0.0306609	0.252278
ENSG00000105835	NAMPT	chr7	Metabolic pathways, Nicotinate and nicotinamide metabolism	hsa01100, hsa00760	reproduction, catalytic activity, nicotinate-nucleotide diphosphorylase (carboxylating) activity, receptor binding, cytokine activity, binding, protein binding, extracellular region, extracellular space, intracellular, cell, nucleus, nucleoplasm, cytoplasm, cytosol, nucleobase-containing compound metabolic process, transcription, DNA-templated, regulation of transcription, DNA-templated, regulati…	GO:0000003, GO:0003824, GO:0004514, GO:0005102, GO:0005125, GO:0005488, GO:0005515, GO:0005576, GO:0005615, GO:0005622, GO:0005623, GO:0005634, GO:0005654, GO:0005737, GO:0005829, GO:0006139, GO:0006351, GO:0006355, GO:0006357, GO:0006366, GO:0006725, GO:0006732, GO:0006733, GO:0006753, GO:0006766, GO:0006767, GO:0006769, GO:0006793, GO:0006796, GO:0006807, GO:0007154, GO:0007165, GO:0007267, GO:…	244.209	214.149	274.268	0.355497	0.0310288	0.252978
ENSG00000188994	ZNF292	chr6			RNA polymerase II transcription factor activity, sequence-specific DNA binding, transcription factor activity, RNA polymerase II core promoter proximal region sequence-specific binding, nucleic acid binding transcription factor activity, transcriptional activator activity, RNA polymerase II core promoter proximal region sequence-specific binding, transcriptional activator activity, RNA polymerase…	GO:0000981, GO:0000982, GO:0001071, GO:0001077, GO:0001228, GO:0003676, GO:0003677, GO:0003700, GO:0005488, GO:0005622, GO:0005623, GO:0005634, GO:0006139, GO:0006351, GO:0006355, GO:0006357, GO:0006366, GO:0006725, GO:0006807, GO:0008152, GO:0009058, GO:0009059, GO:0009889, GO:0009891, GO:0009893, GO:0009987, GO:0010467, GO:0010468, GO:0010556, GO:0010557, GO:0010604, GO:0010628, GO:0016070, GO:…	466.766	419.79	513.743	0.290752	0.0310331	0.252978
ENSG00000169499	PLEKHA2	chr8			regulation of cell-matrix adhesion, positive regulation of cell-matrix adhesion, fibronectin binding, binding, protein binding, phospholipid binding, 1-phosphatidylinositol binding, intracellular, cell, nucleus, cytoplasm, plasma membrane, cell adhesion, cell-matrix adhesion, lipid binding, regulation of cell-substrate adhesion, positive regulation of cell-substrate adhesion, membrane, protein do…	GO:0001952, GO:0001954, GO:0001968, GO:0005488, GO:0005515, GO:0005543, GO:0005545, GO:0005622, GO:0005623, GO:0005634, GO:0005737, GO:0005886, GO:0007155, GO:0007160, GO:0008289, GO:0010810, GO:0010811, GO:0016020, GO:0019904, GO:0022610, GO:0030155, GO:0030165, GO:0031589, GO:0032991, GO:0035091, GO:0043226, GO:0043227, GO:0043229, GO:0043231, GO:0043234, GO:0043236, GO:0044424, GO:0044464, GO:…	344.152	382.721	305.583	-0.323783	0.0318765	0.258762
ENSG00000058056	USP13	chr3			catalytic activity, endopeptidase activity, cysteine-type endopeptidase activity, thiol-dependent ubiquitin-specific protease activity, binding, protein binding, nucleobase-containing compound metabolic process, transcription, DNA-templated, regulation of transcription, DNA-templated, cellular protein modification process, proteolysis, ubiquitin-dependent protein catabolic process, cellular aroma…	GO:0003824, GO:0004175, GO:0004197, GO:0004843, GO:0005488, GO:0005515, GO:0006139, GO:0006351, GO:0006355, GO:0006464, GO:0006508, GO:0006511, GO:0006725, GO:0006807, GO:0006914, GO:0006950, GO:0008152, GO:0008233, GO:0008234, GO:0008270, GO:0008283, GO:0009056, GO:0009057, GO:0009058, GO:0009059, GO:0009889, GO:0009893, GO:0009894, GO:0009896, GO:0009987, GO:0010033, GO:0010467, GO:0010468, GO:…	452.674	394.138	511.209	0.374375	0.0324705	0.260715
ENSG00000154678	PDE1C	chr7	Calcium signaling pathway, Purine metabolism, Olfactory transduction, Morphine addiction, Taste transduction, Renin secretion	hsa04020, hsa00230, hsa04740, hsa05032, hsa04742, hsa04924	catalytic activity, cyclic-nucleotide phosphodiesterase activity, 3',5'-cyclic-nucleotide phosphodiesterase activity, calmodulin-dependent cyclic-nucleotide phosphodiesterase activity, binding, protein binding, calmodulin binding, intracellular, cell, cytoplasm, cytosol, cell communication, signal transduction, phosphoric diester hydrolase activity, cellular process, hydrolase activity, hydrolase…	GO:0003824, GO:0004112, GO:0004114, GO:0004117, GO:0005488, GO:0005515, GO:0005516, GO:0005622, GO:0005623, GO:0005737, GO:0005829, GO:0007154, GO:0007165, GO:0008081, GO:0009987, GO:0016787, GO:0016788, GO:0023052, GO:0042578, GO:0043167, GO:0043169, GO:0044424, GO:0044444, GO:0044464, GO:0044699, GO:0044700, GO:0044763, GO:0046872, GO:0050789, GO:0050794, GO:0050896, GO:0051716, GO:0065007	1233.92	1113.22	1354.61	0.282914	0.0325219	0.260715
ENSG00000172270	BSG	chr19			reproduction, Golgi membrane, acrosomal vesicle, placenta development, maternal placenta development, acrosomal membrane, immune system process, developmental process involved in reproduction, transporter activity, organic acid transmembrane transporter activity, binding, protein binding, mannose binding, extracellular region, intracellular, cell, cytoplasm, mitochondrion, Golgi apparatus, plasma…	GO:0000003, GO:0000139, GO:0001669, GO:0001890, GO:0001893, GO:0002080, GO:0002376, GO:0003006, GO:0005215, GO:0005342, GO:0005488, GO:0005515, GO:0005537, GO:0005576, GO:0005622, GO:0005623, GO:0005737, GO:0005739, GO:0005794, GO:0005886, GO:0005887, GO:0005912, GO:0005924, GO:0005925, GO:0006082, GO:0006090, GO:0006605, GO:0006612, GO:0006810, GO:0006811, GO:0006820, GO:0006886, GO:0006928, GO:…	518.225	465.233	571.217	0.295511	0.0324483	0.260715
ENSG00000136111	TBC1D4	chr13	Thyroid hormone signaling pathway, Insulin resistance	hsa04919, hsa04931	GTPase activator activity, binding, protein binding, extracellular region, intracellular, cell, cytoplasm, transport, intracellular protein transport, vesicle fusion, organelle organization, enzyme activator activity, protein localization, response to endogenous stimulus, response to hormone, cellular process, response to organic substance, response to organonitrogen compound, negative regulation…	GO:0005096, GO:0005488, GO:0005515, GO:0005576, GO:0005622, GO:0005623, GO:0005737, GO:0006810, GO:0006886, GO:0006906, GO:0006996, GO:0008047, GO:0008104, GO:0009719, GO:0009725, GO:0009987, GO:0010033, GO:0010243, GO:0010639, GO:0012505, GO:0012506, GO:0015031, GO:0016020, GO:0016023, GO:0016043, GO:0016050, GO:0016192, GO:0017016, GO:0017137, GO:0019899, GO:0030234, GO:0030659, GO:0030695, GO:…	783.351	716.47	850.232	0.246634	0.0333306	0.264999
ENSG00000198585	NUDT16	chr3	Purine metabolism, RNA degradation	hsa00230, hsa03018	nucleotide binding, magnesium ion binding, nucleoside binding, purine nucleoside binding, nucleic acid binding, RNA binding, mRNA binding, catalytic activity, binding, protein binding, GTP binding, intracellular, cell, nucleus, nucleoplasm, nucleolus, cytoplasm, nucleobase-containing compound metabolic process, purine nucleotide metabolic process, purine nucleotide catabolic process, DNA metaboli…	GO:0000166, GO:0000287, GO:0001882, GO:0001883, GO:0003676, GO:0003723, GO:0003729, GO:0003824, GO:0005488, GO:0005515, GO:0005525, GO:0005622, GO:0005623, GO:0005634, GO:0005654, GO:0005730, GO:0005737, GO:0006139, GO:0006163, GO:0006195, GO:0006259, GO:0006281, GO:0006282, GO:0006302, GO:0006364, GO:0006382, GO:0006396, GO:0006401, GO:0006402, GO:0006508, GO:0006725, GO:0006753, GO:0006793, GO:…	265.321	297.216	233.426	-0.347227	0.0332575	0.264999
ENSG00000009307	CSDE1	chr1			reproduction, nuclear-transcribed mRNA catabolic process, developmental process involved in reproduction, nucleic acid binding, DNA binding, RNA binding, binding, protein binding, intracellular, cell, cytoplasm, mitochondrion, mitochondrial envelope, mitochondrial inner membrane, Golgi apparatus, plasma membrane, nucleobase-containing compound metabolic process, transcription, DNA-templated, regu…	GO:0000003, GO:0000956, GO:0003006, GO:0003676, GO:0003677, GO:0003723, GO:0005488, GO:0005515, GO:0005622, GO:0005623, GO:0005737, GO:0005739, GO:0005740, GO:0005743, GO:0005794, GO:0005886, GO:0006139, GO:0006351, GO:0006355, GO:0006401, GO:0006402, GO:0006725, GO:0006807, GO:0007275, GO:0007548, GO:0008152, GO:0008406, GO:0008584, GO:0009056, GO:0009057, GO:0009058, GO:0009059, GO:0009889, GO:…	1159.19	1053.77	1264.61	0.262897	0.0337488	0.266217
ENSG00000226306	NPY6R	chr5					460.393	411.645	509.142	0.306	0.0337594	0.266217
ENSG00000175899	A2M	chr12	Complement and coagulation cascades	hsa04610	complement activation, lectin pathway, regulation of complement activation, lectin pathway, negative regulation of complement activation, lectin pathway, protease binding, immune effector process, activation of immune response, immune system process, acute inflammatory response, platelet degranulation, regulation of acute inflammatory response, regulation of immune system process, negative regula…	GO:0001867, GO:0001868, GO:0001869, GO:0002020, GO:0002252, GO:0002253, GO:0002376, GO:0002526, GO:0002576, GO:0002673, GO:0002682, GO:0002683, GO:0002684, GO:0002697, GO:0002698, GO:0002920, GO:0002921, GO:0004857, GO:0004866, GO:0004867, GO:0005096, GO:0005102, GO:0005488, GO:0005515, GO:0005576, GO:0005615, GO:0005622, GO:0005623, GO:0005737, GO:0005829, GO:0006508, GO:0006810, GO:0006887, GO:…	1132.2	1035.21	1229.19	0.247564	0.034411	0.269158
ENSG00000198898	CAPZA2	chr7	Endocytosis	hsa04144	immune system process, actin binding, binding, protein binding, extracellular region, intracellular, cell, cytoplasm, cytosol, cytoskeleton, brush border, cell cortex, protein complex assembly, movement of cell or subcellular component, response to stress, defense response, immune response, organelle organization, cytoskeleton organization, actin filament organization, blood coagulation, hemostas…	GO:0002376, GO:0003779, GO:0005488, GO:0005515, GO:0005576, GO:0005622, GO:0005623, GO:0005737, GO:0005829, GO:0005856, GO:0005903, GO:0005938, GO:0006461, GO:0006928, GO:0006950, GO:0006952, GO:0006955, GO:0006996, GO:0007010, GO:0007015, GO:0007596, GO:0007599, GO:0008064, GO:0008092, GO:0008154, GO:0008290, GO:0009611, GO:0009987, GO:0010639, GO:0015629, GO:0016020, GO:0016043, GO:0022411, GO:…	346.466	307.18	385.753	0.327636	0.0343972	0.269158
ENSG00000095637	SORBS1	chr10	Insulin signaling pathway, Adherens junction, PPAR signaling pathway	hsa04910, hsa04520, hsa03320	polysaccharide biosynthetic process, stress fiber, system process, muscle system process, actin binding, SH3/SH2 adaptor activity, receptor binding, insulin receptor binding, binding, protein binding, intracellular, cell, nucleus, nucleoplasm, cytoplasm, centrosome, microtubule organizing center, cytosol, cytoskeleton, plasma membrane, integral component of plasma membrane, insulin receptor compl…	GO:0000271, GO:0001725, GO:0003008, GO:0003012, GO:0003779, GO:0005070, GO:0005102, GO:0005158, GO:0005488, GO:0005515, GO:0005622, GO:0005623, GO:0005634, GO:0005654, GO:0005737, GO:0005813, GO:0005815, GO:0005829, GO:0005856, GO:0005886, GO:0005887, GO:0005899, GO:0005911, GO:0005912, GO:0005913, GO:0005915, GO:0005924, GO:0005925, GO:0005975, GO:0005976, GO:0005977, GO:0005978, GO:0005979, GO:…	2234.57	2011.69	2457.44	0.288614	0.0352365	0.273265
ENSG00000103150	MLYCD	chr16	Metabolic pathways, AMPK signaling pathway, Peroxisome, beta-Alanine metabolism, Propanoate metabolism	hsa01100, hsa04152, hsa04146, hsa00410, hsa00640	response to ischemia, catalytic activity, receptor binding, binding, protein binding, intracellular, cell, cytoplasm, mitochondrion, mitochondrial matrix, peroxisome, peroxisomal matrix, carbohydrate metabolic process, monosaccharide metabolic process, glucose metabolic process, organic acid metabolic process, acetyl-CoA metabolic process, acetyl-CoA biosynthetic process, regulation of carbohydra…	GO:0002931, GO:0003824, GO:0005102, GO:0005488, GO:0005515, GO:0005622, GO:0005623, GO:0005737, GO:0005739, GO:0005759, GO:0005777, GO:0005782, GO:0005975, GO:0005996, GO:0006006, GO:0006082, GO:0006084, GO:0006085, GO:0006109, GO:0006629, GO:0006631, GO:0006633, GO:0006637, GO:0006732, GO:0006790, GO:0006950, GO:0008152, GO:0008610, GO:0009056, GO:0009058, GO:0009108, GO:0009893, GO:0009987, GO:…	527.718	476.136	579.3	0.282398	0.0354181	0.273265
ENSG00000138162	TACC2	chr10			microtubule cytoskeleton organization, receptor binding, binding, protein binding, intracellular, cell, nucleus, nucleolus, cytoplasm, microtubule organizing center, cytoskeleton, organelle organization, cytoskeleton organization, microtubule-based process, multicellular organism development, nervous system development, central nervous system development, brain development, cell proliferation, ce…	GO:0000226, GO:0005102, GO:0005488, GO:0005515, GO:0005622, GO:0005623, GO:0005634, GO:0005730, GO:0005737, GO:0005815, GO:0005856, GO:0006996, GO:0007010, GO:0007017, GO:0007275, GO:0007399, GO:0007417, GO:0007420, GO:0008283, GO:0009987, GO:0015630, GO:0016043, GO:0021537, GO:0021543, GO:0021987, GO:0030900, GO:0031974, GO:0031981, GO:0032501, GO:0032502, GO:0035257, GO:0043226, GO:0043227, GO:…	1507.07	1362.42	1651.73	0.277616	0.0355175	0.273265
ENSG00000166147	FBN1	chr15			skeletal system development, microfibril, eye development, urogenital system development, metanephros development, kidney development, receptor binding, integrin binding, structural molecule activity, extracellular matrix structural constituent, binding, calcium ion binding, protein binding, extracellular region, proteinaceous extracellular matrix, basement membrane, extracellular space, nucleoba…	GO:0001501, GO:0001527, GO:0001654, GO:0001655, GO:0001656, GO:0001822, GO:0005102, GO:0005178, GO:0005198, GO:0005201, GO:0005488, GO:0005509, GO:0005515, GO:0005576, GO:0005578, GO:0005604, GO:0005615, GO:0006139, GO:0006351, GO:0006355, GO:0006357, GO:0006366, GO:0006725, GO:0006807, GO:0007154, GO:0007165, GO:0007166, GO:0007167, GO:0007178, GO:0007179, GO:0007275, GO:0007423, GO:0007507, GO:…	476.845	603.134	350.557	-0.78111	0.0351322	0.273265
ENSG00000244754	N4BP2L2	chr13			negative regulation of transcription from RNA polymerase II promoter, transcription factor activity, protein binding, transcription factor activity, transcription factor binding, transcription factor activity, RNA polymerase II transcription factor binding, RNA polymerase II transcription cofactor activity, RNA polymerase II transcription corepressor activity, transcriptional repressor activity, …	GO:0000122, GO:0000988, GO:0000989, GO:0001076, GO:0001104, GO:0001106, GO:0001191, GO:0002244, GO:0002376, GO:0002520, GO:0002682, GO:0002683, GO:0002684, GO:0003712, GO:0003714, GO:0005488, GO:0005515, GO:0005576, GO:0005622, GO:0005623, GO:0005634, GO:0006139, GO:0006351, GO:0006355, GO:0006357, GO:0006366, GO:0006725, GO:0006807, GO:0007275, GO:0008152, GO:0008283, GO:0008284, GO:0009058, GO:…	879.522	808.339	950.705	0.23377	0.0356433	0.273265
ENSG00000152601	MBNL1	chr3			regulatory region nucleic acid binding, regulatory region RNA binding, in utero embryonic development, nucleic acid binding, RNA binding, double-stranded RNA binding, binding, protein binding, intracellular, cell, nucleus, nucleoplasm, cytoplasm, centrosome, microtubule organizing center, cytoskeleton, nucleobase-containing compound metabolic process, RNA processing, mRNA processing, cellular aro…	GO:0001067, GO:0001069, GO:0001701, GO:0003676, GO:0003723, GO:0003725, GO:0005488, GO:0005515, GO:0005622, GO:0005623, GO:0005634, GO:0005654, GO:0005737, GO:0005813, GO:0005815, GO:0005856, GO:0006139, GO:0006396, GO:0006397, GO:0006725, GO:0006807, GO:0007275, GO:0007399, GO:0008152, GO:0008380, GO:0009653, GO:0009790, GO:0009792, GO:0009987, GO:0010467, GO:0010468, GO:0010494, GO:0015630, GO:…	685.888	628.074	743.703	0.243434	0.0363425	0.277525
ENSG00000108946	PRKAR1A	chr17	Insulin signaling pathway	hsa04910	reproduction, nucleotide binding, nuclear division, formation of primary germ layer, mesoderm formation, immunological synapse, cell activation, regulation of protein phosphorylation, negative regulation of protein phosphorylation, positive regulation of protein phosphorylation, immune system process, regulation of immune system process, negative regulation of immune system process, regulation of…	GO:0000003, GO:0000166, GO:0000280, GO:0001704, GO:0001707, GO:0001772, GO:0001775, GO:0001932, GO:0001933, GO:0001934, GO:0002376, GO:0002682, GO:0002683, GO:0002694, GO:0002695, GO:0003008, GO:0003014, GO:0003091, GO:0004857, GO:0004860, GO:0004862, GO:0005488, GO:0005515, GO:0005622, GO:0005623, GO:0005737, GO:0005829, GO:0005886, GO:0005929, GO:0005952, GO:0006139, GO:0006351, GO:0006355, GO:…	781.686	702.732	860.639	0.292057	0.0365499	0.278009
ENSG00000013441	CLK1	chr2	Legionellosis	hsa05134	nucleotide binding, nucleoside binding, purine nucleoside binding, catalytic activity, protein kinase activity, protein serine/threonine kinase activity, protein serine/threonine/tyrosine kinase activity, protein tyrosine kinase activity, non-membrane spanning protein tyrosine kinase activity, binding, protein binding, ATP binding, intracellular, cell, nucleus, cytoplasm, nucleobase-containing co…	GO:0000166, GO:0001882, GO:0001883, GO:0003824, GO:0004672, GO:0004674, GO:0004712, GO:0004713, GO:0004715, GO:0005488, GO:0005515, GO:0005524, GO:0005622, GO:0005623, GO:0005634, GO:0005737, GO:0006139, GO:0006396, GO:0006464, GO:0006468, GO:0006725, GO:0006793, GO:0006796, GO:0006807, GO:0008152, GO:0008283, GO:0008380, GO:0009987, GO:0010467, GO:0010468, GO:0016070, GO:0016301, GO:0016310, GO:…	257.025	228.257	285.793	0.323046	0.0374737	0.281709
ENSG00000150991	UBC	chr12	PPAR signaling pathway	hsa03320	cell cycle checkpoint, DNA damage checkpoint, G1/S transition of mitotic cell cycle, G2/M transition of mitotic cell cycle, negative regulation of transcription from RNA polymerase II promoter, MAPK cascade, activation of MAPK activity, protein polyubiquitination, polysaccharide biosynthetic process, mitotic cell cycle, nucleotide-excision repair, DNA damage recognition, nucleotide-excision repai…	GO:0000075, GO:0000077, GO:0000082, GO:0000086, GO:0000122, GO:0000165, GO:0000187, GO:0000209, GO:0000271, GO:0000278, GO:0000715, GO:0000717, GO:0000731, GO:0001666, GO:0001736, GO:0001738, GO:0001816, GO:0001817, GO:0001818, GO:0001932, GO:0001934, GO:0001959, GO:0002009, GO:0002020, GO:0002218, GO:0002220, GO:0002221, GO:0002223, GO:0002224, GO:0002253, GO:0002376, GO:0002429, GO:0002682, GO:…	437.1	383.351	490.849	0.355793	0.0374397	0.281709
ENSG00000152402	GUCY1A2	chr11	cGMP-PKG signaling pathway, Purine metabolism, Oxytocin signaling pathway, Vascular smooth muscle contraction, Gap junction, Platelet activation, Circadian entrainment, Salivary secretion, Long-term depression, Renin secretion	hsa04022, hsa00230, hsa04921, hsa04270, hsa04540, hsa04611, hsa04713, hsa04970, hsa04730, hsa04924	nucleotide binding, nucleoside binding, purine nucleoside binding, catalytic activity, guanylate cyclase activity, binding, GTP binding, intracellular, cell, cytoplasm, cytosol, plasma membrane, nucleobase-containing compound metabolic process, regulation of nucleotide metabolic process, purine nucleotide metabolic process, purine nucleotide biosynthetic process, cGMP biosynthetic process, cellul…	GO:0000166, GO:0001882, GO:0001883, GO:0003824, GO:0004383, GO:0005488, GO:0005525, GO:0005622, GO:0005623, GO:0005737, GO:0005829, GO:0005886, GO:0006139, GO:0006140, GO:0006163, GO:0006164, GO:0006182, GO:0006725, GO:0006753, GO:0006793, GO:0006796, GO:0006807, GO:0007154, GO:0007165, GO:0008074, GO:0008152, GO:0009058, GO:0009117, GO:0009150, GO:0009152, GO:0009165, GO:0009187, GO:0009190, GO:…	320.083	284.1	356.067	0.324727	0.0371977	0.281709
ENSG00000079215	SLC1A3	chr5	Glutamatergic synapse	hsa04724	mitophagy, macromitophagy, cell morphogenesis, cell morphogenesis involved in differentiation, neurotransmitter uptake, regulation of neurotransmitter levels, positive regulation of defense response to virus by host, immune effector process, immune system process, regulation of immune system process, regulation of immune effector process, regulation of response to biotic stimulus, system process,…	GO:0000422, GO:0000423, GO:0000902, GO:0000904, GO:0001504, GO:0001505, GO:0002230, GO:0002252, GO:0002376, GO:0002682, GO:0002697, GO:0002831, GO:0003008, GO:0005215, GO:0005313, GO:0005314, GO:0005342, GO:0005488, GO:0005576, GO:0005578, GO:0005622, GO:0005623, GO:0005737, GO:0005739, GO:0005740, GO:0005743, GO:0005886, GO:0006082, GO:0006091, GO:0006520, GO:0006536, GO:0006537, GO:0006807, GO:…	512.873	464.246	561.5	0.273861	0.0378356	0.283327
ENSG00000153820	SPHKAP	chr2			binding, protein binding, extracellular region, intracellular, cell, cytoplasm, mitochondrion, cell communication, signal transduction, regulation of signal transduction, cellular process, regulation of cell communication, protein kinase A signaling, regulation of protein kinase A signaling, regulation of signaling, signaling, vesicle, membrane-bounded vesicle, intracellular signal transduction, …	GO:0005488, GO:0005515, GO:0005576, GO:0005622, GO:0005623, GO:0005737, GO:0005739, GO:0007154, GO:0007165, GO:0009966, GO:0009987, GO:0010646, GO:0010737, GO:0010738, GO:0023051, GO:0023052, GO:0031982, GO:0031988, GO:0035556, GO:0043226, GO:0043227, GO:0043229, GO:0043230, GO:0043231, GO:0044421, GO:0044424, GO:0044444, GO:0044464, GO:0044699, GO:0044700, GO:0044763, GO:0048583, GO:0050789, GO:…	796.398	708.211	884.585	0.320416	0.0382292	0.285169
ENSG00000075415	SLC25A3	chr12			structural constituent of ribosome, structural molecule activity, transporter activity, binding, protein binding, extracellular region, intracellular, cell, nucleus, nucleolus, cytoplasm, mitochondrion, mitochondrial envelope, mitochondrial inner membrane, plasma membrane, integral component of plasma membrane, generation of precursor metabolites and energy, translation, peptide metabolic process…	GO:0003735, GO:0005198, GO:0005215, GO:0005488, GO:0005515, GO:0005576, GO:0005622, GO:0005623, GO:0005634, GO:0005730, GO:0005737, GO:0005739, GO:0005740, GO:0005743, GO:0005886, GO:0005887, GO:0006091, GO:0006412, GO:0006518, GO:0006807, GO:0006810, GO:0006811, GO:0006817, GO:0006820, GO:0008152, GO:0008509, GO:0009058, GO:0009059, GO:0009987, GO:0010467, GO:0015075, GO:0015103, GO:0015114, GO:…	475.51	427.066	523.954	0.294358	0.0402387	0.287043
ENSG00000091436	MAP3K20	chr2	Tight junction, MAPK signaling pathway	hsa04530, hsa04010	cell cycle checkpoint, DNA damage checkpoint, MAPK cascade, nucleotide binding, activation of MAPKK activity, activation of MAPK activity, magnesium ion binding, nucleoside binding, purine nucleoside binding, regulation of protein phosphorylation, positive regulation of protein phosphorylation, nucleic acid binding, RNA binding, catalytic activity, protein kinase activity, protein serine/threonin…	GO:0000075, GO:0000077, GO:0000165, GO:0000166, GO:0000186, GO:0000187, GO:0000287, GO:0001882, GO:0001883, GO:0001932, GO:0001934, GO:0003676, GO:0003723, GO:0003824, GO:0004672, GO:0004674, GO:0004702, GO:0004709, GO:0004871, GO:0005057, GO:0005488, GO:0005515, GO:0005524, GO:0005622, GO:0005623, GO:0005634, GO:0005737, GO:0006464, GO:0006468, GO:0006793, GO:0006796, GO:0006915, GO:0006950, GO:…	1445.51	1315.51	1575.52	0.260021	0.0400653	0.287043
ENSG00000102081	FMR1	chrX	RNA transport	hsa03013	RNA splicing, via transesterification reactions, RNA splicing, via transesterification reactions with bulged adenosine as nucleophile, alternative mRNA splicing, via spliceosome, regulation of alternative mRNA splicing, via spliceosome, mRNA splicing, via spliceosome, regulation of neurotransmitter levels, action potential, regulation of protein phosphorylation, positive regulation of protein pho…	GO:0000375, GO:0000377, GO:0000380, GO:0000381, GO:0000398, GO:0001505, GO:0001508, GO:0001932, GO:0001934, GO:0002090, GO:0002092, GO:0002151, GO:0002181, GO:0003008, GO:0003676, GO:0003682, GO:0003723, GO:0003725, GO:0003727, GO:0003729, GO:0003730, GO:0005488, GO:0005515, GO:0005622, GO:0005623, GO:0005634, GO:0005654, GO:0005694, GO:0005730, GO:0005737, GO:0005840, GO:0005844, GO:0005845, GO:…	295.175	264.668	325.682	0.298264	0.0400062	0.287043
ENSG00000119335	SET	chr9			nucleic acid binding, DNA binding, enzyme inhibitor activity, protein phosphatase inhibitor activity, binding, protein binding, intracellular, cell, nucleus, nucleoplasm, cytoplasm, endoplasmic reticulum, cytosol, nucleobase-containing compound metabolic process, DNA metabolic process, DNA replication, DNA packaging, chromatin organization, chromatin assembly or disassembly, nucleosome assembly, …	GO:0003676, GO:0003677, GO:0004857, GO:0004864, GO:0005488, GO:0005515, GO:0005622, GO:0005623, GO:0005634, GO:0005654, GO:0005737, GO:0005783, GO:0005829, GO:0006139, GO:0006259, GO:0006260, GO:0006323, GO:0006325, GO:0006333, GO:0006334, GO:0006337, GO:0006351, GO:0006355, GO:0006461, GO:0006464, GO:0006470, GO:0006473, GO:0006475, GO:0006725, GO:0006793, GO:0006796, GO:0006807, GO:0006810, GO:…	385.227	346.998	423.455	0.286532	0.0398376	0.287043
ENSG00000120594	PLXDC2	chr10			binding, protein binding, extracellular region, membrane, integral component of membrane, intrinsic component of membrane, vesicle, membrane-bounded vesicle, organelle, membrane-bounded organelle, extracellular organelle, extracellular region part, membrane part, extracellular exosome, extracellular vesicle	GO:0005488, GO:0005515, GO:0005576, GO:0016020, GO:0016021, GO:0031224, GO:0031982, GO:0031988, GO:0043226, GO:0043227, GO:0043230, GO:0044421, GO:0044425, GO:0070062, GO:1903561	313.225	350.657	275.793	-0.345364	0.038875	0.287043
ENSG00000130702	LAMA5	chr20	Metabolic pathways, PI3K-Akt signaling pathway, Pathways in cancer, Amoebiasis, Toxoplasmosis, Focal adhesion, Small cell lung cancer, ECM-receptor interaction	hsa01100, hsa04151, hsa05200, hsa05146, hsa05145, hsa04510, hsa05222, hsa04512	cell morphogenesis, cell morphogenesis involved in differentiation, angiogenesis, blood vessel development, urogenital system development, ureteric bud development, branching involved in ureteric bud morphogenesis, ameboidal-type cell migration, morphogenesis of a polarized epithelium, neural crest cell migration, morphogenesis of a branching structure, kidney development, mesonephros development…	GO:0000902, GO:0000904, GO:0001525, GO:0001568, GO:0001655, GO:0001657, GO:0001658, GO:0001667, GO:0001738, GO:0001755, GO:0001763, GO:0001822, GO:0001823, GO:0001942, GO:0001944, GO:0002009, GO:0003158, GO:0005102, GO:0005178, GO:0005198, GO:0005488, GO:0005515, GO:0005576, GO:0005578, GO:0005604, GO:0005605, GO:0005610, GO:0005615, GO:0005622, GO:0005623, GO:0005634, GO:0006928, GO:0006996, GO:…	283.725	319.51	247.939	-0.364577	0.0390418	0.287043
ENSG00000131143	COX4I1	chr16	Metabolic pathways, Non-alcoholic fatty liver disease (NAFLD), Alzheimer's disease, Parkinson's disease, Huntington's disease, Oxidative phosphorylation, Cardiac muscle contraction	hsa01100, hsa04932, hsa05010, hsa05012, hsa05016, hsa00190, hsa04260	catalytic activity, cytochrome-c oxidase activity, transporter activity, binding, protein binding, extracellular region, intracellular, cell, nucleus, cytoplasm, mitochondrion, mitochondrial envelope, mitochondrial inner membrane, mitochondrial respiratory chain, mitochondrial respiratory chain complex IV, generation of precursor metabolites and energy, oxidative phosphorylation, mitochondrial el…	GO:0003824, GO:0004129, GO:0005215, GO:0005488, GO:0005515, GO:0005576, GO:0005622, GO:0005623, GO:0005634, GO:0005737, GO:0005739, GO:0005740, GO:0005743, GO:0005746, GO:0005751, GO:0006091, GO:0006119, GO:0006123, GO:0006139, GO:0006163, GO:0006725, GO:0006753, GO:0006793, GO:0006796, GO:0006807, GO:0006810, GO:0006811, GO:0006812, GO:0006818, GO:0007584, GO:0008152, GO:0008324, GO:0009055, GO:…	319.456	284.506	354.406	0.315948	0.0395258	0.287043
ENSG00000143499	SMYD2	chr1			negative regulation of transcription from RNA polymerase II promoter, RNA polymerase II core binding, basal transcription machinery binding, basal RNA polymerase II transcription machinery binding, p53 binding, catalytic activity, binding, protein binding, intracellular, cell, nucleus, nucleoplasm, cytoplasm, cytosol, nucleobase-containing compound metabolic process, chromatin organization, trans…	GO:0000122, GO:0000993, GO:0001098, GO:0001099, GO:0002039, GO:0003824, GO:0005488, GO:0005515, GO:0005622, GO:0005623, GO:0005634, GO:0005654, GO:0005737, GO:0005829, GO:0006139, GO:0006325, GO:0006351, GO:0006355, GO:0006357, GO:0006366, GO:0006464, GO:0006479, GO:0006725, GO:0006807, GO:0006950, GO:0006974, GO:0006996, GO:0007154, GO:0007165, GO:0007275, GO:0007507, GO:0008152, GO:0008168, GO:…	441.842	391.819	491.865	0.327329	0.0391259	0.287043
ENSG00000146729	NIPSNAP2	chr7			binding, protein binding, intracellular, cell, cytoplasm, mitochondrion, plasma membrane, integral component of plasma membrane, generation of precursor metabolites and energy, oxidative phosphorylation, nucleobase-containing compound metabolic process, purine nucleotide metabolic process, purine nucleotide biosynthetic process, cellular aromatic compound metabolic process, nucleoside phosphate m…	GO:0005488, GO:0005515, GO:0005622, GO:0005623, GO:0005737, GO:0005739, GO:0005886, GO:0005887, GO:0006091, GO:0006119, GO:0006139, GO:0006163, GO:0006164, GO:0006725, GO:0006753, GO:0006754, GO:0006793, GO:0006796, GO:0006807, GO:0008152, GO:0009058, GO:0009116, GO:0009117, GO:0009119, GO:0009123, GO:0009124, GO:0009126, GO:0009127, GO:0009141, GO:0009142, GO:0009144, GO:0009145, GO:0009150, GO:…	348.552	311.202	385.902	0.30949	0.0401967	0.287043
ENSG00000163380	LMOD3	chr3			system process, muscle system process, actin binding, actin monomer binding, binding, protein binding, tropomyosin binding, intracellular, cell, cytoplasm, cytoskeleton, striated muscle thin filament, protein complex assembly, muscle contraction, organelle organization, cytoskeleton organization, actin filament organization, regulation of actin polymerization or depolymerization, cytoskeletal pro…	GO:0003008, GO:0003012, GO:0003779, GO:0003785, GO:0005488, GO:0005515, GO:0005523, GO:0005622, GO:0005623, GO:0005737, GO:0005856, GO:0005865, GO:0006461, GO:0006936, GO:0006996, GO:0007010, GO:0007015, GO:0008064, GO:0008092, GO:0008154, GO:0009653, GO:0009987, GO:0010639, GO:0010927, GO:0015629, GO:0016043, GO:0022411, GO:0022607, GO:0030016, GO:0030017, GO:0030029, GO:0030036, GO:0030041, GO:…	709.409	641.64	777.178	0.276089	0.0401762	0.287043
ENSG00000164754	RAD21	chr8	Cell cycle	hsa04110	reproduction, nuclear chromosome, mitotic cell cycle, nuclear division, chromosome, centromeric region, chromatin, condensed chromosome, condensed nuclear chromosome, nuclear cohesin complex, sister chromatid segregation, RNA polymerase II transcription factor activity, sequence-specific DNA binding, nucleic acid binding transcription factor activity, transcriptional activator activity, RNA polym…	GO:0000003, GO:0000228, GO:0000278, GO:0000280, GO:0000775, GO:0000785, GO:0000793, GO:0000794, GO:0000798, GO:0000819, GO:0000981, GO:0001071, GO:0001228, GO:0003700, GO:0005488, GO:0005515, GO:0005622, GO:0005623, GO:0005634, GO:0005654, GO:0005694, GO:0005737, GO:0005829, GO:0006139, GO:0006259, GO:0006281, GO:0006302, GO:0006310, GO:0006351, GO:0006355, GO:0006357, GO:0006366, GO:0006464, GO:…	461.7	416.248	507.152	0.284356	0.0388373	0.287043
ENSG00000169641	LUZP1	chr1			blood vessel development, embryonic epithelial tube formation, neural tube formation, neural fold formation, vasculature development, morphogenesis of an epithelium, cardiac chamber development, cardiac ventricle development, cardiac septum development, ventricular septum development, extracellular region, intracellular, cell, nucleus, multicellular organism development, nervous system developmen…	GO:0001568, GO:0001838, GO:0001841, GO:0001842, GO:0001944, GO:0002009, GO:0003205, GO:0003231, GO:0003279, GO:0003281, GO:0005576, GO:0005622, GO:0005623, GO:0005634, GO:0007275, GO:0007399, GO:0007507, GO:0009653, GO:0009790, GO:0009792, GO:0009888, GO:0014020, GO:0016020, GO:0016331, GO:0021503, GO:0021915, GO:0031982, GO:0031988, GO:0032501, GO:0032502, GO:0035148, GO:0035239, GO:0035295, GO:…	256.268	285.873	226.664	-0.333507	0.0402633	0.287043
ENSG00000004399	PLXND1	chr3			cell morphogenesis, cell morphogenesis involved in differentiation, angiogenesis, regulation of cell growth, blood vessel development, patterning of blood vessels, ameboidal-type cell migration, morphogenesis of a branching structure, vasculature development, morphogenesis of an epithelium, semaphorin receptor complex, heart morphogenesis, outflow tract morphogenesis, cardiac chamber development,…	GO:0000902, GO:0000904, GO:0001525, GO:0001558, GO:0001568, GO:0001569, GO:0001667, GO:0001763, GO:0001944, GO:0002009, GO:0002116, GO:0003007, GO:0003151, GO:0003205, GO:0003279, GO:0004871, GO:0004872, GO:0004888, GO:0005488, GO:0005515, GO:0005623, GO:0005886, GO:0005887, GO:0006928, GO:0006935, GO:0007154, GO:0007165, GO:0007166, GO:0007275, GO:0007389, GO:0007399, GO:0007409, GO:0007411, GO:…	284.052	314.882	253.222	-0.313292	0.0407851	0.288633
ENSG00000137154	RPS6	chr9	PI3K-Akt signaling pathway, mTOR signaling pathway, Proteoglycans in cancer, Insulin signaling pathway, HIF-1 signaling pathway, Ribosome, EGFR tyrosine kinase inhibitor resistance	hsa04151, hsa04150, hsa05205, hsa04910, hsa04066, hsa03010, hsa01521	reproduction, cell cycle checkpoint, G1/S transition of mitotic cell cycle, nuclear-transcribed mRNA catabolic process, nonsense-mediated decay, mitotic cell cycle, nuclear division, nuclear-transcribed mRNA catabolic process, cell activation, leukocyte homeostasis, placenta development, immune effector process, lymphocyte homeostasis, myeloid cell homeostasis, cell activation involved in immune …	GO:0000003, GO:0000075, GO:0000082, GO:0000184, GO:0000278, GO:0000280, GO:0000956, GO:0001775, GO:0001776, GO:0001890, GO:0002252, GO:0002260, GO:0002262, GO:0002263, GO:0002285, GO:0002286, GO:0002309, GO:0002366, GO:0002376, GO:0002520, GO:0002521, GO:0003006, GO:0003676, GO:0003723, GO:0003735, GO:0005198, GO:0005488, GO:0005515, GO:0005622, GO:0005623, GO:0005634, GO:0005654, GO:0005730, GO:…	300.928	261.816	340.041	0.375891	0.0406468	0.288633
ENSG00000078674	PCM1	chr8			G2/M transition of mitotic cell cycle, microtubule cytoskeleton organization, pericentriolar material, mitotic cell cycle, cell morphogenesis, neuron migration, binding, protein binding, intracellular, cell, nucleus, nuclear envelope, cytoplasm, centrosome, centriole, microtubule organizing center, cytosol, cytoskeleton, cilium, transport, intracellular protein transport, movement of cell or subc…	GO:0000086, GO:0000226, GO:0000242, GO:0000278, GO:0000902, GO:0001764, GO:0005488, GO:0005515, GO:0005622, GO:0005623, GO:0005634, GO:0005635, GO:0005737, GO:0005813, GO:0005814, GO:0005815, GO:0005829, GO:0005856, GO:0005929, GO:0006810, GO:0006886, GO:0006928, GO:0006996, GO:0007010, GO:0007017, GO:0007018, GO:0007049, GO:0007275, GO:0007399, GO:0007417, GO:0007420, GO:0008104, GO:0008283, GO:…	1078.31	995.698	1160.92	0.221283	0.0413676	0.291687
ENSG00000138600	SPPL2A	chr15			lytic vacuole, immune system process, regulation of immune system process, catalytic activity, endopeptidase activity, aspartic-type endopeptidase activity, binding, protein binding, extracellular region, intracellular, cell, cytoplasm, lysosome, lysosomal membrane, endosome, late endosome, vacuole, vacuolar membrane, endoplasmic reticulum, endoplasmic reticulum membrane, Golgi apparatus, Golgi-a…	GO:0000323, GO:0002376, GO:0002682, GO:0003824, GO:0004175, GO:0004190, GO:0005488, GO:0005515, GO:0005576, GO:0005622, GO:0005623, GO:0005737, GO:0005764, GO:0005765, GO:0005768, GO:0005770, GO:0005773, GO:0005774, GO:0005783, GO:0005789, GO:0005794, GO:0005798, GO:0005886, GO:0006465, GO:0006508, GO:0006509, GO:0006518, GO:0006807, GO:0006955, GO:0008152, GO:0008233, GO:0009987, GO:0010008, GO:…	291.507	257.605	325.409	0.335927	0.0416376	0.292523
ENSG00000163848	ZNF148	chr3			reproduction, negative regulation of transcription from RNA polymerase II promoter, regulatory region DNA binding, transcription regulatory region sequence-specific DNA binding, RNA polymerase II regulatory region sequence-specific DNA binding, RNA polymerase II core promoter proximal region sequence-specific DNA binding, RNA polymerase II transcription factor activity, sequence-specific DNA bind…	GO:0000003, GO:0000122, GO:0000975, GO:0000976, GO:0000977, GO:0000978, GO:0000981, GO:0000982, GO:0000987, GO:0001012, GO:0001067, GO:0001071, GO:0001078, GO:0001159, GO:0001227, GO:0003676, GO:0003677, GO:0003690, GO:0003700, GO:0005488, GO:0005515, GO:0005622, GO:0005623, GO:0005634, GO:0005654, GO:0005737, GO:0005794, GO:0006139, GO:0006351, GO:0006355, GO:0006357, GO:0006366, GO:0006461, GO:…	359.528	322.642	396.415	0.296248	0.0418922	0.293245
ENSG00000265142	MIR133A1HG	chr18					222.319	185.3	259.338	0.482759	0.0420862	0.29354
ENSG00000136546	SCN7A	chr2	Adrenergic signaling in cardiomyocytes	hsa04261	action potential, voltage-gated sodium channel complex, system process, muscle system process, transporter activity, ion channel activity, voltage-gated ion channel activity, voltage-gated sodium channel activity, cation channel activity, sodium channel activity, cell, plasma membrane, integral component of plasma membrane, transport, ion transport, cation transport, sodium ion transport, muscle …	GO:0001508, GO:0001518, GO:0003008, GO:0003012, GO:0005215, GO:0005216, GO:0005244, GO:0005248, GO:0005261, GO:0005272, GO:0005623, GO:0005886, GO:0005887, GO:0006810, GO:0006811, GO:0006812, GO:0006814, GO:0006936, GO:0007154, GO:0008324, GO:0009987, GO:0015075, GO:0015077, GO:0015081, GO:0015267, GO:0015672, GO:0016020, GO:0016021, GO:0019226, GO:0019228, GO:0022803, GO:0022832, GO:0022836, GO:…	538.857	480.272	597.443	0.314363	0.042306	0.293607
ENSG00000150347	ARID5B	chr10			reproduction, negative regulation of transcription from RNA polymerase II promoter, regulatory region DNA binding, transcription regulatory region sequence-specific DNA binding, RNA polymerase II regulatory region sequence-specific DNA binding, RNA polymerase II transcription factor activity, sequence-specific DNA binding, transcription factor activity, protein binding, transcription factor activ…	GO:0000003, GO:0000122, GO:0000975, GO:0000976, GO:0000977, GO:0000981, GO:0000988, GO:0000989, GO:0001012, GO:0001067, GO:0001071, GO:0001227, GO:0001501, GO:0001655, GO:0001667, GO:0001822, GO:0001889, GO:0003006, GO:0003676, GO:0003677, GO:0003690, GO:0003700, GO:0003712, GO:0003713, GO:0003824, GO:0005488, GO:0005515, GO:0005622, GO:0005623, GO:0005634, GO:0005654, GO:0006139, GO:0006325, GO:…	305.954	264.136	347.772	0.395553	0.0423998	0.293607
ENSG00000115641	FHL2	chr2	Osteoclast differentiation	hsa04380	negative regulation of transcription from RNA polymerase II promoter, transcription factor activity, protein binding, transcription factor activity, transcription factor binding, ossification, osteoblast differentiation, heart morphogenesis, cardiac chamber development, cardiac chamber morphogenesis, transcription cofactor activity, transcription coactivator activity, receptor binding, binding, p…	GO:0000122, GO:0000988, GO:0000989, GO:0001503, GO:0001649, GO:0003007, GO:0003205, GO:0003206, GO:0003712, GO:0003713, GO:0005102, GO:0005488, GO:0005515, GO:0005622, GO:0005623, GO:0005634, GO:0005654, GO:0005737, GO:0005856, GO:0005912, GO:0005924, GO:0005925, GO:0006139, GO:0006351, GO:0006355, GO:0006357, GO:0006366, GO:0006725, GO:0006807, GO:0006915, GO:0007154, GO:0007165, GO:0007275, GO:…	802.645	731.353	873.937	0.256641	0.0429049	0.296044
ENSG00000198959	TGM2	chr20	Huntington's disease	hsa05016	morphogenesis of a branching structure, morphogenesis of an epithelium, protein-glutamine gamma-glutamyltransferase activity, catalytic activity, binding, protein binding, extracellular region, intracellular, cell, cytoplasm, mitochondrion, endoplasmic reticulum, cytosol, plasma membrane, adherens junction, cell-substrate adherens junction, focal adhesion, cellular protein modification process, t…	GO:0001763, GO:0002009, GO:0003810, GO:0003824, GO:0005488, GO:0005515, GO:0005576, GO:0005622, GO:0005623, GO:0005737, GO:0005739, GO:0005783, GO:0005829, GO:0005886, GO:0005912, GO:0005924, GO:0005925, GO:0006464, GO:0006810, GO:0006873, GO:0006874, GO:0006875, GO:0006897, GO:0006909, GO:0006915, GO:0007154, GO:0007155, GO:0007165, GO:0007186, GO:0007200, GO:0007275, GO:0007431, GO:0007435, GO:…	709.349	782.063	636.634	-0.296399	0.0433634	0.298143
ENSG00000100243	CYB5R3	chr22	Amino sugar and nucleotide sugar metabolism	hsa00520	nucleotide binding, nucleoside binding, purine nucleoside binding, system process, circulatory system process, catalytic activity, cytochrome-b5 reductase activity, acting on NAD(P)H, binding, extracellular region, intracellular, cell, cytoplasm, mitochondrion, mitochondrial envelope, mitochondrial outer membrane, mitochondrial inner membrane, endoplasmic reticulum, endoplasmic reticulum membrane…	GO:0000166, GO:0001882, GO:0001883, GO:0003008, GO:0003013, GO:0003824, GO:0004128, GO:0005488, GO:0005576, GO:0005622, GO:0005623, GO:0005737, GO:0005739, GO:0005740, GO:0005741, GO:0005743, GO:0005783, GO:0005789, GO:0005811, GO:0005829, GO:0005833, GO:0006066, GO:0006082, GO:0006629, GO:0006694, GO:0006695, GO:0006766, GO:0006767, GO:0008015, GO:0008152, GO:0008202, GO:0008203, GO:0008610, GO:…	235.695	263.457	207.933	-0.339994	0.0441819	0.302236
ENSG00000145495	MARCHF6	chr5	Protein processing in endoplasmic reticulum	hsa04141	ubiquitin ligase complex, cytoplasmic ubiquitin ligase complex, protein polyubiquitination, ER ubiquitin ligase complex, protease binding, catalytic activity, ubiquitin-protein transferase activity, binding, protein binding, intracellular, cell, cytoplasm, endoplasmic reticulum, endoplasmic reticulum membrane, cellular protein modification process, proteolysis, response to stress, metabolic proce…	GO:0000151, GO:0000153, GO:0000209, GO:0000835, GO:0002020, GO:0003824, GO:0004842, GO:0005488, GO:0005515, GO:0005622, GO:0005623, GO:0005737, GO:0005783, GO:0005789, GO:0006464, GO:0006508, GO:0006950, GO:0008152, GO:0008270, GO:0009056, GO:0009057, GO:0009987, GO:0010033, GO:0010498, GO:0012505, GO:0016020, GO:0016021, GO:0016567, GO:0016740, GO:0016874, GO:0019538, GO:0019787, GO:0019899, GO:…	546.678	499.757	593.6	0.247811	0.0442716	0.302236
ENSG00000179218	CALR	chr19	HTLV-I infection, Phagosome, Antigen processing and presentation, Chagas disease (American trypanosomiasis), Protein processing in endoplasmic reticulum	hsa05166, hsa04145, hsa04612, hsa05142, hsa04141	reproduction, negative regulation of transcription from RNA polymerase II promoter, nuclear division, cell morphogenesis, cell morphogenesis involved in differentiation, acrosomal vesicle, opsonin binding, complement binding, complement component C1q binding, glycoprotein binding, immune system process, MHC protein complex assembly, MHC class I protein complex assembly, dendritic cell chemotaxis,…	GO:0000003, GO:0000122, GO:0000280, GO:0000902, GO:0000904, GO:0001669, GO:0001846, GO:0001848, GO:0001849, GO:0001948, GO:0002376, GO:0002396, GO:0002397, GO:0002407, GO:0002474, GO:0002501, GO:0002502, GO:0002682, GO:0002684, GO:0002685, GO:0002687, GO:0002688, GO:0002690, GO:0003676, GO:0003677, GO:0003723, GO:0003729, GO:0005102, GO:0005178, GO:0005488, GO:0005506, GO:0005509, GO:0005515, GO:…	512.915	468.644	557.186	0.249177	0.0452566	0.307872
ENSG00000183864	TOB2	chr22	RNA degradation	hsa03018	reproduction, ossification, immune system process, immune system development, leukocyte differentiation, myeloid leukocyte differentiation, regulation of immune system process, negative regulation of immune system process, regulation of myeloid leukocyte differentiation, negative regulation of myeloid leukocyte differentiation, receptor binding, binding, protein binding, intracellular, cell, nucl…	GO:0000003, GO:0001503, GO:0002376, GO:0002520, GO:0002521, GO:0002573, GO:0002682, GO:0002683, GO:0002761, GO:0002762, GO:0005102, GO:0005488, GO:0005515, GO:0005622, GO:0005623, GO:0005634, GO:0005737, GO:0007275, GO:0007276, GO:0007292, GO:0008134, GO:0008152, GO:0008283, GO:0008285, GO:0009987, GO:0010467, GO:0010468, GO:0019222, GO:0019953, GO:0022414, GO:0030097, GO:0030099, GO:0030154, GO:…	236.474	210.442	262.506	0.317571	0.0454332	0.307989
ENSG00000136261	BZW2	chr7			multicellular organism development, nervous system development, cellular process, membrane, cell differentiation, multicellular organismal process, developmental process, single-organism process, single-multicellular organism process, single-organism cellular process, single-organism developmental process, system development, anatomical structure development, cellular developmental process	GO:0007275, GO:0007399, GO:0009987, GO:0016020, GO:0030154, GO:0032501, GO:0032502, GO:0044699, GO:0044707, GO:0044763, GO:0044767, GO:0048731, GO:0048856, GO:0048869	331.815	299.598	364.032	0.280187	0.0464687	0.313908
ENSG00000003402	CFLAR	chr2	NF-kappa B signaling pathway, Chagas disease (American trypanosomiasis), TNF signaling pathway, Apoptosis	hsa04064, hsa05142, hsa04668, hsa04210	syncytium formation by plasma membrane fusion, protease binding, system process, muscle system process, catalytic activity, endopeptidase activity, cysteine-type endopeptidase activity, receptor binding, death receptor binding, cytokine receptor binding, binding, protein binding, intracellular, cell, cytoplasm, cytosol, plasma membrane, nucleobase-containing compound metabolic process, transcript…	GO:0000768, GO:0002020, GO:0003008, GO:0003012, GO:0003824, GO:0004175, GO:0004197, GO:0005102, GO:0005123, GO:0005126, GO:0005488, GO:0005515, GO:0005622, GO:0005623, GO:0005737, GO:0005829, GO:0005886, GO:0006139, GO:0006351, GO:0006355, GO:0006508, GO:0006725, GO:0006807, GO:0006915, GO:0006949, GO:0006950, GO:0006996, GO:0007010, GO:0007154, GO:0007165, GO:0007166, GO:0007249, GO:0007275, GO:…	1315.08	1209.97	1420.19	0.230939	0.0474153	0.316977
ENSG00000172399	MYOZ2	chr4			actin binding, binding, protein binding, intracellular, cell, cytoplasm, cytoskeleton, cytoskeletal protein binding, actin cytoskeleton, enzyme binding, phosphatase binding, protein phosphatase binding, myofibril, sarcomere, Z disc, protein phosphatase 2B binding, telethonin binding, I band, organelle, non-membrane-bounded organelle, intracellular organelle, intracellular non-membrane-bounded org…	GO:0003779, GO:0005488, GO:0005515, GO:0005622, GO:0005623, GO:0005737, GO:0005856, GO:0008092, GO:0015629, GO:0019899, GO:0019902, GO:0019903, GO:0030016, GO:0030017, GO:0030018, GO:0030346, GO:0031433, GO:0031674, GO:0043226, GO:0043228, GO:0043229, GO:0043232, GO:0043292, GO:0044422, GO:0044424, GO:0044444, GO:0044449, GO:0044464	807.583	726.562	888.604	0.290094	0.0473944	0.316977
ENSG00000228794	LINC01128	chr1					294.108	262.148	326.067	0.313711	0.0471728	0.316977
ENSG00000214548	MEG3	chr14					386.858	344.841	428.874	0.313807	0.0477396	0.318045
ENSG00000157500	APPL1	chr3	Pathways in cancer, Longevity regulating pathway, Colorectal cancer	hsa05200, hsa04211, hsa05210	histone deacetylase complex, binding, protein binding, extracellular region, intracellular, cell, nucleus, nucleoplasm, cytoplasm, endosome, early endosome, vacuole, vacuolar membrane, cytosol, transport, apoptotic process, plasma membrane organization, cell cycle, cell communication, signal transduction, cell surface receptor signaling pathway, enzyme linked receptor protein signaling pathway, t…	GO:0000118, GO:0005488, GO:0005515, GO:0005576, GO:0005622, GO:0005623, GO:0005634, GO:0005654, GO:0005737, GO:0005768, GO:0005769, GO:0005773, GO:0005774, GO:0005829, GO:0006810, GO:0006915, GO:0007009, GO:0007049, GO:0007154, GO:0007165, GO:0007166, GO:0007167, GO:0007169, GO:0008104, GO:0008219, GO:0008283, GO:0008286, GO:0008643, GO:0008645, GO:0009719, GO:0009725, GO:0009987, GO:0010008, GO:…	432.626	385.389	479.863	0.315572	0.0479838	0.318573
ENSG00000096384	HSP90AB1	chr6	PI3K-Akt signaling pathway, Pathways in cancer, Progesterone-mediated oocyte maturation, Antigen processing and presentation, NOD-like receptor signaling pathway, Estrogen signaling pathway, Protein processing in endoplasmic reticulum, Prostate cancer	hsa04151, hsa05200, hsa04914, hsa04612, hsa04621, hsa04915, hsa04141, hsa05215	reproduction, protein import into nucleus, translocation, nucleotide binding, nucleoside binding, purine nucleoside binding, pyrimidine nucleoside binding, placenta development, regulation of protein phosphorylation, positive regulation of protein phosphorylation, regulation of cytokine-mediated signaling pathway, UTP binding, CTP binding, immune effector process, activation of immune response, i…	GO:0000003, GO:0000060, GO:0000166, GO:0001882, GO:0001883, GO:0001884, GO:0001890, GO:0001932, GO:0001934, GO:0001959, GO:0002134, GO:0002135, GO:0002252, GO:0002253, GO:0002376, GO:0002429, GO:0002431, GO:0002433, GO:0002682, GO:0002684, GO:0002757, GO:0002764, GO:0002768, GO:0003006, GO:0003676, GO:0003723, GO:0003725, GO:0003823, GO:0005102, GO:0005488, GO:0005515, GO:0005524, GO:0005525, GO:…	766.953	695.856	838.051	0.267898	0.0485995	0.321294
ENSG00000186628	FSD2	chr15			binding, protein binding	GO:0005488, GO:0005515	275.31	244.456	306.163	0.323538	0.0487262	0.321294
ENSG00000178104	PDE4DIP	chr1			binding, protein binding, intracellular, cell, nucleus, cytoplasm, Golgi apparatus, centrosome, microtubule organizing center, cytoskeleton, protein complex assembly, cellular process, endomembrane system, microtubule cytoskeleton, cellular component organization, enzyme binding, cellular component assembly, myofibril, cellular macromolecular complex assembly, organelle, membrane-bounded organell…	GO:0005488, GO:0005515, GO:0005622, GO:0005623, GO:0005634, GO:0005737, GO:0005794, GO:0005813, GO:0005815, GO:0005856, GO:0006461, GO:0009987, GO:0012505, GO:0015630, GO:0016043, GO:0019899, GO:0022607, GO:0030016, GO:0034622, GO:0043226, GO:0043227, GO:0043228, GO:0043229, GO:0043231, GO:0043232, GO:0043292, GO:0043623, GO:0043933, GO:0044085, GO:0044422, GO:0044424, GO:0044430, GO:0044444, GO:…	1138.64	1049.69	1227.59	0.225668	0.048944	0.321632
ENSG00000170776	AKAP13	chr15			skeletal system development, regulation of protein phosphorylation, system process, muscle system process, circulatory system process, heart process, cardiac muscle hypertrophy, catalytic activity, protein kinase activity, protein serine/threonine kinase activity, cyclic nucleotide-dependent protein kinase activity, cAMP-dependent protein kinase activity, signal transducer activity, MAP-kinase sc…	GO:0001501, GO:0001932, GO:0003008, GO:0003012, GO:0003013, GO:0003015, GO:0003300, GO:0003824, GO:0004672, GO:0004674, GO:0004690, GO:0004691, GO:0004871, GO:0005078, GO:0005085, GO:0005088, GO:0005089, GO:0005198, GO:0005488, GO:0005515, GO:0005622, GO:0005623, GO:0005634, GO:0005737, GO:0005829, GO:0005856, GO:0005938, GO:0006464, GO:0006468, GO:0006793, GO:0006796, GO:0006810, GO:0006913, GO:…	2151.76	1971.83	2331.68	0.241722	0.0493993	0.323523
ENSG00000169604	ANTXR1	chr2			reproduction, cell morphogenesis, cell morphogenesis involved in differentiation, actin binding, signal transducer activity, receptor activity, transmembrane signaling receptor activity, binding, protein binding, collagen binding, extracellular region, intracellular, cell, cytoplasm, endosome, vacuole, vacuolar membrane, plasma membrane, organelle organization, cytoskeleton organization, cell com…	GO:0000003, GO:0000902, GO:0000904, GO:0003779, GO:0004871, GO:0004872, GO:0004888, GO:0005488, GO:0005515, GO:0005518, GO:0005576, GO:0005622, GO:0005623, GO:0005737, GO:0005768, GO:0005773, GO:0005774, GO:0005886, GO:0006996, GO:0007010, GO:0007154, GO:0007155, GO:0007165, GO:0008092, GO:0009653, GO:0009986, GO:0009987, GO:0010008, GO:0012505, GO:0016020, GO:0016021, GO:0016043, GO:0022414, GO:…	242.926	269.36	216.492	-0.313918	0.049746	0.324694
ENSG00000011105	TSPAN9	chr12			cell, plasma membrane, integral component of plasma membrane, adherens junction, cell-substrate adherens junction, focal adhesion, cell communication, signal transduction, cell surface receptor signaling pathway, cellular process, membrane, integral component of membrane, signaling, cell junction, cell-substrate junction, intrinsic component of membrane, intrinsic component of plasma membrane, me…	GO:0005623, GO:0005886, GO:0005887, GO:0005912, GO:0005924, GO:0005925, GO:0007154, GO:0007165, GO:0007166, GO:0009987, GO:0016020, GO:0016021, GO:0023052, GO:0030054, GO:0030055, GO:0031224, GO:0031226, GO:0044425, GO:0044459, GO:0044464, GO:0044699, GO:0044700, GO:0044763, GO:0050789, GO:0050794, GO:0050896, GO:0051716, GO:0065007, GO:0070161, GO:0071944, GO:0097197	445.301	494.766	395.835	-0.32112	0.0508982	0.331095
ENSG00000088682	COQ9	chr16			binding, protein binding, intracellular, cell, cytoplasm, mitochondrion, mitochondrial envelope, mitochondrial inner membrane, generation of precursor metabolites and energy, oxidative phosphorylation, mitochondrial electron transport, NADH to ubiquinone, nucleobase-containing compound metabolic process, purine nucleotide metabolic process, cellular aromatic compound metabolic process, coenzyme m…	GO:0005488, GO:0005515, GO:0005622, GO:0005623, GO:0005737, GO:0005739, GO:0005740, GO:0005743, GO:0006091, GO:0006119, GO:0006120, GO:0006139, GO:0006163, GO:0006725, GO:0006732, GO:0006733, GO:0006743, GO:0006744, GO:0006753, GO:0006793, GO:0006796, GO:0006807, GO:0008152, GO:0008289, GO:0009058, GO:0009108, GO:0009116, GO:0009117, GO:0009119, GO:0009123, GO:0009126, GO:0009141, GO:0009144, GO:…	266.853	237.102	296.604	0.321815	0.05244	0.338843
ENSG00000100714	MTHFD1	chr14	Metabolic pathways, One carbon pool by folate	hsa01100, hsa00670	sulfur amino acid metabolic process, histidine biosynthetic process, nucleotide binding, skeletal system development, leukocyte homeostasis, neutrophil homeostasis, embryonic epithelial tube formation, neural tube formation, neural tube closure, nucleoside binding, purine nucleoside binding, morphogenesis of an epithelium, myeloid cell homeostasis, immune system process, catalytic activity, forma…	GO:0000096, GO:0000105, GO:0000166, GO:0001501, GO:0001776, GO:0001780, GO:0001838, GO:0001841, GO:0001843, GO:0001882, GO:0001883, GO:0002009, GO:0002262, GO:0002376, GO:0003824, GO:0004329, GO:0004477, GO:0004486, GO:0004487, GO:0004488, GO:0005488, GO:0005515, GO:0005524, GO:0005576, GO:0005622, GO:0005623, GO:0005737, GO:0005739, GO:0005829, GO:0006082, GO:0006139, GO:0006163, GO:0006164, GO:…	242.052	215.139	268.965	0.320816	0.0523797	0.338843
ENSG00000060762	MPC1	chr6			transporter activity, intracellular, cell, cytoplasm, mitochondrion, mitochondrial envelope, mitochondrial inner membrane, organic acid metabolic process, acetyl-CoA metabolic process, acetyl-CoA biosynthetic process, acetyl-CoA biosynthetic process from pyruvate, pyruvate metabolic process, nucleobase-containing compound metabolic process, acyl-CoA metabolic process, cellular aromatic compound m…	GO:0005215, GO:0005622, GO:0005623, GO:0005737, GO:0005739, GO:0005740, GO:0005743, GO:0006082, GO:0006084, GO:0006085, GO:0006086, GO:0006090, GO:0006139, GO:0006637, GO:0006725, GO:0006732, GO:0006733, GO:0006753, GO:0006790, GO:0006793, GO:0006796, GO:0006807, GO:0006810, GO:0006811, GO:0006820, GO:0006839, GO:0006848, GO:0006850, GO:0008152, GO:0008509, GO:0008514, GO:0009058, GO:0009108, GO:…	275.79	243.75	307.831	0.33551	0.0528418	0.339888
ENSG00000132824	SERINC3	chr20			Golgi membrane, immune effector process, immune system process, transporter activity, organic acid transmembrane transporter activity, intracellular, cell, cytoplasm, Golgi apparatus, plasma membrane, cellular modified amino acid metabolic process, lipid metabolic process, membrane lipid metabolic process, phospholipid metabolic process, glycerophospholipid metabolic process, phosphatidylserine m…	GO:0000139, GO:0002252, GO:0002376, GO:0005215, GO:0005342, GO:0005622, GO:0005623, GO:0005737, GO:0005794, GO:0005886, GO:0006575, GO:0006629, GO:0006643, GO:0006644, GO:0006650, GO:0006658, GO:0006665, GO:0006793, GO:0006796, GO:0006807, GO:0006810, GO:0006811, GO:0006820, GO:0006865, GO:0006915, GO:0006950, GO:0006952, GO:0006955, GO:0007154, GO:0007165, GO:0008152, GO:0008219, GO:0009597, GO:…	444.527	402.543	486.511	0.272713	0.0529536	0.339888
ENSG00000003756	RBM5	chr3			nucleotide binding, spliceosomal complex assembly, RNA splicing, via transesterification reactions, RNA splicing, via transesterification reactions with bulged adenosine as nucleophile, alternative mRNA splicing, via spliceosome, regulation of alternative mRNA splicing, via spliceosome, mRNA splicing, via spliceosome, nucleic acid binding, DNA binding, RNA binding, mRNA binding, binding, protein …	GO:0000166, GO:0000245, GO:0000375, GO:0000377, GO:0000380, GO:0000381, GO:0000398, GO:0003676, GO:0003677, GO:0003723, GO:0003729, GO:0005488, GO:0005515, GO:0005622, GO:0005623, GO:0005634, GO:0005654, GO:0005681, GO:0006139, GO:0006396, GO:0006397, GO:0006725, GO:0006807, GO:0006915, GO:0008152, GO:0008219, GO:0008270, GO:0008283, GO:0008285, GO:0008380, GO:0009987, GO:0010467, GO:0010468, GO:…	393.847	356.763	430.931	0.271795	0.0555385	0.355122
ENSG00000049323	LTBP1	chr2	TGF-beta signaling pathway	hsa04350	microfibril, blood vessel development, vasculature development, cardiac chamber development, cardiac ventricle development, cardiac septum development, ventricular septum development, catalytic activity, protein kinase activity, protein serine/threonine kinase activity, transmembrane receptor protein serine/threonine kinase activity, signal transducer activity, receptor activity, transmembrane si…	GO:0001527, GO:0001568, GO:0001944, GO:0003205, GO:0003231, GO:0003279, GO:0003281, GO:0003824, GO:0004672, GO:0004674, GO:0004675, GO:0004871, GO:0004872, GO:0004888, GO:0005024, GO:0005488, GO:0005509, GO:0005515, GO:0005576, GO:0005578, GO:0007154, GO:0007165, GO:0007166, GO:0007167, GO:0007178, GO:0007179, GO:0007275, GO:0007507, GO:0008104, GO:0009719, GO:0009966, GO:0009968, GO:0009987, GO:…	490.62	532.166	449.075	-0.24442	0.0559794	0.355122
ENSG00000127914	AKAP9	chr7			G2/M transition of mitotic cell cycle, MAPK cascade, microtubule cytoskeleton organization, mitotic cell cycle, regulation of protein phosphorylation, positive regulation of protein phosphorylation, regulation of heart rate, system process, circulatory system process, heart process, nucleic acid binding, DNA binding, catalytic activity, guanyl-nucleotide exchange factor activity, Ras guanyl-nucle…	GO:0000086, GO:0000165, GO:0000226, GO:0000278, GO:0001932, GO:0001934, GO:0002027, GO:0003008, GO:0003013, GO:0003015, GO:0003676, GO:0003677, GO:0003824, GO:0005085, GO:0005088, GO:0005102, GO:0005198, GO:0005488, GO:0005515, GO:0005622, GO:0005623, GO:0005737, GO:0005794, GO:0005795, GO:0005801, GO:0005813, GO:0005815, GO:0005829, GO:0005856, GO:0005886, GO:0005887, GO:0006461, GO:0006464, GO:…	1056.71	981.761	1131.67	0.204814	0.0562305	0.355122
ENSG00000129170	CSRP3	chr11			blood vessel remodeling, regulation of the force of heart contraction, system process, muscle system process, circulatory system process, heart process, cardiac muscle hypertrophy, structural molecule activity, binding, protein binding, intracellular, cell, nucleus, cytoplasm, cytoskeleton, nucleobase-containing compound metabolic process, transcription, DNA-templated, regulation of transcription…	GO:0001974, GO:0002026, GO:0003008, GO:0003012, GO:0003013, GO:0003015, GO:0003300, GO:0005198, GO:0005488, GO:0005515, GO:0005622, GO:0005623, GO:0005634, GO:0005737, GO:0005856, GO:0006139, GO:0006351, GO:0006355, GO:0006357, GO:0006366, GO:0006725, GO:0006807, GO:0006873, GO:0006874, GO:0006875, GO:0006936, GO:0006941, GO:0006996, GO:0007010, GO:0007275, GO:0007507, GO:0007517, GO:0007519, GO:…	509.203	455.169	563.237	0.306735	0.0562866	0.355122
ENSG00000141646	SMAD4	chr18	Signaling pathways regulating pluripotency of stem cells, Cell cycle, Hepatitis B, Wnt signaling pathway, Hippo signaling pathway, HTLV-I infection, Pathways in cancer, FoxO signaling pathway, AGE-RAGE signaling pathway in diabetic complications, Chronic myeloid leukemia, Colorectal cancer, Pancreatic cancer, TGF-beta signaling pathway, Adherens junction	hsa04550, hsa04110, hsa05161, hsa04310, hsa04390, hsa05166, hsa05200, hsa04068, hsa04933, hsa05220, hsa05210, hsa05212, hsa04350, hsa04520	reproduction, negative regulation of transcription from RNA polymerase II promoter, nuclear chromosome, embryonic axis specification, chromatin, nuclear chromatin, cell morphogenesis, cell morphogenesis involved in differentiation, regulatory region DNA binding, transcription regulatory region sequence-specific DNA binding, RNA polymerase II regulatory region sequence-specific DNA binding, RNA po…	GO:0000003, GO:0000122, GO:0000228, GO:0000578, GO:0000785, GO:0000790, GO:0000902, GO:0000904, GO:0000975, GO:0000976, GO:0000977, GO:0000978, GO:0000981, GO:0000982, GO:0000987, GO:0000988, GO:0000989, GO:0001012, GO:0001067, GO:0001071, GO:0001076, GO:0001077, GO:0001085, GO:0001159, GO:0001228, GO:0001541, GO:0001558, GO:0001655, GO:0001656, GO:0001657, GO:0001658, GO:0001666, GO:0001701, GO:…	214.787	189.138	240.436	0.344594	0.0557116	0.355122
ENSG00000154415	PPP1R3A	chr7	Insulin signaling pathway, Insulin resistance	hsa04910, hsa04931	carbohydrate metabolic process, polysaccharide metabolic process, glycogen metabolic process, cellular glucan metabolic process, generation of precursor metabolites and energy, energy reserve metabolic process, metabolic process, cellular process, energy derivation by oxidation of organic compounds, membrane, integral component of membrane, intrinsic component of membrane, macromolecule metabolic…	GO:0005975, GO:0005976, GO:0005977, GO:0006073, GO:0006091, GO:0006112, GO:0008152, GO:0009987, GO:0015980, GO:0016020, GO:0016021, GO:0031224, GO:0043170, GO:0044042, GO:0044237, GO:0044238, GO:0044260, GO:0044262, GO:0044264, GO:0044425, GO:0044699, GO:0044710, GO:0044723, GO:0044763, GO:0055114, GO:0071704	737.16	681.339	792.981	0.218615	0.0564298	0.355122
ENSG00000153944	MSI2	chr17	mRNA surveillance pathway	hsa03015	nucleotide binding, nucleic acid binding, RNA binding, single-stranded RNA binding, binding, protein binding, intracellular, cell, cytoplasm, polysome, poly-pyrimidine tract binding, poly(U) RNA binding, cellular process, cell differentiation, intracellular ribonucleoprotein complex, developmental process, macromolecular complex, small molecule binding, intracellular part, cell part, single-organ…	GO:0000166, GO:0003676, GO:0003723, GO:0003727, GO:0005488, GO:0005515, GO:0005622, GO:0005623, GO:0005737, GO:0005844, GO:0008187, GO:0008266, GO:0009987, GO:0030154, GO:0030529, GO:0032502, GO:0032991, GO:0036094, GO:0044424, GO:0044464, GO:0044699, GO:0044763, GO:0044767, GO:0044822, GO:0048468, GO:0048856, GO:0048863, GO:0048864, GO:0048869, GO:0097159, GO:1901265, GO:1901363, GO:1990904	434.405	397.436	471.373	0.245577	0.0566834	0.35556
ENSG00000163960	UBXN7	chr3			binding, protein binding, intracellular, cell, nucleus, nucleoplasm, cytoplasm, endoplasmic reticulum, endoplasmic reticulum membrane, transcription factor binding, endomembrane system, membrane, enzyme binding, ubiquitin protein ligase binding, membrane-enclosed lumen, nuclear lumen, ubiquitin-like protein binding, macromolecular complex, VCP-NPL4-UFD1 AAA ATPase complex, nuclear outer membrane-…	GO:0005488, GO:0005515, GO:0005622, GO:0005623, GO:0005634, GO:0005654, GO:0005737, GO:0005783, GO:0005789, GO:0008134, GO:0012505, GO:0016020, GO:0019899, GO:0031625, GO:0031974, GO:0031981, GO:0032182, GO:0032991, GO:0034098, GO:0042175, GO:0043130, GO:0043226, GO:0043227, GO:0043229, GO:0043231, GO:0043233, GO:0043234, GO:0044389, GO:0044422, GO:0044424, GO:0044425, GO:0044428, GO:0044432, GO:…	235.917	210.874	260.96	0.306138	0.057309	0.358321
ENSG00000109046	WSB1	chr17			protein polyubiquitination, catalytic activity, ubiquitin-protein transferase activity, binding, protein binding, intracellular, cell, cytoplasm, cytosol, cellular protein modification process, cell communication, signal transduction, metabolic process, cellular process, protein ubiquitination, transferase activity, protein metabolic process, ubiquitin-like protein transferase activity, signaling…	GO:0000209, GO:0003824, GO:0004842, GO:0005488, GO:0005515, GO:0005622, GO:0005623, GO:0005737, GO:0005829, GO:0006464, GO:0007154, GO:0007165, GO:0008152, GO:0009987, GO:0016567, GO:0016740, GO:0019538, GO:0019787, GO:0023052, GO:0032446, GO:0035556, GO:0036211, GO:0043170, GO:0043412, GO:0044237, GO:0044238, GO:0044260, GO:0044267, GO:0044424, GO:0044444, GO:0044464, GO:0044699, GO:0044700, GO:…	361.774	324.412	399.136	0.29822	0.0579056	0.358569
ENSG00000115904	SOS1	chr2	Hepatitis C, PI3K-Akt signaling pathway, Jak-STAT signaling pathway, Natural killer cell mediated cytotoxicity, mTOR signaling pathway, Pathways in cancer, Proteoglycans in cancer, FoxO signaling pathway, Insulin signaling pathway, MAPK signaling pathway, Ras signaling pathway, Regulation of actin cytoskeleton, Chemokine signaling pathway, Neurotrophin signaling pathway, MicroRNAs in cancer, Phos…	hsa05160, hsa04151, hsa04630, hsa04650, hsa04150, hsa05200, hsa05205, hsa04068, hsa04910, hsa04010, hsa04014, hsa04810, hsa04062, hsa04722, hsa05206, hsa04072, hsa04662, hsa04664, hsa04660, hsa05221, hsa01522, hsa04540, hsa04912, hsa04915, hsa04510, hsa05223, hsa04917, hsa01521, hsa04012, hsa05034, hsa05214, hsa05220, hsa04320, hsa05211, hsa05213, hsa05215, hsa05231	reproduction, MAPK cascade, cell morphogenesis, cell morphogenesis involved in differentiation, blood vessel development, eye development, cell activation, leukocyte homeostasis, B cell homeostasis, hair follicle development, vasculature development, morphogenesis of an epithelium, morphogenesis of an epithelial sheet, hematopoietic progenitor cell differentiation, lymphocyte homeostasis, lymphoi…	GO:0000003, GO:0000165, GO:0000902, GO:0000904, GO:0001568, GO:0001654, GO:0001775, GO:0001776, GO:0001782, GO:0001942, GO:0001944, GO:0002009, GO:0002011, GO:0002244, GO:0002260, GO:0002320, GO:0002328, GO:0002376, GO:0002520, GO:0002521, GO:0002682, GO:0002694, GO:0002764, GO:0002768, GO:0003007, GO:0003205, GO:0003206, GO:0003209, GO:0003230, GO:0003344, GO:0003676, GO:0003677, GO:0005085, GO:…	342.672	309.893	375.452	0.276048	0.0576079	0.358569
ENSG00000189180	ZNF33A	chr10			nucleic acid binding transcription factor activity, nucleic acid binding, DNA binding, transcription factor activity, sequence-specific DNA binding, binding, intracellular, cell, nucleus, nucleobase-containing compound metabolic process, transcription, DNA-templated, regulation of transcription, DNA-templated, cellular aromatic compound metabolic process, nitrogen compound metabolic process, meta…	GO:0001071, GO:0003676, GO:0003677, GO:0003700, GO:0005488, GO:0005622, GO:0005623, GO:0005634, GO:0006139, GO:0006351, GO:0006355, GO:0006725, GO:0006807, GO:0008152, GO:0009058, GO:0009059, GO:0009889, GO:0009987, GO:0010467, GO:0010468, GO:0010556, GO:0016070, GO:0018130, GO:0019219, GO:0019222, GO:0019438, GO:0031323, GO:0031326, GO:0032774, GO:0034641, GO:0034645, GO:0034654, GO:0043167, GO:…	273.539	244.686	302.393	0.304373	0.0577851	0.358569
ENSG00000103479	RBL2	chr16	Cell cycle, PI3K-Akt signaling pathway, FoxO signaling pathway, Viral carcinogenesis	hsa04110, hsa04151, hsa04068, hsa05203	cell cycle checkpoint, DNA damage checkpoint, G1/S transition of mitotic cell cycle, mitotic cell cycle, nucleic acid binding, DNA binding, chromatin binding, binding, protein binding, extracellular region, intracellular, cell, nucleus, nucleoplasm, transcription factor complex, nucleolus, cytoplasm, nucleobase-containing compound metabolic process, chromatin organization, transcription, DNA-temp…	GO:0000075, GO:0000077, GO:0000082, GO:0000278, GO:0003676, GO:0003677, GO:0003682, GO:0005488, GO:0005515, GO:0005576, GO:0005622, GO:0005623, GO:0005634, GO:0005654, GO:0005667, GO:0005730, GO:0005737, GO:0006139, GO:0006325, GO:0006351, GO:0006355, GO:0006357, GO:0006366, GO:0006629, GO:0006725, GO:0006793, GO:0006796, GO:0006807, GO:0006950, GO:0006974, GO:0006977, GO:0006996, GO:0007049, GO:…	320.125	287.546	352.704	0.293739	0.0583206	0.359809
ENSG00000127022	CANX	chr5	HTLV-I infection, Phagosome, Antigen processing and presentation, Thyroid hormone synthesis, Protein processing in endoplasmic reticulum	hsa05166, hsa04145, hsa04612, hsa04918, hsa04141	glycoprotein binding, immune system process, antigen processing and presentation of peptide antigen via MHC class I, antigen processing and presentation of exogenous peptide antigen, antigen processing and presentation of peptide antigen via MHC class II, antigen processing and presentation of peptide or polysaccharide antigen via MHC class II, nucleic acid binding, RNA binding, receptor binding,…	GO:0001948, GO:0002376, GO:0002474, GO:0002478, GO:0002495, GO:0002504, GO:0003676, GO:0003723, GO:0005102, GO:0005488, GO:0005509, GO:0005515, GO:0005576, GO:0005622, GO:0005623, GO:0005737, GO:0005783, GO:0005788, GO:0005789, GO:0005790, GO:0005791, GO:0005829, GO:0005840, GO:0006457, GO:0006810, GO:0006897, GO:0006898, GO:0007568, GO:0008104, GO:0009306, GO:0009987, GO:0012505, GO:0015031, GO:…	876.017	807.816	944.219	0.224836	0.0584783	0.359809
ENSG00000172466	ZNF24	chr18			nucleic acid binding transcription factor activity, nucleic acid binding, DNA binding, transcription factor activity, sequence-specific DNA binding, binding, protein binding, intracellular, cell, nucleus, nucleobase-containing compound metabolic process, transcription, DNA-templated, regulation of transcription, DNA-templated, cellular aromatic compound metabolic process, nitrogen compound metabo…	GO:0001071, GO:0003676, GO:0003677, GO:0003700, GO:0005488, GO:0005515, GO:0005622, GO:0005623, GO:0005634, GO:0006139, GO:0006351, GO:0006355, GO:0006725, GO:0006807, GO:0007272, GO:0007275, GO:0007399, GO:0008152, GO:0008270, GO:0008366, GO:0009058, GO:0009059, GO:0009889, GO:0009890, GO:0009892, GO:0009987, GO:0010467, GO:0010468, GO:0010556, GO:0010558, GO:0010605, GO:0010629, GO:0016070, GO:…	324.979	293.304	356.654	0.281254	0.0587814	0.360526
ENSG00000167978	SRRM2	chr16			RNA splicing, via transesterification reactions, RNA splicing, via transesterification reactions with bulged adenosine as nucleophile, mRNA splicing, via spliceosome, nucleic acid binding, RNA binding, binding, protein binding, intracellular, cell, nucleus, nucleoplasm, spliceosomal complex, nucleobase-containing compound metabolic process, RNA processing, mRNA processing, cellular aromatic compo…	GO:0000375, GO:0000377, GO:0000398, GO:0003676, GO:0003723, GO:0005488, GO:0005515, GO:0005622, GO:0005623, GO:0005634, GO:0005654, GO:0005681, GO:0006139, GO:0006396, GO:0006397, GO:0006725, GO:0006807, GO:0008152, GO:0008380, GO:0009987, GO:0010467, GO:0015030, GO:0016070, GO:0016071, GO:0016604, GO:0016607, GO:0019904, GO:0030529, GO:0031974, GO:0031981, GO:0032991, GO:0034641, GO:0043170, GO:…	1596.97	1485.34	1708.6	0.201895	0.0589989	0.360715
ENSG00000062485	CS	chr12	Metabolic pathways, Carbon metabolism, Biosynthesis of amino acids, Citrate cycle (TCA cycle), Glyoxylate and dicarboxylate metabolism, 2-Oxocarboxylic acid metabolism	hsa01100, hsa01200, hsa01230, hsa00020, hsa00630, hsa01210	nucleic acid binding, RNA binding, catalytic activity, citrate (Si)-synthase activity, binding, extracellular region, intracellular, cell, nucleus, cytoplasm, mitochondrion, mitochondrial matrix, carbohydrate metabolic process, organic acid metabolic process, generation of precursor metabolites and energy, tricarboxylic acid cycle, metabolic process, aerobic respiration, cellular process, energy …	GO:0003676, GO:0003723, GO:0003824, GO:0004108, GO:0005488, GO:0005576, GO:0005622, GO:0005623, GO:0005634, GO:0005737, GO:0005739, GO:0005759, GO:0005975, GO:0006082, GO:0006091, GO:0006099, GO:0008152, GO:0009060, GO:0009987, GO:0015980, GO:0016740, GO:0016746, GO:0031974, GO:0031982, GO:0031988, GO:0036440, GO:0043226, GO:0043227, GO:0043229, GO:0043230, GO:0043231, GO:0043233, GO:0044237, GO:…	315.523	285.098	345.948	0.27821	0.0595497	0.360902
ENSG00000119906	SLF2	chr10			mitotic sister chromatid segregation, mitotic cell cycle, nuclear division, chromatin, sister chromatid segregation, binding, protein binding, extracellular region, extracellular space, intracellular, cell, nucleus, chromosome, nucleobase-containing compound metabolic process, DNA metabolic process, DNA repair, regulation of DNA repair, double-strand break repair, protein complex assembly, cellul…	GO:0000070, GO:0000278, GO:0000280, GO:0000785, GO:0000819, GO:0005488, GO:0005515, GO:0005576, GO:0005615, GO:0005622, GO:0005623, GO:0005634, GO:0005694, GO:0006139, GO:0006259, GO:0006281, GO:0006282, GO:0006302, GO:0006461, GO:0006725, GO:0006807, GO:0006950, GO:0006974, GO:0006996, GO:0007049, GO:0007059, GO:0007062, GO:0007063, GO:0007064, GO:0007067, GO:0007088, GO:0007346, GO:0008104, GO:…	305.925	275.769	336.08	0.284409	0.0594154	0.360902
ENSG00000143632	ACTA1	chr1			nucleotide binding, stress fiber, nucleoside binding, purine nucleoside binding, system process, muscle system process, structural molecule activity, structural constituent of cytoskeleton, binding, protein binding, ATP binding, extracellular region, extracellular space, intracellular, cell, cytoplasm, cytosol, cytoskeleton, striated muscle thin filament, actin filament, movement of cell or subce…	GO:0000166, GO:0001725, GO:0001882, GO:0001883, GO:0003008, GO:0003012, GO:0005198, GO:0005200, GO:0005488, GO:0005515, GO:0005524, GO:0005576, GO:0005615, GO:0005622, GO:0005623, GO:0005737, GO:0005829, GO:0005856, GO:0005865, GO:0005884, GO:0006928, GO:0006936, GO:0006996, GO:0007010, GO:0007015, GO:0007275, GO:0007517, GO:0007519, GO:0008092, GO:0008152, GO:0009605, GO:0009612, GO:0009628, GO:…	888.006	804.037	971.975	0.273347	0.0595899	0.360902
ENSG00000118564	FBXL5	chr4			ubiquitin ligase complex, catalytic activity, ubiquitin-protein transferase activity, binding, iron ion binding, protein binding, intracellular, cell, cytoplasm, cellular protein modification process, proteolysis, ubiquitin-dependent protein catabolic process, metabolic process, catabolic process, macromolecule catabolic process, positive regulation of metabolic process, regulation of catabolic p…	GO:0000151, GO:0003824, GO:0004842, GO:0005488, GO:0005506, GO:0005515, GO:0005622, GO:0005623, GO:0005737, GO:0006464, GO:0006508, GO:0006511, GO:0008152, GO:0009056, GO:0009057, GO:0009893, GO:0009894, GO:0009896, GO:0009987, GO:0010498, GO:0010604, GO:0016567, GO:0016740, GO:0019005, GO:0019222, GO:0019538, GO:0019787, GO:0019941, GO:0030163, GO:0031146, GO:0031323, GO:0031325, GO:0031329, GO:…	304.942	273.455	336.43	0.298019	0.0602867	0.363072
ENSG00000166833	NAV2	chr11			nucleotide binding, nucleoside binding, purine nucleoside binding, neurological system process involved in regulation of systemic arterial blood pressure, system process, circulatory system process, regulation of systemic arterial blood pressure by baroreceptor feedback, regulation of systemic arterial blood pressure, catalytic activity, helicase activity, binding, protein binding, ATP binding, g…	GO:0000166, GO:0001882, GO:0001883, GO:0001976, GO:0003008, GO:0003013, GO:0003025, GO:0003073, GO:0003824, GO:0004386, GO:0005488, GO:0005515, GO:0005524, GO:0005539, GO:0005576, GO:0005578, GO:0005614, GO:0005622, GO:0005623, GO:0005634, GO:0005654, GO:0007275, GO:0007399, GO:0007417, GO:0007600, GO:0007605, GO:0007606, GO:0007608, GO:0007610, GO:0007626, GO:0008015, GO:0008201, GO:0008217, GO:…	370.508	415.113	325.902	-0.348118	0.0603804	0.363072
ENSG00000196531	NACA	chr12			negative regulation of transcription from RNA polymerase II promoter, transcription factor activity, protein binding, transcription factor activity, transcription factor binding, heart morphogenesis, cardiac chamber development, cardiac ventricle development, nucleic acid binding, DNA binding, transcription cofactor activity, transcription coactivator activity, binding, protein binding, extracell…	GO:0000122, GO:0000988, GO:0000989, GO:0003007, GO:0003205, GO:0003231, GO:0003676, GO:0003677, GO:0003712, GO:0003713, GO:0005488, GO:0005515, GO:0005576, GO:0005622, GO:0005623, GO:0005634, GO:0005737, GO:0005854, GO:0006139, GO:0006351, GO:0006355, GO:0006357, GO:0006366, GO:0006412, GO:0006518, GO:0006725, GO:0006807, GO:0006810, GO:0006915, GO:0006950, GO:0007275, GO:0007507, GO:0007517, GO:…	419.457	377.412	461.502	0.289499	0.060512	0.363072
ENSG00000141338	ABCA8	chr17	ABC transporters	hsa02010	nucleotide binding, nucleoside binding, purine nucleoside binding, catalytic activity, transporter activity, binding, ATP binding, intracellular, cell, cytoplasm, mitochondrion, mitochondrial envelope, mitochondrial inner membrane, plasma membrane, transport, drug transmembrane transport, lipid transport, xenobiotic-transporting ATPase activity, lipid localization, drug transmembrane transporter …	GO:0000166, GO:0001882, GO:0001883, GO:0003824, GO:0005215, GO:0005488, GO:0005524, GO:0005622, GO:0005623, GO:0005737, GO:0005739, GO:0005740, GO:0005743, GO:0005886, GO:0006810, GO:0006855, GO:0006869, GO:0008559, GO:0010876, GO:0015238, GO:0015399, GO:0015405, GO:0015893, GO:0016020, GO:0016021, GO:0016462, GO:0016787, GO:0016817, GO:0016818, GO:0016820, GO:0016887, GO:0017076, GO:0017111, GO:…	503.916	443.855	563.977	0.344859	0.0609553	0.364599
ENSG00000131089	ARHGEF9	chrX			guanyl-nucleotide exchange factor activity, Ras guanyl-nucleotide exchange factor activity, Rho guanyl-nucleotide exchange factor activity, intracellular, cell, cytoplasm, cytosol, transport, ion transport, apoptotic process, cell communication, signal transduction, small GTPase mediated signal transduction, Ras protein signal transduction, Rho protein signal transduction, cell death, regulation …	GO:0005085, GO:0005088, GO:0005089, GO:0005622, GO:0005623, GO:0005737, GO:0005829, GO:0006810, GO:0006811, GO:0006915, GO:0007154, GO:0007165, GO:0007264, GO:0007265, GO:0007266, GO:0008219, GO:0009966, GO:0009987, GO:0010646, GO:0010941, GO:0010942, GO:0012501, GO:0023051, GO:0023052, GO:0034220, GO:0035023, GO:0035556, GO:0042981, GO:0043065, GO:0043067, GO:0043068, GO:0043085, GO:0043087, GO:…	280.352	308.554	252.15	-0.290199	0.0611693	0.36475
ENSG00000084234	APLP2	chr11			platelet degranulation, nucleic acid binding, DNA binding, enzyme inhibitor activity, endopeptidase inhibitor activity, serine-type endopeptidase inhibitor activity, binding, protein binding, glycosaminoglycan binding, extracellular region, intracellular, cell, nucleus, cytoplasm, plasma membrane, proteolysis, transport, exocytosis, cell communication, signal transduction, G-protein coupled recep…	GO:0002576, GO:0003676, GO:0003677, GO:0004857, GO:0004866, GO:0004867, GO:0005488, GO:0005515, GO:0005539, GO:0005576, GO:0005622, GO:0005623, GO:0005634, GO:0005737, GO:0005886, GO:0006508, GO:0006810, GO:0006887, GO:0007154, GO:0007165, GO:0007186, GO:0008152, GO:0008201, GO:0009892, GO:0009987, GO:0010466, GO:0010605, GO:0010951, GO:0012505, GO:0012506, GO:0016020, GO:0016021, GO:0016023, GO:…	830.305	768.664	891.945	0.214343	0.0622218	0.36799
ENSG00000113575	PPP2CA	chr5	Tight junction, Hepatitis C, PI3K-Akt signaling pathway, Hippo signaling pathway, mRNA surveillance pathway, AMPK signaling pathway, Sphingolipid signaling pathway, Oocyte meiosis, Adrenergic signaling in cardiomyocytes, Dopaminergic synapse, Chagas disease (American trypanosomiasis), Long-term depression, TGF-beta signaling pathway	hsa04530, hsa05160, hsa04151, hsa04390, hsa03015, hsa04152, hsa04071, hsa04114, hsa04261, hsa04728, hsa05142, hsa04730, hsa04350	reproduction, protein phosphatase type 2A complex, MAPK cascade, nuclear-transcribed mRNA catabolic process, nonsense-mediated decay, inactivation of MAPK activity, mitotic cell cycle, chromosome, centromeric region, cell morphogenesis, cell morphogenesis involved in differentiation, spindle pole, nuclear-transcribed mRNA catabolic process, regulation of cell growth, epithelial to mesenchymal tra…	GO:0000003, GO:0000159, GO:0000165, GO:0000184, GO:0000188, GO:0000278, GO:0000775, GO:0000902, GO:0000904, GO:0000922, GO:0000956, GO:0001558, GO:0001837, GO:0001932, GO:0001933, GO:0001934, GO:0003824, GO:0004721, GO:0005102, GO:0005488, GO:0005515, GO:0005576, GO:0005622, GO:0005623, GO:0005634, GO:0005694, GO:0005737, GO:0005739, GO:0005819, GO:0005829, GO:0005856, GO:0005886, GO:0006139, GO:…	324.464	287.428	361.5	0.329766	0.062284	0.36799
ENSG00000165699	TSC1	chr9	PI3K-Akt signaling pathway, mTOR signaling pathway, AMPK signaling pathway, Longevity regulating pathway, Insulin signaling pathway, Phospholipase D signaling pathway, Choline metabolism in cancer	hsa04151, hsa04150, hsa04152, hsa04211, hsa04910, hsa04072, hsa05231	urogenital system development, cell activation, kidney development, embryonic epithelial tube formation, neural tube formation, neural tube closure, regulation of protein phosphorylation, regulation of cell-matrix adhesion, positive regulation of cell-matrix adhesion, morphogenesis of an epithelium, adaptive immune response, immune effector process, cell activation involved in immune response, ly…	GO:0001655, GO:0001775, GO:0001822, GO:0001838, GO:0001841, GO:0001843, GO:0001932, GO:0001952, GO:0001954, GO:0002009, GO:0002250, GO:0002252, GO:0002263, GO:0002285, GO:0002286, GO:0002292, GO:0002366, GO:0002376, GO:0002520, GO:0002521, GO:0005488, GO:0005515, GO:0005622, GO:0005623, GO:0005634, GO:0005737, GO:0005829, GO:0005856, GO:0005884, GO:0005886, GO:0005938, GO:0006403, GO:0006405, GO:…	522.892	481.296	564.489	0.229579	0.0620403	0.36799
ENSG00000055208	TAB2	chr6	Toll-like receptor signaling pathway, Measles, Herpes simplex infection, MAPK signaling pathway, Epstein-Barr virus infection, NF-kappa B signaling pathway, Leishmaniasis, Toxoplasmosis, Osteoclast differentiation, NOD-like receptor signaling pathway, TNF signaling pathway	hsa04620, hsa05162, hsa05168, hsa04010, hsa05169, hsa04064, hsa05140, hsa05145, hsa04380, hsa04621, hsa04668	MAPK cascade, activation of MAPK activity, regulation of protein phosphorylation, positive regulation of protein phosphorylation, activation of innate immune response, innate immune response activating cell surface receptor signaling pathway, pattern recognition receptor signaling pathway, stimulatory C-type lectin receptor signaling pathway, toll-like receptor signaling pathway, activation of im…	GO:0000165, GO:0000187, GO:0001932, GO:0001934, GO:0002218, GO:0002220, GO:0002221, GO:0002223, GO:0002224, GO:0002253, GO:0002376, GO:0002429, GO:0002682, GO:0002684, GO:0002753, GO:0002755, GO:0002757, GO:0002758, GO:0002764, GO:0002768, GO:0005488, GO:0005515, GO:0005622, GO:0005623, GO:0005737, GO:0005768, GO:0005773, GO:0005774, GO:0005829, GO:0005886, GO:0006139, GO:0006351, GO:0006355, GO:…	285.852	258.042	313.661	0.28061	0.0624858	0.368056
ENSG00000075651	PLD1	chr3	Metabolic pathways, cAMP signaling pathway, Pathways in cancer, Ras signaling pathway, Endocytosis, Sphingolipid signaling pathway, Phospholipase D signaling pathway, Fc gamma R-mediated phagocytosis, Glutamatergic synapse, GnRH signaling pathway, Pancreatic cancer, Choline metabolism in cancer, Glycerophospholipid metabolism, Ether lipid metabolism	hsa01100, hsa04024, hsa05200, hsa04014, hsa04144, hsa04071, hsa04072, hsa04666, hsa04724, hsa04912, hsa05212, hsa05231, hsa00564, hsa00565	Golgi membrane, lytic vacuole, catalytic activity, phospholipase activity, phospholipase D activity, binding, protein binding, phospholipid binding, intracellular, cell, cytoplasm, lysosome, lysosomal membrane, endosome, late endosome, vacuole, vacuolar membrane, endoplasmic reticulum, endoplasmic reticulum membrane, Golgi apparatus, plasma membrane, lipid metabolic process, phosphatidic acid bio…	GO:0000139, GO:0000323, GO:0003824, GO:0004620, GO:0004630, GO:0005488, GO:0005515, GO:0005543, GO:0005622, GO:0005623, GO:0005737, GO:0005764, GO:0005765, GO:0005768, GO:0005770, GO:0005773, GO:0005774, GO:0005783, GO:0005789, GO:0005794, GO:0005886, GO:0006629, GO:0006654, GO:0006793, GO:0006810, GO:0006897, GO:0006909, GO:0006928, GO:0006935, GO:0007154, GO:0007165, GO:0007264, GO:0007265, GO:…	498.551	454.37	542.733	0.255857	0.0644702	0.371243
ENSG00000102763	VWA8	chr13			nucleotide binding, nucleoside binding, purine nucleoside binding, catalytic activity, binding, ATP binding, extracellular region, intracellular, cell, cytoplasm, mitochondrion, pyrophosphatase activity, hydrolase activity, hydrolase activity, acting on acid anhydrides, hydrolase activity, acting on acid anhydrides, in phosphorus-containing anhydrides, ATPase activity, purine nucleotide binding, …	GO:0000166, GO:0001882, GO:0001883, GO:0003824, GO:0005488, GO:0005524, GO:0005576, GO:0005622, GO:0005623, GO:0005737, GO:0005739, GO:0016462, GO:0016787, GO:0016817, GO:0016818, GO:0016887, GO:0017076, GO:0017111, GO:0030554, GO:0032549, GO:0032550, GO:0032553, GO:0032555, GO:0032559, GO:0035639, GO:0036094, GO:0043226, GO:0043227, GO:0043229, GO:0043231, GO:0044424, GO:0044444, GO:0044464, GO:…	460.36	420.375	500.344	0.250695	0.0641277	0.371243
ENSG00000116871	MAP7D1	chr1			microtubule cytoskeleton organization, structural molecule activity, intracellular, cell, cytoplasm, spindle, cytoskeleton, organelle organization, cytoskeleton organization, microtubule-based process, cellular process, microtubule cytoskeleton, cellular component organization, organelle, non-membrane-bounded organelle, intracellular organelle, intracellular non-membrane-bounded organelle, organe…	GO:0000226, GO:0005198, GO:0005622, GO:0005623, GO:0005737, GO:0005819, GO:0005856, GO:0006996, GO:0007010, GO:0007017, GO:0009987, GO:0015630, GO:0016043, GO:0043226, GO:0043228, GO:0043229, GO:0043232, GO:0044422, GO:0044424, GO:0044430, GO:0044446, GO:0044464, GO:0044699, GO:0044763, GO:0071840, GO:1902589	572.23	519.915	624.546	0.264067	0.0640986	0.371243
ENSG00000133424	LARGE1	chr22			Golgi membrane, catalytic activity, binding, intracellular, cell, cytoplasm, Golgi apparatus, carbohydrate metabolic process, amino sugar metabolic process, N-acetylglucosamine metabolic process, cellular protein modification process, protein glycosylation, protein O-linked glycosylation, lipid metabolic process, membrane lipid metabolic process, glycolipid metabolic process, sphingolipid metabol…	GO:0000139, GO:0003824, GO:0005488, GO:0005622, GO:0005623, GO:0005737, GO:0005794, GO:0005975, GO:0006040, GO:0006044, GO:0006464, GO:0006486, GO:0006493, GO:0006629, GO:0006643, GO:0006664, GO:0006665, GO:0006687, GO:0006688, GO:0006807, GO:0006950, GO:0007275, GO:0007517, GO:0008152, GO:0008194, GO:0008375, GO:0008610, GO:0009058, GO:0009059, GO:0009100, GO:0009101, GO:0009247, GO:0009611, GO:…	300.416	270.167	330.665	0.290546	0.0645641	0.371243
ENSG00000136156	ITM2B	chr13			nucleotide binding, beta-amyloid binding, nucleoside binding, purine nucleoside binding, binding, protein binding, ATP binding, extracellular region, extracellular space, intracellular, cell, cytoplasm, endosome, vacuole, vacuolar membrane, Golgi apparatus, Golgi-associated vesicle, plasma membrane, multicellular organism development, nervous system development, metabolic process, biosynthetic pr…	GO:0000166, GO:0001540, GO:0001882, GO:0001883, GO:0005488, GO:0005515, GO:0005524, GO:0005576, GO:0005615, GO:0005622, GO:0005623, GO:0005737, GO:0005768, GO:0005773, GO:0005774, GO:0005794, GO:0005798, GO:0005886, GO:0007275, GO:0007399, GO:0008152, GO:0009058, GO:0009059, GO:0009100, GO:0009101, GO:0009889, GO:0009890, GO:0009892, GO:0009987, GO:0010008, GO:0010556, GO:0010558, GO:0010559, GO:…	393.1	357.653	428.547	0.260226	0.0639572	0.371243
ENSG00000138119	MYOF	chr10			plasma membrane repair, system process, muscle system process, circulatory system process, binding, protein binding, phospholipid binding, extracellular region, intracellular, cell, nucleus, nuclear envelope, cytoplasm, plasma membrane, caveola, muscle contraction, response to stress, plasma membrane organization, cell communication, signal transduction, cell surface receptor signaling pathway, e…	GO:0001778, GO:0003008, GO:0003012, GO:0003013, GO:0005488, GO:0005515, GO:0005543, GO:0005576, GO:0005622, GO:0005623, GO:0005634, GO:0005635, GO:0005737, GO:0005886, GO:0005901, GO:0006936, GO:0006950, GO:0007009, GO:0007154, GO:0007165, GO:0007166, GO:0007167, GO:0007169, GO:0008015, GO:0008289, GO:0009266, GO:0009408, GO:0009611, GO:0009628, GO:0009966, GO:0009987, GO:0010033, GO:0010256, GO:…	389.871	343.431	436.31	0.344439	0.0643082	0.371243
ENSG00000173209	AHSA2P	chr2			ATPase activator activity, binding, protein binding, enzyme activator activity, enzyme regulator activity, positive regulation of ATPase activity, positive regulation of catalytic activity, regulation of ATPase activity, positive regulation of molecular function, regulation of catalytic activity, chaperone binding, regulation of hydrolase activity, positive regulation of hydrolase activity, nucle…	GO:0001671, GO:0005488, GO:0005515, GO:0008047, GO:0030234, GO:0032781, GO:0043085, GO:0043462, GO:0044093, GO:0050790, GO:0051087, GO:0051336, GO:0051345, GO:0060589, GO:0060590, GO:0065007, GO:0065009, GO:0098772	246.059	221.74	270.377	0.284933	0.0644976	0.371243
ENSG00000186073	CDIN1	chr15					413.289	356.196	470.382	0.400182	0.0638597	0.371243
ENSG00000014123	UFL1	chr6			ossification, osteoblast differentiation, catalytic activity, binding, protein binding, intracellular, cell, nucleus, cytoplasm, endoplasmic reticulum, endoplasmic reticulum membrane, cytosol, nucleobase-containing compound metabolic process, transcription, DNA-templated, regulation of transcription, DNA-templated, cellular protein modification process, proteolysis, ubiquitin-dependent protein ca…	GO:0001503, GO:0001649, GO:0003824, GO:0005488, GO:0005515, GO:0005622, GO:0005623, GO:0005634, GO:0005737, GO:0005783, GO:0005789, GO:0005829, GO:0006139, GO:0006351, GO:0006355, GO:0006464, GO:0006508, GO:0006511, GO:0006725, GO:0006807, GO:0006950, GO:0007154, GO:0007165, GO:0007275, GO:0007399, GO:0008104, GO:0008152, GO:0008283, GO:0008284, GO:0009056, GO:0009057, GO:0009058, GO:0009059, GO:…	284.544	256.316	312.772	0.286172	0.0655187	0.3723
ENSG00000114850	SSR3	chr3	Protein processing in endoplasmic reticulum	hsa04141	intracellular, cell, cytoplasm, endoplasmic reticulum, endoplasmic reticulum membrane, protein targeting, protein targeting to membrane, cotranslational protein targeting to membrane, SRP-dependent cotranslational protein targeting to membrane, transport, intracellular protein transport, protein localization, cellular process, endomembrane system, protein transport, membrane, integral component o…	GO:0005622, GO:0005623, GO:0005737, GO:0005783, GO:0005789, GO:0006605, GO:0006612, GO:0006613, GO:0006614, GO:0006810, GO:0006886, GO:0008104, GO:0009987, GO:0012505, GO:0015031, GO:0016020, GO:0016021, GO:0016043, GO:0031224, GO:0033036, GO:0033365, GO:0034613, GO:0042175, GO:0043226, GO:0043227, GO:0043229, GO:0043231, GO:0044422, GO:0044424, GO:0044425, GO:0044432, GO:0044444, GO:0044446, GO:…	301.355	268.615	334.095	0.313672	0.0649413	0.3723
ENSG00000120549	KIAA1217	chr10			skeletal system development, binding, protein binding, intracellular, cell, cytoplasm, multicellular organism development, embryo development, embryo development ending in birth or egg hatching, multicellular organismal process, developmental process, chordate embryonic development, intracellular part, cell part, single-organism process, single-multicellular organism process, single-organism deve…	GO:0001501, GO:0005488, GO:0005515, GO:0005622, GO:0005623, GO:0005737, GO:0007275, GO:0009790, GO:0009792, GO:0032501, GO:0032502, GO:0043009, GO:0044424, GO:0044464, GO:0044699, GO:0044707, GO:0044767, GO:0048706, GO:0048731, GO:0048856	443.984	403.868	484.1	0.260828	0.0654584	0.3723
ENSG00000175445	LPL	chr8	Alzheimer's disease, Glycerolipid metabolism, PPAR signaling pathway	hsa05010, hsa00561, hsa03320	retinoid metabolic process, cytokine production, regulation of cytokine production, positive regulation of cytokine production, catalytic activity, lipoprotein lipase activity, phospholipase activity, triglyceride lipase activity, receptor binding, binding, protein binding, glycosaminoglycan binding, extracellular region, extracellular space, cell, plasma membrane, organic acid metabolic process,…	GO:0001523, GO:0001816, GO:0001817, GO:0001819, GO:0003824, GO:0004465, GO:0004620, GO:0004806, GO:0005102, GO:0005488, GO:0005515, GO:0005539, GO:0005576, GO:0005615, GO:0005623, GO:0005886, GO:0006082, GO:0006629, GO:0006631, GO:0006633, GO:0006638, GO:0006639, GO:0006641, GO:0006644, GO:0006720, GO:0006721, GO:0006793, GO:0006796, GO:0006810, GO:0006950, GO:0006952, GO:0006954, GO:0008104, GO:…	1003.48	904.678	1102.29	0.284742	0.0654607	0.3723
ENSG00000173991	TCAP	chr17			somitogenesis, morphogenesis of an epithelium, regionalization, heart morphogenesis, system process, skeletal muscle contraction, muscle system process, circulatory system process, heart process, muscle hypertrophy in response to stress, cardiac muscle hypertrophy, structural molecule activity, binding, protein binding, intracellular, cell, cytoplasm, cytosol, protein complex assembly, movement o…	GO:0001756, GO:0002009, GO:0003002, GO:0003007, GO:0003008, GO:0003009, GO:0003012, GO:0003013, GO:0003015, GO:0003299, GO:0003300, GO:0005198, GO:0005488, GO:0005515, GO:0005622, GO:0005623, GO:0005737, GO:0005829, GO:0006461, GO:0006928, GO:0006936, GO:0006941, GO:0006950, GO:0006996, GO:0007010, GO:0007015, GO:0007275, GO:0007389, GO:0007423, GO:0007507, GO:0007512, GO:0007517, GO:0008015, GO:…	466.452	418.105	514.799	0.299499	0.0659692	0.372668
ENSG00000187720	THSD4	chr15			microfibril, catalytic activity, endopeptidase activity, metalloendopeptidase activity, extracellular region, proteinaceous extracellular matrix, proteolysis, metabolic process, peptidase activity, metallopeptidase activity, cellular process, cellular component organization, hydrolase activity, protein metabolic process, cellular component assembly, extracellular matrix organization, extracellula…	GO:0001527, GO:0003824, GO:0004175, GO:0004222, GO:0005576, GO:0005578, GO:0006508, GO:0008152, GO:0008233, GO:0008237, GO:0009987, GO:0016043, GO:0016787, GO:0019538, GO:0022607, GO:0030198, GO:0031012, GO:0031982, GO:0031988, GO:0043062, GO:0043170, GO:0043205, GO:0043226, GO:0043227, GO:0043230, GO:0044085, GO:0044238, GO:0044420, GO:0044421, GO:0044699, GO:0044763, GO:0048251, GO:0070011, GO:…	789.409	709.801	869.016	0.291597	0.0659567	0.372668
ENSG00000170759	KIF5B	chr10	Endocytosis, Dopaminergic synapse	hsa04144, hsa04728	nucleotide binding, cell morphogenesis, cell morphogenesis involved in differentiation, nucleoside binding, purine nucleoside binding, motor activity, microtubule motor activity, catalytic activity, binding, protein binding, ATP binding, intracellular, cell, cytoplasm, microtubule organizing center, cytoskeleton, kinesin complex, microtubule, microtubule associated complex, cilium, transport, ion…	GO:0000166, GO:0000902, GO:0000904, GO:0001882, GO:0001883, GO:0003774, GO:0003777, GO:0003824, GO:0005488, GO:0005515, GO:0005524, GO:0005622, GO:0005623, GO:0005737, GO:0005815, GO:0005856, GO:0005871, GO:0005874, GO:0005875, GO:0005929, GO:0006810, GO:0006811, GO:0006812, GO:0006813, GO:0006928, GO:0006935, GO:0006996, GO:0007009, GO:0007017, GO:0007018, GO:0007028, GO:0007154, GO:0007267, GO:…	958.821	884.369	1033.27	0.224267	0.0662662	0.373255
ENSG00000108654	DDX5	chr17	Transcriptional misregulation in cancer, Proteoglycans in cancer, Spliceosome	hsa05202, hsa05205, hsa03040	negative regulation of transcription from RNA polymerase II promoter, nucleotide binding, RNA splicing, via transesterification reactions, RNA splicing, via transesterification reactions with bulged adenosine as nucleophile, alternative mRNA splicing, via spliceosome, regulation of alternative mRNA splicing, via spliceosome, mRNA splicing, via spliceosome, transcription factor activity, protein b…	GO:0000122, GO:0000166, GO:0000375, GO:0000377, GO:0000380, GO:0000381, GO:0000398, GO:0000988, GO:0000989, GO:0001503, GO:0001649, GO:0001882, GO:0001883, GO:0003676, GO:0003712, GO:0003713, GO:0003723, GO:0003724, GO:0003824, GO:0004004, GO:0004386, GO:0005102, GO:0005488, GO:0005515, GO:0005516, GO:0005524, GO:0005576, GO:0005622, GO:0005623, GO:0005634, GO:0005654, GO:0005681, GO:0005730, GO:…	847.519	781.862	913.177	0.223715	0.0668553	0.374293
ENSG00000131368	MRPS25	chr3			structural constituent of ribosome, structural molecule activity, intracellular, cell, cytoplasm, mitochondrion, mitochondrial envelope, mitochondrial inner membrane, ribosome, translation, translational elongation, translational termination, peptide metabolic process, nitrogen compound metabolic process, organelle organization, mitochondrion organization, metabolic process, biosynthetic process,…	GO:0003735, GO:0005198, GO:0005622, GO:0005623, GO:0005737, GO:0005739, GO:0005740, GO:0005743, GO:0005840, GO:0006412, GO:0006414, GO:0006415, GO:0006518, GO:0006807, GO:0006996, GO:0007005, GO:0008152, GO:0009058, GO:0009059, GO:0009987, GO:0010467, GO:0016020, GO:0016043, GO:0019538, GO:0019866, GO:0022411, GO:0030529, GO:0031090, GO:0031966, GO:0031967, GO:0031975, GO:0032543, GO:0032984, GO:…	212.464	189.947	234.982	0.305501	0.066809	0.374293
ENSG00000132485	ZRANB2	chr1			nucleic acid binding transcription factor activity, nucleic acid binding, transcription factor activity, sequence-specific DNA binding, RNA binding, binding, protein binding, intracellular, cell, nucleus, nucleoplasm, nucleobase-containing compound metabolic process, transcription, DNA-templated, regulation of transcription, DNA-templated, RNA processing, mRNA processing, cellular aromatic compou…	GO:0001071, GO:0003676, GO:0003700, GO:0003723, GO:0005488, GO:0005515, GO:0005622, GO:0005623, GO:0005634, GO:0005654, GO:0006139, GO:0006351, GO:0006355, GO:0006396, GO:0006397, GO:0006725, GO:0006807, GO:0008152, GO:0008270, GO:0008380, GO:0009058, GO:0009059, GO:0009889, GO:0009987, GO:0010467, GO:0010468, GO:0010556, GO:0016070, GO:0016071, GO:0018130, GO:0019219, GO:0019222, GO:0019438, GO:…	292.112	264.833	319.391	0.269312	0.0670317	0.374293
ENSG00000078804	TP53INP2	chr20			autophagosome assembly, ossification, osteoblast differentiation, tissue homeostasis, binding, protein binding, intracellular, cell, nucleus, nucleoplasm, cytoplasm, vacuole, autophagosome, cytosol, nucleobase-containing compound metabolic process, transcription, DNA-templated, regulation of transcription, DNA-templated, proteolysis, ubiquitin-dependent protein catabolic process, cellular aromati…	GO:0000045, GO:0001503, GO:0001649, GO:0001894, GO:0005488, GO:0005515, GO:0005622, GO:0005623, GO:0005634, GO:0005654, GO:0005737, GO:0005773, GO:0005776, GO:0005829, GO:0006139, GO:0006351, GO:0006355, GO:0006508, GO:0006511, GO:0006725, GO:0006807, GO:0006914, GO:0006996, GO:0007033, GO:0008104, GO:0008152, GO:0009056, GO:0009057, GO:0009058, GO:0009059, GO:0009889, GO:0009891, GO:0009893, GO:…	239.63	264.458	214.802	-0.298781	0.0676349	0.376572
ENSG00000107929	LARP4B	chr10			nucleotide binding, nucleic acid binding, RNA binding, binding, protein binding, intracellular, cell, nucleus, nucleolus, cytoplasm, cytosol, ribosome, polysome, translation, regulation of translation, peptide metabolic process, nitrogen compound metabolic process, metabolic process, biosynthetic process, macromolecule biosynthetic process, regulation of biosynthetic process, positive regulation …	GO:0000166, GO:0003676, GO:0003723, GO:0005488, GO:0005515, GO:0005622, GO:0005623, GO:0005634, GO:0005730, GO:0005737, GO:0005829, GO:0005840, GO:0005844, GO:0006412, GO:0006417, GO:0006518, GO:0006807, GO:0008152, GO:0009058, GO:0009059, GO:0009889, GO:0009891, GO:0009893, GO:0009987, GO:0010467, GO:0010468, GO:0010494, GO:0010556, GO:0010557, GO:0010604, GO:0010608, GO:0010628, GO:0016020, GO:…	320.525	291.113	349.937	0.264688	0.0678636	0.37676
ENSG00000118689	FOXO3	chr6	PI3K-Akt signaling pathway, FoxO signaling pathway, AMPK signaling pathway, Longevity regulating pathway, Longevity regulating pathway - multiple species, Chemokine signaling pathway, Neurotrophin signaling pathway, Non-small cell lung cancer, Prolactin signaling pathway, EGFR tyrosine kinase inhibitor resistance, Endometrial cancer	hsa04151, hsa04068, hsa04152, hsa04211, hsa04213, hsa04062, hsa04722, hsa05223, hsa04917, hsa01521, hsa05213	reproduction, negative regulation of transcription from RNA polymerase II promoter, regulatory region DNA binding, RNA polymerase II transcription factor activity, sequence-specific DNA binding, core promoter binding, regulatory region nucleic acid binding, nucleic acid binding transcription factor activity, transcription cofactor binding, transcriptional repressor activity, RNA polymerase II tra…	GO:0000003, GO:0000122, GO:0000975, GO:0000981, GO:0001047, GO:0001067, GO:0001071, GO:0001221, GO:0001227, GO:0001228, GO:0001541, GO:0001542, GO:0001544, GO:0001547, GO:0001556, GO:0002262, GO:0002376, GO:0002520, GO:0002682, GO:0002684, GO:0003006, GO:0003676, GO:0003677, GO:0003682, GO:0003700, GO:0005488, GO:0005515, GO:0005622, GO:0005623, GO:0005634, GO:0005654, GO:0005737, GO:0005829, GO:…	211.976	187.078	236.873	0.338862	0.0692022	0.38309
ENSG00000129422	MTUS1	chr8			extracellular region, extracellular space, intracellular, cell, nucleus, cytoplasm, mitochondrion, Golgi apparatus, microtubule organizing center, spindle, cytoskeleton, microtubule, plasma membrane, endomembrane system, microtubule cytoskeleton, membrane, organelle, membrane-bounded organelle, non-membrane-bounded organelle, intracellular organelle, intracellular membrane-bounded organelle, intr…	GO:0005576, GO:0005615, GO:0005622, GO:0005623, GO:0005634, GO:0005737, GO:0005739, GO:0005794, GO:0005815, GO:0005819, GO:0005856, GO:0005874, GO:0005886, GO:0012505, GO:0015630, GO:0016020, GO:0043226, GO:0043227, GO:0043228, GO:0043229, GO:0043231, GO:0043232, GO:0044421, GO:0044422, GO:0044424, GO:0044430, GO:0044444, GO:0044446, GO:0044464, GO:0071944, GO:0099512, GO:0099513	959.145	892.434	1025.86	0.200802	0.0696275	0.383249
ENSG00000165119	HNRNPK	chr9	Herpes simplex infection, Spliceosome, Viral carcinogenesis, MicroRNAs in cancer	hsa05168, hsa03040, hsa05203, hsa05206	reproduction, negative regulation of transcription from RNA polymerase II promoter, nuclear chromosome, RNA splicing, via transesterification reactions, RNA splicing, via transesterification reactions with bulged adenosine as nucleophile, mRNA splicing, via spliceosome, chromatin, nuclear chromatin, cell morphogenesis, regulatory region DNA binding, transcription regulatory region sequence-specif…	GO:0000003, GO:0000122, GO:0000228, GO:0000375, GO:0000377, GO:0000398, GO:0000785, GO:0000790, GO:0000902, GO:0000975, GO:0000976, GO:0000977, GO:0000978, GO:0000981, GO:0000982, GO:0000987, GO:0001012, GO:0001067, GO:0001071, GO:0001077, GO:0001101, GO:0001159, GO:0001228, GO:0001541, GO:0001558, GO:0001654, GO:0001655, GO:0001678, GO:0001763, GO:0001822, GO:0001889, GO:0002102, GO:0002376, GO:…	433.406	398.363	468.45	0.233272	0.0694663	0.383249
ENSG00000079246	XRCC5	chr2	Non-homologous end-joining	hsa03450	nucleotide binding, nuclear chromosome, telomere maintenance, non-recombinational repair, chromosome, telomeric region, telomere cap complex, nuclear telomere cap complex, nuclear chromosome, telomeric region, regulatory region DNA binding, regulatory region nucleic acid binding, cytokine production, regulation of cytokine production, positive regulation of cytokine production, nucleoside binding…	GO:0000166, GO:0000228, GO:0000723, GO:0000726, GO:0000781, GO:0000782, GO:0000783, GO:0000784, GO:0000975, GO:0001067, GO:0001816, GO:0001817, GO:0001819, GO:0001882, GO:0001883, GO:0002244, GO:0002376, GO:0002520, GO:0003676, GO:0003677, GO:0003678, GO:0003684, GO:0003690, GO:0003691, GO:0003723, GO:0003824, GO:0004003, GO:0004386, GO:0005488, GO:0005515, GO:0005524, GO:0005622, GO:0005623, GO:…	326.465	297.328	355.601	0.257412	0.070059	0.383439
ENSG00000175166	PSMD2	chr3	Epstein-Barr virus infection, Proteasome	hsa05169, hsa03050	MAPK cascade, protein polyubiquitination, mitotic cell cycle, proteasome complex, establishment of planar polarity, morphogenesis of a polarized epithelium, morphogenesis of an epithelium, activation of innate immune response, innate immune response activating cell surface receptor signaling pathway, stimulatory C-type lectin receptor signaling pathway, activation of immune response, immune syste…	GO:0000165, GO:0000209, GO:0000278, GO:0000502, GO:0001736, GO:0001738, GO:0002009, GO:0002218, GO:0002220, GO:0002223, GO:0002253, GO:0002376, GO:0002429, GO:0002474, GO:0002478, GO:0002479, GO:0002682, GO:0002684, GO:0002757, GO:0002758, GO:0002764, GO:0002768, GO:0003824, GO:0004175, GO:0005488, GO:0005515, GO:0005576, GO:0005622, GO:0005623, GO:0005634, GO:0005654, GO:0005737, GO:0005829, GO:…	301.218	271.409	331.027	0.285523	0.0699624	0.383439
ENSG00000005700	IBTK	chr6			regulation of protein phosphorylation, negative regulation of protein phosphorylation, enzyme inhibitor activity, protein kinase inhibitor activity, binding, protein binding, intracellular, cell, nucleus, nucleoplasm, cytoplasm, cellular protein modification process, protein phosphorylation, negative regulation of protein kinase activity, phosphorus metabolic process, phosphate-containing compoun…	GO:0001932, GO:0001933, GO:0004857, GO:0004860, GO:0005488, GO:0005515, GO:0005622, GO:0005623, GO:0005634, GO:0005654, GO:0005737, GO:0006464, GO:0006468, GO:0006469, GO:0006793, GO:0006796, GO:0006810, GO:0006811, GO:0006812, GO:0006816, GO:0006873, GO:0006874, GO:0006875, GO:0007204, GO:0008152, GO:0009892, GO:0009987, GO:0010563, GO:0010605, GO:0016020, GO:0016310, GO:0018108, GO:0018193, GO:…	304.191	270.066	338.316	0.323984	0.0705618	0.3851
ENSG00000138193	PLCE1	chr10	Metabolic pathways, cAMP signaling pathway, Calcium signaling pathway, Proteoglycans in cancer, Ras signaling pathway, Rap1 signaling pathway, AGE-RAGE signaling pathway in diabetic complications, Thyroid hormone signaling pathway, Inositol phosphate metabolism, Phosphatidylinositol signaling system	hsa01100, hsa04024, hsa04020, hsa05205, hsa04014, hsa04015, hsa04933, hsa04919, hsa00562, hsa04070	Golgi membrane, MAPK cascade, activation of MAPK activity, regulation of cell growth, urogenital system development, kidney development, regulation of protein phosphorylation, positive regulation of protein phosphorylation, system process, muscle system process, catalytic activity, phosphatidylinositol phospholipase C activity, phospholipase activity, phospholipase C activity, signal transducer a…	GO:0000139, GO:0000165, GO:0000187, GO:0001558, GO:0001655, GO:0001822, GO:0001932, GO:0001934, GO:0003008, GO:0003012, GO:0003824, GO:0004435, GO:0004620, GO:0004629, GO:0004871, GO:0005057, GO:0005085, GO:0005488, GO:0005515, GO:0005622, GO:0005623, GO:0005737, GO:0005794, GO:0005829, GO:0005886, GO:0006066, GO:0006464, GO:0006468, GO:0006629, GO:0006638, GO:0006639, GO:0006644, GO:0006651, GO:…	424.516	479.767	369.266	-0.376777	0.0724125	0.394087
ENSG00000105968	H2AZ2	chr7	Systemic lupus erythematosus, Alcoholism	hsa05322, hsa05034	nuclear chromosome, chromatin, nucleosome, nuclear chromatin, nucleic acid binding, DNA binding, binding, protein binding, extracellular region, intracellular, cell, nucleus, chromosome, nucleobase-containing compound metabolic process, chromatin organization, chromatin silencing, transcription, DNA-templated, regulation of transcription, DNA-templated, cellular aromatic compound metabolic proces…	GO:0000228, GO:0000785, GO:0000786, GO:0000790, GO:0003676, GO:0003677, GO:0005488, GO:0005515, GO:0005576, GO:0005622, GO:0005623, GO:0005634, GO:0005694, GO:0006139, GO:0006325, GO:0006342, GO:0006351, GO:0006355, GO:0006725, GO:0006807, GO:0006996, GO:0008152, GO:0009058, GO:0009059, GO:0009889, GO:0009890, GO:0009892, GO:0009987, GO:0010467, GO:0010468, GO:0010556, GO:0010558, GO:0010605, GO:…	486.458	441.119	531.797	0.269152	0.0728578	0.395397
ENSG00000126777	KTN1	chr14			nucleic acid binding, RNA binding, binding, protein binding, intracellular, cell, cytoplasm, endoplasmic reticulum, endoplasmic reticulum membrane, plasma membrane, integral component of plasma membrane, movement of cell or subcellular component, microtubule-based process, microtubule-based movement, cytoskeletal protein binding, cellular process, endomembrane system, membrane, integral component…	GO:0003676, GO:0003723, GO:0005488, GO:0005515, GO:0005622, GO:0005623, GO:0005737, GO:0005783, GO:0005789, GO:0005886, GO:0005887, GO:0006928, GO:0007017, GO:0007018, GO:0008092, GO:0009987, GO:0012505, GO:0016020, GO:0016021, GO:0019894, GO:0031224, GO:0031226, GO:0042175, GO:0043226, GO:0043227, GO:0043229, GO:0043231, GO:0044422, GO:0044424, GO:0044425, GO:0044432, GO:0044444, GO:0044446, GO:…	1082.53	1007.47	1157.6	0.200216	0.0733686	0.39638
ENSG00000143850	PLEKHA6	chr1					329.27	358.069	300.47	-0.252249	0.0734493	0.39638
ENSG00000070159	PTPN3	chr9			mitotic cell cycle, action potential, phosphotyrosine binding, liver development, regulation of sodium ion transport, catalytic activity, phosphoprotein phosphatase activity, protein tyrosine phosphatase activity, binding, protein binding, intracellular, cell, cytoplasm, cytoskeleton, plasma membrane, cellular protein modification process, protein dephosphorylation, proteolysis, membrane protein …	GO:0000278, GO:0001508, GO:0001784, GO:0001889, GO:0002028, GO:0003824, GO:0004721, GO:0004725, GO:0005488, GO:0005515, GO:0005622, GO:0005623, GO:0005737, GO:0005856, GO:0005886, GO:0006464, GO:0006470, GO:0006508, GO:0006509, GO:0006793, GO:0006796, GO:0006810, GO:0006811, GO:0006812, GO:0006814, GO:0007049, GO:0007275, GO:0007346, GO:0008092, GO:0008152, GO:0009056, GO:0009057, GO:0009892, GO:…	320.053	286.512	353.593	0.302545	0.0743569	0.398343
ENSG00000070614	NDST1	chr5	Metabolic pathways, Glycosaminoglycan biosynthesis - heparan sulfate / heparin	hsa01100, hsa00534	Golgi membrane, MAPK cascade, polysaccharide biosynthetic process, skeletal system development, blood vessel development, vasculature development, cardiac chamber development, cardiac septum development, catalytic activity, intracellular, cell, cytoplasm, Golgi apparatus, carbohydrate metabolic process, polysaccharide metabolic process, aminoglycan metabolic process, aminoglycan biosynthetic proc…	GO:0000139, GO:0000165, GO:0000271, GO:0001501, GO:0001568, GO:0001944, GO:0003205, GO:0003279, GO:0003824, GO:0005622, GO:0005623, GO:0005737, GO:0005794, GO:0005975, GO:0005976, GO:0006022, GO:0006023, GO:0006024, GO:0006029, GO:0006464, GO:0006468, GO:0006477, GO:0006790, GO:0006793, GO:0006796, GO:0006807, GO:0006950, GO:0006952, GO:0006954, GO:0007154, GO:0007165, GO:0007166, GO:0007167, GO:…	217.431	240.515	194.347	-0.30607	0.0744163	0.398343
ENSG00000087303	NID2	chr14			binding, calcium ion binding, protein binding, collagen binding, extracellular region, proteinaceous extracellular matrix, basement membrane, cell adhesion, cell-matrix adhesion, cellular process, cellular component organization, biological adhesion, extracellular matrix organization, extracellular matrix, cell-substrate adhesion, vesicle, membrane-bounded vesicle, protein complex binding, extrac…	GO:0005488, GO:0005509, GO:0005515, GO:0005518, GO:0005576, GO:0005578, GO:0005604, GO:0007155, GO:0007160, GO:0009987, GO:0016043, GO:0022610, GO:0030198, GO:0031012, GO:0031589, GO:0031982, GO:0031988, GO:0032403, GO:0043062, GO:0043167, GO:0043169, GO:0043226, GO:0043227, GO:0043230, GO:0044420, GO:0044421, GO:0044699, GO:0044763, GO:0044877, GO:0046872, GO:0070062, GO:0071711, GO:0071840, GO:…	227.226	203.924	250.528	0.295625	0.0744539	0.398343
ENSG00000205189	ZBTB10	chr8			nucleic acid binding, DNA binding, binding, protein binding, intracellular, cell, nucleus, nucleoplasm, nucleobase-containing compound metabolic process, transcription, DNA-templated, regulation of transcription, DNA-templated, cellular aromatic compound metabolic process, nitrogen compound metabolic process, metabolic process, biosynthetic process, macromolecule biosynthetic process, regulation …	GO:0003676, GO:0003677, GO:0005488, GO:0005515, GO:0005622, GO:0005623, GO:0005634, GO:0005654, GO:0006139, GO:0006351, GO:0006355, GO:0006725, GO:0006807, GO:0008152, GO:0009058, GO:0009059, GO:0009889, GO:0009987, GO:0010467, GO:0010468, GO:0010556, GO:0016070, GO:0018130, GO:0019219, GO:0019222, GO:0019438, GO:0031323, GO:0031326, GO:0031974, GO:0031981, GO:0032774, GO:0034641, GO:0034645, GO:…	281.446	254.036	308.856	0.280895	0.0746378	0.398343
ENSG00000197296	FITM2	chr20			cell morphogenesis, intracellular, cell, cytoplasm, mitochondrion, endoplasmic reticulum, endoplasmic reticulum membrane, lipid metabolic process, neutral lipid metabolic process, acylglycerol metabolic process, triglyceride metabolic process, phospholipid metabolic process, phosphorus metabolic process, phosphate-containing compound metabolic process, organelle organization, cytoskeleton organiz…	GO:0000902, GO:0005622, GO:0005623, GO:0005737, GO:0005739, GO:0005783, GO:0005789, GO:0006629, GO:0006638, GO:0006639, GO:0006641, GO:0006644, GO:0006793, GO:0006796, GO:0006996, GO:0007010, GO:0008152, GO:0008610, GO:0008654, GO:0009058, GO:0009653, GO:0009889, GO:0009987, GO:0010866, GO:0010876, GO:0010883, GO:0010884, GO:0010889, GO:0010890, GO:0012505, GO:0016020, GO:0016021, GO:0016043, GO:…	330.31	299.713	360.907	0.267231	0.0752344	0.400421
ENSG00000110321	EIF4G2	chr11	RNA transport, Viral myocarditis	hsa03013, hsa05416	nucleic acid binding, RNA binding, translation initiation factor activity, binding, protein binding, intracellular, cell, cytoplasm, cytosol, translation, translational initiation, regulation of translation, regulation of translational initiation, peptide metabolic process, nitrogen compound metabolic process, cell cycle, cell cycle arrest, translation factor activity, RNA binding, metabolic proc…	GO:0003676, GO:0003723, GO:0003743, GO:0005488, GO:0005515, GO:0005622, GO:0005623, GO:0005737, GO:0005829, GO:0006412, GO:0006413, GO:0006417, GO:0006446, GO:0006518, GO:0006807, GO:0007049, GO:0007050, GO:0008135, GO:0008152, GO:0008219, GO:0009058, GO:0009059, GO:0009889, GO:0009987, GO:0010467, GO:0010468, GO:0010556, GO:0010608, GO:0016020, GO:0016281, GO:0019222, GO:0019538, GO:0022402, GO:…	990.308	913.767	1066.85	0.22323	0.0766422	0.406468
ENSG00000116199	FAM20B	chr1			Golgi membrane, nucleotide binding, nucleoside binding, purine nucleoside binding, catalytic activity, binding, ATP binding, intracellular, cell, nucleus, nucleoplasm, cytoplasm, Golgi apparatus, protein targeting, protein targeting to mitochondrion, phosphorus metabolic process, phosphate-containing compound metabolic process, transport, mitochondrial transport, intracellular protein transport, …	GO:0000139, GO:0000166, GO:0001882, GO:0001883, GO:0003824, GO:0005488, GO:0005524, GO:0005622, GO:0005623, GO:0005634, GO:0005654, GO:0005737, GO:0005794, GO:0006605, GO:0006626, GO:0006793, GO:0006796, GO:0006810, GO:0006839, GO:0006886, GO:0006996, GO:0007005, GO:0008104, GO:0008152, GO:0009987, GO:0010638, GO:0010821, GO:0010822, GO:0012505, GO:0015031, GO:0016020, GO:0016021, GO:0016043, GO:…	263.755	238.31	289.199	0.278161	0.0767912	0.406468
ENSG00000094963	FMO2	chr1	Drug metabolism - cytochrome P450	hsa00982	nucleotide binding, catalytic activity, monooxygenase activity, N,N-dimethylaniline monooxygenase activity, binding, intracellular, cell, cytoplasm, endoplasmic reticulum, endoplasmic reticulum membrane, organic acid metabolic process, nucleobase-containing compound metabolic process, cellular aromatic compound metabolic process, coenzyme metabolic process, oxidoreduction coenzyme metabolic proce…	GO:0000166, GO:0003824, GO:0004497, GO:0004499, GO:0005488, GO:0005622, GO:0005623, GO:0005737, GO:0005783, GO:0005789, GO:0006082, GO:0006139, GO:0006725, GO:0006732, GO:0006733, GO:0006739, GO:0006753, GO:0006793, GO:0006796, GO:0006805, GO:0006807, GO:0008152, GO:0009117, GO:0009404, GO:0009410, GO:0009987, GO:0012505, GO:0016020, GO:0016021, GO:0016491, GO:0016705, GO:0016709, GO:0017144, GO:…	287.592	252.695	322.49	0.350629	0.0771672	0.407118
ENSG00000129003	VPS13C	chr15			mitophagy, macromitophagy, extracellular region, intracellular, cell, cytoplasm, mitochondrion, mitochondrial envelope, mitochondrial outer membrane, cytosol, protein targeting, protein targeting to vacuole, transport, intracellular protein transport, post-Golgi vesicle-mediated transport, Golgi to endosome transport, Golgi to vacuole transport, autophagy, response to stress, organelle organizati…	GO:0000422, GO:0000423, GO:0005576, GO:0005622, GO:0005623, GO:0005737, GO:0005739, GO:0005740, GO:0005741, GO:0005829, GO:0006605, GO:0006623, GO:0006810, GO:0006886, GO:0006892, GO:0006895, GO:0006896, GO:0006914, GO:0006950, GO:0006996, GO:0007005, GO:0007034, GO:0008104, GO:0009987, GO:0010506, GO:0010507, GO:0010639, GO:0010821, GO:0010823, GO:0015031, GO:0016020, GO:0016043, GO:0016192, GO:…	840.406	778.402	902.41	0.213013	0.0773355	0.407118
ENSG00000105220	GPI	chr19	Metabolic pathways, Pentose phosphate pathway, Carbon metabolism, Glycolysis / Gluconeogenesis, Amino sugar and nucleotide sugar metabolism, Starch and sucrose metabolism	hsa01100, hsa00030, hsa01200, hsa00010, hsa00520, hsa00500	angiogenesis, blood vessel development, in utero embryonic development, formation of primary germ layer, mesoderm formation, vasculature development, myeloid cell homeostasis, immune system process, system process, catalytic activity, glucose-6-phosphate isomerase activity, receptor binding, cytokine activity, binding, protein binding, extracellular region, extracellular space, intracellular, cel…	GO:0001525, GO:0001568, GO:0001701, GO:0001704, GO:0001707, GO:0001944, GO:0002262, GO:0002376, GO:0003008, GO:0003824, GO:0004347, GO:0005102, GO:0005125, GO:0005488, GO:0005515, GO:0005576, GO:0005615, GO:0005622, GO:0005623, GO:0005634, GO:0005654, GO:0005737, GO:0005829, GO:0005886, GO:0005929, GO:0005975, GO:0005996, GO:0006006, GO:0006007, GO:0006081, GO:0006082, GO:0006090, GO:0006091, GO:…	415.483	380.945	450.021	0.239831	0.0778793	0.408219
ENSG00000139842	CUL4A	chr13	Ubiquitin mediated proteolysis, Nucleotide excision repair	hsa04120, hsa03420	cell cycle checkpoint, DNA damage checkpoint, G1/S transition of mitotic cell cycle, ubiquitin ligase complex, mitotic cell cycle, nucleotide-excision repair, DNA damage recognition, nucleotide-excision repair, DNA duplex unwinding, in utero embryonic development, immune system process, immune system development, leukocyte differentiation, myeloid leukocyte differentiation, regulation of immune s…	GO:0000075, GO:0000077, GO:0000082, GO:0000151, GO:0000278, GO:0000715, GO:0000717, GO:0001701, GO:0002376, GO:0002520, GO:0002521, GO:0002573, GO:0002682, GO:0002683, GO:0002761, GO:0002762, GO:0003824, GO:0004842, GO:0005488, GO:0005515, GO:0005622, GO:0005623, GO:0005634, GO:0005654, GO:0006139, GO:0006259, GO:0006281, GO:0006282, GO:0006283, GO:0006289, GO:0006293, GO:0006294, GO:0006295, GO:…	438.683	402.96	474.407	0.234951	0.0779672	0.408219
ENSG00000109971	HSPA8	chr11	Measles, Influenza A, Longevity regulating pathway - multiple species, MAPK signaling pathway, Endocytosis, Spliceosome, Antigen processing and presentation, Epstein-Barr virus infection, Toxoplasmosis, Legionellosis, Estrogen signaling pathway, Protein processing in endoplasmic reticulum	hsa05162, hsa05164, hsa04213, hsa04010, hsa04144, hsa03040, hsa04612, hsa05169, hsa05145, hsa05134, hsa04915, hsa04141	ubiquitin ligase complex, nucleotide binding, lytic vacuole, RNA splicing, via transesterification reactions, RNA splicing, via transesterification reactions with bulged adenosine as nucleophile, mRNA splicing, via spliceosome, Prp19 complex, regulation of neurotransmitter levels, G-protein coupled receptor binding, phosphatidylserine binding, nucleoside binding, purine nucleoside binding, nuclei…	GO:0000151, GO:0000166, GO:0000323, GO:0000375, GO:0000377, GO:0000398, GO:0000974, GO:0001505, GO:0001664, GO:0001786, GO:0001882, GO:0001883, GO:0003676, GO:0003723, GO:0003823, GO:0003824, GO:0005102, GO:0005488, GO:0005515, GO:0005524, GO:0005543, GO:0005576, GO:0005615, GO:0005622, GO:0005623, GO:0005634, GO:0005654, GO:0005681, GO:0005730, GO:0005737, GO:0005764, GO:0005765, GO:0005768, GO:…	691.603	635.922	747.284	0.232469	0.0787482	0.410085
ENSG00000121057	AKAP1	chr17			system process, muscle system process, cardiac muscle hypertrophy, nucleic acid binding, RNA binding, structural molecule activity, binding, protein binding, intracellular, cell, cytoplasm, mitochondrion, mitochondrial envelope, mitochondrial outer membrane, mitochondrial inner membrane, mitochondrial matrix, lipid particle, cytosol, plasma membrane, cellular protein modification process, protein…	GO:0003008, GO:0003012, GO:0003300, GO:0003676, GO:0003723, GO:0005198, GO:0005488, GO:0005515, GO:0005622, GO:0005623, GO:0005737, GO:0005739, GO:0005740, GO:0005741, GO:0005743, GO:0005759, GO:0005811, GO:0005829, GO:0005886, GO:0006464, GO:0006470, GO:0006605, GO:0006606, GO:0006793, GO:0006796, GO:0006810, GO:0006886, GO:0006913, GO:0006950, GO:0007154, GO:0007165, GO:0007596, GO:0007599, GO:…	415.774	382.256	449.291	0.232553	0.0786112	0.410085
ENSG00000198668	CALM1	chr14	cAMP signaling pathway, Calcium signaling pathway, Gastric acid secretion, Tuberculosis, Melanogenesis, cGMP-PKG signaling pathway, Insulin signaling pathway, Ras signaling pathway, Rap1 signaling pathway, Phototransduction, Neurotrophin signaling pathway, Oocyte meiosis, Glucagon signaling pathway, Olfactory transduction, Oxytocin signaling pathway, Adrenergic signaling in cardiomyocytes, Dopami…	hsa04024, hsa04020, hsa04971, hsa05152, hsa04916, hsa04022, hsa04910, hsa04014, hsa04015, hsa04744, hsa04722, hsa04114, hsa04922, hsa04740, hsa04921, hsa04261, hsa04728, hsa05133, hsa04750, hsa05010, hsa04270, hsa04713, hsa04720, hsa04912, hsa04915, hsa04925, hsa04970, hsa05034, hsa05214, hsa05031, hsa04924, hsa04070	G2/M transition of mitotic cell cycle, MAPK cascade, polysaccharide catabolic process, mitotic cell cycle, cytokinesis, spindle pole, G-protein coupled receptor binding, regulation of protein phosphorylation, negative regulation of protein phosphorylation, positive regulation of protein phosphorylation, response to amphetamine, regulation of heart rate, immune system process, platelet degranulati…	GO:0000086, GO:0000165, GO:0000272, GO:0000278, GO:0000910, GO:0000922, GO:0001664, GO:0001932, GO:0001933, GO:0001934, GO:0001975, GO:0002027, GO:0002376, GO:0002576, GO:0002682, GO:0002764, GO:0002768, GO:0003008, GO:0003012, GO:0003013, GO:0003015, GO:0003824, GO:0004872, GO:0005085, GO:0005088, GO:0005102, GO:0005215, GO:0005216, GO:0005488, GO:0005509, GO:0005513, GO:0005515, GO:0005576, GO:…	830.375	765.244	895.506	0.226509	0.0791417	0.411026
ENSG00000068305	MEF2A	chr15	cGMP-PKG signaling pathway	hsa04022	mitochondrial genome maintenance, negative regulation of transcription from RNA polymerase II promoter, MAPK cascade, nuclear chromosome, chromatin, nuclear chromatin, cell morphogenesis, cell morphogenesis involved in differentiation, regulatory region DNA binding, transcription regulatory region sequence-specific DNA binding, RNA polymerase II regulatory region sequence-specific DNA binding, RN…	GO:0000002, GO:0000122, GO:0000165, GO:0000228, GO:0000785, GO:0000790, GO:0000902, GO:0000904, GO:0000975, GO:0000976, GO:0000977, GO:0000978, GO:0000981, GO:0000982, GO:0000987, GO:0000988, GO:0000989, GO:0001012, GO:0001067, GO:0001071, GO:0001076, GO:0001077, GO:0001085, GO:0001104, GO:0001105, GO:0001159, GO:0001190, GO:0001191, GO:0001228, GO:0003008, GO:0003013, GO:0003015, GO:0003676, GO:…	711.438	651.786	771.09	0.242158	0.0796163	0.411141
ENSG00000112183	RBM24	chr6			nucleotide binding, nucleic acid binding, RNA binding, mRNA binding, mRNA 3'-UTR binding, binding, intracellular, cell, nucleus, cytoplasm, metabolic process, cellular process, gene expression, regulation of gene expression, posttranscriptional regulation of gene expression, regulation of myotube differentiation, myotube differentiation, regulation of metabolic process, cell differentiation, deve…	GO:0000166, GO:0003676, GO:0003723, GO:0003729, GO:0003730, GO:0005488, GO:0005622, GO:0005623, GO:0005634, GO:0005737, GO:0008152, GO:0009987, GO:0010467, GO:0010468, GO:0010608, GO:0010830, GO:0014902, GO:0019222, GO:0030154, GO:0032502, GO:0036094, GO:0042692, GO:0043170, GO:0043226, GO:0043227, GO:0043229, GO:0043231, GO:0043487, GO:0043488, GO:0044424, GO:0044464, GO:0044699, GO:0044763, GO:…	338.76	307.297	370.223	0.267965	0.0798737	0.411141
ENSG00000125166	GOT2	chr16	Metabolic pathways, Carbon metabolism, Biosynthesis of amino acids, Arginine and proline metabolism, Tyrosine metabolism, Phenylalanine metabolism, Alanine, aspartate and glutamate metabolism, Arginine biosynthesis, 2-Oxocarboxylic acid metabolism, Cysteine and methionine metabolism, Fat digestion and absorption, Phenylalanine, tyrosine and tryptophan biosynthesis	hsa01100, hsa01200, hsa01230, hsa00330, hsa00350, hsa00360, hsa00250, hsa00220, hsa01210, hsa00270, hsa04975, hsa00400	nucleic acid binding, RNA binding, catalytic activity, L-aspartate:2-oxoglutarate aminotransferase activity, binding, protein binding, phospholipid binding, extracellular region, intracellular, cell, cytoplasm, mitochondrion, mitochondrial envelope, mitochondrial inner membrane, mitochondrial matrix, plasma membrane, carbohydrate metabolic process, monosaccharide metabolic process, glucose metabo…	GO:0003676, GO:0003723, GO:0003824, GO:0004069, GO:0005488, GO:0005515, GO:0005543, GO:0005576, GO:0005622, GO:0005623, GO:0005737, GO:0005739, GO:0005740, GO:0005743, GO:0005759, GO:0005886, GO:0005975, GO:0005996, GO:0006006, GO:0006082, GO:0006094, GO:0006103, GO:0006106, GO:0006107, GO:0006520, GO:0006531, GO:0006532, GO:0006533, GO:0006536, GO:0006538, GO:0006575, GO:0006725, GO:0006807, GO:…	556.283	509.633	602.933	0.242103	0.080015	0.411141
ENSG00000125827	TMX4	chr20			protein disulfide isomerase activity, catalytic activity, intracellular, cell, cytoplasm, endoplasmic reticulum, protein folding, response to stress, metabolic process, cellular process, endomembrane system, membrane, integral component of membrane, isomerase activity, intramolecular oxidoreductase activity, intramolecular oxidoreductase activity, transposing S-S bonds, cellular homeostasis, intr…	GO:0003756, GO:0003824, GO:0005622, GO:0005623, GO:0005737, GO:0005783, GO:0006457, GO:0006950, GO:0008152, GO:0009987, GO:0012505, GO:0016020, GO:0016021, GO:0016853, GO:0016860, GO:0016864, GO:0019725, GO:0031224, GO:0033554, GO:0034976, GO:0042592, GO:0043226, GO:0043227, GO:0043229, GO:0043231, GO:0044424, GO:0044425, GO:0044444, GO:0044464, GO:0044699, GO:0044710, GO:0044763, GO:0045454, GO:…	503.013	464.557	541.47	0.220585	0.0793986	0.411141
ENSG00000177119	ANO6	chr12			skeletal system development, ossification, immune system process, dendritic cell chemotaxis, acute inflammatory response, activation of blood coagulation via clotting cascade, monocyte chemotaxis, regulation of immune system process, positive regulation of immune system process, regulation of leukocyte migration, positive regulation of leukocyte migration, regulation of leukocyte chemotaxis, posi…	GO:0001501, GO:0001503, GO:0002376, GO:0002407, GO:0002526, GO:0002543, GO:0002548, GO:0002682, GO:0002684, GO:0002685, GO:0002687, GO:0002688, GO:0002690, GO:0005215, GO:0005216, GO:0005227, GO:0005229, GO:0005244, GO:0005247, GO:0005253, GO:0005254, GO:0005261, GO:0005319, GO:0005488, GO:0005515, GO:0005548, GO:0005576, GO:0005622, GO:0005623, GO:0005886, GO:0006461, GO:0006810, GO:0006811, GO:…	407.811	373.448	442.174	0.243109	0.0806719	0.413417
ENSG00000148175	STOM	chr9			mitophagy, macromitophagy, regulation of sodium ion transport, positive regulation of defense response to virus by host, immune effector process, immune system process, regulation of immune system process, regulation of immune effector process, regulation of response to biotic stimulus, binding, protein binding, extracellular region, extracellular space, intracellular, cell, cytoplasm, mitochondr…	GO:0000422, GO:0000423, GO:0002028, GO:0002230, GO:0002252, GO:0002376, GO:0002682, GO:0002697, GO:0002831, GO:0005488, GO:0005515, GO:0005576, GO:0005615, GO:0005622, GO:0005623, GO:0005737, GO:0005739, GO:0005783, GO:0005856, GO:0005886, GO:0005887, GO:0006461, GO:0006605, GO:0006612, GO:0006810, GO:0006811, GO:0006812, GO:0006814, GO:0006886, GO:0006914, GO:0006950, GO:0006952, GO:0006996, GO:…	275.98	250.729	301.231	0.26378	0.0811543	0.414789
ENSG00000140986	RPL3L	chr16	Ribosome	hsa03010	ribosomal large subunit assembly, nuclear-transcribed mRNA catabolic process, nonsense-mediated decay, nuclear-transcribed mRNA catabolic process, nucleic acid binding, RNA binding, structural constituent of ribosome, structural molecule activity, binding, intracellular, cell, cytoplasm, cytosol, ribosome, nucleobase-containing compound metabolic process, rRNA processing, RNA processing, RNA cata…	GO:0000027, GO:0000184, GO:0000956, GO:0003676, GO:0003723, GO:0003735, GO:0005198, GO:0005488, GO:0005622, GO:0005623, GO:0005737, GO:0005829, GO:0005840, GO:0006139, GO:0006364, GO:0006396, GO:0006401, GO:0006402, GO:0006412, GO:0006413, GO:0006518, GO:0006605, GO:0006612, GO:0006613, GO:0006614, GO:0006725, GO:0006807, GO:0006810, GO:0006886, GO:0006996, GO:0008104, GO:0008152, GO:0009056, GO:…	242.584	219.683	265.485	0.272077	0.0815258	0.415588
ENSG00000174032	SLC25A30	chr13			structural constituent of ribosome, structural molecule activity, intracellular, cell, cytoplasm, mitochondrion, mitochondrial envelope, mitochondrial inner membrane, translation, peptide metabolic process, nitrogen compound metabolic process, transport, mitochondrial transport, metabolic process, biosynthetic process, macromolecule biosynthetic process, cellular process, gene expression, membran…	GO:0003735, GO:0005198, GO:0005622, GO:0005623, GO:0005737, GO:0005739, GO:0005740, GO:0005743, GO:0006412, GO:0006518, GO:0006807, GO:0006810, GO:0006839, GO:0008152, GO:0009058, GO:0009059, GO:0009987, GO:0010467, GO:0016020, GO:0016021, GO:0019538, GO:0019866, GO:0031090, GO:0031224, GO:0031966, GO:0031967, GO:0031975, GO:0034641, GO:0034645, GO:0043043, GO:0043170, GO:0043226, GO:0043227, GO:…	348.43	312.912	383.948	0.294306	0.0823714	0.418793
ENSG00000091136	LAMB1	chr7	PI3K-Akt signaling pathway, Pathways in cancer, Amoebiasis, Toxoplasmosis, Focal adhesion, Small cell lung cancer, ECM-receptor interaction	hsa04151, hsa05200, hsa05146, hsa05145, hsa04510, hsa05222, hsa04512	cell morphogenesis, cell morphogenesis involved in differentiation, formation of primary germ layer, endoderm formation, structural molecule activity, extracellular matrix structural constituent, extracellular region, proteinaceous extracellular matrix, basement membrane, basal lamina, laminin-1 complex, laminin-2 complex, extracellular space, intracellular, cell, cytoplasm, movement of cell or s…	GO:0000902, GO:0000904, GO:0001704, GO:0001706, GO:0005198, GO:0005201, GO:0005576, GO:0005578, GO:0005604, GO:0005605, GO:0005606, GO:0005607, GO:0005615, GO:0005622, GO:0005623, GO:0005737, GO:0006928, GO:0007155, GO:0007275, GO:0007369, GO:0007399, GO:0007417, GO:0007420, GO:0007492, GO:0008283, GO:0008284, GO:0008347, GO:0009653, GO:0009790, GO:0009887, GO:0009888, GO:0009987, GO:0016043, GO:…	487.507	527.068	447.946	-0.234183	0.0830511	0.420038
ENSG00000196850	PPTC7	chr12			catalytic activity, phosphoprotein phosphatase activity, binding, intracellular, cell, cytoplasm, mitochondrion, cellular protein modification process, protein dephosphorylation, phosphorus metabolic process, phosphate-containing compound metabolic process, metabolic process, cellular process, dephosphorylation, hydrolase activity, hydrolase activity, acting on ester bonds, phosphatase activity, …	GO:0003824, GO:0004721, GO:0005488, GO:0005622, GO:0005623, GO:0005737, GO:0005739, GO:0006464, GO:0006470, GO:0006793, GO:0006796, GO:0008152, GO:0009987, GO:0016311, GO:0016787, GO:0016788, GO:0016791, GO:0019538, GO:0036211, GO:0042578, GO:0043167, GO:0043169, GO:0043170, GO:0043226, GO:0043227, GO:0043229, GO:0043231, GO:0043412, GO:0044237, GO:0044238, GO:0044260, GO:0044267, GO:0044424, GO:…	268.106	239.352	296.861	0.30949	0.083007	0.420038
ENSG00000142168	SOD1	chr21	Longevity regulating pathway - multiple species, Prion diseases, Peroxisome, Amyotrophic lateral sclerosis (ALS), Huntington's disease	hsa04213, hsa05020, hsa04146, hsa05014, hsa05016	reproduction, MAPK cascade, activation of MAPK activity, response to reactive oxygen species, response to superoxide, response to oxygen radical, lytic vacuole, cell morphogenesis, cell morphogenesis involved in differentiation, ovarian follicle development, cell activation, cytokine production, regulation of cytokine production, positive regulation of cytokine production, placenta development, t…	GO:0000003, GO:0000165, GO:0000187, GO:0000302, GO:0000303, GO:0000305, GO:0000323, GO:0000902, GO:0000904, GO:0001541, GO:0001775, GO:0001816, GO:0001817, GO:0001819, GO:0001890, GO:0001894, GO:0001895, GO:0001932, GO:0001934, GO:0001975, GO:0002064, GO:0002065, GO:0002066, GO:0002093, GO:0002262, GO:0002376, GO:0002520, GO:0002521, GO:0002576, GO:0002682, GO:0002694, GO:0003006, GO:0003008, GO:…	223.404	199.521	247.287	0.308256	0.0833964	0.420684
ENSG00000075292	ZNF638	chr2			nucleotide binding, nucleic acid binding, DNA binding, double-stranded DNA binding, RNA binding, binding, intracellular, cell, nucleus, nucleoplasm, cytoplasm, nucleobase-containing compound metabolic process, transcription, DNA-templated, regulation of transcription, DNA-templated, RNA processing, cellular aromatic compound metabolic process, nitrogen compound metabolic process, metabolic proces…	GO:0000166, GO:0003676, GO:0003677, GO:0003690, GO:0003723, GO:0005488, GO:0005622, GO:0005623, GO:0005634, GO:0005654, GO:0005737, GO:0006139, GO:0006351, GO:0006355, GO:0006396, GO:0006725, GO:0006807, GO:0008152, GO:0008270, GO:0008380, GO:0009058, GO:0009059, GO:0009889, GO:0009987, GO:0010467, GO:0010468, GO:0010556, GO:0016070, GO:0016604, GO:0016607, GO:0018130, GO:0019219, GO:0019222, GO:…	808.507	748.325	868.689	0.214909	0.0841088	0.423173
ENSG00000114853	ZBTB47	chr3			nucleic acid binding, DNA binding, binding, intracellular, cell, nucleus, nucleobase-containing compound metabolic process, transcription, DNA-templated, regulation of transcription, DNA-templated, cellular aromatic compound metabolic process, nitrogen compound metabolic process, metabolic process, biosynthetic process, macromolecule biosynthetic process, regulation of biosynthetic process, cellu…	GO:0003676, GO:0003677, GO:0005488, GO:0005622, GO:0005623, GO:0005634, GO:0006139, GO:0006351, GO:0006355, GO:0006725, GO:0006807, GO:0008152, GO:0009058, GO:0009059, GO:0009889, GO:0009987, GO:0010467, GO:0010468, GO:0010556, GO:0016070, GO:0018130, GO:0019219, GO:0019222, GO:0019438, GO:0031323, GO:0031326, GO:0032774, GO:0034641, GO:0034645, GO:0034654, GO:0043167, GO:0043169, GO:0043170, GO:…	340.967	373.589	308.346	-0.276087	0.0846838	0.423858
ENSG00000136436	CALCOCO2	chr17			autophagosome membrane, immune system process, binding, protein binding, intracellular, cell, nucleus, cytoplasm, vacuole, vacuolar membrane, autophagosome, cytoskeleton, autophagy, response to stress, defense response, immune response, organelle organization, vacuole organization, response to external stimulus, response to biotic stimulus, cellular process, response to organic substance, regulat…	GO:0000421, GO:0002376, GO:0005488, GO:0005515, GO:0005622, GO:0005623, GO:0005634, GO:0005737, GO:0005773, GO:0005774, GO:0005776, GO:0005856, GO:0006914, GO:0006950, GO:0006952, GO:0006955, GO:0006996, GO:0007033, GO:0009605, GO:0009607, GO:0009987, GO:0010033, GO:0010506, GO:0010508, GO:0010638, GO:0016020, GO:0016032, GO:0016043, GO:0016236, GO:0016239, GO:0016241, GO:0031090, GO:0031410, GO:…	517	476.361	557.638	0.226833	0.0846269	0.423858
ENSG00000175582	RAB6A	chr11			protein targeting to Golgi, Golgi membrane, nucleotide binding, retrograde transport, vesicle recycling within Golgi, nucleoside binding, purine nucleoside binding, immune system process, catalytic activity, GTPase activity, binding, protein binding, GTP binding, extracellular region, intracellular, cell, cytoplasm, endoplasmic reticulum, endoplasmic reticulum membrane, Golgi apparatus, trans-Gol…	GO:0000042, GO:0000139, GO:0000166, GO:0000301, GO:0001882, GO:0001883, GO:0002376, GO:0003824, GO:0003924, GO:0005488, GO:0005515, GO:0005525, GO:0005576, GO:0005622, GO:0005623, GO:0005737, GO:0005783, GO:0005789, GO:0005794, GO:0005802, GO:0005829, GO:0006464, GO:0006479, GO:0006605, GO:0006810, GO:0006886, GO:0006890, GO:0006891, GO:0006928, GO:0007017, GO:0007018, GO:0007034, GO:0007154, GO:…	356.88	323.564	390.197	0.269391	0.0850403	0.424542
ENSG00000103404	USP31	chr16			catalytic activity, thiol-dependent ubiquitin-specific protease activity, intracellular, cell, nucleus, cellular protein modification process, proteolysis, ubiquitin-dependent protein catabolic process, metabolic process, peptidase activity, cysteine-type peptidase activity, catabolic process, macromolecule catabolic process, cellular process, protein deubiquitination, hydrolase activity, protein…	GO:0003824, GO:0004843, GO:0005622, GO:0005623, GO:0005634, GO:0006464, GO:0006508, GO:0006511, GO:0008152, GO:0008233, GO:0008234, GO:0009056, GO:0009057, GO:0009987, GO:0016579, GO:0016787, GO:0019538, GO:0019783, GO:0019941, GO:0030163, GO:0036211, GO:0036459, GO:0043170, GO:0043226, GO:0043227, GO:0043229, GO:0043231, GO:0043412, GO:0043632, GO:0044237, GO:0044238, GO:0044248, GO:0044257, GO:…	269.709	240.717	298.7	0.310198	0.0857042	0.426754
ENSG00000112276	BVES	chr6			nucleotide binding, cell morphogenesis, cell morphogenesis involved in differentiation, receptor recycling, regulation of receptor recycling, positive regulation of receptor recycling, regulation of heart rate, hematopoietic progenitor cell differentiation, immune system process, immune system development, response to ischemia, system process, circulatory system process, heart process, cardiac co…	GO:0000166, GO:0000902, GO:0000904, GO:0001881, GO:0001919, GO:0001921, GO:0002027, GO:0002244, GO:0002376, GO:0002520, GO:0002931, GO:0003008, GO:0003013, GO:0003015, GO:0003161, GO:0003163, GO:0005198, GO:0005488, GO:0005515, GO:0005623, GO:0005886, GO:0005901, GO:0005911, GO:0005923, GO:0006810, GO:0006928, GO:0006950, GO:0007034, GO:0007155, GO:0007275, GO:0007507, GO:0007517, GO:0007519, GO:…	279.428	246.908	311.948	0.336115	0.0864881	0.427749
ENSG00000163714	U2SURP	chr3	Spliceosome	hsa03040	nucleotide binding, nucleic acid binding, RNA binding, binding, protein binding, intracellular, cell, nucleus, nucleoplasm, nucleobase-containing compound metabolic process, RNA processing, cellular aromatic compound metabolic process, nitrogen compound metabolic process, metabolic process, cellular process, gene expression, RNA metabolic process, membrane-enclosed lumen, nuclear lumen, cellular …	GO:0000166, GO:0003676, GO:0003723, GO:0005488, GO:0005515, GO:0005622, GO:0005623, GO:0005634, GO:0005654, GO:0006139, GO:0006396, GO:0006725, GO:0006807, GO:0008152, GO:0009987, GO:0010467, GO:0016070, GO:0031974, GO:0031981, GO:0034641, GO:0036094, GO:0043170, GO:0043226, GO:0043227, GO:0043229, GO:0043231, GO:0043233, GO:0044237, GO:0044238, GO:0044260, GO:0044422, GO:0044424, GO:0044428, GO:…	386.702	355.815	417.589	0.230361	0.0863573	0.427749
ENSG00000164440	TXLNB	chr6			SNARE binding, binding, protein binding, intracellular, cell, cytoplasm, syntaxin binding, intracellular part, cell part	GO:0000149, GO:0005488, GO:0005515, GO:0005622, GO:0005623, GO:0005737, GO:0019905, GO:0044424, GO:0044464	560.477	516.657	604.297	0.225646	0.0865683	0.427749
ENSG00000090621	PABPC4	chr1	RNA transport, mRNA surveillance pathway, RNA degradation	hsa03013, hsa03015, hsa03018	nucleotide binding, nucleic acid binding, RNA binding, single-stranded RNA binding, binding, protein binding, intracellular, cell, nucleus, cytoplasm, nucleobase-containing compound metabolic process, RNA processing, RNA catabolic process, translation, peptide metabolic process, cellular aromatic compound metabolic process, nitrogen compound metabolic process, response to stress, blood coagulatio…	GO:0000166, GO:0003676, GO:0003723, GO:0003727, GO:0005488, GO:0005515, GO:0005622, GO:0005623, GO:0005634, GO:0005737, GO:0006139, GO:0006396, GO:0006401, GO:0006412, GO:0006518, GO:0006725, GO:0006807, GO:0006950, GO:0007596, GO:0007599, GO:0008143, GO:0008152, GO:0008187, GO:0008266, GO:0009056, GO:0009057, GO:0009058, GO:0009059, GO:0009611, GO:0009987, GO:0010467, GO:0010494, GO:0016070, GO:…	373.871	340.602	407.14	0.256747	0.0872225	0.429882
ENSG00000005893	LAMP2	chrX	Tuberculosis, Phagosome, Lysosome	hsa05152, hsa04145, hsa04142	lytic vacuole, platelet degranulation, binding, protein binding, extracellular region, extracellular space, intracellular, cell, cytoplasm, lysosome, lysosomal membrane, endosome, late endosome, vacuole, vacuolar membrane, vacuolar lumen, plasma membrane, transport, exocytosis, autophagy, protein localization, cellular process, endosome membrane, endomembrane system, vesicle membrane, protein tra…	GO:0000323, GO:0002576, GO:0005488, GO:0005515, GO:0005576, GO:0005615, GO:0005622, GO:0005623, GO:0005737, GO:0005764, GO:0005765, GO:0005768, GO:0005770, GO:0005773, GO:0005774, GO:0005775, GO:0005886, GO:0006810, GO:0006887, GO:0006914, GO:0008104, GO:0009987, GO:0010008, GO:0012505, GO:0012506, GO:0015031, GO:0016020, GO:0016021, GO:0016023, GO:0016192, GO:0017038, GO:0019725, GO:0019899, GO:…	235.389	212.322	258.456	0.282458	0.0888447	0.436763
ENSG00000099622	CIRBP	chr19			nucleotide binding, nucleic acid binding, RNA binding, mRNA binding, mRNA 3'-UTR binding, binding, protein binding, intracellular, cell, nucleus, nucleoplasm, nucleolus, cytoplasm, translation, regulation of translation, peptide metabolic process, nitrogen compound metabolic process, response to stress, organelle organization, metabolic process, biosynthetic process, macromolecule biosynthetic pr…	GO:0000166, GO:0003676, GO:0003723, GO:0003729, GO:0003730, GO:0005488, GO:0005515, GO:0005622, GO:0005623, GO:0005634, GO:0005654, GO:0005730, GO:0005737, GO:0006412, GO:0006417, GO:0006518, GO:0006807, GO:0006950, GO:0006996, GO:0008152, GO:0009058, GO:0009059, GO:0009266, GO:0009314, GO:0009409, GO:0009411, GO:0009416, GO:0009628, GO:0009889, GO:0009890, GO:0009891, GO:0009892, GO:0009893, GO:…	272.6	248.208	296.992	0.257925	0.0894762	0.437971
ENSG00000130695	CEP85	chr1			microtubule cytoskeleton organization, pericentriolar material, mitotic cell cycle, nuclear division, spindle pole, regulation of protein phosphorylation, negative regulation of protein phosphorylation, binding, protein binding, intracellular, cell, nucleus, nucleolus, cytoplasm, Golgi apparatus, centrosome, microtubule organizing center, spindle, cytoskeleton, cellular protein modification proce…	GO:0000226, GO:0000242, GO:0000278, GO:0000280, GO:0000922, GO:0001932, GO:0001933, GO:0005488, GO:0005515, GO:0005622, GO:0005623, GO:0005634, GO:0005730, GO:0005737, GO:0005794, GO:0005813, GO:0005815, GO:0005819, GO:0005856, GO:0006464, GO:0006468, GO:0006469, GO:0006793, GO:0006796, GO:0006996, GO:0007010, GO:0007017, GO:0007049, GO:0007059, GO:0007067, GO:0007088, GO:0007098, GO:0007100, GO:…	227.135	206.06	248.209	0.267308	0.0895437	0.437971
ENSG00000104529	EEF1D	chr8	Herpes simplex infection	hsa05168	nucleic acid binding, DNA binding, RNA binding, translation elongation factor activity, signal transducer activity, binding, protein binding, intracellular, cell, nucleus, nucleolus, cytoplasm, endoplasmic reticulum, cytosol, eukaryotic translation elongation factor 1 complex, nucleobase-containing compound metabolic process, transcription, DNA-templated, regulation of transcription, DNA-template…	GO:0003676, GO:0003677, GO:0003723, GO:0003746, GO:0004871, GO:0005488, GO:0005515, GO:0005622, GO:0005623, GO:0005634, GO:0005730, GO:0005737, GO:0005783, GO:0005829, GO:0005853, GO:0006139, GO:0006351, GO:0006355, GO:0006412, GO:0006414, GO:0006518, GO:0006725, GO:0006807, GO:0007154, GO:0007165, GO:0007249, GO:0008134, GO:0008135, GO:0008152, GO:0008219, GO:0009058, GO:0009059, GO:0009299, GO:…	322.867	296.545	349.188	0.23502	0.0905679	0.441212
ENSG00000107863	ARHGAP21	chr10			Golgi membrane, GTPase activator activity, binding, protein binding, intracellular, cell, cytoplasm, Golgi apparatus, cytoskeleton, transport, movement of cell or subcellular component, organelle organization, microtubule-based process, microtubule-based movement, Golgi organization, cell communication, signal transduction, enzyme activator activity, cellular process, endomembrane system organiza…	GO:0000139, GO:0005096, GO:0005488, GO:0005515, GO:0005622, GO:0005623, GO:0005737, GO:0005794, GO:0005856, GO:0006810, GO:0006928, GO:0006996, GO:0007017, GO:0007018, GO:0007030, GO:0007154, GO:0007165, GO:0008047, GO:0009987, GO:0010256, GO:0010970, GO:0012505, GO:0012506, GO:0016020, GO:0016023, GO:0016043, GO:0023052, GO:0030054, GO:0030234, GO:0030659, GO:0030695, GO:0030705, GO:0031090, GO:…	456.54	422.431	490.648	0.2155	0.0909153	0.441212
ENSG00000131844	MCCC2	chr5	Metabolic pathways, Valine, leucine and isoleucine degradation	hsa01100, hsa00280	nucleotide binding, nucleoside binding, purine nucleoside binding, catalytic activity, methylcrotonoyl-CoA carboxylase activity, binding, protein binding, ATP binding, intracellular, cell, cytoplasm, mitochondrion, mitochondrial matrix, cytosol, organic acid metabolic process, nucleobase-containing compound metabolic process, purine nucleotide metabolic process, cellular amino acid metabolic proc…	GO:0000166, GO:0001882, GO:0001883, GO:0003824, GO:0004485, GO:0005488, GO:0005515, GO:0005524, GO:0005622, GO:0005623, GO:0005737, GO:0005739, GO:0005759, GO:0005829, GO:0006082, GO:0006139, GO:0006163, GO:0006520, GO:0006551, GO:0006552, GO:0006725, GO:0006732, GO:0006753, GO:0006766, GO:0006767, GO:0006768, GO:0006793, GO:0006796, GO:0006807, GO:0008152, GO:0009056, GO:0009063, GO:0009081, GO:…	438.908	403.263	474.553	0.234311	0.0911199	0.441212
ENSG00000139112	GABARAPL1	chr12	Regulation of autophagy, FoxO signaling pathway, GABAergic synapse	hsa04140, hsa04068, hsa04727	autophagosome assembly, autophagosome membrane, mitophagy, receptor binding, binding, protein binding, intracellular, cell, cytoplasm, mitochondrion, vacuole, vacuolar membrane, autophagosome, endoplasmic reticulum, Golgi apparatus, cytosol, cytoskeleton, microtubule, plasma membrane, autophagy, response to stress, cellular response to nitrogen starvation, organelle organization, mitochondrion or…	GO:0000045, GO:0000421, GO:0000422, GO:0005102, GO:0005488, GO:0005515, GO:0005622, GO:0005623, GO:0005737, GO:0005739, GO:0005773, GO:0005774, GO:0005776, GO:0005783, GO:0005794, GO:0005829, GO:0005856, GO:0005874, GO:0005886, GO:0006914, GO:0006950, GO:0006995, GO:0006996, GO:0007005, GO:0007033, GO:0007154, GO:0008092, GO:0008134, GO:0009267, GO:0009605, GO:0009987, GO:0009991, GO:0012505, GO:…	381.475	346.239	416.712	0.266579	0.0910302	0.441212
ENSG00000164951	PDP1	chr8			magnesium ion binding, catalytic activity, phosphoprotein phosphatase activity, protein serine/threonine phosphatase activity, magnesium-dependent protein serine/threonine phosphatase activity, [pyruvate dehydrogenase (lipoamide)] phosphatase activity, binding, calcium ion binding, protein binding, intracellular, cell, cytoplasm, mitochondrion, mitochondrial matrix, organic acid metabolic process…	GO:0000287, GO:0003824, GO:0004721, GO:0004722, GO:0004724, GO:0004741, GO:0005488, GO:0005509, GO:0005515, GO:0005622, GO:0005623, GO:0005737, GO:0005739, GO:0005759, GO:0006082, GO:0006084, GO:0006085, GO:0006086, GO:0006090, GO:0006464, GO:0006470, GO:0006629, GO:0006631, GO:0006637, GO:0006732, GO:0006790, GO:0006793, GO:0006796, GO:0008152, GO:0009058, GO:0009108, GO:0009889, GO:0009987, GO:…	464.618	421.616	507.62	0.26724	0.0914116	0.441518
ENSG00000093167	LRRFIP2	chr3			binding, protein binding, nucleobase-containing compound metabolic process, transcription, DNA-templated, regulation of transcription, DNA-templated, cellular aromatic compound metabolic process, nitrogen compound metabolic process, cell communication, signal transduction, cell surface receptor signaling pathway, cell-cell signaling, metabolic process, biosynthetic process, macromolecule biosynth…	GO:0005488, GO:0005515, GO:0006139, GO:0006351, GO:0006355, GO:0006725, GO:0006807, GO:0007154, GO:0007165, GO:0007166, GO:0007267, GO:0008152, GO:0009058, GO:0009059, GO:0009889, GO:0009987, GO:0010467, GO:0010468, GO:0010556, GO:0016055, GO:0016070, GO:0018130, GO:0019219, GO:0019222, GO:0019438, GO:0019904, GO:0023052, GO:0030275, GO:0031323, GO:0031326, GO:0032774, GO:0034641, GO:0034645, GO:…	550.569	509.976	591.162	0.212739	0.0917643	0.441632
ENSG00000138768	USO1	chr4			Golgi membrane, nucleic acid binding, RNA binding, transporter activity, binding, protein binding, intracellular, cell, nucleus, nucleolus, cytoplasm, endoplasmic reticulum, Golgi apparatus, Golgi stack, cytosol, protein complex assembly, transport, intracellular protein transport, ER to Golgi vesicle-mediated transport, membrane budding, vesicle coating, vesicle targeting, vesicle fusion, organe…	GO:0000139, GO:0003676, GO:0003723, GO:0005215, GO:0005488, GO:0005515, GO:0005622, GO:0005623, GO:0005634, GO:0005730, GO:0005737, GO:0005783, GO:0005794, GO:0005795, GO:0005829, GO:0006461, GO:0006810, GO:0006886, GO:0006888, GO:0006900, GO:0006901, GO:0006903, GO:0006906, GO:0006996, GO:0008104, GO:0008565, GO:0009987, GO:0012505, GO:0012506, GO:0012507, GO:0015031, GO:0016020, GO:0016023, GO:…	490.498	453.001	527.996	0.220559	0.0918924	0.441632
ENSG00000142541	RPL13A	chr19	Ribosome	hsa03010	nuclear-transcribed mRNA catabolic process, nonsense-mediated decay, nuclear-transcribed mRNA catabolic process, formation of translation preinitiation complex, immune system process, nucleic acid binding, RNA binding, mRNA binding, structural constituent of ribosome, structural molecule activity, binding, intracellular, cell, nucleus, nucleolus, cytoplasm, cytosol, ribosome, adherens junction, c…	GO:0000184, GO:0000956, GO:0001731, GO:0002376, GO:0003676, GO:0003723, GO:0003729, GO:0003735, GO:0005198, GO:0005488, GO:0005622, GO:0005623, GO:0005634, GO:0005730, GO:0005737, GO:0005829, GO:0005840, GO:0005912, GO:0005924, GO:0005925, GO:0006139, GO:0006364, GO:0006396, GO:0006401, GO:0006402, GO:0006412, GO:0006413, GO:0006417, GO:0006446, GO:0006518, GO:0006605, GO:0006612, GO:0006613, GO:…	216.263	195.367	237.158	0.278364	0.0921648	0.441842
ENSG00000011566	MAP4K3	chr2	MAPK signaling pathway	hsa04010	MAPK cascade, nucleotide binding, activation of MAPKKK activity, nucleoside binding, purine nucleoside binding, regulation of protein phosphorylation, positive regulation of protein phosphorylation, catalytic activity, protein kinase activity, protein serine/threonine kinase activity, receptor signaling protein serine/threonine kinase activity, signal transducer activity, receptor signaling prote…	GO:0000165, GO:0000166, GO:0000185, GO:0001882, GO:0001883, GO:0001932, GO:0001934, GO:0003824, GO:0004672, GO:0004674, GO:0004702, GO:0004871, GO:0005057, GO:0005488, GO:0005515, GO:0005524, GO:0005622, GO:0005623, GO:0005737, GO:0006464, GO:0006468, GO:0006793, GO:0006796, GO:0006950, GO:0007154, GO:0007165, GO:0007254, GO:0008152, GO:0008349, GO:0009314, GO:0009411, GO:0009416, GO:0009628, GO:…	227.902	205.314	250.49	0.285658	0.0929094	0.444309
ENSG00000158528	PPP1R9A	chr7			cell morphogenesis, cell morphogenesis involved in differentiation, regulation of neurotransmitter levels, regulation of protein phosphorylation, positive regulation of protein phosphorylation, actin binding, binding, protein binding, intracellular, cell, cytoplasm, cytosol, cytoskeleton, cell cortex, protein complex assembly, cellular protein modification process, protein phosphorylation, phosph…	GO:0000902, GO:0000904, GO:0001505, GO:0001932, GO:0001934, GO:0003779, GO:0005488, GO:0005515, GO:0005622, GO:0005623, GO:0005737, GO:0005829, GO:0005856, GO:0005938, GO:0006461, GO:0006464, GO:0006468, GO:0006793, GO:0006796, GO:0006810, GO:0006836, GO:0006996, GO:0007010, GO:0007015, GO:0007154, GO:0007165, GO:0007166, GO:0007267, GO:0007268, GO:0007269, GO:0007275, GO:0007399, GO:0007416, GO:…	342.343	313.149	371.537	0.245934	0.0937897	0.447411
ENSG00000137959	IFI44L	chr1			nucleotide binding, nucleoside binding, purine nucleoside binding, immune effector process, immune system process, binding, GTP binding, intracellular, cell, nucleus, nucleoplasm, cytoplasm, response to stress, defense response, response to external stimulus, response to biotic stimulus, response to virus, cellular process, viral process, purine nucleotide binding, guanyl nucleotide binding, memb…	GO:0000166, GO:0001882, GO:0001883, GO:0002252, GO:0002376, GO:0005488, GO:0005525, GO:0005622, GO:0005623, GO:0005634, GO:0005654, GO:0005737, GO:0006950, GO:0006952, GO:0009605, GO:0009607, GO:0009615, GO:0009987, GO:0016032, GO:0017076, GO:0019001, GO:0031974, GO:0031981, GO:0032549, GO:0032550, GO:0032553, GO:0032555, GO:0032561, GO:0035639, GO:0036094, GO:0043207, GO:0043226, GO:0043227, GO:…	267.243	237.157	297.328	0.324988	0.0942417	0.44846
ENSG00000134569	LRP4	chr11			cell morphogenesis, cell morphogenesis involved in differentiation, ossification, urogenital system development, kidney development, regulation of protein phosphorylation, positive regulation of protein phosphorylation, postsynaptic membrane organization, hair follicle development, regionalization, receptor binding, binding, calcium ion binding, protein binding, intracellular, cell, plasma membra…	GO:0000902, GO:0000904, GO:0001503, GO:0001655, GO:0001822, GO:0001932, GO:0001934, GO:0001941, GO:0001942, GO:0003002, GO:0005102, GO:0005488, GO:0005509, GO:0005515, GO:0005622, GO:0005623, GO:0005886, GO:0005901, GO:0006139, GO:0006351, GO:0006355, GO:0006357, GO:0006366, GO:0006461, GO:0006464, GO:0006468, GO:0006725, GO:0006793, GO:0006796, GO:0006807, GO:0006810, GO:0006897, GO:0007154, GO:…	217.982	195.223	240.74	0.300959	0.0946713	0.448515
ENSG00000144028	SNRNP200	chr2	Spliceosome	hsa03040	nucleotide binding, spliceosomal complex assembly, cis assembly of pre-catalytic spliceosome, RNA splicing, via transesterification reactions, RNA splicing, via transesterification reactions with bulged adenosine as nucleophile, mRNA splicing, via spliceosome, ossification, osteoblast differentiation, nucleoside binding, purine nucleoside binding, nucleic acid binding, RNA binding, RNA helicase a…	GO:0000166, GO:0000245, GO:0000354, GO:0000375, GO:0000377, GO:0000398, GO:0001503, GO:0001649, GO:0001882, GO:0001883, GO:0003676, GO:0003723, GO:0003724, GO:0003824, GO:0004004, GO:0004386, GO:0005488, GO:0005515, GO:0005524, GO:0005622, GO:0005623, GO:0005634, GO:0005654, GO:0005681, GO:0005682, GO:0006139, GO:0006396, GO:0006397, GO:0006725, GO:0006807, GO:0008026, GO:0008152, GO:0008186, GO:…	522.685	485.479	559.891	0.205344	0.0947174	0.448515
ENSG00000174231	PRPF8	chr17	Spliceosome	hsa03040	spliceosomal tri-snRNP complex assembly, RNA splicing, via transesterification reactions, RNA splicing, via transesterification reactions with bulged adenosine as nucleophile, second spliceosomal transesterification activity, spliceosomal snRNP assembly, mRNA splicing, via spliceosome, response to molecule of bacterial origin, nucleic acid binding, RNA binding, catalytic activity, binding, protei…	GO:0000244, GO:0000375, GO:0000377, GO:0000386, GO:0000387, GO:0000398, GO:0002237, GO:0003676, GO:0003723, GO:0003824, GO:0005488, GO:0005515, GO:0005622, GO:0005623, GO:0005634, GO:0005654, GO:0005681, GO:0005682, GO:0006139, GO:0006396, GO:0006397, GO:0006725, GO:0006807, GO:0008152, GO:0008380, GO:0009605, GO:0009607, GO:0009617, GO:0009987, GO:0010033, GO:0010467, GO:0016020, GO:0016043, GO:…	620.414	577.609	663.219	0.199072	0.0952257	0.449819
ENSG00000109180	OCIAD1	chr4			binding, protein binding, intracellular, cell, cytoplasm, mitochondrion, endosome, vacuole, endomembrane system, membrane, organelle, membrane-bounded organelle, intracellular organelle, intracellular membrane-bounded organelle, intracellular part, cytoplasmic part, cell part	GO:0005488, GO:0005515, GO:0005622, GO:0005623, GO:0005737, GO:0005739, GO:0005768, GO:0005773, GO:0012505, GO:0016020, GO:0043226, GO:0043227, GO:0043229, GO:0043231, GO:0044424, GO:0044444, GO:0044464	226.178	205.04	247.316	0.269256	0.0965994	0.452986
ENSG00000112992	NNT	chr5	Metabolic pathways, Nicotinate and nicotinamide metabolism	hsa01100, hsa00760	nucleotide binding, catalytic activity, NAD(P)+ transhydrogenase (B-specific) activity, transporter activity, binding, intracellular, cell, cytoplasm, mitochondrion, mitochondrial envelope, mitochondrial inner membrane, mitochondrial respiratory chain, organic acid metabolic process, generation of precursor metabolites and energy, tricarboxylic acid cycle, nucleobase-containing compound metabolic…	GO:0000166, GO:0003824, GO:0003957, GO:0005215, GO:0005488, GO:0005622, GO:0005623, GO:0005737, GO:0005739, GO:0005740, GO:0005743, GO:0005746, GO:0006082, GO:0006091, GO:0006099, GO:0006139, GO:0006725, GO:0006732, GO:0006733, GO:0006739, GO:0006740, GO:0006753, GO:0006793, GO:0006796, GO:0006807, GO:0006810, GO:0006811, GO:0006812, GO:0006818, GO:0008152, GO:0008324, GO:0008746, GO:0008750, GO:…	916.535	846.757	986.312	0.219854	0.0965653	0.452986
ENSG00000146414	SHPRH	chr6			nucleotide binding, protein polyubiquitination, chromatin, nucleosome, nucleoside binding, purine nucleoside binding, nucleic acid binding, DNA binding, catalytic activity, helicase activity, ubiquitin-protein transferase activity, binding, protein binding, ATP binding, intracellular, cell, nucleus, chromosome, nucleobase-containing compound metabolic process, DNA metabolic process, DNA repair, D…	GO:0000166, GO:0000209, GO:0000785, GO:0000786, GO:0001882, GO:0001883, GO:0003676, GO:0003677, GO:0003824, GO:0004386, GO:0004842, GO:0005488, GO:0005515, GO:0005524, GO:0005622, GO:0005623, GO:0005634, GO:0005694, GO:0006139, GO:0006259, GO:0006281, GO:0006323, GO:0006325, GO:0006333, GO:0006334, GO:0006461, GO:0006464, GO:0006725, GO:0006807, GO:0006950, GO:0006974, GO:0006996, GO:0008152, GO:…	338.059	308.759	367.36	0.249971	0.0965146	0.452986
ENSG00000205339	IPO7	chr11			immune system process, transporter activity, binding, protein binding, intracellular, cell, nucleus, nuclear envelope, nuclear pore, nucleoplasm, cytoplasm, cytosol, protein targeting, protein import into nucleus, transport, intracellular protein transport, nucleocytoplasmic transport, response to stress, defense response, immune response, cell communication, signal transduction, protein localiza…	GO:0002376, GO:0005215, GO:0005488, GO:0005515, GO:0005622, GO:0005623, GO:0005634, GO:0005635, GO:0005643, GO:0005654, GO:0005737, GO:0005829, GO:0006605, GO:0006606, GO:0006810, GO:0006886, GO:0006913, GO:0006950, GO:0006952, GO:0006955, GO:0007154, GO:0007165, GO:0008104, GO:0008536, GO:0008565, GO:0009987, GO:0012505, GO:0015031, GO:0016020, GO:0016032, GO:0017016, GO:0017038, GO:0019899, GO:…	585.124	540.027	630.22	0.222441	0.0969351	0.453459
ENSG00000185010	F8	chrX	Complement and coagulation cascades	hsa04610	Golgi membrane, cell activation, acute inflammatory response, platelet degranulation, catalytic activity, binding, copper ion binding, protein binding, extracellular region, extracellular space, intracellular, cell, cytoplasm, endoplasmic reticulum, endoplasmic reticulum lumen, endoplasmic reticulum-Golgi intermediate compartment, Golgi apparatus, plasma membrane, protein complex assembly, transp…	GO:0000139, GO:0001775, GO:0002526, GO:0002576, GO:0003824, GO:0005488, GO:0005507, GO:0005515, GO:0005576, GO:0005615, GO:0005622, GO:0005623, GO:0005737, GO:0005783, GO:0005788, GO:0005793, GO:0005794, GO:0005886, GO:0006461, GO:0006810, GO:0006887, GO:0006888, GO:0006900, GO:0006901, GO:0006903, GO:0006950, GO:0006952, GO:0006953, GO:0006954, GO:0006996, GO:0007596, GO:0007597, GO:0007599, GO:…	683.07	618.494	747.646	0.273193	0.0977705	0.456263
ENSG00000168264	IRF2BP2	chr1			binding, intracellular, cell, nucleus, cytoplasm, nucleobase-containing compound metabolic process, transcription, DNA-templated, regulation of transcription, DNA-templated, cellular aromatic compound metabolic process, nitrogen compound metabolic process, metabolic process, biosynthetic process, macromolecule biosynthetic process, regulation of biosynthetic process, cellular process, gene expres…	GO:0005488, GO:0005622, GO:0005623, GO:0005634, GO:0005737, GO:0006139, GO:0006351, GO:0006355, GO:0006725, GO:0006807, GO:0008152, GO:0009058, GO:0009059, GO:0009889, GO:0009987, GO:0010467, GO:0010468, GO:0010556, GO:0016070, GO:0018130, GO:0019219, GO:0019222, GO:0019438, GO:0031323, GO:0031326, GO:0032774, GO:0034641, GO:0034645, GO:0034654, GO:0043167, GO:0043169, GO:0043170, GO:0043226, GO:…	316.62	290.494	342.746	0.237879	0.0982536	0.457412
ENSG00000153201	RANBP2	chr2	RNA transport	hsa03013	mitotic cell cycle, protein peptidyl-prolyl isomerization, sister chromatid segregation, cellular glucose homeostasis, nucleic acid binding, RNA binding, peptidyl-prolyl cis-trans isomerase activity, catalytic activity, binding, protein binding, intracellular, cell, nucleus, nuclear envelope, nuclear pore, cytoplasm, mitochondrion, cytosol, cytoskeleton, microtubule associated complex, carbohydra…	GO:0000278, GO:0000413, GO:0000819, GO:0001678, GO:0003676, GO:0003723, GO:0003755, GO:0003824, GO:0005488, GO:0005515, GO:0005622, GO:0005623, GO:0005634, GO:0005635, GO:0005643, GO:0005737, GO:0005739, GO:0005829, GO:0005856, GO:0005875, GO:0005975, GO:0005996, GO:0006006, GO:0006094, GO:0006109, GO:0006111, GO:0006139, GO:0006403, GO:0006405, GO:0006406, GO:0006409, GO:0006457, GO:0006464, GO:…	641.996	598.148	685.845	0.197073	0.0997768	0.462379
ENSG00000159140	SON	chr21			microtubule cytoskeleton organization, cytokinesis, nucleic acid binding, DNA binding, RNA binding, binding, protein binding, intracellular, cell, nucleus, nucleoplasm, nucleobase-containing compound metabolic process, RNA processing, mRNA processing, cellular aromatic compound metabolic process, nitrogen compound metabolic process, apoptotic process, organelle organization, cytoskeleton organiza…	GO:0000226, GO:0000910, GO:0003676, GO:0003677, GO:0003723, GO:0005488, GO:0005515, GO:0005622, GO:0005623, GO:0005634, GO:0005654, GO:0006139, GO:0006396, GO:0006397, GO:0006725, GO:0006807, GO:0006915, GO:0006996, GO:0007010, GO:0007017, GO:0007049, GO:0008152, GO:0008219, GO:0008380, GO:0009987, GO:0010467, GO:0010468, GO:0010941, GO:0012501, GO:0016043, GO:0016070, GO:0016071, GO:0016604, GO:…	921.145	858.042	984.249	0.197759	0.0997992	0.462379
ENSG00000083168	KAT6A	chr8	Signaling pathways regulating pluripotency of stem cells	hsa04550	histone acetyltransferase complex, chromatin, nucleosome, transcription factor activity, protein binding, transcription factor activity, transcription factor binding, immune system process, immune system development, nucleic acid binding, DNA binding, transcription cofactor activity, transcription coactivator activity, catalytic activity, histone acetyltransferase activity, binding, protein bindi…	GO:0000123, GO:0000785, GO:0000786, GO:0000988, GO:0000989, GO:0002376, GO:0002520, GO:0003676, GO:0003677, GO:0003712, GO:0003713, GO:0003824, GO:0004402, GO:0005488, GO:0005515, GO:0005622, GO:0005623, GO:0005634, GO:0005654, GO:0005694, GO:0005730, GO:0005737, GO:0005794, GO:0006139, GO:0006323, GO:0006325, GO:0006333, GO:0006334, GO:0006351, GO:0006355, GO:0006461, GO:0006464, GO:0006473, GO:…	470.667	435.984	505.351	0.212555	0.10009	0.462615
ENSG00000099260	PALMD	chr1			cell morphogenesis, intracellular, cell, cytoplasm, regulation of cell shape, anatomical structure morphogenesis, cellular process, membrane, cellular component organization, regulation of anatomical structure morphogenesis, regulation of cell morphogenesis, dendrite, developmental process, cellular component morphogenesis, somatodendritic compartment, cell projection, neuron projection, dendriti…	GO:0000902, GO:0005622, GO:0005623, GO:0005737, GO:0008360, GO:0009653, GO:0009987, GO:0016020, GO:0016043, GO:0022603, GO:0022604, GO:0030425, GO:0032502, GO:0032989, GO:0036477, GO:0042995, GO:0043005, GO:0043197, GO:0044309, GO:0044424, GO:0044456, GO:0044463, GO:0044464, GO:0044699, GO:0044763, GO:0044767, GO:0045202, GO:0048856, GO:0048869, GO:0050789, GO:0050793, GO:0050794, GO:0051128, GO:…	542.9	494.477	591.323	0.257565	0.101162	0.463139
ENSG00000123505	AMD1	chr6	Metabolic pathways, Arginine and proline metabolism, Cysteine and methionine metabolism	hsa01100, hsa00330, hsa00270	catalytic activity, adenosylmethionine decarboxylase activity, binding, intracellular, cell, cytoplasm, cytosol, nucleobase-containing compound metabolic process, S-adenosylmethioninamine biosynthetic process, cellular biogenic amine metabolic process, polyamine metabolic process, polyamine biosynthetic process, spermine biosynthetic process, cellular aromatic compound metabolic process, coenzyme…	GO:0003824, GO:0004014, GO:0005488, GO:0005622, GO:0005623, GO:0005737, GO:0005829, GO:0006139, GO:0006557, GO:0006576, GO:0006595, GO:0006596, GO:0006597, GO:0006725, GO:0006732, GO:0006790, GO:0006807, GO:0008152, GO:0008215, GO:0008216, GO:0008295, GO:0009058, GO:0009116, GO:0009119, GO:0009163, GO:0009308, GO:0009309, GO:0009987, GO:0016829, GO:0016830, GO:0016831, GO:0018130, GO:0019438, GO:…	219.874	198.764	240.984	0.276618	0.101155	0.463139
ENSG00000186174	BCL9L	chr11			cell morphogenesis, cell morphogenesis involved in differentiation, transcription factor activity, protein binding, transcription factor activity, transcription factor binding, epithelial to mesenchymal transition, transcription cofactor activity, transcription coactivator activity, binding, protein binding, intracellular, cell, nucleus, nucleoplasm, nucleolus, nucleobase-containing compound meta…	GO:0000902, GO:0000904, GO:0000988, GO:0000989, GO:0001837, GO:0003712, GO:0003713, GO:0005488, GO:0005515, GO:0005622, GO:0005623, GO:0005634, GO:0005654, GO:0005730, GO:0006139, GO:0006351, GO:0006355, GO:0006357, GO:0006366, GO:0006461, GO:0006725, GO:0006807, GO:0007154, GO:0007165, GO:0007166, GO:0007167, GO:0007178, GO:0007179, GO:0007267, GO:0007275, GO:0007517, GO:0007519, GO:0008013, GO:…	238.261	260.087	216.436	-0.263935	0.101007	0.463139
ENSG00000272325	NUDT3	chr6			magnesium ion binding, catalytic activity, binding, extracellular region, intracellular, cell, cytoplasm, cytosol, alcohol metabolic process, nucleobase-containing compound metabolic process, cellular aromatic compound metabolic process, nucleoside phosphate metabolic process, phosphorus metabolic process, phosphate-containing compound metabolic process, nitrogen compound metabolic process, cell …	GO:0000287, GO:0003824, GO:0005488, GO:0005576, GO:0005622, GO:0005623, GO:0005737, GO:0005829, GO:0006066, GO:0006139, GO:0006725, GO:0006753, GO:0006793, GO:0006796, GO:0006807, GO:0007154, GO:0007267, GO:0008152, GO:0008486, GO:0009056, GO:0009117, GO:0009166, GO:0009987, GO:0015959, GO:0015961, GO:0016462, GO:0016787, GO:0016817, GO:0016818, GO:0019439, GO:0019637, GO:0019751, GO:0023052, GO:…	330.625	301.245	360.006	0.256302	0.10069	0.463139
ENSG00000092148	HECTD1	chr14			catalytic activity, ubiquitin-protein transferase activity, binding, protein binding, intracellular, cell, nucleus, cytoplasm, cellular protein modification process, proteolysis, ubiquitin-dependent protein catabolic process, metabolic process, catabolic process, macromolecule catabolic process, cellular process, protein ubiquitination, transferase activity, ligase activity, protein metabolic pro…	GO:0003824, GO:0004842, GO:0005488, GO:0005515, GO:0005622, GO:0005623, GO:0005634, GO:0005737, GO:0006464, GO:0006508, GO:0006511, GO:0008152, GO:0009056, GO:0009057, GO:0009987, GO:0016567, GO:0016740, GO:0016874, GO:0019538, GO:0019787, GO:0019941, GO:0030163, GO:0032446, GO:0036211, GO:0042787, GO:0043167, GO:0043169, GO:0043170, GO:0043226, GO:0043227, GO:0043229, GO:0043231, GO:0043412, GO:…	988.016	922.419	1053.61	0.191654	0.103158	0.467306
ENSG00000112137	PHACTR1	chr6			actin binding, enzyme inhibitor activity, protein phosphatase inhibitor activity, binding, protein binding, intracellular, cell, nucleus, cytoplasm, cytosol, movement of cell or subcellular component, organelle organization, cytoskeleton organization, actin filament organization, cytoskeletal protein binding, protein phosphatase 1 binding, protein phosphatase type 1 regulator activity, cellular p…	GO:0003779, GO:0004857, GO:0004864, GO:0005488, GO:0005515, GO:0005622, GO:0005623, GO:0005634, GO:0005737, GO:0005829, GO:0006928, GO:0006996, GO:0007010, GO:0007015, GO:0008092, GO:0008157, GO:0008599, GO:0009987, GO:0016043, GO:0019208, GO:0019212, GO:0019888, GO:0019899, GO:0019902, GO:0019903, GO:0022607, GO:0030029, GO:0030036, GO:0030038, GO:0030054, GO:0030234, GO:0031032, GO:0031532, GO:…	239.34	215.664	263.017	0.28517	0.103683	0.467306
ENSG00000114062	UBE3A	chr15	Ubiquitin mediated proteolysis, Viral carcinogenesis	hsa04120, hsa05203	reproduction, protein polyubiquitination, proteasome complex, transcription factor activity, protein binding, transcription factor activity, transcription factor binding, ovarian follicle development, urogenital system development, developmental process involved in reproduction, transcription cofactor activity, transcription coactivator activity, catalytic activity, ubiquitin-protein transferase …	GO:0000003, GO:0000209, GO:0000502, GO:0000988, GO:0000989, GO:0001541, GO:0001655, GO:0003006, GO:0003712, GO:0003713, GO:0003824, GO:0004842, GO:0005488, GO:0005515, GO:0005622, GO:0005623, GO:0005634, GO:0005737, GO:0005829, GO:0006139, GO:0006351, GO:0006355, GO:0006357, GO:0006366, GO:0006464, GO:0006508, GO:0006511, GO:0006725, GO:0006807, GO:0006810, GO:0006897, GO:0007154, GO:0007165, GO:…	635.085	589.79	680.38	0.205814	0.104054	0.467306
ENSG00000116754	SRSF11	chr1			nucleotide binding, RNA splicing, via transesterification reactions, RNA splicing, via transesterification reactions with bulged adenosine as nucleophile, mRNA splicing, via spliceosome, nucleic acid binding, RNA binding, binding, protein binding, intracellular, cell, nucleus, nucleoplasm, nucleobase-containing compound metabolic process, transcription, DNA-templated, DNA-templated transcription,…	GO:0000166, GO:0000375, GO:0000377, GO:0000398, GO:0003676, GO:0003723, GO:0005488, GO:0005515, GO:0005622, GO:0005623, GO:0005634, GO:0005654, GO:0006139, GO:0006351, GO:0006353, GO:0006366, GO:0006369, GO:0006396, GO:0006397, GO:0006403, GO:0006405, GO:0006406, GO:0006725, GO:0006807, GO:0006810, GO:0006913, GO:0008152, GO:0008380, GO:0009058, GO:0009059, GO:0009987, GO:0010467, GO:0015931, GO:…	401.565	372.121	431.008	0.211413	0.104459	0.467306
ENSG00000118407	FILIP1	chr6			intracellular, cell, cytoplasm, cytoskeleton, organelle, non-membrane-bounded organelle, intracellular organelle, intracellular non-membrane-bounded organelle, intracellular part, cell part	GO:0005622, GO:0005623, GO:0005737, GO:0005856, GO:0043226, GO:0043228, GO:0043229, GO:0043232, GO:0044424, GO:0044464	1141.95	1064.36	1219.53	0.19617	0.103542	0.467306
ENSG00000131018	SYNE1	chr6			nucleic acid binding, RNA binding, actin binding, binding, protein binding, lamin binding, intracellular, cell, nucleus, nuclear envelope, nuclear outer membrane, nucleoplasm, cytoplasm, Golgi apparatus, cytoskeleton, plasma membrane, organelle organization, nucleus organization, cytoskeleton organization, Golgi organization, cytoskeletal protein binding, protein localization, cellular process, e…	GO:0003676, GO:0003723, GO:0003779, GO:0005488, GO:0005515, GO:0005521, GO:0005622, GO:0005623, GO:0005634, GO:0005635, GO:0005640, GO:0005654, GO:0005737, GO:0005794, GO:0005856, GO:0005886, GO:0006996, GO:0006997, GO:0007010, GO:0007030, GO:0008092, GO:0008104, GO:0009987, GO:0010256, GO:0012505, GO:0016020, GO:0016021, GO:0016043, GO:0019867, GO:0030016, GO:0030017, GO:0030154, GO:0031090, GO:…	2043.04	1905.25	2180.83	0.194799	0.104491	0.467306
ENSG00000170153	RNF150	chr4			binding, zinc ion binding, membrane, integral component of membrane, intrinsic component of membrane, ion binding, cation binding, membrane part, metal ion binding, transition metal ion binding	GO:0005488, GO:0008270, GO:0016020, GO:0016021, GO:0031224, GO:0043167, GO:0043169, GO:0044425, GO:0046872, GO:0046914	615.154	558.784	671.524	0.264715	0.104037	0.467306
ENSG00000170417	TMEM182	chr2			binding, protein binding, membrane, integral component of membrane, intrinsic component of membrane, membrane part	GO:0005488, GO:0005515, GO:0016020, GO:0016021, GO:0031224, GO:0044425	330.071	301.08	359.062	0.253311	0.102528	0.467306
ENSG00000183091	NEB	chr2			system process, muscle system process, actin binding, structural molecule activity, binding, protein binding, extracellular region, intracellular, cell, cytoplasm, cytosol, cytoskeleton, movement of cell or subcellular component, muscle contraction, organelle organization, cytoskeleton organization, multicellular organism development, muscle organ development, somatic muscle development, cytoskel…	GO:0003008, GO:0003012, GO:0003779, GO:0005198, GO:0005488, GO:0005515, GO:0005576, GO:0005622, GO:0005623, GO:0005737, GO:0005829, GO:0005856, GO:0006928, GO:0006936, GO:0006996, GO:0007010, GO:0007275, GO:0007517, GO:0007525, GO:0008092, GO:0008307, GO:0009987, GO:0015629, GO:0016043, GO:0030016, GO:0030017, GO:0030018, GO:0030029, GO:0030036, GO:0030048, GO:0030049, GO:0030832, GO:0031674, GO:…	665.666	1021.88	309.457	-1.72017	0.103809	0.467306
ENSG00000196428	TSC22D2	chr3			nucleic acid binding transcription factor activity, transcription factor activity, sequence-specific DNA binding, nucleobase-containing compound metabolic process, transcription, DNA-templated, regulation of transcription, DNA-templated, cellular aromatic compound metabolic process, nitrogen compound metabolic process, response to stress, response to osmotic stress, metabolic process, biosyntheti…	GO:0001071, GO:0003700, GO:0006139, GO:0006351, GO:0006355, GO:0006725, GO:0006807, GO:0006950, GO:0006970, GO:0008152, GO:0009058, GO:0009059, GO:0009628, GO:0009889, GO:0009987, GO:0010467, GO:0010468, GO:0010556, GO:0016070, GO:0018130, GO:0019219, GO:0019222, GO:0019438, GO:0031323, GO:0031326, GO:0032774, GO:0034641, GO:0034645, GO:0034654, GO:0043170, GO:0044237, GO:0044238, GO:0044249, GO:…	249.224	272.16	226.288	-0.265227	0.103734	0.467306
ENSG00000163681	SLMAP	chr3			system process, muscle system process, binding, protein binding, intracellular, cell, cytoplasm, endoplasmic reticulum, smooth endoplasmic reticulum, microtubule organizing center, cytoskeleton, plasma membrane, integral component of plasma membrane, muscle contraction, endomembrane system, microtubule cytoskeleton, membrane, integral component of membrane, intrinsic component of membrane, intrin…	GO:0003008, GO:0003012, GO:0005488, GO:0005515, GO:0005622, GO:0005623, GO:0005737, GO:0005783, GO:0005790, GO:0005815, GO:0005856, GO:0005886, GO:0005887, GO:0006936, GO:0012505, GO:0015630, GO:0016020, GO:0016021, GO:0031224, GO:0031226, GO:0032501, GO:0042383, GO:0043226, GO:0043227, GO:0043228, GO:0043229, GO:0043231, GO:0043232, GO:0044422, GO:0044424, GO:0044425, GO:0044430, GO:0044444, GO:…	875.721	808.488	942.954	0.221706	0.105082	0.468864
ENSG00000112739	PRPF4B	chr6			nucleotide binding, RNA splicing, via transesterification reactions, RNA splicing, via transesterification reactions with bulged adenosine as nucleophile, mRNA splicing, via spliceosome, nucleoside binding, purine nucleoside binding, nucleic acid binding, RNA binding, catalytic activity, protein kinase activity, protein serine/threonine kinase activity, binding, protein binding, ATP binding, intr…	GO:0000166, GO:0000375, GO:0000377, GO:0000398, GO:0001882, GO:0001883, GO:0003676, GO:0003723, GO:0003824, GO:0004672, GO:0004674, GO:0005488, GO:0005515, GO:0005524, GO:0005622, GO:0005623, GO:0005634, GO:0005654, GO:0005681, GO:0005694, GO:0006139, GO:0006396, GO:0006397, GO:0006464, GO:0006468, GO:0006725, GO:0006793, GO:0006796, GO:0006807, GO:0008152, GO:0008380, GO:0009987, GO:0010467, GO:…	297.543	272.277	322.81	0.24478	0.106487	0.474037
ENSG00000061676	NCKAP1	chr2	Regulation of actin cytoskeleton	hsa04810	immune effector process, activation of immune response, immune system process, immune response-activating cell surface receptor signaling pathway, Fc receptor mediated stimulatory signaling pathway, immune response-regulating cell surface receptor signaling pathway involved in phagocytosis, regulation of immune system process, positive regulation of immune system process, immune response-activati…	GO:0002252, GO:0002253, GO:0002376, GO:0002429, GO:0002431, GO:0002433, GO:0002682, GO:0002684, GO:0002757, GO:0002764, GO:0002768, GO:0005488, GO:0005515, GO:0005576, GO:0005622, GO:0005623, GO:0005737, GO:0005829, GO:0005886, GO:0005912, GO:0005924, GO:0005925, GO:0006461, GO:0006810, GO:0006897, GO:0006909, GO:0006915, GO:0006955, GO:0006996, GO:0007010, GO:0007015, GO:0007154, GO:0007165, GO:…	794.56	740.492	848.627	0.196399	0.107914	0.474918
ENSG00000091409	ITGA6	chr2	Cell adhesion molecules (CAMs), PI3K-Akt signaling pathway, Pathways in cancer, Regulation of actin cytoskeleton, Hematopoietic cell lineage, Dilated cardiomyopathy, Toxoplasmosis, Focal adhesion, Small cell lung cancer, Hypertrophic cardiomyopathy (HCM), ECM-receptor interaction, Arrhythmogenic right ventricular cardiomyopathy (ARVC)	hsa04514, hsa04151, hsa05200, hsa04810, hsa04640, hsa05414, hsa05145, hsa04510, hsa05222, hsa05410, hsa04512, hsa05412	urogenital system development, immune system process, receptor binding, integrin binding, binding, protein binding, insulin-like growth factor binding, extracellular region, proteinaceous extracellular matrix, basement membrane, cell, plasma membrane, integral component of plasma membrane, adherens junction, cell-substrate adherens junction, focal adhesion, nucleobase-containing compound metaboli…	GO:0001655, GO:0002376, GO:0005102, GO:0005178, GO:0005488, GO:0005515, GO:0005520, GO:0005576, GO:0005578, GO:0005604, GO:0005623, GO:0005886, GO:0005887, GO:0005912, GO:0005924, GO:0005925, GO:0006139, GO:0006351, GO:0006355, GO:0006357, GO:0006366, GO:0006725, GO:0006793, GO:0006796, GO:0006807, GO:0006915, GO:0006928, GO:0007044, GO:0007154, GO:0007155, GO:0007160, GO:0007165, GO:0007166, GO:…	433.226	394.363	472.088	0.258929	0.107142	0.474918
[truncated: 21,324 more rows]

## Sheet: Extended Data Fig 4d
Top 20 clusters	GO	Description	_LogP_B-prePEA_RV versus B-postPEA_septum	_LogP_B-prePEA_septum versus B-postPEA_septum	_LogP_B-prePEA_septum versus B-prePEA_RV	_LogP_B-prePEA_septum versus Control_septum
[truncated: 20 more rows]
