# Supplementary material for: Transcriptional changes of the extracellular matrix in chronic thromboembolic pulmonary hypertension govern right ventricle remodeling and recovery
Source: Nat Cardiovasc Res. 2025 Jul 4;4(7):857–75. doi: 10.1038/s44161-025-00672-8 (PMC12259468; doi:10.1038/s44161-025-00672-8)
Supplement: Supplementary file 13 — Statistical source data. [file 44161_2025_672_MOESM13_ESM.xlsx]

## Sheet: Extended Data Fig 5
Input gene list	filter threshold: basemean >= 5, - 0.585 <= log2fc >= 0.585, fdr <= 0.05							Metascape_100	GO	Description	_LogP_B-prePEA_RV versus B-postPEA_septum	_LogP_B-prePEA_septum versus B-postPEA_septum	_LogP_B-prePEA_septum versus B-prePEA_RV	_LogP_B-prePEA_septum versus Control_septum			Metascape_full_table	_MEMBER_B-prePEA_RV versus B-postPEA_septum	_MEMBER_B-prePEA_septum versus B-postPEA_septum	_MEMBER_B-prePEA_septum versus B-prePEA_RV	_MEMBER_B-prePEA_septum versus Control_septum	_LogP_B-prePEA_RV versus B-postPEA_septum	_LogP_B-prePEA_septum versus B-postPEA_septum	_LogP_B-prePEA_septum versus B-prePEA_RV	_LogP_B-prePEA_septum versus Control_septum	GO	_PATTERN_	_RANK_	GiniIndex	Category	CategoryID	Description	PARENT_GO	LogP	Enrichment	Z-score	#TotalGeneInLibrary	#GeneInGO	#GeneInHitList	#GeneInGOAndHitList	%InGO	STDV %InGO	GeneID	Hits	Log(q-value)	EvidenceCutoff	GROUP_ID	FirstInGroupByEnrichment	FirstInGroupByLogP
	B-prePEA_septum versus Control_septum	B-prePEA_septum versus B-postPEA_septum	B-prePEA_RV versus B-postPEA_septum	B-prePEA_septum versus B-prePEA_RV					GO:0005518	collagen binding	0	0	-5.60956	-6.84666				1	1	1	1	-6.16742	-5.76906	-13.8495	-27.2784	GO:0030312	M1111	4	0	GO Cellular Components	20	external encapsulating structure		-45.1396	3.48815	17.6285	30286	562	2441	158	6.47276	0.498001	59|165|249|284|348|633|655|667|713|1116|1277|1278|1281|1282|1285|1286|1287|1289|1292|1294|1295|1299|1302|1305|1306|1307|1404|1462|1476|1490|1512|1520|1634|1842|1955|2006|2152|2162|2192|2199|2200|2201|2202|2219|2331|2335|2719|3339|3909|3910|3912|4016|4053|4054|4060|4147|4236|4237|4239|4318|4324|4325|4811|4878|4958|4969|4982|5046|5054|5265|5549|5654|5803|5919|6279|6280|6281|6387|6422|6678|7007|7045…	ACTA2|AEBP1|ALPL|ANGPT1|APOE|BGN|BMP7|DST|C1QB|CHI3L1|COL1A1|COL1A2|COL3A1|COL4A1|COL4A3|COL4A4|COL4A5|COL5A1|COL6A2|COL7A1|COL8A1|COL9A3|COL11A2|COL13A1|COL15A1|COL16A1|HAPLN1|VCAN|CSTB|CCN2|CTSH|CTSS|DCN|ECM2|MEGF9|ELN|F3|F13A1|FBLN1|FBLN2|FBN1|FBN2|EFEMP1|FCN1|FMOD|FN1|GPC3|HSPG2|LAMA3|LAMA4|LAMB1|LOXL1|LTBP2|LTBP3|LUM|MATN2|MFAP1|MFAP2|MFAP4|MMP9|MMP15|MMP16|NID1|NPPA|OMD|OGN|TNFRSF11B|PCSK6|…	-40.6767	0	1	1	1
	ENSG00000157168	ENSG00000265972	ENSG00000244734	ENSG00000286530					GO:0060485	mesenchyme development	0	0	-4.71131	-6.70015				1	1	1	1	-6.17757	-5.77353	-13.1258	-26.8205	GO:0031012	M1111	4	0	GO Cellular Components	20	extracellular matrix		-44.5754	3.47225	17.5	30286	561	2441	157	6.43179	0.496531	59|165|249|284|348|633|655|667|713|1116|1277|1278|1281|1282|1285|1286|1287|1289|1292|1294|1295|1299|1302|1305|1306|1307|1404|1462|1476|1490|1512|1520|1634|1842|1955|2006|2152|2162|2192|2199|2200|2201|2202|2219|2331|2335|2719|3339|3909|3910|3912|4016|4053|4054|4060|4147|4236|4237|4239|4318|4324|4325|4811|4878|4958|4969|4982|5046|5054|5265|5549|5654|5803|5919|6279|6280|6281|6387|6422|6678|7007|7045…	ACTA2|AEBP1|ALPL|ANGPT1|APOE|BGN|BMP7|DST|C1QB|CHI3L1|COL1A1|COL1A2|COL3A1|COL4A1|COL4A3|COL4A4|COL4A5|COL5A1|COL6A2|COL7A1|COL8A1|COL9A3|COL11A2|COL13A1|COL15A1|COL16A1|HAPLN1|VCAN|CSTB|CCN2|CTSH|CTSS|DCN|ECM2|MEGF9|ELN|F3|F13A1|FBLN1|FBLN2|FBN1|FBN2|EFEMP1|FCN1|FMOD|FN1|GPC3|HSPG2|LAMA3|LAMA4|LAMB1|LOXL1|LTBP2|LTBP3|LUM|MATN2|MFAP1|MFAP2|MFAP4|MMP9|MMP15|MMP16|NID1|NPPA|OMD|OGN|TNFRSF11B|PCSK6|…	-40.4136	0	1	0	0
	ENSG00000236333	ENSG00000123700	ENSG00000095587	ENSG00000171476					GO:0005516	calmodulin binding	0	0	-4.84882	-6.52809				1	1	1	1	-6.95135	-6.45751	-10.9167	-24.1815	GO:0062023	M1111	4	0	GO Cellular Components	20	collagen-containing extracellular matrix		-39.6793	3.71057	16.7215	30286	428	2441	128	5.24375	0.451171	59|165|284|348|633|655|667|713|1277|1278|1281|1282|1285|1286|1287|1289|1292|1294|1295|1299|1302|1305|1306|1307|1404|1462|1476|1490|1512|1520|1634|1842|1955|2006|2152|2162|2192|2199|2200|2201|2202|2219|2331|2335|2719|3339|3909|3910|3912|4016|4053|4054|4060|4147|4237|4239|4318|4811|4878|4969|5046|5054|5265|5549|5654|5803|5919|6279|6280|6281|6387|6422|6678|7045|7058|7059|7060|7078|7123|7148|7373|745…	ACTA2|AEBP1|ANGPT1|APOE|BGN|BMP7|DST|C1QB|COL1A1|COL1A2|COL3A1|COL4A1|COL4A3|COL4A4|COL4A5|COL5A1|COL6A2|COL7A1|COL8A1|COL9A3|COL11A2|COL13A1|COL15A1|COL16A1|HAPLN1|VCAN|CSTB|CCN2|CTSH|CTSS|DCN|ECM2|MEGF9|ELN|F3|F13A1|FBLN1|FBLN2|FBN1|FBN2|EFEMP1|FCN1|FMOD|FN1|GPC3|HSPG2|LAMA3|LAMA4|LAMB1|LOXL1|LTBP2|LTBP3|LUM|MATN2|MFAP2|MFAP4|MMP9|NID1|NPPA|OGN|PCSK6|SERPINE1|SERPINA1|PRELP|HTRA1|PTPRZ1|RARRES2…	-35.6935	0	1	0	0
	ENSG00000144406	ENSG00000235535	ENSG00000159173	ENSG00000286889					GO:0040011	locomotion	0	0	-5.25008	-4.14729				1	1	1	1	-9.52799	-7.59033	-11.8494	-20.953	M5884	M1111	4	0	Canonical Pathways	11	NABA CORE MATRISOME		-36.0205	4.33124	16.4307	30286	275	2441	96	3.93281	0.393419	165|633|1277|1278|1281|1282|1285|1286|1287|1289|1292|1294|1295|1299|1302|1305|1306|1307|1404|1462|1490|1634|1842|2006|2192|2199|2200|2201|2202|2331|2335|3339|3486|3488|3909|3910|3912|4053|4054|4060|4147|4236|4237|4239|4811|4958|4969|5549|6586|6678|6695|6696|7007|7045|7058|7059|7060|7148|7373|7450|8076|8292|8404|8425|8840|9423|10085|10319|10418|10516|11082|23145|25992|50509|54829|64093|64094|64129…	AEBP1|BGN|COL1A1|COL1A2|COL3A1|COL4A1|COL4A3|COL4A4|COL4A5|COL5A1|COL6A2|COL7A1|COL8A1|COL9A3|COL11A2|COL13A1|COL15A1|COL16A1|HAPLN1|VCAN|CCN2|DCN|ECM2|ELN|FBLN1|FBLN2|FBN1|FBN2|EFEMP1|FMOD|FN1|HSPG2|IGFBP3|IGFBP5|LAMA3|LAMA4|LAMB1|LTBP2|LTBP3|LUM|MATN2|MFAP1|MFAP2|MFAP4|NID1|OMD|OGN|PRELP|SLIT3|SPARC|SPOCK1|SPP1|TECTA|TGFBI|THBS2|THBS3|THBS4|TNXB|COL14A1|VWF|MFAP5|COLQ|SPARCL1|LTBP4|CCN4|NTN1|ED…	-32.1597	0	1	0	0
	ENSG00000162383	ENSG00000100626	ENSG00000162849	ENSG00000163082					GO:0042578	phosphoric ester hydrolase activity	0	0	-5.29721	-5.45456				1	1	1	1	-6.93175	-8.90132	-9.32581	-20.6037	GO:0005201	M1111	4	0	GO Molecular Functions	21	extracellular matrix structural constituent		-33.3749	5.3067	16.4738	30286	166	2441	71	2.90864	0.340135	165|633|1116|1277|1278|1281|1282|1285|1286|1287|1289|1292|1294|1295|1299|1302|1305|1306|1307|1404|1462|1634|2006|2192|2199|2200|2201|2202|2331|2335|3339|3909|3910|3912|4053|4060|4147|4237|4239|4584|4811|4969|5549|6678|7007|7045|7058|7059|7148|7373|7450|8076|8292|8425|10085|10418|10516|50509|54829|64129|83872|84034|84570|85301|90187|91522|127435|131873|255631|256158|375790	AEBP1|BGN|CHI3L1|COL1A1|COL1A2|COL3A1|COL4A1|COL4A3|COL4A4|COL4A5|COL5A1|COL6A2|COL7A1|COL8A1|COL9A3|COL11A2|COL13A1|COL15A1|COL16A1|HAPLN1|VCAN|DCN|ELN|FBLN1|FBLN2|FBN1|FBN2|EFEMP1|FMOD|FN1|HSPG2|LAMA3|LAMA4|LAMB1|LTBP2|LUM|MATN2|MFAP2|MFAP4|MUC3A|NID1|OGN|PRELP|SPARC|TECTA|TGFBI|THBS2|THBS3|TNXB|COL14A1|VWF|MFAP5|COLQ|LTBP4|EDIL3|SPON1|FBLN5|COL5A3|ASPN|TINAGL1|HMCN1|EMILIN2|COL25A1|COL27A1|EMI…	-29.611	0	1	0	0
	ENSG00000175206	ENSG00000237807	ENSG00000237463	ENSG00000187193					GO:0061035	regulation of cartilage development	0	0	-5.41951	-5.73649				1	1	1	1	-9.57361	-8.06361	-19.7212	-13.946	hsa04820	M1111	4	0	KEGG Pathway	24	Cytoskeleton in muscle cells		-32.5744	4.49694	15.7274	30286	229	2441	83	3.40025	0.366825	58|70|72|88|477|482|483|633|752|825|1277|1278|1281|1282|1285|1286|1287|1289|1292|1299|1302|1462|1466|1634|1674|2006|2200|2201|2274|2318|2335|3339|3672|3678|4001|4607|4621|4624|4625|4628|4633|4635|4703|4811|4892|6641|6712|7058|7059|7060|7135|7137|7138|7139|7140|7168|7273|7414|7431|8515|8516|8736|9260|10398|22801|25777|25802|26287|27063|50509|51778|58498|64236|84665|84676|85301|91010|127294|131873|…	ACTA1|ACTC1|ACTG2|ACTN2|ATP1A2|ATP1B2|ATP1B3|BGN|FMNL1|CAPN3|COL1A1|COL1A2|COL3A1|COL4A1|COL4A3|COL4A4|COL4A5|COL5A1|COL6A2|COL9A3|COL11A2|VCAN|CSRP2|DCN|DES|ELN|FBN1|FBN2|FHL2|FLNC|FN1|HSPG2|ITGA1|ITGA5|LMNB1|MYBPC3|MYH3|MYH6|MYH7|MYH10|MYL2|MYL4|NEB|NID1|NRAP|SNTB1|SPTBN2|THBS2|THBS3|THBS4|TNNI1|TNNI3|TNNT1|TNNT2|TNNT3|TPM1|TTN|VCL|VIM|ITGA10|ITGA8|MYOM1|PDLIM7|MYL9|ITGA11|SUN2|LMOD1|ANKRD2|ANK…	-28.8897	0	2	1	1
	ENSG00000157103	ENSG00000198523	ENSG00000143171	ENSG00000170579					WP2431	Spinal cord injury	0	0	-4.61329	-5.52414				1	0	1	1	-7.80321	0	-13.4728	-15.7669	GO:0035239	M1011	3	0	GO Biological Processes	19	tube morphogenesis	19_GO:0032502 developmental process	-31.7452	2.80163	14.0898	30286	682	2441	154	6.30889	0.492087	151|182|187|284|290|338|347|348|374|596|652|655|688|800|889|947|1281|1282|1295|1306|1460|1482|1490|1512|1636|1855|1896|1950|1956|2028|2043|2049|2069|2099|2131|2138|2303|2316|2324|2335|2648|2668|2697|2702|2719|2736|2752|3339|3678|3726|3845|3953|4092|4233|4488|4609|4638|4776|4814|4824|4854|4855|5054|5159|5499|5727|5754|5787|5979|6091|6262|6347|6356|6422|6461|6662|6663|6714|6909|6943|7026|7045|7070|…	ADRA2B|JAG1|APLNR|ANGPT1|ANPEP|APOB|APOD|APOE|AREG|BCL2|BMP4|BMP7|KLF5|CALD1|KRIT1|CD34|COL3A1|COL4A1|COL8A1|COL15A1|CSNK2B|NKX2-5|CCN2|CTSH|ACE|DVL1|EDA|EGF|EGFR|ENPEP|EPHA4|EPHB3|EREG|ESR1|EXT1|EYA1|FOXC2|FLNA|FLT4|FN1|KAT2A|GDNF|GJA1|GJA5|GPC3|GLI2|GLUL|HSPG2|ITGA5|JUNB|KRAS|LEPR|SMAD7|MET|MSX2|MYC|MYLK|NFATC4|NINJ1|NKX3-1|NOTCH3|NOTCH4|SERPINE1|PDGFRB|PPP1CA|PTCH1|PTK7|PTPRB|RET|ROBO1|RYR2|CC…	-28.1275	0	3	1	1
	ENSG00000256463	ENSG00000114796	ENSG00000165731	ENSG00000265527					GO:0051960	regulation of nervous system development	0	0	-6.71125	-4.04451				1	1	1	1	-4.38658	-2.07561	-15.679	-14.4747	GO:0030029	M1111	4	0	GO Biological Processes	19	actin filament-based process	19_GO:0009987 cellular process	-30.9973	2.88963	14.0059	30286	614	2441	143	5.85825	0.475326	58|70|81|88|199|395|596|604|752|800|822|825|844|859|1073|1201|1264|1466|1482|1525|1627|1809|2006|2036|2037|2059|2252|2316|2317|2318|2697|2885|2934|3717|3741|3760|3762|3764|3781|3784|3815|3845|3856|3936|4287|4607|4621|4624|4625|4628|4633|4637|4642|4644|4645|4646|4703|4771|4892|5159|5217|5341|5357|5754|5872|6262|6323|6330|6332|6356|6401|6712|6714|7016|7114|7126|7138|7139|7140|7148|7168|7273|7305|87…	ACTA1|ACTC1|ACTN4|ACTN2|AIF1|ARHGAP6|BCL2|BCL6|FMNL1|CALD1|CAPG|CAPN3|CASQ1|CAV3|CFL2|CLN3|CNN1|CSRP2|NKX2-5|CXADR|DBN1|DPYSL3|ELN|EPB41L1|EPB41L2|EPS8|FGF7|FLNA|FLNB|FLNC|GJA1|GRB2|GSN|JAK2|KCNA5|KCNJ3|KCNJ5|KCNJ8|KCNN2|KCNQ1|KIT|KRAS|KRT8|LCP1|ATXN3|MYBPC3|MYH3|MYH6|MYH7|MYH10|MYL2|MYL6|MYO1D|MYO5A|MYO5B|MYO6|NEB|NF2|NRAP|PDGFRB|PFN2|PLEK|PLS1|PTK7|RAB13|RYR2|SCN1A|SCN4B|SCN7A|CCL11|SELE|SPTBN2…	-27.4375	0	4	1	1
	ENSG00000233485	ENSG00000138029	ENSG00000158486	ENSG00000108551					GO:0003018	vascular process in circulatory system	0	0	-6.23322	-5.33435				1	1	1	1	-7.14499	-5.78302	-6.42439	-16.1818	R-HSA-1474244	M1111	4	0	Reactome Gene Sets	6	Extracellular matrix organization		-28.1301	3.72216	14.0294	30286	300	2441	90	3.68701	0.381413	633|652|655|667|825|960|1277|1278|1281|1282|1285|1286|1287|1289|1292|1294|1295|1299|1302|1305|1306|1307|1404|1462|1513|1520|1634|2006|2192|2199|2200|2201|2202|2331|2335|3339|3385|3672|3678|3689|3909|3910|3912|4016|4053|4054|4060|4237|4239|4318|4324|4325|4593|4811|5054|5654|5802|6678|6696|7093|7148|7373|7412|7450|8076|8425|8515|8516|9378|9509|10319|10516|10536|11095|11096|22801|50509|54829|84034|8…	BGN|BMP4|BMP7|DST|CAPN3|CD44|COL1A1|COL1A2|COL3A1|COL4A1|COL4A3|COL4A4|COL4A5|COL5A1|COL6A2|COL7A1|COL8A1|COL9A3|COL11A2|COL13A1|COL15A1|COL16A1|HAPLN1|VCAN|CTSK|CTSS|DCN|ELN|FBLN1|FBLN2|FBN1|FBN2|EFEMP1|FMOD|FN1|HSPG2|ICAM3|ITGA1|ITGA5|ITGB2|LAMA3|LAMA4|LAMB1|LOXL1|LTBP2|LTBP3|LUM|MFAP2|MFAP4|MMP9|MMP15|MMP16|MUSK|NID1|SERPINE1|HTRA1|PTPRS|SPARC|SPP1|TLL2|TNXB|COL14A1|VCAM1|VWF|MFAP5|LTBP4|ITGA1…	-24.6214	0	5	1	1
	ENSG00000103888	ENSG00000153132	ENSG00000198785	ENSG00000235160					GO:0003007	heart morphogenesis	0	0	-9.6395	-8.79554				1	0	1	1	-3.28502	0	-14.0775	-14.1829	GO:0061061	M1011	3	0	GO Biological Processes	19	muscle structure development	19_GO:0032502 developmental process	-27.9295	2.95864	13.3389	30286	520	2441	124	5.07989	0.444449	58|70|81|88|182|187|445|467|552|577|596|652|688|785|825|844|859|1073|1140|1281|1466|1482|1525|1655|1674|1841|2006|2121|2274|2303|2317|2318|3084|3475|3488|3764|3845|3856|4092|4607|4621|4624|4625|4633|4637|4638|4703|4776|4814|4842|4892|5159|5530|6261|6262|6272|6662|6909|6943|7026|7135|7137|7138|7139|7140|7168|7273|7474|7494|7504|7832|8516|8736|8837|8912|9096|9215|9260|9421|10269|10324|10370|10398|1…	ACTA1|ACTC1|ACTN4|ACTN2|JAG1|APLNR|ASS1|ATF3|AVPR1A|ADGRB3|BCL2|BMP4|KLF5|CACNB4|CAPN3|CASQ1|CAV3|CFL2|CHRNB1|COL3A1|CSRP2|NKX2-5|CXADR|DDX5|DES|DTYMK|ELN|EVC|FHL2|FOXC2|FLNB|FLNC|NRG1|IFRD1|IGFBP5|KCNJ8|KRAS|KRT8|SMAD7|MYBPC3|MYH3|MYH6|MYH7|MYL2|MYL6|MYLK|NEB|NFATC4|NINJ1|NOS1|NRAP|PDGFRB|PPP3CA|RYR1|RYR2|SORT1|SOX9|TBX2|TCF21|NR2F2|TNNI1|TNNI3|TNNT1|TNNT2|TNNT3|TPM1|TTN|WNT5A|XBP1|XK|BTG2|ITGA8…	-24.4667	0	6	1	1
	ENSG00000198838	ENSG00000135218	ENSG00000178031	ENSG00000152086					GO:0050840	extracellular matrix binding	0	0	-6.92075	-3.54867				1	0	1	1	-3.12415	0	-14.2705	-12.8932	GO:0030036	M1011	3	0	GO Biological Processes	19	actin cytoskeleton organization	19_GO:0009987 cellular process	-27.6612	2.89654	13.216	30286	544	2441	127	5.20279	0.449502	58|70|81|88|199|395|596|604|752|800|822|825|844|859|1073|1201|1264|1466|1482|1525|1627|1809|2006|2036|2037|2059|2252|2316|2317|2318|2885|2934|3717|3815|3845|3856|3936|4287|4607|4621|4624|4625|4628|4633|4642|4644|4645|4646|4703|4771|4892|5159|5217|5341|5357|5754|5872|6356|6712|6714|7016|7114|7126|7138|7139|7140|7148|7168|7273|7305|8736|8837|9026|9260|9368|9639|9645|9844|10324|10398|10458|10459|105…	ACTA1|ACTC1|ACTN4|ACTN2|AIF1|ARHGAP6|BCL2|BCL6|FMNL1|CALD1|CAPG|CAPN3|CASQ1|CAV3|CFL2|CLN3|CNN1|CSRP2|NKX2-5|CXADR|DBN1|DPYSL3|ELN|EPB41L1|EPB41L2|EPS8|FGF7|FLNA|FLNB|FLNC|GRB2|GSN|JAK2|KIT|KRAS|KRT8|LCP1|ATXN3|MYBPC3|MYH3|MYH6|MYH7|MYH10|MYL2|MYO1D|MYO5A|MYO5B|MYO6|NEB|NF2|NRAP|PDGFRB|PFN2|PLEK|PLS1|PTK7|RAB13|CCL11|SPTBN2|SRC|TESK1|TMSB4X|TNFAIP1|TNNT1|TNNT2|TNNT3|TNXB|TPM1|TTN|TYROBP|MYOM1|CFL…	-24.2397	0	4	0	0
	ENSG00000048540	ENSG00000146147	ENSG00000152822	ENSG00000184544					GO:0030055	cell-substrate junction	0	0	-4.89329	-3.56394				1	0	1	1	-5.60659	0	-13.9178	-14.0972	GO:0060537	M1011	3	0	GO Biological Processes	19	muscle tissue development	19_GO:0032502 developmental process	-26.9364	3.43254	13.4937	30286	347	2441	96	3.93281	0.393419	58|70|88|467|596|652|655|688|844|859|1073|1281|1466|1482|1525|2006|2138|2274|2303|2317|2355|2697|2702|3084|3475|3764|3767|3845|4092|4488|4607|4624|4625|4633|4637|4638|4703|4729|4878|4892|5159|5350|5530|5727|6261|6262|6662|6909|6943|7026|7135|7137|7139|7168|7273|7373|7474|7504|7832|8516|8736|8837|8854|9096|9215|9421|10021|10269|10324|10370|10472|11149|23493|23764|25976|26508|27063|30812|51778|5180…	ACTA1|ACTC1|ACTN2|ATF3|BCL2|BMP4|BMP7|KLF5|CASQ1|CAV3|CFL2|COL3A1|CSRP2|NKX2-5|CXADR|ELN|EYA1|FHL2|FOXC2|FLNB|FOSL2|GJA1|GJA5|NRG1|IFRD1|KCNJ8|KCNJ11|KRAS|SMAD7|MSX2|MYBPC3|MYH6|MYH7|MYL2|MYL6|MYLK|NEB|NDUFV2|NPPA|NRAP|PDGFRB|PLN|PPP3CA|PTCH1|RYR1|RYR2|SOX9|TBX2|TCF21|NR2F2|TNNI1|TNNI3|TNNT2|TPM1|TTN|COL14A1|WNT5A|XK|BTG2|ITGA8|MYOM1|CFLAR|ALDH1A2|TBX18|LARGE1|HAND1|HCN4|ZMPSTE24|KLHL41|CITED2|ZB…	-23.5528	0	7	1	1
	ENSG00000224430	ENSG00000115414	ENSG00000138829	ENSG00000176697					GO:0031252	cell leading edge	0	0	-7.42007	-11.8481				1	1	1	1	-4.11136	-2.16416	-15.1884	-13.1511	GO:0007507	M1111	4	0	GO Biological Processes	19	heart development	19_GO:0032502 developmental process	-26.1821	2.78618	12.7465	30286	570	2441	128	5.24375	0.451171	70|88|182|187|652|655|859|1009|1026|1281|1289|1482|1525|1636|1855|2006|2065|2131|2138|2200|2274|2300|2303|2316|2335|2648|2697|2702|2719|2736|3084|3624|3764|3767|3784|4091|4092|4151|4194|4488|4607|4624|4625|4633|4703|4729|4776|4824|4878|4886|4892|5111|5125|5159|5350|5604|5606|5727|5754|6091|6196|6261|6262|6586|6662|6909|7135|7137|7139|7168|7273|7373|7403|7412|7474|7481|8463|8642|8701|8828|8854|909…	ACTC1|ACTN2|JAG1|APLNR|BMP4|BMP7|CAV3|CDH11|CDKN1A|COL3A1|COL5A1|NKX2-5|CXADR|ACE|DVL1|ELN|ERBB3|EXT1|EYA1|FBN1|FHL2|FOXL1|FOXC2|FLNA|FN1|KAT2A|GJA1|GJA5|GPC3|GLI2|NRG1|INHBA|KCNJ8|KCNJ11|KCNQ1|SMAD6|SMAD7|MB|MDM4|MSX2|MYBPC3|MYH6|MYH7|MYL2|NEB|NDUFV2|NFATC4|NKX3-1|NPPA|NPY1R|NRAP|PCNA|PCSK5|PDGFRB|PLN|MAP2K1|MAP2K3|PTCH1|PTK7|ROBO1|RPS6KA2|RYR1|RYR2|SLIT3|SOX9|TBX2|TNNI1|TNNI3|TNNT2|TPM1|TTN|COL…	-22.8331	0	7	0	0
	ENSG00000236908	ENSG00000133026	ENSG00000179136	ENSG00000075886					GO:0032989	cellular anatomical entity morphogenesis	0	0	-13.6348	-10.0658				1	1	1	1	-4.93696	-3.30681	-7.92658	-13.9504	GO:0001944	M1111	4	0	GO Biological Processes	19	vasculature development	19_GO:0032502 developmental process	-24.6927	2.76724	12.3495	30286	547	2441	122	4.99795	0.441041	59|151|182|187|284|290|338|347|348|652|688|800|889|947|1277|1278|1281|1282|1289|1295|1306|1482|1490|1636|1950|2028|2049|2069|2138|2303|2307|2316|2324|2335|2697|2702|2719|2752|3339|3678|3726|3764|3953|4016|4091|4092|4638|4776|4814|4824|4854|4855|5054|5159|5604|5754|5787|6091|6347|6461|6909|6943|7026|7045|7070|7137|7481|7494|8322|8325|8434|8463|8817|8828|8854|9021|9037|9215|9394|9421|10016|10370|10…	ACTA2|ADRA2B|JAG1|APLNR|ANGPT1|ANPEP|APOB|APOD|APOE|BMP4|KLF5|CALD1|KRIT1|CD34|COL1A1|COL1A2|COL3A1|COL4A1|COL5A1|COL8A1|COL15A1|NKX2-5|CCN2|ACE|EGF|ENPEP|EPHB3|EREG|EYA1|FOXC2|FOXS1|FLNA|FLT4|FN1|GJA1|GJA5|GPC3|GLUL|HSPG2|ITGA5|JUNB|KCNJ8|LEPR|LOXL1|SMAD6|SMAD7|MYLK|NFATC4|NINJ1|NKX3-1|NOTCH3|NOTCH4|SERPINE1|PDGFRB|MAP2K1|PTK7|PTPRB|ROBO1|CCL2|SHB|TBX2|TCF21|NR2F2|TGFBI|THY1|TNNI3|WNT11|XBP1|FZD…	-21.376	0	3	0	0
	ENSG00000234961	ENSG00000038427	ENSG00000253369	ENSG00000004799					GO:0043269	regulation of monoatomic ion transport	0	0	-2.50984	-6.20338				1	0	1	1	-6.07211	0	-8.32679	-14.5874	GO:0072001	M1011	3	0	GO Biological Processes	19	renal system development	19_GO:0032502 developmental process	-24.6192	3.44865	12.8931	30286	313	2441	87	3.56411	0.375242	59|182|231|284|384|445|596|652|654|655|947|1282|1285|1286|1512|1636|2028|2043|2131|2138|2200|2303|2668|2719|2736|3764|4091|4092|4609|4774|4811|4824|4854|5125|5159|5455|5530|5727|5754|5979|6422|6662|6943|7020|7474|7481|7704|8516|8642|8854|9096|9863|9953|10220|10269|11020|11064|23129|23210|23371|25976|26108|26249|26508|27031|28999|30812|51196|51804|54806|55083|55366|56603|64321|64412|79191|79659|84…	ACTA2|JAG1|AKR1B1|ANGPT1|ARG2|ASS1|BCL2|BMP4|BMP6|BMP7|CD34|COL4A1|COL4A3|COL4A4|CTSH|ACE|ENPEP|EPHA4|EXT1|EYA1|FBN1|FOXC2|GDNF|GPC3|GLI2|KCNJ8|SMAD6|SMAD7|MYC|NFIA|NID1|NKX3-1|NOTCH3|PCSK5|PDGFRB|POU3F3|PPP3CA|PTCH1|PTK7|RET|SFRP1|SOX9|TCF21|TFAP2A|WNT5A|WNT11|ZBTB16|ITGA8|DCHS1|ALDH1A2|TBX18|MAGI2|HS3ST3B1|GDF11|ZMPSTE24|IFT27|CNTRL|PLXND1|JMJD6|TNS2|TIPARP|PYGO1|KLHL3|HEYL|NPHP3|KLF15|SOX8|PLC…	-21.3324	0	8	1	1
	ENSG00000267361	ENSG00000166963	ENSG00000172139	ENSG00000182902					GO:0051338	regulation of transferase activity	0	0	-2.80218	-6.38585				1	1	1	1	-5.1184	-3.36778	-8.2566	-13.7952	GO:0001568	M1111	4	0	GO Biological Processes	19	blood vessel development	19_GO:0032502 developmental process	-24.5894	2.80163	12.3534	30286	527	2441	119	4.87505	0.435866	59|151|182|187|284|290|338|347|348|652|688|800|889|947|1277|1278|1281|1282|1289|1295|1306|1482|1490|1636|1950|2028|2049|2069|2138|2303|2307|2316|2324|2335|2697|2702|2719|2752|3339|3678|3726|3764|3953|4016|4091|4092|4638|4776|4814|4824|4854|4855|5054|5159|5604|5754|5787|6091|6347|6461|6909|6943|7026|7045|7070|7137|7481|7494|8322|8325|8434|8463|8817|8828|8854|9021|9037|9215|9394|9421|10016|10370|10…	ACTA2|ADRA2B|JAG1|APLNR|ANGPT1|ANPEP|APOB|APOD|APOE|BMP4|KLF5|CALD1|KRIT1|CD34|COL1A1|COL1A2|COL3A1|COL4A1|COL5A1|COL8A1|COL15A1|NKX2-5|CCN2|ACE|EGF|ENPEP|EPHB3|EREG|EYA1|FOXC2|FOXS1|FLNA|FLT4|FN1|GJA1|GJA5|GPC3|GLUL|HSPG2|ITGA5|JUNB|KCNJ8|LEPR|LOXL1|SMAD6|SMAD7|MYLK|NFATC4|NINJ1|NKX3-1|NOTCH3|NOTCH4|SERPINE1|PDGFRB|MAP2K1|PTK7|PTPRB|ROBO1|CCL2|SHB|TBX2|TCF21|NR2F2|TGFBI|THY1|TNNI3|WNT11|XBP1|FZD…	-21.3307	0	3	0	0
	ENSG00000242795	ENSG00000143341	ENSG00000146197	ENSG00000166523					R-HSA-3781865	Diseases of glycosylation	0	0	-2.59214	-8.98318				1	1	1	1	-3.41762	-4.4591	-11.8823	-15.0704	GO:0030198	M1111	4	0	GO Biological Processes	19	extracellular matrix organization	19_GO:0009987 cellular process	-24.2114	3.62254	12.9114	30286	274	2441	80	3.27735	0.360364	323|602|1277|1278|1281|1282|1285|1286|1287|1289|1294|1295|1299|1302|1305|1306|1307|1513|1520|1842|2006|2131|2192|2303|2331|2824|3038|3936|4016|4060|4147|4239|4318|4324|4325|4791|4811|4982|6662|7045|7093|7148|7373|8292|8434|8516|9215|9509|9719|10516|10549|11095|11096|11173|23768|27031|30001|50509|54507|57188|64093|64094|79148|81621|81792|81794|83716|83872|84695|85301|89932|91522|92949|133584|16961…	APBB2|BCL3|COL1A1|COL1A2|COL3A1|COL4A1|COL4A3|COL4A4|COL4A5|COL5A1|COL7A1|COL8A1|COL9A3|COL11A2|COL13A1|COL15A1|COL16A1|CTSK|CTSS|ECM2|ELN|EXT1|FBLN1|FOXC2|FMOD|GPM6B|HAS3|LCP1|LOXL1|LUM|MATN2|MFAP4|MMP9|MMP15|MMP16|NFKB2|NID1|TNFRSF11B|SOX9|TGFBI|TLL2|TNXB|COL14A1|COLQ|RECK|ITGA8|LARGE1|ADAMTS2|ADAMTSL2|FBLN5|PRDX4|ADAMTS8|ADAMTS5|ADAMTS7|FLRT2|NPHP3|ERO1A|COL5A3|ADAMTSL4|ADAMTSL3|SMOC1|SMOC2|MM…	-20.979	0	1	0	0
	ENSG00000287712	ENSG00000139289	ENSG00000108018	ENSG00000142973					GO:0061024	membrane organization	0	0	-2.35595	-4.84965				1	1	1	1	-3.40712	-4.45293	-11.8494	-14.9847	GO:0043062	M1111	4	0	GO Biological Processes	19	extracellular structure organization	19_GO:0009987 cellular process	-24.0971	3.60937	12.8702	30286	275	2441	80	3.27735	0.360364	323|602|1277|1278|1281|1282|1285|1286|1287|1289|1294|1295|1299|1302|1305|1306|1307|1513|1520|1842|2006|2131|2192|2303|2331|2824|3038|3936|4016|4060|4147|4239|4318|4324|4325|4791|4811|4982|6662|7045|7093|7148|7373|8292|8434|8516|9215|9509|9719|10516|10549|11095|11096|11173|23768|27031|30001|50509|54507|57188|64093|64094|79148|81621|81792|81794|83716|83872|84695|85301|89932|91522|92949|133584|16961…	APBB2|BCL3|COL1A1|COL1A2|COL3A1|COL4A1|COL4A3|COL4A4|COL4A5|COL5A1|COL7A1|COL8A1|COL9A3|COL11A2|COL13A1|COL15A1|COL16A1|CTSK|CTSS|ECM2|ELN|EXT1|FBLN1|FOXC2|FMOD|GPM6B|HAS3|LCP1|LOXL1|LUM|MATN2|MFAP4|MMP9|MMP15|MMP16|NFKB2|NID1|TNFRSF11B|SOX9|TGFBI|TLL2|TNXB|COL14A1|COLQ|RECK|ITGA8|LARGE1|ADAMTS2|ADAMTSL2|FBLN5|PRDX4|ADAMTS8|ADAMTS5|ADAMTS7|FLRT2|NPHP3|ERO1A|COL5A3|ADAMTSL4|ADAMTSL3|SMOC1|SMOC2|MM…	-20.8895	0	1	0	0
	ENSG00000250863	ENSG00000164692	ENSG00000240764	ENSG00000116983					GO:0043009	chordate embryonic development	0	0	-2.00626	-5.04652				1	1	1	1	-3.39667	-4.44679	-11.8167	-14.8995	GO:0045229	M1111	4	0	GO Biological Processes	19	external encapsulating structure organization	19_GO:0009987 cellular process	-23.9835	3.59629	12.8292	30286	276	2441	80	3.27735	0.360364	323|602|1277|1278|1281|1282|1285|1286|1287|1289|1294|1295|1299|1302|1305|1306|1307|1513|1520|1842|2006|2131|2192|2303|2331|2824|3038|3936|4016|4060|4147|4239|4318|4324|4325|4791|4811|4982|6662|7045|7093|7148|7373|8292|8434|8516|9215|9509|9719|10516|10549|11095|11096|11173|23768|27031|30001|50509|54507|57188|64093|64094|79148|81621|81792|81794|83716|83872|84695|85301|89932|91522|92949|133584|16961…	APBB2|BCL3|COL1A1|COL1A2|COL3A1|COL4A1|COL4A3|COL4A4|COL4A5|COL5A1|COL7A1|COL8A1|COL9A3|COL11A2|COL13A1|COL15A1|COL16A1|CTSK|CTSS|ECM2|ELN|EXT1|FBLN1|FOXC2|FMOD|GPM6B|HAS3|LCP1|LOXL1|LUM|MATN2|MFAP4|MMP9|MMP15|MMP16|NFKB2|NID1|TNFRSF11B|SOX9|TGFBI|TLL2|TNXB|COL14A1|COLQ|RECK|ITGA8|LARGE1|ADAMTS2|ADAMTSL2|FBLN5|PRDX4|ADAMTS8|ADAMTS5|ADAMTS7|FLRT2|NPHP3|ERO1A|COL5A3|ADAMTSL4|ADAMTSL3|SMOC1|SMOC2|MM…	-20.7994	0	1	0	0
	ENSG00000264490	ENSG00000131389	ENSG00000198812	ENSG00000130054					GO:0004713	protein tyrosine kinase activity	0	0	-2.69634	-4.79519				1	0	1	1	-4.07952	0	-23.6847	-8.38917	GO:0030017	M1011	3	0	GO Cellular Components	20	sarcomere		-23.6847	11.4646	17.6593	30286	219	386	32	8.29016	1.40345	58|286|1073|1674|2317|2318|4607|4625|4633|4635|4892|6262|7135|7273|8736|9260|9457|10627|26287|27063|29780|51778|58498|84665|84676|84700|91624|127294|202333|347273|376132|442721	ACTA1|ANK1|CFL2|DES|FLNB|FLNC|MYBPC3|MYH7|MYL2|MYL4|NRAP|RYR2|TNNI1|TTN|MYOM1|PDLIM7|FHL5|MYL12A|ANKRD2|ANKRD1|PARVB|MYOZ2|MYL7|MYPN|TRIM63|MYO18B|NEXN|MYOM3|CMYA5|CAVIN4|LRRC10|LMOD2	-19.8239	0	2	0	0
	ENSG00000169507	ENSG00000168542	ENSG00000206579	ENSG00000167306					GO:0031344	regulation of cell projection organization	0	0	-2.91653	-5.57494				1	0	1	1	-4.61276	0	-23.5472	-7.96461	GO:0030016	M1011	3	0	GO Cellular Components	20	myofibril		-23.5472	10.7884	17.298	30286	240	386	33	8.54922	1.42319	58|286|1073|1674|2317|2318|4607|4625|4633|4635|4892|6262|7135|7273|7414|8736|9260|9457|10627|26287|27063|29780|51778|58498|84665|84676|84700|91624|127294|202333|347273|376132|442721	ACTA1|ANK1|CFL2|DES|FLNB|FLNC|MYBPC3|MYH7|MYL2|MYL4|NRAP|RYR2|TNNI1|TTN|VCL|MYOM1|PDLIM7|FHL5|MYL12A|ANKRD2|ANKRD1|PARVB|MYOZ2|MYL7|MYPN|TRIM63|MYO18B|NEXN|MYOM3|CMYA5|CAVIN4|LRRC10|LMOD2	-19.7833	0	2	0	0
	ENSG00000166573	ENSG00000108821	ENSG00000134817	ENSG00000260186					GO:0072657	protein localization to membrane	0	0	-2.46915	-5.44175				1	0	1	1	-4.58807	0	-7.80823	-14.3179	GO:0001822	M1011	3	0	GO Biological Processes	19	kidney development	19_GO:0032502 developmental process	-23.0543	3.39867	12.4245	30286	303	2441	83	3.40025	0.366825	59|182|231|284|384|445|596|652|654|655|947|1285|1286|1512|1636|2028|2043|2131|2138|2200|2303|2668|2719|2736|3764|4091|4092|4609|4811|4824|4854|5125|5159|5455|5530|5727|5754|5979|6422|6662|6943|7020|7474|7481|7704|8516|8642|8854|9863|9953|10220|10269|11020|11064|23129|23210|23371|25976|26108|26249|26508|27031|28999|30812|51196|51804|54806|55083|55366|56603|64321|64412|79191|79659|84159|84623|12089…	ACTA2|JAG1|AKR1B1|ANGPT1|ARG2|ASS1|BCL2|BMP4|BMP6|BMP7|CD34|COL4A3|COL4A4|CTSH|ACE|ENPEP|EPHA4|EXT1|EYA1|FBN1|FOXC2|GDNF|GPC3|GLI2|KCNJ8|SMAD6|SMAD7|MYC|NID1|NKX3-1|NOTCH3|PCSK5|PDGFRB|POU3F3|PPP3CA|PTCH1|PTK7|RET|SFRP1|SOX9|TCF21|TFAP2A|WNT5A|WNT11|ZBTB16|ITGA8|DCHS1|ALDH1A2|MAGI2|HS3ST3B1|GDF11|ZMPSTE24|IFT27|CNTRL|PLXND1|JMJD6|TNS2|TIPARP|PYGO1|KLHL3|HEYL|NPHP3|KLF15|SOX8|PLCE1|SIX4|AHI1|KIF26…	-19.8924	0	8	0	0
	ENSG00000178031		ENSG00000244227	ENSG00000249307					GO:1902532	negative regulation of intracellular signal transduction	0	0	-2.38488	-4.19544				1	0	1	1	-5.31169	0	-22.9699	-7.80461	GO:0043292	M1011	3	0	GO Cellular Components	20	contractile fiber		-22.9699	10.3569	16.8792	30286	250	386	33	8.54922	1.42319	58|286|1073|1674|2317|2318|4607|4625|4633|4635|4892|6262|7135|7273|7414|8736|9260|9457|10627|26287|27063|29780|51778|58498|84665|84676|84700|91624|127294|202333|347273|376132|442721	ACTA1|ANK1|CFL2|DES|FLNB|FLNC|MYBPC3|MYH7|MYL2|MYL4|NRAP|RYR2|TNNI1|TTN|VCL|MYOM1|PDLIM7|FHL5|MYL12A|ANKRD2|ANKRD1|PARVB|MYOZ2|MYL7|MYPN|TRIM63|MYO18B|NEXN|MYOM3|CMYA5|CAVIN4|LRRC10|LMOD2	-19.2851	0	2	0	0
	ENSG00000174469		ENSG00000122641	ENSG00000237624					GO:0045177	apical part of cell	0	-2.40184	-3.90864	-4.55877				1	0	1	1	-6.06715	0	-11.4536	-12.2748	GO:0048729	M1011	3	0	GO Biological Processes	19	tissue morphogenesis	19_GO:0032502 developmental process	-22.8954	2.64629	11.7692	30286	572	2441	122	4.99795	0.441041	58|59|70|72|182|187|374|596|652|655|760|960|1281|1282|1289|1427|1460|1482|1512|1855|1950|1956|2043|2099|2131|2138|2252|2300|2303|2316|2487|2648|2668|2697|2719|2736|2885|3084|3400|3488|3624|3678|3845|4092|4194|4233|4488|4607|4609|4624|4625|4633|4638|4771|4776|4824|4855|5499|5727|5754|5979|6091|6262|6356|6422|6662|6663|6714|6781|6909|6943|7020|7135|7137|7139|7168|7273|7414|7474|7481|8463|8516|8642|…	ACTA1|ACTA2|ACTC1|ACTG2|JAG1|APLNR|AREG|BCL2|BMP4|BMP7|CA2|CD44|COL3A1|COL4A1|COL5A1|CRYGS|CSNK2B|NKX2-5|CTSH|DVL1|EGF|EGFR|EPHA4|ESR1|EXT1|EYA1|FGF7|FOXL1|FOXC2|FLNA|FRZB|KAT2A|GDNF|GJA1|GPC3|GLI2|GRB2|NRG1|ID4|IGFBP5|INHBA|ITGA5|KRAS|SMAD7|MDM4|MET|MSX2|MYBPC3|MYC|MYH6|MYH7|MYL2|MYLK|NF2|NFATC4|NKX3-1|NOTCH4|PPP1CA|PTCH1|PTK7|RET|ROBO1|RYR2|CCL11|SFRP1|SOX9|SOX10|SRC|STC1|TBX2|TCF21|TFAP2A|TNNI…	-19.7548	0	8	0	0
	ENSG00000253406		ENSG00000265107	ENSG00000076770					GO:0048598	embryonic morphogenesis	-3.98423	0	-4.11443	-4.2953				0	0	1	1	0	0	-7.42007	-11.8481	GO:0031252	M0011	2	0	GO Cellular Components	20	cell leading edge		-22.6296	2.94162	11.9494	30286	426	2441	101	4.13765	0.403104	58|59|70|72|134|199|273|286|322|323|660|667|822|960|1500|1639|1803|1809|1956|2059|2319|2550|2564|2934|3678|3737|3745|3749|3767|3936|4137|4163|4254|4355|4628|4638|4642|4644|4646|4651|4771|5152|5341|5590|5783|5829|5872|6285|6714|7016|7070|7168|7283|7431|7442|8516|8633|8844|9026|9079|9107|9260|9368|9780|10324|10411|10458|10519|10630|10677|11037|22902|23109|23129|23242|23380|23586|26047|26084|26751|2…	ACTA1|ACTA2|ACTC1|ACTG2|ADORA1|AIF1|AMPH|ANK1|APBB1|APBB2|BMX|DST|CAPG|CD44|CTNND1|DCTN1|DPP4|DPYSL3|EGFR|EPS8|FLOT2|GABBR1|GABRE|GSN|ITGA5|KCNA2|KCNB1|KCNC4|KCNJ11|LCP1|MAPT|MCC|KITLG|MPP2|MYH10|MYLK|MYO1D|MYO5A|MYO6|MYO10|NF2|PDE9A|PLEK|PRKCZ|PTPN13|PXN|RAB13|S100B|SRC|TESK1|THY1|TPM1|TUBG1|VIM|TRPV1|ITGA8|UNC5C|KSR1|HIP1R|LDB2|MTMR6|PDLIM7|NHERF1|PIEZO1|KLHL41|RAPGEF3|BAIAP2|CIB1|PDPN|AVIL|STO…	-19.5091	0	9	1	1
	ENSG00000050555		ENSG00000253819	ENSG00000159212					GO:0040008	regulation of growth	-3.2066	0	-4.75608	-4.68241				1	1	1	1	-3.37096	-4.35605	-12.4627	-9.24617	GO:0097435	M1111	4	0	GO Biological Processes	19	supramolecular fiber organization	19_GO:0009987 cellular process	-22.5398	2.59881	11.6318	30286	592	2441	124	5.07989	0.444449	58|70|88|199|395|596|637|800|822|825|844|859|948|1073|1264|1277|1278|1281|1289|1302|1466|1482|1627|1674|1809|1855|2006|2059|2131|2303|2316|2318|2331|2934|3717|3856|3936|4016|4053|4060|4134|4137|4239|4607|4621|4624|4625|4633|4642|4644|4645|4646|4703|4892|5159|5357|6356|6714|7093|7114|7126|7138|7139|7140|7148|7168|7273|7283|7373|7431|7756|8076|8636|8736|8837|9026|9509|9645|9844|10324|10398|10458|10…	ACTA1|ACTC1|ACTN2|AIF1|ARHGAP6|BCL2|BID|CALD1|CAPG|CAPN3|CASQ1|CAV3|CD36|CFL2|CNN1|COL1A1|COL1A2|COL3A1|COL5A1|COL11A2|CSRP2|NKX2-5|DBN1|DES|DPYSL3|DVL1|ELN|EPS8|EXT1|FOXC2|FLNA|FLNC|FMOD|GSN|JAK2|KRT8|LCP1|LOXL1|LTBP2|LUM|MAP4|MAPT|MFAP4|MYBPC3|MYH3|MYH6|MYH7|MYL2|MYO1D|MYO5A|MYO5B|MYO6|NEB|NRAP|PDGFRB|PLS1|CCL11|SRC|TLL2|TMSB4X|TNFAIP1|TNNT1|TNNT2|TNNT3|TNXB|TPM1|TTN|TUBG1|COL14A1|VIM|ZNF207|MF…	-19.4387	0	4	0	0
	ENSG00000283399		ENSG00000245694	ENSG00000284669					GO:0008283	cell population proliferation	-3.19304	0	-4.3102	-4.48049				1	0	1	1	-5.37726	0	-8.67931	-11.99	GO:0048514	M1011	3	0	GO Biological Processes	19	blood vessel morphogenesis	19_GO:0032502 developmental process	-22.2214	2.90749	11.8091	30286	431	2441	101	4.13765	0.403104	151|182|187|284|290|338|347|348|652|688|800|889|947|1281|1282|1295|1306|1482|1490|1636|1950|2028|2049|2069|2138|2303|2316|2324|2335|2697|2702|2752|3339|3678|3726|3953|4092|4638|4776|4814|4854|4855|5054|5159|5787|6091|6347|6461|6909|6943|7026|7045|7070|7137|7481|7494|8322|8325|8434|8463|8817|8828|9037|9394|9421|10016|10370|10411|10519|10553|11082|22846|23129|23210|23493|23554|25960|25976|51129|511…	ADRA2B|JAG1|APLNR|ANGPT1|ANPEP|APOB|APOD|APOE|BMP4|KLF5|CALD1|KRIT1|CD34|COL3A1|COL4A1|COL8A1|COL15A1|NKX2-5|CCN2|ACE|EGF|ENPEP|EPHB3|EREG|EYA1|FOXC2|FLNA|FLT4|FN1|GJA1|GJA5|GLUL|HSPG2|ITGA5|JUNB|LEPR|SMAD7|MYLK|NFATC4|NINJ1|NOTCH3|NOTCH4|SERPINE1|PDGFRB|PTPRB|ROBO1|CCL2|SHB|TBX2|TCF21|NR2F2|TGFBI|THY1|TNNI3|WNT11|XBP1|FZD4|FZD8|RECK|TEAD2|FGF18|NRP2|SEMA5A|HS6ST1|HAND1|PDCD6|CITED2|RAPGEF3|CIB1|…	-19.1564	0	3	0	0
	ENSG00000259158		ENSG00000131389	ENSG00000175175					GO:0043068	positive regulation of programmed cell death	-3.49067	0	-5.78743	-5.65874				1	0	1	1	-2.59175	0	-11.4034	-10.3562	GO:0042692	M1011	3	0	GO Biological Processes	19	muscle cell differentiation	19_GO:0032502 developmental process	-21.9112	3.39159	12.0954	30286	289	2441	79	3.23638	0.35818	58|70|81|88|187|552|577|596|652|688|785|825|844|859|1073|1140|1466|1482|1525|2274|2318|3084|3475|3488|3764|3845|3856|4607|4621|4624|4625|4633|4703|4776|4814|4842|4892|5159|5530|6261|6272|6662|6909|7138|7139|7140|7168|7273|7504|8516|8736|8837|8912|9096|9215|10269|10324|10398|11096|11149|23493|25802|27063|51778|51804|57190|64208|79191|84466|84665|84700|93649|127294|137814|170689|205251|284612|37613…	ACTA1|ACTC1|ACTN4|ACTN2|APLNR|AVPR1A|ADGRB3|BCL2|BMP4|KLF5|CACNB4|CAPN3|CASQ1|CAV3|CFL2|CHRNB1|CSRP2|NKX2-5|CXADR|FHL2|FLNC|NRG1|IFRD1|IGFBP5|KCNJ8|KRAS|KRT8|MYBPC3|MYH3|MYH6|MYH7|MYL2|NEB|NFATC4|NINJ1|NOS1|NRAP|PDGFRB|PPP3CA|RYR1|SORT1|SOX9|TBX2|TNNT1|TNNT2|TNNT3|TPM1|TTN|XK|ITGA8|MYOM1|CFLAR|CACNA1H|TBX18|LARGE1|ZMPSTE24|KLHL41|MYL9|ADAMTS5|BVES|HEY2|LMOD1|ANKRD1|MYOZ2|SIX4|SELENON|POPDC3|IRX3|…	-18.8955	0	2	0	0
	ENSG00000286828		ENSG00000176842	ENSG00000092068					R-HSA-445355	Smooth Muscle Contraction	-3.72049	0	-3.57953	-4.81207				0	0	1	1	0	0	-13.6348	-10.0658	GO:0032989	M0011	2	0	GO Biological Processes	19	cellular anatomical entity morphogenesis	19_GO:0032502 developmental process	-21.6833	2.54297	11.3506	30286	605	2441	124	5.07989	0.444449	58|70|88|322|323|596|627|655|658|825|844|1009|1073|1466|1482|1501|1600|1855|1956|2042|2043|2044|2049|2131|2318|2636|2668|2736|3672|3800|3856|4131|4147|4607|4621|4624|4625|4633|4681|4703|4776|4803|4854|4892|4908|5159|5350|5530|5590|5727|5754|5803|5979|6049|6091|6285|6387|6586|6790|6905|7138|7139|7140|7168|7273|7414|7465|7474|8128|8443|8633|8636|8736|8828|8837|9037|9253|9369|9378|9423|10324|10398|1…	ACTA1|ACTC1|ACTN2|APBB1|APBB2|BCL2|BDNF|BMP7|BMPR1B|CAPN3|CASQ1|CDH11|CFL2|CSRP2|NKX2-5|CTNND2|DAB1|DVL1|EGFR|EPHA3|EPHA4|EPHA5|EPHB3|EXT1|FLNC|GBX1|GDNF|GLI2|ITGA1|KIF5C|KRT8|MAP1B|MATN2|MYBPC3|MYH3|MYH6|MYH7|MYL2|NBL1|NEB|NFATC4|NGF|NOTCH3|NRAP|NTF3|PDGFRB|PLN|PPP3CA|PRKCZ|PTCH1|PTK7|PTPRZ1|RET|RNF6|ROBO1|S100B|CXCL12|SLIT3|AURKA|TBCE|TNNT1|TNNT2|TNNT3|TPM1|TTN|VCL|WEE1|WNT5A|ST8SIA2|GNPAT|UNC5…	-18.6828	0	10	1	1
	ENSG00000205038		ENSG00000223930	ENSG00000006071					GO:0040007	growth	-3.39564	0	-4.43135	-6.33601				1	0	1	1	-2.7879	0	-15.1153	-7.87296	GO:0015629	M1011	3	0	GO Cellular Components	20	actin cytoskeleton		-21.6063	2.70039	11.4664	30286	510	2441	111	4.54732	0.421685	58|59|70|81|88|199|273|395|667|800|822|1073|1264|1268|1612|1627|1809|2037|2042|2316|2317|2319|2934|3005|3936|4046|4486|4621|4624|4625|4628|4633|4635|4637|4638|4642|4644|4645|4646|4651|4703|4771|5357|5590|5829|6513|6712|6714|7135|7137|7138|7139|7140|7168|7412|7414|7625|9260|9368|9423|9645|9817|10398|10411|10458|10580|10627|10677|11034|23242|23406|23580|23586|25802|26053|27129|27145|27147|29109|297…	ACTA1|ACTA2|ACTC1|ACTN4|ACTN2|AIF1|AMPH|ARHGAP6|DST|CALD1|CAPG|CFL2|CNN1|CNR1|DAPK1|DBN1|DPYSL3|EPB41L2|EPHA3|FLNA|FLNB|FLOT2|GSN|H1-0|LCP1|LSP1|MST1R|MYH3|MYH6|MYH7|MYH10|MYL2|MYL4|MYL6|MYLK|MYO1D|MYO5A|MYO5B|MYO6|MYO10|NEB|NF2|PLS1|PRKCZ|PXN|SLC2A1|SPTBN2|SRC|TNNI1|TNNI3|TNNT1|TNNT2|TNNT3|TPM1|VCAM1|VCL|ZNF74|PDLIM7|NHERF1|NTN1|MICAL2|KEAP1|MYL9|RAPGEF3|BAIAP2|SORBS1|MYL12A|AVIL|DSTN|COBL|COTL1…	-18.6206	0	4	0	0
	ENSG00000260417		ENSG00000134986	ENSG00000131781					GO:0090066	regulation of anatomical structure size	-3.31281	0	-4.38	-6.69907				1	1	1	1	-5.29907	-4.67336	-12.8317	-8.97246	GO:0003013	M1111	4	0	GO Biological Processes	19	circulatory system process	19_GO:0032501 multicellular organismal process	-20.7179	2.66218	11.1863	30286	508	2441	109	4.46538	0.418048	59|70|134|151|153|284|348|477|482|552|654|719|859|948|1244|1268|1278|1285|1482|1636|1956|2006|2028|2131|2171|2303|2697|2702|2730|2740|2784|2934|3043|3269|3672|3741|3760|3762|3764|3781|3784|3953|4037|4607|4624|4625|4633|4635|4842|4878|4881|4886|5029|5125|5243|5350|5606|5724|5742|6196|6262|6296|6323|6330|6332|6387|6507|6513|6523|6526|6529|6532|6533|6540|6541|6584|6714|6833|7026|7135|7137|7139|7168|…	ACTA2|ACTC1|ADORA1|ADRA2B|ADRB1|ANGPT1|APOE|ATP1A2|ATP1B2|AVPR1A|BMP6|C3AR1|CAV3|CD36|ABCC2|CNR1|COL1A2|COL4A3|NKX2-5|ACE|EGFR|ELN|ENPEP|EXT1|FABP5|FOXC2|GJA1|GJA5|GCLM|GLP1R|GNB3|GSN|HBB|HRH1|ITGA1|KCNA5|KCNJ3|KCNJ5|KCNJ8|KCNN2|KCNQ1|LEPR|LRP3|MYBPC3|MYH6|MYH7|MYL2|MYL4|NOS1|NPPA|NPR1|NPY1R|P2RY2|PCSK5|ABCB1|PLN|MAP2K3|PTAFR|PTGS1|RPS6KA2|RYR2|ACSM3|SCN1A|SCN4B|SCN7A|CXCL12|SLC1A3|SLC2A1|SLC5A1|…	-17.7464	0	11	1	1
	ENSG00000277135		ENSG00000144730	ENSG00000117595					GO:0030323	respiratory tube development	-3.64276	0	-4.42805	-6.04261				1	0	1	1	-2.47339	0	-11.708	-9.78473	GO:0051146	M1011	3	0	GO Biological Processes	19	striated muscle cell differentiation	19_GO:0032502 developmental process	-20.6702	3.66204	11.9197	30286	227	2441	67	2.74478	0.330694	58|70|88|552|577|596|652|688|825|844|859|1073|1466|1482|1525|2274|2318|3084|3488|3764|3845|3856|4607|4621|4624|4625|4633|4703|4842|4892|5159|5530|6261|6272|7138|7139|7140|7168|7273|7504|8736|8837|8912|9096|9215|10269|10324|10398|11096|11149|23493|25802|27063|51778|51804|57190|64208|79191|84665|84700|93649|127294|137814|170689|205251|376132|442721	ACTA1|ACTC1|ACTN2|AVPR1A|ADGRB3|BCL2|BMP4|KLF5|CAPN3|CASQ1|CAV3|CFL2|CSRP2|NKX2-5|CXADR|FHL2|FLNC|NRG1|IGFBP5|KCNJ8|KRAS|KRT8|MYBPC3|MYH3|MYH6|MYH7|MYL2|NEB|NOS1|NRAP|PDGFRB|PPP3CA|RYR1|SORT1|TNNT1|TNNT2|TNNT3|TPM1|TTN|XK|MYOM1|CFLAR|CACNA1H|TBX18|LARGE1|ZMPSTE24|KLHL41|MYL9|ADAMTS5|BVES|HEY2|LMOD1|ANKRD1|MYOZ2|SIX4|SELENON|POPDC3|IRX3|MYPN|MYO18B|MYOCD|MYOM3|NKX2-6|ADAMTS15|MTLN|LRRC10|LMOD2	-17.7124	0	2	0	0
	ENSG00000180139		ENSG00000103184	ENSG00000165887					GO:0034330	cell junction organization	-4.40621	0	-4.19299	-7.63292				1	0	1	1	-5.15793	0	-7.99167	-12.6677	R-HSA-397014	M1011	3	0	Reactome Gene Sets	6	Muscle contraction		-20.4924	3.81295	11.9651	30286	205	2441	63	2.58091	0.320941	58|59|70|72|88|477|482|483|486|800|805|844|859|1482|1674|2977|3672|3708|3709|3741|3767|3768|3784|4607|4621|4624|4633|4635|4637|4638|4703|4842|4878|4881|5350|5829|6261|6262|6263|6323|6330|6332|7135|7137|7138|7139|7140|7168|7273|7414|7431|8654|8912|10398|10580|10627|25802|28996|29098|30819|53826|58498|84876	ACTA1|ACTA2|ACTC1|ACTG2|ACTN2|ATP1A2|ATP1B2|ATP1B3|FXYD2|CALD1|CALM2|CASQ1|CAV3|NKX2-5|DES|GUCY1A2|ITGA1|ITPR1|ITPR2|KCNA5|KCNJ11|KCNJ12|KCNQ1|MYBPC3|MYH3|MYH6|MYL2|MYL4|MYL6|MYLK|NEB|NOS1|NPPA|NPR1|PLN|PXN|RYR1|RYR2|RYR3|SCN1A|SCN4B|SCN7A|TNNI1|TNNI3|TNNT1|TNNT2|TNNT3|TPM1|TTN|VCL|VIM|PDE5A|CACNA1H|MYL9|SORBS1|MYL12A|LMOD1|HIPK2|RANGRF|KCNIP2|FXYD6|MYL7|ORAI1	-17.548	0	12	1	1
	ENSG00000257259		ENSG00000177508	ENSG00000101187					GO:0098609	cell-cell adhesion	-2.59636	0	-5.65094	-7.931				1	1	1	1	-6.17757	-2.18319	-13.8725	-7.53769	GO:0044057	M1111	4	0	GO Biological Processes	19	regulation of system process	19_GO:0032501 multicellular organismal process	-19.6649	2.52125	10.7683	30286	561	2441	114	4.67022	0.42707	55|134|151|153|348|477|482|552|654|706|745|805|844|859|1129|1264|1482|1525|1573|1636|1674|1855|1956|2171|2309|2587|2697|2702|2740|2898|2911|2946|3269|3488|3623|3624|3741|3760|3762|3764|3768|3781|3784|3815|4092|4607|4624|4625|4633|4635|4824|4842|4878|4881|5142|5144|5152|5350|5530|5590|5724|5733|5999|6262|6330|6584|6663|6696|6714|6781|6833|6909|7135|7137|7138|7139|7140|7168|7442|8013|8654|8912|9026…	ACP3|ADORA1|ADRA2B|ADRB1|APOE|ATP1A2|ATP1B2|AVPR1A|BMP6|TSPO|MYRF|CALM2|CASQ1|CAV3|CHRM2|CNN1|NKX2-5|CXADR|CYP2J2|ACE|DES|DVL1|EGFR|FABP5|FOXO3|GALR1|GJA1|GJA5|GLP1R|GRIK2|GRM1|GSTM2|HRH1|IGFBP5|INHA|INHBA|KCNA5|KCNJ3|KCNJ5|KCNJ8|KCNJ12|KCNN2|KCNQ1|KIT|SMAD7|MYBPC3|MYH6|MYH7|MYL2|MYL4|NKX3-1|NOS1|NPPA|NPR1|PDE4B|PDE4D|PDE9A|PLN|PPP3CA|PRKCZ|PTAFR|PTGER3|RGS4|RYR2|SCN4B|SLC22A5|SOX10|SPP1|SRC|STC1…	-16.7335	0	13	1	1
	ENSG00000140807		ENSG00000139289	ENSG00000168209					GO:0031589	cell-substrate adhesion	-2.91868	0	-5.30082	-9.36973				0	0	1	1	0	0	-9.92465	-10.2089	GO:0055001	M0011	2	0	GO Biological Processes	19	muscle cell development	19_GO:0032502 developmental process	-19.2173	3.97031	11.6676	30286	175	2441	56	2.29414	0.303031	58|70|81|88|596|785|825|844|859|1073|1140|1466|1482|1525|2274|2318|3856|4607|4621|4624|4625|4633|4703|4776|4892|5159|5530|6261|7138|7139|7140|7168|7273|7504|8736|8837|9096|9215|10269|10324|10398|11149|23493|25802|27063|51778|51804|57190|84466|84665|84700|127294|137814|284612|376132|442721	ACTA1|ACTC1|ACTN4|ACTN2|BCL2|CACNB4|CAPN3|CASQ1|CAV3|CFL2|CHRNB1|CSRP2|NKX2-5|CXADR|FHL2|FLNC|KRT8|MYBPC3|MYH3|MYH6|MYH7|MYL2|NEB|NFATC4|NRAP|PDGFRB|PPP3CA|RYR1|TNNT1|TNNT2|TNNT3|TPM1|TTN|XK|MYOM1|CFLAR|TBX18|LARGE1|ZMPSTE24|KLHL41|MYL9|BVES|HEY2|LMOD1|ANKRD1|MYOZ2|SIX4|SELENON|MEGF10|MYPN|MYO18B|MYOM3|NKX2-6|SYPL2|LRRC10|LMOD2	-16.2985	0	2	0	0
	ENSG00000226216		ENSG00000115252	ENSG00000096060					GO:0008285	negative regulation of cell population proliferation	-2.31962	0	-5.37321	-6.92123				0	0	1	1	0	0	-12.4424	-9.99851	GO:0055002	M0011	2	0	GO Biological Processes	19	striated muscle cell development	19_GO:0032502 developmental process	-19.0347	6.03128	12.6551	30286	72	2441	35	1.43384	0.240619	58|70|88|825|844|1073|1466|1482|2318|3856|4607|4621|4624|4625|4633|4703|4892|5159|7138|7139|7140|7168|7273|8736|8837|9215|10324|10398|25802|27063|51778|51804|84665|127294|442721	ACTA1|ACTC1|ACTN2|CAPN3|CASQ1|CFL2|CSRP2|NKX2-5|FLNC|KRT8|MYBPC3|MYH3|MYH6|MYH7|MYL2|NEB|NRAP|PDGFRB|TNNT1|TNNT2|TNNT3|TPM1|TTN|MYOM1|CFLAR|LARGE1|KLHL41|MYL9|LMOD1|ANKRD1|MYOZ2|SIX4|MYPN|MYOM3|LMOD2	-16.1281	0	2	0	0
	ENSG00000179136		ENSG00000196376	ENSG00000105643					GO:0030424	axon	-2.06242	0	-4.92619	-5.345				1	0	1	1	-2.17271	0	-15.5631	-6.92497	GO:0003779	M1011	3	0	GO Molecular Functions	21	actin binding		-18.75	2.71586	10.6602	30286	434	2441	95	3.89185	0.391448	81|88|199|667|752|800|822|1073|1264|1627|1956|2036|2037|2059|2316|2317|2318|2934|3936|4046|4131|4137|4301|4607|4621|4624|4625|4628|4633|4635|4638|4642|4644|4645|4646|4651|4703|4771|4892|5217|5357|6532|6641|6712|6853|7114|7135|7137|7139|7140|7168|7273|7414|8507|9026|9260|9645|10580|10677|11034|22846|23242|23406|24145|25802|26030|26249|29085|29109|29780|50853|51361|51778|60312|64236|79778|79789|799…	ACTN4|ACTN2|AIF1|DST|FMNL1|CALD1|CAPG|CFL2|CNN1|DBN1|EGFR|EPB41L1|EPB41L2|EPS8|FLNA|FLNB|FLNC|GSN|LCP1|LSP1|MAP1B|MAPT|AFDN|MYBPC3|MYH3|MYH6|MYH7|MYH10|MYL2|MYL4|MYLK|MYO1D|MYO5A|MYO5B|MYO6|MYO10|NEB|NF2|NRAP|PFN2|PLS1|SLC6A4|SNTB1|SPTBN2|SYN1|TMSB4X|TNNI1|TNNI3|TNNT2|TNNT3|TPM1|TTN|VCL|ENC1|HIP1R|PDLIM7|MICAL2|SORBS1|AVIL|DSTN|VASH1|COBL|COTL1|PANX1|LMOD1|PLEKHG3|KLHL3|PHPT1|FHOD1|PARVB|VILL|HOO…	-15.8745	0	4	0	0
	ENSG00000213659		ENSG00000138119	ENSG00000101276					GO:0032835	glomerulus development	-2.22243	0	-4.02043	-5.99553				1	1	1	1	-5.23153	-2.28598	-7.82175	-9.73049	GO:0005911	M1111	4	0	GO Cellular Components	20	cell-cell junction		-18.7483	2.55372	10.5294	30286	515	2441	106	4.34248	0.41252	182|360|477|859|889|963|1004|1009|1244|1305|1500|1501|1525|1627|1674|1803|1894|2043|2316|2319|2697|2700|2702|2885|3678|3737|3741|3767|3815|3856|3875|3909|4092|4301|4355|4771|4892|5010|5295|5493|5499|5530|5580|5590|5754|5817|5829|5872|5908|6323|6330|6513|6712|7223|7225|7414|7535|8322|8825|9260|9414|9863|10076|10458|10580|10809|11149|22933|23114|23254|23580|23586|23768|24145|24146|26047|29091|29098…	JAG1|AQP3|ATP1A2|CAV3|KRIT1|CD53|CDH6|CDH11|ABCC2|COL13A1|CTNND1|CTNND2|CXADR|DBN1|DES|DPP4|ECT2|EPHA4|FLNA|FLOT2|GJA1|GJA3|GJA5|GRB2|ITGA5|KCNA2|KCNA5|KCNJ11|KIT|KRT8|KRT18|LAMA3|SMAD7|AFDN|MPP2|NF2|NRAP|CLDN11|PIK3R1|PPL|PPP1CA|PPP3CA|PRKCD|PRKCZ|PTK7|PVR|PXN|RAB13|RAP1B|SCN1A|SCN4B|SLC2A1|SPTBN2|TRPC4|TRPC6|VCL|ZAP70|FZD4|LIN7A|PDLIM7|TJP2|MAGI2|PTPRU|BAIAP2|SORBS1|STARD10|BVES|SIRT2|NFASC|KAZ…	-15.8745	0	14	1	1
	ENSG00000226891		ENSG00000150510	ENSG00000260604					M5885	NABA MATRISOME ASSOCIATED	-2.97097	0	-4.38055	-5.53013				1	0	1	1	-4.41809	0	-11.0058	-9.03757	M3008	M1011	3	0	Canonical Pathways	11	NABA ECM GLYCOPROTEINS		-18.7463	3.73482	11.3729	30286	196	2441	59	2.41704	0.310846	165|1490|1842|2006|2192|2199|2200|2201|2202|2335|3486|3488|3909|3910|3912|4053|4054|4147|4236|4237|4239|4811|6586|6678|6696|7007|7045|7058|7059|7060|7148|7450|8076|8292|8404|8425|8840|9423|10085|10319|10418|10516|23145|25992|64093|64094|64129|79987|83716|83872|84034|84624|89932|90187|133584|203522|256158|285313|375790	AEBP1|CCN2|ECM2|ELN|FBLN1|FBLN2|FBN1|FBN2|EFEMP1|FN1|IGFBP3|IGFBP5|LAMA3|LAMA4|LAMB1|LTBP2|LTBP3|MATN2|MFAP1|MFAP2|MFAP4|NID1|SLIT3|SPARC|SPP1|TECTA|TGFBI|THBS2|THBS3|THBS4|TNXB|VWF|MFAP5|COLQ|SPARCL1|LTBP4|CCN4|NTN1|EDIL3|LAMC3|SPON1|FBLN5|SSPOP|SNED1|SMOC1|SMOC2|TINAGL1|SVEP1|CRISPLD2|HMCN1|EMILIN2|FNDC1|PAPLN|EMILIN3|EGFLAM|INTS6L|HMCN2|IGSF10|AGRN	-15.8745	0	1	0	0
	ENSG00000243319		ENSG00000143603	ENSG00000113805					GO:0005539	glycosaminoglycan binding	-3.06162	0	-8.66806	-5.91025				0	0	1	1	0	0	-12.6217	-9.52149	GO:0030239	M0011	2	0	GO Biological Processes	19	myofibril assembly	19_GO:0032502 developmental process	-18.4962	6.02636	12.4655	30286	70	2441	34	1.39287	0.237206	58|70|88|825|844|1073|1466|1482|2318|3856|4607|4621|4624|4625|4633|4703|4892|5159|7138|7139|7140|7168|7273|8736|8837|10324|10398|25802|27063|51778|51804|84665|127294|442721	ACTA1|ACTC1|ACTN2|CAPN3|CASQ1|CFL2|CSRP2|NKX2-5|FLNC|KRT8|MYBPC3|MYH3|MYH6|MYH7|MYL2|NEB|NRAP|PDGFRB|TNNT1|TNNT2|TNNT3|TPM1|TTN|MYOM1|CFLAR|KLHL41|MYL9|LMOD1|ANKRD1|MYOZ2|SIX4|MYPN|MYOM3|LMOD2	-15.6354	0	2	0	0
	ENSG00000261606		ENSG00000162630	ENSG00000162772					GO:0098657	import into cell	-3.7301	0	-6.79698	-4.72656				1	0	1	1	-4.18923	0	-6.37088	-10.0368	GO:0001525	M1011	3	0	GO Biological Processes	19	angiogenesis	19_GO:0032502 developmental process	-18.0034	2.93662	10.6009	30286	338	2441	80	3.27735	0.360364	151|182|187|284|290|347|652|688|800|889|947|1282|1295|1306|1490|1636|1950|2028|2049|2069|2303|2316|2324|2335|2702|2752|3339|3678|3953|4776|4814|4854|4855|5054|5159|5787|6091|6347|6461|6943|7045|7070|7494|8322|8325|8434|8817|8828|9037|9394|9421|10016|10411|10519|10553|11082|22846|23129|23210|23554|25960|51129|51162|57007|57125|58504|64321|64344|79031|79733|81575|83478|85301|91010|113026|146850|147…	ADRA2B|JAG1|APLNR|ANGPT1|ANPEP|APOD|BMP4|KLF5|CALD1|KRIT1|CD34|COL4A1|COL8A1|COL15A1|CCN2|ACE|EGF|ENPEP|EPHB3|EREG|FOXC2|FLNA|FLT4|FN1|GJA5|GLUL|HSPG2|ITGA5|LEPR|NFATC4|NINJ1|NOTCH3|NOTCH4|SERPINE1|PDGFRB|PTPRB|ROBO1|CCL2|SHB|TCF21|TGFBI|THY1|XBP1|FZD4|FZD8|RECK|FGF18|NRP2|SEMA5A|HS6ST1|HAND1|PDCD6|RAPGEF3|CIB1|HTATIP2|ESM1|VASH1|PLXND1|JMJD6|TSPAN12|ADGRA2|ANGPTL4|EGFL7|ACKR3|PLXDC1|ARHGAP22|SOX…	-15.157	0	3	0	0
	ENSG00000224812		ENSG00000176454	ENSG00000177575					hsa04814	Motor proteins	-3.61518	0	-8.36736	-5.50206				0	0	1	1	0	0	-12.3622	-8.50517	GO:0031032	M0011	2	0	GO Biological Processes	19	actomyosin structure organization	19_GO:0009987 cellular process	-17.9966	4.50262	11.5717	30286	124	2441	45	1.84351	0.272269	58|70|88|825|844|1073|1264|1466|1482|2006|2036|2037|2318|3856|4607|4621|4624|4625|4628|4633|4703|4892|5159|6714|7126|7138|7139|7140|7168|7273|8736|8837|10324|10398|10580|25802|27063|51778|51804|84665|84700|127294|221692|253980|442721	ACTA1|ACTC1|ACTN2|CAPN3|CASQ1|CFL2|CNN1|CSRP2|NKX2-5|ELN|EPB41L1|EPB41L2|FLNC|KRT8|MYBPC3|MYH3|MYH6|MYH7|MYH10|MYL2|NEB|NRAP|PDGFRB|SRC|TNFAIP1|TNNT1|TNNT2|TNNT3|TPM1|TTN|MYOM1|CFLAR|KLHL41|MYL9|SORBS1|LMOD1|ANKRD1|MYOZ2|SIX4|MYPN|MYO18B|MYOM3|PHACTR1|KCTD13|LMOD2	-15.157	0	2	0	0
	ENSG00000280291		ENSG00000259370	ENSG00000100033					GO:0045596	negative regulation of cell differentiation	-2.12487	0	-7.01247	-5.70786				1	1	1	1	-3.65105	-4.54771	-2.30894	-12.5615	GO:0005581	M1111	4	0	GO Cellular Components	20	collagen trimer		-17.8267	5.33799	11.9277	30286	86	2441	37	1.51577	0.247296	713|1277|1278|1281|1282|1285|1286|1287|1289|1292|1294|1295|1299|1302|1305|1306|1307|1896|2219|4060|4481|7373|8292|8547|10584|50509|51435|78989|84034|84570|85301|91522|114899|114905|131873|147372|255631	C1QB|COL1A1|COL1A2|COL3A1|COL4A1|COL4A3|COL4A4|COL4A5|COL5A1|COL6A2|COL7A1|COL8A1|COL9A3|COL11A2|COL13A1|COL15A1|COL16A1|EDA|FCN1|LUM|MSR1|COL14A1|COLQ|FCN3|COLEC10|COL5A3|SCARA3|COLEC11|EMILIN2|COL25A1|COL27A1|COL23A1|C1QTNF3|C1QTNF7|COL6A6|CCBE1|COL24A1	-14.9973	0	5	0	0
	ENSG00000277829		ENSG00000166689	ENSG00000130222					GO:0071345	cellular response to cytokine stimulus	-2.11232	0	-6.44619	-5.62873				1	0	1	1	-2.70338	0	-9.78036	-11.0591	GO:0008016	M1011	3	0	GO Biological Processes	19	regulation of heart contraction	19_GO:0032501 multicellular organismal process	-17.8156	3.58836	10.9827	30286	204	2441	59	2.41704	0.310846	134|153|477|482|552|805|859|1129|1482|1525|1573|1636|1674|2697|2702|2740|2946|3741|3760|3762|3764|3768|3781|3784|4092|4624|4625|4633|4635|4842|4878|5142|5144|5350|5999|6262|6330|6714|6781|6909|7137|7139|7168|7442|8654|8912|10021|10269|11149|23493|27129|29098|30819|51086|59272|79041|80763|84525|153396	ADORA1|ADRB1|ATP1A2|ATP1B2|AVPR1A|CALM2|CAV3|CHRM2|NKX2-5|CXADR|CYP2J2|ACE|DES|GJA1|GJA5|GLP1R|GSTM2|KCNA5|KCNJ3|KCNJ5|KCNJ8|KCNJ12|KCNN2|KCNQ1|SMAD7|MYH6|MYH7|MYL2|MYL4|NOS1|NPPA|PDE4B|PDE4D|PLN|RGS4|RYR2|SCN4B|SRC|STC1|TBX2|TNNI3|TNNT2|TPM1|TRPV1|PDE5A|CACNA1H|HCN4|ZMPSTE24|BVES|HEY2|HSPB7|RANGRF|KCNIP2|TNNI3K|ACE2|TMEM38A|SPX|HOPX|TMEM161B	-14.9961	0	13	0	0
	ENSG00000270442		ENSG00000140285	ENSG00000189058					GO:0030001	metal ion transport	-2.1253	0	-3.67028	-5.73758				1	1	1	1	-7.8041	-3.1187	-9.34705	-7.48314	GO:0007167	M1111	4	0	GO Biological Processes	19	enzyme-linked receptor protein signaling pathway	19_GO:0050896 response to stimulus	-17.4257	2.34403	9.96196	30286	614	2441	116	4.75215	0.430615	284|374|627|652|654|655|658|1277|1278|1281|1282|1285|1287|1490|1655|1950|1956|2042|2043|2044|2049|2065|2069|2131|2202|2252|2303|2324|2331|2885|2886|2887|3084|3488|3624|3717|3718|3815|3977|4053|4054|4091|4092|4093|4233|4318|4486|4488|4593|4774|4776|4803|4878|4881|4902|4908|5159|5166|5295|5604|5789|5829|5919|5979|6272|6422|6662|6714|6774|6909|7474|7535|8013|8412|8425|8516|8646|8660|8817|8828|9158|9…	ANGPT1|AREG|BDNF|BMP4|BMP6|BMP7|BMPR1B|COL1A1|COL1A2|COL3A1|COL4A1|COL4A3|COL4A5|CCN2|DDX5|EGF|EGFR|EPHA3|EPHA4|EPHA5|EPHB3|ERBB3|EREG|EXT1|EFEMP1|FGF7|FOXC2|FLT4|FMOD|GRB2|GRB7|GRB10|NRG1|IGFBP5|INHBA|JAK2|JAK3|KIT|LIFR|LTBP2|LTBP3|SMAD6|SMAD7|SMAD9|MET|MMP9|MST1R|MSX2|MUSK|NFIA|NFATC4|NGF|NPPA|NPR1|NRTN|NTF3|PDGFRB|PDK4|PIK3R1|MAP2K1|PTPRD|PXN|RARRES2|RET|SORT1|SFRP1|SOX9|SRC|STAT3|TBX2|WNT5A|Z…	-14.616	0	15	1	1
	ENSG00000260139		ENSG00000237807	ENSG00000227811					GO:0008134	transcription factor binding	-2.28706	0	-3.10717	-4.20282				1	1	1	1	-4.87545	-3.28603	-6.0481	-8.11526	GO:0044297	M1111	4	0	GO Cellular Components	20	cell body		-17.276	2.41873	9.97856	30286	554	2441	108	4.42442	0.416215	58|59|70|72|134|338|347|348|445|460|477|482|658|720|900|1129|1501|1525|1536|1639|1809|1855|2043|2044|2316|2550|2752|2784|2898|3623|3672|3737|3745|3749|3767|3781|3782|3784|3800|4131|4137|4642|4651|4771|4878|5152|5499|5590|5754|5783|5802|5959|5979|6240|6285|6323|6507|6529|6533|6712|6714|6790|6853|7070|7442|8507|8516|8633|8882|9026|9187|9378|9479|9481|9498|9627|10458|10519|10576|22866|22902|22933|23…	ACTA1|ACTA2|ACTC1|ACTG2|ADORA1|APOB|APOD|APOE|ASS1|ASTN1|ATP1A2|ATP1B2|BMPR1B|C4A|CCNG1|CHRM2|CTNND2|CXADR|CYBB|DCTN1|DPYSL3|DVL1|EPHA4|EPHA5|FLNA|GABBR1|GLUL|GNB3|GRIK2|INHA|ITGA1|KCNA2|KCNB1|KCNC4|KCNJ11|KCNN2|KCNN3|KCNQ1|KIF5C|MAP1B|MAPT|MYO1D|MYO10|NF2|NPPA|PDE9A|PPP1CA|PRKCZ|PTK7|PTPN13|PTPRS|RDH5|RET|RRM1|S100B|SCN1A|SLC1A3|SLC6A1|SLC6A6|SPTBN2|SRC|AURKA|SYN1|THY1|TRPV1|ENC1|ITGA8|UNC5C|ZPR…	-14.4759	0	16	1	1
	ENSG00000089250		ENSG00000117525	ENSG00000161835					GO:0045785	positive regulation of cell adhesion	-2.94948	0	-2.00137	-5.40146				1	0	1	1	-4.36237	0	-11.7822	-8.72383	GO:0005509	M1011	3	0	GO Molecular Functions	21	calcium ion binding		-17.1665	2.23649	9.79273	30286	699	2441	126	5.16182	0.447826	81|88|182|199|249|667|805|825|828|844|976|1004|1009|1047|1462|1607|1776|1950|1953|2192|2199|2200|2201|2202|2934|3026|3339|3678|3708|3709|3936|4023|4053|4054|4147|4633|4635|4637|4811|4854|4855|5121|5168|5320|5357|5530|5979|6261|6262|6263|6279|6280|6281|6283|6285|6402|6586|6678|6695|7056|7058|7059|7060|7093|7123|7163|7273|8029|8404|8425|8639|8642|8938|9066|9378|10016|10085|10343|10398|10516|10519|1…	ACTN4|ACTN2|JAG1|AIF1|ALPL|DST|CALM2|CAPN3|CAPS|CASQ1|ADGRE5|CDH6|CDH11|CLGN|VCAN|DGKB|DNASE1L3|EGF|MEGF6|FBLN1|FBLN2|FBN1|FBN2|EFEMP1|GSN|HABP2|HSPG2|ITGA5|ITPR1|ITPR2|LCP1|LPL|LTBP2|LTBP3|MATN2|MYL2|MYL4|MYL6|NID1|NOTCH3|NOTCH4|PCP4|ENPP2|PLA2G2A|PLS1|PPP3CA|RET|RYR1|RYR2|RYR3|S100A8|S100A9|S100A10|S100A12|S100B|SELL|SLIT3|SPARC|SPOCK1|THBD|THBS2|THBS3|THBS4|TLL2|CLEC3B|TPD52|TTN|CUBN|SPARCL1|L…	-14.3757	0	17	1	1
	ENSG00000231252		ENSG00000124212	ENSG00000112319					GO:0051336	regulation of hydrolase activity	-2.52076	0	-2.44163	-5.65983				1	0	1	1	-4.40621	0	-4.19299	-7.63292	GO:0034330	M1011	3	0	GO Biological Processes	19	cell junction organization	19_GO:0009987 cellular process	-16.6856	2.42092	9.79922	30286	533	2441	104	4.26055	0.408784	88|323|348|395|577|596|627|667|713|785|1004|1009|1140|1282|1287|1501|1525|1639|1855|1894|2043|2049|2131|2316|2335|2564|2668|2697|2702|2743|3678|3764|3909|4092|4131|4137|4301|4593|4771|4774|4776|5010|5217|5754|5789|5802|5872|5908|6272|6529|6712|6714|6853|7070|7414|7474|7481|8292|8404|8443|8934|9026|9215|9253|9378|9379|9414|10580|11037|22866|22871|23129|23380|23544|24146|26052|27145|29984|51564|552…	ACTN2|APBB2|APOE|ARHGAP6|ADGRB3|BCL2|BDNF|DST|C1QB|CACNB4|CDH6|CDH11|CHRNB1|COL4A1|COL4A5|CTNND2|CXADR|DCTN1|DVL1|ECT2|EPHA4|EPHB3|EXT1|FLNA|FN1|GABRE|GDNF|GJA1|GJA5|GLRB|ITGA5|KCNJ8|LAMA3|SMAD7|MAP1B|MAPT|AFDN|MUSK|NF2|NFIA|NFATC4|CLDN11|PFN2|PTK7|PTPRD|PTPRS|RAB13|RAP1B|SORT1|SLC6A1|SPTBN2|SRC|SYN1|THY1|VCL|WNT5A|WNT11|COLQ|SPARCL1|GNPAT|RAB29|HIP1R|LARGE1|NUMBL|NRXN1|NRXN2|TJP2|SORBS1|STON1|CN…	-13.904	0	18	1	1
	ENSG00000264596		ENSG00000102466	ENSG00000158246					GO:0048871	multicellular organismal-level homeostasis	-2.76719	0	-2.30264	-3.90646				1	0	1	1	-3.51449	0	-10.9175	-8.74219	GO:0005604	M1011	3	0	GO Cellular Components	20	basement membrane		-16.6453	4.98986	11.3479	30286	92	2441	37	1.51577	0.247296	59|667|1282|1285|1286|1287|1289|1294|1295|1306|1955|2192|2200|2335|3339|3909|3910|3912|4016|4147|4811|6678|7045|7058|7060|7078|8292|9423|10319|64093|64094|83872|91522|133584|158326|341640|375790	ACTA2|DST|COL4A1|COL4A3|COL4A4|COL4A5|COL5A1|COL7A1|COL8A1|COL15A1|MEGF9|FBLN1|FBN1|FN1|HSPG2|LAMA3|LAMA4|LAMB1|LOXL1|MATN2|NID1|SPARC|TGFBI|THBS2|THBS4|TIMP3|COLQ|NTN1|LAMC3|SMOC1|SMOC2|HMCN1|COL23A1|EGFLAM|FREM1|FREM2|AGRN	-13.8726	0	19	1	1
	ENSG00000231401		ENSG00000152377	ENSG00000135678					WP2858	Ectoderm differentiation	-2.66532	0	-2.00395	-6.95059				1	0	1	1	-2.59636	0	-5.65094	-7.931	GO:0098609	M1011	3	0	GO Biological Processes	19	cell-cell adhesion	19_GO:0009987 cellular process	-16.6127	2.40361	9.76272	30286	542	2441	105	4.30152	0.410657	460|482|596|655|947|953|960|1004|1009|1305|1500|1501|1525|1600|1956|2131|2316|3043|3385|3672|3678|3689|3815|3875|3909|3912|4301|4814|4907|5010|5341|5499|5754|5789|5802|5817|5979|6091|6279|6280|6401|6402|6532|6662|6714|7060|7070|7148|7264|7373|7412|7414|7535|8404|8515|8516|8578|8642|8876|9002|9158|9358|9369|9378|9379|9414|9423|10076|10178|10205|10288|10398|10458|10627|11149|22801|22871|23114|24146…	ASTN1|ATP1B2|BCL2|BMP7|CD34|ENTPD1|CD44|CDH6|CDH11|COL13A1|CTNND1|CTNND2|CXADR|DAB1|EGFR|EXT1|FLNA|HBB|ICAM3|ITGA1|ITGA5|ITGB2|KIT|KRT18|LAMA3|LAMB1|AFDN|NINJ1|NT5E|CLDN11|PLEK|PPP1CA|PTK7|PTPRD|PTPRS|PVR|RET|ROBO1|S100A8|S100A9|SELE|SELL|SLC6A4|SOX9|SRC|THBS4|THY1|TNXB|GFUS|COL14A1|VCAM1|VCL|ZAP70|SPARCL1|ITGA10|ITGA8|SCARF1|DCHS1|VNN1|F2RL3|FIBP|ITGBL1|NRXN3|NRXN1|NRXN2|TJP2|NTN1|PTPRU|TENM1|MP…	-13.8487	0	20	1	1
	ENSG00000256533		ENSG00000023171	ENSG00000005187					GO:0016301	kinase activity	-2.62102	0	-2.57569	-6.23003				0	0	1	1	0	0	-7.56033	-10.6005	GO:0007517	M0011	2	0	GO Biological Processes	19	muscle organ development	19_GO:0032502 developmental process	-16.5931	2.92399	10.1469	30286	314	2441	74	3.03154	0.347027	58|70|445|467|596|688|825|844|859|1073|1281|1482|1674|2006|2121|2303|2317|3084|3845|4092|4607|4621|4624|4625|4633|4637|4638|4703|5530|6261|6262|6943|7026|7135|7137|7139|7168|7273|7474|7494|7504|7832|8736|8837|8912|9215|9421|10324|10370|10472|11149|22801|23493|23764|26287|26508|27063|30812|51778|51804|53834|55553|57190|59269|64208|84159|84466|93185|94104|115509|163126|283149|347273|642658	ACTA1|ACTC1|ASS1|ATF3|BCL2|KLF5|CAPN3|CASQ1|CAV3|CFL2|COL3A1|NKX2-5|DES|ELN|EVC|FOXC2|FLNB|NRG1|KRAS|SMAD7|MYBPC3|MYH3|MYH6|MYH7|MYL2|MYL6|MYLK|NEB|PPP3CA|RYR1|RYR2|TCF21|NR2F2|TNNI1|TNNI3|TNNT2|TPM1|TTN|WNT5A|XBP1|XK|BTG2|MYOM1|CFLAR|CACNA1H|LARGE1|HAND1|KLHL41|CITED2|ZBTB18|BVES|ITGA11|HEY2|MAFF|ANKRD2|HEYL|ANKRD1|SOX8|MYOZ2|SIX4|FGFRL1|SOX6|SELENON|HIVEP3|POPDC3|ARID5B|MEGF10|IGSF8|PAXBP1|ZNF6…	-13.8378	0	6	0	0
	ENSG00000270277		ENSG00000113396	ENSG00000231246					R-HSA-1566948	Elastic fibre formation	-2.56163	0	-3.62616	-6.45037				1	0	1	1	-2.79282	0	-7.02525	-7.5274	GO:0031175	M1011	3	0	GO Biological Processes	19	neuron projection development	19_GO:0032502 developmental process	-16.3309	2.20852	9.51497	30286	691	2441	123	5.03892	0.442749	322|323|347|348|374|582|596|627|655|658|706|1009|1268|1501|1600|1855|1956|2042|2043|2044|2049|2131|2636|2668|2736|2824|3569|3672|3717|3800|3912|4131|4134|4137|4147|4681|4776|4803|4854|4902|4908|5357|5530|5590|5727|5754|5803|5872|5979|6049|6091|6285|6387|6586|6790|6905|7007|7148|7414|7431|7465|7474|7832|8128|8578|8633|8636|8828|8882|9037|9253|9315|9368|9369|9378|9423|10458|10479|10509|11020|11041|…	APBB1|APBB2|APOD|APOE|AREG|BBS1|BCL2|BDNF|BMP7|BMPR1B|TSPO|CDH11|CNR1|CTNND2|DAB1|DVL1|EGFR|EPHA3|EPHA4|EPHA5|EPHB3|EXT1|GBX1|GDNF|GLI2|GPM6B|IL6|ITGA1|JAK2|KIF5C|LAMB1|MAP1B|MAP4|MAPT|MATN2|NBL1|NFATC4|NGF|NOTCH3|NRTN|NTF3|PLS1|PPP3CA|PRKCZ|PTCH1|PTK7|PTPRZ1|RAB13|RET|RNF6|ROBO1|S100B|CXCL12|SLIT3|AURKA|TBCE|TECTA|TNXB|VCL|VIM|WEE1|WNT5A|BTG2|ST8SIA2|SCARF1|UNC5C|SSNA1|NRP2|ZPR1|SEMA5A|NUMBL|NRE…	-13.5841	0	10	0	0
	ENSG00000271011		ENSG00000081853	ENSG00000158445					GO:0098978	glutamatergic synapse	-4.88486	0	-3.06766	-5.03088				1	0	1	1	-2.91868	0	-5.30082	-9.36973	GO:0031589	M1011	3	0	GO Biological Processes	19	cell-substrate adhesion	19_GO:0009987 cellular process	-15.8818	3.5545	10.3187	30286	185	2441	53	2.17124	0.294987	88|284|395|482|596|604|947|960|1009|1281|1305|1490|1842|1896|2049|2335|3672|3678|3689|3912|4091|4811|5295|5829|6714|7007|7059|7070|7148|7412|7414|7450|8322|8515|8516|9358|10516|10580|11037|11149|22801|23380|25992|29780|29984|50509|55435|79778|79987|80725|81792|84168|158326	ACTN2|ANGPT1|ARHGAP6|ATP1B2|BCL2|BCL6|CD34|CD44|CDH11|COL3A1|COL13A1|CCN2|ECM2|EDA|EPHB3|FN1|ITGA1|ITGA5|ITGB2|LAMB1|SMAD6|NID1|PIK3R1|PXN|SRC|TECTA|THBS3|THY1|TNXB|VCAM1|VCL|VWF|FZD4|ITGA10|ITGA8|ITGBL1|FBLN5|SORBS1|STON1|BVES|ITGA11|SRGAP2|SNED1|PARVB|RHOD|COL5A3|AP1AR|MICALL2|SVEP1|SRCIN1|ADAMTS12|ANTXR1|FREM1	-13.1432	0	21	1	1
	ENSG00000108576		ENSG00000235997	ENSG00000144655					GO:0051046	regulation of secretion	-4.95481	0	-2.93903	-5.85493				0	0	1	1	0	0	-3.70954	-11.3147	GO:0005178	M0011	2	0	GO Molecular Functions	21	integrin binding		-15.6846	3.79329	10.3896	30286	157	2441	48	1.96641	0.281022	81|88|667|1281|1285|1289|1307|1490|1525|1842|1956|2192|2200|2335|3084|3385|3672|3678|3689|3936|4771|5803|6387|6532|6696|6714|7045|7060|7070|7148|7412|7450|8425|8515|8516|8840|9358|10085|10457|10516|10666|11082|11095|11096|11188|22801|57126|79987	ACTN4|ACTN2|DST|COL3A1|COL4A3|COL5A1|COL16A1|CCN2|CXADR|ECM2|EGFR|FBLN1|FBN1|FN1|NRG1|ICAM3|ITGA1|ITGA5|ITGB2|LCP1|NF2|PTPRZ1|CXCL12|SLC6A4|SPP1|SRC|TGFBI|THBS4|THY1|TNXB|VCAM1|VWF|LTBP4|ITGA10|ITGA8|CCN4|ITGBL1|EDIL3|GPNMB|FBLN5|CD226|ESM1|ADAMTS8|ADAMTS5|NISCH|ITGA11|CD177|SVEP1	-12.9541	0	20	0	0
	ENSG00000186684		ENSG00000179583	ENSG00000178878					R-HSA-5684996	MAPK1/MAPK3 signaling	-4.02472	0	-4.05714	-3.91144				1	1	1	1	-6.532	-5.60862	-5.70911	-8.76971	R-HSA-1474228	M1111	4	0	Reactome Gene Sets	6	Degradation of the extracellular matrix		-15.6677	3.98803	10.492	30286	140	2441	45	1.84351	0.272269	825|960|1277|1278|1281|1282|1285|1286|1287|1289|1292|1294|1295|1299|1302|1305|1306|1307|1513|1520|1634|2006|2200|2201|2335|3339|3909|3912|4318|4324|4325|4811|5654|6696|7093|7373|11095|11096|50509|84570|85007|91522|131873|147968|222663	CAPN3|CD44|COL1A1|COL1A2|COL3A1|COL4A1|COL4A3|COL4A4|COL4A5|COL5A1|COL6A2|COL7A1|COL8A1|COL9A3|COL11A2|COL13A1|COL15A1|COL16A1|CTSK|CTSS|DCN|ELN|FBN1|FBN2|FN1|HSPG2|LAMA3|LAMB1|MMP9|MMP15|MMP16|NID1|HTRA1|SPP1|TLL2|COL14A1|ADAMTS8|ADAMTS5|COL5A3|COL25A1|PHYKPL|COL23A1|COL6A6|CAPN12|SCUBE3	-12.9452	0	5	0	0
	ENSG00000109265		ENSG00000128849	ENSG00000124762					R-HSA-9675108	Nervous system development	-6.05725	0	-7.52105	-3.72892				1	0	1	1	-5.09397	0	-5.66297	-7.62926	GO:0002009	M1011	3	0	GO Biological Processes	19	morphogenesis of an epithelium	19_GO:0032502 developmental process	-15.6497	2.49228	9.52784	30286	458	2441	92	3.76895	0.385464	182|187|374|596|652|655|760|960|1282|1289|1427|1460|1482|1512|1855|1950|1956|2043|2099|2131|2138|2252|2303|2316|2487|2648|2668|2697|2719|2736|2885|3400|3488|3678|3845|4233|4488|4609|4776|4824|4855|5499|5727|5754|5979|6262|6356|6422|6662|6663|6714|6909|6943|7020|7414|7474|7481|8463|8642|8854|9021|9096|9368|9421|9423|9645|9953|10370|10630|23129|23242|26249|27031|27152|27443|30812|54806|55083|55366|…	JAG1|APLNR|AREG|BCL2|BMP4|BMP7|CA2|CD44|COL4A1|COL5A1|CRYGS|CSNK2B|NKX2-5|CTSH|DVL1|EGF|EGFR|EPHA4|ESR1|EXT1|EYA1|FGF7|FOXC2|FLNA|FRZB|KAT2A|GDNF|GJA1|GPC3|GLI2|GRB2|ID4|IGFBP5|ITGA5|KRAS|MET|MSX2|MYC|NFATC4|NKX3-1|NOTCH4|PPP1CA|PTCH1|PTK7|RET|RYR2|CCL11|SFRP1|SOX9|SOX10|SRC|TBX2|TCF21|TFAP2A|VCL|WNT5A|WNT11|TEAD2|DCHS1|ALDH1A2|SOCS3|TBX18|NHERF1|HAND1|NTN1|MICAL2|HS3ST3B1|CITED2|PDPN|PLXND1|COBL…	-12.935	0	8	0	0
	ENSG00000247809		ENSG00000162654	ENSG00000283399					WP2882	Nuclear receptors meta pathway	-5.23704	0	-10.6687	-3.02297				1	0	1	1	-2.62588	0	-15.6296	-5.26806	GO:0031674	M1011	3	0	GO Cellular Components	20	I band		-15.6296	11.3633	14.2127	30286	145	386	21	5.44041	1.15445	286|1073|1674|2317|2318|4625|4892|6262|7273|9260|9457|10627|26287|27063|29780|51778|84665|84676|84700|91624|347273	ANK1|CFL2|DES|FLNB|FLNC|MYH7|NRAP|RYR2|TTN|PDLIM7|FHL5|MYL12A|ANKRD2|ANKRD1|PARVB|MYOZ2|MYPN|TRIM63|MYO18B|NEXN|CAVIN4	-12.2807	0	2	0	0
	ENSG00000255794		ENSG00000152580	ENSG00000197635					R-HSA-397014	Muscle contraction	-5.15793	0	-7.99167	-12.6677				1	0	1	1	-2.20577	0	-8.95333	-9.57835	GO:1903522	M1011	3	0	GO Biological Processes	19	regulation of blood circulation	19_GO:0032501 multicellular organismal process	-15.5972	3.07776	9.92352	30286	258	2441	64	2.62188	0.32341	134|151|153|477|482|552|805|859|1129|1482|1525|1573|1636|1674|1956|2697|2702|2740|2946|3269|3741|3760|3762|3764|3768|3781|3784|4092|4624|4625|4633|4635|4842|4878|5142|5144|5350|5999|6262|6330|6714|6781|6909|7137|7139|7168|7442|8654|8912|10021|10242|10269|11149|23493|27129|29098|30819|51086|59272|79041|79987|80763|84525|153396	ADORA1|ADRA2B|ADRB1|ATP1A2|ATP1B2|AVPR1A|CALM2|CAV3|CHRM2|NKX2-5|CXADR|CYP2J2|ACE|DES|EGFR|GJA1|GJA5|GLP1R|GSTM2|HRH1|KCNA5|KCNJ3|KCNJ5|KCNJ8|KCNJ12|KCNN2|KCNQ1|SMAD7|MYH6|MYH7|MYL2|MYL4|NOS1|NPPA|PDE4B|PDE4D|PLN|RGS4|RYR2|SCN4B|SRC|STC1|TBX2|TNNI3|TNNT2|TPM1|TRPV1|PDE5A|CACNA1H|HCN4|KCNMB2|ZMPSTE24|BVES|HEY2|HSPB7|RANGRF|KCNIP2|TNNI3K|ACE2|TMEM38A|SVEP1|SPX|HOPX|TMEM161B	-12.8902	0	13	0	0
	ENSG00000232994		ENSG00000111860	ENSG00000131386					GO:0072001	renal system development	-6.07211	0	-8.32679	-14.5874				1	0	1	1	-2.31962	0	-5.37321	-6.92123	GO:0008285	M1011	3	0	GO Biological Processes	19	negative regulation of cell population proliferation	19_GO:0048519 negative regulation of biological process	-15.5377	2.08617	9.16506	30286	791	2441	133	5.44859	0.459401	134|199|347|348|384|596|604|652|655|658|687|706|785|863|889|1026|1031|1032|1033|1051|1264|1285|1378|1460|1843|2069|2170|2192|2487|2550|2719|3159|3304|3339|3486|3488|3559|3569|3621|3624|3664|3672|3717|4091|4092|4163|4194|4330|4332|4488|4609|4771|4803|4824|4881|4969|5152|5320|5604|5727|5739|5918|5920|6091|6196|6347|6422|6424|6532|6586|6662|6663|6678|6774|6833|7020|7026|7027|7168|7305|7434|7474|7481…	ADORA1|AIF1|APOD|APOE|ARG2|BCL2|BCL6|BMP4|BMP7|BMPR1B|KLF9|TSPO|CACNB4|CBFA2T3|KRIT1|CDKN1A|CDKN2C|CDKN2D|CDKN3|CEBPB|CNN1|COL4A3|CR1|CSNK2B|DUSP1|EREG|FABP3|FBLN1|FRZB|GABBR1|GPC3|HMGA1|HSPA1B|HSPG2|IGFBP3|IGFBP5|IL2RA|IL6|ING1|INHBA|IRF6|ITGA1|JAK2|SMAD6|SMAD7|MCC|MDM4|MN1|MNDA|MSX2|MYC|NF2|NGF|NKX3-1|NPR1|OGN|PDE9A|PLA2G2A|MAP2K1|PTCH1|PTGIR|RARRES1|PLAAT4|ROBO1|RPS6KA2|CCL2|SFRP1|SFRP4|SLC6A4…	-12.8382	0	22	1	1
	ENSG00000255396		ENSG00000134548	ENSG00000101004					GO:0035239	tube morphogenesis	-7.80321	0	-13.4728	-15.7669				1	0	1	1	-3.06162	0	-8.66806	-5.91025	GO:0005539	M1011	3	0	GO Molecular Functions	21	glycosaminoglycan binding		-15.5248	3.16669	9.9568	30286	239	2441	61	2.49898	0.315938	338|348|633|652|655|960|1289|1302|1305|1404|1462|1490|1634|1809|1842|2200|2252|2335|3024|3026|3075|3512|4023|4053|5046|5549|5727|5802|6402|6422|6586|7058|7059|7060|7123|7148|7756|8292|8425|8828|8840|9037|10178|10457|11095|11096|30817|50509|53834|57214|64093|64094|83716|84570|89797|91522|133584|146760|170689|200879|375790	APOB|APOE|BGN|BMP4|BMP7|CD44|COL5A1|COL11A2|COL13A1|HAPLN1|VCAN|CCN2|DCN|DPYSL3|ECM2|FBN1|FGF7|FN1|H1-1|HABP2|CFH|JCHAIN|LPL|LTBP2|PCSK6|PRELP|PTCH1|PTPRS|SELL|SFRP1|SLIT3|THBS2|THBS3|THBS4|CLEC3B|TNXB|ZNF207|COLQ|LTBP4|NRP2|CCN4|SEMA5A|TENM1|GPNMB|ADAMTS8|ADAMTS5|ADGRE2|COL5A3|FGFRL1|CEMIP|SMOC1|SMOC2|CRISPLD2|COL25A1|NAV2|COL23A1|EGFLAM|RTN4RL1|ADAMTS15|LIPH|AGRN	-12.8328	0	23	1	1
	ENSG00000229657		ENSG00000163618	ENSG00000226887					GO:0060537	muscle tissue development	-5.60659	0	-13.9178	-14.0972				1	0	1	1	-3.31281	0	-4.38	-6.69907	GO:0090066	M1011	3	0	GO Biological Processes	19	regulation of anatomical structure size	19_GO:0065007 biological regulation	-15.4092	2.38045	9.36443	30286	516	2441	99	4.05571	0.399263	59|88|134|151|153|348|477|552|627|822|859|1073|1201|1636|1759|1955|1956|2006|2059|2131|2303|2335|2702|2730|2784|2885|2934|3043|3269|3475|3672|3741|3764|4131|4137|4703|4803|4842|4878|4881|5029|5217|5341|5357|5580|5802|5979|6049|6356|6387|6532|6696|6712|7114|7474|7504|8800|9026|9037|9368|9423|9821|10000|10178|10242|10458|10509|10677|11034|22902|23406|23566|23580|25802|50853|51393|51571|55243|56262|…	ACTA2|ACTN2|ADORA1|ADRA2B|ADRB1|APOE|ATP1A2|AVPR1A|BDNF|CAPG|CAV3|CFL2|CLN3|ACE|DNM1|MEGF9|EGFR|ELN|EPS8|EXT1|FOXC2|FN1|GJA5|GCLM|GNB3|GRB2|GSN|HBB|HRH1|IFRD1|ITGA1|KCNA5|KCNJ8|MAP1B|MAPT|NEB|NGF|NOS1|NPPA|NPR1|P2RY2|PFN2|PLEK|PLS1|PRKCD|PTPRS|RET|RNF6|CCL11|CXCL12|SLC6A4|SPP1|SPTBN2|TMSB4X|WNT5A|XK|PEX11A|HIP1R|SEMA5A|NHERF1|NTN1|RB1CC1|AKT3|TENM1|KCNMB2|BAIAP2|SEMA4B|AVIL|DSTN|RUFY3|COTL1|LPAR3…	-12.7245	0	24	1	1
	ENSG00000259343		ENSG00000116106	ENSG00000091428					GO:0005509	calcium ion binding	-4.36237	0	-11.7822	-8.72383				0	0	1	1	0	0	-3.47354	-8.94442	GO:0050839	M0011	2	0	GO Molecular Functions	21	cell adhesion molecule binding		-15.2657	2.31245	9.26494	30286	558	2441	104	4.26055	0.408784	81|88|667|800|822|1004|1009|1281|1285|1289|1307|1490|1500|1501|1525|1627|1842|1956|2192|2200|2316|2317|2335|3084|3385|3417|3672|3678|3689|3875|3936|3939|4301|4771|4814|4854|5493|5499|5694|5787|5789|5794|5803|5817|6387|6532|6696|6712|6714|7045|7060|7070|7148|7223|7412|7414|7450|8425|8515|8516|8642|8840|9351|9358|9369|9378|9379|9414|10085|10178|10288|10457|10458|10516|10606|10666|10726|11082|11095|…	ACTN4|ACTN2|DST|CALD1|CAPG|CDH6|CDH11|COL3A1|COL4A3|COL5A1|COL16A1|CCN2|CTNND1|CTNND2|CXADR|DBN1|ECM2|EGFR|FBLN1|FBN1|FLNA|FLNB|FN1|NRG1|ICAM3|IDH1|ITGA1|ITGA5|ITGB2|KRT18|LCP1|LDHA|AFDN|NF2|NINJ1|NOTCH3|PPL|PPP1CA|PSMB6|PTPRB|PTPRD|PTPRH|PTPRZ1|PVR|CXCL12|SLC6A4|SPP1|SPTBN2|SRC|TGFBI|THBS4|THY1|TNXB|TRPC4|VCAM1|VCL|VWF|LTBP4|ITGA10|ITGA8|DCHS1|CCN4|NHERF2|ITGBL1|NRXN3|NRXN1|NRXN2|TJP2|EDIL3|TENM…	-12.5882	0	20	0	0
	ENSG00000134007		ENSG00000102287	ENSG00000117479					GO:0061061	muscle structure development	-3.28502	0	-14.0775	-14.1829				0	0	1	1	0	0	-10.3237	-8.53266	GO:0003012	M0011	2	0	GO Biological Processes	19	muscle system process	19_GO:0032501 multicellular organismal process	-15.1794	2.88248	9.65278	30286	297	2441	69	2.82671	0.335452	58|59|322|323|384|477|800|859|1140|1482|1674|2668|2697|2934|2946|3741|3760|3762|3764|3768|3781|3784|4607|4621|4624|4625|4633|4635|4637|4638|4842|4878|5350|5530|5606|5733|6261|6262|6263|6323|6330|6332|6641|6905|6909|7135|7137|7138|7139|7140|7168|7273|7442|8654|8837|8912|9215|10021|10324|23493|25802|26287|26509|28999|30819|51778|80852|84676|442721	ACTA1|ACTA2|APBB1|APBB2|ARG2|ATP1A2|CALD1|CAV3|CHRNB1|NKX2-5|DES|GDNF|GJA1|GSN|GSTM2|KCNA5|KCNJ3|KCNJ5|KCNJ8|KCNJ12|KCNN2|KCNQ1|MYBPC3|MYH3|MYH6|MYH7|MYL2|MYL4|MYL6|MYLK|NOS1|NPPA|PLN|PPP3CA|MAP2K3|PTGER3|RYR1|RYR2|RYR3|SCN1A|SCN4B|SCN7A|SNTB1|TBCE|TBX2|TNNI1|TNNI3|TNNT1|TNNT2|TNNT3|TPM1|TTN|TRPV1|PDE5A|CFLAR|CACNA1H|LARGE1|HCN4|KLHL41|HEY2|LMOD1|ANKRD2|MYOF|KLF15|KCNIP2|MYOZ2|GRIP2|TRIM63|LMOD2	-12.5089	0	12	0	0
	ENSG00000227954		ENSG00000158683	ENSG00000133477					GO:0005604	basement membrane	-3.51449	0	-10.9175	-8.74219				1	0	1	1	-5.24463	0	-9.92198	-7.28981	GO:0014706	M1011	3	0	GO Biological Processes	19	striated muscle tissue development	19_GO:0032502 developmental process	-14.9471	3.34995	9.87222	30286	200	2441	54	2.21221	0.297695	70|88|652|655|859|1482|1525|2138|2274|2303|2697|2702|3084|3475|3764|3767|4092|4488|4607|4624|4625|4633|4703|4729|4878|4892|5159|5350|6262|6909|7135|7137|7139|7168|7273|7373|7474|8854|9096|9215|9421|10021|10269|11149|23493|27063|58498|65009|79191|84525|84700|93649|137814|376132	ACTC1|ACTN2|BMP4|BMP7|CAV3|NKX2-5|CXADR|EYA1|FHL2|FOXC2|GJA1|GJA5|NRG1|IFRD1|KCNJ8|KCNJ11|SMAD7|MSX2|MYBPC3|MYH6|MYH7|MYL2|NEB|NDUFV2|NPPA|NRAP|PDGFRB|PLN|RYR2|TBX2|TNNI1|TNNI3|TNNT2|TPM1|TTN|COL14A1|WNT5A|ALDH1A2|TBX18|LARGE1|HAND1|HCN4|ZMPSTE24|BVES|HEY2|ANKRD1|MYL7|NDRG4|IRX3|HOPX|MYO18B|MYOCD|NKX2-6|LRRC10	-12.2904	0	7	0	0
	ENSG00000143869		ENSG00000121858	ENSG00000166289					GO:0044297	cell body	-4.87545	-3.28603	-6.0481	-8.11526				1	1	1	1	-6.25332	-2.72708	-4.75491	-7.3444	hsa04151	M1111	4	0	KEGG Pathway	24	PI3K-Akt signaling pathway		-14.8072	2.66116	9.37455	30286	359	2441	77	3.15444	0.353767	284|374|596|627|1017|1026|1129|1277|1278|1282|1285|1286|1287|1292|1299|1950|1956|1978|2065|2069|2252|2309|2324|2335|2668|2784|2846|2885|3559|3563|3569|3672|3678|3717|3718|3815|3845|3909|3910|3912|4233|4254|4609|4803|4902|4908|5159|5295|5522|5604|5979|6696|7058|7059|7060|7148|7450|7532|8515|8516|8817|9180|9863|10000|10161|10319|10488|22801|23035|23566|54541|57121|64223|92579|118788|131873|146850	ANGPT1|AREG|BCL2|BDNF|CDK2|CDKN1A|CHRM2|COL1A1|COL1A2|COL4A1|COL4A3|COL4A4|COL4A5|COL6A2|COL9A3|EGF|EGFR|EIF4EBP1|ERBB3|EREG|FGF7|FOXO3|FLT4|FN1|GDNF|GNB3|LPAR4|GRB2|IL2RA|IL3RA|IL6|ITGA1|ITGA5|JAK2|JAK3|KIT|KRAS|LAMA3|LAMA4|LAMB1|MET|KITLG|MYC|NGF|NRTN|NTF3|PDGFRB|PIK3R1|PPP2R2C|MAP2K1|RET|SPP1|THBS2|THBS3|THBS4|TNXB|VWF|YWHAG|ITGA10|ITGA8|FGF18|OSMR|MAGI2|AKT3|LPAR6|LAMC3|CREB3|ITGA11|PHLPP2|LP…	-12.1572	0	25	1	1
	ENSG00000100095		ENSG00000259030	ENSG00000154736					GO:0007167	enzyme-linked receptor protein signaling pathway	-7.8041	-3.1187	-9.34705	-7.48314				1	0	1	1	-2.00783	0	-14.2077	-5.24408	GO:0030018	M1011	3	0	GO Cellular Components	20	Z disc		-14.6278	3.97788	10.1132	30286	131	2441	42	1.72061	0.263201	81|88|286|667|825|844|859|1073|1466|1674|2274|2316|2317|2318|3741|3781|3856|4624|4625|4703|4892|5142|5530|6253|6261|6262|6263|6323|6513|7273|9260|9457|10398|10627|29780|51778|64236|84665|84676|84700|91624|347273	ACTN4|ACTN2|ANK1|DST|CAPN3|CASQ1|CAV3|CFL2|CSRP2|DES|FHL2|FLNA|FLNB|FLNC|KCNA5|KCNN2|KRT8|MYH6|MYH7|NEB|NRAP|PDE4B|PPP3CA|RTN2|RYR1|RYR2|RYR3|SCN1A|SLC2A1|TTN|PDLIM7|FHL5|MYL9|MYL12A|PARVB|MYOZ2|PDLIM2|MYPN|TRIM63|MYO18B|NEXN|CAVIN4	-11.9844	0	2	0	0
	ENSG00000241158		ENSG00000153820	ENSG00000109906					GO:0005911	cell-cell junction	-5.23153	-2.28598	-7.82175	-9.73049				0	0	1	1	0	0	-9.6395	-8.79554	GO:0003007	M0011	2	0	GO Biological Processes	19	heart morphogenesis	19_GO:0032502 developmental process	-14.5877	2.97207	9.51036	30286	263	2441	63	2.58091	0.320941	70|182|187|652|655|859|1289|1482|1855|2006|2131|2138|2274|2303|2316|2697|2702|3084|3764|4091|4092|4194|4488|4607|4624|4625|4633|4886|5727|6091|6261|6262|6586|6662|6909|7135|7137|7139|7168|7273|7474|7481|8463|8642|8701|8828|8854|9421|9645|10269|10370|11096|23129|23493|23768|26508|27031|27063|53834|54806|57211|64321|65009	ACTC1|JAG1|APLNR|BMP4|BMP7|CAV3|COL5A1|NKX2-5|DVL1|ELN|EXT1|EYA1|FHL2|FOXC2|FLNA|GJA1|GJA5|NRG1|KCNJ8|SMAD6|SMAD7|MDM4|MSX2|MYBPC3|MYH6|MYH7|MYL2|NPY1R|PTCH1|ROBO1|RYR1|RYR2|SLIT3|SOX9|TBX2|TNNI1|TNNI3|TNNT2|TPM1|TTN|WNT5A|WNT11|TEAD2|DCHS1|DNAH11|NRP2|ALDH1A2|HAND1|MICAL2|ZMPSTE24|CITED2|ADAMTS5|PLXND1|HEY2|FLRT2|HEYL|NPHP3|ANKRD1|FGFRL1|AHI1|ADGRG6|SOX17|NDRG4	-11.9509	0	26	1	1
	ENSG00000229992		ENSG00000181072	ENSG00000122778					GO:0001503	ossification	-4.81564	-3.01446	-5.34589	-7.94023				1	1	1	1	-5.01479	-5.39783	-2.59125	-9.74086	GO:0030020	M1111	4	0	GO Molecular Functions	21	extracellular matrix structural constituent conferring tensile strength		-14.4435	6.61718	11.1648	30286	45	2441	24	0.983204	0.199707	1277|1278|1281|1282|1285|1286|1287|1289|1292|1294|1295|1299|1302|1305|1306|1307|7373|8292|50509|84570|85301|91522|131873|255631	COL1A1|COL1A2|COL3A1|COL4A1|COL4A3|COL4A4|COL4A5|COL5A1|COL6A2|COL7A1|COL8A1|COL9A3|COL11A2|COL13A1|COL15A1|COL16A1|COL14A1|COLQ|COL5A3|COL25A1|COL27A1|COL23A1|COL6A6|COL24A1	-11.8131	0	5	0	0
	ENSG00000237187		ENSG00000107562	ENSG00000099954					R-HSA-109582	Hemostasis	-5.5971	-3.09772	-5.21167	-5.31013				0	0	1	1	0	0	-8.69704	-9.01709	GO:0006936	M0011	2	0	GO Biological Processes	19	muscle contraction	19_GO:0032501 multicellular organismal process	-14.4209	3.07574	9.51869	30286	238	2441	59	2.41704	0.310846	58|59|322|323|384|477|800|859|1140|1482|1674|2668|2697|2934|3741|3760|3762|3764|3768|3781|3784|4607|4621|4624|4625|4633|4635|4637|4638|4842|5606|5733|6261|6262|6263|6323|6330|6332|6641|6909|7135|7137|7138|7139|7140|7168|7273|7442|8912|9215|10021|10324|25802|26287|26509|30819|80852|84676|442721	ACTA1|ACTA2|APBB1|APBB2|ARG2|ATP1A2|CALD1|CAV3|CHRNB1|NKX2-5|DES|GDNF|GJA1|GSN|KCNA5|KCNJ3|KCNJ5|KCNJ8|KCNJ12|KCNN2|KCNQ1|MYBPC3|MYH3|MYH6|MYH7|MYL2|MYL4|MYL6|MYLK|NOS1|MAP2K3|PTGER3|RYR1|RYR2|RYR3|SCN1A|SCN4B|SCN7A|SNTB1|TBX2|TNNI1|TNNI3|TNNT1|TNNT2|TNNT3|TPM1|TTN|TRPV1|CACNA1H|LARGE1|HCN4|KLHL41|LMOD1|ANKRD2|MYOF|KCNIP2|GRIP2|TRIM63|LMOD2	-11.8018	0	12	0	0
	ENSG00000235279		ENSG00000186073	ENSG00000185950					hsa04151	PI3K-Akt signaling pathway	-6.25332	-2.72708	-4.75491	-7.3444				1	1	1	1	-6.67903	-6.92194	-2.81005	-8.5735	M18	M1111	4	0	Canonical Pathways	11	PID INTEGRIN1 PATHWAY		-14.4196	5.45165	10.7194	30286	66	2441	29	1.18804	0.219299	929|1277|1278|1281|1282|1285|1286|1287|1289|1292|1294|1302|2162|2200|2335|3672|3678|3909|3910|3912|4811|6696|7045|7058|7412|8515|8516|22801|93185	CD14|COL1A1|COL1A2|COL3A1|COL4A1|COL4A3|COL4A4|COL4A5|COL5A1|COL6A2|COL7A1|COL11A2|F13A1|FBN1|FN1|ITGA1|ITGA5|LAMA3|LAMA4|LAMB1|NID1|SPP1|TGFBI|THBS2|VCAM1|ITGA10|ITGA8|ITGA11|IGSF8	-11.8018	0	5	0	0
	ENSG00000226094		ENSG00000086289	ENSG00000265972					GO:0030029	actin filament-based process	-4.38658	-2.07561	-15.679	-14.4747				1	1	1	1	-6.46048	-3.34617	-5.75561	-6.67043	R-HSA-9006934	M1111	4	0	Reactome Gene Sets	6	Signaling by Receptor Tyrosine Kinases		-14.4075	2.30021	8.97535	30286	534	2441	99	4.05571	0.399263	348|374|627|805|1277|1278|1281|1282|1285|1286|1287|1289|1292|1299|1302|1500|1536|1759|1950|1956|2065|2069|2099|2152|2252|2324|2335|2885|2886|2887|3084|3400|3708|3709|3717|3718|3726|3815|3845|3909|3910|3912|4233|4254|4318|4486|4609|4688|4689|4803|4908|5046|5125|5159|5295|5433|5438|5439|5440|5580|5590|5604|5774|5802|5803|5829|5908|6196|6285|6387|6461|6678|6696|6714|6774|7058|7059|7060|7316|8660|881…	APOE|AREG|BDNF|CALM2|COL1A1|COL1A2|COL3A1|COL4A1|COL4A3|COL4A4|COL4A5|COL5A1|COL6A2|COL9A3|COL11A2|CTNND1|CYBB|DNM1|EGF|EGFR|ERBB3|EREG|ESR1|F3|FGF7|FLT4|FN1|GRB2|GRB7|GRB10|NRG1|ID4|ITPR1|ITPR2|JAK2|JAK3|JUNB|KIT|KRAS|LAMA3|LAMA4|LAMB1|MET|KITLG|MMP9|MST1R|MYC|NCF2|NCF4|NGF|NTF3|PCSK6|PCSK5|PDGFRB|PIK3R1|POLR2D|POLR2I|POLR2J|POLR2K|PRKCD|PRKCZ|MAP2K1|PTPN3|PTPRS|PTPRZ1|PXN|RAP1B|RPS6KA2|S100B|CX…	-11.7959	0	25	0	0
	ENSG00000272720		ENSG00000286071	ENSG00000157514					GO:0044057	regulation of system process	-6.17757	-2.18319	-13.8725	-7.53769				1	1	0	1	-3.67484	-6.47704	0	-9.63166	R-HSA-216083	M1101	3	0	Reactome Gene Sets	6	Integrin cell surface interactions		-14.3871	4.81692	10.4336	30286	85	2441	33	1.3519	0.23374	960|1277|1278|1281|1282|1285|1286|1287|1289|1292|1294|1295|1299|1305|1307|2200|2335|3339|3385|3672|3678|3689|4060|6696|7412|7450|8515|8516|22801|50509|91522|131873|375790	CD44|COL1A1|COL1A2|COL3A1|COL4A1|COL4A3|COL4A4|COL4A5|COL5A1|COL6A2|COL7A1|COL8A1|COL9A3|COL13A1|COL16A1|FBN1|FN1|HSPG2|ICAM3|ITGA1|ITGA5|ITGB2|LUM|SPP1|VCAM1|VWF|ITGA10|ITGA8|ITGA11|COL5A3|COL23A1|COL6A6|AGRN	-11.7815	0	5	0	0
	ENSG00000156466		ENSG00000152661	ENSG00000183134					GO:0071396	cellular response to lipid	-4.38131	-2.23787	-5.18481	-3.4951				1	1	1	1	-4.09794	-2.53972	-8.94206	-6.90166	GO:0008015	M1111	4	0	GO Biological Processes	19	blood circulation	19_GO:0032501 multicellular organismal process	-14.356	2.49331	9.1025	30286	418	2441	84	3.44121	0.36895	59|70|134|151|153|284|348|477|552|654|719|859|1268|1278|1285|1482|1636|1956|2006|2028|2131|2303|2697|2702|2730|2740|2784|2934|3043|3269|3672|3741|3760|3762|3764|3781|3784|4607|4624|4625|4633|4635|4842|4878|4881|4886|5029|5125|5350|5606|5724|5742|6196|6262|6296|6323|6330|6332|6387|6532|6714|6833|7026|7135|7137|7139|7168|7273|7442|9414|10021|10242|11138|26509|29098|58498|59272|79987|80763|80852|840…	ACTA2|ACTC1|ADORA1|ADRA2B|ADRB1|ANGPT1|APOE|ATP1A2|AVPR1A|BMP6|C3AR1|CAV3|CNR1|COL1A2|COL4A3|NKX2-5|ACE|EGFR|ELN|ENPEP|EXT1|FOXC2|GJA1|GJA5|GCLM|GLP1R|GNB3|GSN|HBB|HRH1|ITGA1|KCNA5|KCNJ3|KCNJ5|KCNJ8|KCNN2|KCNQ1|MYBPC3|MYH6|MYH7|MYL2|MYL4|NOS1|NPPA|NPR1|NPY1R|P2RY2|PCSK5|PLN|MAP2K3|PTAFR|PTGS1|RPS6KA2|RYR2|ACSM3|SCN1A|SCN4B|SCN7A|CXCL12|SLC6A4|SRC|ABCC8|NR2F2|TNNI1|TNNI3|TNNT2|TPM1|TTN|TRPV1|TJP2|…	-11.7565	0	11	0	0
	ENSG00000215559		ENSG00000134369	ENSG00000103196					GO:0009611	response to wounding	-7.79744	-2.51651	-6.14521	-3.45366				0	0	1	1	0	0	-7.64436	-10.4038	WP383	M0011	2	0	WikiPathways	27	Striated muscle contraction pathway		-14.3037	7.18312	11.2921	30286	38	2441	22	0.90127	0.191284	58|59|70|81|88|1674|4607|4621|4624|4633|4635|4703|7135|7137|7138|7139|7140|7168|7273|7431|8736|10398	ACTA1|ACTA2|ACTC1|ACTN4|ACTN2|DES|MYBPC3|MYH3|MYH6|MYL2|MYL4|NEB|TNNI1|TNNI3|TNNT1|TNNT2|TNNT3|TPM1|TTN|VIM|MYOM1|MYL9	-11.7101	0	12	0	0
	ENSG00000256274		ENSG00000112902	ENSG00000172824					GO:0001501	skeletal system development	-2.84479	-3.45084	-4.045	-6.32077				1	0	1	1	-5.35204	0	-10.1409	-6.75205	GO:0048738	M1011	3	0	GO Biological Processes	19	cardiac muscle tissue development	19_GO:0032502 developmental process	-14.2788	3.32564	9.6215	30286	194	2441	52	2.13027	0.292252	70|88|652|655|859|1482|1525|2274|2303|2697|2702|3084|3764|3767|4092|4488|4607|4624|4625|4633|4703|4729|4878|4892|5159|5350|6262|6909|7135|7137|7139|7168|7273|7373|7474|8854|9096|9215|9421|10021|10269|11149|23493|27063|58498|65009|79191|84525|84700|93649|137814|376132	ACTC1|ACTN2|BMP4|BMP7|CAV3|NKX2-5|CXADR|FHL2|FOXC2|GJA1|GJA5|NRG1|KCNJ8|KCNJ11|SMAD7|MSX2|MYBPC3|MYH6|MYH7|MYL2|NEB|NDUFV2|NPPA|NRAP|PDGFRB|PLN|RYR2|TBX2|TNNI1|TNNI3|TNNT2|TPM1|TTN|COL14A1|WNT5A|ALDH1A2|TBX18|LARGE1|HAND1|HCN4|ZMPSTE24|BVES|HEY2|ANKRD1|MYL7|NDRG4|IRX3|HOPX|MYO18B|MYOCD|NKX2-6|LRRC10	-11.691	0	7	0	0
	ENSG00000248483		ENSG00000141052	ENSG00000187889					GO:0009612	response to mechanical stimulus	-2.57961	-3.36376	-7.66997	-4.01277				1	1	0	1	-5.04202	-8.76535	0	-10.1671	R-HSA-3000178	M1101	3	0	Reactome Gene Sets	6	ECM proteoglycans		-14.2652	5.06084	10.4947	30286	76	2441	31	1.26997	0.226641	633|1277|1278|1281|1282|1285|1286|1287|1289|1292|1299|1404|1462|1634|2331|2335|3339|3909|3910|3912|4060|4593|5054|5802|6678|7148|8516|50509|54829|131873|375790	BGN|COL1A1|COL1A2|COL3A1|COL4A1|COL4A3|COL4A4|COL4A5|COL5A1|COL6A2|COL9A3|HAPLN1|VCAN|DCN|FMOD|FN1|HSPG2|LAMA3|LAMA4|LAMB1|LUM|MUSK|SERPINE1|PTPRS|SPARC|TNXB|ITGA8|COL5A3|ASPN|COL6A6|AGRN	-11.6831	0	5	0	0
	ENSG00000286327		ENSG00000112769	ENSG00000159399					GO:0071363	cellular response to growth factor stimulus	-2.38509	-2.35107	-4.7085	-5.87774				1	1	1	1	-8.14145	-3.44878	-4.91301	-7.62723	hsa04510	M1111	4	0	KEGG Pathway	24	Focal adhesion		-14.1192	3.25536	9.52242	30286	202	2441	53	2.17124	0.294987	81|330|596|859|1277|1278|1282|1285|1286|1287|1292|1299|1950|1956|2316|2317|2324|2335|2885|3672|3678|3909|3910|3912|4233|4633|4638|5159|5295|5499|5602|5604|5829|5908|6696|6714|7058|7059|7060|7148|7414|7450|8515|8516|10000|10319|10398|10627|22801|29780|58498|131873|399694	ACTN4|BIRC3|BCL2|CAV3|COL1A1|COL1A2|COL4A1|COL4A3|COL4A4|COL4A5|COL6A2|COL9A3|EGF|EGFR|FLNA|FLNB|FLT4|FN1|GRB2|ITGA1|ITGA5|LAMA3|LAMA4|LAMB1|MET|MYL2|MYLK|PDGFRB|PIK3R1|PPP1CA|MAPK10|MAP2K1|PXN|RAP1B|SPP1|SRC|THBS2|THBS3|THBS4|TNXB|VCL|VWF|ITGA10|ITGA8|AKT3|LAMC3|MYL9|MYL12A|ITGA11|PARVB|MYL7|COL6A6|SHC4	-11.5429	0	25	0	0
	ENSG00000271141		ENSG00000164035	ENSG00000141576					GO:0042391	regulation of membrane potential	-2.64221	-2.46046	-4.69564	-5.53945				1	0	1	1	-5.14728	0	-4.96328	-6.22734	GO:0032970	M1011	3	0	GO Biological Processes	19	regulation of actin filament-based process	19_GO:0050789 regulation of biological process	-14.0561	2.5459	9.0384	30286	385	2441	79	3.23638	0.35818	59|88|134|395|477|822|859|1073|1490|1894|1955|2006|2042|2044|2059|2316|2702|2824|2885|2934|4233|4607|4703|4771|5142|5144|5159|5217|5295|5341|5350|5580|5829|5999|6262|6281|6356|6387|6422|6712|6781|7016|7114|7168|7481|9026|9037|9639|10021|10178|10411|10458|10630|10677|11034|22843|22899|23406|23580|25802|28984|29098|29109|29984|50853|51571|54509|55243|55435|57482|64223|64857|81873|84952|85358|90952|…	ACTA2|ACTN2|ADORA1|ARHGAP6|ATP1A2|CAPG|CAV3|CFL2|CCN2|ECT2|MEGF9|ELN|EPHA3|EPHA5|EPS8|FLNA|GJA5|GPM6B|GRB2|GSN|MET|MYBPC3|NEB|NF2|PDE4B|PDE4D|PDGFRB|PFN2|PIK3R1|PLEK|PLN|PRKCD|PXN|RGS4|RYR2|S100A10|CCL11|CXCL12|SFRP1|SPTBN2|STC1|TESK1|TMSB4X|TPM1|WNT11|HIP1R|SEMA5A|ARHGEF10|HCN4|TENM1|RAPGEF3|BAIAP2|PDPN|AVIL|DSTN|PPM1E|ARHGEF15|COTL1|CDC42EP4|LMOD1|RGCC|RANGRF|FHOD1|RHOD|VILL|CYRIB|RHOF|KIRREL1|…	-11.4853	0	24	0	0
	ENSG00000251429		ENSG00000118596	ENSG00000143797					hsa04820	Cytoskeleton in muscle cells	-9.57361	-8.06361	-19.7212	-13.946				0	0	0	1	0	0	0	-7.63493	GO:0042803	M0001	1	0	GO Molecular Functions	21	protein homodimerization activity		-13.677	2.06787	8.54969	30286	714	2441	119	4.87505	0.435866	55|81|215|316|348|467|596|1051|1119|1299|1482|1759|1803|1894|2021|2073|2131|2207|2316|2324|2582|2668|2819|2946|3157|3417|3512|3613|3654|3656|3781|3815|4023|4281|4293|4294|4668|5341|5350|5446|5455|5596|5723|5959|6281|6285|6421|6723|6774|7013|7026|7163|7164|7168|7181|7225|7305|7593|7704|7786|8013|8029|8322|8553|8736|8767|8800|8815|9016|9026|9096|9421|9429|9481|9619|10016|10178|10288|10516|10856|110…	ACP3|ACTN4|ABCD1|AOX1|APOE|ATF3|BCL2|CEBPB|CHKA|COL9A3|NKX2-5|DNM1|DPP4|ECT2|ENDOG|ERCC5|EXT1|FCER1G|FLNA|FLT4|GALE|GDNF|GPD1|GSTM2|HMGCS1|IDH1|JCHAIN|IMPA2|IRAK1|IRAK2|KCNN2|KIT|LPL|MID1|MAP3K9|MAP3K10|NAGA|PLEK|PLN|PON3|POU3F3|MAPK4|PSPH|RDH5|S100A10|S100B|SFPQ|SRM|STAT3|TERF1|NR2F2|TPD52|TPD52L1|TPM1|NR2C1|TRPC6|TYROBP|MZF1|ZBTB16|MAP3K12|NR4A3|CUBN|FZD4|BHLHE40|MYOM1|RIPK2|PEX11A|BANF1|SLC25A…	-11.1118	0	27	1	1
	ENSG00000162998		ENSG00000150995	ENSG00000102760					GO:0030312	external encapsulating structure	-6.16742	-5.76906	-13.8495	-27.2784				1	0	1	1	-2.36517	0	-7.15576	-6.19893	GO:0000902	M1011	3	0	GO Biological Processes	19	cell morphogenesis	19_GO:0032502 developmental process	-13.6384	2.0952	8.55869	30286	681	2441	115	4.71118	0.428847	322|323|582|596|604|627|655|658|1004|1009|1501|1600|1855|1894|1956|2042|2043|2044|2049|2131|2316|2317|2355|2636|2668|2736|3073|3672|3708|3800|4131|4147|4233|4237|4681|4774|4776|4803|4854|4908|5357|5530|5590|5727|5754|5803|5979|6049|6091|6285|6387|6507|6586|6781|6790|6905|7007|7414|7465|7474|8128|8633|8636|8828|9037|9253|9368|9369|9378|9423|10319|10458|10479|10509|10519|11041|11313|22871|23114|232…	APBB1|APBB2|BBS1|BCL2|BCL6|BDNF|BMP7|BMPR1B|CDH6|CDH11|CTNND2|DAB1|DVL1|ECT2|EGFR|EPHA3|EPHA4|EPHA5|EPHB3|EXT1|FLNA|FLNB|FOSL2|GBX1|GDNF|GLI2|HEXA|ITGA1|ITPR1|KIF5C|MAP1B|MATN2|MET|MFAP2|NBL1|NFIA|NFATC4|NGF|NOTCH3|NTF3|PLS1|PPP3CA|PRKCZ|PTCH1|PTK7|PTPRZ1|RET|RNF6|ROBO1|S100B|CXCL12|SLC1A3|SLIT3|STC1|AURKA|TBCE|TECTA|VCL|WEE1|WNT5A|ST8SIA2|UNC5C|SSNA1|NRP2|SEMA5A|NUMBL|NHERF1|NRXN3|NRXN1|NTN1|LAM…	-11.0786	0	10	0	0
	ENSG00000181234		ENSG00000141338	ENSG00000197375					R-HSA-1474244	Extracellular matrix organization	-7.14499	-5.78302	-6.42439	-16.1818				0	0	1	1	0	0	-11.1816	-6.45037	GO:0045214	M0011	2	0	GO Biological Processes	19	sarcomere organization	19_GO:0032502 developmental process	-13.6179	6.48559	10.7812	30286	44	2441	23	0.942237	0.195542	88|825|844|1073|1466|2318|3856|4607|4621|4624|4625|7138|7139|7140|7168|7273|8736|27063|51778|51804|84665|127294|442721	ACTN2|CAPN3|CASQ1|CFL2|CSRP2|FLNC|KRT8|MYBPC3|MYH3|MYH6|MYH7|TNNT1|TNNT2|TNNT3|TPM1|TTN|MYOM1|ANKRD1|MYOZ2|SIX4|MYPN|MYOM3|LMOD2	-11.0741	0	2	0	0
	ENSG00000183091		ENSG00000115641	ENSG00000165072					GO:0003013	circulatory system process	-5.29907	-4.67336	-12.8317	-8.97246				1	1	0	1	-5.06371	-5.4276	0	-9.95939	M3005	M1101	3	0	Canonical Pathways	11	NABA COLLAGENS		-13.6179	6.48559	10.7812	30286	44	2441	23	0.942237	0.195542	1277|1278|1281|1282|1285|1286|1287|1289|1292|1294|1295|1299|1302|1305|1306|1307|7373|50509|84570|85301|91522|131873|255631	COL1A1|COL1A2|COL3A1|COL4A1|COL4A3|COL4A4|COL4A5|COL5A1|COL6A2|COL7A1|COL8A1|COL9A3|COL11A2|COL13A1|COL15A1|COL16A1|COL14A1|COL5A3|COL25A1|COL27A1|COL23A1|COL6A6|COL24A1	-11.0741	0	5	0	0
	ENSG00000083067		ENSG00000164684	ENSG00000160111					GO:0005788	endoplasmic reticulum lumen	-5.25015	-5.6928	-3.12432	-3.59086				1	1	0	1	-5.06371	-5.4276	0	-9.95939	R-HSA-8948216	M1101	3	0	Reactome Gene Sets	6	Collagen chain trimerization		-13.6179	6.48559	10.7812	30286	44	2441	23	0.942237	0.195542	1277|1278|1281|1282|1285|1286|1287|1289|1292|1294|1295|1299|1302|1305|1306|1307|7373|50509|84570|85301|91522|131873|255631	COL1A1|COL1A2|COL3A1|COL4A1|COL4A3|COL4A4|COL4A5|COL5A1|COL6A2|COL7A1|COL8A1|COL9A3|COL11A2|COL13A1|COL15A1|COL16A1|COL14A1|COL5A3|COL25A1|COL27A1|COL23A1|COL6A6|COL24A1	-11.0741	0	5	0	0
	ENSG00000137731		ENSG00000132953	ENSG00000118898					R-HSA-2173782	Binding and Uptake of Ligands by Scavenger Receptors	-5.16532	-7.72607	-3.72317	-3.80811				1	0	1	1	-3.49067	0	-5.78743	-5.65874	GO:0043068	M1011	3	0	GO Biological Processes	19	positive regulation of programmed cell death	19_GO:0048518 positive regulation of biological process	-13.59	2.20477	8.62813	30286	574	2441	102	4.17862	0.405008	322|323|467|596|604|637|652|655|658|706|843|997|1026|1268|1512|1513|1520|1612|1636|1894|2021|2309|2487|2898|2934|3301|3486|3569|3624|3672|3717|4293|4294|4318|4332|4488|4609|4616|4776|4824|5133|5499|5580|5654|5740|5979|6196|6279|6280|6347|6421|6422|6424|6609|6714|7020|7164|7442|7474|7481|7704|7805|8128|8633|8743|8767|8837|8848|8854|8876|9026|9368|10181|10498|10553|10628|10912|10999|22822|22925|229…	APBB1|APBB2|ATF3|BCL2|BCL6|BID|BMP4|BMP7|BMPR1B|TSPO|CASP10|CDC34|CDKN1A|CNR1|CTSH|CTSK|CTSS|DAPK1|ACE|ECT2|ENDOG|FOXO3|FRZB|GRIK2|GSN|DNAJA1|IGFBP3|IL6|INHBA|ITGA1|JAK2|MAP3K9|MAP3K10|MMP9|MNDA|MSX2|MYC|GADD45B|NFATC4|NKX3-1|PDCD1|PPP1CA|PRKCD|HTRA1|PTGIS|RET|RPS6KA2|S100A8|S100A9|CCL2|SFPQ|SFRP1|SFRP4|SMPD1|SRC|TFAP2A|TPD52L1|TRPV1|WNT5A|WNT11|ZBTB16|LAPTM5|ST8SIA2|UNC5C|TNFSF10|RIPK2|CFLAR|TSC…	-11.0514	0	28	1	1
	ENSG00000154898		ENSG00000147526	ENSG00000099875					GO:0009725	response to hormone	-6.15839	0	-9.15701	0				1	1	1	1	-4.81564	-3.01446	-5.34589	-7.94023	GO:0001503	M1111	4	0	GO Biological Processes	19	ossification	19_GO:0032501 multicellular organismal process	-13.3944	2.78618	8.97024	30286	285	2441	64	2.62188	0.32341	249|596|652|654|655|658|1009|1277|1278|1305|1462|1490|1513|1956|2131|2274|2303|2355|2550|2697|2719|2736|2824|3336|3400|3486|3488|3726|4054|4325|4330|4488|6261|6272|6320|6422|6662|6696|6781|7059|7123|7481|7704|8642|8817|8840|9188|9260|9902|10269|10272|11173|22801|30812|54829|55366|55973|57665|81621|81792|91851|285313|338773|642658	ALPL|BCL2|BMP4|BMP6|BMP7|BMPR1B|CDH11|COL1A1|COL1A2|COL13A1|VCAN|CCN2|CTSK|EGFR|EXT1|FHL2|FOXC2|FOSL2|GABBR1|GJA1|GPC3|GLI2|GPM6B|HSPE1|ID4|IGFBP3|IGFBP5|JUNB|LTBP3|MMP16|MN1|MSX2|RYR1|SORT1|CLEC11A|SFRP1|SOX9|SPP1|STC1|THBS3|CLEC3B|WNT11|ZBTB16|DCHS1|FGF18|CCN4|DDX21|PDLIM7|MRC2|ZMPSTE24|FSTL3|ADAMTS7|ITGA11|SOX8|ASPN|LGR4|BCAP29|RDH14|KAZALD1|ADAMTS12|CHRDL1|IGSF10|TMEM119|SCX	-10.861	0	29	1	1
	ENSG00000224083		ENSG00000071242	ENSG00000120049					GO:0040017	positive regulation of locomotion	-4.33365	0	-3.35213	0				1	0	1	1	-2.11232	0	-6.44619	-5.62873	GO:0071345	M1011	3	0	GO Biological Processes	19	cellular response to cytokine stimulus	19_GO:0050896 response to stimulus	-13.3765	2.03424	8.42193	30286	738	2441	121	4.95698	0.439324	81|199|210|330|445|587|688|785|960|997|1116|1230|1277|1439|1460|1513|1612|1809|1843|2059|2069|2131|2152|2207|2309|2317|2532|2597|2648|2671|2730|2819|2920|2934|3099|3559|3563|3569|3597|3624|3654|3656|3717|3718|3767|3815|3856|3875|3953|3977|4046|4092|4332|4360|4486|4501|4502|4783|4792|4824|4938|5295|5355|5740|6347|6356|6387|6422|6662|6714|6723|6774|7114|7188|7357|7412|7431|7442|7474|7494|7538|7850|…	ACTN4|AIF1|ALAD|BIRC3|ASS1|BCAT2|KLF5|CACNB4|CD44|CDC34|CHI3L1|CCR1|COL1A1|CSF2RB|CSNK2B|CTSK|DAPK1|DPYSL3|DUSP1|EPS8|EREG|EXT1|F3|FCER1G|FOXO3|FLNB|ACKR1|GAPDH|KAT2A|GFER|GCLM|GPD1|CXCL2|GSN|HK2|IL2RA|IL3RA|IL6|IL13RA1|INHBA|IRAK1|IRAK2|JAK2|JAK3|KCNJ11|KIT|KRT8|KRT18|LEPR|LIFR|LSP1|SMAD7|MNDA|MRC1|MST1R|MT1X|MT2A|NFIL3|NFKBIA|NKX3-1|OAS1|PIK3R1|PLP2|PTGIS|CCL2|CCL11|CXCL12|SFRP1|SOX9|SRC|SRM|ST…	-10.8481	0	30	1	1
	ENSG00000280432		ENSG00000135821	ENSG00000175866					GO:0016459	myosin complex	-2.24349	0	-9.8647	0				1	0	1	1	-2.06242	0	-4.92619	-5.345	GO:0030424	M1011	3	0	GO Cellular Components	20	axon		-13.2248	2.10616	8.42764	30286	648	2441	110	4.50635	0.419871	134|216|286|322|323|610|627|645|667|720|721|1129|1268|1500|1525|1627|1639|1809|1855|2043|2044|2059|2316|2550|2898|3737|3745|3749|3767|3800|3831|4131|4134|4137|4642|4644|4803|4902|4908|5010|5590|5727|5754|5802|5979|6049|6091|6323|6529|6695|6714|6790|6853|7070|7431|7786|7881|8514|8633|8636|8828|8882|9053|9066|9162|9479|9498|9532|10021|10280|10519|10677|22902|22933|23114|23129|23242|23303|23566|2604…	ADORA1|ALDH1A1|ANK1|APBB1|APBB2|HCN2|BDNF|BLVRB|DST|C4A|C4B|CHRM2|CNR1|CTNND1|CXADR|DBN1|DCTN1|DPYSL3|DVL1|EPHA4|EPHA5|EPS8|FLNA|GABBR1|GRIK2|KCNA2|KCNB1|KCNC4|KCNJ11|KIF5C|KLC1|MAP1B|MAP4|MAPT|MYO1D|MYO5A|NGF|NRTN|NTF3|CLDN11|PRKCZ|PTCH1|PTK7|PTPRS|RET|RNF6|ROBO1|SCN1A|SLC6A1|SPOCK1|SRC|AURKA|SYN1|THY1|VIM|MAP3K12|KCNAB1|KCNAB2|UNC5C|SSNA1|NRP2|ZPR1|MAP7|SYT7|DGKI|MAPK8IP1|SLC4A8|BAG2|HCN4|SIGMA…	-10.7015	0	31	1	1
	ENSG00000137857		ENSG00000101335	ENSG00000125398					GO:0048471	perinuclear region of cytoplasm	-2.5632	0	-4.06735	0				1	1	1	1	-7.11149	-4.29466	-5.04388	-6.29155	WP3932	M1111	4	0	WikiPathways	27	Focal adhesion PI3K Akt mTOR signaling pathway		-13.1958	2.71151	8.85038	30286	302	2441	66	2.70381	0.328286	284|1026|1129|1277|1278|1281|1282|1286|1289|1292|1302|1950|1956|1978|2252|2309|2324|2335|2784|2846|2885|3559|3563|3678|3689|3717|3718|3815|3845|3909|3910|3912|4233|4254|4803|4842|5159|5295|5522|5604|6513|6696|7058|7059|7060|7148|7450|8515|8516|8660|8817|9180|10000|10161|10319|10488|22801|23035|23566|50509|54541|57121|64223|64344|92335|113791	ANGPT1|CDKN1A|CHRM2|COL1A1|COL1A2|COL3A1|COL4A1|COL4A4|COL5A1|COL6A2|COL11A2|EGF|EGFR|EIF4EBP1|FGF7|FOXO3|FLT4|FN1|GNB3|LPAR4|GRB2|IL2RA|IL3RA|ITGA5|ITGB2|JAK2|JAK3|KIT|KRAS|LAMA3|LAMA4|LAMB1|MET|KITLG|NGF|NOS1|PDGFRB|PIK3R1|PPP2R2C|MAP2K1|SLC2A1|SPP1|THBS2|THBS3|THBS4|TNXB|VWF|ITGA10|ITGA8|IRS2|FGF18|OSMR|AKT3|LPAR6|LAMC3|CREB3|ITGA11|PHLPP2|LPAR3|COL5A3|DDIT4|LPAR5|MLST8|HIF3A|STRADA|PIK3IP1	-10.6774	0	25	0	0
	ENSG00000279598		ENSG00000187498	ENSG00000075426					GO:0099177	regulation of trans-synaptic signaling	-3.471	0	-8.17914	0				1	1	1	1	-7.18753	-3.46779	-5.72776	-6.44566	WP306	M1111	4	0	WikiPathways	27	Focal adhesion		-13.175	3.17974	9.13409	30286	199	2441	51	2.08931	0.289489	81|330|596|859|1277|1278|1282|1286|1292|1950|1956|2316|2317|2318|2335|2885|3672|3678|3909|3910|3912|4233|4633|4638|5159|5295|5499|5602|5604|5829|5908|6696|6714|7058|7059|7060|7148|7294|7414|7450|8515|8516|10000|10319|10398|10627|22801|29780|50509|58498|399694	ACTN4|BIRC3|BCL2|CAV3|COL1A1|COL1A2|COL4A1|COL4A4|COL6A2|EGF|EGFR|FLNA|FLNB|FLNC|FN1|GRB2|ITGA1|ITGA5|LAMA3|LAMA4|LAMB1|MET|MYL2|MYLK|PDGFRB|PIK3R1|PPP1CA|MAPK10|MAP2K1|PXN|RAP1B|SPP1|SRC|THBS2|THBS3|THBS4|TNXB|TXK|VCL|VWF|ITGA10|ITGA8|AKT3|LAMC3|MYL9|MYL12A|ITGA11|PARVB|COL5A3|MYL7|SHC4	-10.6615	0	25	0	0
	ENSG00000183055		ENSG00000113742	ENSG00000168874					GO:0019725	cellular homeostasis	-2.35576	-2.94679	-4.11145	0				1	0	1	1	-2.11703	0	-5.44179	-6.84399	GO:0031253	M1011	3	0	GO Cellular Components	20	cell projection membrane		-13.1549	2.55855	8.7333	30286	354	2441	73	2.99058	0.344747	134|199|286|482|582|660|948|960|1636|1803|1956|2059|2121|2550|2564|3678|3737|3745|3749|3767|3936|4137|4355|4642|4646|4651|4771|5152|5341|5727|5794|6523|6533|6584|6714|7070|7168|7442|8029|8140|8516|8844|9026|9107|9368|9429|9780|10519|10630|10999|11149|23035|23109|23129|23428|23586|26047|26751|30817|50832|54997|55243|59272|65009|81848|83442|83543|84168|85358|92154|132884|150696|168507	ADORA1|AIF1|ANK1|ATP1B2|BBS1|BMX|CD36|CD44|ACE|DPP4|EGFR|EPS8|EVC|GABBR1|GABRE|ITGA5|KCNA2|KCNB1|KCNC4|KCNJ11|LCP1|MAPT|MPP2|MYO1D|MYO6|MYO10|NF2|PDE9A|PLEK|PTCH1|PTPRH|SLC5A1|SLC6A6|SLC22A5|SRC|THY1|TPM1|TRPV1|CUBN|SLC7A5|ITGA8|KSR1|HIP1R|MTMR6|NHERF1|ABCG2|PIEZO1|CIB1|PDPN|SLC27A4|BVES|PHLPP2|DDN|PLXND1|SLC7A8|RIGI|CNTNAP2|SH3YL1|ADGRE2|TAS2R4|TESC|KIRREL1|ACE2|NDRG4|SPRY4|SH3BGRL3|AIF1L|ANTXR1…	-10.6463	0	9	0	0
	ENSG00000269982		ENSG00000047849	ENSG00000112379					GO:0031672	A band	0	0	-11.8173	0				1	0	1	1	-3.05588	0	-7.2334	-5.73444	GO:0008201	M1011	3	0	GO Molecular Functions	21	heparin binding		-13.1119	3.35137	9.2098	30286	174	2441	47	1.92544	0.278137	338|348|652|655|1289|1302|1305|1490|1842|2200|2252|2335|3024|3075|4023|4053|5046|5549|5727|5802|6402|6422|6586|7058|7059|7060|7123|7148|7756|8292|8828|8840|10178|10457|11095|11096|50509|53834|64093|64094|83716|84570|89797|91522|146760|170689|200879	APOB|APOE|BMP4|BMP7|COL5A1|COL11A2|COL13A1|CCN2|ECM2|FBN1|FGF7|FN1|H1-1|CFH|LPL|LTBP2|PCSK6|PRELP|PTCH1|PTPRS|SELL|SFRP1|SLIT3|THBS2|THBS3|THBS4|CLEC3B|TNXB|ZNF207|COLQ|NRP2|CCN4|TENM1|GPNMB|ADAMTS8|ADAMTS5|COL5A3|FGFRL1|SMOC1|SMOC2|CRISPLD2|COL25A1|NAV2|COL23A1|RTN4RL1|ADAMTS15|LIPH	-10.6081	0	23	0	0
	ENSG00000277152		ENSG00000064393	ENSG00000184205					GO:0019900	kinase binding	0	0	-6.41962	0				0	0	1	1	0	0	-2.59214	-8.98318	R-HSA-3781865	M0011	2	0	Reactome Gene Sets	6	Diseases of glycosylation		-13.0309	3.61877	9.32645	30286	144	2441	42	1.72061	0.263201	633|1462|1634|2131|2331|2582|2584|2719|3073|3339|3955|4060|4584|4854|4855|4958|4969|5549|6487|7058|9037|9215|9509|9719|10082|10195|10418|11041|11095|11096|11173|22845|54507|57188|79053|79868|81792|81794|92949|170689|171019|375790	BGN|VCAN|DCN|EXT1|FMOD|GALE|GALK1|GPC3|HEXA|HSPG2|LFNG|LUM|MUC3A|NOTCH3|NOTCH4|OMD|OGN|PRELP|ST3GAL3|THBS2|SEMA5A|LARGE1|ADAMTS2|ADAMTSL2|GPC6|ALG3|SPON1|B4GAT1|ADAMTS8|ADAMTS5|ADAMTS7|DOLK|ADAMTSL4|ADAMTSL3|ALG8|ALG13|ADAMTS12|ADAMTS10|ADAMTSL1|ADAMTS15|ADAMTS19|AGRN	-10.5318	0	32	1	1
	ENSG00000231697		ENSG00000131711	ENSG00000070159					GO:0098552	side of membrane	0	0	0	-5.35876				1	1	1	1	-4.80276	-3.4941	-4.7085	-5.30564	GO:0043025	M1111	4	0	GO Cellular Components	20	neuronal cell body		-13.0189	2.28821	8.49432	30286	488	2441	90	3.68701	0.381413	134|338|347|348|445|460|477|658|720|900|1129|1501|1536|1639|1855|2043|2044|2316|2550|2898|3623|3672|3737|3745|3749|3767|3781|3782|3784|3800|4131|4137|4642|4651|4878|5152|5499|5590|5754|5802|5979|6240|6285|6323|6507|6529|6533|6712|6714|6790|7070|7442|8507|8516|8633|8882|9026|9187|9378|9479|9481|9498|9627|10458|10519|22866|22902|22933|23109|23242|23544|26012|26047|51022|57125|60482|80852|81539|8399…	ADORA1|APOB|APOD|APOE|ASS1|ASTN1|ATP1A2|BMPR1B|C4A|CCNG1|CHRM2|CTNND2|CYBB|DCTN1|DVL1|EPHA4|EPHA5|FLNA|GABBR1|GRIK2|INHA|ITGA1|KCNA2|KCNB1|KCNC4|KCNJ11|KCNN2|KCNN3|KCNQ1|KIF5C|MAP1B|MAPT|MYO1D|MYO10|NPPA|PDE9A|PPP1CA|PRKCZ|PTK7|PTPRS|RET|RRM1|S100B|SCN1A|SLC1A3|SLC6A1|SLC6A6|SPTBN2|SRC|AURKA|THY1|TRPV1|ENC1|ITGA8|UNC5C|ZPR1|HIP1R|SLC24A1|NRXN1|MAPK8IP1|SLC25A27|SLC4A8|SNCAIP|BAIAP2|CIB1|CNKSR2|RU…	-10.5245	0	16	0	0
	ENSG00000237463		ENSG00000152061	ENSG00000112214					R-HSA-372790	Signaling by GPCR	0	0	0	-4.28644				0	0	1	1	0	0	-4.41454	-7.77732	GO:0140694	M0011	2	0	GO Biological Processes	19	non-membrane-bounded organelle assembly	19_GO:0009987 cellular process	-12.9643	2.57577	8.67709	30286	342	2441	71	2.90864	0.340135	58|70|88|636|825|844|1017|1060|1073|1104|1466|1482|2316|2318|2886|3619|3692|3856|4137|4607|4621|4624|4625|4633|4703|4892|5159|5357|6232|6790|7138|7139|7140|7168|7273|7756|8736|8837|9639|9851|10324|10398|10432|23210|23212|23246|25802|25804|25819|25879|27063|29098|51001|51116|51388|51778|51804|57519|57647|64946|79631|84154|84665|84769|127294|152185|161247|163786|284001|400566|442721	ACTA1|ACTC1|ACTN2|BICD1|CAPN3|CASQ1|CDK2|CENPC|CFL2|RCC1|CSRP2|NKX2-5|FLNA|FLNC|GRB7|INCENP|EIF6|KRT8|MAPT|MYBPC3|MYH3|MYH6|MYH7|MYL2|NEB|NRAP|PDGFRB|PLS1|RPS27|AURKA|TNNT1|TNNT2|TNNT3|TPM1|TTN|ZNF207|MYOM1|CFLAR|ARHGEF10|KIAA0753|KLHL41|MYL9|RBM14|JMJD6|RRS1|BOP1|LMOD1|LSM4|NOCT|DCAF13|ANKRD1|RANGRF|MTERF3|MRPS2|NIP7|MYOZ2|SIX4|STARD9|DHX37|CENPH|EFL1|RPF2|MYPN|MPV17L2|MYOM3|SPICE1|FITM1|SASS6|C…	-10.4746	0	2	0	0
	ENSG00000225096		ENSG00000189221	ENSG00000136870					GO:0014074	response to purine-containing compound	0	0	0	-6.87381				1	1	1	1	-4.64706	-6.39652	-2.24611	-7.75392	hsa04512	M1111	4	0	KEGG Pathway	24	ECM-receptor interaction		-12.8755	4.46102	9.68147	30286	89	2441	32	1.31094	0.230219	948|960|1277|1278|1282|1285|1286|1287|1292|1299|2335|3339|3672|3678|3909|3910|3912|6696|7058|7059|7060|7148|7450|8515|8516|9899|10319|22801|131873|158326|341640|375790	CD36|CD44|COL1A1|COL1A2|COL4A1|COL4A3|COL4A4|COL4A5|COL6A2|COL9A3|FN1|HSPG2|ITGA1|ITGA5|LAMA3|LAMA4|LAMB1|SPP1|THBS2|THBS3|THBS4|TNXB|VWF|ITGA10|ITGA8|SV2B|LAMC3|ITGA11|COL6A6|FREM1|FREM2|AGRN	-10.3903	0	5	0	0
	ENSG00000223561		ENSG00000100242	ENSG00000105339					GO:0042803	protein homodimerization activity	0	0	0	-7.63493				1	0	1	1	-3.7301	0	-6.79698	-4.72656	GO:0098657	M1011	3	0	GO Biological Processes	19	import into cell	19_GO:0051179 localization	-12.7831	2.02995	8.21651	30286	709	2441	116	4.75215	0.430615	134|199|273|348|477|482|483|486|610|859|929|948|949|1174|1201|1759|1803|2207|2219|2885|2911|2934|3339|3385|3689|3760|3762|3764|3767|3768|3772|3784|3953|4037|4233|4360|4481|4486|4642|4646|4688|4689|5168|5580|6272|6507|6513|6523|6526|6529|6532|6533|6539|6540|6541|6714|6833|7305|7442|8029|8140|8398|8547|8578|8912|9026|9066|9107|9187|9260|9332|9368|9844|9863|9902|9910|10021|10479|10999|11037|22871|22…	ADORA1|AIF1|AMPH|APOE|ATP1A2|ATP1B2|ATP1B3|FXYD2|HCN2|CAV3|CD14|CD36|SCARB1|AP1S1|CLN3|DNM1|DPP4|FCER1G|FCN1|GRB2|GRM1|GSN|HSPG2|ICAM3|ITGB2|KCNJ3|KCNJ5|KCNJ8|KCNJ11|KCNJ12|KCNJ15|KCNQ1|LEPR|LRP3|MET|MRC1|MSR1|MST1R|MYO1D|MYO6|NCF2|NCF4|ENPP2|PRKCD|SORT1|SLC1A3|SLC2A1|SLC5A1|SLC5A3|SLC6A1|SLC6A4|SLC6A6|SLC6A12|SLC6A13|SLC7A1|SRC|ABCC8|TYROBP|TRPV1|CUBN|SLC7A5|PLA2G6|FCN3|SCARF1|CACNA1H|HIP1R|SYT7…	-10.3025	0	33	1	1
	ENSG00000286558		ENSG00000186174	ENSG00000156313					GO:0055086	nucleobase-containing small molecule metabolic process	0	0	0	-6.53291				0	0	1	1	0	0	-2.91653	-5.57494	GO:0031344	M0011	2	0	GO Biological Processes	19	regulation of cell projection organization	19_GO:0050789 regulation of biological process	-12.7305	2.05563	8.21847	30286	676	2441	112	4.58828	0.423489	322|348|482|577|627|655|688|960|1201|1268|1600|1627|1809|1855|2042|2043|2049|2059|2316|2335|2648|3475|3815|4131|4134|4137|4593|4651|4776|4803|5168|5217|5295|5357|5362|5530|5580|5604|5754|5789|5802|5979|6049|6091|6280|6387|6422|6695|6696|6714|7016|7070|7431|7474|7504|8322|8507|8578|8837|8934|9037|9423|9529|9762|9863|10154|10178|10458|10498|10509|10519|10630|10677|10807|22871|22873|22902|23129|2324…	APBB1|APOE|ATP1B2|ADGRB3|BDNF|BMP7|KLF5|CD44|CLN3|CNR1|DAB1|DBN1|DPYSL3|DVL1|EPHA3|EPHA4|EPHB3|EPS8|FLNA|FN1|KAT2A|IFRD1|KIT|MAP1B|MAP4|MAPT|MUSK|MYO10|NFATC4|NGF|ENPP2|PFN2|PIK3R1|PLS1|PLXNA2|PPP3CA|PRKCD|MAP2K1|PTK7|PTPRD|PTPRS|RET|RNF6|ROBO1|S100A9|CXCL12|SFRP1|SPOCK1|SPP1|SRC|TESK1|THY1|VIM|WNT5A|XK|FZD4|ENC1|SCARF1|CFLAR|RAB29|SEMA5A|NTN1|BAG5|LZTS3|MAGI2|PLXNC1|TENM1|BAIAP2|CARM1|SEMA4B|CIB…	-10.2544	0	34	1	1
	ENSG00000284977		ENSG00000136068	ENSG00000099860					GO:0022613	ribonucleoprotein complex biogenesis	0	0	0	-8.39096				1	1	1	1	-4.61937	-4.48856	-2.22574	-8.98529	R-HSA-1474290	M1111	4	0	Reactome Gene Sets	6	Collagen formation		-12.7195	4.41145	9.59644	30286	90	2441	32	1.31094	0.230219	667|1277|1278|1281|1282|1285|1286|1287|1289|1292|1294|1295|1299|1302|1305|1306|1307|1520|3909|4016|4318|7093|7373|9509|10536|50509|84570|84695|85301|91522|131873|255631	DST|COL1A1|COL1A2|COL3A1|COL4A1|COL4A3|COL4A4|COL4A5|COL5A1|COL6A2|COL7A1|COL8A1|COL9A3|COL11A2|COL13A1|COL15A1|COL16A1|CTSS|LAMA3|LOXL1|MMP9|TLL2|COL14A1|ADAMTS2|P3H3|COL5A3|COL25A1|LOXL3|COL27A1|COL23A1|COL6A6|COL24A1	-10.2478	0	5	0	0
	ENSG00000286846		ENSG00000134324	ENSG00000135821					GO:0006954	inflammatory response	0	-2.17894	0	-6.56729				1	0	1	1	-3.07267	0	-5.52313	-4.9892	GO:0043065	M1011	3	0	GO Biological Processes	19	positive regulation of apoptotic process	19_GO:0048518 positive regulation of biological process	-12.6516	2.18025	8.28594	30286	552	2441	97	3.97378	0.395378	322|323|467|596|604|637|652|655|658|706|843|997|1268|1512|1513|1520|1612|1636|1894|2021|2309|2487|2898|2934|3301|3486|3569|3624|3672|3717|4293|4294|4318|4332|4488|4609|4616|4776|4824|5133|5499|5580|5654|5740|5979|6196|6279|6280|6347|6421|6422|6424|6609|6714|7020|7164|7442|7474|7481|7704|8128|8633|8743|8767|8837|8848|8854|8876|9026|9368|10181|10498|10628|10912|10999|22822|22925|22933|23604|25816|2…	APBB1|APBB2|ATF3|BCL2|BCL6|BID|BMP4|BMP7|BMPR1B|TSPO|CASP10|CDC34|CNR1|CTSH|CTSK|CTSS|DAPK1|ACE|ECT2|ENDOG|FOXO3|FRZB|GRIK2|GSN|DNAJA1|IGFBP3|IL6|INHBA|ITGA1|JAK2|MAP3K9|MAP3K10|MMP9|MNDA|MSX2|MYC|GADD45B|NFATC4|NKX3-1|PDCD1|PPP1CA|PRKCD|HTRA1|PTGIS|RET|RPS6KA2|S100A8|S100A9|CCL2|SFPQ|SFRP1|SFRP4|SMPD1|SRC|TFAP2A|TPD52L1|TRPV1|WNT5A|WNT11|ZBTB16|ST8SIA2|UNC5C|TNFSF10|RIPK2|CFLAR|TSC22D1|ALDH1A2|V…	-10.1844	0	28	0	0
	ENSG00000270574		ENSG00000070159	ENSG00000261701					R-HSA-3000170	Syndecan interactions	0	-8.52782	0	0				1	0	1	1	-3.39564	0	-4.43135	-6.33601	GO:0040007	M1011	3	0	GO Biological Processes	19	growth	19_GO:0040007 growth	-12.6215	2.37025	8.4129	30286	424	2441	81	3.31831	0.362532	347|374|596|627|652|658|688|1026|1281|1482|1855|2069|2099|2121|2131|2252|2303|2309|2355|2395|2648|2697|2736|3475|3764|3953|4131|4488|4814|5530|5590|5754|5890|6049|6285|6356|6422|6586|6662|6663|6712|6714|6781|6790|6905|6909|7059|7294|7414|7474|7481|8128|8636|8828|8837|8882|9037|9215|9863|10269|10479|23242|23371|23493|23566|25879|26053|50515|54796|55083|55717|57190|65009|80010|84159|84189|85301|854…	APOD|AREG|BCL2|BDNF|BMP4|BMPR1B|KLF5|CDKN1A|COL3A1|NKX2-5|DVL1|EREG|ESR1|EVC|EXT1|FGF7|FOXC2|FOXO3|FOSL2|FXN|KAT2A|GJA1|GLI2|IFRD1|KCNJ8|LEPR|MAP1B|MSX2|NINJ1|PPP3CA|PRKCZ|PTK7|RAD51B|RNF6|S100B|CCL11|SFRP1|SLIT3|SOX9|SOX10|SPTBN2|SRC|STC1|AURKA|TBCE|TBX2|THBS3|TXK|VCL|WNT5A|WNT11|ST8SIA2|SSNA1|NRP2|CFLAR|ZPR1|SEMA5A|LARGE1|MAGI2|ZMPSTE24|SLC9A6|COBL|TNS2|HEY2|LPAR3|DCAF13|AUTS2|CHST11|BNC2|KIF26…	-10.1705	0	35	1	1
	ENSG00000105852		ENSG00000052795	ENSG00000170681														1	0	1	1	-3.39564	0	-4.43135	-6.33601	GO:0048589	M1011	3	0	GO Biological Processes	19	developmental growth	19_GO:0040007 growth	-12.6215	2.37025	8.4129	30286	424	2441	81	3.31831	0.362532	347|374|596|627|652|658|688|1026|1281|1482|1855|2069|2099|2121|2131|2252|2303|2309|2355|2395|2648|2697|2736|3475|3764|3953|4131|4488|4814|5530|5590|5754|5890|6049|6285|6356|6422|6586|6662|6663|6712|6714|6781|6790|6905|6909|7059|7294|7414|7474|7481|8128|8636|8828|8837|8882|9037|9215|9863|10269|10479|23242|23371|23493|23566|25879|26053|50515|54796|55083|55717|57190|65009|80010|84159|84189|85301|854…	APOD|AREG|BCL2|BDNF|BMP4|BMPR1B|KLF5|CDKN1A|COL3A1|NKX2-5|DVL1|EREG|ESR1|EVC|EXT1|FGF7|FOXC2|FOXO3|FOSL2|FXN|KAT2A|GJA1|GLI2|IFRD1|KCNJ8|LEPR|MAP1B|MSX2|NINJ1|PPP3CA|PRKCZ|PTK7|RAD51B|RNF6|S100B|CCL11|SFRP1|SLIT3|SOX9|SOX10|SPTBN2|SRC|STC1|AURKA|TBCE|TBX2|THBS3|TXK|VCL|WNT5A|WNT11|ST8SIA2|SSNA1|NRP2|CFLAR|ZPR1|SEMA5A|LARGE1|MAGI2|ZMPSTE24|SLC9A6|COBL|TNS2|HEY2|LPAR3|DCAF13|AUTS2|CHST11|BNC2|KIF26…	-10.1705	0	35	0	0
	ENSG00000272610		ENSG00000089159	ENSG00000135686														1	1	0	1	-4.36296	-4.99673	0	-10.1907	R-HSA-2022090	M1101	3	0	Reactome Gene Sets	6	Assembly of collagen fibrils and other multimeric structures		-12.6168	5.28832	9.92643	30286	61	2441	26	1.06514	0.207775	667|1277|1278|1281|1282|1285|1286|1287|1289|1292|1294|1295|1299|1302|1306|1520|3909|4016|4318|7093|7373|50509|84695|85301|131873|255631	DST|COL1A1|COL1A2|COL3A1|COL4A1|COL4A3|COL4A4|COL4A5|COL5A1|COL6A2|COL7A1|COL8A1|COL9A3|COL11A2|COL15A1|CTSS|LAMA3|LOXL1|MMP9|TLL2|COL14A1|COL5A3|LOXL3|COL27A1|COL6A6|COL24A1	-10.1705	0	5	0	0
	ENSG00000270130		ENSG00000134030	ENSG00000161896														0	0	1	1	0	0	-3.96743	-7.26901	GO:0031256	M0011	2	0	GO Cellular Components	20	leading edge membrane		-12.6166	3.25776	8.97004	30286	179	2441	47	1.92544	0.278137	134|199|273|286|660|960|1803|1956|2059|2550|2564|3678|3737|3745|3749|3767|3936|4137|4355|4642|4646|4771|5152|5341|6714|7070|7168|7442|8516|8844|9026|9107|9780|10519|10630|23109|23129|23586|26047|26751|30817|54997|81848|83442|83543|84168|92154	ADORA1|AIF1|AMPH|ANK1|BMX|CD44|DPP4|EGFR|EPS8|GABBR1|GABRE|ITGA5|KCNA2|KCNB1|KCNC4|KCNJ11|LCP1|MAPT|MPP2|MYO1D|MYO6|NF2|PDE9A|PLEK|SRC|THY1|TPM1|TRPV1|ITGA8|KSR1|HIP1R|MTMR6|PIEZO1|CIB1|PDPN|DDN|PLXND1|RIGI|CNTNAP2|SH3YL1|ADGRE2|TESC|SPRY4|SH3BGRL3|AIF1L|ANTXR1|MTSS2	-10.1705	0	9	0	0
	ENSG00000215244		ENSG00000119280	ENSG00000155090														1	0	1	1	-2.78485	0	-7.91212	-5.33064	GO:1901681	M1011	3	0	GO Molecular Functions	21	sulfur compound binding		-12.6163	2.78814	8.68925	30286	267	2441	60	2.45801	0.313403	338|348|652|655|947|1104|1289|1302|1305|1490|1622|1809|1842|2200|2252|2335|2946|3024|3075|4023|4053|5046|5549|5727|5802|6262|6402|6422|6586|7058|7059|7060|7123|7148|7172|7756|8292|8828|8840|9037|10178|10457|11095|11096|25974|29081|30817|50509|53834|64093|64094|83716|84570|89797|91452|91522|146760|170689|200879|375790	APOB|APOE|BMP4|BMP7|CD34|RCC1|COL5A1|COL11A2|COL13A1|CCN2|DBI|DPYSL3|ECM2|FBN1|FGF7|FN1|GSTM2|H1-1|CFH|LPL|LTBP2|PCSK6|PRELP|PTCH1|PTPRS|RYR2|SELL|SFRP1|SLIT3|THBS2|THBS3|THBS4|CLEC3B|TNXB|TPMT|ZNF207|COLQ|NRP2|CCN4|SEMA5A|TENM1|GPNMB|ADAMTS8|ADAMTS5|MMACHC|METTL5|ADGRE2|COL5A3|FGFRL1|SMOC1|SMOC2|CRISPLD2|COL25A1|NAV2|ACBD5|COL23A1|RTN4RL1|ADAMTS15|LIPH|AGRN	-10.1705	0	23	0	0
	ENSG00000267784		ENSG00000161638	ENSG00000136802														1	0	1	1	-2.56163	0	-3.62616	-6.45037	R-HSA-1566948	M1011	3	0	Reactome Gene Sets	6	Elastic fibre formation		-12.5345	6.20361	10.227	30286	44	2441	22	0.90127	0.191284	652|655|2006|2192|2199|2200|2201|2202|2335|3678|4016|4053|4054|4237|4239|8076|8425|8516|10516|84034|84695|90187	BMP4|BMP7|ELN|FBLN1|FBLN2|FBN1|FBN2|EFEMP1|FN1|ITGA5|LOXL1|LTBP2|LTBP3|MFAP2|MFAP4|MFAP5|LTBP4|ITGA8|FBLN5|EMILIN2|LOXL3|EMILIN3	-10.0928	0	36	1	1
	ENSG00000175147		ENSG00000177885	ENSG00000179604														1	0	1	1	-3.37642	0	-7.3261	-4.47315	GO:0044089	M1011	3	0	GO Biological Processes	19	positive regulation of cellular component biogenesis	19_GO:0048518 positive regulation of biological process	-12.4493	2.22694	8.24887	30286	507	2441	91	3.72798	0.383445	577|627|637|655|859|948|997|1017|1307|1490|1639|1809|2049|2059|2316|2885|3038|3084|3304|3815|3936|4131|4137|4233|4771|5217|5295|5341|5789|5829|5908|6281|6356|6422|6662|6714|7013|7016|7058|7070|7168|7481|8128|9026|9079|9378|9639|9780|10178|10411|10458|10459|10677|10807|22843|22871|22873|22899|23187|23242|23580|23768|25802|26047|26052|26053|28984|29109|29904|51196|51375|54674|55062|55243|57482|5760…	ADGRB3|BDNF|BID|BMP7|CAV3|CD36|CDC34|CDK2|COL16A1|CCN2|DCTN1|DPYSL3|EPHB3|EPS8|FLNA|GRB2|HAS3|NRG1|HSPA1B|KIT|LCP1|MAP1B|MAPT|MET|NF2|PFN2|PIK3R1|PLEK|PTPRD|PXN|RAP1B|S100A10|CCL11|SFRP1|SOX9|SRC|TERF1|TESK1|THBS2|THY1|TPM1|WNT11|ST8SIA2|HIP1R|LDB2|NRXN1|ARHGEF10|PIEZO1|TENM1|RAPGEF3|BAIAP2|MAD2L2|AVIL|ENTR1|PPM1E|NLGN1|DZIP1|ARHGEF15|PHLDB1|COBL|CDC42EP4|FLRT2|LMOD1|CNTNAP2|DNM3|AUTS2|RGCC|FHOD1…	-10.0117	0	24	0	0
	ENSG00000199856		ENSG00000138771	ENSG00000186868														1	0	1	1	-3.62968	0	-4.24388	-5.48695	GO:2000146	M1011	3	0	GO Biological Processes	19	negative regulation of cell motility	19_GO:0040011 locomotion	-12.4402	2.41251	8.37724	30286	396	2441	77	3.15444	0.353767	134|182|199|347|348|482|596|652|727|889|1009|1281|1460|1634|1803|1809|1843|2043|2192|2309|2697|2796|3486|3488|3621|3622|4092|4163|4282|4301|4681|4771|5054|5217|6091|6347|6387|6422|6774|6781|6833|7026|7070|7168|7414|7481|8434|8473|8646|9368|9863|10076|10221|10370|11057|11188|11221|22846|23380|25855|28984|29775|51765|54328|55435|57406|58516|65009|79148|84034|84312|90355|93649|114757|127435|161742|2…	ADORA1|JAG1|AIF1|APOD|APOE|ATP1B2|BCL2|BMP4|C5|KRIT1|CDH11|COL3A1|CSNK2B|DCN|DPP4|DPYSL3|DUSP1|EPHA4|FBLN1|FOXO3|GJA1|GNRH1|IGFBP3|IGFBP5|ING1|ING2|SMAD7|MCC|MIF|AFDN|NBL1|NF2|SERPINE1|PFN2|ROBO1|CCL2|CXCL12|SFRP1|STAT3|STC1|ABCC8|NR2F2|THY1|TPM1|VCL|WNT11|RECK|OGT|CHRD|NHERF1|MAGI2|PTPRU|TRIB1|CITED2|ABHD2|NISCH|DUSP10|VASH1|SRGAP2|BRMS1|RGCC|CARD10|STK26|GPR173|AP1AR|ABHD6|SINHCAF|NDRG4|MMP28|E…	-10.0067	0	22	0	0
	ENSG00000226648		ENSG00000130600	ENSG00000145390														1	0	1	1	-2.12487	0	-7.01247	-5.70786	GO:0045596	M1011	3	0	GO Biological Processes	19	negative regulation of cell differentiation	19_GO:0032502 developmental process	-12.4187	1.99191	8.06032	30286	735	2441	118	4.83408	0.434124	86|182|374|406|604|627|652|655|706|859|1289|1378|1482|1600|1956|2043|2069|2103|2200|2202|2309|2487|3400|3475|3488|3569|3623|3624|3718|3845|4037|4054|4091|4092|4318|4488|4609|4771|4776|4792|4854|4855|4982|5295|5530|5727|5802|5999|6049|6272|6356|6422|6461|6532|6662|6663|6696|6774|6833|7070|7107|7442|7474|7494|7538|7704|7832|8367|8646|8840|8848|9037|9423|9619|10220|10221|10234|10272|10443|10459|1050…	ACTL6A|JAG1|AREG|BMAL1|BCL6|BDNF|BMP4|BMP7|TSPO|CAV3|COL5A1|CR1|NKX2-5|DAB1|EGFR|EPHA4|EREG|ESRRB|FBN1|EFEMP1|FOXO3|FRZB|ID4|IFRD1|IGFBP5|IL6|INHA|INHBA|JAK3|KRAS|LRP3|LTBP3|SMAD6|SMAD7|MMP9|MSX2|MYC|NF2|NFATC4|NFKBIA|NOTCH3|NOTCH4|TNFRSF11B|PIK3R1|PPP3CA|PTCH1|PTPRS|RGS4|RNF6|SORT1|CCL11|SFRP1|SHB|SLC6A4|SOX9|SOX10|SPP1|STAT3|ABCC8|THY1|GPR137B|TRPV1|WNT5A|XBP1|ZFP36|ZBTB16|BTG2|H4C5|CHRD|CCN4|T…	-9.98942	0	37	1	1
	ENSG00000147606		ENSG00000197852	ENSG00000172346														1	0	1	1	-3.76399	0	-3.8909	-5.41362	GO:0030336	M1011	3	0	GO Biological Processes	19	negative regulation of cell migration	19_GO:0040011 locomotion	-12.4149	2.44236	8.3886	30286	381	2441	75	3.07251	0.34929	134|182|199|347|348|482|596|652|727|889|1009|1281|1460|1634|1803|1809|1843|2043|2309|2697|2796|3486|3488|3621|3622|4092|4163|4282|4301|4681|4771|5054|5217|6091|6347|6387|6422|6774|6781|6833|7026|7070|7168|7414|7481|8434|8473|8646|9368|9863|10076|10221|10370|11057|11188|11221|22846|23380|25855|28984|29775|51765|54328|57406|58516|65009|79148|84034|84312|90355|93649|114757|127435|161742|201163	ADORA1|JAG1|AIF1|APOD|APOE|ATP1B2|BCL2|BMP4|C5|KRIT1|CDH11|COL3A1|CSNK2B|DCN|DPP4|DPYSL3|DUSP1|EPHA4|FOXO3|GJA1|GNRH1|IGFBP3|IGFBP5|ING1|ING2|SMAD7|MCC|MIF|AFDN|NBL1|NF2|SERPINE1|PFN2|ROBO1|CCL2|CXCL12|SFRP1|STAT3|STC1|ABCC8|NR2F2|THY1|TPM1|VCL|WNT11|RECK|OGT|CHRD|NHERF1|MAGI2|PTPRU|TRIB1|CITED2|ABHD2|NISCH|DUSP10|VASH1|SRGAP2|BRMS1|RGCC|CARD10|STK26|GPR173|ABHD6|SINHCAF|NDRG4|MMP28|EMILIN2|BRMS1…	-9.98942	0	22	0	0
	ENSG00000256682		ENSG00000078804	ENSG00000103811														1	0	1	1	-3.72036	0	-3.65712	-6.11169	GO:0060562	M1011	3	0	GO Biological Processes	19	epithelial tube morphogenesis	19_GO:0032502 developmental process	-12.3617	2.60788	8.47981	30286	314	2441	66	2.70381	0.328286	187|374|596|652|655|1282|1460|1482|1512|1855|1950|2043|2099|2131|2138|2303|2648|2668|2697|2719|2736|3845|4233|4488|4609|4776|4824|4855|5499|5727|5754|5979|6262|6356|6422|6662|6714|6909|6943|7474|7481|8463|8642|9421|9423|9645|9953|10370|23129|23242|26249|27031|27443|30812|54806|55083|55366|56963|64321|64412|65009|79191|151449|153572|157506|342184	APLNR|AREG|BCL2|BMP4|BMP7|COL4A1|CSNK2B|NKX2-5|CTSH|DVL1|EGF|EPHA4|ESR1|EXT1|EYA1|FOXC2|KAT2A|GDNF|GJA1|GPC3|GLI2|KRAS|MET|MSX2|MYC|NFATC4|NKX3-1|NOTCH4|PPP1CA|PTCH1|PTK7|RET|RYR2|CCL11|SFRP1|SOX9|SRC|TBX2|TCF21|WNT5A|WNT11|TEAD2|DCHS1|HAND1|NTN1|MICAL2|HS3ST3B1|CITED2|PLXND1|COBL|KLHL3|NPHP3|CECR2|SOX8|AHI1|KIF26B|LGR4|RGMA|SOX17|GZF1|NDRG4|IRX3|GDF7|IRX2|RDH10|FMN1	-9.94019	0	8	0	0
	ENSG00000271533		ENSG00000114853	ENSG00000119138														0	0	1	1	0	0	-3.04477	-5.29412	GO:0120035	M0011	2	0	GO Biological Processes	19	regulation of plasma membrane bounded cell projection organization	19_GO:0050789 regulation of biological process	-12.3572	2.05218	8.08561	30286	659	2441	109	4.46538	0.418048	322|348|482|577|627|655|688|960|1201|1268|1600|1627|1809|1855|2042|2043|2049|2059|2316|2335|3475|3815|4131|4134|4137|4593|4651|4776|4803|5168|5217|5295|5357|5362|5530|5580|5604|5754|5789|5802|5979|6049|6091|6280|6387|6422|6695|6696|6714|7016|7070|7431|7474|7504|8322|8507|8578|8837|8934|9037|9423|9529|9762|9863|10154|10178|10458|10498|10509|10519|10630|10677|10807|22871|22873|22902|23129|23242|233…	APBB1|APOE|ATP1B2|ADGRB3|BDNF|BMP7|KLF5|CD44|CLN3|CNR1|DAB1|DBN1|DPYSL3|DVL1|EPHA3|EPHA4|EPHB3|EPS8|FLNA|FN1|IFRD1|KIT|MAP1B|MAP4|MAPT|MUSK|MYO10|NFATC4|NGF|ENPP2|PFN2|PIK3R1|PLS1|PLXNA2|PPP3CA|PRKCD|MAP2K1|PTK7|PTPRD|PTPRS|RET|RNF6|ROBO1|S100A9|CXCL12|SFRP1|SPOCK1|SPP1|SRC|TESK1|THY1|VIM|WNT5A|XK|FZD4|ENC1|SCARF1|CFLAR|RAB29|SEMA5A|NTN1|BAG5|LZTS3|MAGI2|PLXNC1|TENM1|BAIAP2|CARM1|SEMA4B|CIB1|PDPN…	-9.93967	0	34	0	0
	ENSG00000265727		ENSG00000035403	ENSG00000035403														1	0	1	1	-2.94948	0	-2.00137	-5.40146	GO:0045785	M1011	3	0	GO Biological Processes	19	positive regulation of cell adhesion	19_GO:0048518 positive regulation of biological process	-12.3316	2.25121	8.22447	30286	485	2441	88	3.60508	0.377312	86|199|284|604|655|948|960|1295|1307|1378|1604|1803|1842|2043|2199|2303|2309|2316|2319|2335|2736|3559|3569|3654|3678|3689|3717|3912|4092|4254|4301|4651|4811|5530|5590|5724|5979|6281|6347|6387|6401|6422|6461|6541|6605|6666|6714|7016|7070|7168|7264|7412|7474|7494|7535|7704|8013|8646|8764|8767|8876|9580|9780|10076|10085|10272|10288|10370|10519|10630|11221|29984|30835|51043|51571|54440|55083|58515|80…	ACTL6A|AIF1|ANGPT1|BCL6|BMP7|CD36|CD44|COL8A1|COL16A1|CR1|CD55|DPP4|ECM2|EPHA4|FBLN2|FOXC2|FOXO3|FLNA|FLOT2|FN1|GLI2|IL2RA|IL6|IRAK1|ITGA5|ITGB2|JAK2|LAMB1|SMAD7|KITLG|AFDN|MYO10|NID1|PPP3CA|PRKCZ|PTAFR|RET|S100A10|CCL2|CXCL12|SELE|SFRP1|SHB|SLC7A1|SMARCE1|SOX12|SRC|TESK1|THY1|TPM1|GFUS|VCAM1|WNT5A|XBP1|ZAP70|ZBTB16|NR4A3|CHRD|TNFRSF14|RIPK2|VNN1|SOX13|PIEZO1|PTPRU|EDIL3|FSTL3|LILRB2|CITED2|CIB1|…	-9.91798	0	38	1	1
	ENSG00000249661		ENSG00000084674	ENSG00000100906														0	0	1	1	0	0	-2.82863	-7.37217	R-HSA-5668914	M0011	2	0	Reactome Gene Sets	6	Diseases of metabolism		-12.2998	2.82884	8.59705	30286	250	2441	57	2.33511	0.30566	353|633|1439|1462|1634|2131|2328|2331|2582|2584|2719|2730|3073|3339|3417|3425|3955|4060|4128|4584|4854|4855|4958|4969|5507|5549|6487|7058|7172|7316|8029|9037|9215|9509|9719|10082|10195|10418|11041|11095|11096|11173|22845|25974|51181|54507|56603|57188|79053|79868|81792|81794|92579|92949|170689|171019|375790	APRT|BGN|CSF2RB|VCAN|DCN|EXT1|FMO3|FMOD|GALE|GALK1|GPC3|GCLM|HEXA|HSPG2|IDH1|IDUA|LFNG|LUM|MAOA|MUC3A|NOTCH3|NOTCH4|OMD|OGN|PPP1R3C|PRELP|ST3GAL3|THBS2|TPMT|UBC|CUBN|SEMA5A|LARGE1|ADAMTS2|ADAMTSL2|GPC6|ALG3|SPON1|B4GAT1|ADAMTS8|ADAMTS5|ADAMTS7|DOLK|MMACHC|DCXR|ADAMTSL4|CYP26B1|ADAMTSL3|ALG8|ALG13|ADAMTS12|ADAMTS10|G6PC3|ADAMTSL1|ADAMTS15|ADAMTS19|AGRN	-9.88999	0	32	0	0
	ENSG00000279319		ENSG00000109906	ENSG00000179094														1	0	1	1	-3.5716	0	-4.90363	-7.18648	GO:0072006	M1011	3	0	GO Biological Processes	19	nephron development	19_GO:0032502 developmental process	-12.2354	3.57042	8.99319	30286	139	2441	40	1.63867	0.256965	59|182|284|596|652|655|947|1285|1286|2028|2131|2138|2303|2668|2719|4609|4811|4854|5159|5455|5727|6662|6943|7481|8642|9863|9953|26249|26508|28999|30812|51196|54806|55083|55366|64412|79191|84623|153572|342184	ACTA2|JAG1|ANGPT1|BCL2|BMP4|BMP7|CD34|COL4A3|COL4A4|ENPEP|EXT1|EYA1|FOXC2|GDNF|GPC3|MYC|NID1|NOTCH3|PDGFRB|POU3F3|PTCH1|SOX9|TCF21|WNT11|DCHS1|MAGI2|HS3ST3B1|KLHL3|HEYL|KLF15|SOX8|PLCE1|AHI1|KIF26B|LGR4|GZF1|IRX3|KIRREL3|IRX2|FMN1	-9.82938	0	8	0	0
	ENSG00000189045		ENSG00000096968	ENSG00000106993														1	1	1	1	-6.53486	-2.79811	-4.45823	-6.08483	WP4172	M1111	4	0	WikiPathways	27	PI3K Akt signaling pathway		-12.1896	2.52536	8.36219	30286	339	2441	69	2.82671	0.335452	284|596|627|1017|1026|1129|1277|1278|1282|1285|1286|1287|1292|1299|1950|1956|1978|2252|2309|2324|2335|2784|2846|2885|3559|3563|3569|3672|3678|3717|3718|3815|3845|3909|3910|3912|4233|4254|4609|4803|4908|5159|5295|5522|5604|6696|7058|7059|7060|7148|7450|8515|8516|8817|9180|10000|10161|10319|10488|22801|23035|23566|54541|57121|64223|92579|118788|131873|146850	ANGPT1|BCL2|BDNF|CDK2|CDKN1A|CHRM2|COL1A1|COL1A2|COL4A1|COL4A3|COL4A4|COL4A5|COL6A2|COL9A3|EGF|EGFR|EIF4EBP1|FGF7|FOXO3|FLT4|FN1|GNB3|LPAR4|GRB2|IL2RA|IL3RA|IL6|ITGA1|ITGA5|JAK2|JAK3|KIT|KRAS|LAMA3|LAMA4|LAMB1|MET|KITLG|MYC|NGF|NTF3|PDGFRB|PIK3R1|PPP2R2C|MAP2K1|SPP1|THBS2|THBS3|THBS4|TNXB|VWF|ITGA10|ITGA8|FGF18|OSMR|AKT3|LPAR6|LAMC3|CREB3|ITGA11|PHLPP2|LPAR3|DDIT4|LPAR5|MLST8|G6PC3|PIK3AP1|COL6A6…	-9.78742	0	25	0	0
	ENSG00000286639		ENSG00000103811	ENSG00000106631														0	0	1	1	0	0	-5.60956	-6.84666	GO:0005518	M0011	2	0	GO Molecular Functions	21	collagen binding		-12.1767	4.92639	9.59709	30286	68	2441	27	1.1061	0.211689	165|960|1292|1513|1520|1842|2335|3339|3672|4060|4092|4318|4811|6678|7045|7148|7373|7450|8404|8515|9902|22801|50509|57211|84168|127435|147372	AEBP1|CD44|COL6A2|CTSK|CTSS|ECM2|FN1|HSPG2|ITGA1|LUM|SMAD7|MMP9|NID1|SPARC|TGFBI|TNXB|COL14A1|VWF|SPARCL1|ITGA10|MRC2|ITGA11|COL5A3|ADGRG6|ANTXR1|PODN|CCBE1	-9.77827	0	39	1	1
	ENSG00000232036		ENSG00000140526	ENSG00000134324														1	0	1	0	-6.15839	0	-9.15701	0	GO:0009725	M1010	2	0	GO Biological Processes	19	response to hormone	19_GO:0050896 response to stimulus	-12.1679	1.94406	7.93487	30286	785	2441	123	5.03892	0.442749	58|88|210|249|374|445|477|552|596|654|655|687|706|760|1026|1277|1281|1460|1512|1513|1520|1536|1636|1655|1841|1956|2069|2099|2103|2200|2274|2303|2309|2355|2730|2740|2796|2885|2887|3301|3304|3417|3488|3569|3624|3692|3717|3718|3764|3784|3953|4091|4131|4199|4644|4824|4842|4982|5111|5166|5295|5580|5590|5724|5729|5829|5872|5919|6258|6272|6387|6422|6424|6513|6586|6663|6696|6714|6774|6781|6833|6909|7078|…	ACTA1|ACTN2|ALAD|ALPL|AREG|ASS1|ATP1A2|AVPR1A|BCL2|BMP6|BMP7|KLF9|TSPO|CA2|CDKN1A|COL1A1|COL3A1|CSNK2B|CTSH|CTSK|CTSS|CYBB|ACE|DDX5|DTYMK|EGFR|EREG|ESR1|ESRRB|FBN1|FHL2|FOXC2|FOXO3|FOSL2|GCLM|GLP1R|GNRH1|GRB2|GRB10|DNAJA1|HSPA1B|IDH1|IGFBP5|IL6|INHBA|EIF6|JAK2|JAK3|KCNJ8|KCNQ1|LEPR|SMAD6|MAP1B|ME1|MYO5A|NKX3-1|NOS1|TNFRSF11B|PCNA|PDK4|PIK3R1|PRKCD|PRKCZ|PTAFR|PTGDR|PXN|RAB13|RARRES2|RXRG|SORT1|CX…	-9.77317	0	40	1	1
	ENSG00000225014		ENSG00000135686	ENSG00000163884														1	1	1	1	-5.5971	-3.09772	-5.21167	-5.31013	R-HSA-109582	M1111	4	0	Reactome Gene Sets	6	Hemostasis		-12.1155	2.07452	8.01711	30286	622	2441	104	4.26055	0.408784	81|88|151|284|338|482|483|805|948|960|1017|1277|1278|1525|1607|1950|2152|2157|2162|2207|2316|2335|2784|2885|2886|2977|3020|3043|3512|3671|3672|3678|3689|3708|3709|3717|3797|3831|3845|4282|4842|5054|5152|5265|5295|5341|5580|5590|5739|5890|5908|5919|6281|6401|6402|6678|6714|7056|7078|7114|7123|7225|7273|7277|7414|7450|7465|8140|8515|8526|8654|9002|9162|10242|10335|10411|10630|11069|11343|22927|2330…	ACTN4|ACTN2|ADRA2B|ANGPT1|APOB|ATP1B2|ATP1B3|CALM2|CD36|CD44|CDK2|COL1A1|COL1A2|CXADR|DGKB|EGF|F3|F8|F13A1|FCER1G|FLNA|FN1|GNB3|GRB2|GRB7|GUCY1A2|H3-3A|HBB|JCHAIN|ISLR|ITGA1|ITGA5|ITGB2|ITPR1|ITPR2|JAK2|KIF3C|KLC1|KRAS|MIF|NOS1|SERPINE1|PDE9A|SERPINA1|PIK3R1|PLEK|PRKCD|PRKCZ|PTGIR|RAD51B|RAP1B|RARRES2|S100A10|SELE|SELL|SPARC|SRC|THBD|TIMP3|TMSB4X|CLEC3B|TRPC6|TTN|TUBA4A|VCL|VWF|WEE1|SLC7A5|ITGA10…	-9.72451	0	41	1	1
	ENSG00000279718		ENSG00000099875	ENSG00000128591														1	1	1	1	-5.52822	-3.28015	-9.04873	-3.4688	GO:0071417	M1111	4	0	GO Biological Processes	19	cellular response to organonitrogen compound	19_GO:0050896 response to stimulus	-12.0627	2.14225	8.0487	30286	556	2441	96	3.93281	0.393419	58|88|366|445|610|760|859|948|1051|1080|1277|1278|1281|1282|1307|1536|1636|1956|2043|2200|2303|2309|2316|2358|2671|2697|2730|2740|2819|2885|2887|2946|3269|3488|3624|3709|3717|3718|3784|4131|4644|5029|5166|5295|5580|5590|5724|5829|5872|5908|5919|6261|6262|6263|6422|6507|6532|6662|6714|6774|6781|7412|7431|7442|7494|7532|8013|8140|8412|8649|8660|8767|8837|9368|10021|10411|10458|10580|10999|23175|260…	ACTA1|ACTN2|AQP9|ASS1|HCN2|CA2|CAV3|CD36|CEBPB|CFTR|COL1A1|COL1A2|COL3A1|COL4A1|COL16A1|CYBB|ACE|EGFR|EPHA4|FBN1|FOXC2|FOXO3|FLNA|FPR2|GFER|GJA1|GCLM|GLP1R|GPD1|GRB2|GRB10|GSTM2|HRH1|IGFBP5|INHBA|ITPR2|JAK2|JAK3|KCNQ1|MAP1B|MYO5A|P2RY2|PDK4|PIK3R1|PRKCD|PRKCZ|PTAFR|PXN|RAB13|RAP1B|RARRES2|RYR1|RYR2|RYR3|SFRP1|SLC1A3|SLC6A4|SOX9|SRC|STAT3|STC1|VCAM1|VIM|TRPV1|XBP1|YWHAG|NR4A3|SLC7A5|BCAR3|LAMTOR3|…	-9.67534	0	40	0	0
	ENSG00000279662		ENSG00000170903	ENSG00000168334														0	0	1	1	0	0	-9.18832	-5.81072	GO:0010927	M0011	2	0	GO Biological Processes	19	cellular component assembly involved in morphogenesis	19_GO:0032502 developmental process	-12.0177	3.73225	8.99	30286	123	2441	37	1.51577	0.247296	58|70|88|825|844|1073|1466|1482|2318|3856|4607|4621|4624|4625|4633|4703|4892|5159|5350|7138|7139|7140|7168|7273|8443|8736|8837|10324|10398|25802|27063|51778|51804|84665|127294|157680|442721	ACTA1|ACTC1|ACTN2|CAPN3|CASQ1|CFL2|CSRP2|NKX2-5|FLNC|KRT8|MYBPC3|MYH3|MYH6|MYH7|MYL2|NEB|NRAP|PDGFRB|PLN|TNNT1|TNNT2|TNNT3|TPM1|TTN|GNPAT|MYOM1|CFLAR|KLHL41|MYL9|LMOD1|ANKRD1|MYOZ2|SIX4|MYPN|MYOM3|VPS13B|LMOD2	-9.634	0	2	0	0
	ENSG00000235012		ENSG00000198585	ENSG00000152061														0	0	1	1	0	0	-6.46328	-5.43371	GO:0048812	M0011	2	0	GO Biological Processes	19	neuron projection morphogenesis	19_GO:0032502 developmental process	-11.9674	2.23022	8.07807	30286	484	2441	87	3.56411	0.375242	322|323|596|627|655|658|1009|1501|1600|1855|1956|2042|2043|2044|2049|2131|2636|2668|2736|3672|3800|4131|4147|4681|4776|4803|4854|4908|5530|5590|5727|5754|5803|5979|6049|6091|6285|6387|6586|6790|6905|7414|7465|7474|8128|8633|8636|8828|9037|9253|9369|9378|9423|10458|10479|10509|11041|11313|22871|23114|23242|23380|23566|23768|26047|26053|51062|57453|80243|84189|84446|84612|84623|84665|85358|85449|91…	APBB1|APBB2|BCL2|BDNF|BMP7|BMPR1B|CDH11|CTNND2|DAB1|DVL1|EGFR|EPHA3|EPHA4|EPHA5|EPHB3|EXT1|GBX1|GDNF|GLI2|ITGA1|KIF5C|MAP1B|MATN2|NBL1|NFATC4|NGF|NOTCH3|NTF3|PPP3CA|PRKCZ|PTCH1|PTK7|PTPRZ1|RET|RNF6|ROBO1|S100B|CXCL12|SLIT3|AURKA|TBCE|VCL|WEE1|WNT5A|ST8SIA2|UNC5C|SSNA1|NRP2|SEMA5A|NUMBL|NRXN3|NRXN1|NTN1|BAIAP2|SLC9A6|SEMA4B|B4GAT1|LYPLA2|NLGN1|NFASC|COBL|SRGAP2|LPAR3|FLRT2|CNTNAP2|AUTS2|ATL1|DSCAM…	-9.58729	0	10	0	0
	ENSG00000164694		ENSG00000146674	ENSG00000052795														1	1	1	1	-2.84479	-3.45084	-4.045	-6.32077	GO:0001501	M1111	4	0	GO Biological Processes	19	skeletal system development	19_GO:0032502 developmental process	-11.9315	2.20408	8.04633	30286	501	2441	89	3.64605	0.379369	249|582|633|652|654|655|658|960|1009|1116|1277|1278|1281|1302|1305|1404|1462|1490|2114|2121|2131|2138|2200|2201|2303|2355|2487|2697|2736|3073|3623|3953|4054|4318|4325|4488|4774|4969|4982|5125|5549|6261|6422|6424|6662|6714|6781|7020|7045|7059|7398|7474|7481|7704|8642|8646|8817|8840|9215|9421|10220|10234|10269|10370|11173|25976|27086|29985|50515|51804|53834|54796|55553|56243|56603|57453|57728|64651…	ALPL|BBS1|BGN|BMP4|BMP6|BMP7|BMPR1B|CD44|CDH11|CHI3L1|COL1A1|COL1A2|COL3A1|COL11A2|COL13A1|HAPLN1|VCAN|CCN2|ETS2|EVC|EXT1|EYA1|FBN1|FBN2|FOXC2|FOSL2|FRZB|GJA1|GLI2|HEXA|INHA|LEPR|LTBP3|MMP9|MMP16|MSX2|NFIA|OGN|TNFRSF11B|PCSK5|PRELP|RYR1|SFRP1|SFRP4|SOX9|SRC|STC1|TFAP2A|TGFBI|THBS3|USP1|WNT5A|WNT11|ZBTB16|DCHS1|CHRD|FGF18|CCN4|LARGE1|HAND1|GDF11|LRRC17|ZMPSTE24|CITED2|ADAMTS7|TIPARP|FOXP1|SLC39A3|…	-9.55501	0	42	1	1
	ENSG00000271811		ENSG00000135631	ENSG00000113594														0	0	1	1	0	0	-6.91583	-5.3946	GO:0048858	M0011	2	0	GO Biological Processes	19	cell projection morphogenesis	19_GO:0032502 developmental process	-11.8733	2.21019	8.02956	30286	494	2441	88	3.60508	0.377312	322|323|596|627|655|658|1009|1501|1600|1855|1956|2042|2043|2044|2049|2131|2636|2668|2736|3672|3800|4131|4147|4681|4776|4803|4854|4908|5530|5590|5727|5754|5803|5979|6049|6091|6285|6387|6586|6790|6905|7414|7465|7474|8128|8633|8636|8828|9037|9253|9369|9378|9423|10458|10479|10509|11041|11313|22871|23114|23242|23380|23566|23768|26047|26053|51062|55107|57453|80243|84189|84446|84612|84623|84665|85358|85…	APBB1|APBB2|BCL2|BDNF|BMP7|BMPR1B|CDH11|CTNND2|DAB1|DVL1|EGFR|EPHA3|EPHA4|EPHA5|EPHB3|EXT1|GBX1|GDNF|GLI2|ITGA1|KIF5C|MAP1B|MATN2|NBL1|NFATC4|NGF|NOTCH3|NTF3|PPP3CA|PRKCZ|PTCH1|PTK7|PTPRZ1|RET|RNF6|ROBO1|S100B|CXCL12|SLIT3|AURKA|TBCE|VCL|WEE1|WNT5A|ST8SIA2|UNC5C|SSNA1|NRP2|SEMA5A|NUMBL|NRXN3|NRXN1|NTN1|BAIAP2|SLC9A6|SEMA4B|B4GAT1|LYPLA2|NLGN1|NFASC|COBL|SRGAP2|LPAR3|FLRT2|CNTNAP2|AUTS2|ATL1|ANO1|…	-9.50037	0	10	0	0
	ENSG00000276772		ENSG00000145390	ENSG00000099341														1	1	1	1	-2.64221	-2.46046	-4.69564	-5.53945	GO:0042391	M1111	4	0	GO Biological Processes	19	regulation of membrane potential	19_GO:0065007 biological regulation	-11.8476	2.28115	8.07032	30286	446	2441	82	3.35928	0.364686	88|134|153|215|477|482|483|596|610|637|706|785|859|948|1080|1140|1201|1268|1525|1634|1855|2316|2550|2564|2697|2702|2730|2743|2898|2911|3737|3741|3745|3760|3762|3764|3767|3781|3784|4092|4137|4355|4878|5350|5530|5590|5774|5999|6262|6323|6330|6332|6532|6714|7442|8514|8912|9096|9378|9481|9498|9780|10021|10242|10269|10458|11149|22871|27094|29098|30819|54532|55186|63895|64208|79845|85358|116443|120892|…	ACTN2|ADORA1|ADRB1|ABCD1|ATP1A2|ATP1B2|ATP1B3|BCL2|HCN2|BID|TSPO|CACNB4|CAV3|CD36|CFTR|CHRNB1|CLN3|CNR1|CXADR|DCN|DVL1|FLNA|GABBR1|GABRE|GJA1|GJA5|GCLM|GLRB|GRIK2|GRM1|KCNA2|KCNA5|KCNB1|KCNJ3|KCNJ5|KCNJ8|KCNJ11|KCNN2|KCNQ1|SMAD7|MAPT|MPP2|NPPA|PLN|PPP3CA|PRKCZ|PTPN3|RGS4|RYR2|SCN1A|SCN4B|SCN7A|SLC6A4|SRC|TRPV1|KCNAB2|CACNA1H|TBX18|NRXN1|SLC25A27|SLC4A8|PIEZO1|HCN4|KCNMB2|ZMPSTE24|BAIAP2|BVES|NLGN…	-9.47813	0	43	1	1
	ENSG00000198768		ENSG00000184205	ENSG00000155849														0	0	1	0	0	0	-11.8173	0	GO:0031672	M0010	1	0	GO Cellular Components	20	A band		-11.8173	22.1301	15.0025	30286	39	386	11	2.84974	0.846898	286|4607|4633|4635|7273|8736|58498|84676|127294|202333|442721	ANK1|MYBPC3|MYL2|MYL4|TTN|MYOM1|MYL7|TRIM63|MYOM3|CMYA5|LMOD2	-9.07807	0	44	1	1
	ENSG00000212124		ENSG00000116962	ENSG00000173545														1	0	1	1	-2.35249	0	-6.56281	-7.55825	GO:0003205	M1011	3	0	GO Biological Processes	19	cardiac chamber development	19_GO:0032502 developmental process	-11.817	3.24951	8.65671	30286	168	2441	44	1.80254	0.269283	182|187|652|655|859|1482|2274|2303|2702|3084|3764|4091|4092|4194|4488|4607|4624|4625|4633|5754|6091|6262|6586|6909|7135|7137|7139|7168|7474|7481|8701|8828|9421|9782|10269|10370|11064|23129|23493|26508|27031|53834|57211|93649	JAG1|APLNR|BMP4|BMP7|CAV3|NKX2-5|FHL2|FOXC2|GJA5|NRG1|KCNJ8|SMAD6|SMAD7|MDM4|MSX2|MYBPC3|MYH6|MYH7|MYL2|PTK7|ROBO1|RYR2|SLIT3|TBX2|TNNI1|TNNI3|TNNT2|TPM1|WNT5A|WNT11|DNAH11|NRP2|HAND1|MATR3|ZMPSTE24|CITED2|CNTRL|PLXND1|HEY2|HEYL|NPHP3|FGFRL1|ADGRG6|MYOCD	-9.451	0	26	0	0
	ENSG00000127364		ENSG00000277494	ENSG00000082212														1	0	1	1	-3.9807	0	-4.3431	-4.88032	GO:0040013	M1011	3	0	GO Biological Processes	19	negative regulation of locomotion	19_GO:0040011 locomotion	-11.7959	2.30296	8.06652	30286	431	2441	80	3.27735	0.360364	134|182|199|347|348|482|596|652|727|889|1009|1281|1460|1634|1803|1809|1843|2043|2192|2309|2697|2796|3486|3488|3621|3622|4092|4163|4282|4301|4681|4771|5054|5217|6091|6347|6387|6422|6774|6781|6833|7026|7070|7168|7414|7474|7481|8434|8473|8646|9037|9368|9863|10076|10221|10370|10509|11057|11188|11221|22846|23380|25855|28984|29775|51765|54328|55435|57406|58516|65009|79148|84034|84312|90355|93649|114757…	ADORA1|JAG1|AIF1|APOD|APOE|ATP1B2|BCL2|BMP4|C5|KRIT1|CDH11|COL3A1|CSNK2B|DCN|DPP4|DPYSL3|DUSP1|EPHA4|FBLN1|FOXO3|GJA1|GNRH1|IGFBP3|IGFBP5|ING1|ING2|SMAD7|MCC|MIF|AFDN|NBL1|NF2|SERPINE1|PFN2|ROBO1|CCL2|CXCL12|SFRP1|STAT3|STC1|ABCC8|NR2F2|THY1|TPM1|VCL|WNT5A|WNT11|RECK|OGT|CHRD|SEMA5A|NHERF1|MAGI2|PTPRU|TRIB1|CITED2|SEMA4B|ABHD2|NISCH|DUSP10|VASH1|SRGAP2|BRMS1|RGCC|CARD10|STK26|GPR173|AP1AR|ABHD6|S…	-9.43339	0	22	0	0
	ENSG00000251244		ENSG00000099341	ENSG00000118689														0	0	1	1	0	0	-10.5525	-4.36169	GO:0051015	M0011	2	0	GO Molecular Functions	21	actin filament binding		-11.7887	2.9825	8.49464	30286	208	2441	50	2.04834	0.286697	81|88|199|752|822|1073|1264|1956|2316|2317|2318|2934|3936|4301|4621|4624|4625|4628|4635|4642|4644|4645|4646|4651|4703|4892|5357|6532|6712|7137|7168|7273|9026|10677|11034|23406|24145|29085|29109|50853|79778|79789|79983|81873|83543|84168|84700|91010|91624|165904	ACTN4|ACTN2|AIF1|FMNL1|CAPG|CFL2|CNN1|EGFR|FLNA|FLNB|FLNC|GSN|LCP1|AFDN|MYH3|MYH6|MYH7|MYH10|MYL4|MYO1D|MYO5A|MYO5B|MYO6|MYO10|NEB|NRAP|PLS1|SLC6A4|SPTBN2|TNNI3|TPM1|TTN|HIP1R|AVIL|DSTN|COTL1|PANX1|PHPT1|FHOD1|VILL|MICALL2|CLMN|POF1B|ARPC5L|AIF1L|ANTXR1|MYO18B|FMNL3|NEXN|XIRP1	-9.42966	0	4	0	0
	ENSG00000101104		ENSG00000106631	ENSG00000151640														1	0	1	1	-2.62102	0	-2.57569	-6.23003	GO:0016301	M1011	3	0	GO Molecular Functions	21	kinase activity		-11.7664	1.96804	7.81136	30286	725	2441	115	4.71118	0.428847	203|658|660|984|1017|1022|1026|1119|1195|1460|1607|1612|1841|1956|2042|2043|2044|2049|2202|2324|2584|2869|2870|2872|3099|3101|3654|3656|3717|3718|3815|4233|4293|4294|4486|4593|4638|4881|5159|5166|5255|5260|5292|5295|5580|5590|5596|5602|5604|5606|5754|5979|6196|6347|6714|6790|7016|7273|7294|7444|7465|7535|7786|8317|8425|8493|8526|8576|8767|8828|8844|8986|9064|9162|9414|9625|10000|10553|10978|11113…	AK1|BMPR1B|BMX|CDK11B|CDK2|CDK7|CDKN1A|CHKA|CLK1|CSNK2B|DGKB|DAPK1|DTYMK|EGFR|EPHA3|EPHA4|EPHA5|EPHB3|EFEMP1|FLT4|GALK1|GRK5|GRK6|MKNK2|HK2|HK3|IRAK1|IRAK2|JAK2|JAK3|KIT|MET|MAP3K9|MAP3K10|MST1R|MUSK|MYLK|NPR1|PDGFRB|PDK4|PHKA1|PHKG1|PIM1|PIK3R1|PRKCD|PRKCZ|MAPK4|MAPK10|MAP2K1|MAP2K3|PTK7|RET|RPS6KA2|CCL2|SRC|AURKA|TESK1|TTN|TXK|VRK2|WEE1|ZAP70|MAP3K12|CDC7|LTBP4|PPM1D|DGKE|STK16|RIPK2|NRP2|KSR1|…	-9.41077	0	45	1	1
	ENSG00000213305		ENSG00000143797	ENSG00000156802														0	0	1	1	0	0	-2.80218	-6.38585	GO:0051338	M0011	2	0	GO Biological Processes	19	regulation of transferase activity	19_GO:0065007 biological regulation	-11.7456	2.03874	7.85765	30286	639	2441	105	4.30152	0.410657	151|284|348|805|859|900|902|1022|1026|1031|1032|1033|1116|1622|1736|1843|1894|1950|1956|2043|2065|2069|2324|3084|3301|3654|3717|3815|4092|4137|4233|4294|4486|4593|4609|4878|4908|5111|5159|5580|5604|5606|5787|5920|5979|5982|5985|6091|6283|6609|6714|7013|7016|7026|7070|7164|7273|7474|7532|7538|7786|8660|8815|8817|8844|9079|9368|9479|9529|9532|9555|10178|10221|10459|10519|10576|11213|11221|11232|228…	ADRA2B|ANGPT1|APOE|CALM2|CAV3|CCNG1|CCNH|CDK7|CDKN1A|CDKN2C|CDKN2D|CDKN3|CHI3L1|DBI|DKC1|DUSP1|ECT2|EGF|EGFR|EPHA4|ERBB3|EREG|FLT4|NRG1|DNAJA1|IRAK1|JAK2|KIT|SMAD7|MAPT|MET|MAP3K10|MST1R|MUSK|MYC|NPPA|NTF3|PCNA|PDGFRB|PRKCD|MAP2K1|MAP2K3|PTPRB|PLAAT4|RET|RFC2|RFC5|ROBO1|S100A12|SMPD1|SRC|TERF1|TESK1|NR2F2|THY1|TPD52L1|TTN|WNT5A|YWHAG|ZFP36|MAP3K12|IRS2|BANF1|FGF18|KSR1|LDB2|NHERF1|MAPK8IP1|BAG5|B…	-9.39328	0	46	1	1
	ENSG00000279814		ENSG00000185950	ENSG00000114850														1	1	1	0	-6.19026	-3.07447	-9.06806	0	GO:1901699	M1110	3	0	GO Biological Processes	19	cellular response to nitrogen compound	19_GO:0050896 response to stimulus	-11.7219	2.04493	7.85374	30286	631	2441	104	4.26055	0.408784	58|88|366|445|610|760|859|948|1017|1051|1080|1129|1140|1277|1278|1281|1282|1307|1536|1636|1956|2043|2200|2303|2309|2316|2358|2671|2697|2730|2740|2819|2885|2887|2946|3269|3488|3624|3708|3709|3717|3718|3784|4131|4644|5029|5166|5295|5580|5590|5724|5829|5872|5908|5919|6261|6262|6263|6422|6507|6532|6662|6714|6774|6781|7412|7431|7442|7494|7532|8013|8140|8412|8649|8660|8767|8837|9215|9368|10021|10411|10…	ACTA1|ACTN2|AQP9|ASS1|HCN2|CA2|CAV3|CD36|CDK2|CEBPB|CFTR|CHRM2|CHRNB1|COL1A1|COL1A2|COL3A1|COL4A1|COL16A1|CYBB|ACE|EGFR|EPHA4|FBN1|FOXC2|FOXO3|FLNA|FPR2|GFER|GJA1|GCLM|GLP1R|GPD1|GRB2|GRB10|GSTM2|HRH1|IGFBP5|INHBA|ITPR1|ITPR2|JAK2|JAK3|KCNQ1|MAP1B|MYO5A|P2RY2|PDK4|PIK3R1|PRKCD|PRKCZ|PTAFR|PXN|RAB13|RAP1B|RARRES2|RYR1|RYR2|RYR3|SFRP1|SLC1A3|SLC6A4|SOX9|SRC|STAT3|STC1|VCAM1|VIM|TRPV1|XBP1|YWHAG|NR4…	-9.37551	0	40	0	0
	ENSG00000253430		ENSG00000005187	ENSG00000170807														1	0	1	1	-3.65105	0	-4.84007	-6.17724	GO:0001656	M1011	3	0	GO Biological Processes	19	metanephros development	19_GO:0032502 developmental process	-11.7211	4.3281	9.15094	30286	86	2441	30	1.229	0.223001	231|596|652|655|947|1512|2138|2200|2303|2668|2719|4824|5159|5455|5727|5979|6662|6943|8516|10220|30812|51804|55083|55366|64321|79191|153572|157506|342184|392255	AKR1B1|BCL2|BMP4|BMP7|CD34|CTSH|EYA1|FBN1|FOXC2|GDNF|GPC3|NKX3-1|PDGFRB|POU3F3|PTCH1|RET|SOX9|TCF21|ITGA8|GDF11|SOX8|SIX4|KIF26B|LGR4|SOX17|IRX3|IRX2|RDH10|FMN1|GDF6	-9.37551	0	8	0	0
	ENSG00000106483		ENSG00000108821	ENSG00000205268														0	0	1	1	0	0	-6.38807	-5.27401	GO:0120039	M0011	2	0	GO Biological Processes	19	plasma membrane bounded cell projection morphogenesis	19_GO:0032502 developmental process	-11.7153	2.20742	7.96984	30286	489	2441	87	3.56411	0.375242	322|323|596|627|655|658|1009|1501|1600|1855|1956|2042|2043|2044|2049|2131|2636|2668|2736|3672|3800|4131|4147|4681|4776|4803|4854|4908|5530|5590|5727|5754|5803|5979|6049|6091|6285|6387|6586|6790|6905|7414|7465|7474|8128|8633|8636|8828|9037|9253|9369|9378|9423|10458|10479|10509|11041|11313|22871|23114|23242|23380|23566|23768|26047|26053|51062|57453|80243|84189|84446|84612|84623|84665|85358|85449|91…	APBB1|APBB2|BCL2|BDNF|BMP7|BMPR1B|CDH11|CTNND2|DAB1|DVL1|EGFR|EPHA3|EPHA4|EPHA5|EPHB3|EXT1|GBX1|GDNF|GLI2|ITGA1|KIF5C|MAP1B|MATN2|NBL1|NFATC4|NGF|NOTCH3|NTF3|PPP3CA|PRKCZ|PTCH1|PTK7|PTPRZ1|RET|RNF6|ROBO1|S100B|CXCL12|SLIT3|AURKA|TBCE|VCL|WEE1|WNT5A|ST8SIA2|UNC5C|SSNA1|NRP2|SEMA5A|NUMBL|NRXN3|NRXN1|NTN1|BAIAP2|SLC9A6|SEMA4B|B4GAT1|LYPLA2|NLGN1|NFASC|COBL|SRGAP2|LPAR3|FLRT2|CNTNAP2|AUTS2|ATL1|DSCAM…	-9.37299	0	10	0	0
	ENSG00000213411		ENSG00000081052	ENSG00000175445														1	0	1	1	-4.88486	0	-3.06766	-5.03088	GO:0098978	M1011	3	0	GO Cellular Components	20	glutamatergic synapse		-11.6986	2.33583	8.05321	30286	409	2441	77	3.15444	0.353767	70|88|348|577|785|1004|1009|1129|1268|1500|1612|1627|1759|1855|2043|2059|2316|2319|2550|2898|2911|3678|3717|3737|3764|3767|5217|5499|5530|5590|5789|5802|5908|6272|6712|6714|6790|7474|8322|8404|8473|8516|8526|8618|8828|9026|9194|9229|9379|9498|10082|10154|10458|10509|22866|22871|22899|23129|26052|27145|29904|53826|55752|57406|58504|63908|80725|80852|81873|83992|91584|93664|112476|116443|120892|160…	ACTC1|ACTN2|APOE|ADGRB3|CACNB4|CDH6|CDH11|CHRM2|CNR1|CTNND1|DAPK1|DBN1|DNM1|DVL1|EPHA4|EPS8|FLNA|FLOT2|GABBR1|GRIK2|GRM1|ITGA5|JAK2|KCNA2|KCNJ8|KCNJ11|PFN2|PPP1CA|PPP3CA|PRKCZ|PTPRD|PTPRS|RAP1B|SORT1|SPTBN2|SRC|AURKA|WNT5A|FZD4|SPARCL1|OGT|ITGA8|DGKE|CADPS|NRP2|HIP1R|SLC16A7|DLGAP1|NRXN2|SLC4A8|GPC6|PLXNC1|BAIAP2|SEMA4B|CNKSR2|NLGN1|ARHGEF15|PLXND1|DNM3|FILIP1|EEF2K|FXYD6|SEPTIN11|ABHD6|ARHGAP22|…	-9.35961	0	47	1	1
	ENSG00000254463		ENSG00000052749	ENSG00000277494														1	0	1	1	-6.05725	0	-7.52105	-3.72892	R-HSA-9675108	M1011	3	0	Reactome Gene Sets	6	Nervous system development		-11.6627	2.10035	7.87332	30286	573	2441	97	3.97378	0.395378	286|785|1281|1282|1285|1286|1287|1289|1292|1299|1460|1600|1759|1809|1956|2042|2043|2044|2049|2668|2885|2886|2887|3672|3678|3845|3912|4233|4318|4628|4637|4651|4902|5217|5295|5362|5604|5691|5694|5714|5715|5979|6091|6141|6166|6196|6232|6323|6330|6332|6387|6586|6663|6712|6714|6921|7223|7225|7277|7305|7316|8128|8515|8633|8660|8828|8912|8986|9037|9260|9423|10154|10398|10570|10627|11313|23114|23129|2338…	ANK1|CACNB4|COL3A1|COL4A1|COL4A3|COL4A4|COL4A5|COL5A1|COL6A2|COL9A3|CSNK2B|DAB1|DNM1|DPYSL3|EGFR|EPHA3|EPHA4|EPHA5|EPHB3|GDNF|GRB2|GRB7|GRB10|ITGA1|ITGA5|KRAS|LAMB1|MET|MMP9|MYH10|MYL6|MYO10|NRTN|PFN2|PIK3R1|PLXNA2|MAP2K1|PSMB3|PSMB6|PSMD8|PSMD9|RET|ROBO1|RPL18|RPL36AL|RPS6KA2|RPS27|SCN1A|SCN4B|SCN7A|CXCL12|SLIT3|SOX10|SPTBN2|SRC|ELOC|TRPC4|TRPC6|TUBA4A|TYROBP|UBC|ST8SIA2|ITGA10|UNC5C|IRS2|NRP2|C…	-9.32689	0	48	1	1
	ENSG00000106536		ENSG00000141639	ENSG00000102804														1	0	1	1	-6.31162	0	-7.29786	-3.65449	R-HSA-422475	M1011	3	0	Reactome Gene Sets	6	Axon guidance		-11.6568	2.12824	7.89154	30286	548	2441	94	3.85088	0.389465	286|785|1281|1282|1285|1286|1287|1289|1292|1299|1460|1600|1759|1809|1956|2042|2043|2044|2049|2668|2885|2886|2887|3672|3678|3845|3912|4233|4318|4628|4637|4651|4902|5217|5295|5362|5604|5691|5694|5714|5715|5979|6091|6141|6166|6196|6232|6323|6330|6332|6387|6586|6712|6714|6921|7223|7225|7277|7305|7316|8128|8515|8633|8660|8828|8912|8986|9037|9260|9423|10154|10398|10570|10627|11313|23114|23129|23380|237…	ANK1|CACNB4|COL3A1|COL4A1|COL4A3|COL4A4|COL4A5|COL5A1|COL6A2|COL9A3|CSNK2B|DAB1|DNM1|DPYSL3|EGFR|EPHA3|EPHA4|EPHA5|EPHB3|GDNF|GRB2|GRB7|GRB10|ITGA1|ITGA5|KRAS|LAMB1|MET|MMP9|MYH10|MYL6|MYO10|NRTN|PFN2|PIK3R1|PLXNA2|MAP2K1|PSMB3|PSMB6|PSMD8|PSMD9|RET|ROBO1|RPL18|RPL36AL|RPS6KA2|RPS27|SCN1A|SCN4B|SCN7A|CXCL12|SLIT3|SPTBN2|SRC|ELOC|TRPC4|TRPC6|TUBA4A|TYROBP|UBC|ST8SIA2|ITGA10|UNC5C|IRS2|NRP2|CACNA1H…	-9.32421	0	48	0	0
	ENSG00000137766		ENSG00000178878	ENSG00000142733														1	1	1	1	-4.28787	-4.31343	-2.68028	-7.54018	hsa04974	M1111	4	0	KEGG Pathway	24	Protein digestion and absorption		-11.6393	3.97513	8.95502	30286	103	2441	33	1.3519	0.23374	477|482|483|486|1277|1278|1281|1282|1285|1286|1287|1289|1292|1294|1295|1299|1302|1305|1306|1307|1803|2006|3784|7373|23428|50509|59272|84570|85301|91522|117247|131873|255631	ATP1A2|ATP1B2|ATP1B3|FXYD2|COL1A1|COL1A2|COL3A1|COL4A1|COL4A3|COL4A4|COL4A5|COL5A1|COL6A2|COL7A1|COL8A1|COL9A3|COL11A2|COL13A1|COL15A1|COL16A1|DPP4|ELN|KCNQ1|COL14A1|SLC7A8|COL5A3|ACE2|COL25A1|COL27A1|COL23A1|SLC16A10|COL6A6|COL24A1	-9.30998	0	5	0	0
	ENSG00000253284		ENSG00000130787	ENSG00000111052														0	0	1	1	0	0	-8.47956	-4.12213	GO:0043408	M0011	2	0	GO Biological Processes	19	regulation of MAPK cascade	19_GO:0050896 response to stimulus	-11.5691	2.00296	7.76693	30286	669	2441	108	4.42442	0.416215	59|134|151|284|348|467|652|859|948|960|1116|1230|1490|1843|1850|1950|1956|2043|2122|2192|2324|2335|2358|2885|2898|2911|3084|3301|3486|3569|3624|3654|3672|3717|3815|4281|4282|4294|4486|4609|4616|4771|4878|4908|5151|5159|5187|5320|5580|5590|5604|5606|5908|5979|6091|6283|6347|6356|6503|6609|6714|7164|7444|7474|7786|7805|8412|8649|8767|8817|8837|8844|9258|9368|9479|9821|10178|10457|10519|10912|11213|…	ACTA2|ADORA1|ADRA2B|ANGPT1|APOE|ATF3|BMP4|CAV3|CD36|CD44|CHI3L1|CCR1|CCN2|DUSP1|DUSP8|EGF|EGFR|EPHA4|MECOM|FBLN1|FLT4|FN1|FPR2|GRB2|GRIK2|GRM1|NRG1|DNAJA1|IGFBP3|IL6|INHBA|IRAK1|ITGA1|JAK2|KIT|MID1|MIF|MAP3K10|MST1R|MYC|GADD45B|NF2|NPPA|NTF3|PDE8A|PDGFRB|PER1|PLA2G2A|PRKCD|PRKCZ|MAP2K1|MAP2K3|RAP1B|RET|ROBO1|S100A12|CCL2|CCL11|SLA|SMPD1|SRC|TPD52L1|VRK2|WNT5A|MAP3K12|LAPTM5|BCAR3|LAMTOR3|RIPK2|FG…	-9.24297	0	46	0	0
	ENSG00000235703		ENSG00000136870	ENSG00000131368														1	1	0	1	-5.36207	-4.87369	0	-8.42775	R-HSA-1650814	M1101	3	0	Reactome Gene Sets	6	Collagen biosynthesis and modifying enzymes		-11.4782	4.81474	9.25521	30286	67	2441	26	1.06514	0.207775	1277|1278|1281|1282|1285|1286|1287|1289|1292|1294|1295|1299|1302|1305|1306|1307|7093|7373|9509|10536|50509|84570|85301|91522|131873|255631	COL1A1|COL1A2|COL3A1|COL4A1|COL4A3|COL4A4|COL4A5|COL5A1|COL6A2|COL7A1|COL8A1|COL9A3|COL11A2|COL13A1|COL15A1|COL16A1|TLL2|COL14A1|ADAMTS2|P3H3|COL5A3|COL25A1|COL27A1|COL23A1|COL6A6|COL24A1	-9.15516	0	5	0	0
	ENSG00000279500		ENSG00000143847	ENSG00000116962														0	0	1	1	0	0	-4.71131	-6.70015	GO:0060485	M0011	2	0	GO Biological Processes	19	mesenchyme development	19_GO:0032502 developmental process	-11.4573	2.76274	8.23603	30286	247	2441	55	2.25317	0.300376	58|59|70|72|182|187|596|652|655|1482|1655|2065|2131|2303|2316|2335|2487|2668|3084|3182|4194|4254|4488|4855|4902|5754|5979|6091|6422|6662|6663|6909|6943|7474|7481|8463|8642|8828|8854|9037|9421|10016|10370|10509|10521|11096|23493|26508|30812|51804|54796|84541|84695|157506|642658	ACTA1|ACTA2|ACTC1|ACTG2|JAG1|APLNR|BCL2|BMP4|BMP7|NKX2-5|DDX5|ERBB3|EXT1|FOXC2|FLNA|FN1|FRZB|GDNF|NRG1|HNRNPAB|MDM4|KITLG|MSX2|NOTCH4|NRTN|PTK7|RET|ROBO1|SFRP1|SOX9|SOX10|TBX2|TCF21|WNT5A|WNT11|TEAD2|DCHS1|NRP2|ALDH1A2|SEMA5A|HAND1|PDCD6|CITED2|SEMA4B|DDX17|ADAMTS5|HEY2|HEYL|SOX8|SIX4|BNC2|KBTBD8|LOXL3|RDH10|SCX	-9.13748	0	49	1	1
	ENSG00000109339		ENSG00000206052	ENSG00000148677														1	0	1	1	-4.95481	0	-2.93903	-5.85493	GO:0051046	M1011	3	0	GO Biological Processes	19	regulation of secretion	19_GO:0051179 localization	-11.4167	2.0379	7.73754	30286	621	2441	102	4.17862	0.405008	134|151|322|348|406|552|654|706|785|1080|1268|1855|1950|1956|2044|2065|2550|2587|2668|2697|2867|3084|3569|3623|3624|3689|3708|3717|3737|3741|3745|3767|3784|4282|4628|4646|4824|4881|5029|5217|5530|5715|5724|5733|5872|5908|6279|6281|6387|6422|6529|6532|6696|6781|6833|6853|7273|7494|8398|8618|8660|8673|8736|8938|9026|9066|9367|9368|9498|9619|9627|9899|11069|22871|22925|23086|23178|26056|26509|27063|…	ADORA1|ADRA2B|APBB1|APOE|BMAL1|AVPR1A|BMP6|TSPO|CACNB4|CFTR|CNR1|DVL1|EGF|EGFR|EPHA5|ERBB3|GABBR1|GALR1|GDNF|GJA1|FFAR2|NRG1|IL6|INHA|INHBA|ITGB2|ITPR1|JAK2|KCNA2|KCNA5|KCNB1|KCNJ11|KCNQ1|MIF|MYH10|MYO6|NKX3-1|NPR1|P2RY2|PFN2|PPP3CA|PSMD9|PTAFR|PTGER3|RAB13|RAP1B|S100A8|S100A10|CXCL12|SFRP1|SLC6A1|SLC6A4|SPP1|STC1|ABCC8|SYN1|TTN|XBP1|PLA2G6|CADPS|IRS2|VAMP8|MYOM1|BAIAP3|HIP1R|SYT7|RAB9A|NHERF1|SL…	-9.1	0	50	1	1
	ENSG00000271204		ENSG00000161896	ENSG00000111907														1	0	1	1	-3.91078	0	-3.72849	-6.40576	WP5087	M1011	3	0	WikiPathways	27	Pleural mesothelioma		-11.3711	2.261	7.87988	30286	439	2441	80	3.27735	0.360364	58|59|70|72|284|374|467|596|627|960|1004|1009|1017|1022|1026|1282|1285|1286|1287|1460|1490|1855|1950|1956|1978|2252|2324|2335|2872|2885|3150|3569|3672|3689|3815|3909|3910|3912|4194|4233|4254|4293|4294|4318|4609|4771|4803|4908|5159|5602|5604|5606|6347|6387|6401|6422|6424|6513|6678|6714|7138|7403|7474|7481|8140|8325|8463|8473|8817|9064|9532|9821|10000|10319|11113|64223|64321|83937|83999|154796	ACTA1|ACTA2|ACTC1|ACTG2|ANGPT1|AREG|ATF3|BCL2|BDNF|CD44|CDH6|CDH11|CDK2|CDK7|CDKN1A|COL4A1|COL4A3|COL4A4|COL4A5|CSNK2B|CCN2|DVL1|EGF|EGFR|EIF4EBP1|FGF7|FLT4|FN1|MKNK2|GRB2|HMGN1|IL6|ITGA1|ITGB2|KIT|LAMA3|LAMA4|LAMB1|MDM4|MET|KITLG|MAP3K9|MAP3K10|MMP9|MYC|NF2|NGF|NTF3|PDGFRB|MAPK10|MAP2K1|MAP2K3|CCL2|CXCL12|SELE|SFRP1|SFRP4|SLC2A1|SPARC|SRC|TNNT1|KDM6A|WNT5A|WNT11|SLC7A5|FZD8|TEAD2|OGT|FGF18|MAP3K…	-9.05747	0	25	0	0
	ENSG00000176678		ENSG00000175920	ENSG00000126878														1	1	1	1	-2.38509	-2.35107	-4.7085	-5.87774	GO:0071363	M1111	4	0	GO Biological Processes	19	cellular response to growth factor stimulus	19_GO:0050896 response to stimulus	-11.3597	2.18652	7.82374	30286	488	2441	86	3.52315	0.373158	59|627|652|654|655|658|960|1277|1278|1281|1490|1513|1655|1841|1956|2131|2200|2252|2309|2324|2331|2648|2730|2885|4053|4054|4091|4092|4093|4131|4137|4488|4774|4803|4842|4908|5151|5159|5606|5829|6272|6347|6422|6662|6714|6774|6909|7123|7412|7442|7474|7538|8425|8516|8576|8646|8817|8828|8837|8882|9158|9863|10370|10458|10519|11173|23768|26508|27063|28996|29904|50515|53834|54541|55553|56963|81792|91851|9…	ACTA2|BDNF|BMP4|BMP6|BMP7|BMPR1B|CD44|COL1A1|COL1A2|COL3A1|CCN2|CTSK|DDX5|DTYMK|EGFR|EXT1|FBN1|FGF7|FOXO3|FLT4|FMOD|KAT2A|GCLM|GRB2|LTBP2|LTBP3|SMAD6|SMAD7|SMAD9|MAP1B|MAPT|MSX2|NFIA|NGF|NOS1|NTF3|PDE8A|PDGFRB|MAP2K3|PXN|SORT1|CCL2|SFRP1|SOX9|SRC|STAT3|TBX2|CLEC3B|VCAM1|TRPV1|WNT5A|ZFP36|LTBP4|ITGA8|STK16|CHRD|FGF18|NRP2|CFLAR|ZPR1|FIBP|MAGI2|CITED2|BAIAP2|CIB1|ADAMTS7|FLRT2|HEYL|ANKRD1|HIPK2|EEF…	-9.04907	0	51	1	1
	ENSG00000187942		ENSG00000112319	ENSG00000090376														0	1	0	1	0	-2.17894	0	-6.56729	GO:0006954	M0101	2	0	GO Biological Processes	19	inflammatory response	19_GO:0050896 response to stimulus	-11.3533	2.09358	7.75501	30286	563	2441	95	3.89185	0.391448	134|199|445|604|654|658|669|719|720|721|727|746|929|948|960|976|1051|1116|1230|1536|1956|2131|2152|2157|2212|2215|2335|2355|2357|2358|2359|2532|2687|2867|2920|3269|3339|3559|3569|3656|3689|3717|3764|3815|4069|4137|4282|4776|4791|4793|4814|5265|5320|5590|5606|5724|5729|5733|5739|5919|6279|6280|6283|6347|6356|6401|6774|7305|7412|7442|7474|8639|8767|8876|8986|9215|9258|9332|10628|11343|22861|22900|2…	ADORA1|AIF1|ASS1|BCL6|BMP6|BMPR1B|BPGM|C3AR1|C4A|C4B|C5|TMEM258|CD14|CD36|CD44|ADGRE5|CEBPB|CHI3L1|CCR1|CYBB|EGFR|EXT1|F3|F8|FCGR2A|FCGR3B|FN1|FOSL2|FPR1|FPR2|FPR3|ACKR1|GGT5|FFAR2|CXCL2|HRH1|HSPG2|IL2RA|IL6|IRAK2|ITGB2|JAK2|KCNJ8|KIT|LYZ|MAPT|MIF|NFATC4|NFKB2|NFKBIB|NINJ1|SERPINA1|PLA2G2A|PRKCZ|MAP2K3|PTAFR|PTGDR|PTGER3|PTGIR|RARRES2|S100A8|S100A9|S100A12|CCL2|CCL11|SELE|STAT3|TYROBP|VCAM1|TRPV1…	-9.04577	0	52	1	1
	ENSG00000162989		ENSG00000213062	ENSG00000143632														0	0	1	1	0	0	-7.17384	-4.59695	GO:0048667	M0011	2	0	GO Biological Processes	19	cell morphogenesis involved in neuron differentiation	19_GO:0032502 developmental process	-11.319	2.25586	7.85683	30286	440	2441	80	3.27735	0.360364	322|323|582|596|627|655|658|1009|1501|1600|1855|2042|2043|2044|2049|2131|2636|2668|2736|3073|3800|4131|4147|4776|4854|5357|5530|5727|5754|5803|5979|6049|6091|6285|6387|6507|6586|6905|7007|7414|7474|8633|8636|8828|9037|9253|9368|9369|9378|9423|10458|10479|10509|11041|11313|23114|23242|23566|23768|26053|51062|57453|64072|80243|84189|84446|84612|84665|85358|85449|91584|91624|91653|115557|151449|1523…	APBB1|APBB2|BBS1|BCL2|BDNF|BMP7|BMPR1B|CDH11|CTNND2|DAB1|DVL1|EPHA3|EPHA4|EPHA5|EPHB3|EXT1|GBX1|GDNF|GLI2|HEXA|KIF5C|MAP1B|MATN2|NFATC4|NOTCH3|PLS1|PPP3CA|PTCH1|PTK7|PTPRZ1|RET|RNF6|ROBO1|S100B|CXCL12|SLC1A3|SLIT3|TBCE|TECTA|VCL|WNT5A|UNC5C|SSNA1|NRP2|SEMA5A|NUMBL|NHERF1|NRXN3|NRXN1|NTN1|BAIAP2|SLC9A6|SEMA4B|B4GAT1|LYPLA2|NFASC|COBL|LPAR3|FLRT2|AUTS2|ATL1|DSCAML1|CDH23|PREX2|SLITRK6|BRSK1|PARD6B|…	-9.01452	0	10	0	0
	ENSG00000229847		ENSG00000136802	ENSG00000119900														1	0	1	1	-2.41763	0	-9.3004	-6.6303	GO:0060047	M1011	3	0	GO Biological Processes	19	heart contraction	19_GO:0032501 multicellular organismal process	-11.2923	3.97031	8.80892	30286	100	2441	32	1.31094	0.230219	70|477|859|1482|1636|2131|2697|2934|3741|3760|3762|3764|3781|3784|4607|4624|4625|4633|4635|5606|6196|6262|6323|6330|6332|7135|7137|7139|7168|7273|29098|58498	ACTC1|ATP1A2|CAV3|NKX2-5|ACE|EXT1|GJA1|GSN|KCNA5|KCNJ3|KCNJ5|KCNJ8|KCNN2|KCNQ1|MYBPC3|MYH6|MYH7|MYL2|MYL4|MAP2K3|RPS6KA2|RYR2|SCN1A|SCN4B|SCN7A|TNNI1|TNNI3|TNNT2|TPM1|TTN|RANGRF|MYL7	-8.99083	0	12	0	0
	ENSG00000230587		ENSG00000157514	ENSG00000138029														0	0	0	1	0	0	0	-6.53291	GO:0055086	M0001	1	0	GO Biological Processes	19	nucleobase-containing small molecule metabolic process	19_GO:0008152 metabolic process	-11.2605	2.05061	7.68944	30286	599	2441	99	4.05571	0.399263	55|113|203|215|353|477|669|785|953|956|1841|2327|2330|2584|2597|2819|2977|3099|3101|3157|3304|3417|3607|3614|3939|3945|4199|4621|4624|4625|4712|4726|4729|4878|4881|4907|4968|5142|5144|5150|5151|5152|5471|5729|5740|6240|6296|6389|6576|6675|7264|8226|8514|8654|8694|8876|9414|10135|10606|10924|10930|22875|23417|23463|23498|25819|26027|27233|30968|51005|51079|51181|51733|54187|55191|55312|56953|64802…	ACP3|ADCY7|AK1|ABCD1|APRT|ATP1A2|BPGM|CACNB4|ENTPD1|ENTPD3|DTYMK|FMO2|FMO5|GALK1|GAPDH|GPD1|GUCY1A2|HK2|HK3|HMGCS1|HSPA1B|IDH1|FOXK2|IMPDH1|LDHA|LDHB|ME1|MYH3|MYH6|MYH7|NDUFB6|NDUFS6|NDUFV2|NPPA|NPR1|NT5E|OGG1|PDE4B|PDE4D|PDE7A|PDE8A|PDE9A|PPAT|PTGDR|PTGIS|RRM1|ACSM3|SDHA|SLC25A1|UAP1|GFUS|PUDP|KCNAB2|PDE5A|DGAT1|VNN1|TJP2|NAMPT|PAICS|SMPDL3A|APOBEC2|ENPP4|MLYCD|ICMT|HAAO|NOCT|ACOT11|SULT1C4|STOM…	-8.96195	0	53	1	1
	ENSG00000152527		ENSG00000169031	ENSG00000196141														1	0	1	1	-2.66532	0	-2.00395	-6.95059	WP2858	M1011	3	0	WikiPathways	27	Ectoderm differentiation		-11.2494	3.40761	8.51441	30286	142	2441	39	1.59771	0.253786	460|652|1004|1501|1896|2274|2300|4609|4771|4982|5010|5150|5292|5362|5783|5787|6347|6781|7020|7026|7593|7704|8322|8325|8473|8675|8848|9079|22871|29970|51043|51222|54806|56899|56963|57476|91653|151613|345557	ASTN1|BMP4|CDH6|CTNND2|EDA|FHL2|FOXL1|MYC|NF2|TNFRSF11B|CLDN11|PDE7A|PIM1|PLXNA2|PTPN13|PTPRB|CCL2|STC1|TFAP2A|NR2F2|MZF1|ZBTB16|FZD4|FZD8|OGT|STX16|TSC22D1|LDB2|NLGN1|SCHIP1|ZBTB7B|ZNF219|AHI1|ANKS1B|RGMA|GRAMD1B|BOC|TTC14|PLCXD3	-8.95383	0	54	1	1
	ENSG00000149633		ENSG00000175866	ENSG00000084674														1	0	1	1	-3.20236	0	-3.49482	-4.02128	GO:0032535	M1011	3	0	GO Biological Processes	19	regulation of cellular component size	19_GO:0065007 biological regulation	-11.2433	2.38084	7.91257	30286	370	2441	71	2.90864	0.340135	88|348|627|822|859|1073|1201|1759|1955|2006|2059|2335|2784|2885|2934|3475|4131|4137|4703|4803|5217|5341|5357|5580|5802|5979|6049|6356|6387|6696|6712|7114|7474|7504|8800|9026|9037|9368|9423|9821|10000|10178|10458|10509|10677|11034|22902|23406|23566|23580|25802|50853|51393|51571|55243|56262|56963|57482|57611|64223|64857|79714|81873|83547|85358|90952|91584|130271|282991|342184|442721	ACTN2|APOE|BDNF|CAPG|CAV3|CFL2|CLN3|DNM1|MEGF9|ELN|EPS8|FN1|GNB3|GRB2|GSN|IFRD1|MAP1B|MAPT|NEB|NGF|PFN2|PLEK|PLS1|PRKCD|PTPRS|RET|RNF6|CCL11|CXCL12|SPP1|SPTBN2|TMSB4X|WNT5A|XK|PEX11A|HIP1R|SEMA5A|NHERF1|NTN1|RB1CC1|AKT3|TENM1|BAIAP2|SEMA4B|AVIL|DSTN|RUFY3|COTL1|LPAR3|CDC42EP4|LMOD1|VILL|TRPV2|CYRIB|KIRREL1|LRRC8A|RGMA|CRACD|ISLR2|MLST8|PLEKHG2|CCDC51|ARPC5L|RILP|SHANK3|ESAM|PLXNA4|PLEKHH2|BLOC1S2…	-8.95068	0	24	0	0
	ENSG00000272374		ENSG00000172346	ENSG00000196850														1	1	1	1	-7.79744	-2.51651	-6.14521	-3.45366	GO:0009611	M1111	4	0	GO Biological Processes	19	response to wounding	19_GO:0050896 response to stimulus	-11.2102	2.27174	7.82678	30286	426	2441	78	3.19541	0.355982	151|347|596|667|706|859|947|948|949|953|960|1026|1230|1281|1289|1490|1607|1809|2065|2069|2131|2152|2157|2162|2192|2252|2316|2335|3043|3084|3569|3678|3717|3745|4131|4147|4488|4774|4855|5265|5341|5493|5530|5754|6507|6532|6609|6714|6790|7056|7168|7305|7414|7450|7474|7538|8526|8837|9002|9066|9158|9162|9315|10398|10627|10630|11057|22846|22875|26509|64802|80856|83478|92421|146760|160851|349565|375033	ADRA2B|APOD|BCL2|DST|TSPO|CAV3|CD34|CD36|SCARB1|ENTPD1|CD44|CDKN1A|CCR1|COL3A1|COL5A1|CCN2|DGKB|DPYSL3|ERBB3|EREG|EXT1|F3|F8|F13A1|FBLN1|FGF7|FLNA|FN1|HBB|NRG1|IL6|ITGA5|JAK2|KCNB1|MAP1B|MATN2|MSX2|NFIA|NOTCH4|SERPINA1|PLEK|PPL|PPP3CA|PTK7|SLC1A3|SLC6A4|SMPD1|SRC|AURKA|THBD|TPM1|TYROBP|VCL|VWF|WNT5A|ZFP36|DGKE|CFLAR|F2RL3|SYT7|FIBP|DGKI|NREP|MYL9|MYL12A|PDPN|ABHD2|VASH1|ENPP4|MYOF|NMNAT1|LNPK|ARH…	-8.92051	0	55	1	1
	ENSG00000266341		ENSG00000070404	ENSG00000188677														0	0	1	1	0	0	-5.29721	-5.45456	GO:0042578	M0011	2	0	GO Molecular Functions	21	phosphoric ester hydrolase activity		-11.1979	2.39257	7.90303	30286	363	2441	70	2.86768	0.337803	55|249|477|1033|1230|1843|1850|2070|2138|3613|4621|4624|4907|5142|5144|5150|5151|5152|5168|5334|5446|5499|5507|5509|5530|5723|5774|5783|5787|5789|5794|5802|5803|6609|8073|8226|8493|8654|9107|10076|10924|11221|22843|23007|23035|23175|23228|23371|25819|27301|29085|50940|51196|51207|51559|54935|56953|64419|64943|79624|81544|84618|92579|92609|113026|130367|160760|201164|345557|374659	ACP3|ALPL|ATP1A2|CDKN3|CCR1|DUSP1|DUSP8|EYA4|EYA1|IMPA2|MYH3|MYH6|NT5E|PDE4B|PDE4D|PDE7A|PDE8A|PDE9A|ENPP2|PLCL1|PON3|PPP1CA|PPP1R3C|PPP1R3D|PPP3CA|PSPH|PTPN3|PTPN13|PTPRB|PTPRD|PTPRH|PTPRS|PTPRZ1|SMPD1|PTP4A2|PUDP|PPM1D|PDE5A|MTMR6|PTPRU|SMPDL3A|DUSP10|PPM1E|PLCH1|PHLPP2|LPIN1|PLCL2|TNS2|NOCT|APEX2|PHPT1|PDE11A|PLCE1|DUSP13B|NT5DC3|DUSP23|NT5M|MTMR14|NT5DC2|ARMT1|GDPD5|NT5C1A|G6PC3|TIMM50|PLCD3|…	-8.9111	0	56	1	1
	ENSG00000249669		ENSG00000091428	ENSG00000101608														0	0	1	1	0	0	-2.90988	-6.81111	R-HSA-2129379	M0011	2	0	Reactome Gene Sets	6	Molecules associated with elastic fibres		-11.1776	6.37127	9.67935	30286	37	2441	19	0.77837	0.177874	652|655|2006|2192|2199|2200|2201|2202|2335|4053|4054|4237|4239|8076|8425|8516|10516|84034|90187	BMP4|BMP7|ELN|FBLN1|FBLN2|FBN1|FBN2|EFEMP1|FN1|LTBP2|LTBP3|MFAP2|MFAP4|MFAP5|LTBP4|ITGA8|FBLN5|EMILIN2|EMILIN3	-8.89373	0	36	0	0
	ENSG00000243508		ENSG00000156313	ENSG00000162614														1	1	1	1	-4.26188	-4.93373	-2.04331	-8.10291	R-HSA-1442490	M1111	4	0	Reactome Gene Sets	6	Collagen degradation		-11.1381	4.84657	9.12065	30286	64	2441	25	1.02417	0.203782	1277|1278|1281|1282|1285|1286|1287|1289|1292|1294|1295|1299|1302|1305|1306|1307|1513|4318|4324|7373|50509|84570|85007|91522|131873	COL1A1|COL1A2|COL3A1|COL4A1|COL4A3|COL4A4|COL4A5|COL5A1|COL6A2|COL7A1|COL8A1|COL9A3|COL11A2|COL13A1|COL15A1|COL16A1|CTSK|MMP9|MMP15|COL14A1|COL5A3|COL25A1|PHYKPL|COL23A1|COL6A6	-8.85706	0	5	0	0
	ENSG00000239455		ENSG00000165072	ENSG00000135547														1	0	1	1	-2.89976	0	-2.57423	-5.96829	GO:0016773	M1011	3	0	GO Molecular Functions	21	phosphotransferase activity, alcohol group as acceptor		-11.1329	1.9785	7.58908	30286	671	2441	107	4.38345	0.414372	658|660|984|1017|1022|1026|1119|1195|1460|1607|1612|1956|2042|2043|2044|2049|2202|2324|2584|2869|2870|2872|3099|3101|3654|3656|3717|3718|3815|4233|4293|4294|4486|4593|4638|4881|5159|5166|5255|5260|5292|5295|5580|5590|5596|5602|5604|5606|5754|5979|6196|6347|6714|6790|7016|7273|7294|7444|7465|7535|7786|8317|8425|8493|8526|8576|8767|8828|8844|8986|9064|9162|9625|10000|10553|10978|11113|11213|22845|2…	BMPR1B|BMX|CDK11B|CDK2|CDK7|CDKN1A|CHKA|CLK1|CSNK2B|DGKB|DAPK1|EGFR|EPHA3|EPHA4|EPHA5|EPHB3|EFEMP1|FLT4|GALK1|GRK5|GRK6|MKNK2|HK2|HK3|IRAK1|IRAK2|JAK2|JAK3|KIT|MET|MAP3K9|MAP3K10|MST1R|MUSK|MYLK|NPR1|PDGFRB|PDK4|PHKA1|PHKG1|PIM1|PIK3R1|PRKCD|PRKCZ|MAPK4|MAPK10|MAP2K1|MAP2K3|PTK7|RET|RPS6KA2|CCL2|SRC|AURKA|TESK1|TTN|TXK|VRK2|WEE1|ZAP70|MAP3K12|CDC7|LTBP4|PPM1D|DGKE|STK16|RIPK2|NRP2|KSR1|RPS6KA4|MA…	-8.85469	0	45	0	0
	ENSG00000232056		ENSG00000189058	ENSG00000154930														1	0	1	1	-3.98423	0	-4.11443	-4.2953	GO:0048598	M1011	3	0	GO Biological Processes	19	embryonic morphogenesis	19_GO:0032502 developmental process	-11.0416	2.05025	7.60793	30286	587	2441	97	3.97378	0.395378	187|652|655|1294|1295|1482|1843|1855|2114|2131|2138|2200|2201|2202|2303|2335|2487|2648|2668|2697|2719|2736|2885|3624|3678|3689|3784|3909|3912|4237|4318|4324|4325|4488|4621|4646|4771|5357|5604|5727|5754|5979|6262|6422|6662|6909|6943|7007|7020|7474|7481|7704|8013|8076|8434|8463|8516|8854|9021|9096|9368|9421|9423|9645|10370|10432|23242|27031|27152|27443|28996|29985|30812|50515|51339|51804|54806|5660…	APLNR|BMP4|BMP7|COL7A1|COL8A1|NKX2-5|DUSP1|DVL1|ETS2|EXT1|EYA1|FBN1|FBN2|EFEMP1|FOXC2|FN1|FRZB|KAT2A|GDNF|GJA1|GPC3|GLI2|GRB2|INHBA|ITGA5|ITGB2|KCNQ1|LAMA3|LAMB1|MFAP2|MMP9|MMP15|MMP16|MSX2|MYH3|MYO6|NF2|PLS1|MAP2K1|PTCH1|PTK7|RET|RYR2|SFRP1|SOX9|TBX2|TCF21|TECTA|TFAP2A|WNT5A|WNT11|ZBTB16|NR4A3|MFAP5|RECK|TEAD2|ITGA8|ALDH1A2|SOCS3|TBX18|NHERF1|HAND1|NTN1|MICAL2|CITED2|RBM14|COBL|NPHP3|INTU|CECR2|…	-8.7662	0	57	1	1
	ENSG00000251073		ENSG00000122778	ENSG00000138867														0	0	1	1	0	0	-6.23322	-5.33435	GO:0003018	M0011	2	0	GO Biological Processes	19	vascular process in circulatory system	19_GO:0032501 multicellular organismal process	-11.0138	2.61679	7.97452	30286	275	2441	58	2.37608	0.308265	59|134|151|153|284|348|477|482|552|654|948|1244|1636|1956|2131|2171|2303|2702|2730|3043|3269|3672|3741|3764|3953|4037|4842|4878|4881|5029|5243|6507|6513|6523|6526|6529|6532|6533|6540|6541|6584|6714|6833|8140|9194|9368|9414|9429|9498|10242|10999|23428|59272|79987|80852|81539|196740|387700	ACTA2|ADORA1|ADRA2B|ADRB1|ANGPT1|APOE|ATP1A2|ATP1B2|AVPR1A|BMP6|CD36|ABCC2|ACE|EGFR|EXT1|FABP5|FOXC2|GJA5|GCLM|HBB|HRH1|ITGA1|KCNA5|KCNJ8|LEPR|LRP3|NOS1|NPPA|NPR1|P2RY2|ABCB1|SLC1A3|SLC2A1|SLC5A1|SLC5A3|SLC6A1|SLC6A4|SLC6A6|SLC6A13|SLC7A1|SLC22A5|SRC|ABCC8|SLC7A5|SLC16A7|NHERF1|TJP2|ABCG2|SLC4A8|KCNMB2|SLC27A4|SLC7A8|ACE2|SVEP1|GRIP2|SLC38A1|VSTM4|SLC16A12	-8.74127	0	58	1	1
	ENSG00000101977		ENSG00000004799	ENSG00000113742														0	0	1	1	0	0	-5.47254	-7.70131	GO:0006941	M0011	2	0	GO Biological Processes	19	striated muscle contraction	19_GO:0032501 multicellular organismal process	-10.9805	3.61877	8.51046	30286	120	2441	35	1.43384	0.240619	384|477|859|1482|2697|2934|3741|3760|3762|3764|3781|3784|4607|4621|4624|4625|4633|4635|4842|5606|6261|6262|6263|6323|6330|6332|7135|7137|7138|7139|7140|7168|7273|9215|10324	ARG2|ATP1A2|CAV3|NKX2-5|GJA1|GSN|KCNA5|KCNJ3|KCNJ5|KCNJ8|KCNN2|KCNQ1|MYBPC3|MYH3|MYH6|MYH7|MYL2|MYL4|NOS1|MAP2K3|RYR1|RYR2|RYR3|SCN1A|SCN4B|SCN7A|TNNI1|TNNI3|TNNT1|TNNT2|TNNT3|TPM1|TTN|LARGE1|KLHL41	-8.71353	0	12	0	0
	ENSG00000164946		ENSG00000124762	ENSG00000175084														0	0	1	1	0	0	-4.61329	-5.52414	WP2431	M0011	2	0	WikiPathways	27	Spinal cord injury		-10.9805	3.61877	8.51046	30286	120	2441	35	1.43384	0.240619	199|627|713|727|900|1017|1282|1462|1956|2043|2212|2309|2668|2697|2920|3569|4282|4318|4609|4842|5320|5362|5530|5803|6347|6586|6662|7431|7538|7832|8398|9423|11025|50515|56963	AIF1|BDNF|C1QB|C5|CCNG1|CDK2|COL4A1|VCAN|EGFR|EPHA4|FCGR2A|FOXO3|GDNF|GJA1|CXCL2|IL6|MIF|MMP9|MYC|NOS1|PLA2G2A|PLXNA2|PPP3CA|PTPRZ1|CCL2|SLIT3|SOX9|VIM|ZFP36|BTG2|PLA2G6|NTN1|LILRB3|CHST11|RGMA	-8.71353	0	59	1	1
	ENSG00000106125		ENSG00000197614	ENSG00000111371														0	0	1	1	0	0	-3.81533	-6.71403	GO:0060538	M0011	2	0	GO Biological Processes	19	skeletal muscle organ development	19_GO:0032502 developmental process	-10.8797	3.26506	8.28889	30286	152	2441	40	1.63867	0.256965	58|445|467|596|688|844|1073|1674|2006|2317|3845|4637|5530|6261|6943|7026|7504|7832|8736|8837|9215|10324|10370|10472|11149|23764|26508|27063|30812|51778|51804|53834|57190|59269|64208|84466|93185|115509|283149|642658	ACTA1|ASS1|ATF3|BCL2|KLF5|CASQ1|CFL2|DES|ELN|FLNB|KRAS|MYL6|PPP3CA|RYR1|TCF21|NR2F2|XK|BTG2|MYOM1|CFLAR|LARGE1|KLHL41|CITED2|ZBTB18|BVES|MAFF|HEYL|ANKRD1|SOX8|MYOZ2|SIX4|FGFRL1|SELENON|HIVEP3|POPDC3|MEGF10|IGSF8|ZNF689|BCL9L|SCX	-8.61545	0	6	0	0
	ENSG00000167371		ENSG00000168874	ENSG00000163659														0	0	1	1	0	0	-3.48546	-5.85353	GO:0016788	M0011	2	0	GO Molecular Functions	21	hydrolase activity, acting on ester bonds		-10.8735	1.90124	7.4351	30286	757	2441	116	4.75215	0.430615	55|215|249|443|477|760|1033|1119|1230|1774|1776|1843|1850|2021|2070|2073|2138|2237|3396|3613|3931|4023|4621|4624|4907|4968|5142|5144|5150|5151|5152|5168|5320|5334|5446|5499|5507|5509|5530|5723|5774|5783|5787|5789|5794|5802|5803|5810|5920|6609|7407|8073|8226|8398|8493|8654|8824|9107|9937|10076|10247|10434|10557|10775|10908|10924|11057|11145|11221|11313|11343|22843|23007|23035|23175|23228|23371|258…	ACP3|ABCD1|ALPL|ASPA|ATP1A2|CA2|CDKN3|CHKA|CCR1|DNASE1L1|DNASE1L3|DUSP1|DUSP8|ENDOG|EYA4|ERCC5|EYA1|FEN1|MRPL58|IMPA2|LCAT|LPL|MYH3|MYH6|NT5E|OGG1|PDE4B|PDE4D|PDE7A|PDE8A|PDE9A|ENPP2|PLA2G2A|PLCL1|PON3|PPP1CA|PPP1R3C|PPP1R3D|PPP3CA|PSPH|PTPN3|PTPN13|PTPRB|PTPRD|PTPRH|PTPRS|PTPRZ1|RAD1|PLAAT4|SMPD1|VARS1|PTP4A2|PUDP|PLA2G6|PPM1D|PDE5A|CES2|MTMR6|DCLRE1A|PTPRU|RIDA|LYPLA1|RPP38|POP4|PNPLA6|SMPDL3A|…	-8.61203	0	56	0	0
	ENSG00000254165		ENSG00000161835	ENSG00000079215														1	0	1	1	-3.61518	0	-8.36736	-5.50206	hsa04814	M1011	3	0	KEGG Pathway	24	Motor proteins		-10.7672	2.95716	8.076	30286	193	2441	46	1.88447	0.27522	58|59|70|72|1639|1768|3797|3800|3831|4621|4624|4625|4628|4633|4635|4637|4642|4644|4645|4646|4651|7135|7137|7138|7139|7140|7168|7277|7283|8701|10398|10627|23303|25981|51175|55083|55567|57519|58498|64837|79659|80022|84700|84790|112714|113457	ACTA1|ACTA2|ACTC1|ACTG2|DCTN1|DNAH6|KIF3C|KIF5C|KLC1|MYH3|MYH6|MYH7|MYH10|MYL2|MYL4|MYL6|MYO1D|MYO5A|MYO5B|MYO6|MYO10|TNNI1|TNNI3|TNNT1|TNNT2|TNNT3|TPM1|TUBA4A|TUBG1|DNAH11|MYL9|MYL12A|KIF13B|DNAH1|TUBE1|KIF26B|DNAH3|STARD9|MYL7|KLC2|DYNC2H1|MYO15B|MYO18B|TUBA1C|TUBA3E|TUBA3D	-8.50849	0	60	1	1
	ENSG00000279891		ENSG00000143318	ENSG00000145725														1	0	1	1	-2.04683	0	-6.15006	-3.85507	GO:0007015	M1011	3	0	GO Biological Processes	19	actin filament organization	19_GO:0009987 cellular process	-10.7466	2.57928	7.84645	30286	279	2441	58	2.37608	0.308265	58|70|199|395|596|800|822|859|1073|1264|1627|1809|2006|2059|2316|2934|3717|3936|4642|4644|4645|4646|4703|4892|5357|6356|6714|7114|7126|7168|7273|9026|9645|9844|10458|10459|10580|10677|11034|22902|23242|25802|29984|50853|54509|58480|79729|79778|79983|81873|83543|84952|115677|165904|221692|253980|342184|442721	ACTA1|ACTC1|AIF1|ARHGAP6|BCL2|CALD1|CAPG|CAV3|CFL2|CNN1|DBN1|DPYSL3|ELN|EPS8|FLNA|GSN|JAK2|LCP1|MYO1D|MYO5A|MYO5B|MYO6|NEB|NRAP|PLS1|CCL11|SRC|TMSB4X|TNFAIP1|TPM1|TTN|HIP1R|MICAL2|ELMO1|BAIAP2|MAD2L2|SORBS1|AVIL|DSTN|RUFY3|COBL|LMOD1|RHOD|VILL|RHOF|RHOU|SH3D21|MICALL2|POF1B|ARPC5L|AIF1L|CGNL1|NOSTRIN|XIRP1|PHACTR1|KCTD13|FMN1|LMOD2	-8.4905	0	4	0	0
	ENSG00000277007		ENSG00000103196	ENSG00000165410														1	0	1	1	-7.89792	0	-9.63842	-3.64088	GO:0007169	M1011	3	0	GO Biological Processes	19	transmembrane receptor protein tyrosine kinase signaling pathway	19_GO:0050896 response to stimulus	-10.7357	2.25047	7.63149	30286	419	2441	76	3.11348	0.351537	284|374|627|1277|1282|1285|1287|1490|1950|1956|2042|2043|2044|2049|2065|2069|2131|2202|2252|2303|2324|2885|2886|2887|3084|3488|3717|3718|3815|4233|4318|4486|4593|4776|4803|4902|4908|5159|5166|5295|5604|5829|5919|5979|6272|6662|6714|6774|6909|7474|7535|8013|8412|8660|8817|8828|9158|10016|10458|10580|10628|10849|11037|23768|25976|51196|53834|54541|54806|56899|64397|64651|79987|84159|220164|399694	ANGPT1|AREG|BDNF|COL1A1|COL4A1|COL4A3|COL4A5|CCN2|EGF|EGFR|EPHA3|EPHA4|EPHA5|EPHB3|ERBB3|EREG|EXT1|EFEMP1|FGF7|FOXC2|FLT4|GRB2|GRB7|GRB10|NRG1|IGFBP5|JAK2|JAK3|KIT|MET|MMP9|MST1R|MUSK|NFATC4|NGF|NRTN|NTF3|PDGFRB|PDK4|PIK3R1|MAP2K1|PXN|RARRES2|RET|SORT1|SOX9|SRC|STAT3|TBX2|WNT5A|ZAP70|NR4A3|BCAR3|IRS2|FGF18|NRP2|FIBP|PDCD6|BAIAP2|SORBS1|TXNIP|POLR1G|STON1|FLRT2|TIPARP|PLCE1|FGFRL1|DDIT4|AHI1|ANKS1…	-8.48233	0	15	0	0
	ENSG00000254272		ENSG00000188783	ENSG00000147526														0	0	1	1	0	0	-6.71125	-4.04451	GO:0051960	M0011	2	0	GO Biological Processes	19	regulation of nervous system development	19_GO:0032502 developmental process	-10.7312	2.17391	7.57781	30286	468	2441	82	3.35928	0.364686	406|443|577|627|655|706|745|1404|1462|1600|1627|1636|1956|2043|2049|2335|2636|3400|3475|3569|3815|3845|4131|4137|4771|4776|4803|5362|5530|5604|5783|5789|5802|5803|6049|6091|6281|6356|6387|6663|6696|6833|7058|7070|7474|7832|8128|8140|8322|8553|8882|9037|9253|9378|9423|10154|10458|10509|11221|22871|22902|22933|23129|23175|23493|23566|23768|26508|29904|30812|51393|54674|56963|57611|79953|84189|85358…	BMAL1|ASPA|ADGRB3|BDNF|BMP7|TSPO|MYRF|HAPLN1|VCAN|DAB1|DBN1|ACE|EGFR|EPHA4|EPHB3|FN1|GBX1|ID4|IFRD1|IL6|KIT|KRAS|MAP1B|MAPT|NF2|NFATC4|NGF|PLXNA2|PPP3CA|MAP2K1|PTPN13|PTPRD|PTPRS|PTPRZ1|RNF6|ROBO1|S100A10|CCL11|CXCL12|SOX10|SPP1|ABCC8|THBS2|THY1|WNT5A|BTG2|ST8SIA2|SLC7A5|FZD4|BHLHE40|ZPR1|SEMA5A|NUMBL|NRXN1|NTN1|PLXNC1|BAIAP2|SEMA4B|DUSP10|NLGN1|RUFY3|SIRT2|PLXND1|LPIN1|HEY2|LPAR3|FLRT2|HEYL|EEF2…	-8.48049	0	61	1	1
	ENSG00000259630		ENSG00000248905	ENSG00000140526														0	0	0	1	0	0	0	-5.36086	GO:0010975	M0001	1	0	GO Biological Processes	19	regulation of neuron projection development	19_GO:0032502 developmental process	-10.7204	2.18475	7.58109	30286	460	2441	81	3.31831	0.362532	322|348|482|577|627|655|1268|1600|1627|1809|1855|2042|2043|2049|2316|2335|3475|4131|4137|4593|4776|4803|5362|5530|5604|5754|5789|5802|5979|6049|6091|6280|6387|6422|6695|6696|7070|7431|7474|7504|8322|8507|8578|8837|8934|9037|9423|9529|9762|9863|10154|10458|10498|10509|10519|10677|22871|22902|23129|23242|23303|23566|26012|26052|29904|51393|51517|54986|55714|56963|57611|65009|80258|80725|83999|84446…	APBB1|APOE|ATP1B2|ADGRB3|BDNF|BMP7|CNR1|DAB1|DBN1|DPYSL3|DVL1|EPHA3|EPHA4|EPHB3|FLNA|FN1|IFRD1|MAP1B|MAPT|MUSK|NFATC4|NGF|PLXNA2|PPP3CA|MAP2K1|PTK7|PTPRD|PTPRS|RET|RNF6|ROBO1|S100A9|CXCL12|SFRP1|SPOCK1|SPP1|THY1|VIM|WNT5A|XK|FZD4|ENC1|SCARF1|CFLAR|RAB29|SEMA5A|NTN1|BAG5|LZTS3|MAGI2|PLXNC1|BAIAP2|CARM1|SEMA4B|CIB1|AVIL|NLGN1|RUFY3|PLXND1|COBL|KIF13B|LPAR3|NSMF|DNM3|EEF2K|TRPV2|NCKIPSD|ULK4|TENM3|R…	-8.47233	0	34	0	0
	ENSG00000212128		ENSG00000112379	ENSG00000119280														1	0	1	1	-5.23704	0	-10.6687	-3.02297	WP2882	M1011	3	0	WikiPathways	27	Nuclear receptors meta pathway		-10.6687	5.74715	9.60754	30286	314	386	23	5.95855	1.20486	1831|1956|2289|2878|4616|5166|5375|6319|6347|6523|6526|6533|8553|8660|8824|10560|11057|26509|27063|56262|80315|117283|283848	TSC22D3|EGFR|FKBP5|GPX3|GADD45B|PDK4|PMP2|SCD|CCL2|SLC5A1|SLC5A3|SLC6A6|BHLHE40|IRS2|CES2|SLC19A2|ABHD2|MYOF|ANKRD1|LRRC8A|CPEB4|IP6K3|CES4A	-8.01196	0	62	1	1
	ENSG00000256436		ENSG00000168209	ENSG00000174032														1	0	1	1	-4.97716	0	-3.65459	-4.07272	GO:0110053	M1011	3	0	GO Biological Processes	19	regulation of actin filament organization	19_GO:0050789 regulation of biological process	-10.6526	2.59052	7.81608	30286	273	2441	57	2.33511	0.30566	88|395|822|1073|1490|1955|2006|2059|2316|2885|2934|4233|4771|5217|5295|5341|5580|5829|5999|6281|6356|6387|6422|6712|7016|7114|7168|7481|9026|9037|9639|10178|10411|10458|10677|11034|22843|22899|23406|23580|25802|28984|29109|50853|51571|55243|55435|57482|64223|64857|81873|84952|85358|90952|130271|342184|442721	ACTN2|ARHGAP6|CAPG|CFL2|CCN2|MEGF9|ELN|EPS8|FLNA|GRB2|GSN|MET|NF2|PFN2|PIK3R1|PLEK|PRKCD|PXN|RGS4|S100A10|CCL11|CXCL12|SFRP1|SPTBN2|TESK1|TMSB4X|TPM1|WNT11|HIP1R|SEMA5A|ARHGEF10|TENM1|RAPGEF3|BAIAP2|AVIL|DSTN|PPM1E|ARHGEF15|COTL1|CDC42EP4|LMOD1|RGCC|FHOD1|VILL|CYRIB|KIRREL1|AP1AR|CRACD|MLST8|PLEKHG2|ARPC5L|CGNL1|SHANK3|ESAM|PLEKHH2|FMN1|LMOD2	-8.40716	0	24	0	0
	ENSG00000257342		ENSG00000099998	ENSG00000136235														1	1	1	1	-2.20912	-2.27434	-4.33519	-5.40946	GO:0070848	M1111	4	0	GO Biological Processes	19	response to growth factor	19_GO:0050896 response to stimulus	-10.6339	2.09968	7.48915	30286	520	2441	88	3.60508	0.377312	59|627|652|654|655|658|960|997|1277|1278|1281|1490|1513|1655|1841|1956|2131|2200|2252|2309|2324|2331|2648|2730|2885|4053|4054|4091|4092|4093|4131|4137|4488|4609|4774|4803|4842|4908|5151|5159|5606|5829|6272|6347|6422|6662|6714|6774|6909|7123|7412|7442|7474|7538|8425|8516|8576|8646|8817|8828|8837|8882|9158|9863|10370|10458|10519|11173|23768|26508|27063|28996|29904|50515|53834|54541|55553|56963|8179…	ACTA2|BDNF|BMP4|BMP6|BMP7|BMPR1B|CD44|CDC34|COL1A1|COL1A2|COL3A1|CCN2|CTSK|DDX5|DTYMK|EGFR|EXT1|FBN1|FGF7|FOXO3|FLT4|FMOD|KAT2A|GCLM|GRB2|LTBP2|LTBP3|SMAD6|SMAD7|SMAD9|MAP1B|MAPT|MSX2|MYC|NFIA|NGF|NOS1|NTF3|PDE8A|PDGFRB|MAP2K3|PXN|SORT1|CCL2|SFRP1|SOX9|SRC|STAT3|TBX2|CLEC3B|VCAM1|TRPV1|WNT5A|ZFP36|LTBP4|ITGA8|STK16|CHRD|FGF18|NRP2|CFLAR|ZPR1|FIBP|MAGI2|CITED2|BAIAP2|CIB1|ADAMTS7|FLRT2|HEYL|ANKRD1…	-8.39248	0	51	0	0
	ENSG00000254897		ENSG00000135678	ENSG00000100170														1	0	1	1	-3.41974	0	-8.88051	-3.34415	GO:0061564	M1011	3	0	GO Biological Processes	19	axon development	19_GO:0032502 developmental process	-10.6326	2.23978	7.58454	30286	421	2441	76	3.11348	0.351537	322|323|347|596|627|655|658|706|1009|1268|1600|1855|2042|2043|2044|2049|2131|2636|2668|2736|2824|3717|3800|4131|4137|4147|4854|5727|5754|5803|5979|6049|6091|6285|6387|6586|6905|7414|7474|8633|8636|8828|8882|9037|9253|9315|9369|9378|9423|10458|10479|10509|11041|11313|23114|23242|23566|23768|26053|51062|57453|84189|84446|84612|84665|85449|91584|91624|91653|115557|146760|151449|152330|200933|219699|…	APBB1|APBB2|APOD|BCL2|BDNF|BMP7|BMPR1B|TSPO|CDH11|CNR1|DAB1|DVL1|EPHA3|EPHA4|EPHA5|EPHB3|EXT1|GBX1|GDNF|GLI2|GPM6B|JAK2|KIF5C|MAP1B|MAPT|MATN2|NOTCH3|PTCH1|PTK7|PTPRZ1|RET|RNF6|ROBO1|S100B|CXCL12|SLIT3|TBCE|VCL|WNT5A|UNC5C|SSNA1|NRP2|ZPR1|SEMA5A|NUMBL|NREP|NRXN3|NRXN1|NTN1|BAIAP2|SLC9A6|SEMA4B|B4GAT1|LYPLA2|NFASC|COBL|LPAR3|FLRT2|AUTS2|ATL1|DSCAML1|SLITRK6|BRSK1|PARD6B|MYPN|KIAA1755|PLXNA4|NEXN|B…	-8.39248	0	10	0	0
	ENSG00000287897		ENSG00000175820	ENSG00000148218														1	0	1	0	-2.5632	0	-4.06735	0	GO:0048471	M1010	2	0	GO Cellular Components	20	perinuclear region of cytoplasm		-10.6235	1.90233	7.34261	30286	737	2441	113	4.62925	0.425284	81|199|215|347|540|602|627|636|900|947|1022|1026|1033|1116|1536|1600|1956|2044|2316|2319|2597|3301|3304|3624|3708|3741|3745|3875|3912|3936|4131|4646|4771|4842|5142|5144|5150|5151|5152|5295|5320|5350|5580|5590|5727|5922|5936|6272|6285|6401|6507|6523|6526|6696|6714|6790|7016|7059|7163|7164|7805|8128|8576|8673|8675|8854|8882|8934|9026|9053|9107|9368|9479|9529|9625|9863|10021|10178|10335|10410|10519|…	ACTN4|AIF1|ABCD1|APOD|ATP7B|BCL3|BDNF|BICD1|CCNG1|CD34|CDK7|CDKN1A|CDKN3|CHI3L1|CYBB|DAB1|EGFR|EPHA5|FLNA|FLOT2|GAPDH|DNAJA1|HSPA1B|INHBA|ITPR1|KCNA5|KCNB1|KRT18|LAMB1|LCP1|MAP1B|MYO6|NF2|NOS1|PDE4B|PDE4D|PDE7A|PDE8A|PDE9A|PIK3R1|PLA2G2A|PLN|PRKCD|PRKCZ|PTCH1|RASA2|RBM4|SORT1|S100B|SELE|SLC1A3|SLC5A1|SLC5A3|SPP1|SRC|AURKA|TESK1|THBS3|TPD52|TPD52L1|LAPTM5|ST8SIA2|STK16|VAMP8|STX16|ALDH1A2|ZPR1|RAB…	-8.3859	0	63	1	1
	ENSG00000226310		ENSG00000159167	ENSG00000130600														1	0	1	1	-2.52076	0	-2.44163	-5.65983	GO:0051336	M1011	3	0	GO Biological Processes	19	regulation of hydrolase activity	19_GO:0065007 biological regulation	-10.6203	1.89601	7.33669	30286	746	2441	114	4.67022	0.42707	153|330|395|552|636|637|805|843|960|1032|1124|1285|1378|1476|1512|1513|1520|1612|1894|1956|2042|2043|2044|2049|2099|2152|2597|2934|3336|3672|3717|3815|4137|4233|4318|4609|4824|4842|4908|4938|4943|5054|5111|5159|5265|5341|5362|5580|5996|6091|6272|6279|6280|6281|6347|6356|6401|6422|6695|6714|6774|7013|7070|7078|7107|7294|7481|7805|8412|8434|8743|8767|9026|9411|9639|9863|9910|10016|10154|10411|10999…	ADRB1|BIRC3|ARHGAP6|AVPR1A|BICD1|BID|CALM2|CASP10|CD44|CDKN2D|CHN2|COL4A3|CR1|CSTB|CTSH|CTSK|CTSS|DAPK1|ECT2|EGFR|EPHA3|EPHA4|EPHA5|EPHB3|ESR1|F3|GAPDH|GSN|HSPE1|ITGA1|JAK2|KIT|MAPT|MET|MMP9|MYC|NKX3-1|NOS1|NTF3|OAS1|TBC1D25|SERPINE1|PCNA|PDGFRB|SERPINA1|PLEK|PLXNA2|PRKCD|RGS1|ROBO1|SORT1|S100A8|S100A9|S100A10|CCL2|CCL11|SELE|SFRP1|SPOCK1|SRC|STAT3|TERF1|THY1|TIMP3|GPR137B|TXK|WNT11|LAPTM5|BCAR3|…	-8.38531	0	64	1	1
	ENSG00000272316		ENSG00000260314	ENSG00000166971														1	0	1	0	-2.26838	0	-6.34957	0	GO:0010562	M1010	2	0	GO Biological Processes	19	positive regulation of phosphorus metabolic process	19_GO:0048518 positive regulation of biological process	-10.6049	1.92648	7.35357	30286	702	2441	109	4.46538	0.418048	134|151|187|284|374|596|627|652|654|805|948|960|1026|1116|1201|1855|1894|1950|1956|2043|2065|2069|2170|2252|2324|2358|2819|3084|3569|3624|3654|3672|3678|3717|3815|3845|3953|4137|4233|4254|4282|4294|4318|4486|4593|4803|4824|4842|4908|5159|5168|5217|5341|5580|5604|5606|5724|5919|5979|6091|6283|6609|6662|6714|7016|7060|7114|7164|7474|7786|8325|8412|8764|8767|8817|9821|9863|10178|10288|10457|10459|10…	ADORA1|ADRA2B|APLNR|ANGPT1|AREG|BCL2|BDNF|BMP4|BMP6|CALM2|CD36|CD44|CDKN1A|CHI3L1|CLN3|DVL1|ECT2|EGF|EGFR|EPHA4|ERBB3|EREG|FABP3|FGF7|FLT4|FPR2|GPD1|NRG1|IL6|INHBA|IRAK1|ITGA1|ITGA5|JAK2|KIT|KRAS|LEPR|MAPT|MET|KITLG|MIF|MAP3K10|MMP9|MST1R|MUSK|NGF|NKX3-1|NOS1|NTF3|PDGFRB|ENPP2|PFN2|PLEK|PRKCD|MAP2K1|MAP2K3|PTAFR|RARRES2|RET|ROBO1|S100A12|SMPD1|SOX9|SRC|TESK1|THBS4|TMSB4X|TPD52L1|WNT5A|MAP3K12|FZD…	-8.37497	0	46	0	0
	ENSG00000149451		ENSG00000118523	ENSG00000158022														1	0	1	0	-2.26838	0	-6.34957	0	GO:0045937	M1010	2	0	GO Biological Processes	19	positive regulation of phosphate metabolic process	19_GO:0048518 positive regulation of biological process	-10.6049	1.92648	7.35357	30286	702	2441	109	4.46538	0.418048	134|151|187|284|374|596|627|652|654|805|948|960|1026|1116|1201|1855|1894|1950|1956|2043|2065|2069|2170|2252|2324|2358|2819|3084|3569|3624|3654|3672|3678|3717|3815|3845|3953|4137|4233|4254|4282|4294|4318|4486|4593|4803|4824|4842|4908|5159|5168|5217|5341|5580|5604|5606|5724|5919|5979|6091|6283|6609|6662|6714|7016|7060|7114|7164|7474|7786|8325|8412|8764|8767|8817|9821|9863|10178|10288|10457|10459|10…	ADORA1|ADRA2B|APLNR|ANGPT1|AREG|BCL2|BDNF|BMP4|BMP6|CALM2|CD36|CD44|CDKN1A|CHI3L1|CLN3|DVL1|ECT2|EGF|EGFR|EPHA4|ERBB3|EREG|FABP3|FGF7|FLT4|FPR2|GPD1|NRG1|IL6|INHBA|IRAK1|ITGA1|ITGA5|JAK2|KIT|KRAS|LEPR|MAPT|MET|KITLG|MIF|MAP3K10|MMP9|MST1R|MUSK|NGF|NKX3-1|NOS1|NTF3|PDGFRB|ENPP2|PFN2|PLEK|PRKCD|MAP2K1|MAP2K3|PTAFR|RARRES2|RET|ROBO1|S100A12|SMPD1|SOX9|SRC|TESK1|THBS4|TMSB4X|TPD52L1|WNT5A|MAP3K12|FZD…	-8.37497	0	46	0	0
	ENSG00000279277		ENSG00000158445	ENSG00000092054														1	0	0	1	-3.13168	0	0	-4.88809	GO:0016310	M1001	2	0	GO Biological Processes	19	phosphorylation	19_GO:0008152 metabolic process	-10.5566	1.91013	7.32325	30286	721	2441	111	4.54732	0.421685	203|658|660|984|1017|1022|1119|1195|1460|1607|1612|1841|1956|2042|2043|2044|2049|2065|2202|2324|2584|2869|2870|2872|3099|3101|3486|3654|3656|3717|3718|3815|4233|4293|4294|4486|4593|4638|5159|5166|5260|5292|5580|5590|5596|5602|5604|5606|5979|6196|6347|6356|6714|6774|6790|7016|7273|7294|7444|7465|7481|7535|7786|8317|8526|8576|8767|8844|8986|9064|9162|9625|10000|10549|10553|10978|11113|11213|22845|2…	AK1|BMPR1B|BMX|CDK11B|CDK2|CDK7|CHKA|CLK1|CSNK2B|DGKB|DAPK1|DTYMK|EGFR|EPHA3|EPHA4|EPHA5|EPHB3|ERBB3|EFEMP1|FLT4|GALK1|GRK5|GRK6|MKNK2|HK2|HK3|IGFBP3|IRAK1|IRAK2|JAK2|JAK3|KIT|MET|MAP3K9|MAP3K10|MST1R|MUSK|MYLK|PDGFRB|PDK4|PHKG1|PIM1|PRKCD|PRKCZ|MAPK4|MAPK10|MAP2K1|MAP2K3|RET|RPS6KA2|CCL2|CCL11|SRC|STAT3|AURKA|TESK1|TTN|TXK|VRK2|WEE1|WNT11|ZAP70|MAP3K12|CDC7|DGKE|STK16|RIPK2|KSR1|RPS6KA4|MAP3K6|D…	-8.32924	0	45	0	0
	ENSG00000281969		ENSG00000158246	ENSG00000115896														1	1	1	1	-3.77836	-2.07175	-3.83417	-3.82351	GO:0030425	M1111	4	0	GO Cellular Components	20	dendrite		-10.544	1.99402	7.37987	30286	616	2441	99	4.05571	0.399263	88|134|347|348|477|610|627|658|720|721|900|1129|1500|1501|1536|1627|1855|2042|2043|2044|2049|2316|2319|2550|2564|2743|2784|2898|2911|3269|3737|3745|3749|3781|3800|4131|4137|4355|4642|4803|4842|4908|5142|5499|5530|5727|5979|6533|6714|6853|7070|7442|8322|8516|8633|9026|9162|9479|9498|9532|9762|9863|10021|10458|22871|22899|22902|23109|23242|23380|26012|26047|26052|29904|30001|30819|51022|54873|55243…	ACTN2|ADORA1|APOD|APOE|ATP1A2|HCN2|BDNF|BMPR1B|C4A|C4B|CCNG1|CHRM2|CTNND1|CTNND2|CYBB|DBN1|DVL1|EPHA3|EPHA4|EPHA5|EPHB3|FLNA|FLOT2|GABBR1|GABRE|GLRB|GNB3|GRIK2|GRM1|HRH1|KCNA2|KCNB1|KCNC4|KCNN2|KIF5C|MAP1B|MAPT|MPP2|MYO1D|NGF|NOS1|NTF3|PDE4B|PPP1CA|PPP3CA|PTCH1|RET|SLC6A6|SRC|SYN1|THY1|TRPV1|FZD4|ITGA8|UNC5C|HIP1R|DGKI|MAPK8IP1|SLC4A8|BAG2|LZTS3|MAGI2|HCN4|BAIAP2|NLGN1|ARHGEF15|RUFY3|DDN|COBL|SRG…	-8.31918	0	47	0	0
	ENSG00000283563		ENSG00000159399	ENSG00000029534														1	0	1	1	-2.1253	0	-3.67028	-5.73758	GO:0030001	M1011	3	0	GO Biological Processes	19	metal ion transport	19_GO:0051179 localization	-10.5185	1.97654	7.35755	30286	634	2441	101	4.13765	0.403104	477|482|483|486|540|596|610|785|859|1017|1230|2316|2395|2702|3708|3709|3737|3741|3743|3745|3749|3760|3762|3764|3767|3768|3772|3781|3782|3784|4241|4878|5446|5530|6261|6262|6263|6323|6330|6332|6507|6523|6526|6529|6532|6533|6539|6540|6584|6833|7223|7225|7442|7881|8514|8912|9187|9215|9368|9498|10021|10063|10242|10269|10343|10479|23007|24145|26249|26504|27094|27112|29985|30001|30819|51076|51196|51393|…	ATP1A2|ATP1B2|ATP1B3|FXYD2|ATP7B|BCL2|HCN2|CACNB4|CAV3|CDK2|CCR1|FLNA|FXN|GJA5|ITPR1|ITPR2|KCNA2|KCNA5|KCNA7|KCNB1|KCNC4|KCNJ3|KCNJ5|KCNJ8|KCNJ11|KCNJ12|KCNJ15|KCNN2|KCNN3|KCNQ1|MELTF|NPPA|PON3|PPP3CA|RYR1|RYR2|RYR3|SCN1A|SCN4B|SCN7A|SLC1A3|SLC5A1|SLC5A3|SLC6A1|SLC6A4|SLC6A6|SLC6A12|SLC6A13|SLC22A5|ABCC8|TRPC4|TRPC6|TRPV1|KCNAB1|KCNAB2|CACNA1H|SLC24A1|LARGE1|NHERF1|SLC4A8|HCN4|COX17|KCNMB2|ZMPSTE…	-8.29617	0	65	1	1
	ENSG00000164283		ENSG00000118898	ENSG00000228794														1	0	1	1	-4.12595	0	-2.77522	-4.29545	GO:0032956	M1011	3	0	GO Biological Processes	19	regulation of actin cytoskeleton organization	19_GO:0050789 regulation of biological process	-10.4982	2.38045	7.62403	30286	344	2441	66	2.70381	0.328286	88|395|822|859|1073|1490|1894|1955|2006|2042|2044|2059|2316|2824|2885|2934|4233|4703|4771|5159|5217|5295|5341|5580|5829|5999|6281|6356|6387|6422|6712|7016|7114|7168|7481|9026|9037|9639|10178|10411|10458|10677|11034|22843|22899|23406|23580|25802|28984|29109|29984|50853|51571|54509|55243|55435|57482|64223|64857|81873|84952|85358|90952|130271|342184|442721	ACTN2|ARHGAP6|CAPG|CAV3|CFL2|CCN2|ECT2|MEGF9|ELN|EPHA3|EPHA5|EPS8|FLNA|GPM6B|GRB2|GSN|MET|NEB|NF2|PDGFRB|PFN2|PIK3R1|PLEK|PRKCD|PXN|RGS4|S100A10|CCL11|CXCL12|SFRP1|SPTBN2|TESK1|TMSB4X|TPM1|WNT11|HIP1R|SEMA5A|ARHGEF10|TENM1|RAPGEF3|BAIAP2|AVIL|DSTN|PPM1E|ARHGEF15|COTL1|CDC42EP4|LMOD1|RGCC|FHOD1|RHOD|VILL|CYRIB|RHOF|KIRREL1|AP1AR|CRACD|MLST8|PLEKHG2|ARPC5L|CGNL1|SHANK3|ESAM|PLEKHH2|FMN1|LMOD2	-8.27968	0	24	0	0
	ENSG00000224660		ENSG00000280323	ENSG00000163719														1	1	0	1	-5.06497	-6.42131	0	-8.83112	GO:0098644	M1101	3	0	GO Cellular Components	20	complex of collagen trimers		-10.497	8.27147	9.86929	30286	21	2441	14	0.573535	0.152844	1277|1278|1281|1282|1285|1286|1287|1289|1294|1295|1302|4060|50509|85301	COL1A1|COL1A2|COL3A1|COL4A1|COL4A3|COL4A4|COL4A5|COL5A1|COL7A1|COL8A1|COL11A2|LUM|COL5A3|COL27A1	-8.27968	0	5	0	0
	ENSG00000285106		ENSG00000142973	ENSG00000135842														0	0	1	1	0	0	-2.05022	-5.86533	GO:0006753	M0011	2	0	GO Biological Processes	19	nucleoside phosphate metabolic process	19_GO:0008152 metabolic process	-10.4738	2.07564	7.41097	30286	532	2441	89	3.64605	0.379369	55|113|203|215|353|477|669|785|953|956|1841|2327|2330|2584|2597|2819|2977|3099|3101|3157|3304|3417|3607|3614|3939|3945|4199|4621|4624|4625|4712|4726|4729|4878|4881|4907|4968|5142|5144|5150|5151|5152|5471|5740|6240|6296|6389|6576|8226|8514|8654|8694|8876|9414|10135|10606|10924|23417|23498|25819|26027|27233|30968|51079|51181|51733|55191|55312|56953|64802|79077|79631|79661|80308|80347|83549|84532|84…	ACP3|ADCY7|AK1|ABCD1|APRT|ATP1A2|BPGM|CACNB4|ENTPD1|ENTPD3|DTYMK|FMO2|FMO5|GALK1|GAPDH|GPD1|GUCY1A2|HK2|HK3|HMGCS1|HSPA1B|IDH1|FOXK2|IMPDH1|LDHA|LDHB|ME1|MYH3|MYH6|MYH7|NDUFB6|NDUFS6|NDUFV2|NPPA|NPR1|NT5E|OGG1|PDE4B|PDE4D|PDE7A|PDE8A|PDE9A|PPAT|PTGIS|RRM1|ACSM3|SDHA|SLC25A1|PUDP|KCNAB2|PDE5A|DGAT1|VNN1|TJP2|NAMPT|PAICS|SMPDL3A|MLYCD|HAAO|NOCT|ACOT11|SULT1C4|STOML2|NDUFA13|DCXR|UPB1|NADSYN1|RFK|NT…	-8.2589	0	53	0	0
	ENSG00000263089		ENSG00000075886	ENSG00000047849														1	0	1	1	-3.2066	0	-4.75608	-4.68241	GO:0040008	M1011	3	0	GO Biological Processes	19	regulation of growth	19_GO:0040007 growth	-10.4623	1.98756	7.34411	30286	618	2441	99	4.05571	0.399263	153|348|552|596|604|627|734|825|859|984|1026|1031|1032|1482|1956|2303|2307|2335|2355|2395|2487|2697|2719|3020|3304|3475|3486|3488|3621|3624|4092|4131|4137|4501|4502|4593|4624|4633|4803|4881|4886|5292|5357|5727|5802|5999|6049|6279|6280|6387|6422|6532|6586|6695|6696|6774|6909|7093|7373|7474|7481|8292|8425|8882|9037|9306|9423|10269|10370|10459|10509|10519|11221|22902|23493|23566|27086|28956|51079|51…	ADRB1|APOE|AVPR1A|BCL2|BCL6|BDNF|OSGIN2|CAPN3|CAV3|CDK11B|CDKN1A|CDKN2C|CDKN2D|NKX2-5|EGFR|FOXC2|FOXS1|FN1|FOSL2|FXN|FRZB|GJA1|GPC3|H3-3A|HSPA1B|IFRD1|IGFBP3|IGFBP5|ING1|INHBA|SMAD7|MAP1B|MAPT|MT1X|MT2A|MUSK|MYH6|MYL2|NGF|NPR1|NPY1R|PIM1|PLS1|PTCH1|PTPRS|RGS4|RNF6|S100A8|S100A9|CXCL12|SFRP1|SLC6A4|SLIT3|SPOCK1|SPP1|STAT3|TBX2|TLL2|COL14A1|WNT5A|WNT11|COLQ|LTBP4|ZPR1|SEMA5A|SOCS6|NTN1|ZMPSTE24|CIT…	-8.25231	0	66	1	1
	ENSG00000237406		ENSG00000096060	ENSG00000211445														1	1	1	1	-3.76464	-2.06791	-3.81559	-3.77799	GO:0097447	M1111	4	0	GO Cellular Components	20	dendritic tree		-10.4623	1.98756	7.34411	30286	618	2441	99	4.05571	0.399263	88|134|347|348|477|610|627|658|720|721|900|1129|1500|1501|1536|1627|1855|2042|2043|2044|2049|2316|2319|2550|2564|2743|2784|2898|2911|3269|3737|3745|3749|3781|3800|4131|4137|4355|4642|4803|4842|4908|5142|5499|5530|5727|5979|6533|6714|6853|7070|7442|8322|8516|8633|9026|9162|9479|9498|9532|9762|9863|10021|10458|22871|22899|22902|23109|23242|23380|26012|26047|26052|29904|30001|30819|51022|54873|55243…	ACTN2|ADORA1|APOD|APOE|ATP1A2|HCN2|BDNF|BMPR1B|C4A|C4B|CCNG1|CHRM2|CTNND1|CTNND2|CYBB|DBN1|DVL1|EPHA3|EPHA4|EPHA5|EPHB3|FLNA|FLOT2|GABBR1|GABRE|GLRB|GNB3|GRIK2|GRM1|HRH1|KCNA2|KCNB1|KCNC4|KCNN2|KIF5C|MAP1B|MAPT|MPP2|MYO1D|NGF|NOS1|NTF3|PDE4B|PPP1CA|PPP3CA|PTCH1|RET|SLC6A6|SRC|SYN1|THY1|TRPV1|FZD4|ITGA8|UNC5C|HIP1R|DGKI|MAPK8IP1|SLC4A8|BAG2|LZTS3|MAGI2|HCN4|BAIAP2|NLGN1|ARHGEF15|RUFY3|DDN|COBL|SRG…	-8.25231	0	47	0	0
	ENSG00000253438		ENSG00000155659	ENSG00000177885														1	0	1	1	-2.97097	0	-4.38055	-5.53013	M5885	M1011	3	0	Canonical Pathways	11	NABA MATRISOME ASSOCIATED		-10.4369	1.88338	7.25814	30286	751	2441	114	4.67022	0.42707	284|374|627|652|654|655|713|1476|1512|1513|1520|1896|1950|1953|1955|2069|2162|2219|2252|2487|2668|2719|2920|3026|3084|3569|3603|3623|3624|4016|4254|4318|4324|4325|4584|4803|4902|4908|5046|5054|5125|5265|5362|5654|6279|6280|6281|6283|6285|6320|6347|6356|6387|6422|6424|7078|7093|7123|7474|7481|8547|8646|8743|8817|9037|9509|9719|10082|10154|10220|10272|10509|10536|10584|11095|11096|11173|23129|25891…	ANGPT1|AREG|BDNF|BMP4|BMP6|BMP7|C1QB|CSTB|CTSH|CTSK|CTSS|EDA|EGF|MEGF6|MEGF9|EREG|F13A1|FCN1|FGF7|FRZB|GDNF|GPC3|CXCL2|HABP2|NRG1|IL6|IL16|INHA|INHBA|LOXL1|KITLG|MMP9|MMP15|MMP16|MUC3A|NGF|NRTN|NTF3|PCSK6|SERPINE1|PCSK5|SERPINA1|PLXNA2|HTRA1|S100A8|S100A9|S100A10|S100A12|S100B|CLEC11A|CCL2|CCL11|CXCL12|SFRP1|SFRP4|TIMP3|TLL2|CLEC3B|WNT5A|WNT11|FCN3|CHRD|TNFSF10|FGF18|SEMA5A|ADAMTS2|ADAMTSL2|GPC6|…	-8.22931	0	67	1	1
	ENSG00000198914		ENSG00000231246	ENSG00000150347														1	0	1	1	-2.71947	0	-2.69634	-5.25399	GO:0007160	M1011	3	0	GO Biological Processes	19	cell-matrix adhesion	19_GO:0009987 cellular process	-10.3748	3.32657	8.11056	30286	138	2441	37	1.51577	0.247296	88|395|596|604|947|960|1009|1281|1305|1490|1842|1896|2335|3672|3678|3689|4811|6714|7007|7059|7070|7148|7412|7414|8515|8516|9358|10516|10580|11037|22801|25992|29984|50509|79987|81792|158326	ACTN2|ARHGAP6|BCL2|BCL6|CD34|CD44|CDH11|COL3A1|COL13A1|CCN2|ECM2|EDA|FN1|ITGA1|ITGA5|ITGB2|NID1|SRC|TECTA|THBS3|THY1|TNXB|VCAM1|VCL|ITGA10|ITGA8|ITGBL1|FBLN5|SORBS1|STON1|ITGA11|SNED1|RHOD|COL5A3|SVEP1|ADAMTS12|FREM1	-8.16965	0	21	0	0
	ENSG00000143127		ENSG00000105643	ENSG00000172831														0	0	1	1	0	0	-6.50288	-8.87907	R-HSA-390522	M0011	2	0	Reactome Gene Sets	6	Striated Muscle Contraction		-10.3688	6.20361	9.24947	30286	36	2441	18	0.737403	0.173165	58|70|88|1674|4607|4621|4624|4633|4635|4703|7135|7137|7138|7139|7140|7168|7273|7431	ACTA1|ACTC1|ACTN2|DES|MYBPC3|MYH3|MYH6|MYL2|MYL4|NEB|TNNI1|TNNI3|TNNT1|TNNT2|TNNT3|TPM1|TTN|VIM	-8.16598	0	12	0	0
	ENSG00000231887		ENSG00000163975	ENSG00000204843														1	0	1	1	-2.21641	0	-8.58522	-5.45967	GO:0003015	M1011	3	0	GO Biological Processes	19	heart process	19_GO:0032501 multicellular organismal process	-10.2969	3.59156	8.20797	30286	114	2441	33	1.3519	0.23374	70|477|859|1482|1636|2131|2697|2934|3741|3760|3762|3764|3781|3784|4607|4624|4625|4633|4635|5350|5606|6196|6262|6323|6330|6332|7135|7137|7139|7168|7273|29098|58498	ACTC1|ATP1A2|CAV3|NKX2-5|ACE|EXT1|GJA1|GSN|KCNA5|KCNJ3|KCNJ5|KCNJ8|KCNN2|KCNQ1|MYBPC3|MYH6|MYH7|MYL2|MYL4|PLN|MAP2K3|RPS6KA2|RYR2|SCN1A|SCN4B|SCN7A|TNNI1|TNNI3|TNNT2|TPM1|TTN|RANGRF|MYL7	-8.09645	0	12	0	0
	ENSG00000286272		ENSG00000131781	ENSG00000142910														1	0	1	0	-2.00676	0	-4.70887	0	GO:0031401	M1010	2	0	GO Biological Processes	19	positive regulation of protein modification process	19_GO:0048518 positive regulation of biological process	-10.2918	1.86758	7.19128	30286	764	2441	115	4.71118	0.428847	134|151|187|284|330|374|406|596|627|652|654|805|948|960|1026|1116|1201|1636|1855|1894|1950|1956|2043|2069|2252|2324|2358|3084|3569|3624|3654|3672|3678|3717|3815|3845|3953|4254|4282|4294|4318|4486|4593|4803|4824|4842|4908|5159|5168|5217|5580|5604|5606|5919|5979|6091|6283|6502|6609|6662|6714|7016|7060|7164|7336|7474|7786|7805|7965|8325|8412|8764|8767|8817|9821|9863|10016|10178|10288|10457|10459|105…	ADORA1|ADRA2B|APLNR|ANGPT1|BIRC3|AREG|BMAL1|BCL2|BDNF|BMP4|BMP6|CALM2|CD36|CD44|CDKN1A|CHI3L1|CLN3|ACE|DVL1|ECT2|EGF|EGFR|EPHA4|EREG|FGF7|FLT4|FPR2|NRG1|IL6|INHBA|IRAK1|ITGA1|ITGA5|JAK2|KIT|KRAS|LEPR|KITLG|MIF|MAP3K10|MMP9|MST1R|MUSK|NGF|NKX3-1|NOS1|NTF3|PDGFRB|ENPP2|PFN2|PRKCD|MAP2K1|MAP2K3|RARRES2|RET|ROBO1|S100A12|SKP2|SMPD1|SOX9|SRC|TESK1|THBS4|TPD52L1|UBE2V2|WNT5A|MAP3K12|LAPTM5|AIMP2|FZD8|B…	-8.0937	0	46	0	0
	ENSG00000285961		ENSG00000165887	ENSG00000185010														0	0	1	1	0	0	-2.50984	-6.20338	GO:0043269	M0011	2	0	GO Biological Processes	19	regulation of monoatomic ion transport	19_GO:0051179 localization	-10.2406	2.13826	7.36362	30286	470	2441	81	3.31831	0.362532	81|88|134|187|477|482|483|486|596|706|760|785|805|825|844|859|1080|1230|1268|1482|1520|1636|1950|2316|2564|2946|3603|3741|3760|3762|3764|3767|3768|3772|3781|3784|4318|4638|4842|4878|5142|5144|5159|5187|5243|5350|5530|5774|5999|6262|6330|6347|6387|6532|6781|6833|7070|7114|7225|7439|7881|8514|9002|9368|10063|10288|29098|30819|51393|53826|54997|57190|57214|79041|84334|84766|84876|85358|154043|162514…	ACTN4|ACTN2|ADORA1|APLNR|ATP1A2|ATP1B2|ATP1B3|FXYD2|BCL2|TSPO|CA2|CACNB4|CALM2|CAPN3|CASQ1|CAV3|CFTR|CCR1|CNR1|NKX2-5|CTSS|ACE|EGF|FLNA|GABRE|GSTM2|IL16|KCNA5|KCNJ3|KCNJ5|KCNJ8|KCNJ11|KCNJ12|KCNJ15|KCNN2|KCNQ1|MMP9|MYLK|NOS1|NPPA|PDE4B|PDE4D|PDGFRB|PER1|ABCB1|PLN|PPP3CA|PTPN3|RGS4|RYR2|SCN4B|CCL2|CXCL12|SLC6A4|STC1|ABCC8|THY1|TMSB4X|TRPC6|BEST1|KCNAB1|KCNAB2|F2RL3|NHERF1|COX17|LILRB2|RANGRF|KCNIP…	-8.04494	0	68	1	1
	ENSG00000227486		ENSG00000144655	ENSG00000107551														0	0	0	1	0	0	0	-7.20187	GO:0061138	M0001	1	0	GO Biological Processes	19	morphogenesis of a branching epithelium	19_GO:0032502 developmental process	-10.1905	3.06443	7.8968	30286	166	2441	41	1.67964	0.260103	374|596|652|655|1282|1512|1950|2099|2131|2138|2252|2303|2668|2719|2736|2885|3845|4233|4488|4609|4776|4824|4855|5499|5727|6356|6422|6662|6663|6714|6909|6943|7474|8642|9021|9953|23129|30812|64412|151449|157506	AREG|BCL2|BMP4|BMP7|COL4A1|CTSH|EGF|ESR1|EXT1|EYA1|FGF7|FOXC2|GDNF|GPC3|GLI2|GRB2|KRAS|MET|MSX2|MYC|NFATC4|NKX3-1|NOTCH4|PPP1CA|PTCH1|CCL11|SFRP1|SOX9|SOX10|SRC|TBX2|TCF21|WNT5A|DCHS1|SOCS3|HS3ST3B1|PLXND1|SOX8|GZF1|GDF7|RDH10	-7.99709	0	8	0	0
	ENSG00000243789		ENSG00000076770	ENSG00000150991														0	0	1	1	0	0	-3.34803	-6.08146	GO:0007519	M0011	2	0	GO Biological Processes	19	skeletal muscle tissue development	19_GO:0032502 developmental process	-10.1768	3.27905	8.00252	30286	140	2441	37	1.51577	0.247296	58|467|596|688|844|1073|2006|2317|3845|4637|5530|6261|6943|7026|7504|7832|8736|8837|9215|10324|10370|10472|11149|23764|26508|27063|30812|51778|51804|57190|59269|64208|84466|93185|115509|283149|642658	ACTA1|ATF3|BCL2|KLF5|CASQ1|CFL2|ELN|FLNB|KRAS|MYL6|PPP3CA|RYR1|TCF21|NR2F2|XK|BTG2|MYOM1|CFLAR|LARGE1|KLHL41|CITED2|ZBTB18|BVES|MAFF|HEYL|ANKRD1|SOX8|MYOZ2|SIX4|SELENON|HIVEP3|POPDC3|MEGF10|IGSF8|ZNF689|BCL9L|SCX	-7.98807	0	6	0	0
	ENSG00000196912		ENSG00000138356	ENSG00000172399														1	0	1	1	-2.69217	0	-4.08802	-5.12538	GO:0072073	M1011	3	0	GO Biological Processes	19	kidney epithelium development	19_GO:0032502 developmental process	-10.1768	3.27905	8.00252	30286	140	2441	37	1.51577	0.247296	182|384|596|652|655|947|2043|2131|2138|2303|2668|2719|4091|4092|4609|5455|5727|5979|6422|6662|6943|7481|8642|9863|9953|10220|26249|26508|28999|30812|54806|55083|55366|64412|79191|153572|342184	JAG1|ARG2|BCL2|BMP4|BMP7|CD34|EPHA4|EXT1|EYA1|FOXC2|GDNF|GPC3|SMAD6|SMAD7|MYC|POU3F3|PTCH1|RET|SFRP1|SOX9|TCF21|WNT11|DCHS1|MAGI2|HS3ST3B1|GDF11|KLHL3|HEYL|KLF15|SOX8|AHI1|KIF26B|LGR4|GZF1|IRX3|IRX2|FMN1	-7.98807	0	8	0	0
	ENSG00000233098		ENSG00000172824	ENSG00000182551														0	0	1	1	0	0	-5.80513	-3.96441	GO:0010232	M0011	2	0	GO Biological Processes	19	vascular transport	19_GO:0051179 localization	-10.1695	4.03956	8.35757	30286	86	2441	28	1.14707	0.215529	477|482|552|948|1244|2171|3764|3953|4037|5243|6507|6513|6523|6526|6529|6533|6540|6541|6584|8140|9194|9368|9429|9498|10999|23428|81539|387700	ATP1A2|ATP1B2|AVPR1A|CD36|ABCC2|FABP5|KCNJ8|LEPR|LRP3|ABCB1|SLC1A3|SLC2A1|SLC5A1|SLC5A3|SLC6A1|SLC6A6|SLC6A13|SLC7A1|SLC22A5|SLC7A5|SLC16A7|NHERF1|ABCG2|SLC4A8|SLC27A4|SLC7A8|SLC38A1|SLC16A12	-7.98538	0	58	0	0
	ENSG00000271327		ENSG00000175175	ENSG00000111245														0	0	1	1	0	0	-5.80513	-3.96441	GO:0150104	M0011	2	0	GO Biological Processes	19	transport across blood-brain barrier	19_GO:0051179 localization	-10.1695	4.03956	8.35757	30286	86	2441	28	1.14707	0.215529	477|482|552|948|1244|2171|3764|3953|4037|5243|6507|6513|6523|6526|6529|6533|6540|6541|6584|8140|9194|9368|9429|9498|10999|23428|81539|387700	ATP1A2|ATP1B2|AVPR1A|CD36|ABCC2|FABP5|KCNJ8|LEPR|LRP3|ABCB1|SLC1A3|SLC2A1|SLC5A1|SLC5A3|SLC6A1|SLC6A6|SLC6A13|SLC7A1|SLC22A5|SLC7A5|SLC16A7|NHERF1|ABCG2|SLC4A8|SLC27A4|SLC7A8|SLC38A1|SLC16A12	-7.98538	0	58	0	0
	ENSG00000250280		ENSG00000152086	ENSG00000103994														0	0	0	1	0	0	0	-8.39096	GO:0022613	M0001	1	0	GO Biological Processes	19	ribonucleoprotein complex biogenesis	19_GO:0009987 cellular process	-10.1342	2.10593	7.29993	30286	489	2441	83	3.40025	0.366825	705|1736|2752|2971|3692|5036|5303|5433|6232|6430|6628|6629|6632|6635|6636|6838|7919|8562|8602|9136|9188|9277|10181|10412|10521|10557|10775|10813|10856|10907|10969|10978|23212|23246|23481|25804|25879|25929|26831|27336|29081|29889|30836|51001|51018|51116|51154|51202|51388|51406|51575|51631|51639|51747|54433|55003|55006|55027|55178|55272|55319|55651|55692|55781|56902|57035|57050|57647|64216|79631|83…	BYSL|DKC1|GLUL|GTF3A|EIF6|PA2G4|PIN4|POLR2D|RPS27|SRSF5|SNRPB|SNRPB2|SNRPD1|SNRPE|SNRPF|SURF6|DDX39B|DENR|NOP14|RRP9|DDX21|WDR46|RBM5|NSA2|DDX17|RPP38|POP4|UTP14A|RUVBL2|TXNL4A|EBNA1BP2|CLP1|RRS1|BOP1|PES1|LSM4|DCAF13|GEMIN5|RNU5A-1|HTATSF1|METTL5|GNL2|DNTTIP2|MTERF3|RRP15|MRPS2|MRTO4|DDX47|NIP7|NOL7|ESF1|LUC7L2|SF3B6|LUC7L3|GAR1|PAK1IP1|TRMT61B|HEATR3|MRM3|IMP3|TMA16|NHP2|LUC7L|RIOK2|PNO1|RSRP1|…	-7.95233	0	69	1	1
	ENSG00000262312		ENSG00000249307	ENSG00000167676														0	0	1	1	0	0	-3.69307	-5.92374	GO:0061448	M0011	2	0	GO Biological Processes	19	connective tissue development	19_GO:0032502 developmental process	-10.0147	2.68554	7.61398	30286	231	2441	50	2.04834	0.286697	59|582|633|652|654|655|658|947|960|1116|1277|1281|1289|1302|1490|2121|2131|2303|2355|3400|4054|4488|4774|4969|5159|6662|6781|7045|7059|7474|7494|7704|8817|9215|9421|10269|11173|25979|30812|50515|55553|64641|65992|81792|84159|84649|85301|116236|157680|642658	ACTA2|BBS1|BGN|BMP4|BMP6|BMP7|BMPR1B|CD34|CD44|CHI3L1|COL1A1|COL3A1|COL5A1|COL11A2|CCN2|EVC|EXT1|FOXC2|FOSL2|ID4|LTBP3|MSX2|NFIA|OGN|PDGFRB|SOX9|STC1|TGFBI|THBS3|WNT5A|XBP1|ZBTB16|FGF18|LARGE1|HAND1|ZMPSTE24|ADAMTS7|DHRS7B|SOX8|CHST11|SOX6|EBF2|DDRGK1|ADAMTS12|ARID5B|DGAT2|COL27A1|ABHD15|VPS13B|SCX	-7.83509	0	42	0	0
	ENSG00000261208		ENSG00000188517	ENSG00000133454														0	0	1	1	0	0	-4.1881	-5.37492	GO:0030027	M0011	2	0	GO Cellular Components	20	lamellipodium		-9.97138	2.81149	7.66737	30286	203	2441	46	1.88447	0.27522	58|59|70|72|199|322|323|822|960|1500|1803|1809|2319|2934|3737|4163|4254|4628|4638|4651|4771|5783|5829|5872|7016|8633|9780|10411|10458|10519|10630|10677|22902|23129|23380|29085|29780|51196|54997|57126|64411|84168|92154|130271|154796|375033	ACTA1|ACTA2|ACTC1|ACTG2|AIF1|APBB1|APBB2|CAPG|CD44|CTNND1|DPP4|DPYSL3|FLOT2|GSN|KCNA2|MCC|KITLG|MYH10|MYLK|MYO10|NF2|PTPN13|PXN|RAB13|TESK1|UNC5C|PIEZO1|RAPGEF3|BAIAP2|CIB1|PDPN|AVIL|RUFY3|PLXND1|SRGAP2|PHPT1|PARVB|PLCE1|TESC|CD177|ARAP3|ANTXR1|MTSS2|PLEKHH2|AMOT|PEAR1	-7.7963	0	9	0	0
	ENSG00000275481		ENSG00000130054	ENSG00000023287														0	1	1	1	0	-2.40184	-3.90864	-4.55877	GO:0045177	M0111	3	0	GO Cellular Components	20	apical part of cell		-9.94538	2.12089	7.23554	30286	468	2441	80	3.27735	0.360364	55|182|482|483|705|760|947|948|960|1080|1244|1513|1803|1896|1956|2028|2065|2335|2697|3741|3745|3784|4645|4646|4771|5144|5159|5243|5590|5727|5794|6513|6523|6526|6533|6541|6584|6712|6781|7070|7283|7412|8029|8140|8516|8642|8972|9026|9180|9351|9368|9429|9481|9498|10519|10630|22846|23428|23632|29985|51735|51765|53905|55107|55244|57710|59272|79629|79659|81539|84612|91749|92521|113278|115111|146894|1506…	ACP3|JAG1|ATP1B2|ATP1B3|BYSL|CA2|CD34|CD36|CD44|CFTR|ABCC2|CTSK|DPP4|EDA|EGFR|ENPEP|ERBB3|FN1|GJA1|KCNA5|KCNB1|KCNQ1|MYO5B|MYO6|NF2|PDE4D|PDGFRB|ABCB1|PRKCZ|PTCH1|PTPRH|SLC2A1|SLC5A1|SLC5A3|SLC6A6|SLC7A1|SLC22A5|SPTBN2|STC1|THY1|TUBG1|VCAM1|CUBN|SLC7A5|ITGA8|DCHS1|MGAM|HIP1R|OSMR|NHERF2|NHERF1|ABCG2|SLC25A27|SLC4A8|CIB1|PDPN|VASH1|SLC7A8|CA14|SLC39A3|RAPGEF6|STK26|DUOX1|ANO1|SLC47A1|KIAA1614|ACE2…	-7.77253	0	70	1	1
	ENSG00000147724		ENSG00000092068	ENSG00000070540														0	0	1	1	0	0	-4.09019	-4.23988	GO:0048568	M0011	2	0	GO Biological Processes	19	embryonic organ development	19_GO:0032502 developmental process	-9.91471	2.14107	7.23684	30286	452	2441	78	3.19541	0.355982	187|652|655|1051|1482|1855|1956|2138|2200|2201|2202|2303|2487|2668|2697|2736|2885|3726|3784|3815|3856|4237|4254|4325|4646|5125|5357|5604|5727|5754|5919|6262|6662|6909|6943|7007|7020|7026|7474|7481|8076|8463|8516|8854|9021|9096|9368|9394|9421|9423|9645|10370|22846|23242|23493|27031|28996|29985|50515|51645|51804|53615|54806|57453|57728|64072|64321|65009|79733|84189|85301|91584|113026|121227|128344|…	APLNR|BMP4|BMP7|CEBPB|NKX2-5|DVL1|EGFR|EYA1|FBN1|FBN2|EFEMP1|FOXC2|FRZB|GDNF|GJA1|GLI2|GRB2|JUNB|KCNQ1|KIT|KRT8|MFAP2|KITLG|MMP16|MYO6|PCSK5|PLS1|MAP2K1|PTCH1|PTK7|RARRES2|RYR2|SOX9|TBX2|TCF21|TECTA|TFAP2A|NR2F2|WNT5A|WNT11|MFAP5|TEAD2|ITGA8|ALDH1A2|SOCS3|TBX18|NHERF1|HS6ST1|HAND1|NTN1|MICAL2|CITED2|VASH1|COBL|HEY2|NPHP3|HIPK2|SLC39A3|CHST11|PPIL1|SIX4|MBD3|AHI1|DSCAML1|WDR19|CDH23|SOX17|NDRG4|E2…	-7.74409	0	57	0	0
	ENSG00000203647		ENSG00000106366	ENSG00000265491														1	0	1	0	-3.471	0	-8.17914	0	GO:0099177	M1010	2	0	GO Biological Processes	19	regulation of trans-synaptic signaling	19_GO:0050789 regulation of biological process	-9.90824	2.08461	7.19635	30286	494	2441	83	3.40025	0.366825	134|348|477|627|760|785|1009|1129|1201|1268|1627|1636|1759|1855|1956|2043|2171|2550|2648|2898|2911|3269|3717|3745|3815|3845|4131|4137|4355|4776|4803|4908|5152|5217|5334|5530|5590|5789|5802|5908|5999|6285|6347|6507|6529|6532|6533|6853|7305|7474|7532|8526|8938|9066|9162|9187|9215|9229|9378|9465|9498|9627|9899|10288|10458|22871|23228|26012|26509|57231|57406|81539|84446|84885|85358|91851|112476|11644…	ADORA1|APOE|ATP1A2|BDNF|CA2|CACNB4|CDH11|CHRM2|CLN3|CNR1|DBN1|ACE|DNM1|DVL1|EGFR|EPHA4|FABP5|GABBR1|KAT2A|GRIK2|GRM1|HRH1|JAK2|KCNB1|KIT|KRAS|MAP1B|MAPT|MPP2|NFATC4|NGF|NTF3|PDE9A|PFN2|PLCL1|PPP3CA|PRKCZ|PTPRD|PTPRS|RAP1B|RGS4|S100B|CCL2|SLC1A3|SLC6A1|SLC6A4|SLC6A6|SYN1|TYROBP|WNT5A|YWHAG|DGKE|BAIAP3|SYT7|DGKI|SLC24A1|LARGE1|DLGAP1|NRXN1|AKAP7|SLC4A8|SNCAIP|SV2B|LILRB2|BAIAP2|NLGN1|PLCL2|NSMF|MYO…	-7.73983	0	71	1	1
	ENSG00000183098		ENSG00000177575	ENSG00000100234														0	0	0	1	0	0	0	-7.50795	GO:0043270	M0001	1	0	GO Biological Processes	19	positive regulation of monoatomic ion transport	19_GO:0051179 localization	-9.90229	2.76369	7.61176	30286	211	2441	47	1.92544	0.278137	81|88|134|187|482|483|486|706|805|825|844|1080|1230|1482|1520|2316|2946|3784|4638|4842|4878|5159|5243|5530|6262|6330|6347|6387|6532|6781|6833|7070|7114|7225|9002|9368|10063|30819|51393|54997|57214|84334|84766|84876|85358|154043|162514	ACTN4|ACTN2|ADORA1|APLNR|ATP1B2|ATP1B3|FXYD2|TSPO|CALM2|CAPN3|CASQ1|CFTR|CCR1|NKX2-5|CTSS|FLNA|GSTM2|KCNQ1|MYLK|NOS1|NPPA|PDGFRB|ABCB1|PPP3CA|RYR2|SCN4B|CCL2|CXCL12|SLC6A4|STC1|ABCC8|THY1|TMSB4X|TRPC6|F2RL3|NHERF1|COX17|KCNIP2|TRPV2|TESC|CEMIP|COA8|CRACR2A|ORAI1|SHANK3|CNKSR3|TRPV3	-7.73608	0	68	0	0
	ENSG00000254936		ENSG00000237624	ENSG00000155657														1	0	0	1	-2.4791	0	0	-5.45371	GO:0004672	M1001	2	0	GO Molecular Functions	21	protein kinase activity		-9.87751	2.00543	7.12989	30286	563	2441	91	3.72798	0.383445	658|660|984|1017|1022|1026|1119|1195|1460|1612|1956|2042|2043|2044|2049|2202|2324|2869|2870|2872|3654|3656|3717|3718|3815|4233|4293|4294|4486|4593|4638|4881|5159|5166|5255|5260|5292|5580|5590|5596|5602|5604|5606|5754|5979|6196|6347|6714|6790|7016|7273|7294|7444|7465|7535|7786|8317|8425|8493|8576|8767|8828|8844|8986|9064|9625|10000|10553|11113|11213|23178|23604|27148|28996|29904|51086|51765|53834|…	BMPR1B|BMX|CDK11B|CDK2|CDK7|CDKN1A|CHKA|CLK1|CSNK2B|DAPK1|EGFR|EPHA3|EPHA4|EPHA5|EPHB3|EFEMP1|FLT4|GRK5|GRK6|MKNK2|IRAK1|IRAK2|JAK2|JAK3|KIT|MET|MAP3K9|MAP3K10|MST1R|MUSK|MYLK|NPR1|PDGFRB|PDK4|PHKA1|PHKG1|PIM1|PRKCD|PRKCZ|MAPK4|MAPK10|MAP2K1|MAP2K3|PTK7|RET|RPS6KA2|CCL2|SRC|AURKA|TESK1|TTN|TXK|VRK2|WEE1|ZAP70|MAP3K12|CDC7|LTBP4|PPM1D|STK16|RIPK2|NRP2|KSR1|RPS6KA4|MAP3K6|AATK|AKT3|HTATIP2|CIT|IRAK…	-7.71348	0	45	0	0
	ENSG00000260337		ENSG00000108551	ENSG00000121769														1	0	1	0	-2.24349	0	-9.8647	0	GO:0016459	M1010	2	0	GO Cellular Components	20	myosin complex		-9.8647	15.1416	12.1422	30286	57	386	11	2.84974	0.846898	4625|4628|4633|4635|4644|4645|4651|10627|58498|84700|84952	MYH7|MYH10|MYL2|MYL4|MYO5A|MYO5B|MYO10|MYL12A|MYL7|MYO18B|CGNL1	-7.31031	0	72	1	1
	ENSG00000197584		ENSG00000163082	ENSG00000146648														0	0	1	1	0	0	-2.10626	-6.45397	GO:0001763	M0011	2	0	GO Biological Processes	19	morphogenesis of a branching structure	19_GO:0032502 developmental process	-9.82976	2.94408	7.68029	30286	177	2441	42	1.72061	0.263201	374|596|652|655|1282|1305|1512|1950|2099|2131|2138|2252|2303|2668|2719|2736|2885|3845|4233|4488|4609|4776|4824|4855|5499|5727|6356|6422|6662|6663|6714|6909|6943|7474|8642|9021|9953|23129|30812|64412|151449|157506	AREG|BCL2|BMP4|BMP7|COL4A1|COL13A1|CTSH|EGF|ESR1|EXT1|EYA1|FGF7|FOXC2|GDNF|GPC3|GLI2|GRB2|KRAS|MET|MSX2|MYC|NFATC4|NKX3-1|NOTCH4|PPP1CA|PTCH1|CCL11|SFRP1|SOX9|SOX10|SRC|TBX2|TCF21|WNT5A|DCHS1|SOCS3|HS3ST3B1|PLXND1|SOX8|GZF1|GDF7|RDH10	-7.66791	0	8	0	0
	ENSG00000259972		ENSG00000170579	ENSG00000120549														0	0	1	1	0	0	-4.59402	-3.92928	GO:0010720	M0011	2	0	GO Biological Processes	19	positive regulation of cell development	19_GO:0032502 developmental process	-9.82088	2.13164	7.19312	30286	454	2441	78	3.19541	0.355982	86|443|596|604|627|652|706|745|1230|1378|1404|1462|1627|1636|1956|2043|2309|2335|2736|3400|3559|3569|3815|3845|4092|4131|4137|4254|4803|5362|5530|5590|5604|5789|5803|5979|6091|6387|6461|6605|6663|6666|6790|7305|7494|7535|7704|8140|8322|8654|8767|8876|9037|9253|9423|9580|10154|10221|10288|10458|11221|22902|22933|23129|23566|29904|30812|51043|51393|54440|54997|57611|85358|91584|146850|169200|259307…	ACTL6A|ASPA|BCL2|BCL6|BDNF|BMP4|TSPO|MYRF|CCR1|CR1|HAPLN1|VCAN|DBN1|ACE|EGFR|EPHA4|FOXO3|FN1|GLI2|ID4|IL2RA|IL6|KIT|KRAS|SMAD7|MAP1B|MAPT|KITLG|NGF|PLXNA2|PPP3CA|PRKCZ|MAP2K1|PTPRD|PTPRZ1|RET|ROBO1|CXCL12|SHB|SMARCE1|SOX10|SOX12|AURKA|TYROBP|XBP1|ZAP70|ZBTB16|SLC7A5|FZD4|PDE5A|RIPK2|VNN1|SEMA5A|NUMBL|NTN1|SOX13|PLXNC1|TRIB1|LILRB2|BAIAP2|DUSP10|RUFY3|SIRT2|PLXND1|LPAR3|EEF2K|SOX8|ZBTB7B|TRPV2|SAS…	-7.6612	0	61	0	0
	ENSG00000286715		ENSG00000286889	ENSG00000118407														1	0	1	1	-3.64276	0	-4.42805	-6.04261	GO:0030323	M1011	3	0	GO Biological Processes	19	respiratory tube development	19_GO:0032502 developmental process	-9.81521	2.85821	7.62759	30286	191	2441	44	1.80254	0.269283	652|1116|1281|1490|1512|1636|1956|2131|2252|2324|2355|2719|2736|3488|3845|4054|5125|5499|5604|5754|6662|6909|6943|7474|7481|7965|8817|8854|9394|9509|9719|10630|23210|27031|28512|28996|51696|57190|83716|84525|84695|93649|147372|157506	BMP4|CHI3L1|COL3A1|CCN2|CTSH|ACE|EGFR|EXT1|FGF7|FLT4|FOSL2|GPC3|GLI2|IGFBP5|KRAS|LTBP3|PCSK5|PPP1CA|MAP2K1|PTK7|SOX9|TBX2|TCF21|WNT5A|WNT11|AIMP2|FGF18|ALDH1A2|HS6ST1|ADAMTS2|ADAMTSL2|PDPN|JMJD6|NPHP3|NKIRAS1|HIPK2|HECA|SELENON|CRISPLD2|HOPX|LOXL3|MYOCD|CCBE1|RDH10	-7.65769	0	73	1	1
	ENSG00000214216		ENSG00000171476	ENSG00000101605														1	0	1	1	-2.28706	0	-3.10717	-4.20282	GO:0008134	M1011	3	0	GO Molecular Functions	21	transcription factor binding		-9.78551	1.96447	7.06504	30286	600	2441	95	3.89185	0.391448	81|322|323|406|582|596|602|604|688|947|1054|1390|1460|1482|1655|2099|2103|2114|2274|2309|2316|2648|3159|3301|3400|3726|4294|4609|4774|4776|4792|4824|5111|5187|5292|5715|6049|6605|6662|6663|6714|6774|6867|6878|6884|6909|6921|6925|6943|7027|7704|8013|8463|8553|9044|9421|9440|9817|10001|10221|10370|10458|10459|10488|10498|10856|11113|22933|23493|25855|25879|25979|26287|27063|27086|27148|27163|28996|…	ACTN4|APBB1|APBB2|BMAL1|BBS1|BCL2|BCL3|BCL6|KLF5|CD34|CEBPG|CREM|CSNK2B|NKX2-5|DDX5|ESR1|ESRRB|ETS2|FHL2|FOXO3|FLNA|KAT2A|HMGA1|DNAJA1|ID4|JUNB|MAP3K10|MYC|NFIA|NFATC4|NFKBIA|NKX3-1|PCNA|PER1|PIM1|PSMD9|RNF6|SMARCE1|SOX9|SOX10|SRC|STAT3|TACC1|TAF6|TAF13|TBX2|ELOC|TCF4|TCF21|TFDP1|ZBTB16|NR4A3|TEAD2|BHLHE40|BTAF1|HAND1|MED17|KEAP1|MED6|TRIB1|CITED2|BAIAP2|MAD2L2|CREB3|CARM1|RUVBL2|CIT|SIRT2|HEY2|B…	-7.63013	0	74	1	1
	ENSG00000218537		ENSG00000286530	ENSG00000198626														1	0	1	1	-3.26437	0	-2.90956	-3.35981	GO:0051493	M1011	3	0	GO Biological Processes	19	regulation of cytoskeleton organization	19_GO:0050789 regulation of biological process	-9.75371	2.04019	7.10477	30286	523	2441	86	3.52315	0.373158	88|395|636|822|859|1073|1201|1490|1639|1894|1955|2006|2042|2044|2059|2316|2648|2824|2885|2934|3304|4131|4137|4233|4281|4703|4771|5159|5202|5217|5295|5341|5580|5829|5999|6279|6280|6281|6356|6387|6422|6712|7016|7114|7168|7481|9026|9037|9639|10178|10263|10411|10432|10458|10519|10677|11034|22843|22899|23187|23406|23580|25802|28984|29109|29984|50853|51571|54509|55243|55435|57482|58526|64223|64857|8187…	ACTN2|ARHGAP6|BICD1|CAPG|CAV3|CFL2|CLN3|CCN2|DCTN1|ECT2|MEGF9|ELN|EPHA3|EPHA5|EPS8|FLNA|KAT2A|GPM6B|GRB2|GSN|HSPA1B|MAP1B|MAPT|MET|MID1|NEB|NF2|PDGFRB|PFDN2|PFN2|PIK3R1|PLEK|PRKCD|PXN|RGS4|S100A8|S100A9|S100A10|CCL11|CXCL12|SFRP1|SPTBN2|TESK1|TMSB4X|TPM1|WNT11|HIP1R|SEMA5A|ARHGEF10|TENM1|CDK2AP2|RAPGEF3|RBM14|BAIAP2|CIB1|AVIL|DSTN|PPM1E|ARHGEF15|PHLDB1|COTL1|CDC42EP4|LMOD1|RGCC|FHOD1|RHOD|VILL|CY…	-7.60047	0	24	0	0
	ENSG00000271538			ENSG00000197893														0	0	1	1	0	0	-3.31087	-5.26769	GO:0006812	M0011	2	0	GO Biological Processes	19	monoatomic cation transport	19_GO:0051179 localization	-9.73224	1.82927	6.94722	30286	780	2441	115	4.71118	0.428847	477|482|483|486|540|596|610|785|859|1017|1140|1230|2316|2395|2702|3708|3709|3737|3741|3743|3745|3749|3760|3762|3764|3767|3768|3772|3781|3782|3784|4241|4878|5446|5530|6261|6262|6263|6323|6330|6332|6507|6523|6526|6529|6532|6533|6539|6540|6584|6833|6834|7223|7225|7442|7881|8514|8912|9016|9187|9215|9368|9481|9498|9725|9780|10021|10063|10242|10269|10343|10479|23007|24145|26249|26504|27094|27112|29985|…	ATP1A2|ATP1B2|ATP1B3|FXYD2|ATP7B|BCL2|HCN2|CACNB4|CAV3|CDK2|CHRNB1|CCR1|FLNA|FXN|GJA5|ITPR1|ITPR2|KCNA2|KCNA5|KCNA7|KCNB1|KCNC4|KCNJ3|KCNJ5|KCNJ8|KCNJ11|KCNJ12|KCNJ15|KCNN2|KCNN3|KCNQ1|MELTF|NPPA|PON3|PPP3CA|RYR1|RYR2|RYR3|SCN1A|SCN4B|SCN7A|SLC1A3|SLC5A1|SLC5A3|SLC6A1|SLC6A4|SLC6A6|SLC6A12|SLC6A13|SLC22A5|ABCC8|SURF1|TRPC4|TRPC6|TRPV1|KCNAB1|KCNAB2|CACNA1H|SLC25A14|SLC24A1|LARGE1|NHERF1|SLC25A27|…	-7.58111	0	65	0	0
	ENSG00000207044			ENSG00000152583														1	0	1	1	-2.04204	0	-7.89066	-3.60396	GO:0007409	M1011	3	0	GO Biological Processes	19	axonogenesis	19_GO:0032502 developmental process	-9.72406	2.27127	7.24469	30286	366	2441	67	2.74478	0.330694	322|323|596|627|655|658|1009|1600|1855|2042|2043|2044|2049|2131|2636|2668|2736|3800|4131|4147|4854|5727|5754|5803|5979|6049|6091|6285|6387|6586|6905|7414|7474|8633|8636|8828|9037|9253|9369|9378|9423|10458|10479|10509|11041|11313|23114|23242|23566|23768|26053|51062|57453|84189|84446|84612|84665|85449|91584|91624|91653|115557|151449|152330|200933|219699|256158	APBB1|APBB2|BCL2|BDNF|BMP7|BMPR1B|CDH11|DAB1|DVL1|EPHA3|EPHA4|EPHA5|EPHB3|EXT1|GBX1|GDNF|GLI2|KIF5C|MAP1B|MATN2|NOTCH3|PTCH1|PTK7|PTPRZ1|RET|RNF6|ROBO1|S100B|CXCL12|SLIT3|TBCE|VCL|WNT5A|UNC5C|SSNA1|NRP2|SEMA5A|NUMBL|NRXN3|NRXN1|NTN1|BAIAP2|SLC9A6|SEMA4B|B4GAT1|LYPLA2|NFASC|COBL|LPAR3|FLRT2|AUTS2|ATL1|DSCAML1|SLITRK6|BRSK1|PARD6B|MYPN|KIAA1755|PLXNA4|NEXN|BOC|ARHGEF25|GDF7|CNTN4|FBXO45|UNC5B|HMCN2	-7.57505	0	10	0	0
	ENSG00000278864			ENSG00000138347														0	0	1	1	0	0	-2.10439	-5.28664	GO:0009117	M0011	2	0	GO Biological Processes	19	nucleotide metabolic process	19_GO:0008152 metabolic process	-9.71091	2.0363	7.08506	30286	524	2441	86	3.52315	0.373158	55|113|203|215|353|477|669|785|1841|2327|2330|2584|2597|2819|2977|3099|3101|3157|3304|3417|3607|3614|3939|3945|4199|4621|4624|4625|4712|4726|4729|4878|4881|4907|4968|5142|5144|5150|5151|5152|5471|5740|6240|6296|6389|6576|8226|8514|8654|8694|8876|9414|10135|10606|23417|23498|25819|26027|27233|30968|51079|51181|51733|55191|55312|56953|64802|79077|79631|79661|80308|80347|83549|84532|84618|84649|9310…	ACP3|ADCY7|AK1|ABCD1|APRT|ATP1A2|BPGM|CACNB4|DTYMK|FMO2|FMO5|GALK1|GAPDH|GPD1|GUCY1A2|HK2|HK3|HMGCS1|HSPA1B|IDH1|FOXK2|IMPDH1|LDHA|LDHB|ME1|MYH3|MYH6|MYH7|NDUFB6|NDUFS6|NDUFV2|NPPA|NPR1|NT5E|OGG1|PDE4B|PDE4D|PDE7A|PDE8A|PDE9A|PPAT|PTGIS|RRM1|ACSM3|SDHA|SLC25A1|PUDP|KCNAB2|PDE5A|DGAT1|VNN1|TJP2|NAMPT|PAICS|MLYCD|HAAO|NOCT|ACOT11|SULT1C4|STOML2|NDUFA13|DCXR|UPB1|NADSYN1|RFK|NT5M|NMNAT1|DCTPP1|EFL1|…	-7.56401	0	53	0	0
	ENSG00000165449			ENSG00000251562														0	0	0	1	0	0	0	-8.17795	GO:0042254	M0001	1	0	GO Biological Processes	19	ribosome biogenesis	19_GO:0009987 cellular process	-9.70837	2.39367	7.31452	30286	311	2441	60	2.45801	0.313403	705|1736|2752|2971|3692|5036|5303|6232|6838|8602|9136|9188|9277|10412|10521|10557|10775|10813|10969|23212|23246|23481|25879|29081|29889|30836|51001|51018|51116|51154|51202|51388|51406|51575|54433|55003|55006|55027|55178|55272|55319|55651|55781|56902|57050|57647|64216|79631|83743|84135|84154|84549|84769|84864|84881|90441|114049|155400|220064|285855	BYSL|DKC1|GLUL|GTF3A|EIF6|PA2G4|PIN4|RPS27|SURF6|NOP14|RRP9|DDX21|WDR46|NSA2|DDX17|RPP38|POP4|UTP14A|EBNA1BP2|RRS1|BOP1|PES1|DCAF13|METTL5|GNL2|DNTTIP2|MTERF3|RRP15|MRPS2|MRTO4|DDX47|NIP7|NOL7|ESF1|GAR1|PAK1IP1|TRMT61B|HEATR3|MRM3|IMP3|TMA16|NHP2|RIOK2|PNO1|UTP3|DHX37|TFB2M|EFL1|GRWD1|UTP15|RPF2|MAK16|MPV17L2|RIOX2|RPUSD4|ZNF622|BUD23|NSUN5P1|LTO1|RPL7L1	-7.56356	0	69	0	0
	ENSG00000261326			ENSG00000117500														1	0	1	1	-3.34471	0	-3.9836	-6.01458	GO:0060541	M1011	3	0	GO Biological Processes	19	respiratory system development	19_GO:0032502 developmental process	-9.68228	2.72495	7.49766	30286	214	2441	47	1.92544	0.278137	445|652|1116|1281|1490|1512|1636|1896|1956|2131|2252|2324|2355|2719|2736|3488|3845|4054|5499|5604|5754|6662|6909|6943|7474|7481|7965|8817|8854|9394|9509|9719|10630|23210|27031|28512|28996|51804|53834|57190|79925|83716|84525|84695|93649|147372|157506	ASS1|BMP4|CHI3L1|COL3A1|CCN2|CTSH|ACE|EDA|EGFR|EXT1|FGF7|FLT4|FOSL2|GPC3|GLI2|IGFBP5|KRAS|LTBP3|PPP1CA|MAP2K1|PTK7|SOX9|TBX2|TCF21|WNT5A|WNT11|AIMP2|FGF18|ALDH1A2|HS6ST1|ADAMTS2|ADAMTSL2|PDPN|JMJD6|NPHP3|NKIRAS1|HIPK2|SIX4|FGFRL1|SELENON|SPEF2|CRISPLD2|HOPX|LOXL3|MYOCD|CCBE1|RDH10	-7.53955	0	73	0	0
	ENSG00000115665			ENSG00000182836														1	0	1	1	-4.34692	0	-4.29587	-3.13987	GO:1902903	M1011	3	0	GO Biological Processes	19	regulation of supramolecular fiber organization	19_GO:0050789 regulation of biological process	-9.63333	2.21557	7.17226	30286	392	2441	70	2.86768	0.337803	88|165|348|395|822|859|1073|1490|1639|1955|2006|2059|2316|2885|2934|3304|4131|4137|4233|4281|4771|5201|5202|5217|5295|5341|5580|5829|5999|6281|6356|6387|6422|6712|7016|7114|7148|7168|7481|9026|9037|9639|10178|10411|10458|10519|10677|11034|22843|22899|23406|23580|25802|28984|29109|50853|51571|55243|55435|57482|58526|64223|64857|81873|84952|85358|90952|130271|342184|442721	ACTN2|AEBP1|APOE|ARHGAP6|CAPG|CAV3|CFL2|CCN2|DCTN1|MEGF9|ELN|EPS8|FLNA|GRB2|GSN|HSPA1B|MAP1B|MAPT|MET|MID1|NF2|PFDN1|PFDN2|PFN2|PIK3R1|PLEK|PRKCD|PXN|RGS4|S100A10|CCL11|CXCL12|SFRP1|SPTBN2|TESK1|TMSB4X|TNXB|TPM1|WNT11|HIP1R|SEMA5A|ARHGEF10|TENM1|RAPGEF3|BAIAP2|CIB1|AVIL|DSTN|PPM1E|ARHGEF15|COTL1|CDC42EP4|LMOD1|RGCC|FHOD1|VILL|CYRIB|KIRREL1|AP1AR|CRACD|MID1IP1|MLST8|PLEKHG2|ARPC5L|CGNL1|SHANK3|ESA…	-7.49267	0	24	0	0
	ENSG00000214021			ENSG00000095637														0	0	1	1	0	0	-4.9929	-4.7784	GO:0045178	M0011	2	0	GO Cellular Components	20	basal part of cell		-9.60595	2.40008	7.2762	30286	305	2441	59	2.41704	0.310846	134|286|360|366|483|540|667|770|947|960|1525|1636|1956|2065|2319|3672|3784|3953|4233|4642|5010|6507|6513|6526|6533|6539|6540|6541|6584|6790|7223|7439|8140|8825|9053|9194|9498|10351|10630|23187|23428|23632|26504|28231|51248|55244|65009|81539|81796|84876|115111|117247|124935|127700|146894|150696|153562|338328|387700	ADORA1|ANK1|AQP3|AQP9|ATP1B3|ATP7B|DST|CA11|CD34|CD44|CXADR|ACE|EGFR|ERBB3|FLOT2|ITGA1|KCNQ1|LEPR|MET|MYO1D|CLDN11|SLC1A3|SLC2A1|SLC5A3|SLC6A6|SLC6A12|SLC6A13|SLC7A1|SLC22A5|AURKA|TRPC4|BEST1|SLC7A5|LIN7A|MAP7|SLC16A7|SLC4A8|ABCA8|PDPN|PHLDB1|SLC7A8|CA14|CNNM4|SLCO4A1|PDZD11|SLC47A1|NDRG4|SLC38A1|SLCO5A1|ORAI1|SLC26A7|SLC16A10|SLC43A2|OSCP1|CD300LG|PROM2|MARVELD2|GPIHBP1|SLC16A12	-7.46736	0	70	0	0
	ENSG00000249485			ENSG00000122068														0	0	0	1	0	0	0	-5.35876	GO:0098552	M0001	1	0	GO Cellular Components	20	side of membrane		-9.57897	1.85258	6.90398	30286	730	2441	109	4.46538	0.418048	249|286|290|420|460|482|785|929|947|948|1230|1368|1439|1513|1604|1636|2028|2044|2152|2207|2212|2215|2219|2719|2784|3301|3559|3563|3597|3672|3678|3689|3717|3718|3760|3784|3815|3824|3845|3953|3977|4045|4241|4340|4907|4978|5067|5133|5243|5530|5774|5996|6387|6401|6402|7007|7056|7070|7188|7412|7442|7535|7881|8029|8140|8434|8514|8515|8516|8547|8764|8875|8876|9021|9180|9332|9429|9516|9619|10082|10495|10…	ALPL|ANK1|ANPEP|ART4|ASTN1|ATP1B2|CACNB4|CD14|CD34|CD36|CCR1|CPM|CSF2RB|CTSK|CD55|ACE|ENPEP|EPHA5|F3|FCER1G|FCGR2A|FCGR3B|FCN1|GPC3|GNB3|DNAJA1|IL2RA|IL3RA|IL13RA1|ITGA1|ITGA5|ITGB2|JAK2|JAK3|KCNJ3|KCNQ1|KIT|KLRD1|KRAS|LEPR|LIFR|LSAMP|MELTF|MOG|NT5E|OPCML|CNTN3|PDCD1|ABCB1|PPP3CA|PTPN3|RGS1|CXCL12|SELE|SELL|TECTA|THBD|THY1|TRAF5|VCAM1|TRPV1|ZAP70|KCNAB1|CUBN|SLC7A5|RECK|KCNAB2|ITGA10|ITGA8|FCN3|T…	-7.44322	0	75	1	1
	ENSG00000261366			ENSG00000189221														1	0	1	0	-3.47842	0	-8.19666	0	GO:0050804	M1010	2	0	GO Biological Processes	19	modulation of chemical synaptic transmission	19_GO:0050789 regulation of biological process	-9.57772	2.06367	7.05016	30286	493	2441	82	3.35928	0.364686	134|348|477|627|760|785|1009|1129|1201|1268|1627|1636|1759|1855|1956|2043|2550|2648|2898|2911|3269|3717|3745|3815|3845|4131|4137|4355|4776|4803|4908|5152|5217|5334|5530|5590|5789|5802|5908|5999|6285|6347|6507|6529|6532|6533|6853|7305|7474|7532|8526|8938|9066|9162|9187|9215|9229|9378|9465|9498|9627|9899|10288|10458|22871|23228|26012|26509|57231|57406|81539|84446|84885|85358|91851|112476|116443|120…	ADORA1|APOE|ATP1A2|BDNF|CA2|CACNB4|CDH11|CHRM2|CLN3|CNR1|DBN1|ACE|DNM1|DVL1|EGFR|EPHA4|GABBR1|KAT2A|GRIK2|GRM1|HRH1|JAK2|KCNB1|KIT|KRAS|MAP1B|MAPT|MPP2|NFATC4|NGF|NTF3|PDE9A|PFN2|PLCL1|PPP3CA|PRKCZ|PTPRD|PTPRS|RAP1B|RGS4|S100B|CCL2|SLC1A3|SLC6A1|SLC6A4|SLC6A6|SYN1|TYROBP|WNT5A|YWHAG|DGKE|BAIAP3|SYT7|DGKI|SLC24A1|LARGE1|DLGAP1|NRXN1|AKAP7|SLC4A8|SNCAIP|SV2B|LILRB2|BAIAP2|NLGN1|PLCL2|NSMF|MYOF|SNX1…	-7.44322	0	71	0	0
	ENSG00000248624			ENSG00000145675														0	0	1	1	0	0	-6.12911	-6.02342	GO:0003206	M0011	2	0	GO Biological Processes	19	cardiac chamber morphogenesis	19_GO:0032502 developmental process	-9.57324	3.32162	7.76261	30286	127	2441	34	1.39287	0.237206	182|187|652|655|859|1482|2274|2303|3084|4091|4092|4488|4607|4624|4625|4633|6091|6262|6586|6909|7135|7137|7139|7168|7474|7481|8701|8828|9421|10370|23493|26508|53834|57211	JAG1|APLNR|BMP4|BMP7|CAV3|NKX2-5|FHL2|FOXC2|NRG1|SMAD6|SMAD7|MSX2|MYBPC3|MYH6|MYH7|MYL2|ROBO1|RYR2|SLIT3|TBX2|TNNI1|TNNI3|TNNT2|TPM1|WNT5A|WNT11|DNAH11|NRP2|HAND1|CITED2|HEY2|HEYL|FGFRL1|ADGRG6	-7.44078	0	26	0	0
	ENSG00000235257			ENSG00000198585														1	0	1	1	-2.83616	0	-3.36377	-4.23865	GO:0050808	M1011	3	0	GO Biological Processes	19	synapse organization	19_GO:0009987 cellular process	-9.56972	2.31945	7.21175	30286	337	2441	63	2.58091	0.320941	323|348|577|627|713|785|1004|1140|1282|1287|1501|1639|1855|2043|2049|2316|2564|2668|2743|3764|4131|4137|4593|4774|4776|5217|5754|5789|5802|5908|6272|6529|6712|6853|7474|8292|8404|8443|8934|9026|9215|9378|9379|22866|22871|23129|23380|23544|26052|27145|80725|84189|84623|84885|85358|91584|91851|120892|152330|200933|256158|375790|440279	APBB2|APOE|ADGRB3|BDNF|C1QB|CACNB4|CDH6|CHRNB1|COL4A1|COL4A5|CTNND2|DCTN1|DVL1|EPHA4|EPHB3|FLNA|GABRE|GDNF|GLRB|KCNJ8|MAP1B|MAPT|MUSK|NFIA|NFATC4|PFN2|PTK7|PTPRD|PTPRS|RAP1B|SORT1|SLC6A1|SPTBN2|SYN1|WNT5A|COLQ|SPARCL1|GNPAT|RAB29|HIP1R|LARGE1|NRXN1|NRXN2|CNKSR2|NLGN1|PLXND1|SRGAP2|SEZ6L|DNM3|FILIP1|SRCIN1|SLITRK6|KIRREL3|ZDHHC12|SHANK3|PLXNA4|CHRDL1|LRRK2|CNTN4|FBXO45|HMCN2|AGRN|UNC13C	-7.43928	0	18	0	0
	ENSG00000238902			ENSG00000018625														1	1	1	1	-4.38131	-2.23787	-5.18481	-3.4951	GO:0071396	M1111	4	0	GO Biological Processes	19	cellular response to lipid	19_GO:0050896 response to stimulus	-9.56644	2.01386	7.01196	30286	536	2441	87	3.56411	0.375242	445|477|687|706|929|948|949|1080|1277|1636|1655|1956|2042|2099|2103|2309|2671|2867|2920|3015|3032|3301|3304|3569|3624|3654|3656|3717|4023|4318|4360|4488|4792|4793|4824|5054|5142|5166|5292|5606|5724|5727|5729|5754|5979|6258|6347|6422|6532|6662|6663|6696|6714|6781|6909|7181|7431|7474|7481|7494|7538|8013|8140|8322|8463|8767|8837|8854|9516|10288|10521|10856|11057|11213|22843|27063|51079|54541|54997|5…	ASS1|ATP1A2|KLF9|TSPO|CD14|CD36|SCARB1|CFTR|COL1A1|ACE|DDX5|EGFR|EPHA3|ESR1|ESRRB|FOXO3|GFER|FFAR2|CXCL2|H2AZ1|HADHB|DNAJA1|HSPA1B|IL6|INHBA|IRAK1|IRAK2|JAK2|LPL|MMP9|MRC1|MSX2|NFKBIA|NFKBIB|NKX3-1|SERPINE1|PDE4B|PDK4|PIM1|MAP2K3|PTAFR|PTCH1|PTGDR|PTK7|RET|RXRG|CCL2|SFRP1|SLC6A4|SOX9|SOX10|SPP1|SRC|STC1|TBX2|NR2C1|VIM|WNT5A|WNT11|XBP1|ZFP36|NR4A3|SLC7A5|FZD4|TEAD2|RIPK2|CFLAR|ALDH1A2|LITAF|LILRB2…	-7.43801	0	76	1	1
	ENSG00000252316			ENSG00000125868														1	1	1	1	-3.74425	-3.20451	-6.90991	-3.23524	GO:0090257	M1111	4	0	GO Biological Processes	19	regulation of muscle system process	19_GO:0032501 multicellular organismal process	-9.55875	2.58273	7.36471	30286	245	2441	51	2.08931	0.289489	134|151|477|805|844|859|1129|1264|1482|2309|2702|2946|3488|3784|3815|4092|4607|4625|4633|4842|4878|5142|5144|5152|5350|5530|5724|5999|6262|6781|6833|7135|7137|7138|7139|7140|7168|8013|8654|10021|10398|27086|29098|51086|57190|59272|79041|80763|84676|93649|221476	ADORA1|ADRA2B|ATP1A2|CALM2|CASQ1|CAV3|CHRM2|CNN1|NKX2-5|FOXO3|GJA5|GSTM2|IGFBP5|KCNQ1|KIT|SMAD7|MYBPC3|MYH7|MYL2|NOS1|NPPA|PDE4B|PDE4D|PDE9A|PLN|PPP3CA|PTAFR|RGS4|RYR2|STC1|ABCC8|TNNI1|TNNI3|TNNT1|TNNT2|TNNT3|TPM1|NR4A3|PDE5A|HCN4|MYL9|FOXP1|RANGRF|TNNI3K|SELENON|ACE2|TMEM38A|SPX|TRIM63|MYOCD|PI16	-7.43233	0	13	0	0
	ENSG00000241288			ENSG00000080546														1	1	1	1	-5.10939	-6.72033	-2.59009	-5.53357	M160	M1111	4	0	Canonical Pathways	11	PID AVB3 INTEGRIN PATHWAY		-9.54166	4.19163	8.13883	30286	74	2441	25	1.02417	0.203782	1277|1278|1281|1282|1285|1286|1287|1289|1292|1294|1295|1299|1302|1305|1306|1307|2335|5295|5829|6696|6714|7373|7414|10085|25960	COL1A1|COL1A2|COL3A1|COL4A1|COL4A3|COL4A4|COL4A5|COL5A1|COL6A2|COL7A1|COL8A1|COL9A3|COL11A2|COL13A1|COL15A1|COL16A1|FN1|PIK3R1|PXN|SPP1|SRC|COL14A1|VCL|EDIL3|ADGRA2	-7.41724	0	5	0	0
	ENSG00000273448			ENSG00000103034														1	1	1	1	-2.57961	-3.36376	-7.66997	-4.01277	GO:0009612	M1111	4	0	GO Biological Processes	19	response to mechanical stimulus	19_GO:0050896 response to stimulus	-9.53844	2.69972	7.42268	30286	216	2441	47	1.92544	0.278137	58|477|654|859|1116|1277|1956|2934|3741|3784|3815|4131|4792|4878|5493|5723|5727|6262|6323|6387|6507|6513|6662|6714|7273|7481|7832|9215|9378|9379|9780|10343|10370|10628|22927|26047|27063|51311|54532|63895|83862|84189|85358|114780|168507|494513|642658	ACTA1|ATP1A2|BMP6|CAV3|CHI3L1|COL1A1|EGFR|GSN|KCNA5|KCNQ1|KIT|MAP1B|NFKBIA|NPPA|PPL|PSPH|PTCH1|RYR2|SCN1A|CXCL12|SLC1A3|SLC2A1|SOX9|SRC|TTN|WNT11|BTG2|LARGE1|NRXN1|NRXN2|PIEZO1|PKDREJ|CITED2|TXNIP|HABP4|CNTNAP2|ANKRD1|TLR8|USP53|PIEZO2|TMEM120A|SLITRK6|SHANK3|PKD1L2|PKD1L1|PJVK|SCX	-7.41601	0	77	1	1
	ENSG00000163531			ENSG00000103150														1	0	1	1	-4.9178	0	-5.7628	-4.04191	GO:0006937	M1011	3	0	GO Biological Processes	19	regulation of muscle contraction	19_GO:0032501 multicellular organismal process	-9.52674	2.97179	7.56523	30286	167	2441	40	1.63867	0.256965	134|151|477|805|844|859|1129|1264|1482|2702|2946|3784|3815|4092|4607|4625|4633|4842|4878|5142|5144|5350|5724|6262|6781|7135|7137|7138|7139|7140|7168|8654|10021|10398|29098|51086|59272|79041|80763|93649	ADORA1|ADRA2B|ATP1A2|CALM2|CASQ1|CAV3|CHRM2|CNN1|NKX2-5|GJA5|GSTM2|KCNQ1|KIT|SMAD7|MYBPC3|MYH7|MYL2|NOS1|NPPA|PDE4B|PDE4D|PLN|PTAFR|RYR2|STC1|TNNI1|TNNI3|TNNT1|TNNT2|TNNT3|TPM1|PDE5A|HCN4|MYL9|RANGRF|TNNI3K|ACE2|TMEM38A|SPX|MYOCD	-7.40628	0	13	0	0
	ENSG00000250072			ENSG00000204634														0	0	1	1	0	0	-2.35595	-4.84965	GO:0061024	M0011	2	0	GO Biological Processes	19	membrane organization	19_GO:0009987 cellular process	-9.4824	1.82843	6.84833	30286	760	2441	112	4.58828	0.423489	199|215|338|348|439|596|637|706|745|859|948|1104|1140|1201|1289|1378|1639|1759|1803|1855|1956|2668|2743|2934|3099|3689|3745|4001|4481|4593|5243|5360|5375|5580|5789|5872|6281|6609|7357|7805|8266|8292|8443|8673|8675|8676|8815|9026|9066|9144|9215|9368|9378|9379|9619|9844|9871|10016|10162|10269|10430|10452|10458|11145|22871|22933|23175|25801|25956|26047|26052|26509|26517|26520|27348|29091|30819|51062…	AIF1|ABCD1|APOB|APOE|GET3|BCL2|BID|TSPO|MYRF|CAV3|CD36|RCC1|CHRNB1|CLN3|COL5A1|CR1|DCTN1|DNM1|DPP4|DVL1|EGFR|GDNF|GLRB|GSN|HK2|ITGB2|KCNB1|LMNB1|MSR1|MUSK|ABCB1|PLTP|PMP2|PRKCD|PTPRD|RAB13|S100A10|SMPD1|UGCG|LAPTM5|UBL4A|COLQ|GNPAT|VAMP8|STX16|STX11|BANF1|HIP1R|SYT7|SYNGR2|LARGE1|NHERF1|NRXN1|NRXN2|ABCG1|ELMO1|SEC24D|PDCD6|LPCAT3|ZMPSTE24|TMEM147|TOMM40|BAIAP2|PLAAT3|NLGN1|SIRT2|LPIN1|GCA|SEC31B|…	-7.36392	0	78	1	1
	ENSG00000285650			ENSG00000169714														1	0	1	1	-4.77048	0	-5.55027	-2.97777	GO:1902905	M1011	3	0	GO Biological Processes	19	positive regulation of supramolecular fiber organization	19_GO:0048518 positive regulation of biological process	-9.4325	2.90683	7.49019	30286	175	2441	41	1.67964	0.260103	88|348|859|1073|1490|1639|2316|2885|2934|3304|4131|4137|4233|4771|5217|5341|5829|6281|6356|6422|7016|7148|7168|7481|9037|9639|10178|10411|10458|11034|22843|22899|23580|25802|28984|29109|55243|57482|64223|342184|442721	ACTN2|APOE|CAV3|CFL2|CCN2|DCTN1|FLNA|GRB2|GSN|HSPA1B|MAP1B|MAPT|MET|NF2|PFN2|PLEK|PXN|S100A10|CCL11|SFRP1|TESK1|TNXB|TPM1|WNT11|SEMA5A|ARHGEF10|TENM1|RAPGEF3|BAIAP2|DSTN|PPM1E|ARHGEF15|CDC42EP4|LMOD1|RGCC|FHOD1|KIRREL1|CRACD|MLST8|FMN1|LMOD2	-7.31598	0	24	0	0
	ENSG00000279203			ENSG00000142661														1	0	1	1	-5.27239	0	-4.95968	-5.48987	M5887	M1011	3	0	Canonical Pathways	11	NABA BASEMENT MEMBRANES		-9.40852	5.58324	8.58802	30286	40	2441	18	0.737403	0.173165	1282|1285|1286|1287|1292|1306|3339|3909|3910|3912|4811|8292|9423|10319|83872|89932|131873|375790	COL4A1|COL4A3|COL4A4|COL4A5|COL6A2|COL15A1|HSPG2|LAMA3|LAMA4|LAMB1|NID1|COLQ|NTN1|LAMC3|HMCN1|PAPLN|COL6A6|AGRN	-7.29394	0	19	0	0
	ENSG00000286721			ENSG00000136068														1	0	1	1	-2.44903	0	-5.32912	-5.66685	GO:0006942	M1011	3	0	GO Biological Processes	19	regulation of striated muscle contraction	19_GO:0032501 multicellular organismal process	-9.38552	3.67152	7.84293	30286	98	2441	29	1.18804	0.219299	134|477|805|844|859|1482|2702|2946|3784|4092|4607|4625|4633|4842|4878|5142|5144|5350|6262|6781|7135|7137|7140|8654|10021|29098|51086|59272|79041	ADORA1|ATP1A2|CALM2|CASQ1|CAV3|NKX2-5|GJA5|GSTM2|KCNQ1|SMAD7|MYBPC3|MYH7|MYL2|NOS1|NPPA|PDE4B|PDE4D|PLN|RYR2|STC1|TNNI1|TNNI3|TNNT3|PDE5A|HCN4|RANGRF|TNNI3K|ACE2|TMEM38A	-7.27426	0	13	0	0
	ENSG00000119681			ENSG00000099260														1	0	1	1	-5.01362	0	-5.37888	-3.74895	GO:0097060	M1011	3	0	GO Cellular Components	20	synaptic membrane		-9.38495	2.18767	7.05276	30286	397	2441	70	2.86768	0.337803	88|134|286|577|1129|1140|1268|1305|1607|1627|1759|2043|2550|2564|2743|2898|2911|3678|3737|3745|3749|3760|3764|3767|4593|4814|5789|5802|6529|6532|6533|6714|7442|8516|8676|8825|8828|9026|9066|9162|9194|9369|9378|9379|9498|9627|10280|10458|10509|22866|22871|23109|23380|26047|26052|53826|57406|60482|79953|80059|80852|83590|85358|112476|116443|149111|160622|200933|399694|440279	ACTN2|ADORA1|ANK1|ADGRB3|CHRM2|CHRNB1|CNR1|COL13A1|DGKB|DBN1|DNM1|EPHA4|GABBR1|GABRE|GLRB|GRIK2|GRM1|ITGA5|KCNA2|KCNB1|KCNC4|KCNJ3|KCNJ8|KCNJ11|MUSK|NINJ1|PTPRD|PTPRS|SLC6A1|SLC6A4|SLC6A6|SRC|TRPV1|ITGA8|STX11|LIN7A|NRP2|HIP1R|SYT7|DGKI|SLC16A7|NRXN3|NRXN1|NRXN2|SLC4A8|SNCAIP|SIGMAR1|BAIAP2|SEMA4B|CNKSR2|NLGN1|DDN|SRGAP2|CNTNAP2|DNM3|FXYD6|ABHD6|SLC5A7|SYNDIG1|LRRTM4|GRIP2|TMUB1|SHANK3|PRRT2|GRIN…	-7.27426	0	47	0	0
	ENSG00000106686			ENSG00000134571														0	0	1	1	0	0	-3.68375	-4.99931	GO:0034762	M0011	2	0	GO Biological Processes	19	regulation of transmembrane transport	19_GO:0051179 localization	-9.38136	2.05518	6.96498	30286	489	2441	81	3.31831	0.362532	81|88|187|477|482|483|486|596|760|785|805|825|844|859|1080|1520|1612|1636|2171|2316|2719|2887|2946|3099|3760|3762|3764|3767|3768|3772|3781|3784|4318|4842|4878|5142|5144|5243|5292|5295|5350|5530|5774|5999|6253|6262|6330|6347|7070|7114|7225|7881|8013|8140|8514|8660|9002|9368|9481|10063|10580|22871|23596|28999|29098|30819|53826|54997|55829|57190|57214|59272|79041|81539|84334|84766|85358|113451|12493…	ACTN4|ACTN2|APLNR|ATP1A2|ATP1B2|ATP1B3|FXYD2|BCL2|CA2|CACNB4|CALM2|CAPN3|CASQ1|CAV3|CFTR|CTSS|DAPK1|ACE|FABP5|FLNA|GPC3|GRB10|GSTM2|HK2|KCNJ3|KCNJ5|KCNJ8|KCNJ11|KCNJ12|KCNJ15|KCNN2|KCNQ1|MMP9|NOS1|NPPA|PDE4B|PDE4D|ABCB1|PIM1|PIK3R1|PLN|PPP3CA|PTPN3|RGS4|RTN2|RYR2|SCN4B|CCL2|THY1|TMSB4X|TRPC6|KCNAB1|NR4A3|SLC7A5|KCNAB2|IRS2|F2RL3|NHERF1|SLC25A27|COX17|SORBS1|NLGN1|OPN3|KLF15|RANGRF|KCNIP2|FXYD6|TE…	-7.27259	0	68	0	0
	ENSG00000175170			ENSG00000164440														0	0	1	1	0	0	-5.32748	-4.53982	GO:0009925	M0011	2	0	GO Cellular Components	20	basal plasma membrane		-9.35954	2.42938	7.1911	30286	286	2441	56	2.29414	0.303031	134|286|360|366|483|540|667|770|947|960|1525|1636|1956|2065|2319|3784|3953|4233|4642|6507|6513|6526|6533|6539|6540|6541|6584|6790|7223|7439|8140|8825|9053|9194|9498|10351|10630|23428|23632|26504|28231|51248|55244|65009|81539|81796|84876|115111|117247|124935|127700|146894|150696|153562|338328|387700	ADORA1|ANK1|AQP3|AQP9|ATP1B3|ATP7B|DST|CA11|CD34|CD44|CXADR|ACE|EGFR|ERBB3|FLOT2|KCNQ1|LEPR|MET|MYO1D|SLC1A3|SLC2A1|SLC5A3|SLC6A6|SLC6A12|SLC6A13|SLC7A1|SLC22A5|AURKA|TRPC4|BEST1|SLC7A5|LIN7A|MAP7|SLC16A7|SLC4A8|ABCA8|PDPN|SLC7A8|CA14|CNNM4|SLCO4A1|PDZD11|SLC47A1|NDRG4|SLC38A1|SLCO5A1|ORAI1|SLC26A7|SLC16A10|SLC43A2|OSCP1|CD300LG|PROM2|MARVELD2|GPIHBP1|SLC16A12	-7.25269	0	70	0	0
	ENSG00000168621			ENSG00000127527														1	0	1	1	-3.19304	0	-4.3102	-4.48049	GO:0008283	M1011	3	0	GO Biological Processes	19	cell population proliferation	19_GO:0009987 cellular process	-9.32936	1.85234	6.80454	30286	710	2441	106	4.34248	0.41252	374|582|596|604|652|655|705|947|949|1026|1031|1051|1281|1295|1482|1490|1627|1636|1950|1956|2028|2069|2099|2122|2131|2138|2252|2303|2355|2648|2697|2719|2752|3400|3486|3488|3559|3569|3664|3726|3764|3815|3845|3953|4254|4325|4771|4774|4824|5159|5243|5455|5580|5604|5727|5908|6240|6461|6662|6663|6714|6774|6781|6867|6909|7045|7474|7481|7704|7832|8013|8322|8624|8642|8654|8660|8767|8817|8854|8882|9037|925…	AREG|BBS1|BCL2|BCL6|BMP4|BMP7|BYSL|CD34|SCARB1|CDKN1A|CDKN2C|CEBPB|COL3A1|COL8A1|NKX2-5|CCN2|DBN1|ACE|EGF|EGFR|ENPEP|EREG|ESR1|MECOM|EXT1|EYA1|FGF7|FOXC2|FOSL2|KAT2A|GJA1|GPC3|GLUL|ID4|IGFBP3|IGFBP5|IL2RA|IL6|IRF6|JUNB|KCNJ8|KIT|KRAS|LEPR|KITLG|MMP16|NF2|NFIA|NKX3-1|PDGFRB|ABCB1|POU3F3|PRKCD|MAP2K1|PTCH1|RAP1B|RRM1|SHB|SOX9|SOX10|SRC|STAT3|STC1|TACC1|TBX2|TGFBI|WNT5A|WNT11|ZBTB16|BTG2|NR4A3|FZD4|…	-7.22442	0	79	1	1
	ENSG00000005513			ENSG00000135218														1	0	1	1	-2.76719	0	-2.30264	-3.90646	GO:0048871	M1011	3	0	GO Biological Processes	19	multicellular organismal-level homeostasis	19_GO:0042592 homeostatic process	-9.32515	1.93413	6.86016	30286	603	2441	94	3.85088	0.389465	134|153|216|231|249|284|323|348|360|482|582|596|604|652|654|669|947|948|1054|1080|1281|1490|1512|1513|1525|2103|2131|2327|2355|2697|3559|3569|3623|3624|3717|3718|3784|3815|3845|3953|4151|4254|4645|4907|4938|5142|5320|6513|6662|6714|6774|6833|7373|7414|7442|8013|8029|8837|9079|9258|9414|10000|10162|10370|10644|23178|23210|23371|23554|27031|28512|28996|29985|51309|54440|55027|55366|57482|64072|7919…	ADORA1|ADRB1|ALDH1A1|AKR1B1|ALPL|ANGPT1|APBB2|APOE|AQP3|ATP1B2|BBS1|BCL2|BCL6|BMP4|BMP6|BPGM|CD34|CD36|CEBPG|CFTR|COL3A1|CCN2|CTSH|CTSK|CXADR|ESRRB|EXT1|FMO2|FOSL2|GJA1|IL2RA|IL6|INHA|INHBA|JAK2|JAK3|KCNQ1|KIT|KRAS|LEPR|MB|KITLG|MYO5B|NT5E|OAS1|PDE4B|PLA2G2A|SLC2A1|SOX9|SRC|STAT3|ABCC8|COL14A1|VCL|TRPV1|NR4A3|CUBN|CFLAR|LDB2|MFHAS1|TJP2|AKT3|LPCAT3|CITED2|IGF2BP2|PASK|JMJD6|TNS2|TSPAN12|NPHP3|NKI…	-7.22211	0	80	1	1
	ENSG00000279166			ENSG00000100242														1	0	1	1	-3.72049	0	-3.57953	-4.81207	R-HSA-445355	M1011	3	0	Reactome Gene Sets	6	Smooth Muscle Contraction		-9.31136	5.2386	8.4247	30286	45	2441	19	0.77837	0.177874	59|72|800|805|859|2977|3672|4637|4638|5829|7168|7414|8654|8912|10398|10580|10627|25802|58498	ACTA2|ACTG2|CALD1|CALM2|CAV3|GUCY1A2|ITGA1|MYL6|MYLK|PXN|TPM1|VCL|PDE5A|CACNA1H|MYL9|SORBS1|MYL12A|LMOD1|MYL7	-7.21021	0	81	1	1
	ENSG00000286782			ENSG00000170027														0	0	1	1	0	0	-5.25008	-4.14729	GO:0040011	M0011	2	0	GO Biological Processes	19	locomotion	19_GO:0040011 locomotion	-9.30591	2.23737	7.05151	30286	366	2441	66	2.70381	0.328286	284|477|652|719|727|1230|1525|1803|2207|2252|2357|2358|2359|2668|2867|2920|3084|3569|3603|3672|3689|3815|4046|4233|4282|4814|4908|5142|5159|5168|5355|5580|5604|5724|5872|5919|6091|6279|6280|6283|6347|6356|6387|6586|7412|7474|8322|8398|8633|8828|9037|9423|10457|10488|10509|10584|11251|23768|30817|54210|55848|57007|80270|91584|117283|154796	ANGPT1|ATP1A2|BMP4|C3AR1|C5|CCR1|CXADR|DPP4|FCER1G|FGF7|FPR1|FPR2|FPR3|GDNF|FFAR2|CXCL2|NRG1|IL6|IL16|ITGA1|ITGB2|KIT|LSP1|MET|MIF|NINJ1|NTF3|PDE4B|PDGFRB|ENPP2|PLP2|PRKCD|MAP2K1|PTAFR|RAB13|RARRES2|ROBO1|S100A8|S100A9|S100A12|CCL2|CCL11|CXCL12|SLIT3|VCAM1|WNT5A|FZD4|PLA2G6|UNC5C|NRP2|SEMA5A|NTN1|GPNMB|CREB3|SEMA4B|COLEC10|PTGDR2|FLRT2|ADGRE2|TREM1|PLGRKT|ACKR3|HSD3B7|PLXNA4|IP6K3|AMOT	-7.20664	0	82	1	1
	ENSG00000255710			ENSG00000134243														0	0	1	1	0	0	-4.84882	-6.52809	GO:0005516	M0011	2	0	GO Molecular Functions	21	calmodulin binding		-9.29351	2.72353	7.33119	30286	205	2441	45	1.84351	0.272269	165|800|1264|1612|1636|1655|1956|2099|2872|3781|3782|3784|4621|4624|4625|4628|4638|4642|4644|4645|4646|4651|4842|5116|5121|5255|5260|5530|5996|5999|6261|6262|6263|6641|7273|7442|8398|9066|23604|25827|29904|53340|80271|84876|440279	AEBP1|CALD1|CNN1|DAPK1|ACE|DDX5|EGFR|ESR1|MKNK2|KCNN2|KCNN3|KCNQ1|MYH3|MYH6|MYH7|MYH10|MYLK|MYO1D|MYO5A|MYO5B|MYO6|MYO10|NOS1|PCNT|PCP4|PHKA1|PHKG1|PPP3CA|RGS1|RGS4|RYR1|RYR2|RYR3|SNTB1|TTN|TRPV1|PLA2G6|SYT7|DAPK2|FBXL2|EEF2K|SPA17|ITPKC|ORAI1|UNC13C	-7.19612	0	83	1	1
	ENSG00000167210			ENSG00000173641														0	0	0	1	0	0	0	-6.87381	GO:0014074	M0001	1	0	GO Biological Processes	19	response to purine-containing compound	19_GO:0050896 response to stimulus	-9.28214	3.12349	7.53615	30286	143	2441	36	1.47481	0.243982	134|366|374|445|610|1080|1277|2819|2946|3488|3709|3764|3767|3784|4907|5029|5187|5724|5908|6261|6262|6263|6529|6532|6781|7056|7442|10021|10411|10498|24145|29904|53905|57190|79041|83606	ADORA1|AQP9|AREG|ASS1|HCN2|CFTR|COL1A1|GPD1|GSTM2|IGFBP5|ITPR2|KCNJ8|KCNJ11|KCNQ1|NT5E|P2RY2|PER1|PTAFR|RAP1B|RYR1|RYR2|RYR3|SLC6A1|SLC6A4|STC1|THBD|TRPV1|HCN4|RAPGEF3|CARM1|PANX1|EEF2K|DUOX1|SELENON|TMEM38A|GUCD1	-7.18661	0	84	1	1
	ENSG00000282989			ENSG00000164309														1	0	1	0	-2.91222	0	-6.28765	0	GO:0001934	M1010	2	0	GO Biological Processes	19	positive regulation of protein phosphorylation	19_GO:0048518 positive regulation of biological process	-9.27237	1.95338	6.85203	30286	578	2441	91	3.72798	0.383445	151|187|284|374|596|627|652|654|805|948|960|1026|1116|1201|1855|1894|1950|1956|2043|2069|2252|2324|2358|3084|3569|3624|3654|3678|3717|3815|3845|3953|4254|4282|4294|4318|4486|4593|4803|4824|4842|4908|5159|5168|5217|5580|5604|5606|5919|5979|6091|6283|6662|6714|7016|7060|7164|7474|7786|8325|8412|8764|8767|8817|9821|10178|10457|10459|10519|23568|28984|28996|29775|51149|55437|57214|57600|64223|64400|6…	ADRA2B|APLNR|ANGPT1|AREG|BCL2|BDNF|BMP4|BMP6|CALM2|CD36|CD44|CDKN1A|CHI3L1|CLN3|DVL1|ECT2|EGF|EGFR|EPHA4|EREG|FGF7|FLT4|FPR2|NRG1|IL6|INHBA|IRAK1|ITGA5|JAK2|KIT|KRAS|LEPR|KITLG|MIF|MAP3K10|MMP9|MST1R|MUSK|NGF|NKX3-1|NOS1|NTF3|PDGFRB|ENPP2|PFN2|PRKCD|MAP2K1|MAP2K3|RARRES2|RET|ROBO1|S100A12|SOX9|SRC|TESK1|THBS4|TPD52L1|WNT5A|MAP3K12|FZD8|BCAR3|TNFRSF14|RIPK2|FGF18|RB1CC1|TENM1|GPNMB|MAD2L2|CIB1|ARL…	-7.17871	0	46	0	0
	ENSG00000237711			ENSG00000143850														0	0	1	0	0	0	-6.41962	0	GO:0019900	M0010	1	0	GO Molecular Functions	21	kinase binding		-9.2568	1.80181	6.73927	30286	785	2441	114	4.67022	0.42707	59|284|552|636|785|805|1026|1031|1032|1051|1500|1636|1639|1759|1843|1855|1956|2043|2099|2309|2316|2668|2697|2869|2885|2886|2934|3084|3654|3689|3717|3741|3784|3945|4137|4624|4902|5111|5151|5159|5187|5295|5341|5580|5590|5596|5606|5724|5999|6262|6513|6662|6714|6774|6790|6853|7016|7137|7273|7277|7444|7532|7538|7786|8013|8412|8493|8618|8633|8660|8736|8882|9414|9465|9479|9529|9555|9645|9821|10221|10459…	ACTA2|ANGPT1|AVPR1A|BICD1|CACNB4|CALM2|CDKN1A|CDKN2C|CDKN2D|CEBPB|CTNND1|ACE|DCTN1|DNM1|DUSP1|DVL1|EGFR|EPHA4|ESR1|FOXO3|FLNA|GDNF|GJA1|GRK5|GRB2|GRB7|GSN|NRG1|IRAK1|ITGB2|JAK2|KCNA5|KCNQ1|LDHB|MAPT|MYH6|NRTN|PCNA|PDE8A|PDGFRB|PER1|PIK3R1|PLEK|PRKCD|PRKCZ|MAPK4|MAP2K3|PTAFR|RGS4|RYR2|SLC2A1|SOX9|SRC|STAT3|AURKA|SYN1|TESK1|TNNI3|TTN|TUBA4A|VRK2|YWHAG|ZFP36|MAP3K12|NR4A3|BCAR3|PPM1D|CADPS|UNC5C|IRS…	-7.16499	0	85	1	1
	ENSG00000213197			ENSG00000174059														0	0	1	1	0	0	-2.46915	-5.44175	GO:0072657	M0011	2	0	GO Biological Processes	19	protein localization to membrane	19_GO:0051179 localization	-9.2508	2.06351	6.91713	30286	475	2441	79	3.23638	0.35818	88|134|286|348|439|483|582|637|825|859|1201|1855|1956|2316|2319|2740|2743|2898|3689|3745|3875|4301|4593|4644|5590|5727|5872|6029|6281|6747|7070|8266|8292|8636|8642|8825|8934|9053|9215|9351|9368|9378|9379|9863|10430|10452|10627|22871|23148|23463|23480|26517|26520|51079|51248|51560|51735|54997|55107|55146|55204|55831|56851|57728|58477|79156|79844|80852|83460|84885|85358|90522|91851|115827|199920|37…	ACTN2|ADORA1|ANK1|APOE|GET3|ATP1B3|BBS1|BID|CAPN3|CAV3|CLN3|DVL1|EGFR|FLNA|FLOT2|GLP1R|GLRB|GRIK2|ITGB2|KCNB1|KRT18|AFDN|MUSK|MYO5A|PRKCZ|PTCH1|RAB13|RN7SL1|S100A10|SSR3|THY1|UBL4A|COLQ|SSNA1|DCHS1|LIN7A|RAB29|MAP7|LARGE1|NHERF2|NHERF1|NRXN1|NRXN2|MAGI2|TMEM147|TOMM40|MYL12A|NLGN1|NACAD|ICMT|SEC61G|TIMM13|TIMM9|NDUFA13|PDZD11|RAB6B|RAPGEF6|TESC|ANO1|ZDHHC4|GOLPH3L|EMC3|EMC7|WDR19|SRPRB|PLEKHF1|ZD…	-7.16084	0	86	1	1
	ENSG00000231728			ENSG00000133026														1	0	1	0	-2.65718	0	-6.80782	0	GO:0042327	M1010	2	0	GO Biological Processes	19	positive regulation of phosphorylation	19_GO:0048518 positive regulation of biological process	-9.23703	1.91187	6.80913	30286	623	2441	96	3.93281	0.393419	151|187|284|374|596|627|652|654|805|948|960|1026|1116|1201|1855|1894|1950|1956|2043|2065|2069|2252|2324|2358|3084|3569|3624|3654|3678|3717|3815|3845|3953|4137|4233|4254|4282|4294|4318|4486|4593|4803|4824|4842|4908|5159|5168|5217|5580|5604|5606|5919|5979|6091|6283|6662|6714|7016|7060|7164|7474|7786|8325|8412|8764|8767|8817|9821|10178|10457|10459|10519|23568|28984|28996|29775|51149|55437|57214|5760…	ADRA2B|APLNR|ANGPT1|AREG|BCL2|BDNF|BMP4|BMP6|CALM2|CD36|CD44|CDKN1A|CHI3L1|CLN3|DVL1|ECT2|EGF|EGFR|EPHA4|ERBB3|EREG|FGF7|FLT4|FPR2|NRG1|IL6|INHBA|IRAK1|ITGA5|JAK2|KIT|KRAS|LEPR|MAPT|MET|KITLG|MIF|MAP3K10|MMP9|MST1R|MUSK|NGF|NKX3-1|NOS1|NTF3|PDGFRB|ENPP2|PFN2|PRKCD|MAP2K1|MAP2K3|RARRES2|RET|ROBO1|S100A12|SOX9|SRC|TESK1|THBS4|TPD52L1|WNT5A|MAP3K12|FZD8|BCAR3|TNFRSF14|RIPK2|FGF18|RB1CC1|TENM1|GPNMB|…	-7.1489	0	46	0	0
	ENSG00000250001			ENSG00000166833														0	0	0	1	0	0	0	-6.81522	GO:0048754	M0001	1	0	GO Biological Processes	19	branching morphogenesis of an epithelial tube	19_GO:0032502 developmental process	-9.2303	3.16973	7.5362	30286	137	2441	35	1.43384	0.240619	374|596|652|655|1282|1512|1950|2099|2131|2138|2303|2668|2719|2736|3845|4233|4488|4609|4776|4824|4855|5499|5727|6356|6662|6714|6909|6943|7474|8642|9953|23129|64412|151449|157506	AREG|BCL2|BMP4|BMP7|COL4A1|CTSH|EGF|ESR1|EXT1|EYA1|FOXC2|GDNF|GPC3|GLI2|KRAS|MET|MSX2|MYC|NFATC4|NKX3-1|NOTCH4|PPP1CA|PTCH1|CCL11|SOX9|SRC|TBX2|TCF21|WNT5A|DCHS1|HS3ST3B1|PLXND1|GZF1|GDF7|RDH10	-7.144	0	8	0	0
	ENSG00000224934			ENSG00000136895														0	0	1	1	0	0	-3.615	-3.01316	GO:0031346	M0011	2	0	GO Biological Processes	19	positive regulation of cell projection organization	19_GO:0048518 positive regulation of biological process	-9.19897	2.24019	7.00873	30286	360	2441	65	2.66284	0.325858	322|348|482|627|655|1268|1627|1809|1855|2042|2043|2059|2316|2335|2648|3815|4131|4137|4593|4803|5168|5295|5362|5604|5754|5789|5979|6091|6280|6387|6714|7474|8322|8507|8578|8837|9037|9423|9863|10154|10178|10458|10677|10807|22871|22873|22902|23129|23242|23566|23580|26052|26053|29904|51196|51393|51517|55714|56963|57611|65009|84299|91584|150696|375790	APBB1|APOE|ATP1B2|BDNF|BMP7|CNR1|DBN1|DPYSL3|DVL1|EPHA3|EPHA4|EPS8|FLNA|FN1|KAT2A|KIT|MAP1B|MAPT|MUSK|NGF|ENPP2|PIK3R1|PLXNA2|MAP2K1|PTK7|PTPRD|RET|ROBO1|S100A9|CXCL12|SRC|WNT5A|FZD4|ENC1|SCARF1|CFLAR|SEMA5A|NTN1|MAGI2|PLXNC1|TENM1|BAIAP2|AVIL|ENTR1|NLGN1|DZIP1|RUFY3|PLXND1|COBL|LPAR3|CDC42EP4|DNM3|AUTS2|EEF2K|PLCE1|TRPV2|NCKIPSD|TENM3|RGMA|ISLR2|NDRG4|MIEN1|PLXNA4|PROM2|AGRN	-7.11449	0	34	0	0
	ENSG00000189431			ENSG00000171444														0	0	1	1	0	0	-4.38571	-4.5932	GO:0006935	M0011	2	0	GO Biological Processes	19	chemotaxis	19_GO:0040011 locomotion	-9.19386	2.27225	7.02644	30286	344	2441	63	2.58091	0.320941	284|652|719|727|1230|1525|1803|2207|2252|2357|2358|2359|2668|2867|2920|3084|3569|3603|3672|3689|3815|4046|4233|4282|4814|4908|5142|5159|5168|5355|5580|5604|5724|5872|5919|6091|6279|6280|6283|6347|6356|6387|6586|7412|7474|8398|8633|8828|9037|9423|10457|10488|10509|10584|11251|23768|30817|54210|55848|57007|80270|91584|154796	ANGPT1|BMP4|C3AR1|C5|CCR1|CXADR|DPP4|FCER1G|FGF7|FPR1|FPR2|FPR3|GDNF|FFAR2|CXCL2|NRG1|IL6|IL16|ITGA1|ITGB2|KIT|LSP1|MET|MIF|NINJ1|NTF3|PDE4B|PDGFRB|ENPP2|PLP2|PRKCD|MAP2K1|PTAFR|RAB13|RARRES2|ROBO1|S100A8|S100A9|S100A12|CCL2|CCL11|CXCL12|SLIT3|VCAM1|WNT5A|PLA2G6|UNC5C|NRP2|SEMA5A|NTN1|GPNMB|CREB3|SEMA4B|COLEC10|PTGDR2|FLRT2|ADGRE2|TREM1|PLGRKT|ACKR3|HSD3B7|PLXNA4|AMOT	-7.1112	0	82	0	0
	ENSG00000245067			ENSG00000153820														1	0	1	0	-7.48694	0	-4.4964	0	GO:0098794	M1010	2	0	GO Cellular Components	20	postsynapse		-9.15523	1.89099	6.76147	30286	643	2441	98	4.01475	0.397326	88|134|286|477|577|713|1129|1140|1305|1500|1501|1607|1612|1627|1855|2043|2059|2171|2316|2550|2564|2743|2898|2911|3188|3678|3708|3717|3737|3745|3749|3781|3800|4131|4137|4355|4593|4842|5142|5217|5499|5530|5590|5802|6232|6529|6532|6533|6695|6712|6714|6790|6853|7442|7474|8516|8825|8828|9026|9162|9194|9229|9762|9863|10280|10458|10509|22866|22871|22899|23109|23380|26012|26052|29081|29904|53826|54873|55…	ACTN2|ADORA1|ANK1|ATP1A2|ADGRB3|C1QB|CHRM2|CHRNB1|COL13A1|CTNND1|CTNND2|DGKB|DAPK1|DBN1|DVL1|EPHA4|EPS8|FABP5|FLNA|GABBR1|GABRE|GLRB|GRIK2|GRM1|HNRNPH2|ITGA5|ITPR1|JAK2|KCNA2|KCNB1|KCNC4|KCNN2|KIF5C|MAP1B|MAPT|MPP2|MUSK|NOS1|PDE4B|PFN2|PPP1CA|PPP3CA|PRKCZ|PTPRS|RPS27|SLC6A1|SLC6A4|SLC6A6|SPOCK1|SPTBN2|SRC|AURKA|SYN1|TRPV1|WNT5A|ITGA8|LIN7A|NRP2|HIP1R|DGKI|SLC16A7|DLGAP1|LZTS3|MAGI2|SIGMAR1|BAIAP2…	-7.07437	0	47	0	0
	ENSG00000256837			ENSG00000197535														1	1	0	1	-3.68313	-5.36873	0	-6.93446	M198	M1101	3	0	Canonical Pathways	11	PID SYNDECAN 1 PATHWAY		-9.11412	5.12472	8.28908	30286	46	2441	19	0.77837	0.177874	1277|1278|1281|1282|1285|1286|1287|1289|1292|1294|1295|1299|1302|1305|1306|1307|4233|4318|7373	COL1A1|COL1A2|COL3A1|COL4A1|COL4A3|COL4A4|COL4A5|COL5A1|COL6A2|COL7A1|COL8A1|COL9A3|COL11A2|COL13A1|COL15A1|COL16A1|MET|MMP9|COL14A1	-7.03506	0	5	0	0
	ENSG00000237298			ENSG00000169604														0	0	1	1	0	0	-2.38488	-4.19544	GO:1902532	M0011	2	0	GO Biological Processes	19	negative regulation of intracellular signal transduction	19_GO:0048519 negative regulation of biological process	-9.10893	1.93141	6.77044	30286	591	2441	92	3.76895	0.385464	187|348|406|467|596|604|637|655|859|960|997|1032|1843|1850|2021|2043|2099|2122|2192|2274|3301|3622|3708|4091|4092|4233|4282|4287|4318|4609|4771|4792|4878|5144|5187|5341|5580|5606|5922|6387|6609|6714|7114|7126|7494|7532|9368|9479|9516|9529|9587|9863|10016|10488|10519|11113|11213|11221|22900|27244|28512|29062|50940|51079|51207|51339|51499|51564|51571|51778|54541|55829|55846|55885|57007|59272|81848|…	APLNR|APOE|BMAL1|ATF3|BCL2|BCL6|BID|BMP7|CAV3|CD44|CDC34|CDKN2D|DUSP1|DUSP8|ENDOG|EPHA4|ESR1|MECOM|FBLN1|FHL2|DNAJA1|ING2|ITPR1|SMAD6|SMAD7|MET|MIF|ATXN3|MMP9|MYC|NF2|NFKBIA|NPPA|PDE4D|PER1|PLEK|PRKCD|MAP2K3|RASA2|CXCL12|SMPD1|SRC|TMSB4X|TNFAIP1|XBP1|YWHAG|NHERF1|MAPK8IP1|LITAF|BAG5|MAD2L1BP|MAGI2|PDCD6|CREB3|CIB1|CIT|IRAK3|DUSP10|CARD8|SESN1|NKIRAS1|WDR91|PDE11A|NDUFA13|DUSP13B|DACT1|TRIAP1|HDAC…	-7.03165	0	87	1	1
	ENSG00000233967			ENSG00000237807														0	0	1	1	0	0	-4.35711	-4.52325	GO:0042330	M0011	2	0	GO Biological Processes	19	taxis	19_GO:0040011 locomotion	-9.08904	2.25912	6.97432	30286	346	2441	63	2.58091	0.320941	284|652|719|727|1230|1525|1803|2207|2252|2357|2358|2359|2668|2867|2920|3084|3569|3603|3672|3689|3815|4046|4233|4282|4814|4908|5142|5159|5168|5355|5580|5604|5724|5872|5919|6091|6279|6280|6283|6347|6356|6387|6586|7412|7474|8398|8633|8828|9037|9423|10457|10488|10509|10584|11251|23768|30817|54210|55848|57007|80270|91584|154796	ANGPT1|BMP4|C3AR1|C5|CCR1|CXADR|DPP4|FCER1G|FGF7|FPR1|FPR2|FPR3|GDNF|FFAR2|CXCL2|NRG1|IL6|IL16|ITGA1|ITGB2|KIT|LSP1|MET|MIF|NINJ1|NTF3|PDE4B|PDGFRB|ENPP2|PLP2|PRKCD|MAP2K1|PTAFR|RAB13|RARRES2|ROBO1|S100A8|S100A9|S100A12|CCL2|CCL11|CXCL12|SLIT3|VCAM1|WNT5A|PLA2G6|UNC5C|NRP2|SEMA5A|NTN1|GPNMB|CREB3|SEMA4B|COLEC10|PTGDR2|FLRT2|ADGRE2|TREM1|PLGRKT|ACKR3|HSD3B7|PLXNA4|AMOT	-7.01355	0	82	0	0
	ENSG00000257815			ENSG00000181072														0	0	0	1	0	0	0	-4.52849	GO:0022407	M0001	1	0	GO Biological Processes	19	regulation of cell-cell adhesion	19_GO:0050789 regulation of biological process	-9.08108	2.02618	6.82263	30286	496	2441	81	3.31831	0.362532	86|182|199|384|445|604|652|654|655|960|1051|1378|1604|1803|2049|2309|2319|2736|3559|3569|3654|3689|3717|3718|4092|4254|4301|4651|4771|4855|5320|5530|5580|5590|5724|6347|6387|6401|6461|6541|6605|6666|6714|7070|7412|7474|7494|7535|7704|7805|8013|8654|8764|8767|8876|9306|9580|9780|10076|10272|10288|10370|10457|10459|10630|11221|11326|28984|30835|51043|51571|54440|55083|55714|58515|80381|84034|84466|…	ACTL6A|JAG1|AIF1|ARG2|ASS1|BCL6|BMP4|BMP6|BMP7|CD44|CEBPB|CR1|CD55|DPP4|EPHB3|FOXO3|FLOT2|GLI2|IL2RA|IL6|IRAK1|ITGB2|JAK2|JAK3|SMAD7|KITLG|AFDN|MYO10|NF2|NOTCH4|PLA2G2A|PPP3CA|PRKCD|PRKCZ|PTAFR|CCL2|CXCL12|SELE|SHB|SLC7A1|SMARCE1|SOX12|SRC|THY1|VCAM1|WNT5A|XBP1|ZAP70|ZBTB16|LAPTM5|NR4A3|PDE5A|TNFRSF14|RIPK2|VNN1|SOCS6|SOX13|PIEZO1|PTPRU|FSTL3|LILRB2|CITED2|GPNMB|MAD2L2|PDPN|DUSP10|VSIG4|RGCC|CD20…	-7.00998	0	38	0	0
	ENSG00000261490			ENSG00000166068														1	0	0	1	-2.01832	0	0	-4.99315	GO:0034329	M1001	2	0	GO Biological Processes	19	cell junction assembly	19_GO:0009987 cellular process	-9.08081	2.4113	7.06241	30286	283	2441	55	2.25317	0.300376	88|395|596|627|667|1004|1009|1855|1894|2335|2564|2697|2702|3678|3764|3909|4092|4131|4301|5010|5789|5872|6712|6714|7070|7414|7474|7481|8443|8934|9215|9378|9379|10580|11037|22871|23129|23380|24146|26052|29984|51564|79629|79778|79983|84189|84612|84623|84885|85358|90952|143098|153562|200933|201163	ACTN2|ARHGAP6|BCL2|BDNF|DST|CDH6|CDH11|DVL1|ECT2|FN1|GABRE|GJA1|GJA5|ITGA5|KCNJ8|LAMA3|SMAD7|MAP1B|AFDN|CLDN11|PTPRD|RAB13|SPTBN2|SRC|THY1|VCL|WNT5A|WNT11|GNPAT|RAB29|LARGE1|NRXN1|NRXN2|SORBS1|STON1|NLGN1|PLXND1|SRGAP2|CLDN15|DNM3|RHOD|HDAC7|OCEL1|MICALL2|POF1B|SLITRK6|PARD6B|KIRREL3|ZDHHC12|SHANK3|ESAM|MPP7|MARVELD2|FBXO45|FLCN	-7.00998	0	18	0	0
	ENSG00000237870			ENSG00000166147														0	0	1	1	0	0	-6.97	-5.86575	GO:0060048	M0011	2	0	GO Biological Processes	19	cardiac muscle contraction	19_GO:0032501 multicellular organismal process	-9.08016	3.8866	7.79694	30286	83	2441	26	1.06514	0.207775	477|859|1482|2697|2934|3741|3760|3762|3764|3781|3784|4607|4624|4625|4633|4635|5606|6262|6323|6330|6332|7135|7137|7139|7168|7273	ATP1A2|CAV3|NKX2-5|GJA1|GSN|KCNA5|KCNJ3|KCNJ5|KCNJ8|KCNN2|KCNQ1|MYBPC3|MYH6|MYH7|MYL2|MYL4|MAP2K3|RYR2|SCN1A|SCN4B|SCN7A|TNNI1|TNNI3|TNNT2|TPM1|TTN	-7.00998	0	12	0	0
	ENSG00000230470			ENSG00000102287														1	0	1	1	-3.79839	0	-2.4358	-3.84037	hsa05200	M1011	3	0	KEGG Pathway	24	Pathways in cancer		-9.06037	1.98609	6.78746	30286	531	2441	85	3.48218	0.371061	113|182|330|596|637|652|805|1017|1026|1282|1285|1286|1287|1439|1612|1643|1855|1950|1956|2099|2122|2252|2324|2335|2736|2784|2846|2885|2946|2949|3559|3563|3569|3597|3717|3718|3815|3845|3909|3910|3912|4233|4254|4259|4318|4609|4616|4791|4792|4824|4854|4855|5159|5292|5295|5602|5604|5727|5733|5979|6258|6387|6502|6513|6774|6921|7188|7474|7481|7704|8322|8325|8817|9002|9817|10000|10161|10319|10912|23493|2…	ADCY7|JAG1|BIRC3|BCL2|BID|BMP4|CALM2|CDK2|CDKN1A|COL4A1|COL4A3|COL4A4|COL4A5|CSF2RB|DAPK1|DDB2|DVL1|EGF|EGFR|ESR1|MECOM|FGF7|FLT4|FN1|GLI2|GNB3|LPAR4|GRB2|GSTM2|GSTM5|IL2RA|IL3RA|IL6|IL13RA1|JAK2|JAK3|KIT|KRAS|LAMA3|LAMA4|LAMB1|MET|KITLG|MGST3|MMP9|MYC|GADD45B|NFKB2|NFKBIA|NKX3-1|NOTCH3|NOTCH4|PDGFRB|PIM1|PIK3R1|MAPK10|MAP2K1|PTCH1|PTGER3|RET|RXRG|CXCL12|SKP2|SLC2A1|STAT3|ELOC|TRAF5|WNT5A|WNT11|Z…	-6.99195	0	25	0	0
	ENSG00000279425			ENSG00000168477														0	0	1	1	0	0	-5.41951	-5.73649	GO:0061035	M0011	2	0	GO Biological Processes	19	regulation of cartilage development	19_GO:0032502 developmental process	-9.05139	4.13574	7.88725	30286	72	2441	24	0.983204	0.199707	652|654|658|1490|1513|2202|2487|2648|4054|4092|6662|7474|7481|7704|8817|8840|11173|51222|55553|80856|81792|129642|392255|642658	BMP4|BMP6|BMPR1B|CCN2|CTSK|EFEMP1|FRZB|KAT2A|LTBP3|SMAD7|SOX9|WNT5A|WNT11|ZBTB16|FGF18|CCN4|ADAMTS7|ZNF219|SOX6|LNPK|ADAMTS12|MBOAT2|GDF6|SCX	-6.98471	0	88	1	1
	ENSG00000256188			ENSG00000102996														0	0	0	1	0	0	0	-4.28644	R-HSA-372790	M0001	1	0	Reactome Gene Sets	6	Signaling by GPCR		-9.04898	1.83746	6.68086	30286	709	2441	105	4.30152	0.410657	113|134|151|153|187|552|719|727|805|976|1129|1230|1268|1604|1607|1894|1956|2335|2357|2358|2359|2532|2550|2587|2740|2784|2796|2846|2867|2869|2870|2885|2911|2920|3269|3678|3708|3709|3838|3845|4886|5029|5142|5144|5150|5151|5295|5499|5530|5580|5724|5727|5729|5733|5739|5996|5999|6196|6347|6356|6387|6714|7225|7433|7434|7474|7481|7504|8322|8325|8490|8526|9002|9162|9639|10000|10161|11245|11251|11343|2289…	ADCY7|ADORA1|ADRA2B|ADRB1|APLNR|AVPR1A|C3AR1|C5|CALM2|ADGRE5|CHRM2|CCR1|CNR1|CD55|DGKB|ECT2|EGFR|FN1|FPR1|FPR2|FPR3|ACKR1|GABBR1|GALR1|GLP1R|GNB3|GNRH1|LPAR4|FFAR2|GRK5|GRK6|GRB2|GRM1|CXCL2|HRH1|ITGA5|ITPR1|ITPR2|KPNA2|KRAS|NPY1R|P2RY2|PDE4B|PDE4D|PDE7A|PDE8A|PIK3R1|PPP1CA|PPP3CA|PRKCD|PTAFR|PTCH1|PTGDR|PTGER3|PTGIR|RGS1|RGS4|RPS6KA2|CCL2|CCL11|CXCL12|SRC|TRPC6|VIPR1|VIPR2|WNT5A|WNT11|XK|FZD4|FZD…	-6.98404	0	89	1	1
	ENSG00000213700			ENSG00000131620														1	0	1	1	-3.69894	0	-4.51232	-5.41517	GO:0030324	M1011	3	0	GO Biological Processes	19	lung development	19_GO:0032502 developmental process	-9.04228	2.78665	7.25617	30286	187	2441	42	1.72061	0.263201	652|1116|1281|1490|1512|1636|1956|2131|2252|2324|2355|2719|2736|3488|3845|4054|5499|5604|5754|6662|6909|6943|7474|7481|7965|8817|8854|9394|9509|9719|10630|23210|27031|28512|28996|57190|83716|84525|84695|93649|147372|157506	BMP4|CHI3L1|COL3A1|CCN2|CTSH|ACE|EGFR|EXT1|FGF7|FLT4|FOSL2|GPC3|GLI2|IGFBP5|KRAS|LTBP3|PPP1CA|MAP2K1|PTK7|SOX9|TBX2|TCF21|WNT5A|WNT11|AIMP2|FGF18|ALDH1A2|HS6ST1|ADAMTS2|ADAMTSL2|PDPN|JMJD6|NPHP3|NKIRAS1|HIPK2|SELENON|CRISPLD2|HOPX|LOXL3|MYOCD|CCBE1|RDH10	-6.98044	0	73	0	0
	ENSG00000228526			ENSG00000084636														0	0	1	1	0	0	-5.44143	-4.83159	GO:0032432	M0011	2	0	GO Cellular Components	20	actin filament bundle		-9.04191	3.65686	7.6792	30286	95	2441	28	1.14707	0.215529	58|59|81|667|800|2316|2317|3936|4486|4624|4625|4628|4638|5357|5590|5829|7168|9260|10398|10580|10627|29109|54751|55752|60312|64236|79778|165904	ACTA1|ACTA2|ACTN4|DST|CALD1|FLNA|FLNB|LCP1|MST1R|MYH6|MYH7|MYH10|MYLK|PLS1|PRKCZ|PXN|TPM1|PDLIM7|MYL9|SORBS1|MYL12A|FHOD1|FBLIM1|SEPTIN11|AFAP1|PDLIM2|MICALL2|XIRP1	-6.98044	0	81	0	0
	ENSG00000272668			ENSG00000198873														1	1	1	0	-2.35576	-2.94679	-4.11145	0	GO:0019725	M1110	3	0	GO Biological Processes	19	cellular homeostasis	19_GO:0042592 homeostatic process	-9.00862	1.85291	6.67526	30286	683	2441	102	4.17862	0.405008	134|249|348|477|482|483|486|540|552|596|654|760|785|825|859|889|1073|1080|1201|1230|1268|1277|1636|1639|2309|2395|2730|2784|2898|2911|3099|3101|3569|3607|3708|3745|3767|3784|4501|4502|4609|4842|5029|5295|5350|5530|5936|6261|6262|6263|6279|6280|6332|6347|6356|6387|6507|6781|6833|7137|7223|7225|7474|7494|7504|8473|8660|9187|9215|9368|9481|9498|9899|10479|10549|23371|23498|26056|26504|28999|30001|30…	ADORA1|ALPL|APOE|ATP1A2|ATP1B2|ATP1B3|FXYD2|ATP7B|AVPR1A|BCL2|BMP6|CA2|CACNB4|CAPN3|CAV3|KRIT1|CFL2|CFTR|CLN3|CCR1|CNR1|COL1A1|ACE|DCTN1|FOXO3|FXN|GCLM|GNB3|GRIK2|GRM1|HK2|HK3|IL6|FOXK2|ITPR1|KCNB1|KCNJ11|KCNQ1|MT1X|MT2A|MYC|NOS1|P2RY2|PIK3R1|PLN|PPP3CA|RBM4|RYR1|RYR2|RYR3|S100A8|S100A9|SCN7A|CCL2|CCL11|CXCL12|SLC1A3|STC1|ABCC8|TNNI3|TRPC4|TRPC6|WNT5A|XBP1|XK|OGT|IRS2|SLC24A1|LARGE1|NHERF1|SLC25A…	-6.94886	0	90	1	1
	ENSG00000140506			ENSG00000134369														1	1	1	1	-5.16532	-7.72607	-3.72317	-3.80811	R-HSA-2173782	M1111	4	0	Reactome Gene Sets	6	Binding and Uptake of Ligands by Scavenger Receptors		-8.98258	5.31738	8.28989	30286	42	2441	18	0.737403	0.173165	338|348|948|949|1277|1278|1281|1282|3043|3250|3512|4481|6678|8542|8578|9332|78989|284297	APOB|APOE|CD36|SCARB1|COL1A1|COL1A2|COL3A1|COL4A1|HBB|HPR|JCHAIN|MSR1|SPARC|APOL1|SCARF1|CD163|COLEC11|SSC5D	-6.92454	0	91	1	1
	ENSG00000169031			ENSG00000113657														1	0	1	0	-4.33365	0	-3.35213	0	GO:0040017	M1010	2	0	GO Biological Processes	19	positive regulation of locomotion	19_GO:0040011 locomotion	-8.98032	1.89804	6.69491	30286	621	2441	95	3.89185	0.391448	59|81|199|284|596|604|652|655|719|949|1230|1277|1512|1950|1956|2043|2152|2252|2303|2316|2324|2335|2358|2886|3488|3569|3603|3678|3717|3815|3912|4233|4254|4318|4638|4908|5054|5159|5168|5295|5530|5606|5724|5919|5979|6356|6387|6401|6662|6678|6714|6774|7060|7070|7114|7264|7474|7494|8013|8322|8660|8764|8817|8828|8840|9037|9423|10000|10016|10457|10488|10509|10519|10630|11149|22902|23604|25777|25960|2601…	ACTA2|ACTN4|AIF1|ANGPT1|BCL2|BCL6|BMP4|BMP7|C3AR1|SCARB1|CCR1|COL1A1|CTSH|EGF|EGFR|EPHA4|F3|FGF7|FOXC2|FLNA|FLT4|FN1|FPR2|GRB7|IGFBP5|IL6|IL16|ITGA5|JAK2|KIT|LAMB1|MET|KITLG|MMP9|MYLK|NTF3|SERPINE1|PDGFRB|ENPP2|PIK3R1|PPP3CA|MAP2K3|PTAFR|RARRES2|RET|CCL11|CXCL12|SELE|SOX9|SPARC|SRC|STAT3|THBS4|THY1|TMSB4X|GFUS|WNT5A|XBP1|NR4A3|FZD4|IRS2|TNFRSF14|FGF18|NRP2|CCN4|SEMA5A|NTN1|AKT3|PDCD6|GPNMB|CREB3|…	-6.92398	0	92	1	1
	ENSG00000248734			ENSG00000107731														1	0	1	0	-2.26838	0	-5.83147	0	GO:0019901	M1010	2	0	GO Molecular Functions	21	protein kinase binding		-8.9774	1.83811	6.65216	30286	702	2441	104	4.26055	0.408784	59|284|552|636|785|805|1026|1031|1032|1500|1636|1639|1759|1843|1855|1956|2043|2099|2309|2316|2668|2697|2869|2885|2886|3084|3654|3689|3717|3741|3784|4137|4624|4902|5111|5159|5295|5341|5580|5590|5596|5606|5724|5999|6262|6662|6714|6774|6790|6853|7016|7137|7273|7277|7444|7532|7538|7786|8013|8493|8618|8633|8660|8882|9414|9465|9479|9529|9555|9645|9821|10221|10459|10666|11113|11213|11221|22866|23303|260…	ACTA2|ANGPT1|AVPR1A|BICD1|CACNB4|CALM2|CDKN1A|CDKN2C|CDKN2D|CTNND1|ACE|DCTN1|DNM1|DUSP1|DVL1|EGFR|EPHA4|ESR1|FOXO3|FLNA|GDNF|GJA1|GRK5|GRB2|GRB7|NRG1|IRAK1|ITGB2|JAK2|KCNA5|KCNQ1|MAPT|MYH6|NRTN|PCNA|PDGFRB|PIK3R1|PLEK|PRKCD|PRKCZ|MAPK4|MAP2K3|PTAFR|RGS4|RYR2|SOX9|SRC|STAT3|AURKA|SYN1|TESK1|TNNI3|TTN|TUBA4A|VRK2|YWHAG|ZFP36|MAP3K12|NR4A3|PPM1D|CADPS|UNC5C|IRS2|ZPR1|TJP2|AKAP7|MAPK8IP1|BAG5|MACROH2…	-6.92277	0	85	0	0
	ENSG00000225673			ENSG00000150995														0	0	1	1	0	0	-4.89329	-3.56394	GO:0030055	M0011	2	0	GO Cellular Components	20	cell-substrate junction		-8.95468	2.10145	6.81899	30286	431	2441	73	2.99058	0.344747	70|81|88|667|859|960|976|1264|1466|1803|1956|2037|2274|2316|2317|2318|2319|2697|2886|2934|3159|3304|3339|3603|3672|3678|3689|3717|3845|3909|3936|4892|5159|5604|5754|5817|5829|6141|6532|6641|6714|7070|7414|7431|7532|8412|8516|8649|8675|9260|9351|9358|9902|10580|10677|22801|23114|23371|23768|26136|29780|54751|58480|58504|60312|81848|81873|83478|83543|83872|91624|157285|165904	ACTC1|ACTN4|ACTN2|DST|CAV3|CD44|ADGRE5|CNN1|CSRP2|DPP4|EGFR|EPB41L2|FHL2|FLNA|FLNB|FLNC|FLOT2|GJA1|GRB7|GSN|HMGA1|HSPA1B|HSPG2|IL16|ITGA1|ITGA5|ITGB2|JAK2|KRAS|LAMA3|LCP1|NRAP|PDGFRB|MAP2K1|PTK7|PVR|PXN|RPL18|SLC6A4|SNTB1|SRC|THY1|VCL|VIM|YWHAG|BCAR3|ITGA8|LAMTOR3|STX16|PDLIM7|NHERF2|ITGBL1|MRC2|SORBS1|AVIL|ITGA11|NFASC|TNS2|FLRT2|TES|PARVB|FBLIM1|RHOU|ARHGAP22|AFAP1|SPRY4|ARPC5L|ARHGAP24|AIF1L|H…	-6.90174	0	93	1	1
	ENSG00000230590			ENSG00000198743														1	0	0	1	-2.41991	0	0	-5.49867	GO:0051345	M1001	2	0	GO Biological Processes	19	positive regulation of hydrolase activity	19_GO:0065007 biological regulation	-8.94822	2.03355	6.77237	30286	482	2441	79	3.23638	0.35818	153|395|552|637|805|843|1285|1378|1512|1513|1520|1612|1894|1956|2043|2099|2152|2934|3336|3672|3717|3815|4137|4609|4824|4908|4943|5111|5159|5341|5580|5996|6091|6279|6280|6281|6347|6356|6401|6422|6774|7070|7294|7481|7805|8412|8743|8767|9026|9411|9639|9863|10016|10411|10999|11069|11138|22861|22899|22900|23348|23380|26084|51079|51735|55103|56616|57139|57572|58504|65992|80243|83478|92154|116986|221002…	ADRB1|ARHGAP6|AVPR1A|BID|CALM2|CASP10|COL4A3|CR1|CTSH|CTSK|CTSS|DAPK1|ECT2|EGFR|EPHA4|ESR1|F3|GSN|HSPE1|ITGA1|JAK2|KIT|MAPT|MYC|NKX3-1|NTF3|TBC1D25|PCNA|PDGFRB|PLEK|PRKCD|RGS1|ROBO1|S100A8|S100A9|S100A10|CCL2|CCL11|SELE|SFRP1|STAT3|THY1|TXK|WNT11|LAPTM5|BCAR3|TNFSF10|RIPK2|HIP1R|ARHGAP29|ARHGEF10|MAGI2|PDCD6|RAPGEF3|SLC27A4|RAPGEF4|TBC1D8|NLRP1|ARHGEF15|CARD8|DOCK9|SRGAP2|ARHGEF26|NDUFA13|RAPGEF6…	-6.8985	0	64	0	0
	ENSG00000134201			ENSG00000119938														1	0	1	1	-2.0539	0	-6.12911	-5.51978	GO:0003231	M1011	3	0	GO Biological Processes	19	cardiac ventricle development	19_GO:0032502 developmental process	-8.94807	3.22392	7.43596	30286	127	2441	33	1.3519	0.23374	182|187|652|1482|2303|2702|3084|4091|4092|4194|4607|4624|4625|4633|5754|6091|6262|6586|7135|7137|7139|7168|7474|7481|9421|9782|10269|10370|11064|23493|26508|53834|93649	JAG1|APLNR|BMP4|NKX2-5|FOXC2|GJA5|NRG1|SMAD6|SMAD7|MDM4|MYBPC3|MYH6|MYH7|MYL2|PTK7|ROBO1|RYR2|SLIT3|TNNI1|TNNI3|TNNT2|TPM1|WNT5A|WNT11|HAND1|MATR3|ZMPSTE24|CITED2|CNTRL|HEY2|HEYL|FGFRL1|MYOCD	-6.8985	0	26	0	0
	ENSG00000274598			ENSG00000150961														0	0	1	0	0	0	-8.93416	0	GO:0031430	M0010	1	0	GO Cellular Components	20	M band		-8.93416	23.2477	13.1405	30286	27	386	8	2.07254	0.72512	286|4607|7273|8736|84676|127294|202333|442721	ANK1|MYBPC3|TTN|MYOM1|TRIM63|MYOM3|CMYA5|LMOD2	-6.51268	0	44	0	0
	ENSG00000229124			ENSG00000112769														1	0	1	1	-4.02472	0	-4.05714	-3.91144	R-HSA-5684996	M1011	3	0	Reactome Gene Sets	6	MAPK1/MAPK3 signaling		-8.90639	2.386	6.97285	30286	286	2441	55	2.25317	0.300376	88|284|374|805|1439|1843|1850|1950|1956|2065|2069|2252|2335|2668|2885|3084|3559|3563|3569|3717|3718|3815|3845|4233|4254|4902|5159|5295|5604|5691|5694|5714|5715|5774|5908|5922|5979|6712|6714|7316|7414|7450|8649|8660|8817|8844|10434|11221|22866|23463|28956|54756|57139|161742|221002	ACTN2|ANGPT1|AREG|CALM2|CSF2RB|DUSP1|DUSP8|EGF|EGFR|ERBB3|EREG|FGF7|FN1|GDNF|GRB2|NRG1|IL2RA|IL3RA|IL6|JAK2|JAK3|KIT|KRAS|MET|KITLG|NRTN|PDGFRB|PIK3R1|MAP2K1|PSMB3|PSMB6|PSMD8|PSMD9|PTPN3|RAP1B|RASA2|RET|SPTBN2|SRC|UBC|VCL|VWF|LAMTOR3|IRS2|FGF18|KSR1|LYPLA1|DUSP10|CNKSR2|ICMT|LAMTOR2|IL17RD|RGL3|SPRED1|RASGEF1A	-6.85848	0	94	1	1
	ENSG00000272168			ENSG00000204291														1	0	1	0	-4.44032	0	-3.47314	0	GO:2000147	M1010	2	0	GO Biological Processes	19	positive regulation of cell motility	19_GO:0040011 locomotion	-8.83945	1.90094	6.6388	30286	607	2441	93	3.80991	0.387471	59|81|199|284|596|604|652|655|719|949|1230|1277|1512|1950|1956|2043|2152|2252|2303|2316|2324|2335|2358|2886|3488|3569|3678|3717|3815|3912|4233|4254|4318|4638|4908|5054|5159|5168|5295|5530|5606|5724|5919|5979|6356|6387|6401|6662|6678|6714|6774|7060|7070|7114|7264|7474|7494|8013|8322|8660|8764|8817|8828|8840|9037|9423|10000|10016|10457|10488|10509|10519|10630|22902|23604|25777|25960|26012|27086|290…	ACTA2|ACTN4|AIF1|ANGPT1|BCL2|BCL6|BMP4|BMP7|C3AR1|SCARB1|CCR1|COL1A1|CTSH|EGF|EGFR|EPHA4|F3|FGF7|FOXC2|FLNA|FLT4|FN1|FPR2|GRB7|IGFBP5|IL6|ITGA5|JAK2|KIT|LAMB1|MET|KITLG|MMP9|MYLK|NTF3|SERPINE1|PDGFRB|ENPP2|PIK3R1|PPP3CA|MAP2K3|PTAFR|RARRES2|RET|CCL11|CXCL12|SELE|SOX9|SPARC|SRC|STAT3|THBS4|THY1|TMSB4X|GFUS|WNT5A|XBP1|NR4A3|FZD4|IRS2|TNFRSF14|FGF18|NRP2|CCN4|SEMA5A|NTN1|AKT3|PDCD6|GPNMB|CREB3|SEMA4…	-6.79322	0	92	0	0
	ENSG00000276517			ENSG00000138735														0	0	1	1	0	0	-5.84828	-4.55686	GO:0001725	M0011	2	0	GO Cellular Components	20	stress fiber		-8.82977	3.79515	7.6406	30286	85	2441	26	1.06514	0.207775	58|59|81|667|800|2317|3936|4486|4624|4625|4628|4638|5590|5829|7168|9260|10398|10580|10627|29109|54751|55752|60312|64236|79778|165904	ACTA1|ACTA2|ACTN4|DST|CALD1|FLNB|LCP1|MST1R|MYH6|MYH7|MYH10|MYLK|PRKCZ|PXN|TPM1|PDLIM7|MYL9|SORBS1|MYL12A|FHOD1|FBLIM1|SEPTIN11|AFAP1|PDLIM2|MICALL2|XIRP1	-6.78685	0	81	0	0
	ENSG00000225649			ENSG00000185585														0	0	1	1	0	0	-5.84828	-4.55686	GO:0097517	M0011	2	0	GO Cellular Components	20	contractile actin filament bundle		-8.82977	3.79515	7.6406	30286	85	2441	26	1.06514	0.207775	58|59|81|667|800|2317|3936|4486|4624|4625|4628|4638|5590|5829|7168|9260|10398|10580|10627|29109|54751|55752|60312|64236|79778|165904	ACTA1|ACTA2|ACTN4|DST|CALD1|FLNB|LCP1|MST1R|MYH6|MYH7|MYH10|MYLK|PRKCZ|PXN|TPM1|PDLIM7|MYL9|SORBS1|MYL12A|FHOD1|FBLIM1|SEPTIN11|AFAP1|PDLIM2|MICALL2|XIRP1	-6.78685	0	81	0	0
	ENSG00000279311			ENSG00000145555														0	0	1	1	0	0	-5.59786	-4.61649	GO:0042641	M0011	2	0	GO Cellular Components	20	actomyosin		-8.81477	3.68126	7.58431	30286	91	2441	27	1.1061	0.211689	58|59|81|667|800|1627|2317|3936|4486|4624|4625|4628|4638|5590|5829|7168|9260|10398|10580|10627|29109|54751|55752|60312|64236|79778|165904	ACTA1|ACTA2|ACTN4|DST|CALD1|DBN1|FLNB|LCP1|MST1R|MYH6|MYH7|MYH10|MYLK|PRKCZ|PXN|TPM1|PDLIM7|MYL9|SORBS1|MYL12A|FHOD1|FBLIM1|SEPTIN11|AFAP1|PDLIM2|MICALL2|XIRP1	-6.77349	0	81	0	0
	ENSG00000265413			ENSG00000049130														1	0	1	1	-4.09471	0	-4.14982	-3.81979	R-HSA-5673001	M1011	3	0	Reactome Gene Sets	6	RAF/MAP kinase cascade		-8.80375	2.39282	6.93256	30286	280	2441	54	2.21221	0.297695	88|284|374|805|1439|1843|1850|1950|1956|2065|2069|2252|2335|2668|2885|3084|3559|3563|3717|3718|3815|3845|4233|4254|4902|5159|5295|5604|5691|5694|5714|5715|5774|5908|5922|5979|6712|6714|7316|7414|7450|8649|8660|8817|8844|10434|11221|22866|23463|28956|54756|57139|161742|221002	ACTN2|ANGPT1|AREG|CALM2|CSF2RB|DUSP1|DUSP8|EGF|EGFR|ERBB3|EREG|FGF7|FN1|GDNF|GRB2|NRG1|IL2RA|IL3RA|JAK2|JAK3|KIT|KRAS|MET|KITLG|NRTN|PDGFRB|PIK3R1|MAP2K1|PSMB3|PSMB6|PSMD8|PSMD9|PTPN3|RAP1B|RASA2|RET|SPTBN2|SRC|UBC|VCL|VWF|LAMTOR3|IRS2|FGF18|KSR1|LYPLA1|DUSP10|CNKSR2|ICMT|LAMTOR2|IL17RD|RGL3|SPRED1|RASGEF1A	-6.76412	0	94	0	0
	ENSG00000124920			ENSG00000164074														1	0	1	1	-7.07158	0	-4.16306	-3.51681	GO:0098984	M1011	3	0	GO Cellular Components	20	neuron to neuron synapse		-8.78819	2.20573	6.81396	30286	360	2441	64	2.62188	0.32341	88|134|482|577|1129|1500|1501|1612|1627|1855|2043|2059|2171|2898|2911|3188|3708|4131|4355|4842|5142|5590|5789|5802|6232|6272|6695|6790|6853|8516|8825|9026|9066|9162|9194|9229|9465|9498|9762|9863|10154|10280|10458|10509|11069|22866|22871|23380|26012|26052|29904|29985|55752|56899|79953|80315|80725|80852|85358|91584|112476|116443|160622|200933	ACTN2|ADORA1|ATP1B2|ADGRB3|CHRM2|CTNND1|CTNND2|DAPK1|DBN1|DVL1|EPHA4|EPS8|FABP5|GRIK2|GRM1|HNRNPH2|ITPR1|MAP1B|MPP2|NOS1|PDE4B|PRKCZ|PTPRD|PTPRS|RPS27|SORT1|SPOCK1|AURKA|SYN1|ITGA8|LIN7A|HIP1R|SYT7|DGKI|SLC16A7|DLGAP1|AKAP7|SLC4A8|LZTS3|MAGI2|PLXNC1|SIGMAR1|BAIAP2|SEMA4B|RAPGEF4|CNKSR2|NLGN1|SRGAP2|NSMF|DNM3|EEF2K|SLC39A3|SEPTIN11|ANKS1B|SYNDIG1|CPEB4|SRCIN1|GRIP2|SHANK3|PLXNA4|PRRT2|GRIN3A|TAMAL…	-6.7502	0	47	0	0
	ENSG00000251254			ENSG00000156218														1	1	1	0	-5.69806	-2.39925	-7.32094	0	GO:1901652	M1110	3	0	GO Biological Processes	19	response to peptide	19_GO:0050896 response to stimulus	-8.77318	2.037	6.7013	30286	469	2441	77	3.15444	0.353767	88|182|249|374|445|655|760|948|1277|1281|1513|1536|1636|2043|2069|2200|2303|2309|2355|2358|2671|2697|2740|2885|2887|3488|3624|3692|3717|3718|3764|3784|4131|4318|4644|4792|5166|5295|5580|5590|5829|5872|5919|6272|6387|6513|6714|6774|6833|7412|7431|7442|7494|7532|7832|8013|8412|8473|8660|8743|8767|8837|8892|10458|10580|10726|10999|22861|23175|28999|29904|51043|54328|55107|55829|64397|407019	ACTN2|JAG1|ALPL|AREG|ASS1|BMP7|CA2|CD36|COL1A1|COL3A1|CTSK|CYBB|ACE|EPHA4|EREG|FBN1|FOXC2|FOXO3|FOSL2|FPR2|GFER|GJA1|GLP1R|GRB2|GRB10|IGFBP5|INHBA|EIF6|JAK2|JAK3|KCNJ8|KCNQ1|MAP1B|MMP9|MYO5A|NFKBIA|PDK4|PIK3R1|PRKCD|PRKCZ|PXN|RAB13|RARRES2|SORT1|CXCL12|SLC2A1|SRC|STAT3|ABCC8|VCAM1|VIM|TRPV1|XBP1|YWHAG|BTG2|NR4A3|BCAR3|OGT|IRS2|TNFSF10|RIPK2|CFLAR|EIF2B2|BAIAP2|SORBS1|NUDC|SLC27A4|NLRP1|LPIN1|KLF1…	-6.73726	0	40	0	0
	ENSG00000287527			ENSG00000162654														1	0	1	1	-3.74097	0	-5.51779	-4.20707	GO:0051047	M1011	3	0	GO Biological Processes	19	positive regulation of secretion	19_GO:0051179 localization	-8.772	2.30647	6.86796	30286	312	2441	58	2.37608	0.308265	134|322|552|654|1080|1956|2550|2587|2668|2867|3623|3624|3689|3708|3717|3745|4282|4628|4824|4881|5029|5530|5715|5724|6279|6281|6387|6529|6532|6696|6833|7273|7494|8398|8618|8660|8673|8736|8938|9066|9367|9498|9619|11069|22871|22925|23086|27063|28984|55107|55204|56262|57126|84876|93664|114899|201294|376267	ADORA1|APBB1|AVPR1A|BMP6|CFTR|EGFR|GABBR1|GALR1|GDNF|FFAR2|INHA|INHBA|ITGB2|ITPR1|JAK2|KCNB1|MIF|MYH10|NKX3-1|NPR1|P2RY2|PPP3CA|PSMD9|PTAFR|S100A8|S100A10|CXCL12|SLC6A1|SLC6A4|SPP1|ABCC8|TTN|XBP1|PLA2G6|CADPS|IRS2|VAMP8|MYOM1|BAIAP3|SYT7|RAB9A|SLC4A8|ABCG1|RAPGEF4|NLGN1|PLA2R1|EXPH5|ANKRD1|RGCC|ANO1|GOLPH3L|LRRC8A|CD177|ORAI1|CADPS2|C1QTNF3|UNC13D|RAB15	-6.73726	0	50	0	0
	ENSG00000286314			ENSG00000196923														1	0	1	1	-4.87434	0	-7.04899	-3.15269	R-HSA-112316	M1011	3	0	Reactome Gene Sets	6	Neuronal System		-8.76606	2.1183	6.75017	30286	410	2441	70	2.86768	0.337803	88|113|610|785|805|2036|2037|2319|2550|2743|2752|2784|2898|2911|3084|3737|3741|3743|3745|3749|3760|3762|3764|3767|3768|3772|3781|3782|3784|3838|3845|4128|4137|4646|5789|5802|6196|6507|6529|6532|6539|6540|6714|6833|6853|7277|7881|8514|8825|9066|9229|9369|9378|9379|10021|10242|22843|22871|24145|27094|27163|60482|80059|80852|81539|84189|84790|112714|113457|116443	ACTN2|ADCY7|HCN2|CACNB4|CALM2|EPB41L1|EPB41L2|FLOT2|GABBR1|GLRB|GLUL|GNB3|GRIK2|GRM1|NRG1|KCNA2|KCNA5|KCNA7|KCNB1|KCNC4|KCNJ3|KCNJ5|KCNJ8|KCNJ11|KCNJ12|KCNJ15|KCNN2|KCNN3|KCNQ1|KPNA2|KRAS|MAOA|MAPT|MYO6|PTPRD|PTPRS|RPS6KA2|SLC1A3|SLC6A1|SLC6A4|SLC6A12|SLC6A13|SRC|ABCC8|SYN1|TUBA4A|KCNAB1|KCNAB2|LIN7A|SYT7|DLGAP1|NRXN3|NRXN1|NRXN2|HCN4|KCNMB2|PPM1E|NLGN1|PANX1|KCNMB3|NAAA|SLC5A7|LRRTM4|GRIP2|SLC38…	-6.73293	0	65	0	0
	ENSG00000187634			ENSG00000117643														1	0	1	1	-2.22243	0	-4.02043	-5.99553	GO:0032835	M1011	3	0	GO Biological Processes	19	glomerulus development	19_GO:0032502 developmental process	-8.74964	4.49227	7.88208	30286	58	2441	21	0.860303	0.186924	59|182|284|596|652|947|1285|1286|2028|2131|2303|4811|4854|5159|6943|9863|26508|28999|51196|55366|84623	ACTA2|JAG1|ANGPT1|BCL2|BMP4|CD34|COL4A3|COL4A4|ENPEP|EXT1|FOXC2|NID1|NOTCH3|PDGFRB|TCF21|MAGI2|HEYL|KLF15|PLCE1|LGR4|KIRREL3	-6.71974	0	95	1	1
	ENSG00000230910			ENSG00000112902														1	0	0	1	-3.29388	0	0	-5.99553	R-HSA-186797	M1001	2	0	Reactome Gene Sets	6	Signaling by PDGF		-8.74964	4.49227	7.88208	30286	58	2441	21	0.860303	0.186924	1281|1282|1285|1286|1287|1289|1292|1299|2885|2886|3845|5159|5295|6696|6714|6774|7058|7059|7060|50509|131873	COL3A1|COL4A1|COL4A3|COL4A4|COL4A5|COL5A1|COL6A2|COL9A3|GRB2|GRB7|KRAS|PDGFRB|PIK3R1|SPP1|SRC|STAT3|THBS2|THBS3|THBS4|COL5A3|COL6A6	-6.71974	0	5	0	0
	ENSG00000271590			ENSG00000188582														0	1	0	1	0	-8.33485	0	-7.33363	R-HSA-8874081	M0101	2	0	Reactome Gene Sets	6	MET activates PTK2 signaling		-8.73937	6.20361	8.44274	30286	30	2441	15	0.614502	0.158176	1277|1278|1281|1289|1302|2335|3909|3910|3912|4233|6714|10319|50509|85301|255631	COL1A1|COL1A2|COL3A1|COL5A1|COL11A2|FN1|LAMA3|LAMA4|LAMB1|MET|SRC|LAMC3|COL5A3|COL27A1|COL24A1	-6.71106	0	5	0	0
	ENSG00000269997			ENSG00000120708														1	0	1	1	-4.61376	0	-4.57703	-2.64498	GO:0051495	M1011	3	0	GO Biological Processes	19	positive regulation of cytoskeleton organization	19_GO:0048518 positive regulation of biological process	-8.7356	2.76465	7.10876	30286	184	2441	41	1.67964	0.260103	88|859|1073|1490|1639|2316|2885|2934|3304|4131|4137|4233|4771|5202|5217|5341|5829|6281|6356|6422|7016|7168|7481|9037|9639|10178|10411|10458|11034|22843|22899|23580|25802|28984|29109|55243|57482|64223|163786|342184|442721	ACTN2|CAV3|CFL2|CCN2|DCTN1|FLNA|GRB2|GSN|HSPA1B|MAP1B|MAPT|MET|NF2|PFDN2|PFN2|PLEK|PXN|S100A10|CCL11|SFRP1|TESK1|TPM1|WNT11|SEMA5A|ARHGEF10|TENM1|RAPGEF3|BAIAP2|DSTN|PPM1E|ARHGEF15|CDC42EP4|LMOD1|RGCC|FHOD1|KIRREL1|CRACD|MLST8|SASS6|FMN1|LMOD2	-6.70889	0	24	0	0
	ENSG00000284052			ENSG00000169855														1	1	1	1	-3.20379	-3.72228	-8.50192	-2.46978	GO:0098739	M1111	4	0	GO Biological Processes	19	import across plasma membrane	19_GO:0051179 localization	-8.73054	2.89248	7.17298	30286	163	2441	38	1.55674	0.250563	477|482|483|486|610|948|2911|3760|3762|3764|3767|3768|3772|3784|6507|6513|6523|6526|6529|6533|6540|6541|6833|7442|8140|8912|9187|9368|10021|10479|23428|27112|51393|55244|56262|84679|162514|285335	ATP1A2|ATP1B2|ATP1B3|FXYD2|HCN2|CD36|GRM1|KCNJ3|KCNJ5|KCNJ8|KCNJ11|KCNJ12|KCNJ15|KCNQ1|SLC1A3|SLC2A1|SLC5A1|SLC5A3|SLC6A1|SLC6A6|SLC6A13|SLC7A1|ABCC8|TRPV1|SLC7A5|CACNA1H|SLC24A1|NHERF1|HCN4|SLC9A6|SLC7A8|NALF2|TRPV2|SLC47A1|LRRC8A|SLC9A7|TRPV3|SLC9C1	-6.70541	0	65	0	0
	ENSG00000288025			ENSG00000121743														0	0	1	1	0	0	-3.36915	-4.19418	GO:0007610	M0011	2	0	GO Biological Processes	19	behavior	19_GO:0032501 multicellular organismal process	-8.72624	1.88413	6.58036	30286	619	2441	94	3.85088	0.389465	348|353|460|477|482|552|577|582|596|627|706|785|1140|1201|1268|1476|1600|1636|1639|1803|1855|1956|2043|2059|2131|2237|2395|2636|2648|2668|2740|2743|2898|2911|3073|3269|3678|3784|3815|3845|4125|4137|4287|4593|4776|4803|4886|4908|5590|5803|6285|6323|6356|6387|6507|6529|6532|6712|6714|6774|6833|6905|7060|7442|7832|8322|8516|8701|9215|9293|9369|9378|9379|10269|10288|10411|11245|26047|28996|57121|5927…	APOE|APRT|ASTN1|ATP1A2|ATP1B2|AVPR1A|ADGRB3|BBS1|BCL2|BDNF|TSPO|CACNB4|CHRNB1|CLN3|CNR1|CSTB|DAB1|ACE|DCTN1|DPP4|DVL1|EGFR|EPHA4|EPS8|EXT1|FEN1|FXN|GBX1|KAT2A|GDNF|GLP1R|GLRB|GRIK2|GRM1|HEXA|HRH1|ITGA5|KCNQ1|KIT|KRAS|MAN2B1|MAPT|ATXN3|MUSK|NFATC4|NGF|NPY1R|NTF3|PRKCZ|PTPRZ1|S100B|SCN1A|CCL11|CXCL12|SLC1A3|SLC6A1|SLC6A4|SPTBN2|SRC|STAT3|ABCC8|TBCE|THBS4|TRPV1|BTG2|FZD4|ITGA8|DNAH11|LARGE1|GPR52|NR…	-6.70269	0	71	0	0
	ENSG00000239704			ENSG00000132561														1	1	1	1	-5.25015	-5.6928	-3.12432	-3.59086	GO:0005788	M1111	4	0	GO Cellular Components	20	endoplasmic reticulum lumen		-8.71799	2.2991	6.84028	30286	313	2441	58	2.37608	0.308265	338|348|627|652|720|844|1114|1277|1278|1281|1282|1285|1286|1287|1289|1292|1294|1295|1299|1302|1305|1306|1307|1462|1622|2157|2200|2335|2719|3486|3488|3569|3912|4241|5265|5959|6696|7373|7474|8404|8542|8824|10272|10418|11096|11173|27348|30001|50509|54507|56605|59272|84570|85301|91522|91851|92949|255631	APOB|APOE|BDNF|BMP4|C4A|CASQ1|CHGB|COL1A1|COL1A2|COL3A1|COL4A1|COL4A3|COL4A4|COL4A5|COL5A1|COL6A2|COL7A1|COL8A1|COL9A3|COL11A2|COL13A1|COL15A1|COL16A1|VCAN|DBI|F8|FBN1|FN1|GPC3|IGFBP3|IGFBP5|IL6|LAMB1|MELTF|SERPINA1|RDH5|SPP1|COL14A1|WNT5A|SPARCL1|APOL1|CES2|FSTL3|SPON1|ADAMTS5|ADAMTS7|TOR1B|ERO1A|COL5A3|ADAMTSL4|ERO1B|ACE2|COL25A1|COL27A1|COL23A1|CHRDL1|ADAMTSL1|COL24A1	-6.69602	0	96	1	1
	ENSG00000243175			ENSG00000141052														0	0	0	1	0	0	0	-5.04677	GO:0051668	M0001	1	0	GO Biological Processes	19	localization within membrane	19_GO:0051179 localization	-8.64563	1.931	6.57813	30286	559	2441	87	3.56411	0.375242	88|134|286|348|439|483|582|637|825|859|1201|1855|1956|2316|2319|2740|2743|2898|3689|3745|3875|4001|4301|4593|4644|5590|5727|5872|6029|6281|6747|7070|8266|8292|8636|8642|8675|8825|8934|9053|9215|9351|9368|9378|9379|9863|10123|10430|10452|10627|10807|22871|23148|23463|23480|26517|26520|51079|51248|51375|51560|51735|54997|55107|55146|55204|55831|56851|57728|58477|79156|79778|79844|80852|83460|84440|…	ACTN2|ADORA1|ANK1|APOE|GET3|ATP1B3|BBS1|BID|CAPN3|CAV3|CLN3|DVL1|EGFR|FLNA|FLOT2|GLP1R|GLRB|GRIK2|ITGB2|KCNB1|KRT18|LMNB1|AFDN|MUSK|MYO5A|PRKCZ|PTCH1|RAB13|RN7SL1|S100A10|SSR3|THY1|UBL4A|COLQ|SSNA1|DCHS1|STX16|LIN7A|RAB29|MAP7|LARGE1|NHERF2|NHERF1|NRXN1|NRXN2|MAGI2|ARL4C|TMEM147|TOMM40|MYL12A|ENTR1|NLGN1|NACAD|ICMT|SEC61G|TIMM13|TIMM9|NDUFA13|PDZD11|SNX7|RAB6B|RAPGEF6|TESC|ANO1|ZDHHC4|GOLPH3L|EMC…	-6.62523	0	86	0	0
	ENSG00000223704			ENSG00000221866														0	0	1	1	0	0	-6.92075	-3.54867	GO:0050840	M0011	2	0	GO Molecular Functions	21	extracellular matrix binding		-8.64019	4.26498	7.74164	30286	64	2441	22	0.90127	0.191284	633|1520|1634|2006|2199|4053|4811|6678|6696|7045|7148|8404|9719|11096|57211|64093|64094|64129|169611|170689|284297|375790	BGN|CTSS|DCN|ELN|FBLN2|LTBP2|NID1|SPARC|SPP1|TGFBI|TNXB|SPARCL1|ADAMTSL2|ADAMTS5|ADGRG6|SMOC1|SMOC2|TINAGL1|OLFML2A|ADAMTS15|SSC5D|AGRN	-6.62136	0	97	1	1
	ENSG00000270956			ENSG00000127863														1	0	1	1	-2.20177	0	-6.08914	-6.57529	GO:0003229	M1011	3	0	GO Biological Processes	19	ventricular cardiac muscle tissue development	19_GO:0032502 developmental process	-8.59284	4.41613	7.77654	30286	59	2441	21	0.860303	0.186924	1482|2303|3084|3764|3767|4092|4607|4624|4625|4633|6262|7135|7137|7139|7168|7373|9421|10269|23493|79191|84525	NKX2-5|FOXC2|NRG1|KCNJ8|KCNJ11|SMAD7|MYBPC3|MYH6|MYH7|MYL2|RYR2|TNNI1|TNNI3|TNNT2|TPM1|COL14A1|HAND1|ZMPSTE24|HEY2|IRX3|HOPX	-6.57557	0	12	0	0
	ENSG00000279342			ENSG00000102935														0	0	1	1	0	0	-2.00626	-5.04652	GO:0043009	M0011	2	0	GO Biological Processes	19	chordate embryonic development	19_GO:0032502 developmental process	-8.58193	1.85154	6.49793	30286	650	2441	97	3.97378	0.395378	86|284|338|652|655|705|1026|1051|1277|1281|1482|1627|1855|1956|2021|2131|2138|2303|2648|2697|2736|2885|3726|3856|3955|4325|4624|4824|5125|5362|5604|5723|5727|5754|5890|6422|6662|6663|6909|7020|7026|7474|7481|8463|8642|8646|8854|8882|9021|9096|9394|9421|9782|9817|9871|10016|10161|10370|10400|10443|11232|22846|23242|23493|23764|27152|27443|29985|30812|50515|51339|51639|51733|51804|53615|55172|56243…	ACTL6A|ANGPT1|APOB|BMP4|BMP7|BYSL|CDKN1A|CEBPB|COL1A1|COL3A1|NKX2-5|DBN1|DVL1|EGFR|ENDOG|EXT1|EYA1|FOXC2|KAT2A|GJA1|GLI2|GRB2|JUNB|KRT8|LFNG|MMP16|MYH6|NKX3-1|PCSK5|PLXNA2|MAP2K1|PSPH|PTCH1|PTK7|RAD51B|SFRP1|SOX9|SOX10|TBX2|TFAP2A|NR2F2|WNT5A|WNT11|TEAD2|DCHS1|CHRD|ALDH1A2|ZPR1|SOCS3|TBX18|HS6ST1|HAND1|MATR3|KEAP1|SEC24D|PDCD6|LPAR6|CITED2|PEMT|N4BP2L2|POLG2|VASH1|COBL|HEY2|MAFF|INTU|CECR2|SLC39A…	-6.56621	0	98	1	1
	ENSG00000147145			ENSG00000117525														1	0	1	1	-3.36215	0	-2.60682	-3.46771	WP5434	M1011	3	0	WikiPathways	27	Pathways in cancer		-8.54538	1.97443	6.56436	30286	509	2441	81	3.31831	0.362532	113|182|330|596|637|652|1017|1026|1282|1285|1286|1287|1439|1612|1643|1855|1950|1956|2099|2122|2324|2335|2736|2784|2846|2885|2946|2949|3559|3563|3569|3597|3717|3718|3815|3845|3909|3910|3912|4233|4254|4259|4609|4616|4791|4792|4824|4854|4855|5159|5292|5295|5602|5604|5727|5733|5979|6258|6387|6502|6513|6774|6921|7188|7474|7481|7704|8322|8325|9002|9817|10000|10161|10319|10912|23493|23566|23604|26508|57…	ADCY7|JAG1|BIRC3|BCL2|BID|BMP4|CDK2|CDKN1A|COL4A1|COL4A3|COL4A4|COL4A5|CSF2RB|DAPK1|DDB2|DVL1|EGF|EGFR|ESR1|MECOM|FLT4|FN1|GLI2|GNB3|LPAR4|GRB2|GSTM2|GSTM5|IL2RA|IL3RA|IL6|IL13RA1|JAK2|JAK3|KIT|KRAS|LAMA3|LAMA4|LAMB1|MET|KITLG|MGST3|MYC|GADD45B|NFKB2|NFKBIA|NKX3-1|NOTCH3|NOTCH4|PDGFRB|PIM1|PIK3R1|MAPK10|MAP2K1|PTCH1|PTGER3|RET|RXRG|CXCL12|SKP2|SLC2A1|STAT3|ELOC|TRAF5|WNT5A|WNT11|ZBTB16|FZD4|FZD8|…	-6.53127	0	25	0	0
	ENSG00000229989			ENSG00000077942														0	0	1	1	0	0	-2.69634	-4.79519	GO:0004713	M0011	2	0	GO Molecular Functions	21	protein tyrosine kinase activity		-8.5439	3.05685	7.17029	30286	138	2441	34	1.39287	0.237206	660|1119|1195|1956|2042|2043|2044|2049|2202|2324|3717|3718|3815|4233|4486|4593|5159|5580|5604|5606|5979|6714|7016|7273|7294|7465|7535|8576|8767|8828|9625|28996|53834|57396	BMX|CHKA|CLK1|EGFR|EPHA3|EPHA4|EPHA5|EPHB3|EFEMP1|FLT4|JAK2|JAK3|KIT|MET|MST1R|MUSK|PDGFRB|PRKCD|MAP2K1|MAP2K3|RET|SRC|TESK1|TTN|TXK|WEE1|ZAP70|STK16|RIPK2|NRP2|AATK|HIPK2|FGFRL1|CLK4	-6.53127	0	99	1	1
	ENSG00000278716			ENSG00000286071														0	1	0	0	0	-8.52782	0	0	R-HSA-3000170	M0100	1	0	Reactome Gene Sets	6	Syndecan interactions		-8.52782	213.658	29.1198	30286	27	21	4	19.0476	8.56891	1277|1278|1281|2335	COL1A1|COL1A2|COL3A1|FN1	-6.16531	0	100	1	1
	ENSG00000183160			ENSG00000235997														0	0	1	1	0	0	-6.00246	-3.16219	GO:0043410	M0011	2	0	GO Biological Processes	19	positive regulation of MAPK cascade	19_GO:0048518 positive regulation of biological process	-8.51992	2.01127	6.57736	30286	475	2441	77	3.15444	0.353767	59|134|151|284|348|652|948|960|1116|1230|1490|1950|1956|2324|2358|2911|3084|3486|3569|3624|3654|3672|3717|3815|4281|4282|4294|4486|4616|4908|5151|5159|5320|5590|5604|5606|5908|5979|6091|6283|6347|6356|6714|7164|7474|7786|7805|8412|8649|8767|8817|8837|8844|9258|9479|9821|10178|10457|10519|10912|23566|28956|28996|55504|57007|60370|64802|65009|85407|90441|112464|120892|146850|203447|220164|392255|40…	ACTA2|ADORA1|ADRA2B|ANGPT1|APOE|BMP4|CD36|CD44|CHI3L1|CCR1|CCN2|EGF|EGFR|FLT4|FPR2|GRM1|NRG1|IGFBP3|IL6|INHBA|IRAK1|ITGA1|JAK2|KIT|MID1|MIF|MAP3K10|MST1R|GADD45B|NTF3|PDE8A|PDGFRB|PLA2G2A|PRKCZ|MAP2K1|MAP2K3|RAP1B|RET|ROBO1|S100A12|CCL2|CCL11|SRC|TPD52L1|WNT5A|MAP3K12|LAPTM5|BCAR3|LAMTOR3|RIPK2|FGF18|CFLAR|KSR1|MFHAS1|MAPK8IP1|RB1CC1|TENM1|GPNMB|CIB1|GADD45G|LPAR3|LAMTOR2|HIPK2|TNFRSF19|ACKR3|AVP…	-6.50883	0	46	0	0
	ENSG00000260807			ENSG00000162636														0	0	0	1	0	0	0	-4.66163	GO:0022409	M0001	1	0	GO Biological Processes	19	positive regulation of cell-cell adhesion	19_GO:0048518 positive regulation of biological process	-8.50695	2.25239	6.72087	30286	325	2441	59	2.41704	0.310846	86|199|604|655|960|1378|1604|1803|2309|2319|2736|3559|3569|3654|3689|3717|4092|4254|4301|4651|5530|5590|5724|6347|6401|6461|6541|6605|6666|6714|7070|7412|7474|7494|7535|7704|8013|8764|8767|8876|9580|9780|10076|10272|10288|10370|10630|11221|30835|51043|51571|54440|55083|58515|80381|84034|84466|146850|259307	ACTL6A|AIF1|BCL6|BMP7|CD44|CR1|CD55|DPP4|FOXO3|FLOT2|GLI2|IL2RA|IL6|IRAK1|ITGB2|JAK2|SMAD7|KITLG|AFDN|MYO10|PPP3CA|PRKCZ|PTAFR|CCL2|SELE|SHB|SLC7A1|SMARCE1|SOX12|SRC|THY1|VCAM1|WNT5A|XBP1|ZAP70|ZBTB16|NR4A3|TNFRSF14|RIPK2|VNN1|SOX13|PIEZO1|PTPRU|FSTL3|LILRB2|CITED2|PDPN|DUSP10|CD209|ZBTB7B|CYRIB|SASH3|KIF26B|SELENOK|CD276|EMILIN2|MEGF10|PIK3R6|IL4I1	-6.49739	0	38	0	0
	ENSG00000214193			ENSG00000130592														0	0	0	1	0	0	0	-5.43594	GO:0060627	M0001	1	0	GO Biological Processes	19	regulation of vesicle-mediated transport	19_GO:0051179 localization	-8.48455	1.95038	6.52281	30286	528	2441	83	3.40025	0.366825	88|284|348|636|720|721|785|859|929|948|949|1080|1201|1855|1950|2042|2207|2212|2219|2358|2719|3024|3689|3745|4771|4908|5054|5217|5530|5604|5724|5872|5908|6281|6347|6401|6424|6609|6714|6853|7474|8547|8618|8673|8934|8938|9026|9066|9367|9498|9863|9899|10434|10584|11037|11069|11149|22871|23086|25875|29091|29904|30817|51760|54806|55589|57126|57586|60561|65009|78989|83452|84251|93664|112476|115827|12089…	ACTN2|ANGPT1|APOE|BICD1|C4A|C4B|CACNB4|CAV3|CD14|CD36|SCARB1|CFTR|CLN3|DVL1|EGF|EPHA3|FCER1G|FCGR2A|FCN1|FPR2|GPC3|H1-1|ITGB2|KCNB1|NF2|NTF3|SERPINE1|PFN2|PPP3CA|MAP2K1|PTAFR|RAB13|RAP1B|S100A10|CCL2|SELE|SFRP4|SMPD1|SRC|SYN1|WNT5A|FCN3|CADPS|VAMP8|RAB29|BAIAP3|HIP1R|SYT7|RAB9A|SLC4A8|MAGI2|SV2B|LYPLA1|COLEC10|STON1|RAPGEF4|BVES|NLGN1|EXPH5|LETMD1|STXBP6|EEF2K|ADGRE2|SYT17|AHI1|BMP2K|CD177|SYT13|…	-6.47742	0	101	1	1
	ENSG00000153347			ENSG00000143603														1	1	0	1	-5.44492	-6.19292	0	-4.96956	hsa04933	M1101	3	0	KEGG Pathway	24	AGE-RAGE signaling pathway in diabetic complications		-8.48393	3.47402	7.3371	30286	100	2441	28	1.14707	0.215529	596|1277|1278|1281|1282|1285|1286|1287|1536|2152|2335|3569|3717|3845|5054|5292|5295|5580|5590|5602|6347|6401|6774|7056|7412|10000|51196|113026	BCL2|COL1A1|COL1A2|COL3A1|COL4A1|COL4A3|COL4A4|COL4A5|CYBB|F3|FN1|IL6|JAK2|KRAS|SERPINE1|PIM1|PIK3R1|PRKCD|PRKCZ|MAPK10|CCL2|SELE|STAT3|THBD|VCAM1|AKT3|PLCE1|PLCD3	-6.47742	0	102	1	1
	ENSG00000053524			ENSG00000196526														0	0	1	1	0	0	-2.21803	-4.97906	GO:0009792	M0011	2	0	GO Biological Processes	19	embryo development ending in birth or egg hatching	19_GO:0032502 developmental process	-8.48225	1.83057	6.44179	30286	671	2441	99	4.05571	0.399263	86|284|338|652|655|705|1026|1051|1277|1281|1482|1627|1636|1855|1956|2021|2131|2138|2303|2395|2648|2697|2736|2885|3726|3856|3955|4325|4624|4824|5125|5362|5604|5723|5727|5754|5890|6422|6662|6663|6909|7020|7026|7474|7481|8463|8642|8646|8854|8882|9021|9096|9394|9421|9782|9817|9871|10016|10161|10370|10400|10443|11232|22846|23242|23493|23764|27152|27443|29985|30812|50515|51339|51639|51733|51804|53615|5…	ACTL6A|ANGPT1|APOB|BMP4|BMP7|BYSL|CDKN1A|CEBPB|COL1A1|COL3A1|NKX2-5|DBN1|ACE|DVL1|EGFR|ENDOG|EXT1|EYA1|FOXC2|FXN|KAT2A|GJA1|GLI2|GRB2|JUNB|KRT8|LFNG|MMP16|MYH6|NKX3-1|PCSK5|PLXNA2|MAP2K1|PSPH|PTCH1|PTK7|RAD51B|SFRP1|SOX9|SOX10|TBX2|TFAP2A|NR2F2|WNT5A|WNT11|TEAD2|DCHS1|CHRD|ALDH1A2|ZPR1|SOCS3|TBX18|HS6ST1|HAND1|MATR3|KEAP1|SEC24D|PDCD6|LPAR6|CITED2|PEMT|N4BP2L2|POLG2|VASH1|COBL|HEY2|MAFF|INTU|CECR…	-6.47726	0	98	0	0
	ENSG00000271208			ENSG00000182197														0	0	1	1	0	0	-4.05714	-3.91144	GO:0045121	M0011	2	0	GO Cellular Components	20	membrane raft		-8.46289	2.34262	6.7546	30286	286	2441	54	2.21221	0.297695	284|477|859|929|948|949|953|1201|1268|1378|1525|1604|1803|1956|2319|2697|2824|3689|3717|3741|3784|3945|4137|4842|5727|5740|6281|6401|6513|6532|6714|7070|7223|7535|9429|10580|10630|10666|11149|26509|29098|30968|55243|57126|59272|84876|112464|120892|146760|150696|161742|199920|219699|347273	ANGPT1|ATP1A2|CAV3|CD14|CD36|SCARB1|ENTPD1|CLN3|CNR1|CR1|CXADR|CD55|DPP4|EGFR|FLOT2|GJA1|GPM6B|ITGB2|JAK2|KCNA5|KCNQ1|LDHB|MAPT|NOS1|PTCH1|PTGIS|S100A10|SELE|SLC2A1|SLC6A4|SRC|THY1|TRPC4|ZAP70|ABCG2|SORBS1|PDPN|CD226|BVES|MYOF|RANGRF|STOML2|KIRREL1|CD177|ACE2|ORAI1|CAVIN3|LRRK2|RTN4RL1|PROM2|SPRED1|FYB2|UNC5B|CAVIN4	-6.45941	0	103	1	1
	ENSG00000104415			ENSG00000139679														1	1	1	1	-2.16644	-4.52853	-3.21648	-4.45908	R-HSA-76002	M1111	4	0	Reactome Gene Sets	6	Platelet activation, signaling and aggregation		-8.43873	2.40596	6.78029	30286	263	2441	51	2.08931	0.289489	81|88|151|805|948|1277|1278|1607|1950|2157|2162|2207|2316|2335|2784|2885|3671|3708|3709|5054|5265|5295|5341|5580|5590|5908|5919|6678|6714|7078|7114|7123|7225|7273|7277|7414|7450|8526|9002|9162|10411|10630|11069|11343|22927|27154|51571|55664|57406|146850|160851	ACTN4|ACTN2|ADRA2B|CALM2|CD36|COL1A1|COL1A2|DGKB|EGF|F8|F13A1|FCER1G|FLNA|FN1|GNB3|GRB2|ISLR|ITPR1|ITPR2|SERPINE1|SERPINA1|PIK3R1|PLEK|PRKCD|PRKCZ|RAP1B|RARRES2|SPARC|SRC|TIMP3|TMSB4X|CLEC3B|TRPC6|TTN|TUBA4A|VCL|VWF|DGKE|F2RL3|DGKI|RAPGEF3|PDPN|RAPGEF4|MGLL|HABP4|BRPF3|CYRIB|CDC37L1|ABHD6|PIK3R6|DGKH	-6.43675	0	41	0	0
	ENSG00000092758			ENSG00000168016														0	0	1	1	0	0	-3.17429	-3.98188	hsa04024	M0011	2	0	KEGG Pathway	24	cAMP signaling pathway		-8.43066	2.53659	6.84968	30286	225	2441	46	1.88447	0.27522	113|134|153|477|482|483|486|610|627|805|1080|1129|2550|2740|2867|4301|4792|4878|4881|4886|5142|5144|5295|5350|5499|5602|5604|5727|5733|5908|6262|6662|7137|7434|10000|10021|10398|10411|10488|11069|11149|51196|64208|64411|84876|116443	ADCY7|ADORA1|ADRB1|ATP1A2|ATP1B2|ATP1B3|FXYD2|HCN2|BDNF|CALM2|CFTR|CHRM2|GABBR1|GLP1R|FFAR2|AFDN|NFKBIA|NPPA|NPR1|NPY1R|PDE4B|PDE4D|PIK3R1|PLN|PPP1CA|MAPK10|MAP2K1|PTCH1|PTGER3|RAP1B|RYR2|SOX9|TNNI3|VIPR2|AKT3|HCN4|MYL9|RAPGEF3|CREB3|RAPGEF4|BVES|PLCE1|POPDC3|ARAP3|ORAI1|GRIN3A	-6.43018	0	104	1	1
	ENSG00000270562			ENSG00000137936														0	0	1	1	0	0	-4.04195	-3.87631	GO:0098857	M0011	2	0	GO Cellular Components	20	membrane microdomain		-8.40732	2.33446	6.72537	30286	287	2441	54	2.21221	0.297695	284|477|859|929|948|949|953|1201|1268|1378|1525|1604|1803|1956|2319|2697|2824|3689|3717|3741|3784|3945|4137|4842|5727|5740|6281|6401|6513|6532|6714|7070|7223|7535|9429|10580|10630|10666|11149|26509|29098|30968|55243|57126|59272|84876|112464|120892|146760|150696|161742|199920|219699|347273	ANGPT1|ATP1A2|CAV3|CD14|CD36|SCARB1|ENTPD1|CLN3|CNR1|CR1|CXADR|CD55|DPP4|EGFR|FLOT2|GJA1|GPM6B|ITGB2|JAK2|KCNA5|KCNQ1|LDHB|MAPT|NOS1|PTCH1|PTGIS|S100A10|SELE|SLC2A1|SLC6A4|SRC|THY1|TRPC4|ZAP70|ABCG2|SORBS1|PDPN|CD226|BVES|MYOF|RANGRF|STOML2|KIRREL1|CD177|ACE2|ORAI1|CAVIN3|LRRK2|RTN4RL1|PROM2|SPRED1|FYB2|UNC5B|CAVIN4	-6.40834	0	103	0	0
	ENSG00000204929			ENSG00000138119														0	0	1	1	0	0	-4.33122	-4.89393	GO:0030048	M0011	2	0	GO Biological Processes	19	actin filament-based movement	19_GO:0009987 cellular process	-8.37749	3.43962	7.2713	30286	101	2441	28	1.14707	0.215529	70|81|859|2697|2934|3741|3760|3762|3764|3781|3784|4621|4624|4625|4628|4637|4642|4644|4645|4646|6262|6323|6330|6332|7139|7168|10630|25777	ACTC1|ACTN4|CAV3|GJA1|GSN|KCNA5|KCNJ3|KCNJ5|KCNJ8|KCNN2|KCNQ1|MYH3|MYH6|MYH7|MYH10|MYL6|MYO1D|MYO5A|MYO5B|MYO6|RYR2|SCN1A|SCN4B|SCN7A|TNNT2|TPM1|PDPN|SUN2	-6.38	0	12	0	0
	ENSG00000279608			ENSG00000144730														0	0	1	1	0	0	-4.43062	-4.63952	GO:0098858	M0011	2	0	GO Cellular Components	20	actin-based cell projection		-8.36672	2.52536	6.81485	30286	226	2441	46	1.88447	0.27522	55|58|59|70|72|88|284|960|1525|2043|2059|3936|4254|4642|4644|4646|4651|4771|5357|5794|6533|6714|7412|8029|8140|8633|8639|9368|10123|10411|10458|10519|10630|10809|22871|22902|23428|25960|51181|64072|84168|89891|93035|120892|150696|494513	ACP3|ACTA1|ACTA2|ACTC1|ACTG2|ACTN2|ANGPT1|CD44|CXADR|EPHA4|EPS8|LCP1|KITLG|MYO1D|MYO5A|MYO6|MYO10|NF2|PLS1|PTPRH|SLC6A6|SRC|VCAM1|CUBN|SLC7A5|UNC5C|AOC3|NHERF1|ARL4C|RAPGEF3|BAIAP2|CIB1|PDPN|STARD10|NLGN1|RUFY3|SLC7A8|ADGRA2|DCXR|CDH23|ANTXR1|DYNC2I2|PKHD1L1|LRRK2|PROM2|PJVK	-6.37071	0	105	1	1
	ENSG00000238061			ENSG00000026508														1	0	1	1	-3.44992	0	-5.44143	-5.3674	GO:0016528	M1011	3	0	GO Cellular Components	20	sarcoplasm		-8.36083	3.52626	7.30172	30286	95	2441	27	1.1061	0.211689	286|844|2934|2946|3099|3475|3708|3709|4151|4842|5350|6253|6261|6262|6263|6695|7060|9529|10324|10335|22927|29950|51655|79041|201140|202333|347273	ANK1|CASQ1|GSN|GSTM2|HK2|IFRD1|ITPR1|ITPR2|MB|NOS1|PLN|RTN2|RYR1|RYR2|RYR3|SPOCK1|THBS4|BAG5|KLHL41|IRAG1|HABP4|SERTAD1|RASD1|TMEM38A|DHRS7C|CMYA5|CAVIN4	-6.3663	0	106	1	1
	ENSG00000264235			ENSG00000184347														0	0	1	1	0	0	-2.24611	-5.32028	GO:0060993	M0011	2	0	GO Biological Processes	19	kidney morphogenesis	19_GO:0032502 developmental process	-8.35509	3.62458	7.3417	30286	89	2441	26	1.06514	0.207775	596|652|655|2138|2668|2719|4609|5530|5727|6662|6943|7481|8642|9953|10269|26249|27031|30812|54806|55083|55366|64412|79191|120892|153572|342184	BCL2|BMP4|BMP7|EYA1|GDNF|GPC3|MYC|PPP3CA|PTCH1|SOX9|TCF21|WNT11|DCHS1|HS3ST3B1|ZMPSTE24|KLHL3|NPHP3|SOX8|AHI1|KIF26B|LGR4|GZF1|IRX3|LRRK2|IRX2|FMN1	-6.36203	0	8	0	0
	ENSG00000278991			ENSG00000179915														0	1	0	0	0	-8.33485	0	0	WP453	M0100	1	0	WikiPathways	27	Inflammatory response pathway		-8.33485	192.292	27.6124	30286	30	21	4	19.0476	8.56891	1277|1278|1281|2335	COL1A1|COL1A2|COL3A1|FN1	-6.00231	0	100	0	0
	ENSG00000259275			ENSG00000116106														0	0	0	1	0	0	0	-5.09145	GO:0050865	M0001	1	0	GO Biological Processes	19	regulation of cell activation	19_GO:0032501 multicellular organismal process	-8.33323	1.85123	6.39274	30286	630	2441	94	3.85088	0.389465	59|86|199|348|384|596|604|637|652|825|1026|1051|1268|1378|1604|1803|2207|2309|2316|2319|2335|2648|2736|3559|3569|3623|3624|3717|3718|3726|3824|4092|4254|4282|4332|5320|5341|5530|5580|5590|6347|6422|6461|6541|6605|6666|6714|7056|7070|7107|7294|7305|7412|7474|7494|7535|7704|7805|8013|8654|8660|8764|8767|8876|9258|9306|9479|9580|10288|10457|10459|10630|10666|11221|11326|30835|51043|51571|54440|56603…	ACTA2|ACTL6A|AIF1|APOE|ARG2|BCL2|BCL6|BID|BMP4|CAPN3|CDKN1A|CEBPB|CNR1|CR1|CD55|DPP4|FCER1G|FOXO3|FLNA|FLOT2|FN1|KAT2A|GLI2|IL2RA|IL6|INHA|INHBA|JAK2|JAK3|JUNB|KLRD1|SMAD7|KITLG|MIF|MNDA|PLA2G2A|PLEK|PPP3CA|PRKCD|PRKCZ|CCL2|SFRP1|SHB|SLC7A1|SMARCE1|SOX12|SRC|THBD|THY1|GPR137B|TXK|TYROBP|VCAM1|WNT5A|XBP1|ZAP70|ZBTB16|LAPTM5|NR4A3|PDE5A|IRS2|TNFRSF14|RIPK2|VNN1|MFHAS1|SOCS6|MAPK8IP1|SOX13|LILRB2|GP…	-6.34164	0	38	0	0
	ENSG00000279159			ENSG00000177374														1	0	1	1	-2.14707	0	-3.72268	-3.8156	GO:0043549	M1011	3	0	GO Biological Processes	19	regulation of kinase activity	19_GO:0008152 metabolic process	-8.32919	1.93571	6.44687	30286	532	2441	83	3.40025	0.366825	151|284|348|805|859|900|902|1022|1026|1031|1032|1033|1116|1843|1894|1950|1956|2043|2065|2069|2324|3084|3301|3654|3717|3815|4137|4233|4294|4486|4593|4878|4908|5159|5580|5604|5606|5787|5979|6091|6283|6609|6714|7016|7026|7070|7164|7273|7474|7532|7786|8660|8817|8844|9079|9368|9479|9555|10178|10221|10519|11213|11221|22843|28984|29775|29950|51149|55181|55437|57214|64061|80725|81848|90441|92335|93649|11…	ADRA2B|ANGPT1|APOE|CALM2|CAV3|CCNG1|CCNH|CDK7|CDKN1A|CDKN2C|CDKN2D|CDKN3|CHI3L1|DUSP1|ECT2|EGF|EGFR|EPHA4|ERBB3|EREG|FLT4|NRG1|DNAJA1|IRAK1|JAK2|KIT|MAPT|MET|MAP3K10|MST1R|MUSK|NPPA|NTF3|PDGFRB|PRKCD|MAP2K1|MAP2K3|PTPRB|RET|ROBO1|S100A12|SMPD1|SRC|TESK1|NR2F2|THY1|TPD52L1|TTN|WNT5A|YWHAG|MAP3K12|IRS2|FGF18|KSR1|LDB2|NHERF1|MAPK8IP1|MACROH2A1|TENM1|TRIB1|CIB1|IRAK3|DUSP10|PPM1E|RGCC|CARD10|SERTAD1…	-6.33907	0	46	0	0
	ENSG00000244879			ENSG00000163618														0	1	1	1	0	-2.75928	-2.30827	-4.88223	R-HSA-1280218	M0111	3	0	Reactome Gene Sets	6	Adaptive Immune System		-8.31671	1.76092	6.32411	30286	768	2441	109	4.46538	0.418048	805|929|947|948|997|1174|1277|1278|1281|1512|1513|1520|1525|1536|1639|1759|2885|3385|3689|3708|3709|3797|3824|3831|3845|3903|4360|4688|4689|4792|4793|5133|5295|5493|5530|5691|5694|5714|5715|5817|5908|6049|6279|6280|6402|6502|6712|6714|6921|7064|7277|7305|7316|7318|7336|7412|7535|7704|8673|8764|8767|9021|9817|9871|9902|10000|10288|10324|10411|10666|11069|23480|26052|26118|26249|27180|27246|29121|3…	CALM2|CD14|CD34|CD36|CDC34|AP1S1|COL1A1|COL1A2|COL3A1|CTSH|CTSK|CTSS|CXADR|CYBB|DCTN1|DNM1|GRB2|ICAM3|ITGB2|ITPR1|ITPR2|KIF3C|KLRD1|KLC1|KRAS|LAIR1|MRC1|NCF2|NCF4|NFKBIA|NFKBIB|PDCD1|PIK3R1|PPL|PPP3CA|PSMB3|PSMB6|PSMD8|PSMD9|PVR|RAP1B|RNF6|S100A8|S100A9|SELL|SKP2|SPTBN2|SRC|ELOC|THOP1|TUBA4A|TYROBP|UBC|UBA7|UBE2V2|VCAM1|ZAP70|ZBTB16|VAMP8|TNFRSF14|RIPK2|SOCS3|KEAP1|SEC24D|MRC2|AKT3|LILRB2|KLHL41|…	-6.32805	0	107	1	1
	ENSG00000164128			ENSG00000134986														0	0	1	1	0	0	-3.93501	-3.34415	GO:0005925	M0011	2	0	GO Cellular Components	20	focal adhesion		-8.27115	2.06296	6.50278	30286	421	2441	70	2.86768	0.337803	70|81|88|667|859|960|976|1264|1466|1803|1956|2037|2274|2316|2317|2318|2319|2697|2886|2934|3159|3304|3339|3603|3672|3678|3689|3717|3845|3936|5159|5604|5754|5817|5829|6141|6532|6641|6714|7070|7414|7431|7532|8412|8516|8649|8675|9260|9351|9358|9902|10580|10677|22801|23114|23371|23768|26136|29780|54751|58480|58504|60312|81848|81873|83478|83543|91624|157285|165904	ACTC1|ACTN4|ACTN2|DST|CAV3|CD44|ADGRE5|CNN1|CSRP2|DPP4|EGFR|EPB41L2|FHL2|FLNA|FLNB|FLNC|FLOT2|GJA1|GRB7|GSN|HMGA1|HSPA1B|HSPG2|IL16|ITGA1|ITGA5|ITGB2|JAK2|KRAS|LCP1|PDGFRB|MAP2K1|PTK7|PVR|PXN|RPL18|SLC6A4|SNTB1|SRC|THY1|VCL|VIM|YWHAG|BCAR3|ITGA8|LAMTOR3|STX16|PDLIM7|NHERF2|ITGBL1|MRC2|SORBS1|AVIL|ITGA11|NFASC|TNS2|FLRT2|TES|PARVB|FBLIM1|RHOU|ARHGAP22|AFAP1|SPRY4|ARPC5L|ARHGAP24|AIF1L|NEXN|PRAG1|X…	-6.28394	0	93	0	0
	ENSG00000213782			ENSG00000134107														1	1	0	1	-2.64985	-7.76934	0	-6.12456	R-HSA-8875878	M1101	3	0	Reactome Gene Sets	6	MET promotes cell motility		-8.25151	5.14445	7.86242	30286	41	2441	17	0.696436	0.168321	1277|1278|1281|1289|1302|2335|2885|3909|3910|3912|4233|5908|6714|10319|50509|85301|255631	COL1A1|COL1A2|COL3A1|COL5A1|COL11A2|FN1|GRB2|LAMA3|LAMA4|LAMB1|MET|RAP1B|SRC|LAMC3|COL5A3|COL27A1|COL24A1	-6.26696	0	5	0	0
	ENSG00000254141			ENSG00000124212														0	0	1	1	0	0	-2.92699	-5.43695	GO:0005261	M0011	2	0	GO Molecular Functions	21	monoatomic cation channel activity		-8.25127	2.21826	6.58838	30286	330	2441	59	2.41704	0.310846	610|785|1140|2898|3708|3709|3737|3741|3743|3745|3749|3760|3762|3764|3767|3768|3772|3781|3782|3784|6261|6262|6263|6323|6330|6332|6532|6833|7223|7225|7442|7881|8514|8912|9187|9725|9780|10021|10242|10343|24145|27094|27112|30819|51393|53373|55107|57156|63895|79041|79714|84876|114780|116443|117155|162514|168507|285175|343450	HCN2|CACNB4|CHRNB1|GRIK2|ITPR1|ITPR2|KCNA2|KCNA5|KCNA7|KCNB1|KCNC4|KCNJ3|KCNJ5|KCNJ8|KCNJ11|KCNJ12|KCNJ15|KCNN2|KCNN3|KCNQ1|RYR1|RYR2|RYR3|SCN1A|SCN4B|SCN7A|SLC6A4|ABCC8|TRPC4|TRPC6|TRPV1|KCNAB1|KCNAB2|CACNA1H|SLC24A1|TMEM63A|PIEZO1|HCN4|KCNMB2|PKDREJ|PANX1|KCNMB3|NALF2|KCNIP2|TRPV2|TPCN1|ANO1|TMEM63C|PIEZO2|TMEM38A|CCDC51|ORAI1|PKD1L2|GRIN3A|CATSPER2|TRPV3|PKD1L1|UNC80|KCNT2	-6.26696	0	65	0	0
	ENSG00000212127			ENSG00000152580														0	0	1	0	0	0	-3.24489	0	GO:0019752	M0010	1	0	GO Biological Processes	19	carboxylic acid metabolic process	19_GO:0008152 metabolic process	-8.24323	1.7455	6.28235	30286	789	2441	111	4.54732	0.421685	215|216|231|384|420|443|445|586|587|669|873|948|1573|1580|1622|2584|2597|2687|2730|2752|2946|3032|3073|3099|3101|3417|3425|3607|3939|3945|4023|4199|4200|4259|4282|4842|5092|5446|5471|5625|5723|5740|5742|6296|6319|6389|6507|6513|7148|7263|7494|7923|8443|8824|8854|8875|8876|9415|10247|10434|10841|10999|11000|11057|11313|11343|22928|22949|23175|23417|23463|23464|23498|26027|27163|28965|51005|51099|5…	ABCD1|ALDH1A1|AKR1B1|ARG2|ART4|ASPA|ASS1|BCAT1|BCAT2|BPGM|CBR1|CD36|CYP2J2|CYP4B1|DBI|GALK1|GAPDH|GGT5|GCLM|GLUL|GSTM2|HADHB|HEXA|HK2|HK3|IDH1|IDUA|FOXK2|LDHA|LDHB|LPL|ME1|ME2|MGST3|MIF|NOS1|PCBD1|PON3|PPAT|PRODH|PSPH|PTGIS|PTGS1|ACSM3|SCD|SDHA|SLC1A3|SLC2A1|TNXB|TST|XBP1|HSD17B8|GNPAT|CES2|ALDH1A2|VNN2|VNN1|FADS2|RIDA|LYPLA1|FTCD|SLC27A4|SLC27A3|ABHD2|LYPLA2|MGLL|SEPHS2|PTGR1|LPIN1|MLYCD|ICMT|GC…	-6.26036	0	108	1	1
	ENSG00000279616			ENSG00000186340														0	0	1	1	0	0	-8.24076	-2.73761	GO:0007411	M0011	2	0	GO Biological Processes	19	axon guidance	19_GO:0032502 developmental process	-8.24076	5.92818	8.43039	30286	225	386	17	4.40415	1.04438	627|2043|2049|2131|4147|6091|6586|8828|9037|9378|9423|23768|84665|85449|91584|91624|219699	BDNF|EPHA4|EPHB3|EXT1|MATN2|ROBO1|SLIT3|NRP2|SEMA5A|NRXN1|NTN1|FLRT2|MYPN|KIAA1755|PLXNA4|NEXN|UNC5B	-5.92089	0	109	1	1
	ENSG00000238273			ENSG00000023171														0	0	1	1	0	0	-8.24076	-2.73761	GO:0097485	M0011	2	0	GO Biological Processes	19	neuron projection guidance	19_GO:0032502 developmental process	-8.24076	5.92818	8.43039	30286	225	386	17	4.40415	1.04438	627|2043|2049|2131|4147|6091|6586|8828|9037|9378|9423|23768|84665|85449|91584|91624|219699	BDNF|EPHA4|EPHB3|EXT1|MATN2|ROBO1|SLIT3|NRP2|SEMA5A|NRXN1|NTN1|FLRT2|MYPN|KIAA1755|PLXNA4|NEXN|UNC5B	-5.92089	0	109	0	0
	ENSG00000286676			ENSG00000123689														0	0	1	1	0	0	-2.75918	-5.25849	GO:0034764	M0011	2	0	GO Biological Processes	19	positive regulation of transmembrane transport	19_GO:0051179 localization	-8.23907	2.56299	6.7777	30286	213	2441	44	1.80254	0.269283	81|88|187|482|483|486|760|805|825|844|1080|1520|2316|2719|2946|3784|4842|4878|5243|5295|5530|6262|6347|7070|7114|7225|8013|8140|8660|9002|9368|10063|10580|23596|28999|30819|54997|57214|59272|81539|84334|84766|85358|113451	ACTN4|ACTN2|APLNR|ATP1B2|ATP1B3|FXYD2|CA2|CALM2|CAPN3|CASQ1|CFTR|CTSS|FLNA|GPC3|GSTM2|KCNQ1|NOS1|NPPA|ABCB1|PIK3R1|PPP3CA|RYR2|CCL2|THY1|TMSB4X|TRPC6|NR4A3|SLC7A5|IRS2|F2RL3|NHERF1|COX17|SORBS1|OPN3|KLF15|KCNIP2|TESC|CEMIP|ACE2|SLC38A1|COA8|CRACR2A|SHANK3|AZIN2	-6.25764	0	68	0	0
	ENSG00000077616			ENSG00000176454														0	0	0	1	0	0	0	-5.39785	GO:0043113	M0001	1	0	GO Biological Processes	19	receptor clustering	19_GO:0051179 localization	-8.21733	4.855	7.74704	30286	46	2441	18	0.737403	0.173165	348|1855|2316|2743|2898|3689|4593|7070|8292|8636|9378|9379|9863|22871|57728|85358|91851|375790	APOE|DVL1|FLNA|GLRB|GRIK2|ITGB2|MUSK|THY1|COLQ|SSNA1|NRXN1|NRXN2|MAGI2|NLGN1|WDR19|SHANK3|CHRDL1|AGRN	-6.23733	0	110	1	1
	ENSG00000253591			ENSG00000154188														0	0	0	1	0	0	0	-3.92315	GO:0001819	M0001	1	0	GO Biological Processes	19	positive regulation of cytokine production	19_GO:0048518 positive regulation of biological process	-8.20913	1.96034	6.41103	30286	500	2441	79	3.23638	0.35818	199|602|719|727|929|947|948|1051|1054|1116|1536|1604|2069|2152|2207|2212|2219|2324|2597|2648|2867|3304|3569|3603|3654|3717|3815|4023|4060|4282|4776|4938|5054|5142|5144|5295|5590|5724|6675|6714|6774|6833|7294|7305|7474|7481|7494|7805|8013|8140|8764|8767|8848|9188|10288|10666|11213|22861|22900|22925|23586|24145|27086|28984|30968|51043|51311|51571|54440|54502|58515|80381|84632|85480|91947|114899|120…	AIF1|BCL3|C3AR1|C5|CD14|CD34|CD36|CEBPB|CEBPG|CHI3L1|CYBB|CD55|EREG|F3|FCER1G|FCGR2A|FCN1|FLT4|GAPDH|KAT2A|FFAR2|HSPA1B|IL6|IL16|IRAK1|JAK2|KIT|LPL|LUM|MIF|NFATC4|OAS1|SERPINE1|PDE4B|PDE4D|PIK3R1|PRKCZ|PTAFR|UAP1|SRC|STAT3|ABCC8|TXK|TYROBP|WNT5A|WNT11|XBP1|LAPTM5|NR4A3|SLC7A5|TNFRSF14|RIPK2|TSC22D1|DDX21|LILRB2|CD226|IRAK3|NLRP1|CARD8|PLA2R1|RIGI|PANX1|FOXP1|RGCC|STOML2|ZBTB7B|TLR8|CYRIB|SASH3|RB…	-6.23055	0	111	1	1
	ENSG00000231615			ENSG00000134824														0	0	1	1	0	0	-4.0954	-4.33148	GO:0072009	M0011	2	0	GO Biological Processes	19	nephron epithelium development	19_GO:0032502 developmental process	-8.20245	3.301	7.12551	30286	109	2441	29	1.18804	0.219299	182|596|652|947|2131|2138|2303|2668|2719|4609|5455|5727|6662|6943|7481|8642|9863|9953|26249|26508|28999|30812|54806|55083|55366|64412|79191|153572|342184	JAG1|BCL2|BMP4|CD34|EXT1|EYA1|FOXC2|GDNF|GPC3|MYC|POU3F3|PTCH1|SOX9|TCF21|WNT11|DCHS1|MAGI2|HS3ST3B1|KLHL3|HEYL|KLF15|SOX8|AHI1|KIF26B|LGR4|GZF1|IRX3|IRX2|FMN1	-6.22529	0	8	0	0
	ENSG00000259498			ENSG00000166341														1	0	1	0	-4.65551	0	-2.85719	0	GO:0030335	M1010	2	0	GO Biological Processes	19	positive regulation of cell migration	19_GO:0040011 locomotion	-8.19318	1.88247	6.35357	30286	580	2441	88	3.60508	0.377312	59|81|199|284|596|652|655|719|949|1230|1277|1512|1950|1956|2043|2152|2252|2303|2316|2324|2335|2358|2886|3488|3569|3678|3717|3815|3912|4233|4254|4318|4638|4908|5054|5159|5168|5295|5530|5606|5724|5919|5979|6356|6387|6401|6662|6678|6714|6774|7060|7070|7114|7264|7474|7494|8013|8322|8660|8764|8817|8828|8840|9037|10000|10016|10457|10488|10509|10519|10630|22902|23604|25777|25960|26012|27086|29984|51564|…	ACTA2|ACTN4|AIF1|ANGPT1|BCL2|BMP4|BMP7|C3AR1|SCARB1|CCR1|COL1A1|CTSH|EGF|EGFR|EPHA4|F3|FGF7|FOXC2|FLNA|FLT4|FN1|FPR2|GRB7|IGFBP5|IL6|ITGA5|JAK2|KIT|LAMB1|MET|KITLG|MMP9|MYLK|NTF3|SERPINE1|PDGFRB|ENPP2|PIK3R1|PPP3CA|MAP2K3|PTAFR|RARRES2|RET|CCL11|CXCL12|SELE|SOX9|SPARC|SRC|STAT3|THBS4|THY1|TMSB4X|GFUS|WNT5A|XBP1|NR4A3|FZD4|IRS2|TNFRSF14|FGF18|NRP2|CCN4|SEMA5A|AKT3|PDCD6|GPNMB|CREB3|SEMA4B|CIB1|PDP…	-6.21745	0	92	0	0
	ENSG00000251323			ENSG00000143341														1	0	1	0	-2.50138	0	-4.87324	0	GO:0019904	M1010	2	0	GO Molecular Functions	21	protein domain specific binding		-8.16551	1.82403	6.30284	30286	653	2441	96	3.93281	0.393419	88|153|395|596|822|843|1017|1080|1460|1525|1655|1809|2037|2043|2114|2597|2702|2885|2898|3301|3304|3708|3717|3781|3815|4137|4642|4824|5439|5455|6091|6240|6584|6641|6714|7013|7027|7123|7137|7431|7444|7474|7532|7704|7881|8322|8325|8463|8553|8660|8767|8825|9026|9079|9368|9411|9414|9516|9817|9844|10370|10411|10418|10458|11113|22861|22871|22900|23129|25804|26013|26508|27101|29109|29775|51440|51517|5164…	ACTN2|ADRB1|ARHGAP6|BCL2|CAPG|CASP10|CDK2|CFTR|CSNK2B|CXADR|DDX5|DPYSL3|EPB41L2|EPHA4|ETS2|GAPDH|GJA5|GRB2|GRIK2|DNAJA1|HSPA1B|ITPR1|JAK2|KCNN2|KIT|MAPT|MYO1D|NKX3-1|POLR2J|POU3F3|ROBO1|RRM1|SLC22A5|SNTB1|SRC|TERF1|TFDP1|CLEC3B|TNNI3|VIM|VRK2|WNT5A|YWHAG|ZBTB16|KCNAB1|FZD4|FZD8|TEAD2|BHLHE40|IRS2|RIPK2|LIN7A|HIP1R|LDB2|NHERF1|ARHGAP29|TJP2|LITAF|KEAP1|ELMO1|CITED2|RAPGEF3|SPON1|BAIAP2|CIT|NLRP1|N…	-6.19118	0	112	1	1
	ENSG00000282728			ENSG00000185070														1	0	1	1	-3.97187	0	-4.33066	-2.84761	WP3888	M1011	3	0	WikiPathways	27	VEGFA VEGFR2 signaling		-8.16321	2.03915	6.44083	30286	432	2441	71	2.90864	0.340135	182|596|660|1466|1490|1500|1536|2152|2274|2309|2317|2335|2597|2697|2885|2887|3301|3486|3939|4301|4633|4646|4688|4792|4855|5295|5499|5530|5580|5590|5604|5606|5654|5803|5829|5908|6347|6401|6461|6541|6714|6747|6774|6921|7114|7148|7414|8013|8718|8828|9079|9645|10061|10628|22899|29109|51309|51564|55692|57007|64223|81575|81873|83442|83473|84790|84952|91010|91624|115098|154796	JAG1|BCL2|BMX|CSRP2|CCN2|CTNND1|CYBB|F3|FHL2|FOXO3|FLNB|FN1|GAPDH|GJA1|GRB2|GRB10|DNAJA1|IGFBP3|LDHA|AFDN|MYL2|MYO6|NCF2|NFKBIA|NOTCH4|PIK3R1|PPP1CA|PPP3CA|PRKCD|PRKCZ|MAP2K1|MAP2K3|HTRA1|PTPRZ1|PXN|RAP1B|CCL2|SELE|SHB|SLC7A1|SRC|SSR3|STAT3|ELOC|TMSB4X|TNXB|VCL|NR4A3|TNFRSF25|NRP2|LDB2|MICAL2|ABCF2|TXNIP|ARHGEF15|FHOD1|ARMCX1|HDAC7|LUC7L|ACKR3|MLST8|APOLD1|ARPC5L|SH3BGRL3|KATNAL2|TUBA1C|CGNL1|FMN…	-6.19029	0	113	1	1
	ENSG00000241344			ENSG00000129038														0	0	1	0	0	0	-5.17048	0	GO:0007423	M0010	1	0	GO Biological Processes	19	sensory organ development	19_GO:0032502 developmental process	-8.15691	1.87923	6.3358	30286	581	2441	88	3.60508	0.377312	86|182|596|652|654|655|658|1052|1282|1289|1295|1427|1855|1956|2043|2070|2103|2138|2200|2201|2202|2303|2487|2697|3624|3784|3815|4237|4646|4771|4774|5159|5357|5754|5979|6240|6662|6774|6909|7007|7020|7070|7431|7474|8076|8322|8412|8516|8642|8736|8825|8854|9096|9215|9368|9423|9481|10220|10319|10370|11020|11145|22899|23210|23493|23554|27152|27443|28996|30812|51804|54796|54806|55714|56603|57728|64072|64…	ACTL6A|JAG1|BCL2|BMP4|BMP6|BMP7|BMPR1B|CEBPD|COL4A1|COL5A1|COL8A1|CRYGS|DVL1|EGFR|EPHA4|EYA4|ESRRB|EYA1|FBN1|FBN2|EFEMP1|FOXC2|FRZB|GJA1|INHBA|KCNQ1|KIT|MFAP2|MYO6|NF2|NFIA|PDGFRB|PLS1|PTK7|RET|RRM1|SOX9|STAT3|TBX2|TECTA|TFAP2A|THY1|VIM|WNT5A|MFAP5|FZD4|BCAR3|ITGA8|DCHS1|MYOM1|LIN7A|ALDH1A2|TBX18|LARGE1|NHERF1|NTN1|SLC25A27|GDF11|LAMC3|CITED2|IFT27|PLAAT3|ARHGEF15|JMJD6|HEY2|TSPAN12|INTU|CECR2|HI…	-6.1854	0	57	0	0
	ENSG00000250539			ENSG00000136378														0	0	1	0	0	0	-2.86629	0	GO:0098797	M0010	1	0	GO Cellular Components	20	plasma membrane protein complex		-8.15523	1.77005	6.26186	30286	736	2441	105	4.30152	0.410657	477|482|483|486|610|658|727|785|805|843|859|1004|1009|1140|1305|1439|1500|1536|1956|2059|2065|2121|2207|2316|2319|2550|2697|2700|2702|2743|2784|2885|2898|2911|3339|3559|3569|3597|3623|3672|3678|3689|3717|3737|3741|3743|3745|3749|3760|3762|3764|3767|3784|3856|4688|4689|5142|5144|5979|6261|6281|6323|6330|6332|6526|6533|6641|6833|7188|7412|7535|7881|8140|8325|8514|8515|8516|8642|8825|8837|8912|9180|…	ATP1A2|ATP1B2|ATP1B3|FXYD2|HCN2|BMPR1B|C5|CACNB4|CALM2|CASP10|CAV3|CDH6|CDH11|CHRNB1|COL13A1|CSF2RB|CTNND1|CYBB|EGFR|EPS8|ERBB3|EVC|FCER1G|FLNA|FLOT2|GABBR1|GJA1|GJA3|GJA5|GLRB|GNB3|GRB2|GRIK2|GRM1|HSPG2|IL2RA|IL6|IL13RA1|INHA|ITGA1|ITGA5|ITGB2|JAK2|KCNA2|KCNA5|KCNA7|KCNB1|KCNC4|KCNJ3|KCNJ5|KCNJ8|KCNJ11|KCNQ1|KRT8|NCF2|NCF4|PDE4B|PDE4D|RET|RYR1|S100A10|SCN1A|SCN4B|SCN7A|SLC5A3|SLC6A6|SNTB1|ABCC8|…	-6.18511	0	43	0	0
	ENSG00000165124			ENSG00000112414														1	0	1	0	-3.5593	0	-3.64458	0	R-HSA-382551	M1010	2	0	Reactome Gene Sets	6	Transport of small molecules		-8.12353	1.76765	6.24668	30286	737	2441	105	4.30152	0.410657	113|215|338|347|348|360|366|477|482|483|486|540|760|805|844|949|1080|1201|1244|1831|2784|3043|3163|3767|3931|4023|4151|4645|5046|5125|5243|5350|5360|5691|5694|5714|5715|6261|6262|6263|6507|6513|6523|6529|6533|6539|6540|6541|6576|6584|7223|7225|7316|7355|7439|7442|8029|8140|9187|9194|9429|9498|9619|10349|10350|10351|10479|10999|23428|23460|23568|28231|28965|29985|30968|51076|51129|51248|51393|5337…	ADCY7|ABCD1|APOB|APOD|APOE|AQP3|AQP9|ATP1A2|ATP1B2|ATP1B3|FXYD2|ATP7B|CA2|CALM2|CASQ1|SCARB1|CFTR|CLN3|ABCC2|TSC22D3|GNB3|HBB|HMOX2|KCNJ11|LCAT|LPL|MB|MYO5B|PCSK6|PCSK5|ABCB1|PLN|PLTP|PSMB3|PSMB6|PSMD8|PSMD9|RYR1|RYR2|RYR3|SLC1A3|SLC2A1|SLC5A1|SLC6A1|SLC6A6|SLC6A12|SLC6A13|SLC7A1|SLC25A1|SLC22A5|TRPC4|TRPC6|UBC|SLC35A2|BEST1|TRPV1|CUBN|SLC7A5|SLC24A1|SLC16A7|ABCG2|SLC4A8|ABCG1|ABCA10|ABCA9|ABCA8|…	-6.15481	0	58	0	0
	ENSG00000228486			ENSG00000153162														0	0	1	1	0	0	-4.79583	-4.49846	GO:0055123	M0011	2	0	GO Biological Processes	19	digestive system development	19_GO:0032502 developmental process	-8.11821	2.94997	6.92032	30286	143	2441	34	1.39287	0.237206	445|596|688|1026|1281|1956|2049|2131|2300|2736|3784|3815|5125|5919|5979|6422|6662|6663|6714|6943|7474|7481|8642|8854|9026|23242|27031|51339|54806|55366|57728|64321|93649|137814	ASS1|BCL2|KLF5|CDKN1A|COL3A1|EGFR|EPHB3|EXT1|FOXL1|GLI2|KCNQ1|KIT|PCSK5|RARRES2|RET|SFRP1|SOX9|SOX10|SRC|TCF21|WNT5A|WNT11|DCHS1|ALDH1A2|HIP1R|COBL|NPHP3|DACT1|AHI1|LGR4|WDR19|SOX17|MYOCD|NKX2-6	-6.15088	0	114	1	1
	ENSG00000154263			ENSG00000182050														1	0	1	1	-3.28951	0	-2.3846	-3.38634	GO:0030832	M1011	3	0	GO Biological Processes	19	regulation of actin filament length	19_GO:0050789 regulation of biological process	-8.10503	2.84497	6.8623	30286	157	2441	36	1.47481	0.243982	88|822|1073|1955|2006|2059|2885|2934|4703|5217|5341|5580|6356|6387|6712|7114|9026|9037|10178|10458|10677|11034|23406|23580|25802|50853|51571|55243|57482|64223|64857|81873|90952|130271|342184|442721	ACTN2|CAPG|CFL2|MEGF9|ELN|EPS8|GRB2|GSN|NEB|PFN2|PLEK|PRKCD|CCL11|CXCL12|SPTBN2|TMSB4X|HIP1R|SEMA5A|TENM1|BAIAP2|AVIL|DSTN|COTL1|CDC42EP4|LMOD1|VILL|CYRIB|KIRREL1|CRACD|MLST8|PLEKHG2|ARPC5L|ESAM|PLEKHH2|FMN1|LMOD2	-6.13908	0	24	0	0
	ENSG00000214188			ENSG00000159640														1	0	1	1	-4.33121	0	-4.07572	-2.9693	R-HSA-5683057	M1011	3	0	Reactome Gene Sets	6	MAPK family signaling cascades		-8.09365	2.21421	6.516	30286	325	2441	58	2.37608	0.308265	88|284|374|805|1439|1843|1850|1950|1956|2065|2069|2252|2309|2335|2668|2885|3084|3559|3563|3569|3717|3718|3815|3845|4233|4254|4609|4902|5159|5295|5596|5604|5691|5694|5714|5715|5774|5908|5922|5979|6712|6714|7316|7414|7450|8649|8660|8817|8844|10434|11221|22866|23463|28956|54756|57139|161742|221002	ACTN2|ANGPT1|AREG|CALM2|CSF2RB|DUSP1|DUSP8|EGF|EGFR|ERBB3|EREG|FGF7|FOXO3|FN1|GDNF|GRB2|NRG1|IL2RA|IL3RA|IL6|JAK2|JAK3|KIT|KRAS|MET|KITLG|MYC|NRTN|PDGFRB|PIK3R1|MAPK4|MAP2K1|PSMB3|PSMB6|PSMD8|PSMD9|PTPN3|RAP1B|RASA2|RET|SPTBN2|SRC|UBC|VCL|VWF|LAMTOR3|IRS2|FGF18|KSR1|LYPLA1|DUSP10|CNKSR2|ICMT|LAMTOR2|IL17RD|RGL3|SPRED1|RASGEF1A	-6.12908	0	94	0	0
	ENSG00000119771			ENSG00000259370														1	0	0	1	-3.09631	0	0	-4.44801	GO:0010876	M1001	2	0	GO Biological Processes	19	lipid localization	19_GO:0051179 localization	-8.08532	2.10566	6.44746	30286	383	2441	65	2.66284	0.325858	215|338|347|348|366|706|948|949|1080|1119|1201|1244|1636|2170|2171|2867|3073|3624|3764|3784|3931|4481|5243|5320|5360|5375|6513|7357|8322|8542|8694|9066|9429|9619|10280|10349|10350|10351|10434|10809|10999|11000|23460|23780|28231|28965|30968|51499|55911|57194|57205|57476|80763|80765|80772|80833|81575|84649|114786|114881|153768|157680|161247|161291|374868	ABCD1|APOB|APOD|APOE|AQP9|TSPO|CD36|SCARB1|CFTR|CHKA|CLN3|ABCC2|ACE|FABP3|FABP5|FFAR2|HEXA|INHBA|KCNJ8|KCNQ1|LCAT|MSR1|ABCB1|PLA2G2A|PLTP|PMP2|SLC2A1|UGCG|FZD4|APOL1|DGAT1|SYT7|ABCG2|ABCG1|SIGMAR1|ABCA10|ABCA9|ABCA8|LYPLA1|STARD10|SLC27A4|SLC27A3|ABCA6|APOL2|SLCO4A1|SLC27A6|STOML2|TRIAP1|APOBR|ATP10A|ATP10D|GRAMD1B|SPX|STARD5|CPTP|APOL3|APOLD1|DGAT2|XKR4|OSBPL7|PRELID2|VPS13B|FITM1|TMEM30B|ATP9B	-6.12213	0	115	1	1
	ENSG00000255837			ENSG00000118257														0	0	1	1	0	0	-4.24024	-4.67441	GO:0002027	M0011	2	0	GO Biological Processes	19	regulation of heart rate	19_GO:0032501 multicellular organismal process	-8.06779	3.3404	7.07876	30286	104	2441	28	1.14707	0.215529	153|552|805|859|1636|3741|3760|3762|3764|3784|4624|4625|4878|5144|5350|5999|6262|6330|6714|7168|7442|10021|11149|23493|29098|51086|80763|153396	ADRB1|AVPR1A|CALM2|CAV3|ACE|KCNA5|KCNJ3|KCNJ5|KCNJ8|KCNQ1|MYH6|MYH7|NPPA|PDE4D|PLN|RGS4|RYR2|SCN4B|SRC|TPM1|TRPV1|HCN4|BVES|HEY2|RANGRF|TNNI3K|SPX|TMEM161B	-6.10597	0	13	0	0
	ENSG00000236790			ENSG00000115380														1	0	1	1	-5.67155	0	-5.01458	-3.79048	GO:0070482	M1011	3	0	GO Biological Processes	19	response to oxygen levels	19_GO:0050896 response to stimulus	-8.06173	2.1767	6.47962	30286	342	2441	60	2.45801	0.313403	134|210|360|596|655|859|863|1026|1277|1536|1636|1803|2309|2355|2977|3099|3163|3339|3624|3654|3708|3709|3741|3764|3767|4151|4194|4609|4824|4842|5740|6261|6262|6387|6422|6513|6532|6714|6781|7412|8140|8322|8837|10370|22933|28984|28996|29904|30001|51129|54541|64223|64344|80315|93649|112398|114757|114990|126374|378938	ADORA1|ALAD|AQP3|BCL2|BMP7|CAV3|CBFA2T3|CDKN1A|COL1A1|CYBB|ACE|DPP4|FOXO3|FOSL2|GUCY1A2|HK2|HMOX2|HSPG2|INHBA|IRAK1|ITPR1|ITPR2|KCNA5|KCNJ8|KCNJ11|MB|MDM4|MYC|NKX3-1|NOS1|PTGIS|RYR1|RYR2|CXCL12|SFRP1|SLC2A1|SLC6A4|SRC|STC1|VCAM1|SLC7A5|FZD4|CFLAR|CITED2|SIRT2|RGCC|HIPK2|EEF2K|ERO1A|ANGPTL4|DDIT4|MLST8|HIF3A|CPEB4|MYOCD|EGLN2|CYGB|VASN|WTIP|MALAT1	-6.10128	0	116	1	1
	ENSG00000240291			ENSG00000198336														1	0	1	1	-3.54552	0	-3.40046	-3.89552	GO:1903530	M1011	3	0	GO Biological Processes	19	regulation of secretion by cell	19_GO:0051179 localization	-8.05206	1.88519	6.29429	30286	566	2441	86	3.52315	0.373158	134|151|322|348|406|552|654|706|785|1080|1268|1855|1956|2044|2550|2587|2668|2697|2867|3569|3623|3624|3689|3708|3717|3737|3741|3745|3767|4282|4628|4824|5217|5530|5715|5724|5872|5908|6281|6387|6422|6532|6696|6833|6853|7273|8398|8618|8660|8673|8736|8938|9066|9367|9498|9619|9627|9899|11069|22871|23086|23178|26056|26509|27063|28984|29091|30817|51760|55107|55204|56262|57126|57586|83452|84522|84876|9366…	ADORA1|ADRA2B|APBB1|APOE|BMAL1|AVPR1A|BMP6|TSPO|CACNB4|CFTR|CNR1|DVL1|EGFR|EPHA5|GABBR1|GALR1|GDNF|GJA1|FFAR2|IL6|INHA|INHBA|ITGB2|ITPR1|JAK2|KCNA2|KCNA5|KCNB1|KCNJ11|MIF|MYH10|NKX3-1|PFN2|PPP3CA|PSMD9|PTAFR|RAB13|RAP1B|S100A10|CXCL12|SFRP1|SLC6A4|SPP1|ABCC8|SYN1|TTN|PLA2G6|CADPS|IRS2|VAMP8|MYOM1|BAIAP3|SYT7|RAB9A|SLC4A8|ABCG1|SNCAIP|SV2B|RAPGEF4|NLGN1|EXPH5|PASK|RAB11FIP5|MYOF|ANKRD1|RGCC|STXBP6…	-6.09297	0	50	0	0
	ENSG00000232931			ENSG00000118526														1	0	1	1	-2.7333	0	-4.16074	-3.98757	GO:0060560	M1011	3	0	GO Biological Processes	19	developmental growth involved in morphogenesis	19_GO:0040007 growth	-8.05035	2.9886	6.90709	30286	137	2441	33	1.3519	0.23374	374|627|652|1855|2099|2131|4131|5590|5754|6049|6285|6356|6422|6586|6662|6790|6909|7414|7474|7481|8128|8636|8828|9037|9863|10479|23242|23566|26053|55083|85407|157506|342184	AREG|BDNF|BMP4|DVL1|ESR1|EXT1|MAP1B|PRKCZ|PTK7|RNF6|S100B|CCL11|SFRP1|SLIT3|SOX9|AURKA|TBX2|VCL|WNT5A|WNT11|ST8SIA2|SSNA1|NRP2|SEMA5A|MAGI2|SLC9A6|COBL|LPAR3|AUTS2|KIF26B|NKD1|RDH10|FMN1	-6.09262	0	35	0	0
	ENSG00000281404			ENSG00000106976														0	0	1	1	0	0	-2.86906	-3.54159	GO:0140297	M0011	2	0	GO Molecular Functions	21	DNA-binding transcription factor binding		-8.04352	1.97269	6.3467	30286	478	2441	76	3.11348	0.351537	81|406|582|596|602|604|688|947|1054|1390|1460|1482|1655|2099|2103|2114|2274|2316|2648|3159|3301|3400|4294|4609|4774|4792|4824|5111|5187|5715|6049|6605|6662|6663|6714|6774|6867|6878|6909|6943|7027|8013|8553|9421|9440|9817|10221|10370|10459|10498|22933|23493|25855|25879|25979|26287|27063|27086|27163|28996|30812|51053|51339|51564|55062|55869|55885|60491|64321|65992|81857|84792|84913|93649|170622|642…	ACTN4|BMAL1|BBS1|BCL2|BCL3|BCL6|KLF5|CD34|CEBPG|CREM|CSNK2B|NKX2-5|DDX5|ESR1|ESRRB|ETS2|FHL2|FLNA|KAT2A|HMGA1|DNAJA1|ID4|MAP3K10|MYC|NFIA|NFKBIA|NKX3-1|PCNA|PER1|PSMD9|RNF6|SMARCE1|SOX9|SOX10|SRC|STAT3|TACC1|TAF6|TBX2|TCF21|TFDP1|NR4A3|BHLHE40|HAND1|MED17|KEAP1|TRIB1|CITED2|MAD2L2|CARM1|SIRT2|HEY2|BRMS1|DCAF13|DHRS7B|ANKRD2|ANKRD1|FOXP1|NAAA|HIPK2|SOX8|GMNN|DACT1|HDAC7|WIPI1|HDAC8|LMO3|NIF3L1|SOX…	-6.08715	0	74	0	0
	ENSG00000249604			ENSG00000245694														0	0	1	1	0	0	-4.2828	-3.11414	GO:0050767	M0011	2	0	GO Biological Processes	19	regulation of neurogenesis	19_GO:0032502 developmental process	-8.01326	2.08365	6.40215	30286	393	2441	66	2.70381	0.328286	406|443|627|655|706|745|1404|1462|1600|1627|1636|1956|2043|2335|3400|3475|3569|3815|3845|4131|4137|4771|4776|4803|5362|5530|5604|5789|5802|5803|6049|6091|6281|6356|6387|6663|6696|6833|7070|7474|7832|8140|8322|8553|9037|9253|9423|10154|10458|10509|11221|22902|22933|23129|23493|23566|26508|29904|30812|51393|56963|57611|85358|91584|283659|644943	BMAL1|ASPA|BDNF|BMP7|TSPO|MYRF|HAPLN1|VCAN|DAB1|DBN1|ACE|EGFR|EPHA4|FN1|ID4|IFRD1|IL6|KIT|KRAS|MAP1B|MAPT|NF2|NFATC4|NGF|PLXNA2|PPP3CA|MAP2K1|PTPRD|PTPRS|PTPRZ1|RNF6|ROBO1|S100A10|CCL11|CXCL12|SOX10|SPP1|ABCC8|THY1|WNT5A|BTG2|SLC7A5|FZD4|BHLHE40|SEMA5A|NUMBL|NTN1|PLXNC1|BAIAP2|SEMA4B|DUSP10|RUFY3|SIRT2|PLXND1|HEY2|LPAR3|HEYL|EEF2K|SOX8|TRPV2|RGMA|ISLR2|SHANK3|PLXNA4|PRTG|RASSF10	-6.05824	0	61	0	0
	ENSG00000276564			ENSG00000128849														0	0	0	1	0	0	0	-5.41517	GO:0007178	M0001	1	0	GO Biological Processes	19	transmembrane receptor protein serine/threonine kinase signaling pathway	19_GO:0050896 response to stimulus	-8.00239	2.65395	6.71724	30286	187	2441	40	1.63867	0.256965	652|654|655|658|1278|1281|1655|2131|2331|3624|4053|4054|4091|4092|4093|4488|4774|5829|6422|6714|6774|7474|8425|8516|8646|9863|10220|10370|11030|28996|50515|56963|84913|91851|151449|163126|201163|392255|642658|644815	BMP4|BMP6|BMP7|BMPR1B|COL1A2|COL3A1|DDX5|EXT1|FMOD|INHBA|LTBP2|LTBP3|SMAD6|SMAD7|SMAD9|MSX2|NFIA|PXN|SFRP1|SRC|STAT3|WNT5A|LTBP4|ITGA8|CHRD|MAGI2|GDF11|CITED2|RBPMS|HIPK2|CHST11|RGMA|ATOH8|CHRDL1|GDF7|EID2|FLCN|GDF6|SCX|FAM83G	-6.04944	0	51	0	0
	ENSG00000153162			ENSG00000177508														0	0	1	1	0	0	-3.32798	-4.44723	GO:0016323	M0011	2	0	GO Cellular Components	20	basolateral plasma membrane		-8.00177	2.38413	6.57183	30286	255	2441	49	2.00737	0.283875	134|286|360|366|483|540|770|960|1525|1956|2065|2319|3784|3953|4642|6513|6526|6533|6539|6540|6541|6790|7223|7439|8140|8825|9053|9194|9498|10351|10630|23428|23632|26504|28231|51248|55244|65009|81539|81796|84876|115111|117247|124935|146894|150696|153562|338328|387700	ADORA1|ANK1|AQP3|AQP9|ATP1B3|ATP7B|CA11|CD44|CXADR|EGFR|ERBB3|FLOT2|KCNQ1|LEPR|MYO1D|SLC2A1|SLC5A3|SLC6A6|SLC6A12|SLC6A13|SLC7A1|AURKA|TRPC4|BEST1|SLC7A5|LIN7A|MAP7|SLC16A7|SLC4A8|ABCA8|PDPN|SLC7A8|CA14|CNNM4|SLCO4A1|PDZD11|SLC47A1|NDRG4|SLC38A1|SLCO5A1|ORAI1|SLC26A7|SLC16A10|SLC43A2|CD300LG|PROM2|MARVELD2|GPIHBP1|SLC16A12	-6.04944	0	70	0	0
	ENSG00000286190			ENSG00000162998														0	0	1	1	0	0	-5.13101	-4.77617	GO:0048565	M0011	2	0	GO Biological Processes	19	digestive tract development	19_GO:0032502 developmental process	-7.98584	3.03077	6.89669	30286	131	2441	32	1.31094	0.230219	445|596|688|1026|1281|1956|2049|2131|2300|2736|3784|3815|5125|5919|5979|6422|6662|6663|6714|6943|7474|7481|8642|8854|23242|27031|51339|54806|55366|64321|93649|137814	ASS1|BCL2|KLF5|CDKN1A|COL3A1|EGFR|EPHB3|EXT1|FOXL1|GLI2|KCNQ1|KIT|PCSK5|RARRES2|RET|SFRP1|SOX9|SOX10|SRC|TCF21|WNT5A|WNT11|DCHS1|ALDH1A2|COBL|NPHP3|DACT1|AHI1|LGR4|SOX17|MYOCD|NKX2-6	-6.03485	0	114	0	0
	ENSG00000227279			ENSG00000078053														0	0	0	1	0	0	0	-4.73334	R-HSA-6798695	M0001	1	0	Reactome Gene Sets	6	Neutrophil degranulation		-7.96371	1.96447	6.30643	30286	480	2441	76	3.11348	0.351537	55|210|290|353|719|929|948|960|963|976|1116|1378|1460|1476|1512|1520|1536|1604|1774|2171|2207|2212|2215|2219|2357|2358|2934|3043|3101|3163|3304|3417|3614|3689|3903|4069|4125|4282|4318|4332|5036|5265|5580|5724|5787|5908|6279|6280|6283|6402|7305|7414|8514|8649|8673|8694|8876|8972|9725|10288|10549|10576|22875|23114|23406|25801|27180|28956|54509|57126|83716|84766|93100|201294|387263|387921	ACP3|ALAD|ANPEP|APRT|C3AR1|CD14|CD36|CD44|CD53|ADGRE5|CHI3L1|CR1|CSNK2B|CSTB|CTSH|CTSS|CYBB|CD55|DNASE1L1|FABP5|FCER1G|FCGR2A|FCGR3B|FCN1|FPR1|FPR2|GSN|HBB|HK3|HMOX2|HSPA1B|IDH1|IMPDH1|ITGB2|LAIR1|LYZ|MAN2B1|MIF|MMP9|MNDA|PA2G4|SERPINA1|PRKCD|PTAFR|PTPRB|RAP1B|S100A8|S100A9|S100A12|SELL|TYROBP|VCL|KCNAB2|LAMTOR3|VAMP8|DGAT1|VNN1|MGAM|TMEM63A|LILRB2|PRDX4|CCT2|ENPP4|NFASC|COTL1|GCA|SIGLEC9|LAMTOR2…	-6.01405	0	117	1	1
	ENSG00000111181			ENSG00000260918														0	0	1	0	0	0	-2.52381	0	GO:0051129	M0010	1	0	GO Biological Processes	19	negative regulation of cellular component organization	19_GO:0048519 negative regulation of biological process	-7.95719	1.76037	6.1702	30286	733	2441	104	4.26055	0.408784	347|348|395|652|654|655|706|822|859|1600|1636|1803|1809|2042|2043|2059|2316|2395|2648|2934|3304|3475|4131|4134|4137|4233|4281|4776|5201|5202|5217|5295|5530|5580|5590|5783|5802|5810|6049|6196|6662|6695|6696|6712|6714|7013|7016|7070|7114|7431|7474|7756|8837|8934|9026|9037|9423|9529|10288|10411|10432|10459|10498|10509|10519|10677|11213|22871|22899|22900|22902|22933|23210|25802|25827|26052|50853|5133…	APOD|APOE|ARHGAP6|BMP4|BMP6|BMP7|TSPO|CAPG|CAV3|DAB1|ACE|DPP4|DPYSL3|EPHA3|EPHA4|EPS8|FLNA|FXN|KAT2A|GSN|HSPA1B|IFRD1|MAP1B|MAP4|MAPT|MET|MID1|NFATC4|PFDN1|PFDN2|PFN2|PIK3R1|PPP3CA|PRKCD|PRKCZ|PTPN13|PTPRS|RAD1|RNF6|RPS6KA2|SOX9|SPOCK1|SPP1|SPTBN2|SRC|TERF1|TESK1|THY1|TMSB4X|VIM|WNT5A|ZNF207|CFLAR|RAB29|HIP1R|SEMA5A|NTN1|BAG5|LILRB2|RAPGEF3|RBM14|MAD2L2|CARM1|SEMA4B|CIB1|AVIL|IRAK3|NLGN1|ARHGEF15…	-6.01061	0	34	0	0
	ENSG00000270661			ENSG00000206561														0	0	1	1	0	0	-3.02501	-4.98847	GO:0060348	M0011	2	0	GO Biological Processes	19	bone development	19_GO:0032502 developmental process	-7.95712	2.6087	6.67263	30286	195	2441	41	1.67964	0.260103	249|633|652|654|658|1277|1281|1305|2121|2131|2355|2697|3953|4054|4325|4488|4969|6261|6424|6662|6714|6781|7020|7059|7704|8642|8817|8840|9215|10234|10269|10370|11173|27086|54796|56603|81792|85301|158326|338773|642658	ALPL|BGN|BMP4|BMP6|BMPR1B|COL1A1|COL3A1|COL13A1|EVC|EXT1|FOSL2|GJA1|LEPR|LTBP3|MMP16|MSX2|OGN|RYR1|SFRP4|SOX9|SRC|STC1|TFAP2A|THBS3|ZBTB16|DCHS1|FGF18|CCN4|LARGE1|LRRC17|ZMPSTE24|CITED2|ADAMTS7|FOXP1|BNC2|CYP26B1|ADAMTS12|COL27A1|FREM1|TMEM119|SCX	-6.01061	0	42	0	0
	ENSG00000274578			ENSG00000065320														1	0	1	1	-2.15548	0	-4.81309	-3.8968	GO:0046873	M1011	3	0	GO Molecular Functions	21	metal ion transmembrane transporter activity		-7.95141	2.01582	6.33308	30286	437	2441	71	2.90864	0.340135	477|540|610|785|2898|3708|3709|3737|3741|3743|3745|3749|3760|3762|3764|3767|3768|3772|3781|3782|3784|6261|6262|6263|6323|6330|6332|6507|6523|6526|6529|6532|6533|6539|6540|6833|7223|7225|7442|7881|8514|8912|9187|9498|10021|10242|10343|10479|24145|26504|27094|27112|29985|30819|51393|53373|54946|60482|79041|79714|81539|81614|84679|84876|114780|116443|117155|162514|168507|285335|343450	ATP1A2|ATP7B|HCN2|CACNB4|GRIK2|ITPR1|ITPR2|KCNA2|KCNA5|KCNA7|KCNB1|KCNC4|KCNJ3|KCNJ5|KCNJ8|KCNJ11|KCNJ12|KCNJ15|KCNN2|KCNN3|KCNQ1|RYR1|RYR2|RYR3|SCN1A|SCN4B|SCN7A|SLC1A3|SLC5A1|SLC5A3|SLC6A1|SLC6A4|SLC6A6|SLC6A12|SLC6A13|ABCC8|TRPC4|TRPC6|TRPV1|KCNAB1|KCNAB2|CACNA1H|SLC24A1|SLC4A8|HCN4|KCNMB2|PKDREJ|SLC9A6|PANX1|CNNM4|KCNMB3|NALF2|SLC39A3|KCNIP2|TRPV2|TPCN1|SLC41A3|SLC5A7|TMEM38A|CCDC51|SLC38A1|N…	-6.00836	0	65	0	0
	ENSG00000229739			ENSG00000223930														0	0	1	1	0	0	-4.91956	-4.43266	GO:0042063	M0011	2	0	GO Biological Processes	19	gliogenesis	19_GO:0032502 developmental process	-7.92796	2.32635	6.50587	30286	272	2441	51	2.08931	0.289489	374|443|706|745|1031|1281|1404|1462|1600|1956|2043|2065|2824|2885|3400|3845|3912|3953|4137|4147|4771|4774|5604|5787|5803|6279|6280|6347|6662|6663|6774|7223|7431|8892|9215|9423|9580|9639|10319|11221|22933|23380|25777|28999|30812|55107|55553|57211|79628|91012|147495	AREG|ASPA|TSPO|MYRF|CDKN2C|COL3A1|HAPLN1|VCAN|DAB1|EGFR|EPHA4|ERBB3|GPM6B|GRB2|ID4|KRAS|LAMB1|LEPR|MAPT|MATN2|NF2|NFIA|MAP2K1|PTPRB|PTPRZ1|S100A8|S100A9|CCL2|SOX9|SOX10|STAT3|TRPC4|VIM|EIF2B2|LARGE1|NTN1|SOX13|ARHGEF10|LAMC3|DUSP10|SIRT2|SRGAP2|SUN2|KLF15|SOX8|ANO1|SOX6|ADGRG6|SH3TC2|CERS5|APCDD1	-5.98622	0	118	1	1
	ENSG00000274602			ENSG00000166343														1	0	1	1	-2.90902	0	-4.47247	-3.80989	GO:0035051	M1011	3	0	GO Biological Processes	19	cardiocyte differentiation	19_GO:0032502 developmental process	-7.92514	3.07699	6.88954	30286	125	2441	31	1.26997	0.226641	70|88|182|652|859|1482|1525|2274|3084|3624|3764|4624|4633|4703|4892|5159|6909|7273|7412|9096|9215|10269|10370|11149|23493|64321|79191|84700|93649|137814|376132	ACTC1|ACTN2|JAG1|BMP4|CAV3|NKX2-5|CXADR|FHL2|NRG1|INHBA|KCNJ8|MYH6|MYL2|NEB|NRAP|PDGFRB|TBX2|TTN|VCAM1|TBX18|LARGE1|ZMPSTE24|CITED2|BVES|HEY2|SOX17|IRX3|MYO18B|MYOCD|NKX2-6|LRRC10	-5.98471	0	7	0	0
	ENSG00000139289			ENSG00000160013														1	0	1	1	-2.07524	0	-4.3258	-3.47348	GO:0045664	M1011	3	0	GO Biological Processes	19	regulation of neuron differentiation	19_GO:0032502 developmental process	-7.89002	2.59539	6.63448	30286	196	2441	41	1.67964	0.260103	151|182|596|604|627|652|654|655|1482|1600|1894|2138|2309|3400|4131|4681|4803|4854|4908|5121|5979|6285|6387|6422|6532|6662|6925|7532|9315|10220|22871|23493|26508|30812|79191|81544|120892|151449|152330|339479|392255	ADRA2B|JAG1|BCL2|BCL6|BDNF|BMP4|BMP6|BMP7|NKX2-5|DAB1|ECT2|EYA1|FOXO3|ID4|MAP1B|NBL1|NGF|NOTCH3|NTF3|PCP4|RET|S100B|CXCL12|SFRP1|SLC6A4|SOX9|TCF4|YWHAG|NREP|GDF11|NLGN1|HEY2|HEYL|SOX8|IRX3|GDPD5|LRRK2|GDF7|CNTN4|BRINP3|GDF6	-5.95089	0	119	1	1
	ENSG00000184313			ENSG00000134817														0	0	1	1	0	0	-3.1646	-3.69455	GO:0002237	M0011	2	0	GO Biological Processes	19	response to molecule of bacterial origin	19_GO:0044419 biological process involved in interspecies interaction between organisms	-7.88291	2.13797	6.37657	30286	354	2441	61	2.49898	0.315938	210|249|445|706|721|929|948|949|1051|1268|1439|1636|2355|2671|2920|3032|3569|3654|3656|3717|3764|4016|4091|4318|4360|4791|4792|4793|4842|5054|5142|5606|5724|5739|6279|6280|6347|6401|6714|6833|7056|7412|7431|7474|7494|7538|8140|8767|9516|10221|10288|11213|11221|22843|25819|27063|27086|51571|55829|79155|284297	ALAD|ALPL|ASS1|TSPO|C4B|CD14|CD36|SCARB1|CEBPB|CNR1|CSF2RB|ACE|FOSL2|GFER|CXCL2|HADHB|IL6|IRAK1|IRAK2|JAK2|KCNJ8|LOXL1|SMAD6|MMP9|MRC1|NFKB2|NFKBIA|NFKBIB|NOS1|SERPINE1|PDE4B|MAP2K3|PTAFR|PTGIR|S100A8|S100A9|CCL2|SELE|SRC|ABCC8|THBD|VCAM1|VIM|WNT5A|XBP1|ZFP36|SLC7A5|RIPK2|LITAF|TRIB1|LILRB2|IRAK3|DUSP10|PPM1E|NOCT|ANKRD1|FOXP1|CYRIB|SELENOS|TNIP2|SSC5D	-5.94508	0	120	1	1
	ENSG00000243696			ENSG00000121281														0	0	0	1	0	0	0	-5.66936	GO:0045598	M0001	1	0	GO Biological Processes	19	regulation of fat cell differentiation	19_GO:0032502 developmental process	-7.87417	2.88935	6.7755	30286	146	2441	34	1.39287	0.237206	182|406|655|688|1051|2487|2784|3400|3569|4023|4037|4488|5292|5919|6272|6422|7474|7494|7538|7704|8840|9580|10498|11221|22933|25819|28971|51043|55885|83643|169200|201163|284207|407019	JAG1|BMAL1|BMP7|KLF5|CEBPB|FRZB|GNB3|ID4|IL6|LPL|LRP3|MSX2|PIM1|RARRES2|SORT1|SFRP1|WNT5A|XBP1|ZFP36|ZBTB16|CCN4|SOX13|CARM1|DUSP10|SIRT2|NOCT|AAMDC|ZBTB7B|LMO3|CCDC3|TMEM64|FLCN|METRNL|MIR27B	-5.93855	0	121	1	1
	ENSG00000166762			ENSG00000198812														1	0	1	1	-3.11255	0	-4.37093	-2.76661	GO:0046942	M1011	3	0	GO Biological Processes	19	carboxylic acid transport	19_GO:0051179 localization	-7.8738	2.23737	6.43056	30286	305	2441	55	2.25317	0.300376	215|348|366|785|948|1201|1244|1636|2170|2171|2697|2911|3764|5243|5320|5375|6507|6513|6529|6532|6533|6539|6540|6541|6576|6833|7223|7442|7504|8140|9122|9194|9368|9429|10166|10434|10560|10999|11000|23428|28231|28965|55244|56262|59272|80763|81539|83733|115111|117247|124935|145389|151258|220963|387700	ABCD1|APOE|AQP9|CACNB4|CD36|CLN3|ABCC2|ACE|FABP3|FABP5|GJA1|GRM1|KCNJ8|ABCB1|PLA2G2A|PMP2|SLC1A3|SLC2A1|SLC6A1|SLC6A4|SLC6A6|SLC6A12|SLC6A13|SLC7A1|SLC25A1|ABCC8|TRPC4|TRPV1|XK|SLC7A5|SLC16A4|SLC16A7|NHERF1|ABCG2|SLC25A15|LYPLA1|SLC19A2|SLC27A4|SLC27A3|SLC7A8|SLCO4A1|SLC27A6|SLC47A1|LRRC8A|ACE2|SPX|SLC38A1|SLC25A18|SLC26A7|SLC16A10|SLC43A2|SLC38A6|SLC38A11|SLC16A9|SLC16A12	-5.93855	0	58	0	0
	ENSG00000236567			ENSG00000166689														0	0	1	1	0	0	-3.36898	-4.53392	GO:0030175	M0011	2	0	GO Cellular Components	20	filopodium		-7.86897	3.27738	6.95428	30286	106	2441	28	1.14707	0.215529	55|58|59|70|72|88|1525|2043|3936|4254|4644|4646|4651|4771|6714|7412|8633|9368|10123|10411|10458|10519|10630|22871|22902|25960|84168|89891	ACP3|ACTA1|ACTA2|ACTC1|ACTG2|ACTN2|CXADR|EPHA4|LCP1|KITLG|MYO5A|MYO6|MYO10|NF2|SRC|VCAM1|UNC5C|NHERF1|ARL4C|RAPGEF3|BAIAP2|CIB1|PDPN|NLGN1|RUFY3|ADGRA2|ANTXR1|DYNC2I2	-5.93501	0	105	0	0
	ENSG00000251286			ENSG00000165617														0	0	1	1	0	0	-3.45	-3.61252	GO:0048638	M0011	2	0	GO Biological Processes	19	regulation of developmental growth	19_GO:0040007 growth	-7.84597	2.18066	6.38505	30286	330	2441	58	2.37608	0.308265	153|348|596|627|825|859|1026|1482|2303|2307|2335|2355|2395|3475|4092|4131|4137|4593|4624|4803|4886|5292|5357|5727|5802|5999|6049|6387|6532|6696|6774|6909|7093|7373|7474|8292|9037|9423|10269|10370|10509|11221|22902|23493|23566|27086|51393|51760|51804|54440|56963|57611|84525|91584|114804|158376|221476|375790	ADRB1|APOE|BCL2|BDNF|CAPN3|CAV3|CDKN1A|NKX2-5|FOXC2|FOXS1|FN1|FOSL2|FXN|IFRD1|SMAD7|MAP1B|MAPT|MUSK|MYH6|NGF|NPY1R|PIM1|PLS1|PTCH1|PTPRS|RGS4|RNF6|CXCL12|SLC6A4|SPP1|STAT3|TBX2|TLL2|COL14A1|WNT5A|COLQ|SEMA5A|NTN1|ZMPSTE24|CITED2|SEMA4B|DUSP10|RUFY3|HEY2|LPAR3|FOXP1|TRPV2|SYT17|SIX4|SASH3|RGMA|ISLR2|HOPX|PLXNA4|RNF157|SPAAR|PI16|AGRN	-5.91329	0	66	0	0
	ENSG00000248019			ENSG00000157404														0	0	1	1	0	0	-2.04329	-4.08305	GO:0001726	M0011	2	0	GO Cellular Components	20	ruffle		-7.84283	2.65869	6.64527	30286	182	2441	39	1.59771	0.253786	199|660|822|1956|2059|3678|3936|4644|4646|4651|4771|5152|5341|6285|6714|7168|8844|9026|9107|9260|9368|10324|10458|10519|10630|23242|23586|26084|26751|30817|54997|64092|64411|64419|81848|83442|83543|92154|154796	AIF1|BMX|CAPG|EGFR|EPS8|ITGA5|LCP1|MYO5A|MYO6|MYO10|NF2|PDE9A|PLEK|S100B|SRC|TPM1|KSR1|HIP1R|MTMR6|PDLIM7|NHERF1|KLHL41|BAIAP2|CIB1|PDPN|COBL|RIGI|ARHGEF26|SH3YL1|ADGRE2|TESC|SAMSN1|ARAP3|MTMR14|SPRY4|SH3BGRL3|AIF1L|MTSS2|AMOT	-5.91143	0	9	0	0
	ENSG00000264112			ENSG00000157680														1	0	1	1	-3.10337	0	-4.35555	-2.73941	GO:0015849	M1011	3	0	GO Biological Processes	19	organic acid transport	19_GO:0051179 localization	-7.82271	2.23005	6.40314	30286	306	2441	55	2.25317	0.300376	215|348|366|785|948|1201|1244|1636|2170|2171|2697|2911|3764|5243|5320|5375|6507|6513|6529|6532|6533|6539|6540|6541|6576|6833|7223|7442|7504|8140|9122|9194|9368|9429|10166|10434|10560|10999|11000|23428|28231|28965|55244|56262|59272|80763|81539|83733|115111|117247|124935|145389|151258|220963|387700	ABCD1|APOE|AQP9|CACNB4|CD36|CLN3|ABCC2|ACE|FABP3|FABP5|GJA1|GRM1|KCNJ8|ABCB1|PLA2G2A|PMP2|SLC1A3|SLC2A1|SLC6A1|SLC6A4|SLC6A6|SLC6A12|SLC6A13|SLC7A1|SLC25A1|ABCC8|TRPC4|TRPV1|XK|SLC7A5|SLC16A4|SLC16A7|NHERF1|ABCG2|SLC25A15|LYPLA1|SLC19A2|SLC27A4|SLC27A3|SLC7A8|SLCO4A1|SLC27A6|SLC47A1|LRRC8A|ACE2|SPX|SLC38A1|SLC25A18|SLC26A7|SLC16A10|SLC43A2|SLC38A6|SLC38A11|SLC16A9|SLC16A12	-5.89258	0	58	0	0
	ENSG00000100181			ENSG00000172201														0	0	1	1	0	0	-3.03021	-5.20549	WP5236	M0011	2	0	WikiPathways	27	Markers of kidney cell lineage		-7.79586	4.20583	7.29783	30286	59	2441	20	0.819336	0.182457	59|182|652|655|1634|1674|2138|2252|2668|3815|4907|5159|6422|6943|7474|8854|9096|9423|79633|112398	ACTA2|JAG1|BMP4|BMP7|DCN|DES|EYA1|FGF7|GDNF|KIT|NT5E|PDGFRB|SFRP1|TCF21|WNT5A|ALDH1A2|TBX18|NTN1|FAT4|EGLN2	-5.86708	0	122	1	1
	ENSG00000226318			ENSG00000135318														1	0	1	1	-3.33383	0	-2.43044	-3.15894	GO:0008064	M1011	3	0	GO Biological Processes	19	regulation of actin polymerization or depolymerization	19_GO:0050789 regulation of biological process	-7.79433	2.81982	6.70346	30286	154	2441	35	1.43384	0.240619	88|822|1073|1955|2006|2059|2885|2934|5217|5341|5580|6356|6387|6712|7114|9026|9037|10178|10458|10677|11034|23406|23580|25802|50853|51571|55243|57482|64223|64857|81873|90952|130271|342184|442721	ACTN2|CAPG|CFL2|MEGF9|ELN|EPS8|GRB2|GSN|PFN2|PLEK|PRKCD|CCL11|CXCL12|SPTBN2|TMSB4X|HIP1R|SEMA5A|TENM1|BAIAP2|AVIL|DSTN|COTL1|CDC42EP4|LMOD1|VILL|CYRIB|KIRREL1|CRACD|MLST8|PLEKHG2|ARPC5L|ESAM|PLEKHH2|FMN1|LMOD2	-5.86708	0	24	0	0
	ENSG00000272690			ENSG00000244227														0	0	0	1	0	0	0	-4.48397	GO:0000323	M0001	1	0	GO Cellular Components	20	lytic vacuole		-7.79214	1.73734	6.08294	30286	757	2441	106	4.34248	0.41252	55|215|290|338|633|719|947|949|1080|1174|1201|1462|1512|1513|1520|1634|1636|1803|1950|2028|2171|2331|2357|2719|3073|3339|3425|3614|3784|4060|4069|4125|4287|4332|4644|4646|4668|4688|4689|4958|4969|5036|5159|5549|5580|5908|6272|6609|6714|7107|7805|8029|8140|8649|8673|8876|9066|9367|9516|9725|9821|10082|10410|10576|10581|11145|25801|27163|28956|51311|53373|54847|54978|55717|55846|56262|57231|57406|5…	ACP3|ABCD1|ANPEP|APOB|BGN|C3AR1|CD34|SCARB1|CFTR|AP1S1|CLN3|VCAN|CTSH|CTSK|CTSS|DCN|ACE|DPP4|EGF|ENPEP|FABP5|FMOD|FPR1|GPC3|HEXA|HSPG2|IDUA|IMPDH1|KCNQ1|LUM|LYZ|MAN2B1|ATXN3|MNDA|MYO5A|MYO6|NAGA|NCF2|NCF4|OMD|OGN|PA2G4|PDGFRB|PRELP|PRKCD|RAP1B|SORT1|SMPD1|SRC|GPR137B|LAPTM5|CUBN|SLC7A5|LAMTOR3|VAMP8|VNN1|SYT7|RAB9A|LITAF|TMEM63A|RB1CC1|GPC6|IFITM3|CCT2|IFITM2|PLAAT3|GCA|NAAA|LAMTOR2|TLR8|TPCN1|SI…	-5.86708	0	123	1	1
	ENSG00000282961			ENSG00000264490														0	0	0	1	0	0	0	-4.48397	GO:0005764	M0001	1	0	GO Cellular Components	20	lysosome		-7.79214	1.73734	6.08294	30286	757	2441	106	4.34248	0.41252	55|215|290|338|633|719|947|949|1080|1174|1201|1462|1512|1513|1520|1634|1636|1803|1950|2028|2171|2331|2357|2719|3073|3339|3425|3614|3784|4060|4069|4125|4287|4332|4644|4646|4668|4688|4689|4958|4969|5036|5159|5549|5580|5908|6272|6609|6714|7107|7805|8029|8140|8649|8673|8876|9066|9367|9516|9725|9821|10082|10410|10576|10581|11145|25801|27163|28956|51311|53373|54847|54978|55717|55846|56262|57231|57406|5…	ACP3|ABCD1|ANPEP|APOB|BGN|C3AR1|CD34|SCARB1|CFTR|AP1S1|CLN3|VCAN|CTSH|CTSK|CTSS|DCN|ACE|DPP4|EGF|ENPEP|FABP5|FMOD|FPR1|GPC3|HEXA|HSPG2|IDUA|IMPDH1|KCNQ1|LUM|LYZ|MAN2B1|ATXN3|MNDA|MYO5A|MYO6|NAGA|NCF2|NCF4|OMD|OGN|PA2G4|PDGFRB|PRELP|PRKCD|RAP1B|SORT1|SMPD1|SRC|GPR137B|LAPTM5|CUBN|SLC7A5|LAMTOR3|VAMP8|VNN1|SYT7|RAB9A|LITAF|TMEM63A|RB1CC1|GPC6|IFITM3|CCT2|IFITM2|PLAAT3|GCA|NAAA|LAMTOR2|TLR8|TPCN1|SI…	-5.86708	0	123	0	0
	ENSG00000248309			ENSG00000183801														1	0	1	1	-3.41241	0	-4.03414	-5.42008	GO:0015267	M1011	3	0	GO Molecular Functions	21	channel activity		-7.79005	1.92781	6.20648	30286	502	2441	78	3.19541	0.355982	360|366|596|610|785|1080|1140|2564|2697|2700|2702|2743|2898|3708|3709|3737|3741|3743|3745|3749|3760|3762|3764|3767|3768|3772|3781|3782|3784|6261|6262|6263|6323|6330|6332|6532|6833|7223|7225|7439|7442|7881|8514|8542|8912|9187|9725|9780|10021|10242|10343|10452|24145|27094|27112|30819|51393|53373|54102|55107|56262|57156|63895|79041|79714|83862|84134|84876|114780|115111|116443|117155|162514|168507|25…	AQP3|AQP9|BCL2|HCN2|CACNB4|CFTR|CHRNB1|GABRE|GJA1|GJA3|GJA5|GLRB|GRIK2|ITPR1|ITPR2|KCNA2|KCNA5|KCNA7|KCNB1|KCNC4|KCNJ3|KCNJ5|KCNJ8|KCNJ11|KCNJ12|KCNJ15|KCNN2|KCNN3|KCNQ1|RYR1|RYR2|RYR3|SCN1A|SCN4B|SCN7A|SLC6A4|ABCC8|TRPC4|TRPC6|BEST1|TRPV1|KCNAB1|KCNAB2|APOL1|CACNA1H|SLC24A1|TMEM63A|PIEZO1|HCN4|KCNMB2|PKDREJ|TOMM40|PANX1|KCNMB3|NALF2|KCNIP2|TRPV2|TPCN1|CLIC6|ANO1|LRRC8A|TMEM63C|PIEZO2|TMEM38A|CCD…	-5.86625	0	65	0	0
	ENSG00000207497			ENSG00000172139														0	0	0	1	0	0	0	-6.89577	GO:0016072	M0001	1	0	GO Biological Processes	19	rRNA metabolic process	19_GO:0008152 metabolic process	-7.78409	2.37269	6.46578	30286	251	2441	48	1.96641	0.281022	705|1736|2971|3692|4137|5036|5303|6232|8602|9136|9188|9277|10412|10521|10557|10775|10813|10849|10969|23212|23246|23481|25879|29081|51018|51154|51202|51406|51575|54433|55006|55106|55178|55272|55651|55781|57050|57647|64216|84135|84154|84549|84881|112495|114049|155400|162989|285855	BYSL|DKC1|GTF3A|EIF6|MAPT|PA2G4|PIN4|RPS27|NOP14|RRP9|DDX21|WDR46|NSA2|DDX17|RPP38|POP4|UTP14A|POLR1G|EBNA1BP2|RRS1|BOP1|PES1|DCAF13|METTL5|RRP15|MRTO4|DDX47|NOL7|ESF1|GAR1|TRMT61B|SLFN12|MRM3|IMP3|NHP2|RIOK2|UTP3|DHX37|TFB2M|UTP15|RPF2|MAK16|RPUSD4|GTF3C6|BUD23|NSUN5P1|DEDD2|RPL7L1	-5.86155	0	69	0	0
	ENSG00000204584			ENSG00000082497														1	0	1	1	-4.44525	0	-4.82765	-3.52778	GO:0036293	M1011	3	0	GO Biological Processes	19	response to decreased oxygen levels	19_GO:0050896 response to stimulus	-7.77871	2.20573	6.36909	30286	315	2441	56	2.29414	0.303031	134|210|360|596|655|859|863|1536|1636|1803|2309|2355|3099|3163|3339|3624|3654|3708|3709|3741|3764|3767|4151|4194|4609|4824|4842|5740|6261|6262|6387|6422|6513|6532|6714|6781|7412|8322|8837|10370|22933|28984|28996|29904|30001|51129|54541|64223|64344|80315|93649|112398|114757|114990|126374|378938	ADORA1|ALAD|AQP3|BCL2|BMP7|CAV3|CBFA2T3|CYBB|ACE|DPP4|FOXO3|FOSL2|HK2|HMOX2|HSPG2|INHBA|IRAK1|ITPR1|ITPR2|KCNA5|KCNJ8|KCNJ11|MB|MDM4|MYC|NKX3-1|NOS1|PTGIS|RYR1|RYR2|CXCL12|SFRP1|SLC2A1|SLC6A4|SRC|STC1|VCAM1|FZD4|CFLAR|CITED2|SIRT2|RGCC|HIPK2|EEF2K|ERO1A|ANGPTL4|DDIT4|MLST8|HIF3A|CPEB4|MYOCD|EGLN2|CYGB|VASN|WTIP|MALAT1	-5.85742	0	116	0	0
	ENSG00000261226			ENSG00000149633														0	0	0	1	0	0	0	-4.63287	GO:0071900	M0001	1	0	GO Biological Processes	19	regulation of protein serine/threonine kinase activity	19_GO:0008152 metabolic process	-7.76822	2.32345	6.43115	30286	267	2441	50	2.04834	0.286697	348|805|859|900|902|1022|1026|1031|1032|1033|1843|1950|1956|3301|3654|3815|4294|4486|4878|4908|5159|5580|5604|6091|6283|6609|6714|7016|7026|7070|7164|7474|7786|8817|8844|9479|9555|10178|10221|10519|11213|11221|28984|29950|57214|81848|93649|120892|146850|245711	APOE|CALM2|CAV3|CCNG1|CCNH|CDK7|CDKN1A|CDKN2C|CDKN2D|CDKN3|DUSP1|EGF|EGFR|DNAJA1|IRAK1|KIT|MAP3K10|MST1R|NPPA|NTF3|PDGFRB|PRKCD|MAP2K1|ROBO1|S100A12|SMPD1|SRC|TESK1|NR2F2|THY1|TPD52L1|WNT5A|MAP3K12|FGF18|KSR1|MAPK8IP1|MACROH2A1|TENM1|TRIB1|CIB1|IRAK3|DUSP10|RGCC|SERTAD1|CEMIP|SPRY4|MYOCD|LRRK2|PIK3R6|SPDYA	-5.84817	0	46	0	0
	ENSG00000128573			ENSG00000101871														1	0	1	1	-3.40517	0	-4.02332	-5.38852	GO:0022803	M1011	3	0	GO Molecular Functions	21	passive transmembrane transporter activity		-7.75191	1.92398	6.1871	30286	503	2441	78	3.19541	0.355982	360|366|596|610|785|1080|1140|2564|2697|2700|2702|2743|2898|3708|3709|3737|3741|3743|3745|3749|3760|3762|3764|3767|3768|3772|3781|3782|3784|6261|6262|6263|6323|6330|6332|6532|6833|7223|7225|7439|7442|7881|8514|8542|8912|9187|9725|9780|10021|10242|10343|10452|24145|27094|27112|30819|51393|53373|54102|55107|56262|57156|63895|79041|79714|83862|84134|84876|114780|115111|116443|117155|162514|168507|25…	AQP3|AQP9|BCL2|HCN2|CACNB4|CFTR|CHRNB1|GABRE|GJA1|GJA3|GJA5|GLRB|GRIK2|ITPR1|ITPR2|KCNA2|KCNA5|KCNA7|KCNB1|KCNC4|KCNJ3|KCNJ5|KCNJ8|KCNJ11|KCNJ12|KCNJ15|KCNN2|KCNN3|KCNQ1|RYR1|RYR2|RYR3|SCN1A|SCN4B|SCN7A|SLC6A4|ABCC8|TRPC4|TRPC6|BEST1|TRPV1|KCNAB1|KCNAB2|APOL1|CACNA1H|SLC24A1|TMEM63A|PIEZO1|HCN4|KCNMB2|PKDREJ|TOMM40|PANX1|KCNMB3|NALF2|KCNIP2|TRPV2|TPCN1|CLIC6|ANO1|LRRC8A|TMEM63C|PIEZO2|TMEM38A|CCD…	-5.8331	0	65	0	0
	ENSG00000266777			ENSG00000122641														1	0	1	0	-2.32205	0	-2.01192	0	GO:0008610	M1010	2	0	GO Biological Processes	19	lipid biosynthetic process	19_GO:0008152 metabolic process	-7.73188	1.8412	6.12528	30286	593	2441	88	3.60508	0.377312	215|231|660|706|873|1080|1119|1201|1607|2171|2687|2946|3157|3613|3931|4023|4282|5283|5295|5740|5742|6296|6319|6487|6576|6609|7357|7494|7923|8128|8398|8443|8526|8694|8703|8705|8707|8854|8869|8912|9021|9107|9215|9306|9415|9487|10162|10351|10400|11057|11145|11343|22845|23175|23417|25979|26751|27235|29906|51099|51196|51227|51302|51477|54872|54965|56895|57107|64419|79966|80270|80271|80772|83643|84532|…	ABCD1|AKR1B1|BMX|TSPO|CBR1|CFTR|CHKA|CLN3|DGKB|FABP5|GGT5|GSTM2|HMGCS1|IMPA2|LCAT|LPL|MIF|PIGH|PIK3R1|PTGIS|PTGS1|ACSM3|SCD|ST3GAL3|SLC25A1|SMPD1|UGCG|XBP1|HSD17B8|ST8SIA2|PLA2G6|GNPAT|DGKE|DGAT1|B4GALT3|B3GALT4|B3GALT2|ALDH1A2|ST3GAL5|CACNA1H|SOCS3|MTMR6|LARGE1|SOCS6|FADS2|PIGL|LPCAT3|ABCA8|PEMT|ABHD2|PLAAT3|MGLL|DOLK|LPIN1|MLYCD|DHRS7B|SH3YL1|COQ2|ST8SIA5|ABHD5|PLCE1|PIGP|CYP39A1|ISYNA1|PIGG|PI…	-5.81431	0	124	1	1
	ENSG00000236194			ENSG00000206579														0	0	1	1	0	0	-3.41273	-3.52058	GO:0032496	M0011	2	0	GO Biological Processes	19	response to lipopolysaccharide	19_GO:0044419 biological process involved in interspecies interaction between organisms	-7.70072	2.16102	6.3076	30286	333	2441	58	2.37608	0.308265	210|249|445|706|929|948|949|1051|1268|1439|1636|2355|2671|2920|3032|3569|3654|3656|3717|3764|4016|4091|4318|4360|4791|4792|4793|4842|5054|5142|5606|5724|5739|6279|6280|6347|6401|6714|6833|7056|7412|7431|7474|7494|7538|8140|8767|9516|10221|10288|11213|11221|22843|25819|27063|27086|55829|79155	ALAD|ALPL|ASS1|TSPO|CD14|CD36|SCARB1|CEBPB|CNR1|CSF2RB|ACE|FOSL2|GFER|CXCL2|HADHB|IL6|IRAK1|IRAK2|JAK2|KCNJ8|LOXL1|SMAD6|MMP9|MRC1|NFKB2|NFKBIA|NFKBIB|NOS1|SERPINE1|PDE4B|MAP2K3|PTAFR|PTGIR|S100A8|S100A9|CCL2|SELE|SRC|ABCC8|THBD|VCAM1|VIM|WNT5A|XBP1|ZFP36|SLC7A5|RIPK2|LITAF|TRIB1|LILRB2|IRAK3|DUSP10|PPM1E|NOCT|ANKRD1|FOXP1|SELENOS|TNIP2	-5.78438	0	120	0	0
	ENSG00000247373			ENSG00000146197														1	0	1	0	-2.98486	0	-7.69375	0	WP2880	M1010	2	0	WikiPathways	27	Glucocorticoid receptor pathway		-7.69375	11.2087	9.7157	30286	70	386	10	2.59067	0.808561	1831|4616|5375|6347|8553|10560|11057|27063|56262|80315	TSC22D3|GADD45B|PMP2|CCL2|BHLHE40|SLC19A2|ABHD2|ANKRD1|LRRC8A|CPEB4	-5.45359	0	62	0	0
	ENSG00000262903			ENSG00000134508														0	0	1	1	0	0	-2.57669	-5.39802	GO:0003279	M0011	2	0	GO Biological Processes	19	cardiac septum development	19_GO:0032502 developmental process	-7.67594	3.21668	6.83273	30286	108	2441	28	1.14707	0.215529	182|187|652|655|1482|2702|3764|4091|4092|4194|4488|5754|6091|6586|6909|7474|7481|8701|8828|9421|9782|10370|11064|23129|23493|26508|27031|53834	JAG1|APLNR|BMP4|BMP7|NKX2-5|GJA5|KCNJ8|SMAD6|SMAD7|MDM4|MSX2|PTK7|ROBO1|SLIT3|TBX2|WNT5A|WNT11|DNAH11|NRP2|HAND1|MATR3|CITED2|CNTRL|PLXND1|HEY2|HEYL|NPHP3|FGFRL1	-5.76084	0	26	0	0
	ENSG00000166473			ENSG00000016402														0	0	1	1	0	0	-2.51486	-5.245	GO:0055117	M0011	2	0	GO Biological Processes	19	regulation of cardiac muscle contraction	19_GO:0032501 multicellular organismal process	-7.67142	3.70605	7.03942	30286	77	2441	23	0.942237	0.195542	134|477|805|859|1482|2702|2946|3784|4092|4842|4878|5142|5144|5350|6262|6781|7137|8654|10021|29098|51086|59272|79041	ADORA1|ATP1A2|CALM2|CAV3|NKX2-5|GJA5|GSTM2|KCNQ1|SMAD7|NOS1|NPPA|PDE4B|PDE4D|PLN|RYR2|STC1|TNNI3|PDE5A|HCN4|RANGRF|TNNI3K|ACE2|TMEM38A	-5.75754	0	13	0	0
	ENSG00000205085			ENSG00000175161														1	0	1	1	-3.44407	0	-3.97068	-2.95567	GO:0001558	M1011	3	0	GO Biological Processes	19	regulation of cell growth	19_GO:0040007 growth	-7.66742	2.0184	6.20764	30286	418	2441	68	2.78574	0.333082	348|552|596|604|627|734|859|984|1026|1031|1032|1956|2335|2395|2487|2697|3020|3304|3475|3486|3488|3621|3624|4092|4131|4137|4633|4803|4881|5802|5999|6049|6279|6280|6387|6422|6586|6695|6696|7373|7474|7481|8425|9037|9423|10459|10509|10519|22902|23566|27086|28956|51079|51379|51393|51760|56963|57611|64061|64223|64321|81621|91584|93649|112398|114804|123879|221476	APOE|AVPR1A|BCL2|BCL6|BDNF|OSGIN2|CAV3|CDK11B|CDKN1A|CDKN2C|CDKN2D|EGFR|FN1|FXN|FRZB|GJA1|H3-3A|HSPA1B|IFRD1|IGFBP3|IGFBP5|ING1|INHBA|SMAD7|MAP1B|MAPT|MYL2|NGF|NPR1|PTPRS|RGS4|RNF6|S100A8|S100A9|CXCL12|SFRP1|SLIT3|SPOCK1|SPP1|COL14A1|WNT5A|WNT11|LTBP4|SEMA5A|NTN1|MAD2L2|SEMA4B|CIB1|RUFY3|LPAR3|FOXP1|LAMTOR2|NDUFA13|CRLF3|TRPV2|SYT17|RGMA|ISLR2|TSPYL2|MLST8|SOX17|KAZALD1|PLXNA4|MYOCD|EGLN2|RNF157|…	-5.75477	0	66	0	0
	ENSG00000281026			ENSG00000099194														1	0	1	1	-3.85734	0	-4.43313	-3.69525	GO:0001666	M1011	3	0	GO Biological Processes	19	response to hypoxia	19_GO:0050896 response to stimulus	-7.66479	2.22588	6.32853	30286	301	2441	54	2.21221	0.297695	134|210|360|596|655|859|863|1536|1636|1803|2309|2355|3099|3163|3339|3624|3654|3708|3709|3741|3764|3767|4151|4194|4609|4824|4842|5740|6261|6262|6387|6422|6513|6532|6714|6781|7412|8322|8837|10370|22933|28984|28996|30001|51129|54541|64223|64344|93649|112398|114757|114990|126374|378938	ADORA1|ALAD|AQP3|BCL2|BMP7|CAV3|CBFA2T3|CYBB|ACE|DPP4|FOXO3|FOSL2|HK2|HMOX2|HSPG2|INHBA|IRAK1|ITPR1|ITPR2|KCNA5|KCNJ8|KCNJ11|MB|MDM4|MYC|NKX3-1|NOS1|PTGIS|RYR1|RYR2|CXCL12|SFRP1|SLC2A1|SLC6A4|SRC|STC1|VCAM1|FZD4|CFLAR|CITED2|SIRT2|RGCC|HIPK2|ERO1A|ANGPTL4|DDIT4|MLST8|HIF3A|MYOCD|EGLN2|CYGB|VASN|WTIP|MALAT1	-5.75336	0	116	0	0
	ENSG00000250891			ENSG00000136960														0	1	1	1	0	-5.01844	-2.99692	-5.75524	GO:0030199	M0111	3	0	GO Biological Processes	19	collagen fibril organization	19_GO:0009987 cellular process	-7.65392	4.13574	7.19861	30286	60	2441	20	0.819336	0.182457	1277|1278|1281|1289|1302|2131|2303|2331|4016|4060|7093|7148|7373|9509|11173|50509|81792|84695|85301|642658	COL1A1|COL1A2|COL3A1|COL5A1|COL11A2|EXT1|FOXC2|FMOD|LOXL1|LUM|TLL2|TNXB|COL14A1|ADAMTS2|ADAMTS7|COL5A3|ADAMTS12|LOXL3|COL27A1|SCX	-5.74371	0	5	0	0
	ENSG00000260862			ENSG00000064692														0	0	1	1	0	0	-4.46946	-4.61544	WP289	M0011	2	0	WikiPathways	27	Myometrial relaxation and contraction pathways		-7.64227	2.78367	6.61304	30286	156	2441	35	1.43384	0.240619	58|59|70|113|467|800|805|1264|2114|2697|2784|2869|2870|3486|3488|3569|3708|3709|4633|4635|4842|5142|5144|5580|5590|5996|5999|6261|6262|6263|7532|8490|10488|23764|57007	ACTA1|ACTA2|ACTC1|ADCY7|ATF3|CALD1|CALM2|CNN1|ETS2|GJA1|GNB3|GRK5|GRK6|IGFBP3|IGFBP5|IL6|ITPR1|ITPR2|MYL2|MYL4|NOS1|PDE4B|PDE4D|PRKCD|PRKCZ|RGS1|RGS4|RYR1|RYR2|RYR3|YWHAG|RGS5|CREB3|MAFF|ACKR3	-5.73327	0	125	1	1
	ENSG00000117122			ENSG00000236908														0	0	0	1	0	0	0	-4.79935	R-HSA-194315	M0001	1	0	Reactome Gene Sets	6	Signaling by Rho GTPases		-7.63869	1.7574	6.02906	30286	706	2441	100	4.09668	0.401189	70|182|395|667|752|805|1060|1080|1124|1536|1627|1855|1894|2316|2319|2697|2885|2886|3017|3020|3163|3336|3619|3831|4001|4628|4637|4638|4646|4688|4689|4771|5217|5295|5580|5590|5783|6232|6279|6280|6714|7126|7277|7431|7444|7532|7535|7919|8367|8654|9411|9414|9639|10398|10458|10576|10627|10726|11113|11188|22899|23129|23348|23380|23580|26030|26084|27145|29062|29984|50650|51517|54509|54908|55240|55717|558…	ACTC1|JAG1|ARHGAP6|DST|FMNL1|CALM2|CENPC|CFTR|CHN2|CYBB|DBN1|DVL1|ECT2|FLNA|FLOT2|GJA1|GRB2|GRB7|H2BC5|H3-3A|HMOX2|HSPE1|INCENP|KLC1|LMNB1|MYH10|MYL6|MYLK|MYO6|NCF2|NCF4|NF2|PFN2|PIK3R1|PRKCD|PRKCZ|PTPN13|RPS27|S100A8|S100A9|SRC|TNFAIP1|TUBA4A|VIM|VRK2|YWHAG|ZAP70|DDX39B|H4C5|PDE5A|ARHGAP29|TJP2|ARHGEF10|MYL9|BAIAP2|CCT2|MYL12A|NUDC|CIT|NISCH|ARHGEF15|PLXND1|DOCK9|SRGAP2|CDC42EP4|PLEKHG3|ARHGEF26…	-5.73091	0	126	1	1
	ENSG00000250069			ENSG00000152377														1	1	1	1	-2.996	-2.87762	-3.60398	-2.91095	GO:0042060	M1111	4	0	GO Biological Processes	19	wound healing	19_GO:0050896 response to stimulus	-7.63033	2.18492	6.28922	30286	318	2441	56	2.29414	0.303031	151|667|859|947|948|949|953|960|1026|1281|1289|1607|2065|2069|2131|2152|2157|2162|2192|2316|2335|3043|3084|3569|3678|4488|4855|5265|5341|5493|5530|5754|6532|6609|6714|7056|7168|7414|7450|7474|8526|8837|9002|9066|9158|9162|10398|10627|10630|22875|26509|80856|83478|92421|160851|375033	ADRA2B|DST|CAV3|CD34|CD36|SCARB1|ENTPD1|CD44|CDKN1A|COL3A1|COL5A1|DGKB|ERBB3|EREG|EXT1|F3|F8|F13A1|FBLN1|FLNA|FN1|HBB|NRG1|IL6|ITGA5|MSX2|NOTCH4|SERPINA1|PLEK|PPL|PPP3CA|PTK7|SLC6A4|SMPD1|SRC|THBD|TPM1|VCL|VWF|WNT5A|DGKE|CFLAR|F2RL3|SYT7|FIBP|DGKI|MYL9|MYL12A|PDPN|ENPP4|MYOF|LNPK|ARHGAP24|CHMP4C|DGKH|PEAR1	-5.72375	0	55	0	0
	ENSG00000287431			ENSG00000233058														0	0	1	0	0	0	-7.27082	0	GO:0051962	M0010	1	0	GO Biological Processes	19	positive regulation of nervous system development	19_GO:0032502 developmental process	-7.60878	2.23667	6.30885	30286	294	2441	53	2.17124	0.294987	443|577|627|706|745|1404|1462|1627|1636|1956|2043|2049|2335|3400|3569|3815|3845|4131|4137|4803|5362|5604|5789|5803|6091|6387|6663|7058|8128|8140|8322|9037|9253|9378|9423|10154|10458|22871|22902|23129|23566|23768|29904|30812|51393|54674|57611|79953|84189|85358|91584|375790|644943	ASPA|ADGRB3|BDNF|TSPO|MYRF|HAPLN1|VCAN|DBN1|ACE|EGFR|EPHA4|EPHB3|FN1|ID4|IL6|KIT|KRAS|MAP1B|MAPT|NGF|PLXNA2|MAP2K1|PTPRD|PTPRZ1|ROBO1|CXCL12|SOX10|THBS2|ST8SIA2|SLC7A5|FZD4|SEMA5A|NUMBL|NRXN1|NTN1|PLXNC1|BAIAP2|NLGN1|RUFY3|PLXND1|LPAR3|FLRT2|EEF2K|SOX8|TRPV2|LRRN3|ISLR2|SYNDIG1|SLITRK6|SHANK3|PLXNA4|AGRN|RASSF10	-5.70341	0	61	0	0
	ENSG00000214140			ENSG00000108691														1	0	1	0	-5.25015	0	-7.58241	0	GO:1901653	M1010	2	0	GO Biological Processes	19	cellular response to peptide	19_GO:0050896 response to stimulus	-7.58241	4.76282	7.60312	30286	313	386	19	4.92228	1.10111	948|1636|2043|2200|2309|2885|3624|4644|5166|5295|7532|8412|8660|10458|10580|23175|28999|55107|64397	CD36|ACE|EPHA4|FBN1|FOXO3|GRB2|INHBA|MYO5A|PDK4|PIK3R1|YWHAG|BCAR3|IRS2|BAIAP2|SORBS1|LPIN1|KLF15|ANO1|ZNF106	-5.36257	0	127	1	1
	ENSG00000275807			ENSG00000120457														1	0	1	1	-2.58239	0	-2.22574	-4.1784	GO:0061326	M1011	3	0	GO Biological Processes	19	renal tubule development	19_GO:0032502 developmental process	-7.57277	3.44645	6.88187	30286	90	2441	25	1.02417	0.203782	182|596|652|1282|2138|2668|2719|4609|5455|5727|6662|6943|7481|8642|9953|26249|26508|30812|54806|55083|55366|64412|79191|153572|342184	JAG1|BCL2|BMP4|COL4A1|EYA1|GDNF|GPC3|MYC|POU3F3|PTCH1|SOX9|TCF21|WNT11|DCHS1|HS3ST3B1|KLHL3|HEYL|SOX8|AHI1|KIF26B|LGR4|GZF1|IRX3|IRX2|FMN1	-5.66861	0	8	0	0
	ENSG00000279289			ENSG00000095587														1	0	1	1	-2.93913	0	-2.64232	-3.98554	GO:0061333	M1011	3	0	GO Biological Processes	19	renal tubule morphogenesis	19_GO:0032502 developmental process	-7.56636	3.79109	7.02038	30286	72	2441	22	0.90127	0.191284	596|652|1282|2138|2668|2719|4609|5727|6662|6943|7481|8642|9953|26249|30812|54806|55083|55366|64412|79191|153572|342184	BCL2|BMP4|COL4A1|EYA1|GDNF|GPC3|MYC|PTCH1|SOX9|TCF21|WNT11|DCHS1|HS3ST3B1|KLHL3|SOX8|AHI1|KIF26B|LGR4|GZF1|IRX3|IRX2|FMN1	-5.66459	0	8	0	0
	ENSG00000197816			ENSG00000138829														0	0	1	1	0	0	-2.64232	-4.53912	GO:0072028	M0011	2	0	GO Biological Processes	19	nephron morphogenesis	19_GO:0032502 developmental process	-7.56636	3.79109	7.02038	30286	72	2441	22	0.90127	0.191284	596|652|655|2138|2668|2719|4609|5727|6662|6943|7481|8642|9953|26249|30812|54806|55083|55366|64412|79191|153572|342184	BCL2|BMP4|BMP7|EYA1|GDNF|GPC3|MYC|PTCH1|SOX9|TCF21|WNT11|DCHS1|HS3ST3B1|KLHL3|SOX8|AHI1|KIF26B|LGR4|GZF1|IRX3|IRX2|FMN1	-5.66459	0	8	0	0
	ENSG00000224003			ENSG00000203727														1	0	0	1	-2.84428	0	0	-3.70146	GO:0045862	M1001	2	0	GO Biological Processes	19	positive regulation of proteolysis	19_GO:0048518 positive regulation of biological process	-7.55792	2.14172	6.23096	30286	336	2441	58	2.37608	0.308265	348|637|825|843|859|863|1285|1378|1512|1513|1520|1612|1855|1950|2043|2152|2934|3304|3336|3717|4092|4137|4241|4287|4609|4824|6091|6279|6280|6281|6714|6774|6790|7123|7805|8473|8743|8767|9026|9532|9817|10016|10221|10418|22861|22900|22933|23640|51079|55070|55848|56616|56963|65992|114881|120892|147372|407019	APOE|BID|CAPN3|CASP10|CAV3|CBFA2T3|COL4A3|CR1|CTSH|CTSK|CTSS|DAPK1|DVL1|EGF|EPHA4|F3|GSN|HSPA1B|HSPE1|JAK2|SMAD7|MAPT|MELTF|ATXN3|MYC|NKX3-1|ROBO1|S100A8|S100A9|S100A10|SRC|STAT3|AURKA|CLEC3B|LAPTM5|OGT|TNFSF10|RIPK2|HIP1R|BAG2|KEAP1|PDCD6|TRIB1|SPON1|NLRP1|CARD8|SIRT2|HSPBP1|NDUFA13|DET1|PLGRKT|DIABLO|RGMA|DDRGK1|OSBPL7|LRRK2|CCBE1|MIR27B	-5.65734	0	128	1	1
	ENSG00000177103			ENSG00000138622														1	0	0	1	-7.5572	0	0	-4.95332	R-HSA-2214320	M1001	2	0	Reactome Gene Sets	6	Anchoring fibril formation		-7.5572	52.5799	15.9601	30286	15	192	5	2.60417	1.14935	1277|1282|1285|1286|7093	COL1A1|COL4A1|COL4A3|COL4A4|TLL2	-5.34474	0	129	1	1
	ENSG00000250334			ENSG00000110900														0	0	0	1	0	0	0	-4.78977	GO:0010721	M0001	1	0	GO Biological Processes	19	negative regulation of cell development	19_GO:0032502 developmental process	-7.50191	2.24019	6.26127	30286	288	2441	52	2.13027	0.292252	604|652|655|706|859|1378|1600|2200|2487|3400|3475|3569|3623|3624|3718|4092|4609|4771|4776|4982|5295|5530|5802|6049|6356|6422|6461|6663|6696|6833|7070|7107|7442|7474|7832|8848|9037|9423|10221|10234|10272|10509|11025|11221|22902|22933|28959|51043|55365|56963|84695|283659	BCL6|BMP4|BMP7|TSPO|CAV3|CR1|DAB1|FBN1|FRZB|ID4|IFRD1|IL6|INHA|INHBA|JAK3|SMAD7|MYC|NF2|NFATC4|TNFRSF11B|PIK3R1|PPP3CA|PTPRS|RNF6|CCL11|SFRP1|SHB|SOX10|SPP1|ABCC8|THY1|GPR137B|TRPV1|WNT5A|BTG2|TSC22D1|SEMA5A|NTN1|TRIB1|LRRC17|FSTL3|SEMA4B|LILRB3|DUSP10|RUFY3|SIRT2|TMEM176B|ZBTB7B|TMEM176A|RGMA|LOXL3|PRTG	-5.60251	0	37	0	0
	ENSG00000283122			ENSG00000139289														0	0	0	1	0	0	0	-3.8919	GO:0072521	M0001	1	0	GO Biological Processes	19	purine-containing compound metabolic process	19_GO:0008152 metabolic process	-7.49886	1.91656	6.06881	30286	492	2441	76	3.11348	0.351537	55|113|203|215|353|477|669|785|2327|2330|2584|2597|2819|2977|3099|3101|3157|3304|3417|3607|3614|3939|3945|4199|4621|4624|4625|4712|4726|4729|4878|4881|4907|5142|5144|5150|5151|5152|5471|5729|5740|6296|6389|6576|8514|8654|8694|8876|9414|9429|10135|10606|22875|23417|23463|23498|25819|26027|27233|30968|51079|51181|55191|64802|79631|80347|84532|84618|84649|93100|120892|131870|220963|254552|349565|390…	ACP3|ADCY7|AK1|ABCD1|APRT|ATP1A2|BPGM|CACNB4|FMO2|FMO5|GALK1|GAPDH|GPD1|GUCY1A2|HK2|HK3|HMGCS1|HSPA1B|IDH1|FOXK2|IMPDH1|LDHA|LDHB|ME1|MYH3|MYH6|MYH7|NDUFB6|NDUFS6|NDUFV2|NPPA|NPR1|NT5E|PDE4B|PDE4D|PDE7A|PDE8A|PDE9A|PPAT|PTGDR|PTGIS|ACSM3|SDHA|SLC25A1|KCNAB2|PDE5A|DGAT1|VNN1|TJP2|ABCG2|NAMPT|PAICS|ENPP4|MLYCD|ICMT|HAAO|NOCT|ACOT11|SULT1C4|STOML2|NDUFA13|DCXR|NADSYN1|NMNAT1|EFL1|COASY|ACSS1|NT5C1A|…	-5.60065	0	53	0	0
	ENSG00000243970			ENSG00000182580														1	0	1	1	-6.68312	0	-4.01964	-2.62018	GO:0032279	M1011	3	0	GO Cellular Components	20	asymmetric synapse		-7.49701	2.14958	6.20742	30286	329	2441	57	2.33511	0.30566	88|134|577|1129|1500|1501|1612|1627|1855|2043|2059|2171|2898|2911|3188|3708|4131|4355|4842|5142|5590|5802|6232|6272|6695|6790|6853|8516|8825|9026|9162|9194|9229|9498|9762|9863|10154|10280|10458|10509|22866|22871|23380|26012|26052|29904|56899|79953|80315|80725|80852|85358|91584|112476|116443|160622|200933	ACTN2|ADORA1|ADGRB3|CHRM2|CTNND1|CTNND2|DAPK1|DBN1|DVL1|EPHA4|EPS8|FABP5|GRIK2|GRM1|HNRNPH2|ITPR1|MAP1B|MPP2|NOS1|PDE4B|PRKCZ|PTPRS|RPS27|SORT1|SPOCK1|AURKA|SYN1|ITGA8|LIN7A|HIP1R|DGKI|SLC16A7|DLGAP1|SLC4A8|LZTS3|MAGI2|PLXNC1|SIGMAR1|BAIAP2|SEMA4B|CNKSR2|NLGN1|SRGAP2|NSMF|DNM3|EEF2K|ANKS1B|SYNDIG1|CPEB4|SRCIN1|GRIP2|SHANK3|PLXNA4|PRRT2|GRIN3A|TAMALIN|FBXO45	-5.59998	0	47	0	0
	ENSG00000203801			ENSG00000197467														1	0	1	1	-6.08847	0	-3.68889	-3.34151	GO:0031099	M1011	3	0	GO Biological Processes	19	regeneration	19_GO:0032502 developmental process	-7.49339	2.74843	6.52404	30286	158	2441	35	1.43384	0.240619	347|596|688|706|1026|1051|1636|1956|2671|2697|3339|3475|3569|3717|3936|4131|4147|4814|5111|5530|5727|5774|6387|6790|7294|8013|8140|8837|9215|9315|10076|23175|57190|83606|146760	APOD|BCL2|KLF5|TSPO|CDKN1A|CEBPB|ACE|EGFR|GFER|GJA1|HSPG2|IFRD1|IL6|JAK2|LCP1|MAP1B|MATN2|NINJ1|PCNA|PPP3CA|PTCH1|PTPN3|CXCL12|AURKA|TXK|NR4A3|SLC7A5|CFLAR|LARGE1|NREP|PTPRU|LPIN1|SELENON|GUCD1|RTN4RL1	-5.59754	0	130	1	1
	ENSG00000272568			ENSG00000183287														0	0	1	1	0	0	-2.64269	-4.87345	GO:0009897	M0011	2	0	GO Cellular Components	20	external side of plasma membrane		-7.49222	2.02192	6.13012	30286	405	2441	66	2.70381	0.328286	290|460|482|929|947|948|1230|1439|1513|1636|2028|2044|2152|2207|2212|2215|2219|3559|3563|3597|3672|3678|3689|3760|3815|3824|3953|3977|4340|4907|5133|5243|6387|6401|6402|7056|7070|7412|7442|8029|8140|8515|8516|8547|8764|9180|9332|9429|9619|10495|10584|10666|22801|29121|30835|51311|53340|55068|57007|78989|80381|81539|84168|154796|338328|100507436	ANPEP|ASTN1|ATP1B2|CD14|CD34|CD36|CCR1|CSF2RB|CTSK|ACE|ENPEP|EPHA5|F3|FCER1G|FCGR2A|FCGR3B|FCN1|IL2RA|IL3RA|IL13RA1|ITGA1|ITGA5|ITGB2|KCNJ3|KIT|KLRD1|LEPR|LIFR|MOG|NT5E|PDCD1|ABCB1|CXCL12|SELE|SELL|THBD|THY1|VCAM1|TRPV1|CUBN|SLC7A5|ITGA10|ITGA8|FCN3|TNFRSF14|OSMR|CD163|ABCG2|ABCG1|ENOX2|COLEC10|CD226|ITGA11|CLEC2D|CD209|TLR8|SPA17|ENOX1|ACKR3|COLEC11|CD276|SLC38A1|ANTXR1|AMOT|GPIHBP1|MICA	-5.59754	0	75	0	0
	ENSG00000203593			ENSG00000140807														0	0	1	1	0	0	-2.33049	-4.55686	GO:0072080	M0011	2	0	GO Biological Processes	19	nephron tubule development	19_GO:0032502 developmental process	-7.44737	3.50321	6.84259	30286	85	2441	24	0.983204	0.199707	182|596|652|2138|2668|2719|4609|5455|5727|6662|6943|7481|8642|9953|26249|26508|30812|54806|55083|55366|64412|79191|153572|342184	JAG1|BCL2|BMP4|EYA1|GDNF|GPC3|MYC|POU3F3|PTCH1|SOX9|TCF21|WNT11|DCHS1|HS3ST3B1|KLHL3|HEYL|SOX8|AHI1|KIF26B|LGR4|GZF1|IRX3|IRX2|FMN1	-5.55386	0	8	0	0
	ENSG00000224066			ENSG00000147588														0	0	1	1	0	0	-4.3881	-3.90637	GO:0055006	M0011	2	0	GO Biological Processes	19	cardiac cell development	19_GO:0032502 developmental process	-7.44488	3.73916	6.93755	30286	73	2441	22	0.90127	0.191284	70|88|182|859|1482|1525|2274|3624|4624|4633|4703|4892|5159|7273|9096|9215|10269|11149|23493|84700|137814|376132	ACTC1|ACTN2|JAG1|CAV3|NKX2-5|CXADR|FHL2|INHBA|MYH6|MYL2|NEB|NRAP|PDGFRB|TTN|TBX18|LARGE1|ZMPSTE24|BVES|HEY2|MYO18B|NKX2-6|LRRC10	-5.55254	0	7	0	0
	ENSG00000244227			ENSG00000265107														1	0	1	1	-2.67503	0	-3.7063	-5.41491	GO:0005216	M1011	3	0	GO Molecular Functions	21	monoatomic ion channel activity		-7.43382	1.9694	6.07169	30286	441	2441	70	2.86768	0.337803	610|785|1080|1140|2564|2743|2898|3708|3709|3737|3741|3743|3745|3749|3760|3762|3764|3767|3768|3772|3781|3782|3784|6261|6262|6263|6323|6330|6332|6532|6833|7223|7225|7439|7442|7881|8514|8542|8912|9187|9725|9780|10021|10242|10343|24145|27094|27112|30819|51393|53373|54102|55107|56262|57156|63895|79041|79714|83862|84876|114780|115111|116443|117155|162514|168507|256471|285175|285335|343450	HCN2|CACNB4|CFTR|CHRNB1|GABRE|GLRB|GRIK2|ITPR1|ITPR2|KCNA2|KCNA5|KCNA7|KCNB1|KCNC4|KCNJ3|KCNJ5|KCNJ8|KCNJ11|KCNJ12|KCNJ15|KCNN2|KCNN3|KCNQ1|RYR1|RYR2|RYR3|SCN1A|SCN4B|SCN7A|SLC6A4|ABCC8|TRPC4|TRPC6|BEST1|TRPV1|KCNAB1|KCNAB2|APOL1|CACNA1H|SLC24A1|TMEM63A|PIEZO1|HCN4|KCNMB2|PKDREJ|PANX1|KCNMB3|NALF2|KCNIP2|TRPV2|TPCN1|CLIC6|ANO1|LRRC8A|TMEM63C|PIEZO2|TMEM38A|CCDC51|TMEM120A|ORAI1|PKD1L2|SLC26A7|GRI…	-5.54345	0	65	0	0
	ENSG00000106278			ENSG00000124429														0	0	0	1	0	0	0	-4.63963	R-HSA-9716542	M0001	1	0	Reactome Gene Sets	6	Signaling by Rho GTPases, Miro GTPases and RHOBTB3		-7.43345	1.73563	5.92343	30286	722	2441	101	4.13765	0.403104	70|182|395|667|752|805|1060|1080|1124|1536|1627|1855|1894|2316|2319|2697|2885|2886|3017|3020|3163|3336|3619|3831|4001|4628|4637|4638|4646|4688|4689|4771|5217|5295|5580|5590|5783|6232|6279|6280|6714|7126|7277|7431|7444|7532|7535|7919|8367|8654|9367|9411|9414|9639|10398|10458|10576|10627|10726|11113|11188|22899|23129|23348|23380|23580|26030|26084|27145|29062|29984|50650|51517|54509|54908|55240|5571…	ACTC1|JAG1|ARHGAP6|DST|FMNL1|CALM2|CENPC|CFTR|CHN2|CYBB|DBN1|DVL1|ECT2|FLNA|FLOT2|GJA1|GRB2|GRB7|H2BC5|H3-3A|HMOX2|HSPE1|INCENP|KLC1|LMNB1|MYH10|MYL6|MYLK|MYO6|NCF2|NCF4|NF2|PFN2|PIK3R1|PRKCD|PRKCZ|PTPN13|RPS27|S100A8|S100A9|SRC|TNFAIP1|TUBA4A|VIM|VRK2|YWHAG|ZAP70|DDX39B|H4C5|PDE5A|RAB9A|ARHGAP29|TJP2|ARHGEF10|MYL9|BAIAP2|CCT2|MYL12A|NUDC|CIT|NISCH|ARHGEF15|PLXND1|DOCK9|SRGAP2|CDC42EP4|PLEKHG3|AR…	-5.54345	0	126	0	0
	ENSG00000276115			ENSG00000179136														0	0	0	1	0	0	0	-6.00409	GO:0030687	M0001	1	0	GO Cellular Components	20	preribosome, large subunit precursor		-7.42601	7.18312	7.98223	30286	19	2441	11	0.450635	0.135565	3692|10412|10969|23212|23246|23481|51018|51154|51388|84549|90441	EIF6|NSA2|EBNA1BP2|RRS1|BOP1|PES1|RRP15|MRTO4|NIP7|MAK16|ZNF622	-5.53716	0	131	1	1
	ENSG00000260855			ENSG00000184564														1	0	1	1	-2.61364	0	-2.37648	-3.87239	GO:0010817	M1011	3	0	GO Biological Processes	19	regulation of hormone levels	19_GO:0065007 biological regulation	-7.41055	1.86453	5.99624	30286	539	2441	81	3.31831	0.362532	134|216|231|406|582|587|654|706|1080|1268|1513|1636|1803|1956|2028|2044|2099|2550|2587|2697|2740|2784|2867|3569|3623|3624|3708|3717|3741|3745|3767|3784|4824|5046|5125|5530|5715|5936|5959|6422|6696|6833|7923|8140|8322|8398|8425|8660|8673|8694|8854|8912|8938|9066|9159|10269|11069|23178|23428|25976|26056|28231|30812|51635|53905|55107|56262|56603|56605|57665|59272|84522|84649|84876|114899|115111|1172…	ADORA1|ALDH1A1|AKR1B1|BMAL1|BBS1|BCAT2|BMP6|TSPO|CFTR|CNR1|CTSK|ACE|DPP4|EGFR|ENPEP|EPHA5|ESR1|GABBR1|GALR1|GJA1|GLP1R|GNB3|FFAR2|IL6|INHA|INHBA|ITPR1|JAK2|KCNA5|KCNB1|KCNJ11|KCNQ1|NKX3-1|PCSK6|PCSK5|PPP3CA|PSMD9|RBM4|RDH5|SFRP1|SPP1|ABCC8|HSD17B8|SLC7A5|FZD4|PLA2G6|LTBP4|IRS2|VAMP8|DGAT1|ALDH1A2|CACNA1H|BAIAP3|SYT7|PCSK7|ZMPSTE24|RAPGEF4|PASK|SLC7A8|TIPARP|RAB11FIP5|SLCO4A1|SOX8|DHRS7|DUOX1|ANO1…	-5.52286	0	50	0	0
	ENSG00000224822			ENSG00000106278														1	0	1	1	-3.39321	0	-2.26826	-3.87957	GO:0006869	M1011	3	0	GO Biological Processes	19	lipid transport	19_GO:0051179 localization	-7.38811	2.10352	6.13032	30286	348	2441	59	2.41704	0.310846	215|338|347|348|366|706|948|949|1080|1119|1201|1244|1636|2170|2171|3624|3764|3784|3931|4481|5243|5320|5360|5375|6513|7357|8322|8542|9066|9429|9619|10280|10349|10350|10351|10434|10809|10999|11000|23460|23780|28231|28965|51499|55911|57194|57205|57476|80763|80765|80772|80833|81575|114786|114881|153768|157680|161291|374868	ABCD1|APOB|APOD|APOE|AQP9|TSPO|CD36|SCARB1|CFTR|CHKA|CLN3|ABCC2|ACE|FABP3|FABP5|INHBA|KCNJ8|KCNQ1|LCAT|MSR1|ABCB1|PLA2G2A|PLTP|PMP2|SLC2A1|UGCG|FZD4|APOL1|SYT7|ABCG2|ABCG1|SIGMAR1|ABCA10|ABCA9|ABCA8|LYPLA1|STARD10|SLC27A4|SLC27A3|ABCA6|APOL2|SLCO4A1|SLC27A6|TRIAP1|APOBR|ATP10A|ATP10D|GRAMD1B|SPX|STARD5|CPTP|APOL3|APOLD1|XKR4|OSBPL7|PRELID2|VPS13B|TMEM30B|ATP9B	-5.50158	0	115	0	0
	ENSG00000203737			ENSG00000143171														0	0	0	1	0	0	0	-4.56038	GO:0007346	M0001	1	0	GO Biological Processes	19	regulation of mitotic cell cycle	19_GO:0050789 regulation of biological process	-7.37688	1.87772	5.98921	30286	522	2441	79	3.23638	0.35818	86|199|596|604|637|652|655|785|900|902|984|1017|1022|1026|1031|1032|1104|1843|1950|1956|1978|2069|3619|3624|3741|4824|5159|5727|5774|5890|6119|6240|6347|6461|6605|6790|7027|7465|7756|7832|8317|9368|9587|10263|10269|10457|10459|22933|23170|26013|28984|51053|51149|51339|51379|51499|51529|51696|54461|54908|55145|55781|57099|60561|64094|79027|84446|84632|84967|91603|92421|123879|147841|157313|163786|…	ACTL6A|AIF1|BCL2|BCL6|BID|BMP4|BMP7|CACNB4|CCNG1|CCNH|CDK11B|CDK2|CDK7|CDKN1A|CDKN2C|CDKN2D|RCC1|DUSP1|EGF|EGFR|EIF4EBP1|EREG|INCENP|INHBA|KCNA5|NKX3-1|PDGFRB|PTCH1|PTPN3|RAD51B|RPA3|RRM1|CCL2|SHB|SMARCE1|AURKA|TFDP1|WEE1|ZNF207|BTG2|CDC7|NHERF1|MAD2L1BP|CDK2AP2|ZMPSTE24|GPNMB|MAD2L2|SIRT2|TTLL12|L3MBTL1|RGCC|GMNN|MRNIP|DACT1|CRLF3|TRIAP1|ANAPC11|HECA|FBXW5|SPDL1|THAP1|RIOK2|AVEN|RINT1|SMOC2|ZNF6…	-5.4915	0	132	1	1
	ENSG00000213139			ENSG00000237463														1	0	1	1	-3.19277	0	-3.14475	-4.59478	GO:0048705	M1011	3	0	GO Biological Processes	19	skeletal system morphogenesis	19_GO:0032502 developmental process	-7.37318	2.40492	6.29074	30286	227	2441	44	1.80254	0.269283	249|652|654|655|658|1277|1281|1305|1490|2131|2138|2201|2303|2355|4054|4325|4488|6422|6424|6662|6781|7020|7059|8817|10269|10370|25976|29985|50515|51804|55553|56603|57453|57728|64651|79925|83452|84159|85301|157506|158326|338773|342184|642658	ALPL|BMP4|BMP6|BMP7|BMPR1B|COL1A1|COL3A1|COL13A1|CCN2|EXT1|EYA1|FBN2|FOXC2|FOSL2|LTBP3|MMP16|MSX2|SFRP1|SFRP4|SOX9|STC1|TFAP2A|THBS3|FGF18|ZMPSTE24|CITED2|TIPARP|SLC39A3|CHST11|SIX4|SOX6|CYP26B1|DSCAML1|WDR19|CSRNP1|SPEF2|RAB33B|ARID5B|COL27A1|RDH10|FREM1|TMEM119|FMN1|SCX	-5.48895	0	42	0	0
	ENSG00000233579			ENSG00000131389														1	0	1	1	-2.09796	0	-3.65199	-4.15418	GO:0046486	M1011	3	0	GO Biological Processes	19	glycerolipid metabolic process	19_GO:0008152 metabolic process	-7.36116	2.08525	6.10717	30286	357	2441	60	2.45801	0.313403	338|348|660|859|1119|1201|1607|1622|2171|2819|3613|3931|4023|5159|5168|5283|5295|5320|5341|5920|7148|8398|8443|8526|8694|9021|9107|9162|9306|9487|10162|10400|10908|11057|11145|11313|11343|23007|23175|25979|26751|27163|51099|51196|51227|54872|54965|55911|56895|57406|64419|80271|84649|117283|129642|160851|200879|254531|338328|375775	APOB|APOE|BMX|CAV3|CHKA|CLN3|DGKB|DBI|FABP5|GPD1|IMPA2|LCAT|LPL|PDGFRB|ENPP2|PIGH|PIK3R1|PLA2G2A|PLEK|PLAAT4|TNXB|PLA2G6|GNPAT|DGKE|DGAT1|SOCS3|MTMR6|DGKI|SOCS6|PIGL|LPCAT3|PEMT|PNPLA6|ABHD2|PLAAT3|LYPLA2|MGLL|PLCH1|LPIN1|DHRS7B|SH3YL1|NAAA|ABHD5|PLCE1|PIGP|PIGG|PIGX|APOBR|AGPAT4|ABHD6|MTMR14|ITPKC|DGAT2|IP6K3|MBOAT2|DGKH|LIPH|LPCAT4|GPIHBP1|PNPLA7	-5.47807	0	124	0	0
	ENSG00000235033			ENSG00000164418														0	0	1	1	0	0	-2.76748	-3.47514	hsa04010	M0011	2	0	KEGG Pathway	24	MAPK signaling pathway		-7.35659	2.19927	6.17036	30286	299	2441	53	2.17124	0.294987	284|374|627|785|929|1843|1850|1950|1956|2065|2069|2122|2252|2316|2324|2668|2872|2885|3304|3654|3815|3845|4137|4233|4254|4293|4294|4609|4616|4791|4803|4902|4908|5159|5530|5602|5604|5606|5908|5922|5979|6196|7786|8649|8681|8817|8912|8986|9064|9479|10000|10912|11221	ANGPT1|AREG|BDNF|CACNB4|CD14|DUSP1|DUSP8|EGF|EGFR|ERBB3|EREG|MECOM|FGF7|FLNA|FLT4|GDNF|MKNK2|GRB2|HSPA1B|IRAK1|KIT|KRAS|MAPT|MET|KITLG|MAP3K9|MAP3K10|MYC|GADD45B|NFKB2|NGF|NRTN|NTF3|PDGFRB|PPP3CA|MAPK10|MAP2K1|MAP2K3|RAP1B|RASA2|RET|RPS6KA2|MAP3K12|LAMTOR3|JMJD7-PLA2G4B|FGF18|CACNA1H|RPS6KA4|MAP3K6|MAPK8IP1|AKT3|GADD45G|DUSP10	-5.47464	0	133	1	1
	ENSG00000216895			ENSG00000117152														1	0	1	1	-2.03181	0	-2.75218	-4.32099	GO:0072078	M1011	3	0	GO Biological Processes	19	nephron tubule morphogenesis	19_GO:0032502 developmental process	-7.34263	3.83164	6.92123	30286	68	2441	21	0.860303	0.186924	596|652|2138|2668|2719|4609|5727|6662|6943|7481|8642|9953|26249|30812|54806|55083|55366|64412|79191|153572|342184	BCL2|BMP4|EYA1|GDNF|GPC3|MYC|PTCH1|SOX9|TCF21|WNT11|DCHS1|HS3ST3B1|KLHL3|SOX8|AHI1|KIF26B|LGR4|GZF1|IRX3|IRX2|FMN1	-5.46181	0	8	0	0
	ENSG00000237877			ENSG00000183160														0	0	1	1	0	0	-3.37392	-3.6986	GO:0048732	M0011	2	0	GO Biological Processes	19	gland development	19_GO:0032502 developmental process	-7.3378	1.98049	6.03433	30286	426	2441	68	2.78574	0.333082	374|445|540|596|652|655|706|785|1051|1054|1482|1896|1950|1956|2049|2099|2131|2252|2487|2671|2697|2736|3084|3099|3400|3488|3569|3664|3717|4233|4488|4824|4855|5111|5604|5727|5774|6356|6422|6662|6663|6714|6790|6909|6943|7474|7481|7494|8140|8660|8854|9368|9423|9821|10269|10370|23129|23242|27031|28996|51043|51733|51804|79733|83606|84159|84876|151449	AREG|ASS1|ATP7B|BCL2|BMP4|BMP7|TSPO|CACNB4|CEBPB|CEBPG|NKX2-5|EDA|EGF|EGFR|EPHB3|ESR1|EXT1|FGF7|FRZB|GFER|GJA1|GLI2|NRG1|HK2|ID4|IGFBP5|IL6|IRF6|JAK2|MET|MSX2|NKX3-1|NOTCH4|PCNA|MAP2K1|PTCH1|PTPN3|CCL11|SFRP1|SOX9|SOX10|SRC|AURKA|TBX2|TCF21|WNT5A|WNT11|XBP1|SLC7A5|IRS2|ALDH1A2|NHERF1|NTN1|RB1CC1|ZMPSTE24|CITED2|PLXND1|COBL|NPHP3|HIPK2|ZBTB7B|UPB1|SIX4|E2F8|GUCD1|ARID5B|ORAI1|GDF7	-5.45813	0	130	0	0
	ENSG00000236576			ENSG00000132465														0	0	1	1	0	0	-2.94113	-3.98991	GO:0045859	M0011	2	0	GO Biological Processes	19	regulation of protein kinase activity	19_GO:0008152 metabolic process	-7.32806	1.92708	5.99742	30286	470	2441	73	2.99058	0.344747	151|284|348|805|859|900|902|1022|1026|1031|1032|1033|1116|1843|1894|1950|1956|2043|2069|3084|3301|3654|3717|3815|4294|4486|4878|4908|5159|5580|5604|5606|5787|6091|6283|6609|6714|7016|7026|7070|7164|7273|7474|7532|7786|8817|8844|9368|9479|9555|10178|10221|10519|11213|11221|22843|28984|29775|29950|51149|55181|55437|57214|64061|80725|81848|92335|93649|116986|120892|146850|161742|245711	ADRA2B|ANGPT1|APOE|CALM2|CAV3|CCNG1|CCNH|CDK7|CDKN1A|CDKN2C|CDKN2D|CDKN3|CHI3L1|DUSP1|ECT2|EGF|EGFR|EPHA4|EREG|NRG1|DNAJA1|IRAK1|JAK2|KIT|MAP3K10|MST1R|NPPA|NTF3|PDGFRB|PRKCD|MAP2K1|MAP2K3|PTPRB|ROBO1|S100A12|SMPD1|SRC|TESK1|NR2F2|THY1|TPD52L1|TTN|WNT5A|YWHAG|MAP3K12|FGF18|KSR1|NHERF1|MAPK8IP1|MACROH2A1|TENM1|TRIB1|CIB1|IRAK3|DUSP10|PPM1E|RGCC|CARD10|SERTAD1|MRNIP|SMG8|STRADB|CEMIP|TSPYL2|SRCIN1|…	-5.44951	0	46	0	0
	ENSG00000267577			ENSG00000152822														0	1	0	1	0	-7.32575	0	-2.85261	GO:0048407	M0101	2	0	GO Molecular Functions	21	platelet-derived growth factor binding		-7.32575	393.325	34.281	30286	11	21	3	14.2857	7.63604	1277|1278|1281	COL1A1|COL1A2|COL3A1	-5.1439	0	100	0	0
	ENSG00000147437			ENSG00000162670														1	0	1	0	-2.92724	0	-7.30211	0	GO:0071496	M1010	2	0	GO Biological Processes	19	cellular response to external stimulus	19_GO:0050896 response to stimulus	-7.30211	4.57289	7.36935	30286	326	386	19	4.92228	1.10111	467|477|654|1026|1956|2309|2752|3624|3745|4023|5166|6662|7071|7532|27063|27244|55062|80315|93649	ATF3|ATP1A2|BMP6|CDKN1A|EGFR|FOXO3|GLUL|INHBA|KCNB1|LPL|PDK4|SOX9|KLF10|YWHAG|ANKRD1|SESN1|WIPI1|CPEB4|MYOCD	-5.1248	0	134	1	1
	ENSG00000145681			ENSG00000162989														0	0	1	1	0	0	-2.50164	-3.71996	GO:1990351	M0011	2	0	GO Cellular Components	20	transporter complex		-7.28994	1.92299	5.9774	30286	471	2441	73	2.99058	0.344747	477|482|483|486|610|785|805|1080|1140|1536|2059|2564|2743|2898|3737|3741|3743|3745|3749|3760|3762|3764|3767|3768|3772|3784|4712|4726|4729|5142|5144|5350|6261|6262|6263|6280|6323|6330|6332|6513|6526|6833|7223|7225|7439|7881|8514|8912|10021|10242|26047|26517|26520|27094|30819|51079|51103|53373|54102|55107|56262|57194|57205|57406|79714|84876|116443|117155|149111|161291|168507|256471|285175	ATP1A2|ATP1B2|ATP1B3|FXYD2|HCN2|CACNB4|CALM2|CFTR|CHRNB1|CYBB|EPS8|GABRE|GLRB|GRIK2|KCNA2|KCNA5|KCNA7|KCNB1|KCNC4|KCNJ3|KCNJ5|KCNJ8|KCNJ11|KCNJ12|KCNJ15|KCNQ1|NDUFB6|NDUFS6|NDUFV2|PDE4B|PDE4D|PLN|RYR1|RYR2|RYR3|S100A9|SCN1A|SCN4B|SCN7A|SLC2A1|SLC5A3|ABCC8|TRPC4|TRPC6|BEST1|KCNAB1|KCNAB2|CACNA1H|HCN4|KCNMB2|CNTNAP2|TIMM13|TIMM9|KCNMB3|KCNIP2|NDUFA13|NDUFAF1|TPCN1|CLIC6|ANO1|LRRC8A|ATP10A|ATP10D|AB…	-5.41253	0	65	0	0
	ENSG00000226711			ENSG00000095303														0	0	1	1	0	0	-3.82844	-3.72153	GO:0005884	M0011	2	0	GO Cellular Components	20	actin filament		-7.2786	3.02361	6.54873	30286	119	2441	29	1.18804	0.219299	58|70|88|199|395|1809|2316|3936|4644|4646|5357|6714|7168|9260|9645|9817|10677|23242|23406|25802|64236|79983|83543|84700|92521|154796|342184|342527|442721	ACTA1|ACTC1|ACTN2|AIF1|ARHGAP6|DPYSL3|FLNA|LCP1|MYO5A|MYO6|PLS1|SRC|TPM1|PDLIM7|MICAL2|KEAP1|AVIL|COBL|COTL1|LMOD1|PDLIM2|POF1B|AIF1L|MYO18B|SPECC1|AMOT|FMN1|SMTNL2|LMOD2	-5.40231	0	4	0	0
	ENSG00000280069			ENSG00000162849														1	1	1	1	-5.78901	-3.33477	-2.11235	-2.86846	GO:0010810	M1111	4	0	GO Biological Processes	19	regulation of cell-substrate adhesion	19_GO:0050789 regulation of biological process	-7.27118	2.41407	6.24685	30286	221	2441	43	1.76157	0.266261	81|182|347|395|596|604|948|1277|1295|1307|1842|2042|2192|2199|2316|2335|2824|3678|3717|4241|4287|4771|4811|5054|5295|5590|6281|6422|6695|6714|7016|7070|7264|7414|8322|10085|10519|10630|55435|81848|133584|201294|342184	ACTN4|JAG1|APOD|ARHGAP6|BCL2|BCL6|CD36|COL1A1|COL8A1|COL16A1|ECM2|EPHA3|FBLN1|FBLN2|FLNA|FN1|GPM6B|ITGA5|JAK2|MELTF|ATXN3|NF2|NID1|SERPINE1|PIK3R1|PRKCZ|S100A10|SFRP1|SPOCK1|SRC|TESK1|THY1|GFUS|VCL|FZD4|EDIL3|CIB1|PDPN|AP1AR|SPRY4|EGFLAM|UNC13D|FMN1	-5.39619	0	135	1	1
	ENSG00000179406			ENSG00000159173														0	0	0	1	0	0	0	-4.99145	GO:0005667	M0001	1	0	GO Cellular Components	20	transcription regulator complex		-7.27023	1.87551	5.93909	30286	516	2441	78	3.19541	0.355982	406|467|688|902|1017|1022|1051|1052|1054|1107|1390|1482|2099|2309|2355|2648|3005|3159|3182|3622|3726|4091|4092|4093|4194|4488|4609|4776|4783|6258|6281|6421|6662|6774|6878|6884|6909|6925|6943|7027|7494|7704|8013|8463|9079|9096|9421|9440|10001|10263|10432|10443|10488|10849|23493|23764|25929|25979|27063|28996|30812|51053|51804|53615|54797|58487|64321|79733|80227|81857|84864|112495|126374|132660|2831…	BMAL1|ATF3|KLF5|CCNH|CDK2|CDK7|CEBPB|CEBPD|CEBPG|CHD3|CREM|NKX2-5|ESR1|FOXO3|FOSL2|KAT2A|H1-0|HMGA1|HNRNPAB|ING2|JUNB|SMAD6|SMAD7|SMAD9|MDM4|MSX2|MYC|NFATC4|NFIL3|RXRG|S100A10|SFPQ|SOX9|STAT3|TAF6|TAF13|TBX2|TCF4|TCF21|TFDP1|XBP1|ZBTB16|NR4A3|TEAD2|LDB2|TBX18|HAND1|MED17|MED6|CDK2AP2|RBM14|N4BP2L2|CREB3|POLR1G|HEY2|MAFF|GEMIN5|DHRS7B|ANKRD1|HIPK2|SOX8|GMNN|SIX4|MBD3|MED18|CREBZF|SOX17|E2F8|PAAF1|…	-5.39619	0	136	1	1
	ENSG00000233766			ENSG00000114805														0	0	0	1	0	0	0	-4.65179	GO:0044325	M0001	1	0	GO Molecular Functions	21	transmembrane transporter binding		-7.25099	2.89191	6.47417	30286	133	2441	31	1.26997	0.226641	81|88|286|706|805|859|2316|3709|3745|3767|3784|4842|5142|5144|6281|6330|6526|6714|6833|7881|8514|9368|9414|9532|10519|24145|26047|29085|29098|30819|120892	ACTN4|ACTN2|ANK1|TSPO|CALM2|CAV3|FLNA|ITPR2|KCNB1|KCNJ11|KCNQ1|NOS1|PDE4B|PDE4D|S100A10|SCN4B|SLC5A3|SRC|ABCC8|KCNAB1|KCNAB2|NHERF1|TJP2|BAG2|CIB1|PANX1|CNTNAP2|PHPT1|RANGRF|KCNIP2|LRRK2	-5.37914	0	137	1	1
	ENSG00000281195			ENSG00000211592														0	0	0	1	0	0	0	-5.26791	GO:0002253	M0001	1	0	GO Biological Processes	19	activation of immune response	19_GO:0002376 immune system process	-7.25092	2.03027	6.02369	30286	385	2441	63	2.58091	0.320941	596|660|713|719|720|721|727|785|929|1378|1520|1604|2207|2219|2355|2357|2358|2359|2867|2885|3075|3654|3656|3764|3824|4332|4340|4792|4938|5142|5144|5580|6421|6461|6714|7070|7294|7305|7535|8013|8398|8547|8767|8892|9782|10432|10584|11213|11326|22861|22900|22933|23586|28984|30968|51311|78989|79155|80381|81570|92610|118788|199920	BCL2|BMX|C1QB|C3AR1|C4A|C4B|C5|CACNB4|CD14|CR1|CTSS|CD55|FCER1G|FCN1|FOSL2|FPR1|FPR2|FPR3|FFAR2|GRB2|CFH|IRAK1|IRAK2|KCNJ8|KLRD1|MNDA|MOG|NFKBIA|OAS1|PDE4B|PDE4D|PRKCD|SFPQ|SHB|SRC|THY1|TXK|TYROBP|ZAP70|NR4A3|PLA2G6|FCN3|RIPK2|EIF2B2|MATR3|RBM14|COLEC10|IRAK3|VSIG4|NLRP1|CARD8|SIRT2|RIGI|RGCC|STOML2|TLR8|COLEC11|TNIP2|CD276|CLPB|TIFA|PIK3AP1|FYB2	-5.37914	0	138	1	1
	ENSG00000115423			ENSG00000156466														1	0	0	1	-3.15722	0	0	-5.41725	R-HSA-375165	M1001	2	0	Reactome Gene Sets	6	NCAM signaling for neurite out-growth		-7.24878	3.9388	6.91345	30286	63	2441	20	0.819336	0.182457	785|1281|1282|1285|1286|1287|1289|1292|1299|2668|2885|3845|4902|6712|6714|8128|8912|50509|131873|375790	CACNB4|COL3A1|COL4A1|COL4A3|COL4A4|COL4A5|COL5A1|COL6A2|COL9A3|GDNF|GRB2|KRAS|NRTN|SPTBN2|SRC|ST8SIA2|CACNA1H|COL5A3|COL6A6|AGRN	-5.37914	0	5	0	0
	ENSG00000248909			ENSG00000198732														0	0	1	1	0	0	-4.75627	-3.99039	GO:0006813	M0011	2	0	GO Biological Processes	19	potassium ion transport	19_GO:0051179 localization	-7.24873	2.60833	6.3358	30286	176	2441	37	1.51577	0.247296	477|482|483|486|610|1017|2702|3737|3741|3743|3745|3749|3760|3762|3764|3767|3768|3772|3781|3782|3784|6507|6833|7881|8514|9187|9215|10021|10242|10479|27094|30819|79041|79714|84679|285335|343450	ATP1A2|ATP1B2|ATP1B3|FXYD2|HCN2|CDK2|GJA5|KCNA2|KCNA5|KCNA7|KCNB1|KCNC4|KCNJ3|KCNJ5|KCNJ8|KCNJ11|KCNJ12|KCNJ15|KCNN2|KCNN3|KCNQ1|SLC1A3|ABCC8|KCNAB1|KCNAB2|SLC24A1|LARGE1|HCN4|KCNMB2|SLC9A6|KCNMB3|KCNIP2|TMEM38A|CCDC51|SLC9A7|SLC9C1|KCNT2	-5.37914	0	65	0	0
	ENSG00000285799			ENSG00000256463														0	0	1	1	0	0	-2.09072	-3.29121	GO:0002683	M0011	2	0	GO Biological Processes	19	negative regulation of immune system process	19_GO:0002376 immune system process	-7.23344	1.86344	5.9147	30286	526	2441	79	3.23638	0.35818	134|284|347|384|604|652|727|1051|1268|1281|1378|1604|1803|1831|1843|2200|2335|2671|3559|3623|3624|3718|3824|4092|4254|4282|4332|4609|4681|4938|4982|5133|5295|5320|5802|6347|6387|6422|6662|6714|7070|7107|7305|7805|8654|8764|8815|8848|9258|9306|10221|10234|10272|10288|10457|11025|11213|11221|11326|22900|22933|23170|23220|23228|25827|28959|29085|51043|55365|55366|55829|64092|79148|79987|80772|84695|…	ADORA1|ANGPT1|APOD|ARG2|BCL6|BMP4|C5|CEBPB|CNR1|COL3A1|CR1|CD55|DPP4|TSC22D3|DUSP1|FBN1|FN1|GFER|IL2RA|INHA|INHBA|JAK3|KLRD1|SMAD7|KITLG|MIF|MNDA|MYC|NBL1|OAS1|TNFRSF11B|PDCD1|PIK3R1|PLA2G2A|PTPRS|CCL2|CXCL12|SFRP1|SOX9|SRC|THY1|GPR137B|TYROBP|LAPTM5|PDE5A|TNFRSF14|BANF1|TSC22D1|MFHAS1|SOCS6|TRIB1|LRRC17|FSTL3|LILRB2|GPNMB|LILRB3|IRAK3|DUSP10|VSIG4|CARD8|SIRT2|TTLL12|DTX4|PLCL2|FBXL2|TMEM176B|PHP…	-5.36496	0	139	1	1
	ENSG00000234737			ENSG00000178031														1	0	1	1	-4.50394	0	-3.71121	-2.88019	GO:0007162	M1011	3	0	GO Biological Processes	19	negative regulation of cell adhesion	19_GO:0048519 negative regulation of biological process	-7.22027	2.16126	6.0848	30286	310	2441	54	2.21221	0.297695	81|182|284|347|384|395|445|604|652|654|1051|1277|1378|1600|1843|2043|2065|2192|3339|3559|3717|3718|4092|4241|4771|4855|5054|5295|5320|5362|5580|6387|6695|6714|7045|7805|8322|8654|8764|9037|9306|10154|10288|10457|10459|11326|23129|28984|51043|55435|81848|84695|91584|259307	ACTN4|JAG1|ANGPT1|APOD|ARG2|ARHGAP6|ASS1|BCL6|BMP4|BMP6|CEBPB|COL1A1|CR1|DAB1|DUSP1|EPHA4|ERBB3|FBLN1|HSPG2|IL2RA|JAK2|JAK3|SMAD7|MELTF|NF2|NOTCH4|SERPINE1|PIK3R1|PLA2G2A|PLXNA2|PRKCD|CXCL12|SPOCK1|SRC|TGFBI|LAPTM5|FZD4|PDE5A|TNFRSF14|SEMA5A|SOCS6|PLXNC1|LILRB2|GPNMB|MAD2L2|VSIG4|PLXND1|RGCC|ZBTB7B|AP1AR|SPRY4|LOXL3|PLXNA4|IL4I1	-5.35293	0	140	1	1
	ENSG00000124835			ENSG00000205038														0	0	1	1	0	0	-3.59992	-4.23418	R-HSA-3906995	M0011	2	0	Reactome Gene Sets	6	Diseases associated with O-glycosylation of proteins		-7.21921	3.77611	6.83533	30286	69	2441	21	0.860303	0.186924	3955|4584|4854|4855|7058|9037|9215|9509|9719|10418|11041|11095|11096|11173|54507|57188|81792|81794|92949|170689|171019	LFNG|MUC3A|NOTCH3|NOTCH4|THBS2|SEMA5A|LARGE1|ADAMTS2|ADAMTSL2|SPON1|B4GAT1|ADAMTS8|ADAMTS5|ADAMTS7|ADAMTSL4|ADAMTSL3|ADAMTS12|ADAMTS10|ADAMTSL1|ADAMTS15|ADAMTS19	-5.35293	0	32	0	0
	ENSG00000285725																	0	0	1	1	0	0	-2.01877	-4.3662	GO:0046434	M0011	2	0	GO Biological Processes	19	organophosphate catabolic process	19_GO:0008152 metabolic process	-7.21008	2.56236	6.29384	30286	184	2441	38	1.55674	0.250563	215|669|953|956|2584|2597|2819|3099|3101|3607|3939|4907|4968|5142|5144|5150|5151|5152|5168|6609|8398|8654|8876|10908|10924|23417|51733|56953|57406|79077|79661|84618|131870|196463|252969|254552|375775|390916	ABCD1|BPGM|ENTPD1|ENTPD3|GALK1|GAPDH|GPD1|HK2|HK3|FOXK2|LDHA|NT5E|OGG1|PDE4B|PDE4D|PDE7A|PDE8A|PDE9A|ENPP2|SMPD1|PLA2G6|PDE5A|VNN1|PNPLA6|SMPDL3A|MLYCD|UPB1|NT5M|ABHD6|DCTPP1|NEIL1|NT5C1A|NUDT16|PLBD2|NEIL2|NUDT8|PNPLA7|NUDT19	-5.34489	0	53	0	0
	ENSG00000269821																	0	0	1	1	0	0	-3.31194	-3.29782	GO:0019221	M0011	2	0	GO Biological Processes	19	cytokine-mediated signaling pathway	19_GO:0050896 response to stimulus	-7.20852	2.02501	6.00082	30286	386	2441	63	2.58091	0.320941	81|330|960|1230|1439|1460|2069|2131|2152|2207|2309|2532|2920|3559|3563|3569|3597|3624|3654|3656|3717|3718|3815|3856|3875|3953|3977|4486|4792|4938|5295|5355|6347|6356|6387|6714|6774|7114|7188|7357|7850|8322|8718|8764|8767|8986|9180|9253|10288|10410|10519|10581|11213|53832|53905|54756|55504|57007|79155|84522|84817|92610|163702	ACTN4|BIRC3|CD44|CCR1|CSF2RB|CSNK2B|EREG|EXT1|F3|FCER1G|FOXO3|ACKR1|CXCL2|IL2RA|IL3RA|IL6|IL13RA1|INHBA|IRAK1|IRAK2|JAK2|JAK3|KIT|KRT8|KRT18|LEPR|LIFR|MST1R|NFKBIA|OAS1|PIK3R1|PLP2|CCL2|CCL11|CXCL12|SRC|STAT3|TMSB4X|TRAF5|UGCG|IL1R2|FZD4|TNFRSF25|TNFRSF14|RIPK2|RPS6KA4|OSMR|NUMBL|LILRB2|IFITM3|CIB1|IFITM2|IRAK3|IL20RA|DUOX1|IL17RD|TNFRSF19|ACKR3|TNIP2|JAGN1|TXNDC17|TIFA|IFNLR1	-5.34444	0	30	0	0
	ENSG00000152926																	1	0	0	0	-3.4933	0	0	0	GO:0006468	M1000	1	0	GO Biological Processes	19	protein phosphorylation	19_GO:0008152 metabolic process	-7.205	1.8952	5.92121	30286	491	2441	75	3.07251	0.34929	658|660|984|1017|1022|1195|1460|1612|1956|2042|2043|2044|2049|2202|2324|2869|2870|2872|3486|3654|3656|3717|3718|3815|4293|4294|4593|4638|5159|5166|5292|5580|5590|5596|5602|5604|5979|6196|6347|6356|6714|6790|7294|7444|7465|7481|7535|7786|8317|8576|8986|9064|9625|10000|10549|10553|11213|23178|23604|27148|28996|29904|51086|51765|55781|57396|57600|84206|84446|114783|117283|120892|124923|157285|415116	BMPR1B|BMX|CDK11B|CDK2|CDK7|CLK1|CSNK2B|DAPK1|EGFR|EPHA3|EPHA4|EPHA5|EPHB3|EFEMP1|FLT4|GRK5|GRK6|MKNK2|IGFBP3|IRAK1|IRAK2|JAK2|JAK3|KIT|MAP3K9|MAP3K10|MUSK|MYLK|PDGFRB|PDK4|PIM1|PRKCD|PRKCZ|MAPK4|MAPK10|MAP2K1|RET|RPS6KA2|CCL2|CCL11|SRC|AURKA|TXK|VRK2|WEE1|WNT11|ZAP70|MAP3K12|CDC7|STK16|RPS6KA4|MAP3K6|AATK|AKT3|PRDX4|HTATIP2|IRAK3|PASK|DAPK2|STK36|HIPK2|EEF2K|TNNI3K|STK26|RIOK2|CLK4|FNIP2|MEX3B|B…	-5.342	0	45	0	0
	ENSG00000168032																	0	1	0	1	0	-7.201	0	-5.96429	GO:0005583	M0101	2	0	GO Cellular Components	20	fibrillar collagen trimer		-7.201	360.548	32.8145	30286	12	21	3	14.2857	7.63604	1277|1278|1281	COL1A1|COL1A2|COL3A1	-5.04132	0	100	0	0
	ENSG00000239627																	0	1	0	1	0	-7.201	0	-5.96429	GO:0098643	M0101	2	0	GO Cellular Components	20	banded collagen fibril		-7.201	360.548	32.8145	30286	12	21	3	14.2857	7.63604	1277|1278|1281	COL1A1|COL1A2|COL3A1	-5.04132	0	100	0	0
	ENSG00000074047																	0	0	1	1	0	0	-5.16345	-3.70498	R-HSA-5083635	M0011	2	0	Reactome Gene Sets	6	Defective B3GALTL causes PpS		-7.19462	5.02995	7.26221	30286	37	2441	15	0.614502	0.158176	7058|9037|9509|9719|10418|11095|11096|11173|54507|57188|81792|81794|92949|170689|171019	THBS2|SEMA5A|ADAMTS2|ADAMTSL2|SPON1|ADAMTS8|ADAMTS5|ADAMTS7|ADAMTSL4|ADAMTSL3|ADAMTS12|ADAMTS10|ADAMTSL1|ADAMTS15|ADAMTS19	-5.33271	0	32	0	0
	ENSG00000244627																	1	0	0	1	-2.61968	0	0	-5.96871	R-HSA-419037	M1001	2	0	Reactome Gene Sets	6	NCAM1 interactions		-7.17909	4.72656	7.15545	30286	42	2441	16	0.655469	0.163329	785|1281|1282|1285|1286|1287|1289|1292|1299|2668|4902|8128|8912|50509|131873|375790	CACNB4|COL3A1|COL4A1|COL4A3|COL4A4|COL4A5|COL5A1|COL6A2|COL9A3|GDNF|NRTN|ST8SIA2|CACNA1H|COL5A3|COL6A6|AGRN	-5.31827	0	5	0	0
	ENSG00000235244																	0	0	1	1	0	0	-4.84926	-3.01326	GO:0042383	M0011	2	0	GO Cellular Components	20	sarcolemma		-7.17138	2.81582	6.39881	30286	141	2441	32	1.31094	0.230219	286|477|633|825|844|859|1292|1674|2318|3745|3760|3764|3767|3856|4842|5152|5530|6253|6261|6262|6263|6323|6513|6641|6833|7412|7414|10519|11149|28965|64208|347273	ANK1|ATP1A2|BGN|CAPN3|CASQ1|CAV3|COL6A2|DES|FLNC|KCNB1|KCNJ3|KCNJ8|KCNJ11|KRT8|NOS1|PDE9A|PPP3CA|RTN2|RYR1|RYR2|RYR3|SCN1A|SLC2A1|SNTB1|ABCC8|VCAM1|VCL|CIB1|BVES|SLC27A6|POPDC3|CAVIN4	-5.31165	0	141	1	1
	ENSG00000244480																	1	0	1	0	-2.40638	0	-2.72741	0	GO:2001233	M1010	2	0	GO Biological Processes	19	regulation of apoptotic signaling pathway	19_GO:0050896 response to stimulus	-7.14962	2.00521	5.96161	30286	396	2441	64	2.62188	0.32341	467|596|627|637|652|658|960|1032|1512|1513|1520|2070|2138|2395|2668|2730|3301|3304|3622|3624|3717|4282|4318|4609|4776|4824|5054|5499|5580|5625|5979|6279|6280|6387|6421|6422|6714|7164|7474|7494|8743|8837|8876|9368|9479|9529|9821|10488|23604|50486|51079|51499|53832|54978|55437|55829|57007|79156|120892|138151|162989|201163|219699|407019	ATF3|BCL2|BDNF|BID|BMP4|BMPR1B|CD44|CDKN2D|CTSH|CTSK|CTSS|EYA4|EYA1|FXN|GDNF|GCLM|DNAJA1|HSPA1B|ING2|INHBA|JAK2|MIF|MMP9|MYC|NFATC4|NKX3-1|SERPINE1|PPP1CA|PRKCD|PRODH|RET|S100A8|S100A9|CXCL12|SFPQ|SFRP1|SRC|TPD52L1|WNT5A|XBP1|TNFSF10|CFLAR|VNN1|NHERF1|MAPK8IP1|BAG5|RB1CC1|CREB3|DAPK2|G0S2|NDUFA13|TRIAP1|IL20RA|SLC35F6|STRADB|SELENOS|ACKR3|PLEKHF1|LRRK2|NACC2|DEDD2|FLCN|UNC5B|MIR27B	-5.29097	0	28	0	0
	ENSG00000249476																	0	0	1	0	0	0	-4.33519	0	GO:0032787	M0010	1	0	GO Biological Processes	19	monocarboxylic acid metabolic process	19_GO:0008152 metabolic process	-7.12716	1.86108	5.86421	30286	520	2441	78	3.19541	0.355982	215|216|231|443|669|873|948|1573|1580|1622|2584|2597|2687|2946|3032|3073|3099|3101|3417|3425|3607|3939|3945|4023|4199|4200|4259|4282|5740|5742|6296|6319|6507|7148|7494|7923|8443|8824|8854|8875|8876|9415|10434|10841|10999|11000|11057|11313|11343|22949|23175|23417|23498|26027|27163|28965|51099|51181|51302|55268|56603|57406|79966|80270|81539|81889|84532|91452|92126|114757|114881|127281|157506|205251…	ABCD1|ALDH1A1|AKR1B1|ASPA|BPGM|CBR1|CD36|CYP2J2|CYP4B1|DBI|GALK1|GAPDH|GGT5|GSTM2|HADHB|HEXA|HK2|HK3|IDH1|IDUA|FOXK2|LDHA|LDHB|LPL|ME1|ME2|MGST3|MIF|PTGIS|PTGS1|ACSM3|SCD|SLC1A3|TNXB|XBP1|HSD17B8|GNPAT|CES2|ALDH1A2|VNN2|VNN1|FADS2|LYPLA1|FTCD|SLC27A4|SLC27A3|ABHD2|LYPLA2|MGLL|PTGR1|LPIN1|MLYCD|HAAO|ACOT11|NAAA|SLC27A6|ABHD5|DCXR|CYP39A1|ECHDC2|CYP26B1|ABHD6|SCD5|HSD3B7|SLC38A1|FAHD1|ACSS1|ACBD5|D…	-5.26959	0	108	0	0
	ENSG00000175967																	1	1	0	1	-4.43344	-7.12021	0	-3.97209	R-HSA-3000171	M1101	3	0	Reactome Gene Sets	6	Non-integrin membrane-ECM interactions		-7.12021	97.7756	19.5996	30286	59	21	4	19.0476	8.56891	1277|1278|1281|2335	COL1A1|COL1A2|COL3A1|FN1	-4.9733	0	100	0	0
	ENSG00000236816																	1	0	0	1	-7.10859	0	0	-3.32368	R-HSA-2243919	M1001	2	0	Reactome Gene Sets	6	Crosslinking of collagen fibrils		-7.10859	43.8166	14.5138	30286	18	192	5	2.60417	1.14935	1277|1282|1285|1286|7093	COL1A1|COL4A1|COL4A3|COL4A4|TLL2	-4.96586	0	129	0	0
	ENSG00000154864																	0	0	1	1	0	0	-4.06269	-3.26715	GO:0005901	M0011	2	0	GO Cellular Components	20	caveola		-7.10656	3.48007	6.65829	30286	82	2441	23	0.942237	0.195542	477|859|948|949|953|1201|2319|3717|3741|5727|5740|6401|6513|6714|7223|10580|11149|26509|29098|112464|120892|161742|347273	ATP1A2|CAV3|CD36|SCARB1|ENTPD1|CLN3|FLOT2|JAK2|KCNA5|PTCH1|PTGIS|SELE|SLC2A1|SRC|TRPC4|SORBS1|BVES|MYOF|RANGRF|CAVIN3|LRRK2|SPRED1|CAVIN4	-5.25007	0	103	0	0
	ENSG00000224895																	0	0	1	1	0	0	-2.69631	-4.14938	GO:0072088	M0011	2	0	GO Biological Processes	19	nephron epithelium morphogenesis	19_GO:0032502 developmental process	-7.0985	3.72216	6.75101	30286	70	2441	21	0.860303	0.186924	596|652|2138|2668|2719|4609|5727|6662|6943|7481|8642|9953|26249|30812|54806|55083|55366|64412|79191|153572|342184	BCL2|BMP4|EYA1|GDNF|GPC3|MYC|PTCH1|SOX9|TCF21|WNT11|DCHS1|HS3ST3B1|KLHL3|SOX8|AHI1|KIF26B|LGR4|GZF1|IRX3|IRX2|FMN1	-5.24308	0	8	0	0
	ENSG00000182389																	1	0	1	1	-2.33205	0	-5.31737	-3.93889	GO:0032330	M1011	3	0	GO Biological Processes	19	regulation of chondrocyte differentiation	19_GO:0032502 developmental process	-7.09509	4.21377	6.93324	30286	53	2441	18	0.737403	0.173165	652|654|658|1490|2202|4054|4092|6662|7704|8817|8840|11173|51222|55553|80856|81792|129642|392255	BMP4|BMP6|BMPR1B|CCN2|EFEMP1|LTBP3|SMAD7|SOX9|ZBTB16|FGF18|CCN4|ADAMTS7|ZNF219|SOX6|LNPK|ADAMTS12|MBOAT2|GDF6	-5.24074	0	88	0	0
	ENSG00000279880																	1	0	0	1	-2.32017	0	0	-4.23224	GO:0007369	M1001	2	0	GO Biological Processes	19	gastrulation	19_GO:0032502 developmental process	-7.08835	2.61204	6.25904	30286	171	2441	36	1.47481	0.243982	187|652|655|1294|1295|1843|1855|2114|2131|2138|2303|2335|2719|2885|3624|3678|3689|3909|3912|4318|4324|4771|5604|6422|7474|7481|8013|8516|9421|10432|27031|64321|84913|123169|154796|642658	APLNR|BMP4|BMP7|COL7A1|COL8A1|DUSP1|DVL1|ETS2|EXT1|EYA1|FOXC2|FN1|GPC3|GRB2|INHBA|ITGA5|ITGB2|LAMA3|LAMB1|MMP9|MMP15|NF2|MAP2K1|SFRP1|WNT5A|WNT11|NR4A3|ITGA8|HAND1|RBM14|NPHP3|SOX17|ATOH8|LEO1|AMOT|SCX	-5.23507	0	142	1	1
	ENSG00000285581																	0	0	0	1	0	0	0	-6.03846	GO:0034470	M0001	1	0	GO Biological Processes	19	ncRNA processing	19_GO:0008152 metabolic process	-7.08093	1.97319	5.91048	30286	415	2441	66	2.70381	0.328286	705|1655|1736|1787|3692|5036|5303|6232|7737|8602|9136|9188|9277|10412|10521|10557|10775|10813|10969|10978|23212|23246|23481|25879|25896|25917|29081|51002|51018|51154|51202|51406|51575|51605|54433|54931|55006|55178|55272|55651|55781|55798|56986|57050|57117|57604|57647|64216|80789|83480|84135|84154|84520|84549|84881|91801|93587|114049|126789|143689|155400|201164|203522|221400|285381|285855	BYSL|DDX5|DKC1|TRDMT1|EIF6|PA2G4|PIN4|RPS27|RNF113A|NOP14|RRP9|DDX21|WDR46|NSA2|DDX17|RPP38|POP4|UTP14A|EBNA1BP2|CLP1|RRS1|BOP1|PES1|DCAF13|INTS7|THUMPD3|METTL5|TPRKB|RRP15|MRTO4|DDX47|NOL7|ESF1|TRMT6|GAR1|TRMT10C|TRMT61B|MRM3|IMP3|NHP2|RIOK2|METTL2B|DTWD1|UTP3|INTS12|TRMT9B|DHX37|TFB2M|INTS5|PUS3|UTP15|RPF2|GON7|MAK16|RPUSD4|ALKBH8|TRMT10A|BUD23|PUSL1|PIWIL4|NSUN5P1|PLD6|INTS6L|TDRD6|DPH3|RPL7L1	-5.23037	0	69	0	0
	ENSG00000226074																	0	0	0	1	0	0	0	-3.8996	GO:0048736	M0001	1	0	GO Biological Processes	19	appendage development	19_GO:0032502 developmental process	-7.08046	2.53481	6.21657	30286	186	2441	38	1.55674	0.250563	652|655|1281|2131|2201|2648|2697|2719|3664|4488|4621|4774|5125|5362|5727|6662|6909|7020|7474|7704|8434|8854|9215|27152|29985|50515|51222|56603|57728|64093|79659|80856|83999|84133|157506|341640|342184|642658	BMP4|BMP7|COL3A1|EXT1|FBN2|KAT2A|GJA1|GPC3|IRF6|MSX2|MYH3|NFIA|PCSK5|PLXNA2|PTCH1|SOX9|TBX2|TFAP2A|WNT5A|ZBTB16|RECK|ALDH1A2|LARGE1|INTU|SLC39A3|CHST11|ZNF219|CYP26B1|WDR19|SMOC1|DYNC2H1|LNPK|KREMEN1|ZNRF3|RDH10|FREM2|FMN1|SCX	-5.23037	0	143	0	0
	ENSG00000084636																	0	0	0	1	0	0	0	-3.8996	GO:0060173	M0001	1	0	GO Biological Processes	19	limb development	19_GO:0032502 developmental process	-7.08046	2.53481	6.21657	30286	186	2441	38	1.55674	0.250563	652|655|1281|2131|2201|2648|2697|2719|3664|4488|4621|4774|5125|5362|5727|6662|6909|7020|7474|7704|8434|8854|9215|27152|29985|50515|51222|56603|57728|64093|79659|80856|83999|84133|157506|341640|342184|642658	BMP4|BMP7|COL3A1|EXT1|FBN2|KAT2A|GJA1|GPC3|IRF6|MSX2|MYH3|NFIA|PCSK5|PLXNA2|PTCH1|SOX9|TBX2|TFAP2A|WNT5A|ZBTB16|RECK|ALDH1A2|LARGE1|INTU|SLC39A3|CHST11|ZNF219|CYP26B1|WDR19|SMOC1|DYNC2H1|LNPK|KREMEN1|ZNRF3|RDH10|FREM2|FMN1|SCX	-5.23037	0	143	1	1
	ENSG00000279670																	0	1	1	1	0	-4.25205	-2.57669	-3.93154	R-HSA-6785807	M0111	3	0	Reactome Gene Sets	6	Interleukin-4 and Interleukin-13 signaling		-7.07002	3.1018	6.47862	30286	108	2441	27	1.1061	0.211689	596|604|948|1026|1052|1278|2162|2309|2335|3569|3597|3689|3717|3718|3726|4128|4318|4609|5292|5295|6347|6356|6774|7412|7431|9021|58480	BCL2|BCL6|CD36|CDKN1A|CEBPD|COL1A2|F13A1|FOXO3|FN1|IL6|IL13RA1|ITGB2|JAK2|JAK3|JUNB|MAOA|MMP9|MYC|PIM1|PIK3R1|CCL2|CCL11|STAT3|VCAM1|VIM|SOCS3|RHOU	-5.22155	0	144	1	1
	ENSG00000272983																	0	0	1	1	0	0	-2.47301	-4.00896	GO:0009314	M0011	2	0	GO Biological Processes	19	response to radiation	19_GO:0050896 response to stimulus	-7.06953	1.96057	5.89764	30286	424	2441	67	2.74478	0.330694	210|477|596|602|785|1026|1032|1161|1281|1292|1643|1894|1956|2063|2073|2131|2138|2237|2885|3269|3815|3845|4239|4318|4609|4776|4968|5111|5187|5295|5499|5580|5602|5810|5936|6240|6356|6422|6507|6609|6833|7056|7398|7412|7439|8493|8553|9187|9215|9293|10269|10856|22861|23596|25896|51149|51435|51499|56160|63943|65009|84446|85453|123879|150678|165918|388531	ALAD|ATP1A2|BCL2|BCL3|CACNB4|CDKN1A|CDKN2D|ERCC8|COL3A1|COL6A2|DDB2|ECT2|EGFR|NR2F6|ERCC5|EXT1|EYA1|FEN1|GRB2|HRH1|KIT|KRAS|MFAP4|MMP9|MYC|NFATC4|OGG1|PCNA|PER1|PIK3R1|PPP1CA|PRKCD|MAPK10|RAD1|RBM4|RRM1|CCL11|SFRP1|SLC1A3|SMPD1|ABCC8|THBD|USP1|VCAM1|BEST1|PPM1D|BHLHE40|SLC24A1|LARGE1|GPR52|ZMPSTE24|RUVBL2|NLRP1|OPN3|INTS7|MRNIP|SCARA3|TRIAP1|NSMCE3|FKBPL|NDRG4|BRSK1|TSPYL5|DCUN1D3|COPS9|RNF168|RG…	-5.22155	0	145	1	1
	ENSG00000264083																	1	0	1	0	-2.39333	0	-3.68568	0	GO:0015711	M1010	2	0	GO Biological Processes	19	organic anion transport	19_GO:0051179 localization	-7.06711	1.99513	5.91693	30286	398	2441	64	2.62188	0.32341	215|348|366|785|948|1080|1201|1244|1378|1636|2170|2171|2697|2911|3764|5243|5320|5375|6507|6513|6529|6532|6533|6539|6540|6541|6576|6833|7223|7355|7439|7442|7504|8140|9122|9194|9368|9429|9498|10166|10434|10560|10999|11000|23428|28231|28965|55244|56262|59272|60386|80763|80772|81539|81796|83733|113278|115111|117247|124935|145389|151258|220963|387700	ABCD1|APOE|AQP9|CACNB4|CD36|CFTR|CLN3|ABCC2|CR1|ACE|FABP3|FABP5|GJA1|GRM1|KCNJ8|ABCB1|PLA2G2A|PMP2|SLC1A3|SLC2A1|SLC6A1|SLC6A4|SLC6A6|SLC6A12|SLC6A13|SLC7A1|SLC25A1|ABCC8|TRPC4|SLC35A2|BEST1|TRPV1|XK|SLC7A5|SLC16A4|SLC16A7|NHERF1|ABCG2|SLC4A8|SLC25A15|LYPLA1|SLC19A2|SLC27A4|SLC27A3|SLC7A8|SLCO4A1|SLC27A6|SLC47A1|LRRC8A|ACE2|SLC25A19|SPX|CPTP|SLC38A1|SLCO5A1|SLC25A18|SLC52A3|SLC26A7|SLC16A10|SLC43…	-5.22019	0	58	0	0
	ENSG00000225746																	1	0	1	1	-2.49753	0	-4.52326	-3.37303	GO:0055007	M1011	3	0	GO Biological Processes	19	cardiac muscle cell differentiation	19_GO:0032502 developmental process	-7.06468	3.26506	6.54675	30286	95	2441	25	1.02417	0.203782	70|88|652|859|1482|1525|2274|3084|3764|4624|4633|4703|4892|5159|7273|9096|9215|10269|11149|23493|79191|84700|93649|137814|376132	ACTC1|ACTN2|BMP4|CAV3|NKX2-5|CXADR|FHL2|NRG1|KCNJ8|MYH6|MYL2|NEB|NRAP|PDGFRB|TTN|TBX18|LARGE1|ZMPSTE24|BVES|HEY2|IRX3|MYO18B|MYOCD|NKX2-6|LRRC10	-5.2188	0	7	0	0
	ENSG00000152377																	1	0	1	0	-5.19297	0	-5.02204	0	GO:0043434	M1010	2	0	GO Biological Processes	19	response to peptide hormone	19_GO:0050896 response to stimulus	-7.05773	2.01902	5.92649	30286	381	2441	62	2.53994	0.31845	88|249|374|445|655|760|1277|1281|1513|1536|1636|2069|2200|2303|2740|2885|2887|3488|3624|3692|3717|3718|3764|3784|4131|4644|5166|5295|5580|5590|5829|5872|5919|6272|6387|6513|6714|6774|6833|7442|7494|7532|7832|8013|8412|8473|8660|8743|8837|8892|10458|10580|10726|10999|23175|28999|29904|51043|54328|55829|64397|407019	ACTN2|ALPL|AREG|ASS1|BMP7|CA2|COL1A1|COL3A1|CTSK|CYBB|ACE|EREG|FBN1|FOXC2|GLP1R|GRB2|GRB10|IGFBP5|INHBA|EIF6|JAK2|JAK3|KCNJ8|KCNQ1|MAP1B|MYO5A|PDK4|PIK3R1|PRKCD|PRKCZ|PXN|RAB13|RARRES2|SORT1|CXCL12|SLC2A1|SRC|STAT3|ABCC8|TRPV1|XBP1|YWHAG|BTG2|NR4A3|BCAR3|OGT|IRS2|TNFSF10|CFLAR|EIF2B2|BAIAP2|SORBS1|NUDC|SLC27A4|LPIN1|KLF15|EEF2K|ZBTB7B|GPR173|SELENOS|ZNF106|MIR27B	-5.2129	0	40	0	0
	ENSG00000259719																	0	0	0	1	0	0	0	-6.26707	GO:0006364	M0001	1	0	GO Biological Processes	19	rRNA processing	19_GO:0008152 metabolic process	-7.05178	2.4014	6.13416	30286	217	2441	42	1.72061	0.263201	705|1736|3692|5036|5303|6232|8602|9136|9188|9277|10412|10521|10557|10775|10813|10969|23212|23246|23481|25879|29081|51018|51154|51202|51406|51575|54433|55006|55178|55272|55651|55781|57050|57647|64216|84135|84154|84549|84881|114049|155400|285855	BYSL|DKC1|EIF6|PA2G4|PIN4|RPS27|NOP14|RRP9|DDX21|WDR46|NSA2|DDX17|RPP38|POP4|UTP14A|EBNA1BP2|RRS1|BOP1|PES1|DCAF13|METTL5|RRP15|MRTO4|DDX47|NOL7|ESF1|GAR1|TRMT61B|MRM3|IMP3|NHP2|RIOK2|UTP3|DHX37|TFB2M|UTP15|RPF2|MAK16|RPUSD4|BUD23|NSUN5P1|RPL7L1	-5.208	0	69	0	0
	ENSG00000258526																	1	1	0	1	-5.11387	-5.45807	0	-4.36252	M53	M1101	3	0	Canonical Pathways	11	PID INTEGRIN3 PATHWAY		-7.01077	4.61664	7.02669	30286	43	2441	16	0.655469	0.163329	1277|1278|1282|1285|1286|1287|2200|2335|3910|3912|5159|5817|6696|7045|7070|10085	COL1A1|COL1A2|COL4A1|COL4A3|COL4A4|COL4A5|FBN1|FN1|LAMA4|LAMB1|PDGFRB|PVR|SPP1|TGFBI|THY1|EDIL3	-5.16854	0	19	0	0
	ENSG00000183798																	0	0	1	1	0	0	-5.09348	-3.59152	R-HSA-5173214	M0011	2	0	Reactome Gene Sets	6	O-glycosylation of TSR domain-containing proteins		-7.01024	4.89758	7.11808	30286	38	2441	15	0.614502	0.158176	7058|9037|9509|9719|10418|11095|11096|11173|54507|57188|81792|81794|92949|170689|171019	THBS2|SEMA5A|ADAMTS2|ADAMTSL2|SPON1|ADAMTS8|ADAMTS5|ADAMTS7|ADAMTSL4|ADAMTSL3|ADAMTS12|ADAMTS10|ADAMTSL1|ADAMTS15|ADAMTS19	-5.16854	0	32	0	0
	ENSG00000242931																	0	0	1	1	0	0	-2.24096	-3.91939	GO:0034612	M0011	2	0	GO Biological Processes	19	response to tumor necrosis factor	19_GO:0050896 response to stimulus	-7.00863	2.42236	6.12397	30286	210	2441	41	1.67964	0.260103	81|330|445|929|1116|1277|1513|2021|2131|2309|2648|2671|2819|3717|3767|3856|3875|4792|4824|6347|6356|6401|6422|6584|6609|7114|7188|7412|7442|7538|8718|8764|10519|11173|27063|27086|55504|81792|84817|92610|349565	ACTN4|BIRC3|ASS1|CD14|CHI3L1|COL1A1|CTSK|ENDOG|EXT1|FOXO3|KAT2A|GFER|GPD1|JAK2|KCNJ11|KRT8|KRT18|NFKBIA|NKX3-1|CCL2|CCL11|SELE|SFRP1|SLC22A5|SMPD1|TMSB4X|TRAF5|VCAM1|TRPV1|ZFP36|TNFRSF25|TNFRSF14|CIB1|ADAMTS7|ANKRD1|FOXP1|TNFRSF19|ADAMTS12|TXNDC17|TIFA|NMNAT3	-5.16797	0	30	0	0
	ENSG00000120913																	0	0	1	1	0	0	-4.2626	-3.75765	GO:0071805	M0011	2	0	GO Biological Processes	19	potassium ion transmembrane transport	19_GO:0051179 localization	-6.99611	2.63183	6.2231	30286	165	2441	35	1.43384	0.240619	477|482|483|486|610|3737|3741|3743|3745|3749|3760|3762|3764|3767|3768|3772|3781|3782|3784|6507|6833|7881|8514|9187|9215|10021|10242|10479|27094|30819|79041|79714|84679|285335|343450	ATP1A2|ATP1B2|ATP1B3|FXYD2|HCN2|KCNA2|KCNA5|KCNA7|KCNB1|KCNC4|KCNJ3|KCNJ5|KCNJ8|KCNJ11|KCNJ12|KCNJ15|KCNN2|KCNN3|KCNQ1|SLC1A3|ABCC8|KCNAB1|KCNAB2|SLC24A1|LARGE1|HCN4|KCNMB2|SLC9A6|KCNMB3|KCNIP2|TMEM38A|CCDC51|SLC9A7|SLC9C1|KCNT2	-5.15648	0	65	0	0
	ENSG00000137203																	0	0	0	1	0	0	0	-5.04447	R-HSA-71387	M0001	1	0	Reactome Gene Sets	6	Metabolism of carbohydrates		-6.99323	2.18196	5.98816	30286	290	2441	51	2.08931	0.289489	216|231|633|669|805|960|1462|1634|2131|2331|2582|2584|2597|2719|3038|3073|3099|3101|3339|3425|4060|4123|4125|4958|4969|5255|5260|5507|5549|5837|6487|6513|7316|8703|8705|8707|9394|9953|10082|11041|50515|51181|54020|56548|57214|92126|92579|93010|266722|337876|375790	ALDH1A1|AKR1B1|BGN|BPGM|CALM2|CD44|VCAN|DCN|EXT1|FMOD|GALE|GALK1|GAPDH|GPC3|HAS3|HEXA|HK2|HK3|HSPG2|IDUA|LUM|MAN2C1|MAN2B1|OMD|OGN|PHKA1|PHKG1|PPP1R3C|PRELP|PYGM|ST3GAL3|SLC2A1|UBC|B4GALT3|B3GALT4|B3GALT2|HS6ST1|HS3ST3B1|GPC6|B4GAT1|CHST11|DCXR|SLC37A1|CHST7|CEMIP|DSEL|G6PC3|B3GNT7|HS6ST3|CHSY3|AGRN	-5.15464	0	146	1	1
	ENSG00000267430																	0	1	0	1	0	-2.7032	0	-2.85838	GO:0006979	M0101	2	0	GO Biological Processes	19	response to oxidative stress	19_GO:0050896 response to stimulus	-6.96752	2.03397	5.89239	30286	366	2441	60	2.45801	0.313403	199|210|347|348|374|406|596|948|1161|1277|1612|1894|1956|2309|2395|2730|2878|3043|3163|3304|3417|3569|3717|3741|4137|4151|4318|4968|5111|5580|5742|5829|6714|7168|7444|8815|8876|9817|10549|10628|11030|22925|22933|30001|51022|51435|51765|53905|55829|57190|58515|79661|84334|93100|114757|120892|131474|140809|154807|494513	AIF1|ALAD|APOD|APOE|AREG|BMAL1|BCL2|CD36|ERCC8|COL1A1|DAPK1|ECT2|EGFR|FOXO3|FXN|GCLM|GPX3|HBB|HMOX2|HSPA1B|IDH1|IL6|JAK2|KCNA5|MAPT|MB|MMP9|OGG1|PCNA|PRKCD|PTGS1|PXN|SRC|TPM1|VRK2|BANF1|VNN1|KEAP1|PRDX4|TXNIP|RBPMS|PLA2R1|SIRT2|ERO1A|GLRX2|SCARA3|STK26|DUOX1|SELENOS|SELENON|SELENOK|NEIL1|COA8|NAPRT|CYGB|LRRK2|CHCHD4|SRXN1|VKORC1L1|PJVK	-5.12995	0	147	1	1
	ENSG00000258725																	0	0	1	1	0	0	-3.83702	-2.93571	GO:0120161	M0011	2	0	GO Biological Processes	19	regulation of cold-induced thermogenesis	19_GO:0042592 homeostatic process	-6.95766	2.71151	6.24247	30286	151	2441	33	1.3519	0.23374	153|216|249|406|948|1051|2171|2303|2697|2887|3717|3910|3953|4237|5334|6319|8473|10400|10912|11096|23090|23175|23228|25875|25979|26027|50486|51043|51393|55366|57406|64641|201163	ADRB1|ALDH1A1|ALPL|BMAL1|CD36|CEBPB|FABP5|FOXC2|GJA1|GRB10|JAK2|LAMA4|LEPR|MFAP2|PLCL1|SCD|OGT|PEMT|GADD45G|ADAMTS5|ZNF423|LPIN1|PLCL2|LETMD1|DHRS7B|ACOT11|G0S2|ZBTB7B|TRPV2|LGR4|ABHD6|EBF2|FLCN	-5.12112	0	148	1	1
	ENSG00000236803																	0	0	1	0	0	0	-6.95579	0	GO:0050919	M0010	1	0	GO Biological Processes	19	negative chemotaxis	19_GO:0040011 locomotion	-6.95579	13.6454	9.75198	30286	46	386	8	2.07254	0.72512	1803|6091|6586|8828|9037|9423|23768|91584	DPP4|ROBO1|SLIT3|NRP2|SEMA5A|NTN1|FLRT2|PLXNA4	-4.82535	0	109	0	0
	ENSG00000279801																	1	0	1	1	-3.06886	0	-2.75233	-2.4235	GO:0044309	M1011	3	0	GO Cellular Components	20	neuron spine		-6.95444	2.58185	6.17781	30286	173	2441	36	1.47481	0.243982	88|134|477|1500|1855|2043|2550|3781|4131|4137|4355|4842|5142|5499|5530|7442|8516|9026|9162|9762|10458|22871|23109|23380|26052|29904|54873|55752|56899|58498|79953|80315|80852|83992|85358|112476	ACTN2|ADORA1|ATP1A2|CTNND1|DVL1|EPHA4|GABBR1|KCNN2|MAP1B|MAPT|MPP2|NOS1|PDE4B|PPP1CA|PPP3CA|TRPV1|ITGA8|HIP1R|DGKI|LZTS3|BAIAP2|NLGN1|DDN|SRGAP2|DNM3|EEF2K|PALMD|SEPTIN11|ANKS1B|MYL7|SYNDIG1|CPEB4|GRIP2|CTTNBP2|SHANK3|PRRT2	-5.11893	0	47	0	0
	ENSG00000188981																	1	0	1	0	-2.3411	0	-3.66114	0	R-HSA-1280215	M1010	2	0	Reactome Gene Sets	6	Cytokine Signaling in Immune system		-6.94855	1.67324	5.66229	30286	786	2441	106	4.34248	0.41252	330|596|604|948|960|1026|1052|1230|1278|1439|1896|2162|2188|2309|2316|2317|2335|2357|2885|2887|2920|3304|3559|3563|3569|3597|3603|3654|3656|3664|3689|3717|3718|3726|3838|3845|3936|3977|4001|4092|4128|4137|4281|4282|4318|4502|4609|4791|4792|4793|4938|4982|5292|5295|5580|5602|5604|5606|5691|5694|5714|5715|5724|5783|5803|5908|6196|6283|6285|6347|6356|6503|6714|6774|6921|7277|7316|7318|7412|7431|7850…	BIRC3|BCL2|BCL6|CD36|CD44|CDKN1A|CEBPD|CCR1|COL1A2|CSF2RB|EDA|F13A1|FANCF|FOXO3|FLNA|FLNB|FN1|FPR1|GRB2|GRB10|CXCL2|HSPA1B|IL2RA|IL3RA|IL6|IL13RA1|IL16|IRAK1|IRAK2|IRF6|ITGB2|JAK2|JAK3|JUNB|KPNA2|KRAS|LCP1|LIFR|LMNB1|SMAD7|MAOA|MAPT|MID1|MIF|MMP9|MT2A|MYC|NFKB2|NFKBIA|NFKBIB|OAS1|TNFRSF11B|PIM1|PIK3R1|PRKCD|MAPK10|MAP2K1|MAP2K3|PSMB3|PSMB6|PSMD8|PSMD9|PTAFR|PTPN13|PTPRZ1|RAP1B|RPS6KA2|S100A12|S10…	-5.11406	0	144	0	0
	ENSG00000280219																	0	0	0	1	0	0	0	-3.56781	GO:0140657	M0001	1	0	GO Molecular Functions	21	ATP-dependent activity		-6.94032	1.79691	5.73751	30286	580	2441	84	3.44121	0.36895	70|215|249|439|477|540|953|1022|1080|1107|1244|1655|1768|3304|3764|3767|3797|3800|4621|4624|4625|4628|4637|4642|4644|4645|4646|4651|5217|5243|5890|5892|5982|5985|6296|6833|7318|7919|8192|8701|9044|9188|9429|9557|9619|10061|10212|10349|10350|10351|10521|10576|10856|10999|11000|22861|23303|23460|23586|25981|27348|27443|28965|29028|51202|55083|55567|56652|57194|57205|57519|57647|79659|81570|83473|84…	ACTC1|ABCD1|ALPL|GET3|ATP1A2|ATP7B|ENTPD1|CDK7|CFTR|CHD3|ABCC2|DDX5|DNAH6|HSPA1B|KCNJ8|KCNJ11|KIF3C|KIF5C|MYH3|MYH6|MYH7|MYH10|MYL6|MYO1D|MYO5A|MYO5B|MYO6|MYO10|PFN2|ABCB1|RAD51B|RAD51D|RFC2|RFC5|ACSM3|ABCC8|UBA7|DDX39B|CLPP|DNAH11|BTAF1|DDX21|ABCG2|CHD1L|ABCG1|ABCF2|DDX39A|ABCA10|ABCA9|ABCA8|DDX17|CCT2|RUVBL2|SLC27A4|SLC27A3|NLRP1|KIF13B|ABCA6|RIGI|DNAH1|TOR1B|CECR2|SLC27A6|ATAD2|DDX47|KIF26B|DN…	-5.10685	0	149	1	1
	ENSG00000224950																	0	0	1	1	0	0	-3.05769	-3.39895	GO:0016791	M0011	2	0	GO Molecular Functions	21	phosphatase activity		-6.92653	2.21074	5.97174	30286	275	2441	49	2.00737	0.283875	55|249|477|1033|1843|1850|2070|2138|3613|4621|4624|4907|5446|5499|5507|5509|5530|5723|5774|5783|5787|5789|5794|5802|5803|8073|8226|8493|9107|10076|11221|22843|23035|23175|23371|25819|29085|51207|51559|54935|56953|64419|64943|79624|84618|92579|92609|130367|160760	ACP3|ALPL|ATP1A2|CDKN3|DUSP1|DUSP8|EYA4|EYA1|IMPA2|MYH3|MYH6|NT5E|PON3|PPP1CA|PPP1R3C|PPP1R3D|PPP3CA|PSPH|PTPN3|PTPN13|PTPRB|PTPRD|PTPRH|PTPRS|PTPRZ1|PTP4A2|PUDP|PPM1D|MTMR6|PTPRU|DUSP10|PPM1E|PHLPP2|LPIN1|TNS2|NOCT|PHPT1|DUSP13B|NT5DC3|DUSP23|NT5M|MTMR14|NT5DC2|ARMT1|NT5C1A|G6PC3|TIMM50|SGPP2|PPTC7	-5.09408	0	56	0	0
	ENSG00000286634																	1	1	1	0	-2.36749	-2.5876	-3.63921	0	GO:0016324	M1110	3	0	GO Cellular Components	20	apical plasma membrane		-6.90458	1.97528	5.82835	30286	402	2441	64	2.62188	0.32341	182|482|483|947|948|960|1080|1244|1513|1803|1956|2028|2065|2335|2697|3741|3745|3784|5144|5159|5243|5590|5794|6513|6523|6526|6533|6541|6584|6712|6781|7070|8029|8140|8972|9026|9180|9351|9368|9429|9498|10519|10630|23428|23632|29985|51735|51765|53905|55107|55244|57710|59272|79629|81539|84612|91749|113278|115111|146894|150696|153562|154043|338328	JAG1|ATP1B2|ATP1B3|CD34|CD36|CD44|CFTR|ABCC2|CTSK|DPP4|EGFR|ENPEP|ERBB3|FN1|GJA1|KCNA5|KCNB1|KCNQ1|PDE4D|PDGFRB|ABCB1|PRKCZ|PTPRH|SLC2A1|SLC5A1|SLC5A3|SLC6A6|SLC7A1|SLC22A5|SPTBN2|STC1|THY1|CUBN|SLC7A5|MGAM|HIP1R|OSMR|NHERF2|NHERF1|ABCG2|SLC4A8|CIB1|PDPN|SLC7A8|CA14|SLC39A3|RAPGEF6|STK26|DUOX1|ANO1|SLC47A1|KIAA1614|ACE2|OCEL1|SLC38A1|PARD6B|MFSD4B|SLC52A3|SLC26A7|CD300LG|PROM2|MARVELD2|CNKSR3|GPI…	-5.07315	0	70	0	0
	ENSG00000245275																	1	0	1	1	-4.67327	0	-6.89974	-2.3893	WP236	M1011	3	0	WikiPathways	27	Adipogenesis		-6.89974	7.18728	8.06357	30286	131	386	12	3.10881	0.883376	1026|2487|3977|4023|4616|5740|6258|6319|6695|8660|23175|28999	CDKN1A|FRZB|LIFR|LPL|GADD45B|PTGIS|RXRG|SCD|SPOCK1|IRS2|LPIN1|KLF15	-4.79289	0	150	1	1
	ENSG00000241769																	0	0	1	1	0	0	-2.73662	-4.08553	GO:0048762	M0011	2	0	GO Biological Processes	19	mesenchymal cell differentiation	19_GO:0032502 developmental process	-6.88847	2.56701	6.13763	30286	174	2441	36	1.47481	0.243982	182|596|655|1655|2131|2303|2316|2335|2487|2668|3084|3182|4254|4488|4855|4902|5979|6422|6662|6663|6943|7474|7481|8828|8854|9037|10016|10370|10509|10521|23493|26508|30812|84541|84695|157506	JAG1|BCL2|BMP7|DDX5|EXT1|FOXC2|FLNA|FN1|FRZB|GDNF|NRG1|HNRNPAB|KITLG|MSX2|NOTCH4|NRTN|RET|SFRP1|SOX9|SOX10|TCF21|WNT5A|WNT11|NRP2|ALDH1A2|SEMA5A|PDCD6|CITED2|SEMA4B|DDX17|HEY2|HEYL|SOX8|KBTBD8|LOXL3|RDH10	-5.05906	0	49	0	0
	ENSG00000182185																	0	0	0	1	0	0	0	-4.87896	GO:0141091	M0001	1	0	GO Biological Processes	19	transforming growth factor beta receptor superfamily signaling pathway	19_GO:0050896 response to stimulus	-6.88847	2.56701	6.13763	30286	174	2441	36	1.47481	0.243982	652|654|655|658|1278|1281|1655|2131|2331|3624|4053|4054|4091|4092|4093|4488|4774|5829|6422|6714|6774|7474|8425|8516|8646|10370|28996|50515|56963|91851|151449|163126|201163|392255|642658|644815	BMP4|BMP6|BMP7|BMPR1B|COL1A2|COL3A1|DDX5|EXT1|FMOD|INHBA|LTBP2|LTBP3|SMAD6|SMAD7|SMAD9|MSX2|NFIA|PXN|SFRP1|SRC|STAT3|WNT5A|LTBP4|ITGA8|CHRD|CITED2|HIPK2|CHST11|RGMA|CHRDL1|GDF7|EID2|FLCN|GDF6|SCX|FAM83G	-5.05906	0	51	0	0
	ENSG00000207864																	1	0	1	1	-2.5896	0	-6.8868	-2.49321	GO:1901888	M1011	3	0	GO Biological Processes	19	regulation of cell junction assembly	19_GO:0050789 regulation of biological process	-6.8868	5.47403	7.48025	30286	215	386	15	3.88601	0.983675	187|347|627|1307|1636|2049|7058|7414|8292|9378|9423|23768|79191|84189|84525	APLNR|APOD|BDNF|COL16A1|ACE|EPHB3|THBS2|VCL|COLQ|NRXN1|NTN1|FLRT2|IRX3|SLITRK6|HOPX	-4.78375	0	151	1	1
	ENSG00000198542																	0	0	1	0	0	0	-2.46602	0	GO:0010035	M0010	1	0	GO Biological Processes	19	response to inorganic substance	19_GO:0050896 response to stimulus	-6.8824	1.83636	5.73475	30286	527	2441	78	3.19541	0.355982	113|134|210|249|360|374|445|540|552|596|654|706|805|825|929|1017|1277|1536|1841|1894|1956|2395|3043|3569|3613|3726|3741|3745|3815|3856|4131|4137|4151|4318|4501|4502|4776|4907|4968|4982|5111|5499|5530|5580|5727|6261|6262|6263|6279|6523|6529|6609|6714|6833|7020|7139|7273|7412|7474|8837|8912|9066|10016|10242|10628|22871|23498|27094|29904|30819|51022|51760|51765|54829|56160|57586|80271|120892	ADCY7|ADORA1|ALAD|ALPL|AQP3|AREG|ASS1|ATP7B|AVPR1A|BCL2|BMP6|TSPO|CALM2|CAPN3|CD14|CDK2|COL1A1|CYBB|DTYMK|ECT2|EGFR|FXN|HBB|IL6|IMPA2|JUNB|KCNA5|KCNB1|KIT|KRT8|MAP1B|MAPT|MB|MMP9|MT1X|MT2A|NFATC4|NT5E|OGG1|TNFRSF11B|PCNA|PPP1CA|PPP3CA|PRKCD|PTCH1|RYR1|RYR2|RYR3|S100A8|SLC5A1|SLC6A1|SMPD1|SRC|ABCC8|TFAP2A|TNNT2|TTN|VCAM1|WNT5A|CFLAR|CACNA1H|SYT7|PDCD6|KCNMB2|TXNIP|NLGN1|HAAO|KCNMB3|EEF2K|KCNIP2|GL…	-5.054	0	152	1	1
	ENSG00000261136																	0	0	0	1	0	0	0	-4.41414	GO:0051604	M0001	1	0	GO Biological Processes	19	protein maturation	19_GO:0008152 metabolic process	-6.88007	1.86993	5.75407	30286	491	2441	74	3.03154	0.347027	165|540|745|843|1047|1201|1368|1512|1520|1636|1803|2028|2152|2157|2162|2192|2289|2316|2395|3301|3304|3336|4285|4325|4820|4878|5046|5125|5201|5202|5727|6102|6388|6905|7056|7093|7850|8425|8473|8767|8882|9159|9509|9529|9532|9789|10269|10283|10418|10549|10576|10726|10856|23640|25764|27348|30001|30968|51645|51647|54916|54997|55664|56605|59272|63901|79031|79659|80218|80273|115201|131474|220064|284106	AEBP1|ATP7B|MYRF|CASP10|CLGN|CLN3|CPM|CTSH|CTSS|ACE|DPP4|ENPEP|F3|F8|F13A1|FBLN1|FKBP5|FLNA|FXN|DNAJA1|HSPA1B|HSPE1|MIPEP|MMP16|NKTR|NPPA|PCSK6|PCSK5|PFDN1|PFDN2|PTCH1|RP2|SDF2|TBCE|THBD|TLL2|IL1R2|LTBP4|OGT|RIPK2|ZPR1|PCSK7|ADAMTS2|BAG5|BAG2|SPCS2|ZMPSTE24|CWC27|SPON1|PRDX4|CCT2|NUDC|RUVBL2|HSPBP1|HYPK|TOR1B|ERO1A|STOML2|PPIL1|CIAO2B|TMEM260|TESC|CDC37L1|ERO1B|ACE2|FAM111A|PDCL3|DYNC2H1|NAA50|GR…	-5.05267	0	153	1	1
	ENSG00000268362																	0	0	0	1	0	0	0	-3.83567	GO:0010959	M0001	1	0	GO Biological Processes	19	regulation of metal ion transport	19_GO:0051179 localization	-6.87707	1.98389	5.82027	30286	394	2441	63	2.58091	0.320941	81|88|134|187|477|482|483|486|596|706|785|805|825|844|859|1230|1482|1636|1950|2316|2946|3603|3741|3781|3784|4638|4842|4878|5142|5144|5159|5187|5350|5530|5774|5999|6262|6330|6347|6387|6781|6833|7070|7225|7439|7881|8514|9002|9368|10288|29098|30819|51393|53826|54997|57190|57214|79041|84766|84876|154043|162514|201140	ACTN4|ACTN2|ADORA1|APLNR|ATP1A2|ATP1B2|ATP1B3|FXYD2|BCL2|TSPO|CACNB4|CALM2|CAPN3|CASQ1|CAV3|CCR1|NKX2-5|ACE|EGF|FLNA|GSTM2|IL16|KCNA5|KCNN2|KCNQ1|MYLK|NOS1|NPPA|PDE4B|PDE4D|PDGFRB|PER1|PLN|PPP3CA|PTPN3|RGS4|RYR2|SCN4B|CCL2|CXCL12|STC1|ABCC8|THY1|TRPC6|BEST1|KCNAB1|KCNAB2|F2RL3|NHERF1|LILRB2|RANGRF|KCNIP2|TRPV2|FXYD6|TESC|SELENON|CEMIP|TMEM38A|CRACR2A|ORAI1|CNKSR3|TRPV3|DHRS7C	-5.05114	0	68	0	0
	ENSG00000136944																	1	0	1	1	-4.936	0	-3.61118	-2.31446	GO:0045211	M1011	3	0	GO Cellular Components	20	postsynaptic membrane		-6.87653	2.20273	5.94311	30286	276	2441	49	2.00737	0.283875	88|134|286|577|1129|1140|1305|1607|1627|2043|2550|2564|2743|2898|2911|3678|3737|3745|3749|4593|5802|6529|6532|6533|7442|8516|8825|8828|9194|10280|10509|22866|22871|23109|23380|26052|53826|57406|79953|80059|80852|83590|85358|112476|116443|149111|160622|200933|399694	ACTN2|ADORA1|ANK1|ADGRB3|CHRM2|CHRNB1|COL13A1|DGKB|DBN1|EPHA4|GABBR1|GABRE|GLRB|GRIK2|GRM1|ITGA5|KCNA2|KCNB1|KCNC4|MUSK|PTPRS|SLC6A1|SLC6A4|SLC6A6|TRPV1|ITGA8|LIN7A|NRP2|SLC16A7|SIGMAR1|SEMA4B|CNKSR2|NLGN1|DDN|SRGAP2|DNM3|FXYD6|ABHD6|SYNDIG1|LRRTM4|GRIP2|TMUB1|SHANK3|PRRT2|GRIN3A|CNIH3|TAMALIN|FBXO45|SHC4	-5.05114	0	47	0	0
	ENSG00000204172																	0	0	1	1	0	0	-3.70638	-3.93073	GO:0055013	M0011	2	0	GO Biological Processes	19	cardiac muscle cell development	19_GO:0032502 developmental process	-6.87192	3.75976	6.64539	30286	66	2441	20	0.819336	0.182457	70|88|859|1482|1525|2274|4624|4633|4703|4892|5159|7273|9096|9215|10269|11149|23493|84700|137814|376132	ACTC1|ACTN2|CAV3|NKX2-5|CXADR|FHL2|MYH6|MYL2|NEB|NRAP|PDGFRB|TTN|TBX18|LARGE1|ZMPSTE24|BVES|HEY2|MYO18B|NKX2-6|LRRC10	-5.04753	0	7	0	0
	ENSG00000245768																	0	0	1	1	0	0	-4.62092	-2.41534	hsa04360	M0011	2	0	KEGG Pathway	24	Axon guidance		-6.8555	2.52234	6.09903	30286	182	2441	37	1.51577	0.247296	655|658|1073|2042|2043|2044|2049|3845|4233|4776|5295|5362|5530|5590|5727|6091|6387|6586|6714|7223|7225|7474|8633|9037|9423|10154|10398|10509|10627|23380|29984|56963|84612|91584|91653|151449|219699	BMP7|BMPR1B|CFL2|EPHA3|EPHA4|EPHA5|EPHB3|KRAS|MET|NFATC4|PIK3R1|PLXNA2|PPP3CA|PRKCZ|PTCH1|ROBO1|CXCL12|SLIT3|SRC|TRPC4|TRPC6|WNT5A|UNC5C|SEMA5A|NTN1|PLXNC1|MYL9|SEMA4B|MYL12A|SRGAP2|RHOD|RGMA|PARD6B|PLXNA4|BOC|GDF7|UNC5B	-5.0331	0	10	0	0
	ENSG00000259797																	0	1	0	1	0	-6.84353	0	-3.68864	WP5158	M0101	2	0	WikiPathways	27	Urotensin II mediated signaling pathway		-6.84353	83.6052	18.095	30286	69	21	4	19.0476	8.56891	1277|1281|2335|5350	COL1A1|COL3A1|FN1|PLN	-4.748	0	100	0	0
	ENSG00000215388																	0	0	1	0	0	0	-4.53852	0	GO:0015318	M0010	1	0	GO Molecular Functions	21	inorganic molecular entity transmembrane transporter activity		-6.8241	1.7182	5.63359	30286	686	2441	95	3.89185	0.391448	360|366|439|477|540|610|785|1080|1244|2564|2743|2898|3708|3709|3737|3741|3743|3745|3749|3760|3762|3764|3767|3768|3772|3781|3782|3784|6261|6262|6263|6323|6330|6332|6507|6523|6526|6529|6532|6533|6539|6540|6833|6834|7223|7225|7439|7442|7881|8514|8542|8912|9016|9187|9481|9498|9725|10021|10242|10343|10479|11095|24145|26504|27094|27112|29985|30819|51393|53373|54020|54102|54946|55107|55244|57156|60482|7…	AQP3|AQP9|GET3|ATP1A2|ATP7B|HCN2|CACNB4|CFTR|ABCC2|GABRE|GLRB|GRIK2|ITPR1|ITPR2|KCNA2|KCNA5|KCNA7|KCNB1|KCNC4|KCNJ3|KCNJ5|KCNJ8|KCNJ11|KCNJ12|KCNJ15|KCNN2|KCNN3|KCNQ1|RYR1|RYR2|RYR3|SCN1A|SCN4B|SCN7A|SLC1A3|SLC5A1|SLC5A3|SLC6A1|SLC6A4|SLC6A6|SLC6A12|SLC6A13|ABCC8|SURF1|TRPC4|TRPC6|BEST1|TRPV1|KCNAB1|KCNAB2|APOL1|CACNA1H|SLC25A14|SLC24A1|SLC25A27|SLC4A8|TMEM63A|HCN4|KCNMB2|PKDREJ|SLC9A6|ADAMTS8|PA…	-5.00269	0	65	0	0
[truncated: 2,869 more rows]
[truncated: 3 more columns]
