# Supplementary material for: Transcriptional changes of the extracellular matrix in chronic thromboembolic pulmonary hypertension govern right ventricle remodeling and recovery
Source: Nat Cardiovasc Res. 2025 Jul 4;4(7):857–75. doi: 10.1038/s44161-025-00672-8 (PMC12259468; doi:10.1038/s44161-025-00672-8)
Supplement: Supplementary file 14 — Statistical source data. [file 44161_2025_672_MOESM14_ESM.xlsx]

## Sheet: Extended Data Fig 6
Input gene list	filter threshold: basemean >= 5, -0.585 <= log2fc >= 0.585, fdr <= 0.05								Metascape_100	GO	Description	_LogP_B-postPEA_septum versus B-prePEA_RV	_LogP_B-postPEAi_septum versus B-prePEAi_RV	_LogP_B-postPEAm_septum versus B-prePEAm_RV	_LogP_B-postPEAs_septum versus B-prePEAs_RV				Metascape_full_table	_MEMBER_B-postPEA_septum versus B-prePEA_RV	_MEMBER_B-postPEAi_septum versus B-prePEAi_RV	_MEMBER_B-postPEAm_septum versus B-prePEAm_RV	_MEMBER_B-postPEAs_septum versus B-prePEAs_RV	_LogP_B-postPEA_septum versus B-prePEA_RV	_LogP_B-postPEAi_septum versus B-prePEAi_RV	_LogP_B-postPEAm_septum versus B-prePEAm_RV	_LogP_B-postPEAs_septum versus B-prePEAs_RV	GO	_PATTERN_	_RANK_	GiniIndex	Category	CategoryID	Description	PARENT_GO	LogP	Enrichment	Z-score	#TotalGeneInLibrary	#GeneInGO	#GeneInHitList	#GeneInGOAndHitList	%InGO	STDV %InGO	GeneID	Hits	Log(q-value)	EvidenceCutoff	GROUP_ID
	B-postPEA_septum versus B-prePEA_RV	B-postPEAm_septum versus B-prePEAm_RV	B-postPEAi_septum versus B-prePEAi_RV	B-postPEAs_septum versus B-prePEAs_RV						GO:0019838	growth factor binding	-5.05886	-5.48197	-4.62819	-4.61243					1	1	1	1	-23.6315	-15.7746	-29.6213	-26.7645	GO:0035239	M1111	4	0	GO Biological Processes	19	tube morphogenesis	19_GO:0032502 developmental process	-40.506	3.48202	16.7796	30286	682	1862	146	7.84103	0.622968	94|133|151|187|284|285|338|347|374|596|650|655|780|800|947|1012|1281|1282|1295|1306|1464|1490|1512|1545|1636|1739|1893|1901|1906|1950|1956|2022|2043|2045|2049|2099|2247|2263|2277|2321|2535|2624|2697|2702|2719|2736|2752|2828|3142|3164|3213|3491|3678|3696|3726|3952|3953|4036|4233|4488|4609|4915|5054|5058|5291|5294|5547|5613|5754|5916|5979|6091|6299|6347|6608|6659|6663|6664|6722|6886|6910|6943|7045|…	ACVRL1|ADM|ADRA2B|APLNR|ANGPT1|ANGPT2|APOB|APOD|AREG|BCL2|BMP2|BMP7|DDR1|CALD1|CD34|CDH13|COL3A1|COL4A1|COL8A1|COL15A1|CSPG4|CCN2|CTSH|CYP1B1|ACE|DLG1|ECM1|S1PR1|EDN1|EGF|EGFR|ENG|EPHA4|EPHA7|EPHB3|ESR1|FGF2|FGFR2|VEGFD|FLT1|FZD2|GATA2|GJA1|GJA5|GPC3|GLI2|GLUL|GPR4|HLX|NR4A1|HOXB3|CCN1|ITGA5|ITGB8|JUNB|LEP|LEPR|LRP2|MET|MSX2|MYC|NTRK2|SERPINE1|PAK1|PIK3CB|PIK3CG|PRCP|PRKX|PTK7|RARG|RET|ROBO1|SALL…	-36.0431	0	1
	ENSG00000008311	ENSG00000162670	ENSG00000237463	ENSG00000001617						GO:0031253	cell projection membrane	-5.92875	-4.97299	-8.56985	-3.77967					1	1	1	1	-25.2653	-7.88256	-23.4882	-18.7903	GO:0030312	M1111	4	0	GO Cellular Components	20	external encapsulating structure		-36.4285	3.61773	16.0325	30286	562	1862	125	6.71321	0.579943	284|285|333|633|655|869|1012|1191|1277|1281|1282|1286|1287|1288|1289|1295|1299|1303|1305|1306|1307|1404|1462|1464|1490|1512|1739|1842|1893|1955|2152|2192|2201|2202|2219|2263|2719|3491|3910|3912|3914|3965|4060|4147|4192|4239|4325|4811|4878|4969|5046|5054|5118|5271|5549|5649|5803|6275|6387|6693|7045|7057|7058|7059|7060|7078|7079|7098|7148|7373|7448|7980|8076|8292|8425|8547|9068|9370|9423|9507|9719|…	ANGPT1|ANGPT2|APLP1|BGN|BMP7|CBLN1|CDH13|CLU|COL1A1|COL3A1|COL4A1|COL4A4|COL4A5|COL4A6|COL5A1|COL8A1|COL9A3|COL12A1|COL13A1|COL15A1|COL16A1|HAPLN1|VCAN|CSPG4|CCN2|CTSH|DLG1|ECM2|ECM1|MEGF9|F3|FBLN1|FBN2|EFEMP1|FCN1|FGFR2|GPC3|CCN1|LAMA4|LAMB1|LAMB3|LGALS9|LUM|MATN2|MDK|MFAP4|MMP16|NID1|NPPA|OGN|PCSK6|SERPINE1|PCOLCE|SERPINB8|PRELP|RELN|PTPRZ1|S100A4|CXCL12|SPN|TGFBI|THBS1|THBS2|THBS3|THBS4|TIMP3|…	-32.2666	0	2
	ENSG00000181409	ENSG00000103449	ENSG00000285961	ENSG00000004776						GO:0051048	negative regulation of secretion	-5.1391	-3.70647	-4.46105	-3.39636					1	1	1	1	-25.3198	-7.90159	-22.8503	-18.8307	GO:0031012	M1111	4	0	GO Cellular Components	20	extracellular matrix		-35.8472	3.59518	15.88	30286	561	1862	124	6.65951	0.577785	284|285|333|633|655|869|1012|1191|1277|1281|1282|1286|1287|1288|1289|1295|1299|1303|1305|1306|1307|1404|1462|1464|1490|1512|1739|1842|1893|1955|2152|2192|2201|2202|2219|2263|2719|3491|3910|3912|3914|3965|4060|4147|4192|4239|4325|4811|4878|4969|5046|5054|5118|5271|5549|5649|5803|6275|6387|6693|7045|7057|7058|7059|7060|7078|7079|7098|7148|7373|7448|7980|8076|8292|8425|8547|9068|9370|9423|9507|9719|…	ANGPT1|ANGPT2|APLP1|BGN|BMP7|CBLN1|CDH13|CLU|COL1A1|COL3A1|COL4A1|COL4A4|COL4A5|COL4A6|COL5A1|COL8A1|COL9A3|COL12A1|COL13A1|COL15A1|COL16A1|HAPLN1|VCAN|CSPG4|CCN2|CTSH|DLG1|ECM2|ECM1|MEGF9|F3|FBLN1|FBN2|EFEMP1|FCN1|FGFR2|GPC3|CCN1|LAMA4|LAMB1|LAMB3|LGALS9|LUM|MATN2|MDK|MFAP4|MMP16|NID1|NPPA|OGN|PCSK6|SERPINE1|PCOLCE|SERPINB8|PRELP|RELN|PTPRZ1|S100A4|CXCL12|SPN|TGFBI|THBS1|THBS2|THBS3|THBS4|TIMP3|…	-31.8615	0	2
	ENSG00000281376	ENSG00000223764	ENSG00000065609	ENSG00000004799						GO:0030111	regulation of Wnt signaling pathway	-3.45532	-3.69492	-5.34716	-3.22971					1	1	1	1	-16.4664	-8.2729	-9.34919	-19.6192	GO:0098609	M1111	4	0	GO Biological Processes	19	cell-cell adhesion	19_GO:0009987 cellular process	-33.4511	3.54116	15.2789	30286	542	1862	118	6.33727	0.564605	482|596|655|869|947|960|1004|1009|1012|1305|1501|1524|1545|1739|1825|1956|3315|3384|3491|3673|3675|3676|3678|3683|3687|3696|3815|3875|3912|3952|4345|4359|4907|5097|5098|5271|5291|5294|5754|5788|5789|5802|5979|6091|6092|6352|6402|6403|6532|6693|6722|7060|7070|7148|7216|7301|7373|7414|8515|8641|8642|9002|9378|9379|9414|9423|9499|9708|10076|10205|10288|10458|23396|26011|26025|26167|27253|27286|50937…	ATP1B2|BCL2|BMP7|CBLN1|CD34|CD44|CDH6|CDH11|CDH13|COL13A1|CTNND2|CX3CR1|CYP1B1|DLG1|DSC3|EGFR|HSPB1|ICAM2|CCN1|ITGA2|ITGA3|ITGA4|ITGA5|ITGAL|ITGAX|ITGB8|KIT|KRT18|LAMB1|LEP|CD200|MPZ|NT5E|PCDH1|PCDHGC3|SERPINB8|PIK3CB|PIK3CG|PTK7|PTPRC|PTPRD|PTPRS|RET|ROBO1|ROBO2|CCL5|SELL|SELP|SLC6A4|SPN|SRF|THBS4|THY1|TNXB|TRO|TYRO3|COL14A1|VCL|ITGA10|PCDHGB4|DCHS1|F2RL3|NRXN1|NRXN2|TJP2|NTN1|MYOT|PCDHGA8|PTPRU…	-29.5903	0	3
	ENSG00000141338	ENSG00000157168	ENSG00000162849	ENSG00000005022						GO:0044703	multi-organism reproductive process	-5.05659	-2.31465	-8.83449	-2.99725					1	1	1	1	-20.1632	-6.20376	-18.7813	-16.6863	GO:0062023	M1111	4	0	GO Cellular Components	20	collagen-containing extracellular matrix		-33.1336	3.91431	15.5414	30286	428	1862	103	5.53169	0.529763	284|285|333|633|655|869|1012|1191|1277|1281|1282|1286|1287|1288|1289|1295|1299|1303|1305|1306|1307|1404|1462|1464|1490|1512|1739|1842|1893|1955|2152|2192|2201|2202|2219|2263|2719|3491|3910|3912|3914|3965|4060|4147|4192|4239|4811|4878|4969|5046|5054|5118|5271|5549|5803|6275|6387|6693|7045|7057|7058|7059|7060|7078|7148|7373|7448|8076|8292|8425|8547|9068|9370|9423|9507|10082|10085|10216|11096|11117|…	ANGPT1|ANGPT2|APLP1|BGN|BMP7|CBLN1|CDH13|CLU|COL1A1|COL3A1|COL4A1|COL4A4|COL4A5|COL4A6|COL5A1|COL8A1|COL9A3|COL12A1|COL13A1|COL15A1|COL16A1|HAPLN1|VCAN|CSPG4|CCN2|CTSH|DLG1|ECM2|ECM1|MEGF9|F3|FBLN1|FBN2|EFEMP1|FCN1|FGFR2|GPC3|CCN1|LAMA4|LAMB1|LAMB3|LGALS9|LUM|MATN2|MDK|MFAP4|NID1|NPPA|OGN|PCSK6|SERPINE1|PCOLCE|SERPINB8|PRELP|PTPRZ1|S100A4|CXCL12|SPN|TGFBI|THBS1|THBS2|THBS3|THBS4|TIMP3|TNXB|COL14A…	-29.3696	0	2
	ENSG00000085563	ENSG00000249460	ENSG00000157168	ENSG00000005187						GO:0042734	presynaptic membrane	-4.83755	-2.18473	-9.99391	-2.16625					1	1	1	1	-19.996	-4.91601	-21.4877	-19.7785	M5884	M1111	4	0	Canonical Pathways	11	NABA CORE MATRISOME		-31.9627	4.73173	15.911	30286	275	1862	80	4.29646	0.469926	633|1277|1281|1282|1286|1287|1288|1289|1295|1299|1303|1305|1306|1307|1404|1462|1490|1842|1893|2192|2201|2202|3486|3491|3910|3912|3914|4013|4060|4147|4239|4811|4969|5118|5549|5552|5649|6586|6695|7045|7057|7058|7059|7060|7148|7373|7448|8076|8292|8425|9353|9370|9423|9806|10085|10216|11117|22795|25878|25987|27286|54084|54829|60484|64093|64094|83690|83716|83872|84570|85301|90187|115908|131873|163175|1…	BGN|COL1A1|COL3A1|COL4A1|COL4A4|COL4A5|COL4A6|COL5A1|COL8A1|COL9A3|COL12A1|COL13A1|COL15A1|COL16A1|HAPLN1|VCAN|CCN2|ECM2|ECM1|FBLN1|FBN2|EFEMP1|IGFBP3|CCN1|LAMA4|LAMB1|LAMB3|VWA5A|LUM|MATN2|MFAP4|NID1|OGN|PCOLCE|PRELP|SRGN|RELN|SLIT3|SPOCK1|TGFBI|THBS1|THBS2|THBS3|THBS4|TNXB|COL14A1|VTN|MFAP5|COLQ|LTBP4|SLIT2|ADIPOQ|NTN1|SPOCK2|EDIL3|PRG4|EMILIN1|NID2|MXRA5|TSKU|SRPX2|TSPEAR|ASPN|HAPLN2|SMOC1|SMO…	-28.278	0	2
	ENSG00000006071	ENSG00000198768	ENSG00000178031	ENSG00000005238						GO:0016773	phosphotransferase activity, alcohol group as acceptor	-5.18885	-2.95433	-6.49162	-9.40456					1	1	1	1	-16.2567	-9.85837	-22.1317	-20.7158	GO:0001944	M1111	4	0	GO Biological Processes	19	vasculature development	19_GO:0032502 developmental process	-31.7657	3.44932	14.7957	30286	547	1862	116	6.22986	0.560121	94|133|151|187|196|284|285|338|347|650|800|947|1012|1277|1281|1282|1289|1295|1306|1464|1490|1545|1636|1893|1901|1906|1950|2022|2049|2247|2263|2277|2321|2624|2697|2701|2702|2719|2752|2828|3164|3213|3491|3678|3696|3726|3952|3953|4036|4215|4804|4915|5054|5291|5294|5547|5613|5754|5784|6091|6092|6347|6608|6659|6722|6886|6910|6943|7045|7057|7070|7127|7410|7490|8325|8503|8817|8828|8854|9037|9353|9451|10…	ACVRL1|ADM|ADRA2B|APLNR|AHR|ANGPT1|ANGPT2|APOB|APOD|BMP2|CALD1|CD34|CDH13|COL1A1|COL3A1|COL4A1|COL5A1|COL8A1|COL15A1|CSPG4|CCN2|CYP1B1|ACE|ECM1|S1PR1|EDN1|EGF|ENG|EPHB3|FGF2|FGFR2|VEGFD|FLT1|GATA2|GJA1|GJA4|GJA5|GPC3|GLUL|GPR4|NR4A1|HOXB3|CCN1|ITGA5|ITGB8|JUNB|LEP|LEPR|LRP2|MAP3K3|NGFR|NTRK2|SERPINE1|PIK3CB|PIK3CG|PRCP|PRKX|PTK7|PTPN14|ROBO1|ROBO2|CCL2|SMO|SOX4|SRF|TAL1|TBX5|TCF21|TGFBI|THBS1|THY…	-28.1479	0	1
	ENSG00000140526	ENSG00000170290	ENSG00000135333	ENSG00000005844						GO:0090287	regulation of cellular response to growth factor stimulus	-5.41401	-2.43716	-7.98202	-7.42957					1	1	1	1	-17.7214	-5.87834	-17.6336	-17.5919	GO:0005201	M1111	4	0	GO Molecular Functions	21	extracellular matrix structural constituent		-30.8345	5.97701	16.4572	30286	166	1862	61	3.27605	0.412527	633|1277|1281|1282|1286|1287|1288|1289|1295|1299|1303|1305|1306|1307|1404|1462|1893|2192|2201|2202|3491|3910|3912|3914|4060|4147|4239|4811|4969|5118|5549|7045|7057|7058|7059|7148|7286|7373|7448|7980|8076|8292|8425|9370|10085|10117|10216|11117|22795|25878|27286|54829|83872|84570|85301|90187|115908|131873|255631|256158|340267	BGN|COL1A1|COL3A1|COL4A1|COL4A4|COL4A5|COL4A6|COL5A1|COL8A1|COL9A3|COL12A1|COL13A1|COL15A1|COL16A1|HAPLN1|VCAN|ECM1|FBLN1|FBN2|EFEMP1|CCN1|LAMA4|LAMB1|LAMB3|LUM|MATN2|MFAP4|NID1|OGN|PCOLCE|PRELP|TGFBI|THBS1|THBS2|THBS3|TNXB|TUFT1|COL14A1|VTN|TFPI2|MFAP5|COLQ|LTBP4|ADIPOQ|EDIL3|ENAM|PRG4|EMILIN1|NID2|MXRA5|SRPX2|ASPN|HMCN1|COL25A1|COL27A1|EMILIN3|CTHRC1|COL6A6|COL24A1|HMCN2|COL28A1	-27.2747	0	2
	ENSG00000163995	ENSG00000237463	ENSG00000184564	ENSG00000006062						hsa05164	Influenza A	-5.77434	-2.6238	-5.09743	-9.0082					1	1	1	1	-15.9738	-9.7243	-21.0112	-19.6088	GO:0001568	M1111	4	0	GO Biological Processes	19	blood vessel development	19_GO:0032502 developmental process	-30.7645	3.45676	14.562	30286	527	1862	112	6.01504	0.551009	94|133|151|187|196|284|285|338|347|800|947|1012|1277|1281|1282|1289|1295|1306|1464|1490|1545|1636|1893|1901|1906|1950|2022|2049|2247|2263|2277|2321|2624|2697|2701|2702|2719|2752|2828|3164|3213|3491|3678|3696|3726|3952|3953|4036|4215|4804|4915|5054|5291|5294|5547|5613|5754|6091|6092|6347|6608|6659|6722|6886|6910|6943|7045|7057|7070|7127|7410|7490|8325|8503|8817|8828|8854|9037|9353|9451|10052|10203…	ACVRL1|ADM|ADRA2B|APLNR|AHR|ANGPT1|ANGPT2|APOB|APOD|CALD1|CD34|CDH13|COL1A1|COL3A1|COL4A1|COL5A1|COL8A1|COL15A1|CSPG4|CCN2|CYP1B1|ACE|ECM1|S1PR1|EDN1|EGF|ENG|EPHB3|FGF2|FGFR2|VEGFD|FLT1|GATA2|GJA1|GJA4|GJA5|GPC3|GLUL|GPR4|NR4A1|HOXB3|CCN1|ITGA5|ITGB8|JUNB|LEP|LEPR|LRP2|MAP3K3|NGFR|NTRK2|SERPINE1|PIK3CB|PIK3CG|PRCP|PRKX|PTK7|ROBO1|ROBO2|CCL2|SMO|SOX4|SRF|TAL1|TBX5|TCF21|TGFBI|THBS1|THY1|TNFAIP2|VA…	-27.2559	0	1
	ENSG00000174429	ENSG00000178031	ENSG00000143171	ENSG00000006327						GO:0010632	regulation of epithelial cell migration	-3.67641	-2.54436	-7.06472	-9.94432					1	1	1	1	-15.0098	-11.5425	-19.3324	-21.4005	GO:0048514	M1111	4	0	GO Biological Processes	19	blood vessel morphogenesis	19_GO:0032502 developmental process	-28.7413	3.66064	14.2389	30286	431	1862	97	5.20945	0.514978	94|133|151|187|284|285|338|347|800|947|1012|1281|1282|1295|1306|1464|1490|1545|1636|1893|1901|1906|1950|2022|2049|2247|2263|2277|2321|2624|2697|2702|2752|2828|3164|3213|3491|3678|3696|3726|3952|3953|4036|4915|5054|5291|5294|5547|5613|6091|6347|6608|6659|6722|6886|6910|6943|7045|7057|7070|7127|7410|7490|8325|8503|8817|8828|9037|9353|9451|10052|10203|23462|25960|25976|27286|28514|51129|51330|55273|…	ACVRL1|ADM|ADRA2B|APLNR|ANGPT1|ANGPT2|APOB|APOD|CALD1|CD34|CDH13|COL3A1|COL4A1|COL8A1|COL15A1|CSPG4|CCN2|CYP1B1|ACE|ECM1|S1PR1|EDN1|EGF|ENG|EPHB3|FGF2|FGFR2|VEGFD|FLT1|GATA2|GJA1|GJA5|GLUL|GPR4|NR4A1|HOXB3|CCN1|ITGA5|ITGB8|JUNB|LEP|LEPR|LRP2|NTRK2|SERPINE1|PIK3CB|PIK3CG|PRCP|PRKX|ROBO1|CCL2|SMO|SOX4|SRF|TAL1|TBX5|TCF21|TGFBI|THBS1|THY1|TNFAIP2|VAV2|WT1|FZD8|PIK3R3|FGF18|NRP2|SEMA5A|SLIT2|EIF2AK3|…	-25.2784	0	1
	ENSG00000115361	ENSG00000198732	ENSG00000183091	ENSG00000007350						GO:0030055	cell-substrate junction	-4.4435	-2.92583	-5.5491	-5.52016					1	1	1	1	-16.2676	-10.05	-13.6071	-17.3561	GO:0005509	M1111	4	0	GO Molecular Functions	21	calcium ion binding		-27.3274	2.93194	13.2265	30286	699	1862	126	6.76692	0.582091	199|774|844|976|1004|1009|1012|1462|1607|1825|1950|2192|2201|2202|3678|3708|4023|4036|4147|4811|5097|5098|5121|5168|5320|5321|5330|5551|5627|5979|6275|6402|6403|6586|6695|6786|7057|7058|7059|7060|7086|7092|7093|7173|8425|8447|8641|8642|8938|9353|9378|9478|9708|9806|10085|22795|22981|23007|23213|23236|25891|26025|26035|26167|26253|26509|27253|27445|28514|30845|50506|51440|51760|53905|54510|54749|5…	AIF1|CACNA1B|CASQ1|ADGRE5|CDH6|CDH11|CDH13|VCAN|DGKB|DSC3|EGF|FBLN1|FBN2|EFEMP1|ITGA5|ITPR1|LPL|LRP2|MATN2|NID1|PCDH1|PCDHGC3|PCP4|ENPP2|PLA2G2A|PLA2G4A|PLCB2|PRF1|PROS1|RET|S100A4|SELL|SELP|SLIT3|SPOCK1|STIM1|THBS1|THBS2|THBS3|THBS4|TKT|TLL1|TLL2|TPO|LTBP4|DOC2B|PCDHGB4|DCHS1|BAIAP3|SLIT2|NRXN1|CABP1|PCDHGA8|SPOCK2|EDIL3|NID2|NINL|PLCH1|SULF1|PLCB1|PAMR1|PCDHGA12|GLCE|PCDHB5|CLEC4E|MYOF|PCDH17|P…	-23.9059	0	3
	ENSG00000159640	ENSG00000159173	ENSG00000159173	ENSG00000007516						R-HSA-9675108	Nervous system development	-6.86196	-3.98874	-7.22273	-11.9997					1	1	1	1	-16.6219	-10.233	-19.1181	-20.5853	GO:0001525	M1111	4	0	GO Biological Processes	19	angiogenesis	19_GO:0032502 developmental process	-26.0106	3.8979	13.7126	30286	338	1862	81	4.35016	0.472721	94|151|187|284|285|347|800|947|1012|1282|1295|1306|1464|1490|1545|1636|1893|1901|1906|1950|2022|2049|2247|2263|2277|2321|2624|2702|2752|2828|3164|3213|3491|3678|3952|3953|5054|5291|5294|5547|5613|6091|6347|6722|6886|6943|7045|7057|7070|7127|7410|8325|8503|8817|8828|9037|9353|9451|10203|23462|25960|27286|28514|51129|51330|55273|57125|58504|64321|64344|80149|81575|83478|85301|146850|147372|154796|1…	ACVRL1|ADRA2B|APLNR|ANGPT1|ANGPT2|APOD|CALD1|CD34|CDH13|COL4A1|COL8A1|COL15A1|CSPG4|CCN2|CYP1B1|ACE|ECM1|S1PR1|EDN1|EGF|ENG|EPHB3|FGF2|FGFR2|VEGFD|FLT1|GATA2|GJA5|GLUL|GPR4|NR4A1|HOXB3|CCN1|ITGA5|LEP|LEPR|SERPINE1|PIK3CB|PIK3CG|PRCP|PRKX|ROBO1|CCL2|SRF|TAL1|TCF21|TGFBI|THBS1|THY1|TNFAIP2|VAV2|FZD8|PIK3R3|FGF18|NRP2|SEMA5A|SLIT2|EIF2AK3|CALCRL|HEY1|ADGRA2|SRPX2|DLL1|ANGPTL4|TNFRSF12A|TMEM100|PLXDC…	-22.6269	0	1
	ENSG00000005187	ENSG00000121005	ENSG00000287658	ENSG00000007866						GO:0008285	negative regulation of cell population proliferation	-7.24698	-3.83488	-9.00344	-11.147					1	1	1	1	-12.232	-7.45224	-9.4345	-19.2349	GO:0007167	M1111	4	0	GO Biological Processes	19	enzyme-linked receptor protein signaling pathway	19_GO:0050896 response to stimulus	-24.2076	2.94047	12.4331	30286	614	1862	111	5.96133	0.5487	94|284|285|374|627|650|655|780|1277|1281|1282|1287|1288|1464|1490|1601|1950|1956|2022|2042|2043|2045|2049|2065|2202|2247|2252|2263|2277|2321|2674|2675|2885|3077|3082|3084|3315|3481|3624|3625|3667|3696|3717|3718|3815|3925|3977|4233|4488|4593|4739|4804|4878|4908|4915|5058|5166|5291|5770|5781|5789|5829|5979|6272|7074|7301|7410|8412|8425|8503|8646|8660|8817|8828|9068|9451|9788|10076|10160|10458|10628…	ACVRL1|ANGPT1|ANGPT2|AREG|BDNF|BMP2|BMP7|DDR1|COL1A1|COL3A1|COL4A1|COL4A5|COL4A6|CSPG4|CCN2|DAB2|EGF|EGFR|ENG|EPHA3|EPHA4|EPHA7|EPHB3|ERBB3|EFEMP1|FGF2|FGF7|FGFR2|VEGFD|FLT1|GFRA1|GFRA2|GRB2|HFE|HGF|NRG1|HSPB1|IGF2|INHBA|INHBB|IRS1|ITGB8|JAK2|JAK3|KIT|STMN1|LIFR|MET|MSX2|MUSK|NEDD9|NGFR|NPPA|NTF3|NTRK2|PAK1|PDK4|PIK3CB|PTPN1|PTPN11|PTPRD|PXN|RET|SORT1|TIAM1|TYRO3|VAV2|BCAR3|LTBP4|PIK3R3|CHRD|IRS2…	-20.8587	0	4
	ENSG00000154930	ENSG00000175206	ENSG00000168329	ENSG00000008283						GO:0034330	cell junction organization	-6.64596	-2.92551	-9.5896	-10.0465					1	1	1	1	-11.578	-7.58103	-12.7402	-19.0041	WP4172	M1111	4	0	WikiPathways	27	PI3K Akt signaling pathway		-23.8527	3.74246	12.9964	30286	339	1862	78	4.18904	0.464275	284|285|596|598|627|896|1026|1129|1277|1282|1286|1287|1288|1299|1950|1956|1978|2149|2247|2252|2257|2259|2263|2277|2309|2321|2846|2885|3082|3481|3559|3575|3667|3673|3675|3676|3678|3696|3717|3718|3815|3910|3912|3914|4170|4233|4254|4609|4804|4908|4915|5105|5291|5294|5521|5522|5649|6446|7057|7058|7059|7060|7097|7148|7448|8503|8515|8817|9134|9180|10018|10161|23239|54331|54541|118788|131873|146850	ANGPT1|ANGPT2|BCL2|BCL2L1|BDNF|CCND3|CDKN1A|CHRM2|COL1A1|COL4A1|COL4A4|COL4A5|COL4A6|COL9A3|EGF|EGFR|EIF4EBP1|F2R|FGF2|FGF7|FGF12|FGF14|FGFR2|VEGFD|FOXO3|FLT1|LPAR4|GRB2|HGF|IGF2|IL2RA|IL7R|IRS1|ITGA2|ITGA3|ITGA4|ITGA5|ITGB8|JAK2|JAK3|KIT|LAMA4|LAMB1|LAMB3|MCL1|MET|KITLG|MYC|NGFR|NTF3|NTRK2|PCK1|PIK3CB|PIK3CG|PPP2R2B|PPP2R2C|RELN|SGK1|THBS1|THBS2|THBS3|THBS4|TLR2|TNXB|VTN|PIK3R3|ITGA10|FGF18|CCNE…	-20.536	0	5
	ENSG00000139567	ENSG00000162989	ENSG00000182580	ENSG00000008311						GO:0031960	response to corticosteroid	-7.08658	-5.49236	-8.37771	-10.6237					1	1	1	1	-11.276	-7.09728	-11.9158	-17.9225	hsa04151	M1111	4	0	KEGG Pathway	24	PI3K-Akt signaling pathway		-23.4883	3.62458	12.8037	30286	359	1862	80	4.29646	0.469926	284|285|374|596|598|627|896|1026|1129|1277|1282|1286|1287|1288|1299|1950|1956|1978|2065|2149|2247|2252|2263|2277|2309|2321|2846|2885|3082|3164|3481|3559|3575|3667|3673|3675|3676|3678|3696|3717|3718|3815|3910|3912|3914|4170|4233|4254|4609|4804|4908|4915|5105|5291|5294|5521|5522|5649|5979|6446|7057|7058|7059|7060|7097|7148|7448|8503|8515|8817|9134|9180|10018|10161|23239|54331|54541|118788|131873|14…	ANGPT1|ANGPT2|AREG|BCL2|BCL2L1|BDNF|CCND3|CDKN1A|CHRM2|COL1A1|COL4A1|COL4A4|COL4A5|COL4A6|COL9A3|EGF|EGFR|EIF4EBP1|ERBB3|F2R|FGF2|FGF7|FGFR2|VEGFD|FOXO3|FLT1|LPAR4|GRB2|HGF|NR4A1|IGF2|IL2RA|IL7R|IRS1|ITGA2|ITGA3|ITGA4|ITGA5|ITGB8|JAK2|JAK3|KIT|LAMA4|LAMB1|LAMB3|MCL1|MET|KITLG|MYC|NGFR|NTF3|NTRK2|PCK1|PIK3CB|PIK3CG|PPP2R2B|PPP2R2C|RELN|RET|SGK1|THBS1|THBS2|THBS3|THBS4|TLR2|TNXB|VTN|PIK3R3|ITGA10|F…	-20.2016	0	5
	ENSG00000008277	ENSG00000135914	ENSG00000144285	ENSG00000008405						GO:0030029	actin filament-based process	-8.65114	-4.28742	-5.60596	-12.8923					1	1	1	1	-12.8527	-6.09831	-13.8545	-19.7741	R-HSA-1474244	M1111	4	0	Reactome Gene Sets	6	Extracellular matrix organization		-22.5263	3.84946	12.6948	30286	300	1862	71	3.8131	0.443821	633|650|655|726|780|960|1277|1281|1282|1286|1287|1288|1289|1295|1299|1303|1305|1306|1307|1404|1462|2192|2201|2202|2247|3384|3673|3675|3676|3678|3683|3687|3696|3818|3910|3912|3914|4060|4239|4325|4593|4811|5033|5054|5118|5802|7057|7092|7093|7148|7373|7448|8076|8425|8515|9378|9507|11096|11117|22795|54829|55214|84570|85301|90187|131873|147968|222663|255631|340267|440854	BGN|BMP2|BMP7|CAPN5|DDR1|CD44|COL1A1|COL3A1|COL4A1|COL4A4|COL4A5|COL4A6|COL5A1|COL8A1|COL9A3|COL12A1|COL13A1|COL15A1|COL16A1|HAPLN1|VCAN|FBLN1|FBN2|EFEMP1|FGF2|ICAM2|ITGA2|ITGA3|ITGA4|ITGA5|ITGAL|ITGAX|ITGB8|KLKB1|LAMA4|LAMB1|LAMB3|LUM|MFAP4|MMP16|MUSK|NID1|P4HA1|SERPINE1|PCOLCE|PTPRS|THBS1|TLL1|TLL2|TNXB|COL14A1|VTN|MFAP5|LTBP4|ITGA10|NRXN1|ADAMTS4|ADAMTS5|EMILIN1|NID2|ASPN|P3H2|COL25A1|COL27A1|…	-19.2675	0	2
	ENSG00000149451	ENSG00000109265	ENSG00000204928	ENSG00000009790						GO:0045785	positive regulation of cell adhesion	-7.46694	-3.87252	-7.44868	-7.88202					1	1	1	1	-13.416	-5.98527	-15.0761	-11.483	GO:0051960	M1111	4	0	GO Biological Processes	19	regulation of nervous system development	19_GO:0032502 developmental process	-22.1785	3.1627	12.0681	30286	468	1862	91	4.88722	0.499644	443|577|627|650|655|869|1030|1404|1462|1524|1636|1739|1956|2043|2045|2049|2119|2247|2624|2636|2852|3213|3400|3687|3815|4036|4131|4133|4168|4192|4915|5649|5789|5802|5803|5916|6091|6092|6387|6405|6608|6663|6664|6722|6833|7058|7070|7074|7097|7832|7852|8128|8553|8882|9037|9353|9378|9423|9451|10371|10458|10500|10800|10810|23175|23462|23500|23768|26011|26022|27286|28514|50937|54413|54437|54674|60484|64…	ASPA|ADGRB3|BDNF|BMP2|BMP7|CBLN1|CDKN2B|HAPLN1|VCAN|CX3CR1|ACE|DLG1|EGFR|EPHA4|EPHA7|EPHB3|ETV5|FGF2|GATA2|GBX1|GPER1|HOXB3|ID4|ITGAX|KIT|LRP2|MAP1B|MAP2|MCF2|MDK|NTRK2|RELN|PTPRD|PTPRS|PTPRZ1|RARG|ROBO1|ROBO2|CXCL12|SEMA3F|SMO|SOX10|SOX11|SRF|ABCC8|THBS2|THY1|TIAM1|TLR2|BTG2|CXCR4|ST8SIA2|BHLHE40|ZPR1|SEMA5A|SLIT2|NRXN1|NTN1|EIF2AK3|SEMA3A|BAIAP2|SEMA6C|CYSLTR1|WASF3|LPIN1|HEY1|DAAM2|FLRT2|TENM4…	-18.9461	0	6
	ENSG00000145808	ENSG00000124429	ENSG00000169862	ENSG00000011028						GO:0001666	response to hypoxia	-8.69653	-3.88286	-9.25402	-6.4128					1	1	1	1	-15.3851	-11.0434	-16.0429	-15.993	GO:0072001	M1111	4	0	GO Biological Processes	19	renal system development	19_GO:0032502 developmental process	-22.0551	3.74154	12.4785	30286	313	1862	72	3.86681	0.44681	185|284|285|384|596|650|655|947|1063|1282|1286|1512|1636|1739|1906|2043|2045|2247|2263|2674|2719|2736|2828|3070|3675|4036|4609|4811|4953|5613|5754|5950|5979|6092|6299|6608|6659|6664|6943|7490|7704|8642|8692|8854|9353|9788|9953|9955|10018|10409|11174|23213|25937|25976|28514|28999|51804|55083|55366|57216|57545|64321|79191|84159|93649|116039|139285|157506|168667|341640|342184|392255	AGTR1|ANGPT1|ANGPT2|ARG2|BCL2|BMP2|BMP7|CD34|CENPF|COL4A1|COL4A4|CTSH|ACE|DLG1|EDN1|EPHA4|EPHA7|FGF2|FGFR2|GFRA1|GPC3|GLI2|GPR4|HELLS|ITGA3|LRP2|MYC|NID1|ODC1|PRKX|PTK7|RBP4|RET|ROBO2|SALL1|SMO|SOX4|SOX11|TCF21|WT1|ZBTB16|DCHS1|HYAL2|ALDH1A2|SLIT2|MTSS1|HS3ST3B1|HS3ST3A1|BCL2L11|BASP1|ADAMTS6|SULF1|WWTR1|TIPARP|DLL1|KLF15|SIX4|KIF26B|LGR4|VANGL2|CC2D2A|SOX17|IRX3|ARID5B|MYOCD|OSR2|AMER1|RDH10|BMP…	-18.8475	0	7
	ENSG00000158859	ENSG00000122641	ENSG00000223930	ENSG00000011426						GO:0001819	positive regulation of cytokine production	-9.25286	-3.28607	-7.0922	-9.44793					1	1	1	1	-12.5052	-7.80221	-10.3666	-17.5572	GO:0008283	M1111	4	0	GO Biological Processes	19	cell population proliferation	19_GO:0009987 cellular process	-21.9754	2.68034	11.5962	30286	710	1862	117	6.28357	0.562369	94|133|374|596|598|650|655|780|861|896|947|952|993|1012|1026|1051|1191|1281|1295|1490|1503|1636|1739|1836|1901|1950|1956|2099|2247|2252|2263|2277|2355|2624|2697|2719|2752|3070|3082|3142|3214|3400|3486|3559|3575|3664|3726|3815|3953|4036|4254|4325|4804|4953|5027|5243|5291|5294|5613|5699|5745|5788|5916|6352|6489|6556|6608|6659|6663|6664|6693|6781|6867|6910|7005|7045|7296|7704|7832|8626|8642|8654|866…	ACVRL1|ADM|AREG|BCL2|BCL2L1|BMP2|BMP7|DDR1|RUNX1|CCND3|CD34|CD38|CDC25A|CDH13|CDKN1A|CEBPB|CLU|COL3A1|COL8A1|CCN2|CTPS1|ACE|DLG1|SLC26A2|S1PR1|EGF|EGFR|ESR1|FGF2|FGF7|FGFR2|VEGFD|FOSL2|GATA2|GJA1|GPC3|GLUL|HELLS|HGF|HLX|HOXB4|ID4|IGFBP3|IL2RA|IL7R|IRF6|JUNB|KIT|LEPR|LRP2|KITLG|MMP16|NGFR|ODC1|P2RX7|ABCB1|PIK3CB|PIK3CG|PRKX|PSMB10|PTH1R|PTPRC|RARG|CCL5|ST8SIA1|SLC11A1|SMO|SOX4|SOX10|SOX11|SPN|STC1…	-18.7913	0	8
	ENSG00000154736	ENSG00000144057	ENSG00000250981	ENSG00000015153						GO:0050920	regulation of chemotaxis	-6.69788	-3.12601	-6.54589	-7.10976					1	1	1	1	-10.5849	-5.2147	-10.5786	-14.7543	GO:2000147	M1111	4	0	GO Biological Processes	19	positive regulation of cell motility	19_GO:0040011 locomotion	-21.3903	2.8136	11.5524	30286	607	1862	105	5.6391	0.534578	199|284|306|596|650|655|1012|1277|1512|1524|1545|1601|1613|1901|1906|1950|1956|2043|2149|2152|2247|2252|2277|2321|2624|2852|3082|3315|3491|3673|3675|3676|3678|3687|3717|3815|3912|3965|4192|4215|4233|4254|4739|4908|5054|5058|5168|5291|5294|5649|5788|5979|6237|6352|6387|6403|6405|6608|6693|7018|7057|7060|7070|7074|7448|7852|8503|8660|8817|8828|9037|9423|9806|10371|10457|10500|10769|10894|10982|1115…	AIF1|ANGPT1|ANXA3|BCL2|BMP2|BMP7|CDH13|COL1A1|CTSH|CX3CR1|CYP1B1|DAB2|DAPK3|S1PR1|EDN1|EGF|EGFR|EPHA4|F2R|F3|FGF2|FGF7|VEGFD|FLT1|GATA2|GPER1|HGF|HSPB1|CCN1|ITGA2|ITGA3|ITGA4|ITGA5|ITGAX|JAK2|KIT|LAMB1|LGALS9|MDK|MAP3K3|MET|KITLG|NEDD9|NTF3|SERPINE1|PAK1|ENPP2|PIK3CB|PIK3CG|RELN|PTPRC|RET|RRAS|CCL5|CXCL12|SELP|SEMA3F|SMO|SPN|TF|THBS1|THBS4|THY1|TIAM1|VTN|CXCR4|PIK3R3|IRS2|FGF18|NRP2|SEMA5A|NTN1|S…	-18.2284	0	9
	ENSG00000049192	ENSG00000137766	ENSG00000164418	ENSG00000015475						GO:0060541	respiratory system development	-6.76028	-3.40238	-6.49563	-6.47184					1	1	1	1	-14.1921	-8.76348	-16.6209	-12.0297	GO:0048729	M1111	4	0	GO Biological Processes	19	tissue morphogenesis	19_GO:0032502 developmental process	-21.2701	2.87202	11.5688	30286	572	1862	101	5.42427	0.524893	94|133|187|374|596|650|655|780|960|1281|1282|1289|1512|1739|1901|1906|1950|1956|2022|2043|2045|2099|2247|2252|2263|2487|2535|2697|2719|2736|2885|3084|3214|3400|3491|3624|3673|3675|3678|4036|4233|4488|4609|4804|5058|5613|5754|5916|5979|6091|6092|6299|6608|6663|6664|6722|6781|6886|6910|6943|7135|7296|7414|7490|7852|8321|8626|8642|8828|8854|9024|9314|9353|9368|9423|9788|9953|9955|11096|23462|25928|2…	ACVRL1|ADM|APLNR|AREG|BCL2|BMP2|BMP7|DDR1|CD44|COL3A1|COL4A1|COL5A1|CTSH|DLG1|S1PR1|EDN1|EGF|EGFR|ENG|EPHA4|EPHA7|ESR1|FGF2|FGF7|FGFR2|FRZB|FZD2|GJA1|GPC3|GLI2|GRB2|NRG1|HOXB4|ID4|CCN1|INHBA|ITGA2|ITGA3|ITGA5|LRP2|MET|MSX2|MYC|NGFR|PAK1|PRKX|PTK7|RARG|RET|ROBO1|ROBO2|SALL1|SMO|SOX10|SOX11|SRF|STC1|TAL1|TBX5|TCF21|TNNI1|TXNRD1|VCL|WT1|CXCR4|FZD1|TP63|DCHS1|NRP2|ALDH1A2|BRSK2|KLF4|SLIT2|NHERF1|NTN1…	-18.1294	0	7
	ENSG00000136378	ENSG00000117152	ENSG00000152822	ENSG00000016402						GO:0040007	growth	-7.90141	-3.00845	-9.63353	-8.53697					1	1	1	1	-10.6212	-5.0232	-10.6998	-14.8556	GO:0040017	M1111	4	0	GO Biological Processes	19	positive regulation of locomotion	19_GO:0040011 locomotion	-21.1327	2.77636	11.4477	30286	621	1862	106	5.6928	0.536965	199|284|306|596|650|655|1012|1277|1512|1524|1545|1601|1613|1901|1906|1950|1956|2043|2149|2152|2247|2252|2277|2321|2624|2852|3082|3315|3491|3673|3675|3676|3678|3687|3717|3815|3912|3965|4192|4215|4233|4254|4739|4908|5054|5058|5168|5291|5294|5649|5788|5979|6237|6352|6387|6403|6405|6608|6693|7018|7057|7060|7070|7074|7448|7852|8503|8660|8817|8828|9037|9353|9423|9806|10371|10457|10500|10769|10894|10982…	AIF1|ANGPT1|ANXA3|BCL2|BMP2|BMP7|CDH13|COL1A1|CTSH|CX3CR1|CYP1B1|DAB2|DAPK3|S1PR1|EDN1|EGF|EGFR|EPHA4|F2R|F3|FGF2|FGF7|VEGFD|FLT1|GATA2|GPER1|HGF|HSPB1|CCN1|ITGA2|ITGA3|ITGA4|ITGA5|ITGAX|JAK2|KIT|LAMB1|LGALS9|MDK|MAP3K3|MET|KITLG|NEDD9|NTF3|SERPINE1|PAK1|ENPP2|PIK3CB|PIK3CG|RELN|PTPRC|RET|RRAS|CCL5|CXCL12|SELP|SEMA3F|SMO|SPN|TF|THBS1|THBS4|THY1|TIAM1|VTN|CXCR4|PIK3R3|IRS2|FGF18|NRP2|SEMA5A|SLIT2|…	-18.0123	0	9
	ENSG00000178031	ENSG00000182580	ENSG00000214711	ENSG00000018280						GO:0031589	cell-substrate adhesion	-8.10399	-3.439	-10.4782	-9.00355					1	1	1	1	-15.3813	-5.49456	-11.5743	-11.5182	GO:0000902	M1111	4	0	GO Biological Processes	19	cell morphogenesis	19_GO:0032502 developmental process	-20.9801	2.67506	11.3157	30286	681	1862	112	6.01504	0.551009	333|596|627|655|780|1004|1009|1012|1191|1501|1906|1956|2042|2043|2045|2049|2263|2317|2355|2636|2736|3082|3575|3676|3708|3800|3925|4036|4131|4133|4147|4192|4233|4804|4908|5027|5058|5649|5699|5754|5781|5803|5979|6091|6092|6324|6387|6405|6446|6586|6608|6722|6781|6886|7074|7414|7465|7940|8128|8506|8633|8828|8936|9024|9037|9353|9368|9378|9423|9499|10160|10365|10371|10458|10500|10752|11280|23026|23768|…	APLP1|BCL2|BDNF|BMP7|DDR1|CDH6|CDH11|CDH13|CLU|CTNND2|EDN1|EGFR|EPHA3|EPHA4|EPHA7|EPHB3|FGFR2|FLNB|FOSL2|GBX1|GLI2|HGF|IL7R|ITGA4|ITPR1|KIF5C|STMN1|LRP2|MAP1B|MAP2|MATN2|MDK|MET|NGFR|NTF3|P2RX7|PAK1|RELN|PSMB10|PTK7|PTPN11|PTPRZ1|RET|ROBO1|ROBO2|SCN1B|CXCL12|SEMA3F|SGK1|SLIT3|SMO|SRF|STC1|TAL1|TIAM1|VCL|WEE1|LST1|ST8SIA2|CNTNAP1|UNC5C|NRP2|WASF1|BRSK2|SEMA5A|SLIT2|NHERF1|NRXN1|NTN1|MYOT|FARP1|KLF…	-17.8789	0	10
	ENSG00000197859	ENSG00000114805	ENSG00000253369	ENSG00000018408						GO:0044297	cell body	-9.90165	-5.53889	-9.03819	-6.31606					1	1	1	1	-15.2913	-9.93913	-15.845	-15.0731	GO:0001822	M1111	4	0	GO Biological Processes	19	kidney development	19_GO:0032502 developmental process	-20.8985	3.70398	12.1073	30286	303	1862	69	3.70569	0.437769	185|284|285|384|596|650|655|947|1063|1286|1512|1636|1739|1906|2043|2045|2247|2263|2674|2719|2736|2828|3070|3675|4036|4609|4811|4953|5613|5754|5979|6092|6299|6608|6659|6664|6943|7490|7704|8642|8692|8854|9353|9788|9953|9955|10018|10409|11174|23213|25937|25976|28514|28999|51804|55083|55366|57216|57545|64321|79191|84159|116039|139285|157506|168667|341640|342184|392255	AGTR1|ANGPT1|ANGPT2|ARG2|BCL2|BMP2|BMP7|CD34|CENPF|COL4A4|CTSH|ACE|DLG1|EDN1|EPHA4|EPHA7|FGF2|FGFR2|GFRA1|GPC3|GLI2|GPR4|HELLS|ITGA3|LRP2|MYC|NID1|ODC1|PRKX|PTK7|RET|ROBO2|SALL1|SMO|SOX4|SOX11|TCF21|WT1|ZBTB16|DCHS1|HYAL2|ALDH1A2|SLIT2|MTSS1|HS3ST3B1|HS3ST3A1|BCL2L11|BASP1|ADAMTS6|SULF1|WWTR1|TIPARP|DLL1|KLF15|SIX4|KIF26B|LGR4|VANGL2|CC2D2A|SOX17|IRX3|ARID5B|OSR2|AMER1|RDH10|BMPER|FREM2|FMN1|GDF6	-17.8158	0	7
	ENSG00000156218	ENSG00000164932	ENSG00000070190	ENSG00000019991						R-HSA-109582	Hemostasis	-8.85753	-4.59257	-6.23191	-8.7348					1	1	1	1	-13.0489	-5.89702	-9.34038	-12.3647	GO:0044057	M1111	4	0	GO Biological Processes	19	regulation of system process	19_GO:0032501 multicellular organismal process	-20.8384	2.87035	11.4447	30286	561	1862	99	5.31686	0.519965	133|151|185|482|783|844|869|952|1129|1264|1393|1407|1573|1601|1613|1636|1739|1906|1956|2149|2257|2309|2697|2702|2852|2898|2903|2911|3164|3269|3274|3624|3625|3673|3676|3687|3741|3760|3762|3781|3815|3952|4878|5294|5649|5781|5999|6324|6330|6446|6584|6588|6663|6722|6781|6833|6910|7135|7138|8654|8912|9026|9229|9368|9370|9378|9446|9451|9569|10008|10021|10052|10162|10242|10458|10699|10800|10810|23175|23…	ADM|ADRA2B|AGTR1|ATP1B2|CACNB2|CASQ1|CBLN1|CD38|CHRM2|CNN1|CRHBP|CRY1|CYP2J2|DAB2|DAPK3|ACE|DLG1|EDN1|EGFR|F2R|FGF12|FOXO3|GJA1|GJA5|GPER1|GRIK2|GRIN2A|GRM1|NR4A1|HRH1|HRH2|INHBA|INHBB|ITGA2|ITGA4|ITGAX|KCNA5|KCNJ3|KCNJ5|KCNN2|KIT|LEP|NPPA|PIK3CG|RELN|PTPN11|RGS4|SCN1B|SCN4B|SGK1|SLC22A5|SLN|SOX10|SRF|STC1|ABCC8|TBX5|TNNI1|TNNT1|PDE5A|CACNA1H|HIP1R|DLGAP1|NHERF1|ADIPOQ|NRXN1|GSTO1|EIF2AK3|GTF2IRD…	-17.7735	0	11
	ENSG00000203804	ENSG00000184564	ENSG00000016402	ENSG00000020181						GO:0032102	negative regulation of response to external stimulus	-6.22691	-4.31468	-9.29044	-6.3455					1	1	1	1	-12.1153	-8.07463	-9.24944	-19.1556	GO:0007169	M1111	4	0	GO Biological Processes	19	transmembrane receptor protein tyrosine kinase signaling pathway	19_GO:0050896 response to stimulus	-20.8121	3.22201	11.7224	30286	419	1862	83	4.45757	0.478253	284|285|374|627|780|1277|1282|1287|1288|1464|1490|1950|1956|2042|2043|2045|2049|2065|2202|2247|2252|2263|2277|2321|2674|2675|2885|3082|3084|3315|3481|3667|3717|3718|3815|3925|4233|4593|4739|4804|4908|4915|5058|5166|5291|5770|5781|5829|5979|6272|7074|7301|7410|8412|8503|8660|8817|8828|9068|9451|9788|10458|10628|23213|23236|23768|23769|25976|29760|53358|54206|54541|55816|57727|64283|64651|64762|841…	ANGPT1|ANGPT2|AREG|BDNF|DDR1|COL1A1|COL4A1|COL4A5|COL4A6|CSPG4|CCN2|EGF|EGFR|EPHA3|EPHA4|EPHA7|EPHB3|ERBB3|EFEMP1|FGF2|FGF7|FGFR2|VEGFD|FLT1|GFRA1|GFRA2|GRB2|HGF|NRG1|HSPB1|IGF2|IRS1|JAK2|JAK3|KIT|STMN1|MET|MUSK|NEDD9|NGFR|NTF3|NTRK2|PAK1|PDK4|PIK3CB|PTPN1|PTPN11|PXN|RET|SORT1|TIAM1|TYRO3|VAV2|BCAR3|PIK3R3|IRS2|FGF18|NRP2|ANGPTL1|EIF2AK3|MTSS1|BAIAP2|TXNIP|SULF1|PLCB1|FLRT2|FLRT1|TIPARP|BLNK|SHC3…	-17.7642	0	4
	ENSG00000121281	ENSG00000162981	ENSG00000134201	ENSG00000023171						GO:0042063	gliogenesis	-7.68974	-5.56358	-7.35928	-6.7699					1	1	1	1	-10.0313	-4.72276	-9.81835	-15.6751	GO:0030335	M1111	4	0	GO Biological Processes	19	positive regulation of cell migration	19_GO:0040011 locomotion	-20.2845	2.80436	11.2299	30286	580	1862	100	5.37057	0.522436	199|284|306|596|650|655|1012|1277|1512|1524|1545|1601|1613|1901|1906|1950|1956|2043|2149|2152|2247|2252|2277|2321|2624|2852|3082|3315|3491|3673|3675|3676|3678|3687|3717|3815|3912|3965|4192|4215|4233|4254|4739|4908|5054|5058|5168|5291|5294|5649|5788|5979|6237|6352|6387|6403|6405|6608|6693|7057|7060|7070|7074|7448|7852|8503|8660|8817|8828|9037|10371|10457|10500|10769|10894|10982|11151|11170|22800|2…	AIF1|ANGPT1|ANXA3|BCL2|BMP2|BMP7|CDH13|COL1A1|CTSH|CX3CR1|CYP1B1|DAB2|DAPK3|S1PR1|EDN1|EGF|EGFR|EPHA4|F2R|F3|FGF2|FGF7|VEGFD|FLT1|GATA2|GPER1|HGF|HSPB1|CCN1|ITGA2|ITGA3|ITGA4|ITGA5|ITGAX|JAK2|KIT|LAMB1|LGALS9|MDK|MAP3K3|MET|KITLG|NEDD9|NTF3|SERPINE1|PAK1|ENPP2|PIK3CB|PIK3CG|RELN|PTPRC|RET|RRAS|CCL5|CXCL12|SELP|SEMA3F|SMO|SPN|THBS1|THBS4|THY1|TIAM1|VTN|CXCR4|PIK3R3|IRS2|FGF18|NRP2|SEMA5A|SEMA3A|GP…	-17.253	0	9
	ENSG00000121753	ENSG00000135333	ENSG00000114805	ENSG00000026508						GO:0001503	ossification	-7.19784	-4.17076	-9.25512	-9.22145					1	1	1	1	-8.65114	-4.28742	-5.60596	-12.8923	GO:0030029	M1111	4	0	GO Biological Processes	19	actin filament-based process	19_GO:0009987 cellular process	-19.9718	2.72854	11.0752	30286	614	1862	103	5.53169	0.529763	199|390|596|783|800|844|1073|1264|1466|1729|1739|1809|1901|2252|2257|2317|2318|2697|2885|3059|3717|3741|3760|3762|3781|3815|3856|3880|4082|4628|4645|4703|4739|5058|5754|5770|6323|6324|6330|6334|6624|6722|7018|7138|7148|7169|7170|8936|9024|9026|9050|9260|9368|9788|9844|9938|10008|10052|10160|10458|10634|10677|10810|11133|11151|11170|11280|23396|23500|23704|25777|29767|29780|50853|51804|54443|54566…	AIF1|RND3|BCL2|CACNB2|CALD1|CASQ1|CFL2|CNN1|CSRP2|DIAPH1|DLG1|DPYSL3|S1PR1|FGF7|FGF12|FLNB|FLNC|GJA1|GRB2|HCLS1|JAK2|KCNA5|KCNJ3|KCNJ5|KCNN2|KIT|KRT8|KRT19|MARCKS|MYH10|MYO5B|NEB|NEDD9|PAK1|PTK7|PTPN1|SCN1A|SCN1B|SCN4B|SCN8A|FSCN1|SRF|TF|TNNT1|TNXB|TPM2|TPM3|WASF1|BRSK2|HIP1R|PSTPIP2|PDLIM7|NHERF1|MTSS1|ELMO1|ARHGAP25|KCNE3|GJC1|FARP1|BAIAP2|GAS2L1|AVIL|WASF3|KPTN|CORO1A|FAM107A|SCN11A|PIP5K1C|DA…	-16.9561	0	12
	ENSG00000135298	ENSG00000162849	ENSG00000183287	ENSG00000026950						GO:0050919	negative chemotaxis	-8.69124	-5.49515	-12.49	-6.85671					1	1	1	1	-9.14081	-5.38242	-8.1183	-16.7745	R-HSA-9006934	M1111	4	0	Reactome Gene Sets	6	Signaling by Receptor Tyrosine Kinases		-19.7319	2.86318	11.1181	30286	534	1862	94	5.04834	0.507383	117|374|627|1277|1281|1282|1286|1287|1289|1299|1536|1729|1759|1846|1950|1956|2065|2099|2152|2247|2252|2263|2277|2321|2560|2885|3082|3084|3315|3400|3481|3667|3673|3675|3708|3717|3718|3726|3815|3910|3912|3914|3925|4192|4233|4254|4609|4908|4915|5046|5058|5291|5579|5770|5774|5781|5802|5803|5829|5867|6196|6387|6446|6722|7057|7058|7059|7060|7074|7410|8503|8651|8660|8817|8828|8936|9296|9844|10076|10221|…	ADCYAP1R1|AREG|BDNF|COL1A1|COL3A1|COL4A1|COL4A4|COL4A5|COL5A1|COL9A3|CYBB|DIAPH1|DNM1|DUSP4|EGF|EGFR|ERBB3|ESR1|F3|FGF2|FGF7|FGFR2|VEGFD|FLT1|GABRB1|GRB2|HGF|NRG1|HSPB1|ID4|IGF2|IRS1|ITGA2|ITGA3|ITPR1|JAK2|JAK3|JUNB|KIT|LAMA4|LAMB1|LAMB3|STMN1|MDK|MET|KITLG|MYC|NTF3|NTRK2|PCSK6|PAK1|PIK3CB|PRKCB|PTPN1|PTPN3|PTPN11|PTPRS|PTPRZ1|PXN|RAB4A|RPS6KA2|CXCL12|SGK1|SRF|THBS1|THBS2|THBS3|THBS4|TIAM1|VAV2|P…	-16.7315	0	4
	ENSG00000181092	ENSG00000171243	ENSG00000138829	ENSG00000029993						GO:0050678	regulation of epithelial cell proliferation	-5.76938	-5.0439	-7.03559	-7.00278					1	1	1	1	-10.3361	-7.27897	-11.7295	-15.8496	WP3932	M1111	4	0	WikiPathways	27	Focal adhesion PI3K Akt mTOR signaling pathway		-19.6565	3.60853	11.6604	30286	302	1862	67	3.59828	0.431619	284|285|1026|1129|1277|1281|1282|1286|1288|1289|1950|1956|1978|2149|2247|2252|2257|2259|2263|2277|2309|2321|2846|2885|3082|3559|3575|3667|3673|3675|3676|3678|3683|3687|3696|3717|3718|3815|3910|3912|3914|3991|4233|4254|4804|5209|5287|5291|5294|5521|5522|5649|7057|7058|7059|7060|7148|7448|8515|8660|8817|9180|10161|23239|54331|54541|64344	ANGPT1|ANGPT2|CDKN1A|CHRM2|COL1A1|COL3A1|COL4A1|COL4A4|COL4A6|COL5A1|EGF|EGFR|EIF4EBP1|F2R|FGF2|FGF7|FGF12|FGF14|FGFR2|VEGFD|FOXO3|FLT1|LPAR4|GRB2|HGF|IL2RA|IL7R|IRS1|ITGA2|ITGA3|ITGA4|ITGA5|ITGAL|ITGAX|ITGB8|JAK2|JAK3|KIT|LAMA4|LAMB1|LAMB3|LIPE|MET|KITLG|NGFR|PFKFB3|PIK3C2B|PIK3CB|PIK3CG|PPP2R2B|PPP2R2C|RELN|THBS1|THBS2|THBS3|THBS4|TNXB|VTN|ITGA10|IRS2|FGF18|OSMR|LPAR6|PHLPP1|GNG2|DDIT4|HIF3A	-16.6707	0	5
	ENSG00000148926	ENSG00000165084	ENSG00000146197	ENSG00000030304						GO:0048638	regulation of developmental growth	-4.4738	-5.44061	-6.13277	-7.12553					1	1	1	1	-15.908	-7.82869	-16.1696	-10.5666	GO:0071345	M1111	4	0	GO Biological Processes	19	cellular response to cytokine stimulus	19_GO:0050896 response to stimulus	-19.1413	2.51253	10.647	30286	738	1862	114	6.12245	0.555589	199|210|246|292|330|361|834|960|1277|1393|1524|1545|1613|1809|1843|1906|2152|2194|2309|2317|2633|2634|2819|2852|2920|3059|3070|3099|3113|3434|3559|3575|3624|3625|3656|3659|3667|3676|3717|3718|3767|3815|3856|3875|3952|3953|3965|3977|4046|4168|4283|4332|4360|4501|4502|4599|4792|4938|4939|5105|5473|5740|5781|5916|5990|6347|6352|6387|6775|7057|7097|7098|7538|7706|7850|7852|8651|8692|8718|8809|8828|91…	AIF1|ALAD|ALOX15|SLC25A5|BIRC3|AQP4|CASP1|CD44|COL1A1|CRHBP|CX3CR1|CYP1B1|DAPK3|DPYSL3|DUSP1|EDN1|F3|FASN|FOXO3|FLNB|GBP1|GBP2|GPD1|GPER1|CXCL2|HCLS1|HELLS|HK2|HLA-DPA1|IFIT1|IL2RA|IL7R|INHBA|INHBB|IRAK2|IRF1|IRS1|ITGA4|JAK2|JAK3|KCNJ11|KIT|KRT8|KRT18|LEP|LEPR|LGALS9|LIFR|LSP1|MCF2|CXCL9|MNDA|MRC1|MT1X|MT2A|MX1|NFKBIA|OAS1|OAS2|PCK1|PPBP|PTGIS|PTPN11|RARG|RFX2|CCL2|CCL5|CXCL12|STAT4|THBS1|TLR2|TL…	-16.1698	0	13
	ENSG00000274286	ENSG00000214711	ENSG00000189431	ENSG00000033867						WP4658	Small cell lung cancer	-4.50925	-4.64996	-7.303	-8.96726					1	1	1	1	-12.6658	-3.27454	-12.6895	-12.6374	GO:0001501	M1111	4	0	GO Biological Processes	19	skeletal system development	19_GO:0032502 developmental process	-18.9766	2.88945	10.9148	30286	501	1862	89	4.77981	0.494402	633|650|655|861|960|1009|1277|1281|1305|1404|1462|1490|1739|1836|1893|1906|2022|2121|2201|2247|2263|2355|2487|2697|2736|3213|3214|3491|3696|3952|3953|4325|4488|4969|5027|5549|5734|5745|5788|5916|5950|6424|6664|6715|6722|6781|6913|7004|7045|7059|7092|7704|8626|8642|8646|8692|8817|9060|9451|9507|10265|10865|11173|23213|25884|25976|25987|26160|51741|51804|54206|60484|64131|64399|64651|79925|80263|81…	BGN|BMP2|BMP7|RUNX1|CD44|CDH11|COL1A1|COL3A1|COL13A1|HAPLN1|VCAN|CCN2|DLG1|SLC26A2|ECM1|EDN1|ENG|EVC|FBN2|FGF2|FGFR2|FOSL2|FRZB|GJA1|GLI2|HOXB3|HOXB4|CCN1|ITGB8|LEP|LEPR|MMP16|MSX2|OGN|P2RX7|PRELP|PTGER4|PTH1R|PTPRC|RARG|RBP4|SFRP4|SOX11|SRD5A1|SRF|STC1|TBX15|TEAD4|TGFBI|THBS3|TLL1|ZBTB16|TP63|DCHS1|CHRD|HYAL2|FGF18|PAPSS2|EIF2AK3|ADAMTS4|IRX5|ARID5A|ADAMTS7|SULF1|CHRDL2|TIPARP|TSKU|IFT172|WWOX|S…	-16.0189	0	14
	ENSG00000144891	ENSG00000164418	ENSG00000233143	ENSG00000035403						GO:0010810	regulation of cell-substrate adhesion	-4.93845	-3.80804	-7.44085	-9.34425					1	1	1	1	-12.1917	-8.36052	-14.8478	-11.2529	GO:0002009	M1111	4	0	GO Biological Processes	19	morphogenesis of an epithelium	19_GO:0032502 developmental process	-18.8335	2.98316	10.9456	30286	458	1862	84	4.51128	0.48099	94|133|187|374|596|650|655|780|960|1282|1289|1512|1739|1906|1950|1956|2022|2043|2045|2099|2247|2252|2263|2487|2535|2697|2719|2736|2885|3214|3400|3491|3678|4036|4233|4488|4609|4804|5058|5613|5754|5916|5979|6299|6608|6663|6664|6722|6910|6943|7414|7490|7852|8321|8626|8642|8854|9024|9314|9353|9368|9423|9788|9953|9955|25928|26160|27443|28514|55083|55366|57216|57545|64321|64399|79191|83478|84283|84678|…	ACVRL1|ADM|APLNR|AREG|BCL2|BMP2|BMP7|DDR1|CD44|COL4A1|COL5A1|CTSH|DLG1|EDN1|EGF|EGFR|ENG|EPHA4|EPHA7|ESR1|FGF2|FGF7|FGFR2|FRZB|FZD2|GJA1|GPC3|GLI2|GRB2|HOXB4|ID4|CCN1|ITGA5|LRP2|MET|MSX2|MYC|NGFR|PAK1|PRKX|PTK7|RARG|RET|SALL1|SMO|SOX10|SOX11|SRF|TBX5|TCF21|VCL|WT1|CXCR4|FZD1|TP63|DCHS1|ALDH1A2|BRSK2|KLF4|SLIT2|NHERF1|NTN1|MTSS1|HS3ST3B1|HS3ST3A1|SOSTDC1|IFT172|CECR2|DLL1|KIF26B|LGR4|VANGL2|CC2D2A…	-15.8892	0	7
	ENSG00000204472	ENSG00000106536	ENSG00000156466	ENSG00000035664						GO:0001775	cell activation	-13.8739	-3.78804	-7.83238	-6.98939					1	1	1	1	-12.1008	-6.64782	-9.97641	-14.7255	GO:0043068	M1111	4	0	GO Biological Processes	19	positive regulation of programmed cell death	19_GO:0048518 positive regulation of biological process	-18.5531	2.72033	10.6503	30286	574	1862	96	5.15575	0.512462	133|467|596|637|650|655|666|1026|1191|1268|1512|1540|1545|1613|1636|1647|2045|2309|2487|2633|2634|2852|2898|2903|3164|3433|3486|3491|3624|3625|3676|3717|3952|3965|4170|4332|4488|4609|4616|4804|5027|5291|5551|5740|5788|5916|5979|6196|6347|6352|6424|6659|7023|7057|7098|7153|7164|7704|8128|8626|8633|8692|8743|8854|9026|9263|9353|9368|9370|10018|10276|10439|10628|10859|10912|11117|22822|23087|23604|2…	ADM|ATF3|BCL2|BID|BMP2|BMP7|BOK|CDKN1A|CLU|CNR1|CTSH|CYLD|CYP1B1|DAPK3|ACE|GADD45A|EPHA7|FOXO3|FRZB|GBP1|GBP2|GPER1|GRIK2|GRIN2A|NR4A1|IFIT2|IGFBP3|CCN1|INHBA|INHBB|ITGA4|JAK2|LEP|LGALS9|MCL1|MNDA|MSX2|MYC|GADD45B|NGFR|P2RX7|PIK3CB|PRF1|PTGIS|PTPRC|RARG|RET|RPS6KA2|CCL2|CCL5|SFRP4|SOX4|TFAP4|THBS1|TLR3|TOP2A|TPD52L1|ZBTB16|ST8SIA2|TP63|UNC5C|HYAL2|TNFSF10|ALDH1A2|HIP1R|STK17A|SLIT2|NHERF1|ADIPOQ|…	-15.6217	0	15
	ENSG00000126878	ENSG00000165617	ENSG00000173114	ENSG00000047578						GO:0046903	secretion	-10.6856	-3.33738	-6.45015	-4.8175					1	1	1	1	-13.0176	-3.61844	-10.1408	-8.67912	GO:0032989	M1111	4	0	GO Biological Processes	19	cellular anatomical entity morphogenesis	19_GO:0032502 developmental process	-18.4353	2.6616	10.5663	30286	605	1862	99	5.31686	0.519965	333|596|627|655|780|844|1009|1073|1466|1501|1906|1956|2042|2043|2045|2049|2263|2318|2636|2736|3676|3800|3856|3880|3925|4036|4131|4133|4147|4192|4703|4804|4908|5058|5649|5754|5781|5803|5979|5990|6091|6092|6324|6387|6405|6446|6586|6608|6722|7074|7097|7138|7414|7465|8128|8506|8633|8828|8936|9024|9037|9353|9378|9423|9499|10160|10371|10458|10500|10752|11280|23026|23768|23769|25987|26011|29767|51804|54…	APLP1|BCL2|BDNF|BMP7|DDR1|CASQ1|CDH11|CFL2|CSRP2|CTNND2|EDN1|EGFR|EPHA3|EPHA4|EPHA7|EPHB3|FGFR2|FLNC|GBX1|GLI2|ITGA4|KIF5C|KRT8|KRT19|STMN1|LRP2|MAP1B|MAP2|MATN2|MDK|NEB|NGFR|NTF3|PAK1|RELN|PTK7|PTPN11|PTPRZ1|RET|RFX2|ROBO1|ROBO2|SCN1B|CXCL12|SEMA3F|SGK1|SLIT3|SMO|SRF|TIAM1|TLR2|TNNT1|VCL|WEE1|ST8SIA2|CNTNAP1|UNC5C|NRP2|WASF1|BRSK2|SEMA5A|SLIT2|NRXN1|NTN1|MYOT|FARP1|SEMA3A|BAIAP2|SEMA6C|CHL1|SCN1…	-15.5165	0	10
	ENSG00000148218	ENSG00000183160	ENSG00000144406	ENSG00000047597						hsa04020	Calcium signaling pathway	-7.36429	-3.72133	-4.25468	-5.21767					1	1	1	1	-13.5591	-6.92344	-7.23716	-7.59084	GO:0098797	M1111	4	0	GO Cellular Components	20	plasma membrane protein complex		-18.3074	2.47516	10.3695	30286	736	1862	112	6.01504	0.551009	94|482|483|610|650|730|773|774|783|919|1004|1009|1012|1145|1305|1536|1739|1956|2065|2121|2214|2674|2697|2700|2701|2702|2743|2775|2885|2898|2899|2901|2903|2911|3077|3108|3109|3111|3113|3117|3134|3140|3306|3559|3667|3673|3675|3676|3678|3683|3687|3696|3717|3739|3741|3745|3749|3760|3761|3762|3767|3790|3856|5979|6323|6324|6330|6334|6526|6533|6641|6833|7018|7096|7097|7448|8325|8514|8515|8642|8809|8825|…	ACVRL1|ATP1B2|ATP1B3|HCN2|BMP2|C7|CACNA1A|CACNA1B|CACNB2|CD247|CDH6|CDH11|CDH13|CHRNE|COL13A1|CYBB|DLG1|EGFR|ERBB3|EVC|FCGR3A|GFRA1|GJA1|GJA3|GJA4|GJA5|GLRB|GNAO1|GRB2|GRIK2|GRIK3|GRIK5|GRIN2A|GRM1|HFE|HLA-DMA|HLA-DMB|HLA-DOA|HLA-DPA1|HLA-DQA1|HLA-F|MR1|HSPA2|IL2RA|IRS1|ITGA2|ITGA3|ITGA4|ITGA5|ITGAL|ITGAX|ITGB8|JAK2|KCNA4|KCNA5|KCNB1|KCNC4|KCNJ3|KCNJ4|KCNJ5|KCNJ11|KCNS3|KRT8|RET|SCN1A|SCN1B|SCN4B…	-15.4008	0	16
	ENSG00000128918	ENSG00000183287	ENSG00000131389	ENSG00000048342						WP2431	Spinal cord injury	-7.14225	-3.8225	-6.65205	-4.58357					1	1	1	1	-12.5768	-5.15207	-8.1054	-16.5527	GO:1904018	M1111	4	0	GO Biological Processes	19	positive regulation of vasculature development	19_GO:0032502 developmental process	-18.1431	4.28034	11.6092	30286	190	1862	50	2.68528	0.374623	94|133|187|285|306|718|861|947|1512|1524|1536|1545|1893|2022|2152|2247|2277|2321|2624|3099|3315|3678|3687|3696|4192|5054|5579|5740|6237|6387|6786|7057|7098|7852|8817|9037|9314|10800|11117|23576|28514|28996|51129|57608|64094|80149|126393|146850|147372|168667	ACVRL1|ADM|APLNR|ANGPT2|ANXA3|C3|RUNX1|CD34|CTSH|CX3CR1|CYBB|CYP1B1|ECM1|ENG|F3|FGF2|VEGFD|FLT1|GATA2|HK2|HSPB1|ITGA5|ITGAX|ITGB8|MDK|SERPINE1|PRKCB|PTGIS|RRAS|CXCL12|STIM1|THBS1|TLR3|CXCR4|FGF18|SEMA5A|KLF4|CYSLTR1|EMILIN1|DDAH1|DLL1|HIPK2|ANGPTL4|JCAD|SMOC2|ZC3H12A|HSPB6|PIK3R6|CCBE1|BMPER	-15.2484	0	17
	ENSG00000144908	ENSG00000143171	ENSG00000152377	ENSG00000049130						GO:0030424	axon	-8.59867	-4.27438	-7.34152	-4.31598					1	1	1	1	-14.0491	-6.22928	-10.3608	-9.84608	GO:0031175	M1111	4	0	GO Biological Processes	19	neuron projection development	19_GO:0032502 developmental process	-18.0688	2.51865	10.3359	30286	691	1862	107	5.74651	0.539338	133|333|347|374|596|627|655|780|1009|1268|1501|1906|1956|2042|2043|2045|2049|2263|2636|2674|2736|3676|3717|3800|3912|3925|4036|4131|4133|4134|4147|4168|4804|4908|5058|5649|5754|5781|5803|5979|6091|6092|6324|6387|6405|6446|6586|6608|6722|7074|7148|7414|7465|7832|7940|8128|8506|8633|8828|8882|8936|9024|9037|9315|9353|9368|9378|9423|9499|10160|10371|10458|10500|10752|11280|23026|23057|23768|23769|25…	ADM|APLP1|APOD|AREG|BCL2|BDNF|BMP7|DDR1|CDH11|CNR1|CTNND2|EDN1|EGFR|EPHA3|EPHA4|EPHA7|EPHB3|FGFR2|GBX1|GFRA1|GLI2|ITGA4|JAK2|KIF5C|LAMB1|STMN1|LRP2|MAP1B|MAP2|MAP4|MATN2|MCF2|NGFR|NTF3|PAK1|RELN|PTK7|PTPN11|PTPRZ1|RET|ROBO1|ROBO2|SCN1B|CXCL12|SEMA3F|SGK1|SLIT3|SMO|SRF|TIAM1|TNXB|VCL|WEE1|BTG2|LST1|ST8SIA2|CNTNAP1|UNC5C|NRP2|ZPR1|WASF1|BRSK2|SEMA5A|NREP|SLIT2|NHERF1|NRXN1|NTN1|MYOT|FARP1|SEMA3A|BA…	-15.1857	0	10
	ENSG00000246022	ENSG00000272970	ENSG00000176842	ENSG00000051128						GO:0051046	regulation of secretion	-9.73647	-5.45619	-8.35314	-5.44907					1	1	1	1	-8.13476	-5.82837	-3.61463	-11.5461	GO:0098742	M1111	4	0	GO Biological Processes	19	cell-cell adhesion via plasma-membrane adhesion molecules	19_GO:0009987 cellular process	-17.8003	3.67683	11.1163	30286	261	1862	59	3.16864	0.405933	869|1004|1009|1012|1825|3675|3678|3683|4359|5097|5098|5291|5754|5789|5802|5979|6091|6092|6402|6403|7216|8641|8642|9499|9708|10205|26011|26025|26167|27253|54510|54549|56097|56098|56099|56100|56101|56102|56103|56104|56105|56106|56107|56108|56109|56110|56111|56113|56114|64072|64084|64101|83872|84631|84665|145581|152404|222256|256158	CBLN1|CDH6|CDH11|CDH13|DSC3|ITGA3|ITGA5|ITGAL|MPZ|PCDH1|PCDHGC3|PIK3CB|PTK7|PTPRD|PTPRS|RET|ROBO1|ROBO2|SELL|SELP|TRO|PCDHGB4|DCHS1|MYOT|PCDHGA8|MPZL2|TENM4|PCDHGA12|PCDHB5|PCDH17|PCDH18|SDK2|PCDHGC5|PCDHGC4|PCDHGB7|PCDHGB6|PCDHGB5|PCDHGB3|PCDHGB2|PCDHGB1|PCDHGA11|PCDHGA10|PCDHGA9|PCDHGA7|PCDHGA6|PCDHGA5|PCDHGA4|PCDHGA2|PCDHGA1|CDH23|CLSTN2|LRRC4|HMCN1|SLITRK2|MYPN|LRFN5|IGSF11|CDHR3|HMCN2	-14.9285	0	3
	ENSG00000189292	ENSG00000082497	ENSG00000197467	ENSG00000051382						hsa05205	Proteoglycans in cancer	-6.66438	-4.8076	-7.53932	-5.69657					1	1	1	1	-12.7846	-5.23606	-8.24363	-15.9173	GO:0045766	M1111	4	0	GO Biological Processes	19	positive regulation of angiogenesis	19_GO:0032502 developmental process	-17.7097	4.26203	11.4523	30286	187	1862	49	2.63158	0.37096	94|133|187|285|306|718|861|947|1512|1524|1536|1545|1893|2022|2152|2247|2277|2321|2624|3099|3315|3678|3687|3696|4192|5054|5579|5740|6237|6786|7057|7098|7852|8817|9037|9314|10800|11117|23576|28514|28996|51129|57608|64094|80149|126393|146850|147372|168667	ACVRL1|ADM|APLNR|ANGPT2|ANXA3|C3|RUNX1|CD34|CTSH|CX3CR1|CYBB|CYP1B1|ECM1|ENG|F3|FGF2|VEGFD|FLT1|GATA2|HK2|HSPB1|ITGA5|ITGAX|ITGB8|MDK|SERPINE1|PRKCB|PTGIS|RRAS|STIM1|THBS1|TLR3|CXCR4|FGF18|SEMA5A|KLF4|CYSLTR1|EMILIN1|DDAH1|DLL1|HIPK2|ANGPTL4|JCAD|SMOC2|ZC3H12A|HSPB6|PIK3R6|CCBE1|BMPER	-14.8489	0	17
	ENSG00000184675	ENSG00000183715	ENSG00000138622	ENSG00000052749						GO:0043269	regulation of monoatomic ion transport	-7.88767	-4.51556	-6.43653	-5.54463					1	1	0	1	-7.77967	-7.33232	0	-13.9759	GO:0007156	M1101	3	0	GO Biological Processes	19	homophilic cell adhesion via plasma membrane adhesion molecules	19_GO:0009987 cellular process	-17.6015	4.48026	11.5428	30286	167	1862	46	2.47046	0.359722	1004|1009|1012|1825|5097|5098|5291|5754|5979|6091|6092|7216|8641|8642|9499|9708|10205|26025|26167|27253|54510|54549|56097|56098|56099|56100|56101|56102|56103|56104|56105|56106|56107|56108|56109|56110|56111|56113|56114|64072|64084|83872|84665|152404|222256|256158	CDH6|CDH11|CDH13|DSC3|PCDH1|PCDHGC3|PIK3CB|PTK7|RET|ROBO1|ROBO2|TRO|PCDHGB4|DCHS1|MYOT|PCDHGA8|MPZL2|PCDHGA12|PCDHB5|PCDH17|PCDH18|SDK2|PCDHGC5|PCDHGC4|PCDHGB7|PCDHGB6|PCDHGB5|PCDHGB3|PCDHGB2|PCDHGB1|PCDHGA11|PCDHGA10|PCDHGA9|PCDHGA7|PCDHGA6|PCDHGA5|PCDHGA4|PCDHGA2|PCDHGA1|CDH23|CLSTN2|HMCN1|MYPN|IGSF11|CDHR3|HMCN2	-14.7514	0	3
	ENSG00000154188	ENSG00000187634	ENSG00000186314	ENSG00000052795						GO:0030001	metal ion transport	-9.37935	-5.27521	-6.00951	-4.1913					1	1	1	1	-9.8544	-3.85409	-13.0364	-12.299	GO:0030198	M1111	4	0	GO Biological Processes	19	extracellular matrix organization	19_GO:0009987 cellular process	-17.381	3.56175	10.9025	30286	274	1862	60	3.22234	0.409245	333|1277|1281|1282|1286|1287|1288|1289|1295|1299|1303|1305|1306|1307|1545|1842|2022|2192|3038|3491|4060|4147|4239|4325|4791|4811|5033|5768|7045|7092|7093|7148|7373|7448|7490|8292|9507|9719|9806|11096|11117|11173|11174|22795|23213|23768|55612|57188|60484|60681|64093|64094|83716|83872|85301|92949|171019|255631|340267|342371	APLP1|COL1A1|COL3A1|COL4A1|COL4A4|COL4A5|COL4A6|COL5A1|COL8A1|COL9A3|COL12A1|COL13A1|COL15A1|COL16A1|CYP1B1|ECM2|ENG|FBLN1|HAS3|CCN1|LUM|MATN2|MFAP4|MMP16|NFKB2|NID1|P4HA1|QSOX1|TGFBI|TLL1|TLL2|TNXB|COL14A1|VTN|WT1|COLQ|ADAMTS4|ADAMTSL2|SPOCK2|ADAMTS5|EMILIN1|ADAMTS7|ADAMTS6|NID2|SULF1|FLRT2|FERMT1|ADAMTSL3|HAPLN2|FKBP10|SMOC1|SMOC2|CRISPLD2|HMCN1|COL27A1|ADAMTSL1|ADAMTS19|COL24A1|COL28A1|ATXN1L	-14.5414	0	2
	ENSG00000091879	ENSG00000138829	ENSG00000253819	ENSG00000057019						GO:0002683	negative regulation of immune system process	-8.05478	-5.50638	-11.879	-5.25427					1	1	1	1	-9.80854	-3.83596	-12.9866	-12.2511	GO:0043062	M1111	4	0	GO Biological Processes	19	extracellular structure organization	19_GO:0009987 cellular process	-17.3004	3.54879	10.8673	30286	275	1862	60	3.22234	0.409245	333|1277|1281|1282|1286|1287|1288|1289|1295|1299|1303|1305|1306|1307|1545|1842|2022|2192|3038|3491|4060|4147|4239|4325|4791|4811|5033|5768|7045|7092|7093|7148|7373|7448|7490|8292|9507|9719|9806|11096|11117|11173|11174|22795|23213|23768|55612|57188|60484|60681|64093|64094|83716|83872|85301|92949|171019|255631|340267|342371	APLP1|COL1A1|COL3A1|COL4A1|COL4A4|COL4A5|COL4A6|COL5A1|COL8A1|COL9A3|COL12A1|COL13A1|COL15A1|COL16A1|CYP1B1|ECM2|ENG|FBLN1|HAS3|CCN1|LUM|MATN2|MFAP4|MMP16|NFKB2|NID1|P4HA1|QSOX1|TGFBI|TLL1|TLL2|TNXB|COL14A1|VTN|WT1|COLQ|ADAMTS4|ADAMTSL2|SPOCK2|ADAMTS5|EMILIN1|ADAMTS7|ADAMTS6|NID2|SULF1|FLRT2|FERMT1|ADAMTSL3|HAPLN2|FKBP10|SMOC1|SMOC2|CRISPLD2|HMCN1|COL27A1|ADAMTSL1|ADAMTS19|COL24A1|COL28A1|ATXN1L	-14.471	0	2
	ENSG00000167772	ENSG00000147145	ENSG00000263412	ENSG00000057704						GO:0048732	gland development	-6.51854	-6.24216	-7.51226	-5.62904					1	1	1	1	-12.9309	-3.35609	-10.1789	-8.13068	GO:0048858	M1111	4	0	GO Biological Processes	19	cell projection morphogenesis	19_GO:0032502 developmental process	-17.2616	2.79869	10.3164	30286	494	1862	85	4.56498	0.483708	333|596|627|655|780|1009|1501|1906|1956|2042|2043|2045|2049|2263|2636|2736|3676|3800|3925|4036|4131|4133|4147|4192|4804|4908|5058|5649|5754|5781|5803|5979|6091|6092|6324|6387|6405|6446|6586|6608|6722|7074|7414|7465|8128|8506|8633|8828|8936|9024|9037|9353|9378|9423|9499|10160|10371|10458|10500|10752|11280|23026|23768|23769|25987|54413|54437|55107|55619|57216|64283|66000|80031|84189|84612|84631|846…	APLP1|BCL2|BDNF|BMP7|DDR1|CDH11|CTNND2|EDN1|EGFR|EPHA3|EPHA4|EPHA7|EPHB3|FGFR2|GBX1|GLI2|ITGA4|KIF5C|STMN1|LRP2|MAP1B|MAP2|MATN2|MDK|NGFR|NTF3|PAK1|RELN|PTK7|PTPN11|PTPRZ1|RET|ROBO1|ROBO2|SCN1B|CXCL12|SEMA3F|SGK1|SLIT3|SMO|SRF|TIAM1|VCL|WEE1|ST8SIA2|CNTNAP1|UNC5C|NRP2|WASF1|BRSK2|SEMA5A|SLIT2|NRXN1|NTN1|MYOT|FARP1|SEMA3A|BAIAP2|SEMA6C|CHL1|SCN11A|MYO16|FLRT2|FLRT1|TSKU|NLGN3|SEMA5B|ANO1|DOCK10|VA…	-14.4422	0	10
	ENSG00000029534	ENSG00000156475	ENSG00000159640	ENSG00000060656						GO:0098657	import into cell	-12.9978	-7.33871	-9.93081	-5.42691					1	1	1	1	-9.76291	-3.81792	-12.9371	-12.2034	GO:0045229	M1111	4	0	GO Biological Processes	19	external encapsulating structure organization	19_GO:0009987 cellular process	-17.2203	3.53594	10.8323	30286	276	1862	60	3.22234	0.409245	333|1277|1281|1282|1286|1287|1288|1289|1295|1299|1303|1305|1306|1307|1545|1842|2022|2192|3038|3491|4060|4147|4239|4325|4791|4811|5033|5768|7045|7092|7093|7148|7373|7448|7490|8292|9507|9719|9806|11096|11117|11173|11174|22795|23213|23768|55612|57188|60484|60681|64093|64094|83716|83872|85301|92949|171019|255631|340267|342371	APLP1|COL1A1|COL3A1|COL4A1|COL4A4|COL4A5|COL4A6|COL5A1|COL8A1|COL9A3|COL12A1|COL13A1|COL15A1|COL16A1|CYP1B1|ECM2|ENG|FBLN1|HAS3|CCN1|LUM|MATN2|MFAP4|MMP16|NFKB2|NID1|P4HA1|QSOX1|TGFBI|TLL1|TLL2|TNXB|COL14A1|VTN|WT1|COLQ|ADAMTS4|ADAMTSL2|SPOCK2|ADAMTS5|EMILIN1|ADAMTS7|ADAMTS6|NID2|SULF1|FLRT2|FERMT1|ADAMTSL3|HAPLN2|FKBP10|SMOC1|SMOC2|CRISPLD2|HMCN1|COL27A1|ADAMTSL1|ADAMTS19|COL24A1|COL28A1|ATXN1L	-14.4106	0	2
	ENSG00000165887	ENSG00000145681	ENSG00000214814	ENSG00000064309						R-HSA-372790	Signaling by GPCR	-9.08997	-4.3397	-11.3356	-3.79337					1	1	1	1	-7.19784	-4.17076	-9.25512	-9.22145	GO:0001503	M1111	4	0	GO Biological Processes	19	ossification	19_GO:0032501 multicellular organismal process	-17.1485	3.48135	10.7722	30286	285	1862	61	3.27605	0.412527	246|596|650|655|861|1009|1277|1305|1462|1490|1836|1893|1956|2194|2247|2263|2274|2355|2697|2719|2736|3400|3481|3486|3491|3726|3952|4325|4330|4488|5745|6272|6608|6781|7059|7071|7286|7704|8642|8817|9260|9451|9902|10272|11173|22800|25840|25884|25937|51741|54829|55366|58476|63979|64131|91461|115908|133522|285313|338773|353500	ALOX15|BCL2|BMP2|BMP7|RUNX1|CDH11|COL1A1|COL13A1|VCAN|CCN2|SLC26A2|ECM1|EGFR|FASN|FGF2|FGFR2|FHL2|FOSL2|GJA1|GPC3|GLI2|ID4|IGF2|IGFBP3|CCN1|JUNB|LEP|MMP16|MN1|MSX2|PTH1R|SORT1|SMO|STC1|THBS3|KLF10|TUFT1|ZBTB16|DCHS1|FGF18|PDLIM7|EIF2AK3|MRC2|FSTL3|ADAMTS7|RRAS2|TMT1A|CHRDL2|WWTR1|WWOX|ASPN|LGR4|TP53INP2|FIGNL1|XYLT1|PKDCC|CTHRC1|PPARGC1B|IGSF10|TMEM119|BMP8A	-14.3484	0	18
	ENSG00000277112	ENSG00000160013	ENSG00000106536	ENSG00000064393						GO:0007423	sensory organ development	-5.93508	-3.50981	-5.06045	-8.33325					1	1	1	1	-10.4141	-4.48136	-10.3211	-15.4039	GO:0045765	M1111	4	0	GO Biological Processes	19	regulation of angiogenesis	19_GO:0032502 developmental process	-17.0803	3.17934	10.5414	30286	353	1862	69	3.70569	0.437769	94|133|187|285|306|576|577|718|861|947|1512|1524|1536|1545|1647|1893|2022|2152|2247|2277|2321|2624|2752|2828|3099|3315|3678|3687|3696|3952|4192|5054|5291|5294|5579|5740|6237|6786|6833|7057|7058|7060|7098|7852|8817|9037|9314|10365|10457|10769|10800|11117|23213|23576|25960|28514|28984|28996|51129|54583|57608|64094|80149|126393|140862|146850|147372|154796|168667	ACVRL1|ADM|APLNR|ANGPT2|ANXA3|ADGRB2|ADGRB3|C3|RUNX1|CD34|CTSH|CX3CR1|CYBB|CYP1B1|GADD45A|ECM1|ENG|F3|FGF2|VEGFD|FLT1|GATA2|GLUL|GPR4|HK2|HSPB1|ITGA5|ITGAX|ITGB8|LEP|MDK|SERPINE1|PIK3CB|PIK3CG|PRKCB|PTGIS|RRAS|STIM1|ABCC8|THBS1|THBS2|THBS4|TLR3|CXCR4|FGF18|SEMA5A|KLF4|KLF2|GPNMB|PLK2|CYSLTR1|EMILIN1|SULF1|DDAH1|ADGRA2|DLL1|RGCC|HIPK2|ANGPTL4|EGLN1|JCAD|SMOC2|ZC3H12A|HSPB6|ISM1|PIK3R6|CCBE1|AMOT|B…	-14.2895	0	17
	ENSG00000154065	ENSG00000175894	ENSG00000139289	ENSG00000064989						GO:0060537	muscle tissue development	-4.85341	-3.16968	-5.69203	-11.1086					1	1	1	1	-10.0536	-4.32849	-9.99939	-15.6633	GO:1901342	M1111	4	0	GO Biological Processes	19	regulation of vasculature development	19_GO:0032502 developmental process	-17.0567	3.14522	10.5094	30286	362	1862	70	3.7594	0.440807	94|133|187|285|306|576|577|718|861|947|1512|1524|1536|1545|1647|1893|2022|2152|2247|2277|2321|2624|2752|2828|3099|3315|3678|3687|3696|3952|4192|5054|5291|5294|5579|5740|6237|6387|6786|6833|7057|7058|7060|7098|7852|8817|9037|9314|10365|10457|10769|10800|11117|23213|23576|25960|28514|28984|28996|51129|54583|57608|64094|80149|126393|140862|146850|147372|154796|168667	ACVRL1|ADM|APLNR|ANGPT2|ANXA3|ADGRB2|ADGRB3|C3|RUNX1|CD34|CTSH|CX3CR1|CYBB|CYP1B1|GADD45A|ECM1|ENG|F3|FGF2|VEGFD|FLT1|GATA2|GLUL|GPR4|HK2|HSPB1|ITGA5|ITGAX|ITGB8|LEP|MDK|SERPINE1|PIK3CB|PIK3CG|PRKCB|PTGIS|RRAS|CXCL12|STIM1|ABCC8|THBS1|THBS2|THBS4|TLR3|CXCR4|FGF18|SEMA5A|KLF4|KLF2|GPNMB|PLK2|CYSLTR1|EMILIN1|SULF1|DDAH1|ADGRA2|DLL1|RGCC|HIPK2|ANGPTL4|EGLN1|JCAD|SMOC2|ZC3H12A|HSPB6|ISM1|PIK3R6|CCBE1…	-14.2751	0	17
	ENSG00000131620	ENSG00000106278	ENSG00000249363	ENSG00000066279						hsa04820	Cytoskeleton in muscle cells	-5.65281	-4.20115	-4.89716	-10.3277					1	1	1	1	-10.4121	-7.86348	-10.8177	-7.78132	GO:0003013	M1111	4	0	GO Biological Processes	19	circulatory system process	19_GO:0032501 multicellular organismal process	-17.0083	2.75358	10.2016	30286	508	1862	86	4.61869	0.486409	94|133|151|185|284|482|783|952|1268|1636|1906|1956|2030|2149|2257|2697|2702|2828|2852|3269|3274|3357|3676|3741|3760|3762|3781|3952|3953|4036|4878|4886|5028|5243|5547|5742|6196|6296|6323|6324|6330|6334|6387|6446|6509|6510|6518|6523|6526|6529|6532|6533|6536|6567|6584|6833|7135|7852|9353|9368|9370|9414|9424|10008|10021|10052|10242|10365|10699|10800|11117|11280|23428|23576|23704|25937|26509|28514|505…	ACVRL1|ADM|ADRA2B|AGTR1|ANGPT1|ATP1B2|CACNB2|CD38|CNR1|ACE|EDN1|EGFR|SLC29A1|F2R|FGF12|GJA1|GJA5|GPR4|GPER1|HRH1|HRH2|HTR2B|ITGA4|KCNA5|KCNJ3|KCNJ5|KCNN2|LEP|LEPR|LRP2|NPPA|NPY1R|P2RY1|ABCB1|PRCP|PTGS1|RPS6KA2|ACSM3|SCN1A|SCN1B|SCN4B|SCN8A|CXCL12|SGK1|SLC1A4|SLC1A5|SLC2A5|SLC5A1|SLC5A3|SLC6A1|SLC6A4|SLC6A6|SLC6A9|SLC16A2|SLC22A5|ABCC8|TNNI1|CXCR4|SLIT2|NHERF1|ADIPOQ|TJP2|KCNK6|KCNE3|HCN4|GJC1|KCN…	-14.2356	0	19
	ENSG00000138772	ENSG00000259343	ENSG00000203747	ENSG00000068001						GO:0048471	perinuclear region of cytoplasm	-4.10396	-4.03264	-4.06471	-6.04108					1	1	1	1	-16.9639	-7.15646	-12.6816	-7.70146	M5885	M1111	4	0	Canonical Pathways	11	NABA MATRISOME ASSOCIATED		-16.9639	2.80282	10.2626	30286	751	1223	85	6.95012	0.727178	284|285|306|627|650|869|1393|1464|1512|1955|2219|2252|2259|2277|2487|2920|3082|3084|3481|3624|3625|4192|4254|4283|4325|4908|5046|5054|5271|5274|5473|6275|6347|6352|6405|7079|7092|7093|7173|8547|8692|8743|8817|9037|9507|9719|10082|10272|10371|10500|10673|11096|11173|11174|25884|25891|26253|27151|29121|51129|51705|53616|55600|57125|57188|64399|64581|78989|80332|80864|92949|94025|112399|114898|11490…	ANGPT1|ANGPT2|ANXA3|BDNF|BMP2|CBLN1|CRHBP|CSPG4|CTSH|MEGF9|FCN1|FGF7|FGF14|VEGFD|FRZB|CXCL2|HGF|NRG1|IGF2|INHBA|INHBB|MDK|KITLG|CXCL9|MMP16|NTF3|PCSK6|SERPINE1|SERPINB8|SERPINI1|PPBP|S100A4|CCL2|CCL5|SEMA3F|TIMP4|TLL1|TLL2|TPO|FCN3|HYAL2|TNFSF10|FGF18|SEMA5A|ADAMTS4|ADAMTSL2|GPC6|FSTL3|SEMA3A|SEMA6C|TNFSF13B|ADAMTS5|ADAMTS7|ADAMTS6|CHRDL2|PAMR1|CLEC4E|CPAMD8|CLEC2D|ANGPTL4|EMCN|ADAM22|ITLN1|PLXDC…	-14.0325	0	20
	ENSG00000138356	ENSG00000145708	ENSG00000206561	ENSG00000068137						R-HSA-2219530	Constitutive Signaling by Aberrant PI3K in Cancer	-4.86399	-4.59814	-3.79045	-7.73673					1	1	1	1	-11.102	-9.05864	-9.14925	-15.071	hsa05200	M1111	4	0	KEGG Pathway	24	Pathways in cancer		-16.795	2.69557	10.0889	30286	531	1862	88	4.7261	0.491755	111|113|185|330|596|598|637|650|861|896|1026|1030|1282|1286|1287|1288|1613|1647|1906|1950|1956|2099|2100|2149|2247|2252|2263|2277|2535|2736|2846|2885|2949|3082|3481|3559|3575|3673|3675|3717|3718|3815|3910|3912|3914|4233|4254|4257|4609|4616|4791|4792|5291|5292|5330|5579|5602|5734|5979|6258|6387|6608|6775|7170|7296|7704|7852|8030|8321|8324|8325|8503|8643|8817|9002|9134|9446|10018|10161|10912|23236|…	ADCY5|ADCY7|AGTR1|BIRC3|BCL2|BCL2L1|BID|BMP2|RUNX1|CCND3|CDKN1A|CDKN2B|COL4A1|COL4A4|COL4A5|COL4A6|DAPK3|GADD45A|EDN1|EGF|EGFR|ESR1|ESR2|F2R|FGF2|FGF7|FGFR2|VEGFD|FZD2|GLI2|LPAR4|GRB2|GSTM5|HGF|IGF2|IL2RA|IL7R|ITGA2|ITGA3|JAK2|JAK3|KIT|LAMA4|LAMB1|LAMB3|MET|KITLG|MGST1|MYC|GADD45B|NFKB2|NFKBIA|PIK3CB|PIM1|PLCB2|PRKCB|MAPK10|PTGER4|RET|RXRG|CXCL12|SMO|STAT4|TPM3|TXNRD1|ZBTB16|CXCR4|CCDC6|FZD1|FZD7…	-14.0392	0	5
	ENSG00000134817	ENSG00000205038	ENSG00000230746	ENSG00000069188						hsa04010	MAPK signaling pathway	-6.70552	-3.9176	-4.08989	-6.47183					1	1	1	1	-11.4663	-2.20594	-12.8888	-9.86203	M3008	M1111	4	0	Canonical Pathways	11	NABA ECM GLYCOPROTEINS		-16.7945	4.06633	11.0229	30286	196	1862	49	2.63158	0.37096	1490|1842|1893|2192|2201|2202|3486|3491|3910|3912|3914|4013|4147|4239|4811|5118|5649|6586|7045|7057|7058|7059|7060|7148|7448|8076|8292|8425|9353|9370|9423|10085|11117|22795|25878|25987|27286|54084|64093|64094|83690|83716|83872|90187|115908|163175|168667|256158|285313	CCN2|ECM2|ECM1|FBLN1|FBN2|EFEMP1|IGFBP3|CCN1|LAMA4|LAMB1|LAMB3|VWA5A|MATN2|MFAP4|NID1|PCOLCE|RELN|SLIT3|TGFBI|THBS1|THBS2|THBS3|THBS4|TNXB|VTN|MFAP5|COLQ|LTBP4|SLIT2|ADIPOQ|NTN1|EDIL3|EMILIN1|NID2|MXRA5|TSKU|SRPX2|TSPEAR|SMOC1|SMOC2|CRISPLD1|CRISPLD2|HMCN1|EMILIN3|CTHRC1|LGI4|BMPER|HMCN2|IGSF10	-14.0392	0	2
	ENSG00000105290	ENSG00000159640	ENSG00000198785	ENSG00000069493						GO:0009615	response to virus	-6.09601	-3.16539	-3.35416	-9.38392					1	1	1	1	-12.2574	-3.47603	-9.94926	-7.90734	GO:0048812	M1111	4	0	GO Biological Processes	19	neuron projection morphogenesis	19_GO:0032502 developmental process	-16.7786	2.7893	10.1565	30286	484	1862	83	4.45757	0.478253	333|596|627|655|780|1009|1501|1906|1956|2042|2043|2045|2049|2263|2636|2736|3676|3800|3925|4036|4131|4133|4147|4804|4908|5058|5649|5754|5781|5803|5979|6091|6092|6324|6387|6405|6446|6586|6608|6722|7074|7414|7465|8128|8506|8633|8828|8936|9024|9037|9353|9378|9423|9499|10160|10371|10458|10500|10752|11280|23026|23768|23769|25987|54413|54437|55619|57216|64283|66000|80031|84189|84612|84631|84665|85449|91…	APLP1|BCL2|BDNF|BMP7|DDR1|CDH11|CTNND2|EDN1|EGFR|EPHA3|EPHA4|EPHA7|EPHB3|FGFR2|GBX1|GLI2|ITGA4|KIF5C|STMN1|LRP2|MAP1B|MAP2|MATN2|NGFR|NTF3|PAK1|RELN|PTK7|PTPN11|PTPRZ1|RET|ROBO1|ROBO2|SCN1B|CXCL12|SEMA3F|SGK1|SLIT3|SMO|SRF|TIAM1|VCL|WEE1|ST8SIA2|CNTNAP1|UNC5C|NRP2|WASF1|BRSK2|SEMA5A|SLIT2|NRXN1|NTN1|MYOT|FARP1|SEMA3A|BAIAP2|SEMA6C|CHL1|SCN11A|MYO16|FLRT2|FLRT1|TSKU|NLGN3|SEMA5B|DOCK10|VANGL2|ARHG…	-14.0318	0	10
	ENSG00000128394	ENSG00000179136	ENSG00000267683	ENSG00000070159						GO:0009725	response to hormone	-7.36967	-9.50391	-9.12825	-14.198					1	1	1	1	-11.0087	-9.02678	-9.50062	-12.3415	GO:0043408	M1111	4	0	GO Biological Processes	19	regulation of MAPK cascade	19_GO:0050896 response to stimulus	-16.7698	2.47991	9.90694	30286	669	1862	102	5.47798	0.527335	151|246|284|467|650|960|1464|1490|1540|1601|1647|1739|1843|1846|1906|1950|1956|2043|2045|2149|2192|2247|2263|2321|2633|2852|2885|2898|2911|3082|3084|3357|3481|3486|3491|3624|3717|3815|3952|3965|4215|4281|4609|4616|4878|4908|4915|5027|5028|5058|5187|5291|5294|5320|5770|5781|5788|5979|6091|6237|6347|6352|6503|7057|7074|7098|7164|8324|8412|8622|8692|8817|9368|9370|10371|10457|10912|11117|11213|23236…	ADRA2B|ALOX15|ANGPT1|ATF3|BMP2|CD44|CSPG4|CCN2|CYLD|DAB2|GADD45A|DLG1|DUSP1|DUSP4|EDN1|EGF|EGFR|EPHA4|EPHA7|F2R|FBLN1|FGF2|FGFR2|FLT1|GBP1|GPER1|GRB2|GRIK2|GRM1|HGF|NRG1|HTR2B|IGF2|IGFBP3|CCN1|INHBA|JAK2|KIT|LEP|LGALS9|MAP3K3|MID1|MYC|GADD45B|NPPA|NTF3|NTRK2|P2RX7|P2RY1|PAK1|PER1|PIK3CB|PIK3CG|PLA2G2A|PTPN1|PTPN11|PTPRC|RET|ROBO1|RRAS|CCL2|CCL5|SLA|THBS1|TIAM1|TLR3|TPD52L1|FZD7|BCAR3|PDE8B|HYAL2|…	-14.0312	0	21
	ENSG00000239713	ENSG00000233143	ENSG00000227288	ENSG00000070404						R-HSA-1280215	Cytokine Signaling in Immune system	-9.59299	-8.01625	-9.53484	-16.2512					1	1	1	1	-10.4247	-6.52746	-9.57573	-12.6462	GO:0043065	M1111	4	0	GO Biological Processes	19	positive regulation of apoptotic process	19_GO:0048518 positive regulation of biological process	-16.7029	2.65195	10.0254	30286	552	1862	90	4.83351	0.497031	133|467|596|637|650|655|666|1191|1268|1512|1540|1545|1613|1636|1647|2045|2309|2487|2852|2898|2903|3164|3433|3486|3491|3624|3625|3676|3717|3952|3965|4170|4332|4488|4609|4616|4804|5027|5291|5740|5788|5916|5979|6196|6347|6352|6424|6659|7023|7057|7098|7153|7164|7704|8128|8626|8633|8692|8743|8854|9026|9263|9353|9368|9370|10018|10276|10439|10628|10859|10912|11117|22822|23087|23604|25816|26524|28984|504…	ADM|ATF3|BCL2|BID|BMP2|BMP7|BOK|CLU|CNR1|CTSH|CYLD|CYP1B1|DAPK3|ACE|GADD45A|EPHA7|FOXO3|FRZB|GPER1|GRIK2|GRIN2A|NR4A1|IFIT2|IGFBP3|CCN1|INHBA|INHBB|ITGA4|JAK2|LEP|LGALS9|MCL1|MNDA|MSX2|MYC|GADD45B|NGFR|P2RX7|PIK3CB|PTGIS|PTPRC|RARG|RET|RPS6KA2|CCL2|CCL5|SFRP4|SOX4|TFAP4|THBS1|TLR3|TOP2A|TPD52L1|ZBTB16|ST8SIA2|TP63|UNC5C|HYAL2|TNFSF10|ALDH1A2|HIP1R|STK17A|SLIT2|NHERF1|ADIPOQ|BCL2L11|NET1|OLFM1|TXN…	-13.9804	0	15
	ENSG00000189058	ENSG00000075213	ENSG00000226519	ENSG00000070540						GO:0040008	regulation of growth	-6.59333	-8.40649	-8.42144	-11.7328					1	1	1	1	-12.0716	-3.41554	-9.80368	-7.78153	GO:0120039	M1111	4	0	GO Biological Processes	19	plasma membrane bounded cell projection morphogenesis	19_GO:0032502 developmental process	-16.5042	2.76078	10.0469	30286	489	1862	83	4.45757	0.478253	333|596|627|655|780|1009|1501|1906|1956|2042|2043|2045|2049|2263|2636|2736|3676|3800|3925|4036|4131|4133|4147|4804|4908|5058|5649|5754|5781|5803|5979|6091|6092|6324|6387|6405|6446|6586|6608|6722|7074|7414|7465|8128|8506|8633|8828|8936|9024|9037|9353|9378|9423|9499|10160|10371|10458|10500|10752|11280|23026|23768|23769|25987|54413|54437|55619|57216|64283|66000|80031|84189|84612|84631|84665|85449|91…	APLP1|BCL2|BDNF|BMP7|DDR1|CDH11|CTNND2|EDN1|EGFR|EPHA3|EPHA4|EPHA7|EPHB3|FGFR2|GBX1|GLI2|ITGA4|KIF5C|STMN1|LRP2|MAP1B|MAP2|MATN2|NGFR|NTF3|PAK1|RELN|PTK7|PTPN11|PTPRZ1|RET|ROBO1|ROBO2|SCN1B|CXCL12|SEMA3F|SGK1|SLIT3|SMO|SRF|TIAM1|VCL|WEE1|ST8SIA2|CNTNAP1|UNC5C|NRP2|WASF1|BRSK2|SEMA5A|SLIT2|NRXN1|NTN1|MYOT|FARP1|SEMA3A|BAIAP2|SEMA6C|CHL1|SCN11A|MYO16|FLRT2|FLRT1|TSKU|NLGN3|SEMA5B|DOCK10|VANGL2|ARHG…	-13.7895	0	10
	ENSG00000178878	ENSG00000100095	ENSG00000158486	ENSG00000071242						GO:0040013	negative regulation of locomotion	-6.80857	-6.68202	-8.37527	-11.5981					1	1	1	1	-10.8638	-8.96463	-8.74976	-14.0911	WP5434	M1111	4	0	WikiPathways	27	Pathways in cancer		-16.4468	2.71621	9.99424	30286	509	1862	85	4.56498	0.483708	111|113|185|330|596|598|637|650|861|896|1026|1030|1282|1286|1287|1288|1613|1647|1906|1950|1956|2099|2100|2149|2263|2277|2535|2736|2846|2885|2949|3082|3481|3559|3575|3673|3675|3717|3718|3815|3910|3912|3914|4233|4254|4257|4609|4616|4791|4792|5291|5292|5330|5579|5602|5734|5979|6258|6387|6608|6775|7170|7296|7704|7852|8030|8321|8324|8325|8503|8643|9002|9134|9446|10018|10161|10912|23236|23462|23604|285…	ADCY5|ADCY7|AGTR1|BIRC3|BCL2|BCL2L1|BID|BMP2|RUNX1|CCND3|CDKN1A|CDKN2B|COL4A1|COL4A4|COL4A5|COL4A6|DAPK3|GADD45A|EDN1|EGF|EGFR|ESR1|ESR2|F2R|FGFR2|VEGFD|FZD2|GLI2|LPAR4|GRB2|GSTM5|HGF|IGF2|IL2RA|IL7R|ITGA2|ITGA3|JAK2|JAK3|KIT|LAMA4|LAMB1|LAMB3|MET|KITLG|MGST1|MYC|GADD45B|NFKB2|NFKBIA|PIK3CB|PIM1|PLCB2|PRKCB|MAPK10|PTGER4|RET|RXRG|CXCL12|SMO|STAT4|TPM3|TXNRD1|ZBTB16|CXCR4|CCDC6|FZD1|FZD7|FZD8|PIK3…	-13.7398	0	5
	ENSG00000165272	ENSG00000110900	ENSG00000245694	ENSG00000072201						GO:0001667	ameboidal-type cell migration	-8.11856	-6.29456	-10.5613	-11.2662					1	1	1	1	-10.9798	-4.55587	-11.2629	-9.20569	GO:0005539	M1111	4	0	GO Molecular Functions	21	glycosaminoglycan binding		-16.3396	3.67501	10.6264	30286	239	1862	54	2.90011	0.38889	333|338|633|655|960|1289|1305|1404|1462|1490|1809|1842|2022|2247|2252|2263|3491|4023|4192|5046|5118|5549|5788|5802|6402|6403|6586|7057|7058|7059|7060|7097|7148|7448|8292|8425|8692|8828|9037|9353|9806|10457|10894|11096|23213|26032|59271|60484|64093|64094|83716|84570|146760|340267	APLP1|APOB|BGN|BMP7|CD44|COL5A1|COL13A1|HAPLN1|VCAN|CCN2|DPYSL3|ECM2|ENG|FGF2|FGF7|FGFR2|CCN1|LPL|MDK|PCSK6|PCOLCE|PRELP|PTPRC|PTPRS|SELL|SELP|SLIT3|THBS1|THBS2|THBS3|THBS4|TLR2|TNXB|VTN|COLQ|LTBP4|HYAL2|NRP2|SEMA5A|SLIT2|SPOCK2|GPNMB|LYVE1|ADAMTS5|SULF1|SUSD5|EVA1C|HAPLN2|SMOC1|SMOC2|CRISPLD2|COL25A1|RTN4RL1|COL28A1	-13.6402	0	22
	ENSG00000171885	ENSG00000095587	ENSG00000287387	ENSG00000072657						GO:0098609	cell-cell adhesion	-16.4664	-8.2729	-9.34919	-19.6192					1	1	1	1	-9.59299	-8.01625	-9.53484	-16.2512	R-HSA-1280215	M1111	4	0	Reactome Gene Sets	6	Cytokine Signaling in Immune system		-16.2512	2.98884	10.1887	30286	786	954	74	7.75681	0.866033	596|598|960|1026|1052|1901|2247|2309|2317|2633|2634|2885|3082|3113|3117|3134|3306|3434|3437|3575|3659|3664|3667|3717|3838|4128|4170|4215|4261|4281|4599|4600|4609|4792|4938|4939|4940|5291|5292|5602|5714|5770|5781|5784|5803|6196|6347|6775|7277|7318|7706|8503|8660|8718|8809|9020|9173|9180|9446|10018|11213|23087|23586|51330|53832|80263|84166|84790|90865|91543|112714|113457|115361|115362	BCL2|BCL2L1|CD44|CDKN1A|CEBPD|S1PR1|FGF2|FOXO3|FLNB|GBP1|GBP2|GRB2|HGF|HLA-DPA1|HLA-DQA1|HLA-F|HSPA2|IFIT1|IFIT3|IL7R|IRF1|IRF6|IRS1|JAK2|KPNA2|MAOA|MCL1|MAP3K3|CIITA|MID1|MX1|MX2|MYC|NFKBIA|OAS1|OAS2|OAS3|PIK3CB|PIM1|MAPK10|PSMD8|PTPN1|PTPN11|PTPN14|PTPRZ1|RPS6KA2|CCL2|STAT4|TUBA4A|UBA7|TRIM25|PIK3R3|IRS2|TNFRSF25|IL18R1|MAP3K14|IL1RL1|OSMR|GSTO1|BCL2L11|IRAK3|TRIM35|RIGI|TNFRSF12A|IL20RA|TRIM45…	-13.4218	0	23
	ENSG00000112379	ENSG00000176842	ENSG00000177508	ENSG00000075420						GO:0007167	enzyme-linked receptor protein signaling pathway	-12.232	-7.45224	-9.4345	-19.2349					1	1	1	1	-13.8739	-3.78804	-7.83238	-6.98939	GO:0001775	M1111	4	0	GO Biological Processes	19	cell activation	19_GO:0032501 multicellular organismal process	-16.0581	2.37482	9.59675	30286	726	1862	106	5.6928	0.536965	151|199|292|306|596|896|919|952|960|1191|1281|1503|1524|1540|1607|1739|1803|1906|1956|2149|2214|2355|2697|3070|3140|3142|3315|3559|3575|3659|3676|3683|3696|3717|3718|3815|3952|3953|3955|4192|4254|4791|5027|5028|5291|5294|5551|5579|5699|5734|5788|6352|6532|6556|6608|6659|6693|6722|6775|7096|7097|7098|7301|7410|7414|7462|8324|8325|8503|8654|8692|8809|9002|9162|9308|9840|10673|10859|11119|11151|1128…	ADRA2B|AIF1|SLC25A5|ANXA3|BCL2|CCND3|CD247|CD38|CD44|CLU|COL3A1|CTPS1|CX3CR1|CYLD|DGKB|DLG1|DPP4|EDN1|EGFR|F2R|FCGR3A|FOSL2|GJA1|HELLS|MR1|HLX|HSPB1|IL2RA|IL7R|IRF1|ITGA4|ITGAL|ITGB8|JAK2|JAK3|KIT|LEP|LEPR|LFNG|MDK|KITLG|NFKB2|P2RX7|P2RY1|PIK3CB|PIK3CG|PRF1|PRKCB|PSMB10|PTGER4|PTPRC|CCL5|SLC6A4|SLC11A1|SMO|SOX4|SPN|SRF|STAT4|TLR1|TLR2|TLR3|TYRO3|VAV2|VCL|LAT2|FZD7|FZD8|PIK3R3|PDE5A|HYAL2|IL18R1|F…	-13.3661	0	24
	ENSG00000128805	ENSG00000206579	ENSG00000257279	ENSG00000075426						GO:0043408	regulation of MAPK cascade	-11.0087	-9.02678	-9.50062	-12.3415					1	1	1	1	-12.9978	-7.33871	-9.93081	-5.42691	GO:0098657	M1111	4	0	GO Biological Processes	19	import into cell	19_GO:0051179 localization	-15.9041	2.38588	9.55727	30286	709	1862	104	5.58539	0.532178	133|199|246|306|333|482|483|598|610|773|774|929|1601|1759|1803|2030|2219|2624|2885|2911|3357|3676|3683|3760|3761|3762|3767|3952|3953|4036|4233|4360|5027|5058|5168|5291|5294|6272|6509|6510|6518|6523|6526|6529|6532|6533|6536|6556|6567|6833|7057|7301|7410|7448|8547|8871|8912|8936|9026|9260|9332|9368|9413|9711|9844|9892|9902|9910|9938|10021|10203|10216|10859|10894|11151|23396|23428|26052|27112|28514|…	ADM|AIF1|ALOX15|ANXA3|APLP1|ATP1B2|ATP1B3|BCL2L1|HCN2|CACNA1A|CACNA1B|CD14|DAB2|DNM1|DPP4|SLC29A1|FCN1|GATA2|GRB2|GRM1|HTR2B|ITGA4|ITGAL|KCNJ3|KCNJ4|KCNJ5|KCNJ11|LEP|LEPR|LRP2|MET|MRC1|P2RX7|PAK1|ENPP2|PIK3CB|PIK3CG|SORT1|SLC1A4|SLC1A5|SLC2A5|SLC5A1|SLC5A3|SLC6A1|SLC6A4|SLC6A6|SLC6A9|SLC11A1|SLC16A2|ABCC8|THBS1|TYRO3|VAV2|VTN|FCN3|SYNJ2|CACNA1H|WASF1|HIP1R|PDLIM7|CD163|NHERF1|ENTREP1|RUBCN|ELMO1|…	-13.2194	0	25
	ENSG00000163219	ENSG00000152822	ENSG00000101311	ENSG00000075702						GO:0043068	positive regulation of programmed cell death	-12.1008	-6.64782	-9.97641	-14.7255					1	1	1	1	-11.8349	-6.24216	-11.8201	-11.1959	GO:0009611	M1111	4	0	GO Biological Processes	19	response to wounding	19_GO:0050896 response to stimulus	-15.8603	2.86361	9.91462	30286	426	1862	75	4.02793	0.455642	94|151|246|347|596|780|947|960|1026|1281|1289|1490|1524|1607|1809|2065|2149|2152|2157|2192|2247|2252|2624|2828|2903|3084|3315|3491|3625|3673|3678|3717|3745|3818|4131|4147|4192|4488|5028|5058|5291|5294|5493|5547|5627|5754|6532|6556|6722|7098|7301|7410|7414|7538|7980|8324|9002|9060|9162|9315|10894|11057|25987|26509|54566|60681|81027|83478|84959|92421|94121|128866|131566|146760|493829	ACVRL1|ADRA2B|ALOX15|APOD|BCL2|DDR1|CD34|CD44|CDKN1A|COL3A1|COL5A1|CCN2|CX3CR1|DGKB|DPYSL3|ERBB3|F2R|F3|F8|FBLN1|FGF2|FGF7|GATA2|GPR4|GRIN2A|NRG1|HSPB1|CCN1|INHBB|ITGA2|ITGA5|JAK2|KCNB1|KLKB1|MAP1B|MATN2|MDK|MSX2|P2RY1|PAK1|PIK3CB|PIK3CG|PPL|PRCP|PROS1|PTK7|SLC6A4|SLC11A1|SRF|TLR3|TYRO3|VAV2|VCL|ZFP36|TFPI2|FZD7|F2RL3|PAPSS2|DGKI|NREP|LYVE1|ABHD2|TSKU|MYOF|EPB41L4B|FKBP10|TUBB1|ARHGAP24|UBASH3B|C…	-13.1873	0	26
	ENSG00000088756	ENSG00000250508	ENSG00000259343	ENSG00000075711						GO:0071345	cellular response to cytokine stimulus	-15.908	-7.82869	-16.1696	-10.5666					1	1	1	1	-5.65281	-4.20115	-4.89716	-10.3277	hsa04820	M1111	4	0	KEGG Pathway	24	Cytoskeleton in muscle cells		-15.8577	3.69343	10.4716	30286	229	1862	52	2.7927	0.381831	482|483|633|1277|1281|1282|1286|1287|1288|1289|1299|1462|1466|1729|2201|2274|2318|3673|3675|3676|3678|3696|4628|4703|4811|6641|7057|7058|7059|7060|7135|7138|7169|7170|7414|8515|9260|9499|22795|22989|23500|25777|26287|29767|58498|81624|84665|85301|91977|131873|165904|255631	ATP1B2|ATP1B3|BGN|COL1A1|COL3A1|COL4A1|COL4A4|COL4A5|COL4A6|COL5A1|COL9A3|VCAN|CSRP2|DIAPH1|FBN2|FHL2|FLNC|ITGA2|ITGA3|ITGA4|ITGA5|ITGB8|MYH10|NEB|NID1|SNTB1|THBS1|THBS2|THBS3|THBS4|TNNI1|TNNT1|TPM2|TPM3|VCL|ITGA10|PDLIM7|MYOT|NID2|MYH15|DAAM2|SUN2|ANKRD2|TMOD2|MYL7|DIAPH3|MYPN|COL27A1|MYOZ3|COL6A6|XIRP1|COL24A1	-13.1873	0	27
	ENSG00000214944	ENSG00000108576	ENSG00000172794	ENSG00000075886						WP4172	PI3K Akt signaling pathway	-11.578	-7.58103	-12.7402	-19.0041					1	1	1	1	-7.36967	-9.50391	-9.12825	-14.198	GO:0009725	M1111	4	0	GO Biological Processes	19	response to hormone	19_GO:0050896 response to stimulus	-15.7763	2.29994	9.44494	30286	785	1862	111	5.96133	0.5487	133|185|210|306|374|434|596|655|687|790|952|1026|1277|1281|1393|1407|1512|1536|1545|1601|1636|1718|1906|1956|2099|2100|2274|2309|2355|2560|2852|2885|3059|3164|3481|3624|3625|3667|3673|3675|3717|3718|3795|3880|3952|3953|4036|4131|4306|5105|5166|5447|5734|5770|5781|5788|5829|5916|6092|6258|6272|6387|6424|6446|6586|6663|6715|6722|6775|6781|6833|7023|7057|7078|7079|7097|7351|7490|7538|7706|7832|8412|…	ADM|AGTR1|ALAD|ANXA3|AREG|ASIP|BCL2|BMP7|KLF9|CAD|CD38|CDKN1A|COL1A1|COL3A1|CRHBP|CRY1|CTSH|CYBB|CYP1B1|DAB2|ACE|DHCR24|EDN1|EGFR|ESR1|ESR2|FHL2|FOXO3|FOSL2|GABRB1|GPER1|GRB2|HCLS1|NR4A1|IGF2|INHBA|INHBB|IRS1|ITGA2|ITGA3|JAK2|JAK3|KHK|KRT19|LEP|LEPR|LRP2|MAP1B|NR3C2|PCK1|PDK4|POR|PTGER4|PTPN1|PTPN11|PTPRC|PXN|RARG|ROBO2|RXRG|SORT1|CXCL12|SFRP4|SGK1|SLIT3|SOX10|SRD5A1|SRF|STAT4|STC1|ABCC8|TFAP4|TH…	-13.1128	0	28
	ENSG00000136002	ENSG00000168329	ENSG00000095303	ENSG00000076770						GO:0008283	cell population proliferation	-12.5052	-7.80221	-10.3666	-17.5572					1	1	1	1	-10.6715	-4.25767	-11.7347	-8.87624	GO:0005581	M1111	4	0	GO Cellular Components	20	collagen trimer		-15.7277	5.86308	11.5589	30286	86	1862	31	1.66488	0.296521	1277|1281|1282|1286|1287|1288|1289|1295|1299|1303|1305|1306|1307|2219|4060|7373|8292|8547|9370|11117|51435|78989|84570|85301|114898|114905|115908|131873|147372|255631|340267	COL1A1|COL3A1|COL4A1|COL4A4|COL4A5|COL4A6|COL5A1|COL8A1|COL9A3|COL12A1|COL13A1|COL15A1|COL16A1|FCN1|LUM|COL14A1|COLQ|FCN3|ADIPOQ|EMILIN1|SCARA3|COLEC11|COL25A1|COL27A1|C1QTNF2|C1QTNF7|CTHRC1|COL6A6|CCBE1|COL24A1|COL28A1	-13.071	0	27
	ENSG00000227288	ENSG00000255690	ENSG00000144730	ENSG00000077942						GO:0009611	response to wounding	-11.8349	-6.24216	-11.8201	-11.1959					1	1	1	1	-8.39963	-5.64546	-9.30475	-12.0919	GO:0005604	M1111	4	0	GO Cellular Components	20	basement membrane		-15.6889	5.6575	11.4511	30286	92	1862	32	1.71858	0.301183	333|1282|1286|1287|1288|1289|1295|1306|1739|1955|2192|3910|3912|3914|4147|4811|6693|7045|7058|7060|7078|7448|8292|9423|22795|55214|64093|64094|83872|158326|340267|341640	APLP1|COL4A1|COL4A4|COL4A5|COL4A6|COL5A1|COL8A1|COL15A1|DLG1|MEGF9|FBLN1|LAMA4|LAMB1|LAMB3|MATN2|NID1|SPN|TGFBI|THBS2|THBS4|TIMP3|VTN|COLQ|NTN1|NID2|P3H2|SMOC1|SMOC2|HMCN1|FREM1|COL28A1|FREM2	-13.0389	0	2
	ENSG00000105643	ENSG00000179083	ENSG00000250001	ENSG00000078018						GO:0072001	renal system development	-15.3851	-11.0434	-16.0429	-15.993					1	1	1	1	-10.5623	-6.80921	-8.30792	-11.0898	GO:0042327	M1111	4	0	GO Biological Processes	19	positive regulation of phosphorylation	19_GO:0048518 positive regulation of biological process	-15.6571	2.48026	9.55513	30286	623	1862	95	5.10204	0.50993	151|187|284|374|596|627|650|718|780|896|960|1026|1062|1464|1524|1601|1906|1950|1956|2022|2043|2045|2065|2247|2252|2263|2277|2321|2674|2852|3059|3082|3084|3306|3357|3491|3624|3678|3717|3815|3952|3953|4233|4254|4593|4739|4908|4915|5027|5028|5058|5168|5294|5649|5770|5781|5788|5979|6091|6352|6556|6693|7018|7057|7060|7098|7164|7301|7448|8321|8324|8325|8412|8503|8817|9370|10457|28984|28996|50507|50937|…	ADRA2B|APLNR|ANGPT1|AREG|BCL2|BDNF|BMP2|C3|DDR1|CCND3|CD44|CDKN1A|CENPE|CSPG4|CX3CR1|DAB2|EDN1|EGF|EGFR|ENG|EPHA4|EPHA7|ERBB3|FGF2|FGF7|FGFR2|VEGFD|FLT1|GFRA1|GPER1|HCLS1|HGF|NRG1|HSPA2|HTR2B|CCN1|INHBA|ITGA5|JAK2|KIT|LEP|LEPR|MET|KITLG|MUSK|NEDD9|NTF3|NTRK2|P2RX7|P2RY1|PAK1|ENPP2|PIK3CG|RELN|PTPN1|PTPN11|PTPRC|RET|ROBO1|CCL5|SLC11A1|SPN|TF|THBS1|THBS4|TLR3|TPD52L1|TYRO3|VTN|FZD1|FZD7|FZD8|BCAR3|…	-13.0138	0	21
	ENSG00000281357	ENSG00000095303	ENSG00000286658	ENSG00000078269						WP236	Adipogenesis	-7.16345	-7.22168	-10.6869	-6.0805					1	1	1	1	-13.1444	-5.30054	-11.4139	-9.68651	GO:0061564	M1111	4	0	GO Biological Processes	19	axon development	19_GO:0032502 developmental process	-15.6179	2.85898	9.83098	30286	421	1862	74	3.97422	0.45272	333|347|596|627|655|780|1009|1268|1906|2042|2043|2045|2049|2263|2636|2736|3676|3717|3800|3925|4131|4147|4804|5649|5754|5781|5803|5979|6091|6092|6324|6387|6405|6586|6608|6722|7414|8506|8633|8828|8882|9024|9037|9315|9353|9378|9423|9499|10371|10458|10500|10752|11280|23057|23768|25987|54413|54437|57216|64283|80031|84189|84612|84631|84665|85449|91584|91653|139065|146760|219699|223117|256158|494470	APLP1|APOD|BCL2|BDNF|BMP7|DDR1|CDH11|CNR1|EDN1|EPHA3|EPHA4|EPHA7|EPHB3|FGFR2|GBX1|GLI2|ITGA4|JAK2|KIF5C|STMN1|MAP1B|MATN2|NGFR|RELN|PTK7|PTPN11|PTPRZ1|RET|ROBO1|ROBO2|SCN1B|CXCL12|SEMA3F|SLIT3|SMO|SRF|VCL|CNTNAP1|UNC5C|NRP2|ZPR1|BRSK2|SEMA5A|NREP|SLIT2|NRXN1|NTN1|MYOT|SEMA3A|BAIAP2|SEMA6C|CHL1|SCN11A|NMNAT2|FLRT2|TSKU|NLGN3|SEMA5B|VANGL2|ARHGEF28|SEMA6D|SLITRK6|PARD6B|SLITRK2|MYPN|KIAA1755|PLXNA4…	-12.9811	0	10
	ENSG00000180801	ENSG00000226674	ENSG00000287292	ENSG00000078328						GO:0048598	embryonic morphogenesis	-9.82584	-6.92062	-11.1259	-9.59029					1	1	1	1	-12.475	-4.72065	-14.8072	-9.35465	GO:0097060	M1111	4	0	GO Cellular Components	20	synaptic membrane		-15.4148	2.90891	9.79909	30286	397	1862	71	3.8131	0.443821	286|577|869|1129|1145|1268|1305|1607|1739|1759|2043|2054|2149|2557|2560|2564|2743|2852|2898|2899|2901|2903|2911|3675|3678|3745|3749|3760|3761|3767|4593|5028|5789|5802|6334|6529|6532|6533|6536|7074|8508|8825|8828|9026|9162|9378|9379|9627|9892|10160|10458|23017|23426|26052|27253|27286|54413|55361|57692|64084|64101|79953|80059|112476|116443|145581|149111|160622|388336|440073|440279	ANK1|ADGRB3|CBLN1|CHRM2|CHRNE|CNR1|COL13A1|DGKB|DLG1|DNM1|EPHA4|STX2|F2R|GABRA4|GABRB1|GABRE|GLRB|GPER1|GRIK2|GRIK3|GRIK5|GRIN2A|GRM1|ITGA3|ITGA5|KCNB1|KCNC4|KCNJ3|KCNJ4|KCNJ11|MUSK|P2RY1|PTPRD|PTPRS|SCN8A|SLC6A1|SLC6A4|SLC6A6|SLC6A9|TIAM1|NIPSNAP1|LIN7A|NRP2|HIP1R|DGKI|NRXN1|NRXN2|SNCAIP|SNAP91|FARP1|BAIAP2|FAIM2|GRIP1|DNM3|PCDH17|SRPX2|NLGN3|PI4K2A|MAGEE1|CLSTN2|LRRC4|SYNDIG1|LRRTM4|PRRT2|GRIN3…	-12.7844	0	29
	ENSG00000239388	ENSG00000147180	ENSG00000101977	ENSG00000078401						GO:1901888	regulation of cell junction assembly	-9.07049	-6.43231	-10.3488	-7.65346					1	1	1	1	-11.2993	-4.00597	-12.0854	-6.62204	GO:0051962	M1111	4	0	GO Biological Processes	19	positive regulation of nervous system development	19_GO:0032502 developmental process	-15.2446	3.26413	9.98464	30286	294	1862	59	3.16864	0.405933	443|577|627|650|869|1404|1462|1524|1636|1956|2043|2049|2119|2247|2852|3400|3815|4036|4131|4192|4915|5649|5789|5803|6091|6092|6387|6608|6663|6664|6722|7058|7074|7097|7852|8128|9037|9353|9378|9423|10458|10800|23768|26011|27286|50937|54413|54674|60484|64084|79953|84189|84631|90865|91584|139065|259266|284403|644943	ASPA|ADGRB3|BDNF|BMP2|CBLN1|HAPLN1|VCAN|CX3CR1|ACE|EGFR|EPHA4|EPHB3|ETV5|FGF2|GPER1|ID4|KIT|LRP2|MAP1B|MDK|NTRK2|RELN|PTPRD|PTPRZ1|ROBO1|ROBO2|CXCL12|SMO|SOX10|SOX11|SRF|THBS2|TIAM1|TLR2|CXCR4|ST8SIA2|SEMA5A|SLIT2|NRXN1|NTN1|BAIAP2|CYSLTR1|FLRT2|TENM4|SRPX2|CDON|NLGN3|LRRN3|HAPLN2|CLSTN2|SYNDIG1|SLITRK6|SLITRK2|IL33|PLXNA4|SLITRK4|ASPM|WDR62|RASSF10	-12.6206	0	6
	ENSG00000101440	ENSG00000230746	ENSG00000185924	ENSG00000078549						WP2882	Nuclear receptors meta pathway	-9.26169	-8.24359	-13.8709	-5.55014					1	1	1	1	-8.72102	-7.59788	-11.8629	-9.33545	GO:0060562	M1111	4	0	GO Biological Processes	19	epithelial tube morphogenesis	19_GO:0032502 developmental process	-15.0457	3.15982	9.84659	30286	314	1862	61	3.27605	0.412527	94|133|187|374|596|650|655|780|1282|1512|1739|1906|1950|2022|2043|2045|2099|2247|2263|2535|2697|2719|2736|4036|4233|4488|4609|5058|5613|5754|5916|5979|6299|6608|6722|6943|7490|7852|8321|8642|9353|9423|9788|9953|9955|25928|26160|27443|28514|55083|55366|57216|57545|64321|64399|79191|84678|115908|157506|342184|441478	ACVRL1|ADM|APLNR|AREG|BCL2|BMP2|BMP7|DDR1|COL4A1|CTSH|DLG1|EDN1|EGF|ENG|EPHA4|EPHA7|ESR1|FGF2|FGFR2|FZD2|GJA1|GPC3|GLI2|LRP2|MET|MSX2|MYC|PAK1|PRKX|PTK7|RARG|RET|SALL1|SMO|SRF|TCF21|WT1|CXCR4|FZD1|DCHS1|SLIT2|NTN1|MTSS1|HS3ST3B1|HS3ST3A1|SOSTDC1|IFT172|CECR2|DLL1|KIF26B|LGR4|VANGL2|CC2D2A|SOX17|HHIP|IRX3|KDM2B|CTHRC1|RDH10|FMN1|NRARP	-12.428	0	7
	ENSG00000108381	ENSG00000196932	ENSG00000245248	ENSG00000078804						GO:0090066	regulation of anatomical structure size	-7.06656	-7.1715	-9.55298	-8.05217					1	1	1	1	-8.10399	-3.439	-10.4782	-9.00355	GO:0031589	M1111	4	0	GO Biological Processes	19	cell-substrate adhesion	19_GO:0009987 cellular process	-14.9999	3.95643	10.3234	30286	185	1862	45	2.41676	0.355889	284|482|596|780|947|960|1009|1281|1305|1490|1842|2049|3673|3675|3676|3678|3683|3687|3696|3912|4811|5613|5829|6722|7059|7070|7074|7148|7301|7414|7448|8324|8515|10018|10894|11117|11151|22795|29780|54749|55612|55698|64005|84168|158326	ANGPT1|ATP1B2|BCL2|DDR1|CD34|CD44|CDH11|COL3A1|COL13A1|CCN2|ECM2|EPHB3|ITGA2|ITGA3|ITGA4|ITGA5|ITGAL|ITGAX|ITGB8|LAMB1|NID1|PRKX|PXN|SRF|THBS3|THY1|TIAM1|TNXB|TYRO3|VCL|VTN|FZD7|ITGA10|BCL2L11|LYVE1|EMILIN1|CORO1A|NID2|PARVB|EPDR1|FERMT1|RADIL|MYO1G|ANTXR1|FREM1	-12.3882	0	30
	ENSG00000162174	ENSG00000083067	ENSG00000164128	ENSG00000080709						GO:0005911	cell-cell junction	-7.50527	-7.72377	-8.11668	-8.5526					1	1	1	1	-6.59333	-8.40649	-8.42144	-11.7328	GO:0040008	M1111	4	0	GO Biological Processes	19	regulation of growth	19_GO:0040007 growth	-14.9732	2.44769	9.30652	30286	618	1862	93	4.99463	0.504819	94|185|596|598|627|734|780|861|952|1026|1601|1906|1956|2045|2100|2247|2263|2355|2487|2697|2719|3142|3481|3486|3624|3952|4131|4133|4493|4501|4502|4534|4593|4886|5292|5579|5802|5950|5999|6387|6405|6446|6532|6586|6608|6695|6722|6910|7086|7093|7373|7490|7852|8292|8425|8643|8692|8882|9037|9353|9423|10018|10276|10371|10409|10439|10500|11170|23236|26524|28514|51447|51760|51804|53335|54437|57678|57699|64…	ACVRL1|AGTR1|BCL2|BCL2L1|BDNF|OSGIN2|DDR1|RUNX1|CD38|CDKN1A|DAB2|EDN1|EGFR|EPHA7|ESR2|FGF2|FGFR2|FOSL2|FRZB|GJA1|GPC3|HLX|IGF2|IGFBP3|INHBA|LEP|MAP1B|MAP2|MT1E|MT1X|MT2A|MTM1|MUSK|NPY1R|PIM1|PRKCB|PTPRS|RBP4|RGS4|CXCL12|SEMA3F|SGK1|SLC6A4|SLIT3|SMO|SPOCK1|SRF|TBX5|TKT|TLL2|COL14A1|WT1|CXCR4|COLQ|LTBP4|PTCH2|HYAL2|ZPR1|SEMA5A|SLIT2|NTN1|BCL2L11|NET1|SEMA3A|BASP1|OLFM1|SEMA6C|FAM107A|PLCB1|LATS2|DL…	-12.3677	0	31
	ENSG00000162772	ENSG00000178860	ENSG00000147231	ENSG00000081052						GO:0048871	multicellular organismal-level homeostasis	-7.70967	-6.65358	-6.19673	-7.39729					1	1	1	1	-10.0929	-6.97824	-7.90334	-9.58917	GO:0010562	M1111	4	0	GO Biological Processes	19	positive regulation of phosphorus metabolic process	19_GO:0048518 positive regulation of biological process	-14.8956	2.34017	9.19516	30286	702	1862	101	5.42427	0.524893	117|151|187|284|374|596|627|650|718|780|896|960|1026|1062|1464|1524|1601|1906|1950|1956|2022|2043|2045|2065|2247|2252|2263|2277|2321|2674|2819|2852|3059|3082|3084|3306|3357|3491|3624|3678|3717|3815|3952|3953|4233|4254|4593|4739|4908|4915|5027|5028|5058|5168|5294|5649|5745|5770|5781|5788|5979|6091|6352|6556|6693|7018|7057|7060|7098|7164|7301|7448|8321|8324|8325|8412|8503|8817|9370|10288|10457|2601…	ADCYAP1R1|ADRA2B|APLNR|ANGPT1|AREG|BCL2|BDNF|BMP2|C3|DDR1|CCND3|CD44|CDKN1A|CENPE|CSPG4|CX3CR1|DAB2|EDN1|EGF|EGFR|ENG|EPHA4|EPHA7|ERBB3|FGF2|FGF7|FGFR2|VEGFD|FLT1|GFRA1|GPD1|GPER1|HCLS1|HGF|NRG1|HSPA2|HTR2B|CCN1|INHBA|ITGA5|JAK2|KIT|LEP|LEPR|MET|KITLG|MUSK|NEDD9|NTF3|NTRK2|P2RX7|P2RY1|PAK1|ENPP2|PIK3CG|RELN|PTH1R|PTPN1|PTPN11|PTPRC|RET|ROBO1|CCL5|SLC11A1|SPN|TF|THBS1|THBS4|TLR3|TPD52L1|TYRO3|VTN|…	-12.302	0	21
	ENSG00000168874	ENSG00000183801	ENSG00000244227	ENSG00000081181						GO:0098797	plasma membrane protein complex	-13.5591	-6.92344	-7.23716	-7.59084					1	1	1	1	-10.0929	-6.97824	-7.90334	-9.58917	GO:0045937	M1111	4	0	GO Biological Processes	19	positive regulation of phosphate metabolic process	19_GO:0048518 positive regulation of biological process	-14.8956	2.34017	9.19516	30286	702	1862	101	5.42427	0.524893	117|151|187|284|374|596|627|650|718|780|896|960|1026|1062|1464|1524|1601|1906|1950|1956|2022|2043|2045|2065|2247|2252|2263|2277|2321|2674|2819|2852|3059|3082|3084|3306|3357|3491|3624|3678|3717|3815|3952|3953|4233|4254|4593|4739|4908|4915|5027|5028|5058|5168|5294|5649|5745|5770|5781|5788|5979|6091|6352|6556|6693|7018|7057|7060|7098|7164|7301|7448|8321|8324|8325|8412|8503|8817|9370|10288|10457|2601…	ADCYAP1R1|ADRA2B|APLNR|ANGPT1|AREG|BCL2|BDNF|BMP2|C3|DDR1|CCND3|CD44|CDKN1A|CENPE|CSPG4|CX3CR1|DAB2|EDN1|EGF|EGFR|ENG|EPHA4|EPHA7|ERBB3|FGF2|FGF7|FGFR2|VEGFD|FLT1|GFRA1|GPD1|GPER1|HCLS1|HGF|NRG1|HSPA2|HTR2B|CCN1|INHBA|ITGA5|JAK2|KIT|LEP|LEPR|MET|KITLG|MUSK|NEDD9|NTF3|NTRK2|P2RX7|P2RY1|PAK1|ENPP2|PIK3CG|RELN|PTH1R|PTPN1|PTPN11|PTPRC|RET|ROBO1|CCL5|SLC11A1|SPN|TF|THBS1|THBS4|TLR3|TPD52L1|TYRO3|VTN|…	-12.302	0	21
	ENSG00000206190	ENSG00000173198	ENSG00000133169	ENSG00000081237						GO:0051960	regulation of nervous system development	-13.416	-5.98527	-15.0761	-11.483					1	1	1	1	-7.60099	-3.28719	-7.30386	-7.26933	GO:0003779	M1111	4	0	GO Molecular Functions	21	actin binding		-14.8879	2.77335	9.52386	30286	434	1862	74	3.97422	0.45272	199|783|800|1073|1264|1729|1956|2317|2318|2633|3059|4046|4082|4131|4628|4645|4651|4703|6275|6532|6624|6641|7135|7169|7170|7414|7852|8507|8936|9026|9050|9260|9499|9788|10634|10677|10810|11133|11151|11170|22989|23026|23500|29767|29780|50853|51361|54221|54443|55612|55930|55971|56062|57619|60312|63876|64005|79083|79983|81624|83543|83988|84168|84448|84665|91977|116154|137735|165904|283431|342184|37613…	AIF1|CACNB2|CALD1|CFL2|CNN1|DIAPH1|EGFR|FLNB|FLNC|GBP1|HCLS1|LSP1|MARCKS|MAP1B|MYH10|MYO5B|MYO10|NEB|S100A4|SLC6A4|FSCN1|SNTB1|TNNI1|TPM2|TPM3|VCL|CXCR4|ENC1|WASF1|HIP1R|PSTPIP2|PDLIM7|MYOT|MTSS1|GAS2L1|AVIL|WASF3|KPTN|CORO1A|FAM107A|MYH15|MYO16|DAAM2|TMOD2|PARVB|VILL|HOOK1|SNTG2|ANLN|FERMT1|MYO5C|BAIAP2L1|KLHL4|SHROOM3|AFAP1|PKNOX2|MYO1G|MLPH|POF1B|DIAPH3|AIF1L|NCALD|ANTXR1|ABLIM2|MYPN|MYOZ3|PHA…	-12.3001	0	12
	ENSG00000129244	ENSG00000117069	ENSG00000255559	ENSG00000081853						GO:0000902	cell morphogenesis	-15.3813	-5.49456	-11.5743	-11.5182					1	1	1	1	-4.12421	-3.64432	-6.95055	-11.7324	hsa04510	M1111	4	0	KEGG Pathway	24	Focal adhesion		-14.8332	3.7845	10.1629	30286	202	1862	47	2.52417	0.363511	330|596|896|1277|1282|1286|1287|1288|1299|1729|1950|1956|2277|2317|2321|2885|3082|3673|3675|3676|3678|3696|3910|3912|3914|4233|5058|5291|5579|5602|5649|5829|7057|7058|7059|7060|7148|7410|7414|7448|8503|8515|23396|29780|53358|58498|131873	BIRC3|BCL2|CCND3|COL1A1|COL4A1|COL4A4|COL4A5|COL4A6|COL9A3|DIAPH1|EGF|EGFR|VEGFD|FLNB|FLT1|GRB2|HGF|ITGA2|ITGA3|ITGA4|ITGA5|ITGB8|LAMA4|LAMB1|LAMB3|MET|PAK1|PIK3CB|PRKCB|MAPK10|RELN|PXN|THBS1|THBS2|THBS3|THBS4|TNXB|VAV2|VCL|VTN|PIK3R3|ITGA10|PIP5K1C|PARVB|SHC3|MYL7|COL6A6	-12.2511	0	5
	ENSG00000143882	ENSG00000196517	ENSG00000268403	ENSG00000081913						GO:2000147	positive regulation of cell motility	-10.5849	-5.2147	-10.5786	-14.7543					1	1	1	1	-7.24698	-3.83488	-9.00344	-11.147	GO:0008285	M1111	4	0	GO Biological Processes	19	negative regulation of cell population proliferation	19_GO:0048519 negative regulation of biological process	-14.7133	2.24136	9.0547	30286	791	1862	109	5.85392	0.544045	94|133|199|347|384|596|650|655|687|780|1012|1026|1030|1051|1264|1545|1601|1718|1739|1843|2149|2192|2247|2263|2321|2487|2624|2719|2852|3437|3486|3559|3624|3659|3664|3717|3965|4163|4330|4332|4345|4488|4609|4804|4969|5058|5320|5739|5745|5784|5916|5950|6091|6196|6347|6424|6532|6567|6586|6659|6663|6664|6693|6722|6833|6910|7023|7057|7071|7097|7490|7704|7832|7940|8654|8854|9314|9368|9370|9788|10076|1022…	ACVRL1|ADM|AIF1|APOD|ARG2|BCL2|BMP2|BMP7|KLF9|DDR1|CDH13|CDKN1A|CDKN2B|CEBPB|CNN1|CYP1B1|DAB2|DHCR24|DLG1|DUSP1|F2R|FBLN1|FGF2|FGFR2|FLT1|FRZB|GATA2|GPC3|GPER1|IFIT3|IGFBP3|IL2RA|INHBA|IRF1|IRF6|JAK2|LGALS9|MCC|MN1|MNDA|CD200|MSX2|MYC|NGFR|OGN|PAK1|PLA2G2A|PTGIR|PTH1R|PTPN14|RARG|RBP4|ROBO1|RPS6KA2|CCL2|SFRP4|SLC6A4|SLC16A2|SLIT3|SOX4|SOX10|SOX11|SPN|SRF|ABCC8|TBX5|TFAP4|THBS1|KLF10|TLR2|WT1|ZBTB…	-12.1369	0	32
	ENSG00000272899	ENSG00000147606	ENSG00000272953	ENSG00000082074						R-HSA-112316	Neuronal System	-11.9328	-5.49606	-10.0802	-12.963					1	1	1	1	-6.38628	-3.17193	-4.5887	-10.2462	GO:0030036	M1111	4	0	GO Biological Processes	19	actin cytoskeleton organization	19_GO:0009987 cellular process	-14.6912	2.54145	9.28551	30286	544	1862	85	4.56498	0.483708	199|390|596|800|844|1073|1264|1466|1729|1739|1809|1901|2252|2317|2318|2885|3059|3717|3815|3856|3880|4082|4628|4645|4703|4739|5058|5754|5770|6624|6722|7018|7138|7148|7169|7170|8936|9024|9026|9050|9260|9368|9788|9844|9938|10160|10458|10634|10677|10810|11133|11151|11170|23396|23500|29767|29780|50853|51804|54443|54566|55930|55971|57619|58480|64005|79983|81624|83543|83872|84168|84665|84952|84978|11615…	AIF1|RND3|BCL2|CALD1|CASQ1|CFL2|CNN1|CSRP2|DIAPH1|DLG1|DPYSL3|S1PR1|FGF7|FLNB|FLNC|GRB2|HCLS1|JAK2|KIT|KRT8|KRT19|MARCKS|MYH10|MYO5B|NEB|NEDD9|PAK1|PTK7|PTPN1|FSCN1|SRF|TF|TNNT1|TNXB|TPM2|TPM3|WASF1|BRSK2|HIP1R|PSTPIP2|PDLIM7|NHERF1|MTSS1|ELMO1|ARHGAP25|FARP1|BAIAP2|GAS2L1|AVIL|WASF3|KPTN|CORO1A|FAM107A|PIP5K1C|DAAM2|TMOD2|PARVB|VILL|SIX4|ANLN|EPB41L4B|MYO5C|BAIAP2L1|SHROOM3|RHOU|MYO1G|POF1B|DIAP…	-12.1205	0	12
	ENSG00000142920	ENSG00000250863	ENSG00000157064	ENSG00000082497						GO:0001501	skeletal system development	-12.6658	-3.27454	-12.6895	-12.6374					1	1	1	1	-11.9328	-5.49606	-10.0802	-12.963	R-HSA-112316	M1111	4	0	Reactome Gene Sets	6	Neuronal System		-14.6654	2.81667	9.47914	30286	410	1862	71	3.8131	0.443821	111|113|610|773|774|783|1145|1739|2557|2560|2743|2752|2898|2899|2901|2903|2911|3084|3739|3741|3745|3749|3760|3761|3762|3767|3781|3782|3790|3838|4128|4900|5330|5579|5613|5789|5802|6196|6529|6532|6833|6854|7277|8497|8514|8825|9132|9229|9378|9379|9424|9454|10021|10052|10242|10815|22843|23236|23426|54331|54413|80059|81027|83988|84189|84631|84790|112714|113457|116443|139065	ADCY5|ADCY7|HCN2|CACNA1A|CACNA1B|CACNB2|CHRNE|DLG1|GABRA4|GABRB1|GLRB|GLUL|GRIK2|GRIK3|GRIK5|GRIN2A|GRM1|NRG1|KCNA4|KCNA5|KCNB1|KCNC4|KCNJ3|KCNJ4|KCNJ5|KCNJ11|KCNN2|KCNN3|KCNS3|KPNA2|MAOA|NRGN|PLCB2|PRKCB|PRKX|PTPRD|PTPRS|RPS6KA2|SLC6A1|SLC6A4|ABCC8|SYN2|TUBA4A|PPFIA4|KCNAB2|LIN7A|KCNQ4|DLGAP1|NRXN1|NRXN2|KCNK6|HOMER3|HCN4|GJC1|KCNMB2|CPLX1|PPM1E|PLCB1|GRIP1|GNG2|NLGN3|LRRTM4|TUBB1|NCALD|SLITRK6|…	-12.1001	0	33
	ENSG00000162630	ENSG00000276791	ENSG00000206579	ENSG00000083720						GO:0007507	heart development	-7.32647	-4.02527	-11.6142	-10.535					1	1	1	1	-8.36243	-6.52412	-8.1532	-12.4822	WP5087	M1111	4	0	WikiPathways	27	Pleural mesothelioma		-14.6165	2.74176	9.40874	30286	439	1862	74	3.97422	0.45272	284|285|374|467|596|627|834|896|960|1004|1009|1012|1026|1282|1286|1287|1288|1490|1825|1950|1956|1978|2247|2252|2257|2259|2263|2277|2321|2535|2872|2885|3082|3481|3673|3675|3676|3815|3910|3912|3914|3965|4170|4192|4215|4233|4254|4609|4804|4908|4915|5058|5291|5294|5602|6347|6352|6387|6424|7004|7005|7138|8321|8324|8325|8817|9064|11098|25937|26524|64321|80319|115908|154796	ANGPT1|ANGPT2|AREG|ATF3|BCL2|BDNF|CASP1|CCND3|CD44|CDH6|CDH11|CDH13|CDKN1A|COL4A1|COL4A4|COL4A5|COL4A6|CCN2|DSC3|EGF|EGFR|EIF4EBP1|FGF2|FGF7|FGF12|FGF14|FGFR2|VEGFD|FLT1|FZD2|MKNK2|GRB2|HGF|IGF2|ITGA2|ITGA3|ITGA4|KIT|LAMA4|LAMB1|LAMB3|LGALS9|MCL1|MDK|MAP3K3|MET|KITLG|MYC|NGFR|NTF3|NTRK2|PAK1|PIK3CB|PIK3CG|MAPK10|CCL2|CCL5|CXCL12|SFRP4|TEAD4|TEAD3|TNNT1|FZD1|FZD7|FZD8|FGF18|MAP3K6|PRSS23|WWTR1|LAT…	-12.0567	0	5
	ENSG00000164929	ENSG00000243319	ENSG00000128536	ENSG00000083799						GO:0044057	regulation of system process	-13.0489	-5.89702	-9.34038	-12.3647					1	1	1	1	-12.1106	-3.34177	-11.0359	-8.15874	GO:0007409	M1111	4	0	GO Biological Processes	19	axonogenesis	19_GO:0032502 developmental process	-14.556	2.93309	9.52297	30286	366	1862	66	3.54458	0.428505	333|596|627|655|1009|1906|2042|2043|2045|2049|2263|2636|2736|3676|3800|3925|4131|4147|4804|5649|5754|5781|5803|5979|6091|6092|6324|6387|6405|6586|6608|6722|7414|8506|8633|8828|9024|9037|9353|9378|9423|9499|10371|10458|10500|10752|11280|23768|25987|54413|54437|57216|64283|80031|84189|84612|84631|84665|85449|91584|91653|139065|219699|223117|256158|494470	APLP1|BCL2|BDNF|BMP7|CDH11|EDN1|EPHA3|EPHA4|EPHA7|EPHB3|FGFR2|GBX1|GLI2|ITGA4|KIF5C|STMN1|MAP1B|MATN2|NGFR|RELN|PTK7|PTPN11|PTPRZ1|RET|ROBO1|ROBO2|SCN1B|CXCL12|SEMA3F|SLIT3|SMO|SRF|VCL|CNTNAP1|UNC5C|NRP2|BRSK2|SEMA5A|SLIT2|NRXN1|NTN1|MYOT|SEMA3A|BAIAP2|SEMA6C|CHL1|SCN11A|FLRT2|TSKU|NLGN3|SEMA5B|VANGL2|ARHGEF28|SEMA6D|SLITRK6|PARD6B|SLITRK2|MYPN|KIAA1755|PLXNA4|BOC|SLITRK4|UNC5B|SEMA3D|HMCN2|ARK2C	-12.0016	0	10
	ENSG00000175866	ENSG00000144730	ENSG00000134817	ENSG00000084070						GO:1904018	positive regulation of vasculature development	-12.5768	-5.15207	-8.1054	-16.5527					1	1	1	1	-4.21838	-3.15607	-6.45331	-10.4235	WP306	M1111	4	0	WikiPathways	27	Focal adhesion		-14.4186	3.75982	9.99721	30286	199	1862	46	2.47046	0.359722	330|596|896|1277|1282|1286|1288|1729|1950|1956|2277|2317|2318|2321|2885|3082|3673|3675|3676|3678|3696|3910|3912|3914|4233|5058|5291|5579|5602|5649|5829|7057|7058|7059|7060|7148|7410|7414|7448|8503|8515|8711|23396|29780|53358|58498	BIRC3|BCL2|CCND3|COL1A1|COL4A1|COL4A4|COL4A6|DIAPH1|EGF|EGFR|VEGFD|FLNB|FLNC|FLT1|GRB2|HGF|ITGA2|ITGA3|ITGA4|ITGA5|ITGB8|LAMA4|LAMB1|LAMB3|MET|PAK1|PIK3CB|PRKCB|MAPK10|RELN|PXN|THBS1|THBS2|THBS3|THBS4|TNXB|VAV2|VCL|VTN|PIK3R3|ITGA10|TNK1|PIP5K1C|PARVB|SHC3|MYL7	-11.8696	0	5
	ENSG00000007516	ENSG00000223930	ENSG00000226636	ENSG00000084774						GO:0098552	side of membrane	-11.0389	-4.10745	-6.19909	-8.11791					1	1	1	1	-7.90141	-3.00845	-9.63353	-8.53697	GO:0040007	M1111	4	0	GO Biological Processes	19	growth	19_GO:0040007 growth	-14.4082	2.76203	9.35187	30286	424	1862	72	3.86681	0.44681	133|347|374|596|627|780|861|1026|1281|1893|1901|1906|2099|2121|2252|2263|2309|2355|2697|2736|3142|3676|3952|3953|4131|4192|4488|4534|5738|5754|5781|5916|6299|6405|6586|6608|6663|6722|6781|6910|7059|7074|7414|8128|8324|8828|8882|8936|9037|9353|10365|10371|23769|25937|25987|26011|28514|54413|54437|55083|55224|66000|84159|84189|85301|91461|114789|130399|136319|157506|259266|342184	ADM|APOD|AREG|BCL2|BDNF|DDR1|RUNX1|CDKN1A|COL3A1|ECM1|S1PR1|EDN1|ESR1|EVC|FGF7|FGFR2|FOXO3|FOSL2|GJA1|GLI2|HLX|ITGA4|LEP|LEPR|MAP1B|MDK|MSX2|MTM1|PTGFRN|PTK7|PTPN11|RARG|SALL1|SEMA3F|SLIT3|SMO|SOX10|SRF|STC1|TBX5|THBS3|TIAM1|VCL|ST8SIA2|FZD7|NRP2|ZPR1|WASF1|SEMA5A|SLIT2|KLF2|SEMA3A|FLRT1|WWTR1|TSKU|TENM4|DLL1|NLGN3|SEMA5B|KIF26B|ETNK2|TMEM108|ARID5B|SLITRK6|COL27A1|PKDCC|SLC25A25|ACVR1C|MTPN|RDH1…	-11.8696	0	34
	ENSG00000176788	ENSG00000146197	ENSG00000108691	ENSG00000085377						GO:0071396	cellular response to lipid	-10.4601	-4.46288	-10.5198	-7.57273					1	1	1	1	-7.90141	-3.00845	-9.63353	-8.53697	GO:0048589	M1111	4	0	GO Biological Processes	19	developmental growth	19_GO:0040007 growth	-14.4082	2.76203	9.35187	30286	424	1862	72	3.86681	0.44681	133|347|374|596|627|780|861|1026|1281|1893|1901|1906|2099|2121|2252|2263|2309|2355|2697|2736|3142|3676|3952|3953|4131|4192|4488|4534|5738|5754|5781|5916|6299|6405|6586|6608|6663|6722|6781|6910|7059|7074|7414|8128|8324|8828|8882|8936|9037|9353|10365|10371|23769|25937|25987|26011|28514|54413|54437|55083|55224|66000|84159|84189|85301|91461|114789|130399|136319|157506|259266|342184	ADM|APOD|AREG|BCL2|BDNF|DDR1|RUNX1|CDKN1A|COL3A1|ECM1|S1PR1|EDN1|ESR1|EVC|FGF7|FGFR2|FOXO3|FOSL2|GJA1|GLI2|HLX|ITGA4|LEP|LEPR|MAP1B|MDK|MSX2|MTM1|PTGFRN|PTK7|PTPN11|RARG|SALL1|SEMA3F|SLIT3|SMO|SOX10|SRF|STC1|TBX5|THBS3|TIAM1|VCL|ST8SIA2|FZD7|NRP2|ZPR1|WASF1|SEMA5A|SLIT2|KLF2|SEMA3A|FLRT1|WWTR1|TSKU|TENM4|DLL1|NLGN3|SEMA5B|KIF26B|ETNK2|TMEM108|ARID5B|SLITRK6|COL27A1|PKDCC|SLC25A25|ACVR1C|MTPN|RDH1…	-11.8696	0	34
	ENSG00000168062	ENSG00000066468	ENSG00000166689	ENSG00000085831						GO:0005539	glycosaminoglycan binding	-10.9798	-4.55587	-11.2629	-9.20569					1	1	1	1	-6.64596	-2.92551	-9.5896	-10.0465	GO:0034330	M1111	4	0	GO Biological Processes	19	cell junction organization	19_GO:0009987 cellular process	-14.2743	2.53287	9.13829	30286	533	1862	83	4.45757	0.478253	577|596|627|718|783|869|1004|1009|1012|1282|1287|1501|1524|1739|2043|2049|2149|2557|2564|2697|2701|2702|2743|3673|3675|3678|4131|4593|5098|5649|5754|5789|5802|6272|6529|6624|6722|7070|7414|8292|8321|8497|8506|8927|8936|9026|9378|9379|9414|9499|9788|9806|10052|10160|10810|23396|23544|26052|26167|27253|27445|54413|54549|55619|55638|56097|56098|64084|64101|66000|79983|84189|84612|84631|91584|144100|…	ADGRB3|BCL2|BDNF|C3|CACNB2|CBLN1|CDH6|CDH11|CDH13|COL4A1|COL4A5|CTNND2|CX3CR1|DLG1|EPHA4|EPHB3|F2R|GABRA4|GABRE|GJA1|GJA4|GJA5|GLRB|ITGA2|ITGA3|ITGA5|MAP1B|MUSK|PCDHGC3|RELN|PTK7|PTPRD|PTPRS|SORT1|SLC6A1|FSCN1|SRF|THY1|VCL|COLQ|FZD1|PPFIA4|CNTNAP1|BSN|WASF1|HIP1R|NRXN1|NRXN2|TJP2|MYOT|MTSS1|SPOCK2|GJC1|FARP1|WASF3|PIP5K1C|SEZ6L|DNM3|PCDHB5|PCDH17|PCLO|NLGN3|SDK2|DOCK10|SYBU|PCDHGC5|PCDHGC4|CLSTN2…	-11.7449	0	35
	ENSG00000181004	ENSG00000147588	ENSG00000250072	ENSG00000086289						GO:0097060	synaptic membrane	-12.475	-4.72065	-14.8072	-9.35465					1	1	1	1	-6.86196	-3.98874	-7.22273	-11.9997	R-HSA-9675108	M1111	4	0	Reactome Gene Sets	6	Nervous system development		-14.2733	2.4696	9.09002	30286	573	1862	87	4.6724	0.489091	286|783|1281|1282|1286|1287|1289|1299|1739|1759|1809|1956|2042|2043|2045|2049|2674|2675|2885|3673|3678|3912|4233|4359|4628|4651|5058|5291|5649|5698|5699|5714|5781|5788|5979|6091|6092|6196|6237|6323|6324|6330|6334|6387|6586|6663|7074|7223|7277|7410|7852|7903|8128|8503|8506|8515|8633|8660|8828|8912|9037|9260|9353|9423|9901|10371|10570|10752|11280|23396|25937|26052|53358|55800|55816|64283|79966|8003…	ANK1|CACNB2|COL3A1|COL4A1|COL4A4|COL4A5|COL5A1|COL9A3|DLG1|DNM1|DPYSL3|EGFR|EPHA3|EPHA4|EPHA7|EPHB3|GFRA1|GFRA2|GRB2|ITGA2|ITGA5|LAMB1|MET|MPZ|MYH10|MYO10|PAK1|PIK3CB|RELN|PSMB9|PSMB10|PSMD8|PTPN11|PTPRC|RET|ROBO1|ROBO2|RPS6KA2|RRAS|SCN1A|SCN1B|SCN4B|SCN8A|CXCL12|SLIT3|SOX10|TIAM1|TRPC4|TUBA4A|VAV2|CXCR4|ST8SIA4|ST8SIA2|PIK3R3|CNTNAP1|ITGA10|UNC5C|IRS2|NRP2|CACNA1H|SEMA5A|PDLIM7|SLIT2|NTN1|SRGAP3…	-11.7449	0	36
	ENSG00000137936	ENSG00000085265	ENSG00000238902	ENSG00000086991						M5885	NABA MATRISOME ASSOCIATED	-16.9639	-7.15646	-12.6816	-7.70146					1	1	1	1	-3.66531	-4.76522	-8.32502	-7.59065	GO:0005178	M1111	4	0	GO Molecular Functions	21	integrin binding		-14.1395	4.14403	10.1089	30286	157	1862	40	2.14823	0.335996	1281|1289|1307|1490|1842|1903|1956|2192|2247|2674|3084|3384|3481|3491|3673|3675|3676|3678|3683|3687|3696|5803|6387|6532|7045|7057|7060|7070|7148|7448|8425|8515|10085|10457|10666|11096|11117|53616|55612|84978	COL3A1|COL5A1|COL16A1|CCN2|ECM2|S1PR3|EGFR|FBLN1|FGF2|GFRA1|NRG1|ICAM2|IGF2|CCN1|ITGA2|ITGA3|ITGA4|ITGA5|ITGAL|ITGAX|ITGB8|PTPRZ1|CXCL12|SLC6A4|TGFBI|THBS1|THBS4|THY1|TNXB|VTN|LTBP4|ITGA10|EDIL3|GPNMB|CD226|ADAMTS5|EMILIN1|ADAM22|FERMT1|FRMD5	-11.6184	0	30
	ENSG00000176697	ENSG00000140937	ENSG00000116106	ENSG00000087258						GO:0003013	circulatory system process	-10.4121	-7.86348	-10.8177	-7.78132					1	1	1	1	-8.05478	-5.50638	-11.879	-5.25427	GO:0002683	M1111	4	0	GO Biological Processes	19	negative regulation of immune system process	19_GO:0002376 immune system process	-14.1368	2.53566	9.09351	30286	526	1862	82	4.40387	0.475497	196|246|284|347|384|861|1051|1268|1281|1524|1739|1803|1831|1843|2624|2633|2852|3077|3111|3134|3142|3149|3559|3575|3624|3659|3718|3965|4192|4254|4332|4345|4609|4938|4940|5320|5734|5788|5802|6347|6387|6664|6693|6895|7057|7070|7098|7301|7940|8651|8654|9173|9353|9370|10221|10272|10288|10457|10769|10859|11117|11213|11326|23220|23236|25939|28514|51043|54625|55061|55366|57678|79651|79890|80149|84166|849…	AHR|ALOX15|ANGPT1|APOD|ARG2|RUNX1|CEBPB|CNR1|COL3A1|CX3CR1|DLG1|DPP4|TSC22D3|DUSP1|GATA2|GBP1|GPER1|HFE|HLA-DOA|HLA-F|HLX|HMGB3|IL2RA|IL7R|INHBA|IRF1|JAK3|LGALS9|MDK|KITLG|MNDA|CD200|MYC|OAS1|OAS3|PLA2G2A|PTGER4|PTPRC|PTPRS|CCL2|CXCL12|SOX11|SPN|TARBP2|THBS1|THY1|TLR3|TYRO3|LST1|SOCS1|PDE5A|IL1RL1|SLIT2|ADIPOQ|TRIB1|FSTL3|LILRB2|GPNMB|PLK2|LILRB1|EMILIN1|IRAK3|VSIG4|DTX4|PLCB1|SAMHD1|DLL1|ZBTB7B|…	-11.6184	0	37
	ENSG00000166546	ENSG00000259583	ENSG00000142583	ENSG00000087266						GO:0030312	external encapsulating structure	-25.2653	-7.88256	-23.4882	-18.7903					1	1	1	1	-6.89711	-3.31184	-8.56856	-10.2756	GO:0050808	M1111	4	0	GO Biological Processes	19	synapse organization	19_GO:0009987 cellular process	-14.1293	2.99243	9.41386	30286	337	1862	62	3.32975	0.415779	577|627|718|783|869|1004|1282|1287|1501|1524|1739|2043|2049|2149|2557|2564|2743|3675|4131|4593|5098|5649|5754|5789|5802|6272|6529|8292|8321|8497|8506|8927|8936|9026|9378|9379|9499|9806|10160|10810|23544|26052|26167|27253|27445|54413|54549|55619|55638|56097|56098|64084|64101|66000|84189|84631|91584|145581|256158|285489|339855|440279	ADGRB3|BDNF|C3|CACNB2|CBLN1|CDH6|COL4A1|COL4A5|CTNND2|CX3CR1|DLG1|EPHA4|EPHB3|F2R|GABRA4|GABRE|GLRB|ITGA3|MAP1B|MUSK|PCDHGC3|RELN|PTK7|PTPRD|PTPRS|SORT1|SLC6A1|COLQ|FZD1|PPFIA4|CNTNAP1|BSN|WASF1|HIP1R|NRXN1|NRXN2|MYOT|SPOCK2|FARP1|WASF3|SEZ6L|DNM3|PCDHB5|PCDH17|PCLO|NLGN3|SDK2|DOCK10|SYBU|PCDHGC5|PCDHGC4|CLSTN2|LRRC4|TMEM108|SLITRK6|SLITRK2|PLXNA4|LRFN5|HMCN2|DOK7|KY|UNC13C	-11.6158	0	35
	ENSG00000133169	ENSG00000075618	ENSG00000178860	ENSG00000087303						GO:0035239	tube morphogenesis	-23.6315	-15.7746	-29.6213	-26.7645					1	1	1	1	-11.2946	-3.62443	-9.67867	-8.08871	GO:0048667	M1111	4	0	GO Biological Processes	19	cell morphogenesis involved in neuron differentiation	19_GO:0032502 developmental process	-14.0596	2.69856	9.18599	30286	440	1862	73	3.92052	0.449777	333|596|627|655|1009|1501|1906|2042|2043|2045|2049|2263|2636|2736|3676|3800|3925|4131|4133|4147|4804|5649|5754|5781|5803|5979|6091|6092|6324|6387|6405|6586|6608|6722|7414|8506|8633|8828|9024|9037|9353|9368|9378|9423|9499|10160|10371|10458|10500|10752|11280|23768|25987|54413|54437|55619|57216|64072|64283|80031|84189|84612|84631|84665|85449|91584|91653|139065|219699|223117|256158|494470|643226	APLP1|BCL2|BDNF|BMP7|CDH11|CTNND2|EDN1|EPHA3|EPHA4|EPHA7|EPHB3|FGFR2|GBX1|GLI2|ITGA4|KIF5C|STMN1|MAP1B|MAP2|MATN2|NGFR|RELN|PTK7|PTPN11|PTPRZ1|RET|ROBO1|ROBO2|SCN1B|CXCL12|SEMA3F|SLIT3|SMO|SRF|VCL|CNTNAP1|UNC5C|NRP2|BRSK2|SEMA5A|SLIT2|NHERF1|NRXN1|NTN1|MYOT|FARP1|SEMA3A|BAIAP2|SEMA6C|CHL1|SCN11A|FLRT2|TSKU|NLGN3|SEMA5B|DOCK10|VANGL2|CDH23|ARHGEF28|SEMA6D|SLITRK6|PARD6B|SLITRK2|MYPN|KIAA1755|PLXNA…	-11.5557	0	10
	ENSG00000134107	ENSG00000245694	ENSG00000106278	ENSG00000087495						GO:0051493	regulation of cytoskeleton organization	-3.11772	-3.79998	-2.60941	-8.82864					1	1	1	1	-9.40674	-2.80564	-8.72357	-7.73266	GO:0015629	M1111	4	0	GO Cellular Components	20	actin cytoskeleton		-13.9573	2.55142	9.04362	30286	510	1862	80	4.29646	0.469926	199|800|1073|1264|1268|1729|1809|2042|2317|2321|2533|2633|3880|4046|4082|4628|4645|4651|4703|5058|5579|5829|6624|7135|7138|7169|7170|7414|8936|9050|9260|9368|9423|9499|9788|10098|10458|10634|10677|10699|11133|11151|11170|22989|23026|23580|23586|26166|29767|29780|50853|51411|54443|54537|55930|55971|57619|57727|58480|58498|60312|63876|64005|79083|79642|79983|80005|81624|83543|84448|84952|90427|9197…	AIF1|CALD1|CFL2|CNN1|CNR1|DIAPH1|DPYSL3|EPHA3|FLNB|FLT1|FYB1|GBP1|KRT19|LSP1|MARCKS|MYH10|MYO5B|MYO10|NEB|PAK1|PRKCB|PXN|FSCN1|TNNI1|TNNT1|TPM2|TPM3|VCL|WASF1|PSTPIP2|PDLIM7|NHERF1|NTN1|MYOT|MTSS1|TSPAN5|BAIAP2|GAS2L1|AVIL|CORIN|KPTN|CORO1A|FAM107A|MYH15|MYO16|CDC42EP4|RIGI|RGS22|TMOD2|PARVB|VILL|BIN2|ANLN|SHLD2|MYO5C|BAIAP2L1|SHROOM3|NCOA5|RHOU|MYL7|AFAP1|PKNOX2|MYO1G|MLPH|ARSJ|POF1B|DOCK5|DIAPH…	-11.4582	0	12
	ENSG00000015475	ENSG00000106484	ENSG00000023171	ENSG00000088387						WP3888	VEGFA VEGFR2 signaling	-2.52175	-2.18579	-2.88025	-9.88439					1	1	1	1	-8.11856	-6.29456	-10.5613	-11.2662	GO:0001667	M1111	4	0	GO Biological Processes	19	ameboidal-type cell migration	19_GO:0009987 cellular process	-13.9188	3.71543	9.78652	30286	197	1862	45	2.41676	0.355889	1012|1545|1803|1906|2247|2719|3164|3357|3676|3815|4254|5613|5781|5829|5979|6091|6405|6608|6663|6722|8503|8660|8828|9037|9353|9368|10371|10500|11151|23500|25960|54437|54443|55612|55698|64321|80031|84159|90355|147372|154796|196740|223117|340719|392255	CDH13|CYP1B1|DPP4|EDN1|FGF2|GPC3|NR4A1|HTR2B|ITGA4|KIT|KITLG|PRKX|PTPN11|PXN|RET|ROBO1|SEMA3F|SMO|SOX10|SRF|PIK3R3|IRS2|NRP2|SEMA5A|SLIT2|NHERF1|SEMA3A|SEMA6C|CORO1A|DAAM2|ADGRA2|SEMA5B|ANLN|FERMT1|RADIL|SOX17|SEMA6D|ARID5B|MACIR|CCBE1|AMOT|VSTM4|SEMA3D|NANOS1|GDF6	-11.4244	0	38
	ENSG00000110934	ENSG00000134201	ENSG00000176454	ENSG00000088756						GO:0061061	muscle structure development	-3.75475	-2.70439	-3.9136	-10.4163					1	1	1	1	-9.26169	-8.24359	-13.8709	-5.55014	WP2882	M1111	4	0	WikiPathways	27	Nuclear receptors meta pathway		-13.8709	4.1583	10.1291	30286	314	951	41	4.31125	0.658631	196|330|874|1831|2042|2099|2289|2878|2949|3082|3084|3726|4609|4616|4791|5105|5166|5375|6347|6518|6523|6526|6529|6532|6533|6536|8507|8553|8660|10560|10769|11057|23764|26509|27286|56262|79056|80315|81031|117283|283848	AHR|BIRC3|CBR3|TSC22D3|EPHA3|ESR1|FKBP5|GPX3|GSTM5|HGF|NRG1|JUNB|MYC|GADD45B|NFKB2|PCK1|PDK4|PMP2|CCL2|SLC2A5|SLC5A1|SLC5A3|SLC6A1|SLC6A4|SLC6A6|SLC6A9|ENC1|BHLHE40|IRS2|SLC19A2|PLK2|ABHD2|MAFF|MYOF|SRPX2|LRRC8A|PRRG4|CPEB4|SLC2A10|IP6K3|CES4A	-11.2772	0	39
	ENSG00000197299	ENSG00000267683	ENSG00000121900	ENSG00000088992						GO:0043524	negative regulation of neuron apoptotic process	-6.78096	-5.30031	-2.27957	-7.34956					1	1	1	1	-9.29942	-3.44374	-11.432	-4.64678	GO:0010720	M1111	4	0	GO Biological Processes	19	positive regulation of cell development	19_GO:0032502 developmental process	-13.8319	2.65117	9.07278	30286	454	1862	74	3.97422	0.45272	443|596|627|650|861|1404|1462|1524|1540|1636|1956|2043|2119|2247|2309|2736|2852|3059|3142|3400|3559|3575|3815|3965|4036|4131|4192|4254|4739|4915|5105|5649|5788|5789|5803|5979|6091|6092|6387|6608|6659|6663|6664|6722|7071|7074|7097|7704|7852|8651|8654|9037|9308|9353|9370|9423|9840|10221|10288|10458|10800|26011|50937|51043|54997|60484|64581|90865|91584|133522|146850|259266|284403|644943	ASPA|BCL2|BDNF|BMP2|RUNX1|HAPLN1|VCAN|CX3CR1|CYLD|ACE|EGFR|EPHA4|ETV5|FGF2|FOXO3|GLI2|GPER1|HCLS1|HLX|ID4|IL2RA|IL7R|KIT|LGALS9|LRP2|MAP1B|MDK|KITLG|NEDD9|NTRK2|PCK1|RELN|PTPRC|PTPRD|PTPRZ1|RET|ROBO1|ROBO2|CXCL12|SMO|SOX4|SOX10|SOX11|SRF|KLF10|TIAM1|TLR2|ZBTB16|CXCR4|SOCS1|PDE5A|SEMA5A|CD83|SLIT2|ADIPOQ|NTN1|TESPA1|TRIB1|LILRB2|BAIAP2|CYSLTR1|TENM4|CDON|ZBTB7B|TESC|HAPLN2|CLEC7A|IL33|PLXNA4|PPARG…	-11.3421	0	6
	ENSG00000125845	ENSG00000172201	ENSG00000287569	ENSG00000089041						hsa04933	AGE-RAGE signaling pathway in diabetic complications	-4.93852	-5.28705	-2.37113	-12.2863					1	1	1	1	-9.82584	-6.92062	-11.1259	-9.59029	GO:0048598	M1111	4	0	GO Biological Processes	19	embryonic morphogenesis	19_GO:0032502 developmental process	-13.6538	2.4107	8.83373	30286	587	1862	87	4.6724	0.489091	133|187|655|1295|1303|1739|1843|1846|1906|2022|2201|2202|2247|2263|2321|2487|2535|2624|2697|2719|2736|2885|3142|3213|3214|3357|3481|3491|3624|3673|3675|3676|3678|3912|3914|4036|4325|4488|5754|5916|5950|5979|6299|6608|6664|6722|6886|6910|6913|6943|7296|7448|7704|8076|8321|8626|8854|9132|9314|9368|9423|10018|10265|26011|26160|26524|27443|28514|28996|50937|51339|51804|57216|57545|64072|64321|79191|8…	ADM|APLNR|BMP7|COL8A1|COL12A1|DLG1|DUSP1|DUSP4|EDN1|ENG|FBN2|EFEMP1|FGF2|FGFR2|FLT1|FRZB|FZD2|GATA2|GJA1|GPC3|GLI2|GRB2|HLX|HOXB3|HOXB4|HTR2B|IGF2|CCN1|INHBA|ITGA2|ITGA3|ITGA4|ITGA5|LAMB1|LAMB3|LRP2|MMP16|MSX2|PTK7|RARG|RBP4|RET|SALL1|SMO|SOX11|SRF|TAL1|TBX5|TBX15|TCF21|TXNRD1|VTN|ZBTB16|MFAP5|FZD1|TP63|ALDH1A2|KCNQ4|KLF4|NHERF1|NTN1|BCL2L11|IRX5|TENM4|IFT172|LATS2|CECR2|DLL1|HIPK2|CDON|DACT1|SIX…	-11.1687	0	40
	ENSG00000183682	ENSG00000232000	ENSG00000232000	ENSG00000089094						GO:0050778	positive regulation of immune response	-7.66183	0	-3.93698	-6.37904					1	1	1	1	-10.0907	-6.58089	-8.4471	-10.3162	GO:0001934	M1111	4	0	GO Biological Processes	19	positive regulation of protein phosphorylation	19_GO:0048518 positive regulation of biological process	-13.6015	2.4201	8.8228	30286	578	1862	86	4.61869	0.486409	151|187|284|374|596|627|650|718|896|960|1026|1062|1464|1524|1601|1906|1950|1956|2022|2043|2045|2247|2252|2277|2321|2674|2852|3059|3082|3084|3306|3357|3491|3624|3678|3717|3815|3952|3953|4254|4593|4739|4908|4915|5027|5028|5058|5168|5294|5649|5770|5781|5788|5979|6091|6352|6556|6693|7057|7060|7098|7164|7448|8321|8325|8412|8503|8817|9370|10457|28984|28996|50507|50937|51447|54625|55600|57600|64400|6526…	ADRA2B|APLNR|ANGPT1|AREG|BCL2|BDNF|BMP2|C3|CCND3|CD44|CDKN1A|CENPE|CSPG4|CX3CR1|DAB2|EDN1|EGF|EGFR|ENG|EPHA4|EPHA7|FGF2|FGF7|VEGFD|FLT1|GFRA1|GPER1|HCLS1|HGF|NRG1|HSPA2|HTR2B|CCN1|INHBA|ITGA5|JAK2|KIT|LEP|LEPR|KITLG|MUSK|NEDD9|NTF3|NTRK2|P2RX7|P2RY1|PAK1|ENPP2|PIK3CG|RELN|PTPN1|PTPN11|PTPRC|RET|ROBO1|CCL5|SLC11A1|SPN|THBS1|THBS4|TLR3|TPD52L1|VTN|FZD1|FZD8|BCAR3|PIK3R3|FGF18|ADIPOQ|GPNMB|RGCC|HIPK…	-11.1209	0	21
	ENSG00000164619	ENSG00000185860	ENSG00000165197	ENSG00000089127						hsa04145	Phagosome	-6.66384	0	-4.02894	-4.01385					1	1	1	1	-6.29418	-4.30332	-7.33708	-11.6896	R-HSA-422475	M1111	4	0	Reactome Gene Sets	6	Axon guidance		-13.5834	2.46354	8.84912	30286	548	1862	83	4.45757	0.478253	286|783|1281|1282|1286|1287|1289|1299|1739|1759|1809|1956|2042|2043|2045|2049|2674|2675|2885|3673|3678|3912|4233|4628|4651|5058|5291|5649|5698|5699|5714|5781|5788|5979|6091|6092|6196|6237|6323|6324|6330|6334|6387|6586|7074|7223|7277|7410|7852|7903|8128|8503|8506|8515|8633|8660|8828|8912|9037|9260|9353|9423|9901|10371|10570|10752|11280|23396|26052|53358|55800|55816|64283|80031|81027|84448|84790|91…	ANK1|CACNB2|COL3A1|COL4A1|COL4A4|COL4A5|COL5A1|COL9A3|DLG1|DNM1|DPYSL3|EGFR|EPHA3|EPHA4|EPHA7|EPHB3|GFRA1|GFRA2|GRB2|ITGA2|ITGA5|LAMB1|MET|MYH10|MYO10|PAK1|PIK3CB|RELN|PSMB9|PSMB10|PSMD8|PTPN11|PTPRC|RET|ROBO1|ROBO2|RPS6KA2|RRAS|SCN1A|SCN1B|SCN4B|SCN8A|CXCL12|SLIT3|TIAM1|TRPC4|TUBA4A|VAV2|CXCR4|ST8SIA4|ST8SIA2|PIK3R3|CNTNAP1|ITGA10|UNC5C|IRS2|NRP2|CACNA1H|SEMA5A|PDLIM7|SLIT2|NTN1|SRGAP3|SEMA3A|DP…	-11.1073	0	36
	ENSG00000163141	ENSG00000149633	ENSG00000274895	ENSG00000089159						WP5053	Development of ureteric collection system	-7.06158	0	-6.52343	-3.98793					1	1	1	1	-7.47232	-4.30517	-10.6537	-5.4872	GO:0050767	M1111	4	0	GO Biological Processes	19	regulation of neurogenesis	19_GO:0032502 developmental process	-13.5376	2.77297	9.05468	30286	393	1862	67	3.59828	0.431619	443|627|650|655|1030|1404|1462|1524|1636|1956|2043|2045|2119|2247|2624|2852|3213|3400|3815|4036|4131|4133|4168|4192|4915|5649|5789|5802|5803|6091|6092|6387|6405|6608|6663|6664|6722|6833|7070|7074|7097|7832|7852|8553|9037|9353|9423|10371|10458|10500|10800|23462|23500|26011|26022|28514|50937|54437|60484|79365|80031|90865|91584|223117|259266|284403|644943	ASPA|BDNF|BMP2|BMP7|CDKN2B|HAPLN1|VCAN|CX3CR1|ACE|EGFR|EPHA4|EPHA7|ETV5|FGF2|GATA2|GPER1|HOXB3|ID4|KIT|LRP2|MAP1B|MAP2|MCF2|MDK|NTRK2|RELN|PTPRD|PTPRS|PTPRZ1|ROBO1|ROBO2|CXCL12|SEMA3F|SMO|SOX10|SOX11|SRF|ABCC8|THY1|TIAM1|TLR2|BTG2|CXCR4|BHLHE40|SEMA5A|SLIT2|NTN1|SEMA3A|BAIAP2|SEMA6C|CYSLTR1|HEY1|DAAM2|TENM4|TMEM98|DLL1|CDON|SEMA5B|HAPLN2|BHLHE41|SEMA6D|IL33|PLXNA4|SEMA3D|ASPM|WDR62|RASSF10	-11.0665	0	6
	ENSG00000176720	ENSG00000183196	ENSG00000259370	ENSG00000089225						GO:0006954	inflammatory response	-10.5477	-2.63056	-6.17036	0					1	1	1	1	-10.6856	-3.33738	-6.45015	-4.8175	GO:0046903	M1111	4	0	GO Biological Processes	19	secretion	19_GO:0051179 localization	-13.5337	2.49053	8.85186	30286	529	1862	81	4.35016	0.472721	286|306|780|790|869|1393|1636|1906|2022|2030|2054|2214|2252|2355|2697|3099|3164|3274|3624|3745|3815|3952|4547|4915|5027|5046|5058|5294|5320|5321|5413|5551|6352|6510|6567|6833|6854|7127|7223|7301|7462|8425|8447|8618|8825|8938|9024|9368|9378|9379|9751|9805|10815|11069|11151|11280|23396|26056|27445|51043|51760|54843|55107|57586|64005|80223|84283|90332|94121|112476|115111|117177|130399|147011|201294|…	ANK1|ANXA3|DDR1|CAD|CBLN1|CRHBP|ACE|EDN1|ENG|SLC29A1|STX2|FCGR3A|FGF7|FOSL2|GJA1|HK2|NR4A1|HRH2|INHBA|KCNB1|KIT|LEP|MTTP|NTRK2|P2RX7|PCSK6|PAK1|PIK3CG|PLA2G2A|PLA2G4A|SEPTIN5|PRF1|CCL5|SLC1A5|SLC16A2|ABCC8|SYN2|TNFAIP2|TRPC4|TYRO3|LAT2|LTBP4|DOC2B|CADPS|LIN7A|BAIAP3|BRSK2|NHERF1|NRXN1|NRXN2|SNPH|SCRN1|CPLX1|RAPGEF4|CORO1A|SCN11A|PIP5K1C|RAB11FIP5|PCLO|ZBTB7B|SYT17|SYTL2|ANO1|SYT13|MYO1G|RAB11FIP1…	-11.0665	0	41
	ENSG00000174672	ENSG00000205835	ENSG00000265485	ENSG00000089876																1	1	1	1	-7.32647	-4.02527	-11.6142	-10.535	GO:0007507	M1111	4	0	GO Biological Processes	19	heart development	19_GO:0032502 developmental process	-13.5061	2.42553	8.79385	30286	570	1862	85	4.56498	0.483708	94|133|187|650|655|790|1009|1026|1281|1289|1636|1901|1906|2022|2065|2247|2257|2263|2274|2535|2697|2702|2719|2736|3084|3357|3491|3624|3675|3767|4036|4488|4703|4878|4886|5754|5781|5950|6091|6092|6196|6299|6586|6608|6659|6664|6722|6910|7135|7373|7490|8321|8642|8828|8854|9242|9260|9353|10021|10052|10203|10439|11096|11117|11174|23462|23768|26011|26160|28514|50507|54583|55273|57216|57545|58498|64321|79…	ACVRL1|ADM|APLNR|BMP2|BMP7|CAD|CDH11|CDKN1A|COL3A1|COL5A1|ACE|S1PR1|EDN1|ENG|ERBB3|FGF2|FGF12|FGFR2|FHL2|FZD2|GJA1|GJA5|GPC3|GLI2|NRG1|HTR2B|CCN1|INHBA|ITGA3|KCNJ11|LRP2|MSX2|NEB|NPPA|NPY1R|PTK7|PTPN11|RBP4|ROBO1|ROBO2|RPS6KA2|SALL1|SLIT3|SMO|SOX4|SOX11|SRF|TBX5|TNNI1|COL14A1|WT1|FZD1|DCHS1|NRP2|ALDH1A2|MSC|PDLIM7|SLIT2|HCN4|GJC1|CALCRL|OLFM1|ADAMTS5|EMILIN1|ADAMTS6|HEY1|FLRT2|TENM4|IFT172|DLL1|N…	-11.0432	0	42
	ENSG00000226913	ENSG00000244227	ENSG00000198812	ENSG00000090006																1	1	1	1	-7.98453	-3.38996	-4.17607	-10.4352	GO:0097435	M1111	4	0	GO Biological Processes	19	supramolecular fiber organization	19_GO:0009987 cellular process	-13.4388	2.39034	8.74397	30286	592	1862	87	4.6724	0.489091	199|390|596|637|800|844|1073|1264|1277|1281|1289|1303|1466|1545|1729|1739|1809|2318|3059|3717|3856|3880|3925|4060|4082|4134|4239|4534|4645|4703|4739|5033|6624|6722|7018|7092|7093|7138|7148|7169|7170|7283|7373|8076|8936|9026|9050|9844|9938|10458|10634|10677|10810|11117|11133|11151|11170|11173|26160|29767|50853|50861|51361|51673|51804|55930|55971|57619|58480|60681|64005|79983|81027|81624|83543|8466…	AIF1|RND3|BCL2|BID|CALD1|CASQ1|CFL2|CNN1|COL1A1|COL3A1|COL5A1|COL12A1|CSRP2|CYP1B1|DIAPH1|DLG1|DPYSL3|FLNC|HCLS1|JAK2|KRT8|KRT19|STMN1|LUM|MARCKS|MAP4|MFAP4|MTM1|MYO5B|NEB|NEDD9|P4HA1|FSCN1|SRF|TF|TLL1|TLL2|TNNT1|TNXB|TPM2|TPM3|TUBG1|COL14A1|MFAP5|WASF1|HIP1R|PSTPIP2|ELMO1|ARHGAP25|BAIAP2|GAS2L1|AVIL|WASF3|EMILIN1|KPTN|CORO1A|FAM107A|ADAMTS7|IFT172|TMOD2|VILL|STMN3|HOOK1|TPPP3|SIX4|MYO5C|BAIAP2L1…	-10.9802	0	12
	ENSG00000109743	ENSG00000095585	ENSG00000286320	ENSG00000090097																1	1	1	1	-11.0389	-4.10745	-6.19909	-8.11791	GO:0098552	M1111	4	0	GO Cellular Components	20	side of membrane		-13.3759	2.22812	8.5969	30286	730	1862	100	5.37057	0.522436	246|286|361|419|482|683|929|947|1012|1368|1524|1540|1636|1739|1901|2022|2152|2214|2215|2219|2669|2674|2675|2719|2775|3077|3113|3117|3134|3140|3559|3575|3673|3675|3676|3678|3683|3687|3717|3718|3760|3815|3953|3977|4036|4045|4241|4283|4340|4907|4978|5027|5067|5243|5770|5774|5788|5996|6387|6402|6403|6693|6769|6948|7057|7070|7852|8514|8515|8547|8692|9173|9180|9308|9332|9630|10082|10160|10384|10495|106…	ALOX15|ANK1|AQP4|ART3|ATP1B2|BST1|CD14|CD34|CDH13|CPM|CX3CR1|CYLD|ACE|DLG1|S1PR1|ENG|F3|FCGR3A|FCGR3B|FCN1|GEM|GFRA1|GFRA2|GPC3|GNAO1|HFE|HLA-DPA1|HLA-DQA1|HLA-F|MR1|IL2RA|IL7R|ITGA2|ITGA3|ITGA4|ITGA5|ITGAL|ITGAX|JAK2|JAK3|KCNJ3|KIT|LEPR|LIFR|LRP2|LSAMP|MELTF|CXCL9|MOG|NT5E|OPCML|P2RX7|CNTN3|ABCB1|PTPN1|PTPN3|PTPRC|RGS1|CXCL12|SELL|SELP|SPN|STAC|TCN2|THBS1|THY1|CXCR4|KCNAB2|ITGA10|FCN3|HYAL2|IL1R…	-10.9216	0	43
	ENSG00000151136	ENSG00000287658	ENSG00000165617	ENSG00000090104																1	1	1	1	-8.59867	-4.27438	-7.34152	-4.31598	GO:0030424	M1111	4	0	GO Cellular Components	20	axon		-13.2679	2.30927	8.62291	30286	648	1862	92	4.94092	0.50224	216|286|306|610|627|790|1129|1268|1393|1739|1809|2043|2674|2852|2898|2899|3315|3673|3675|3676|3739|3745|3749|3767|3800|4036|4131|4133|4134|4345|4804|4908|4915|5058|5579|5754|5802|5979|6091|6092|6323|6324|6334|6529|6624|6695|7070|7074|7781|8506|8514|8633|8828|8882|8927|9024|9162|9499|10021|10371|10409|10439|10677|10815|11151|11280|23057|26052|27445|50861|53616|55638|56104|60484|66000|79191|79884|7…	ALDH1A1|ANK1|ANXA3|HCN2|BDNF|CAD|CHRM2|CNR1|CRHBP|DLG1|DPYSL3|EPHA4|GFRA1|GPER1|GRIK2|GRIK3|HSPB1|ITGA2|ITGA3|ITGA4|KCNA4|KCNB1|KCNC4|KCNJ11|KIF5C|LRP2|MAP1B|MAP2|MAP4|CD200|NGFR|NTF3|NTRK2|PAK1|PRKCB|PTK7|PTPRS|RET|ROBO1|ROBO2|SCN1A|SCN1B|SCN8A|SLC6A1|FSCN1|SPOCK1|THY1|TIAM1|SLC30A3|CNTNAP1|KCNAB2|UNC5C|NRP2|ZPR1|BSN|BRSK2|DGKI|MYOT|HCN4|SEMA3A|BASP1|OLFM1|AVIL|CPLX1|CORO1A|SCN11A|NMNAT2|DNM3|PC…	-10.8207	0	44
	ENSG00000159388	ENSG00000265107	ENSG00000136378	ENSG00000090376																1	1	1	1	-7.46694	-3.87252	-7.44868	-7.88202	GO:0045785	M1111	4	0	GO Biological Processes	19	positive regulation of cell adhesion	19_GO:0048518 positive regulation of biological process	-13.2665	2.54879	8.80054	30286	485	1862	76	4.08163	0.458541	199|246|284|655|861|960|1012|1295|1307|1540|1601|1803|1842|2043|2309|2736|3108|3109|3111|3113|3117|3142|3481|3491|3559|3575|3673|3675|3676|3678|3717|3912|3952|3965|4192|4254|4651|4739|4811|5105|5781|5788|5979|6237|6347|6352|6387|6403|6659|6693|7070|7448|7704|8646|8651|9308|9806|9840|10076|10085|10272|10288|10673|10859|11117|11151|51043|54566|55083|55612|57678|80005|84978|146850|201294|342184	AIF1|ALOX15|ANGPT1|BMP7|RUNX1|CD44|CDH13|COL8A1|COL16A1|CYLD|DAB2|DPP4|ECM2|EPHA4|FOXO3|GLI2|HLA-DMA|HLA-DMB|HLA-DOA|HLA-DPA1|HLA-DQA1|HLX|IGF2|CCN1|IL2RA|IL7R|ITGA2|ITGA3|ITGA4|ITGA5|JAK2|LAMB1|LEP|LGALS9|MDK|KITLG|MYO10|NEDD9|NID1|PCK1|PTPN11|PTPRC|RET|RRAS|CCL2|CCL5|CXCL12|SELP|SOX4|SPN|THY1|VTN|ZBTB16|CHRD|SOCS1|CD83|SPOCK2|TESPA1|PTPRU|EDIL3|FSTL3|LILRB2|TNFSF13B|LILRB1|EMILIN1|CORO1A|ZBTB7B…	-10.8207	0	45
	ENSG00000026950	ENSG00000186407	ENSG00000110900	ENSG00000090447																1	1	1	1	-9.73647	-5.45619	-8.35314	-5.44907	GO:0051046	M1111	4	0	GO Biological Processes	19	regulation of secretion	19_GO:0051179 localization	-13.0916	2.3311	8.57817	30286	621	1862	89	4.77981	0.494402	111|151|185|650|952|1268|1393|1407|1601|1906|1950|1956|2065|2149|2624|2697|2852|3077|3084|3134|3624|3625|3667|3708|3717|3741|3745|3767|3952|3965|4345|4628|4939|5027|5028|5321|5413|5579|5781|5950|6352|6387|6446|6529|6532|6659|6664|6781|6833|7074|7097|7351|8447|8618|8622|8660|8938|9024|9026|9368|9370|9627|10699|10815|10859|11069|23086|23236|26056|26509|27445|28984|51760|55107|55638|56262|57586|6526…	ADCY5|ADRA2B|AGTR1|BMP2|CD38|CNR1|CRHBP|CRY1|DAB2|EDN1|EGF|EGFR|ERBB3|F2R|GATA2|GJA1|GPER1|HFE|NRG1|HLA-F|INHBA|INHBB|IRS1|ITPR1|JAK2|KCNA5|KCNB1|KCNJ11|LEP|LGALS9|CD200|MYH10|OAS2|P2RX7|P2RY1|PLA2G4A|SEPTIN5|PRKCB|PTPN11|RBP4|CCL5|CXCL12|SGK1|SLC6A1|SLC6A4|SOX4|SOX11|STC1|ABCC8|TIAM1|TLR2|UCP2|DOC2B|CADPS|PDE8B|IRS2|BAIAP3|BRSK2|HIP1R|NHERF1|ADIPOQ|SNCAIP|CORIN|CPLX1|LILRB1|RAPGEF4|EXPH5|PLCB1|R…	-10.65	0	46
	ENSG00000186470	ENSG00000134817	ENSG00000235997	ENSG00000090530																1	1	1	1	-9.56094	-4.73615	-7.44421	-9.61231	GO:0098794	M1111	4	0	GO Cellular Components	20	postsynapse		-13.048	2.30193	8.54071	30286	643	1862	91	4.88722	0.499644	286|577|869|1129|1145|1305|1501|1607|1739|2030|2043|2149|2557|2560|2564|2743|2852|2898|2899|2901|2903|2911|3675|3678|3708|3717|3739|3745|3749|3761|3781|3800|4131|4593|4804|4915|5027|5028|5802|5867|6334|6529|6532|6533|6536|6695|6854|7074|8825|8828|8927|8936|9026|9162|9229|9454|9478|10160|10458|10810|10815|11133|23017|23236|23426|26012|26052|27253|27445|53335|54413|54583|55619|57692|58498|64084|641…	ANK1|ADGRB3|CBLN1|CHRM2|CHRNE|COL13A1|CTNND2|DGKB|DLG1|SLC29A1|EPHA4|F2R|GABRA4|GABRB1|GABRE|GLRB|GPER1|GRIK2|GRIK3|GRIK5|GRIN2A|GRM1|ITGA3|ITGA5|ITPR1|JAK2|KCNA4|KCNB1|KCNC4|KCNJ4|KCNN2|KIF5C|MAP1B|MUSK|NGFR|NTRK2|P2RX7|P2RY1|PTPRS|RAB4A|SCN8A|SLC6A1|SLC6A4|SLC6A6|SLC6A9|SPOCK1|SYN2|TIAM1|LIN7A|NRP2|BSN|WASF1|HIP1R|DGKI|DLGAP1|HOMER3|CABP1|FARP1|BAIAP2|WASF3|CPLX1|KPTN|FAIM2|PLCB1|GRIP1|NSMF|DNM…	-10.6104	0	29
	ENSG00000111801	ENSG00000251244	ENSG00000196376	ENSG00000091136																1	1	1	1	-10.3544	-3.81792	-10.8979	-9.57692	GO:0045211	M1111	4	0	GO Cellular Components	20	postsynaptic membrane		-12.9508	3.12341	9.07019	30286	276	1862	53	2.8464	0.385379	286|577|869|1129|1145|1305|1607|1739|2043|2149|2557|2560|2564|2743|2898|2899|2901|2903|2911|3675|3678|3745|3749|3761|4593|5028|5802|6334|6529|6532|6533|6536|7074|8825|8828|10160|23017|23426|26052|27253|54413|57692|64084|64101|79953|80059|112476|116443|145581|149111|160622|388336|440073	ANK1|ADGRB3|CBLN1|CHRM2|CHRNE|COL13A1|DGKB|DLG1|EPHA4|F2R|GABRA4|GABRB1|GABRE|GLRB|GRIK2|GRIK3|GRIK5|GRIN2A|GRM1|ITGA3|ITGA5|KCNB1|KCNC4|KCNJ4|MUSK|P2RY1|PTPRS|SCN8A|SLC6A1|SLC6A4|SLC6A6|SLC6A9|TIAM1|LIN7A|NRP2|FARP1|FAIM2|GRIP1|DNM3|PCDH17|NLGN3|MAGEE1|CLSTN2|LRRC4|SYNDIG1|LRRTM4|PRRT2|GRIN3A|LRFN5|CNIH3|TAMALIN|SHISA6|IQSEC3	-10.5173	0	29
	ENSG00000270689	ENSG00000158486	ENSG00000271918	ENSG00000091428																1	1	1	1	-12.1382	-4.1196	-7.58203	-5.22184	GO:0009897	M1111	4	0	GO Cellular Components	20	external side of plasma membrane		-12.8966	2.6908	8.76767	30286	405	1862	67	3.59828	0.431619	361|482|929|947|1012|1524|1636|1901|2022|2152|2214|2215|2219|2674|2675|3077|3134|3140|3559|3575|3673|3675|3676|3678|3683|3687|3760|3815|3953|3977|4036|4283|4340|4907|5027|5243|5788|6387|6402|6403|6693|6948|7057|7070|7852|8515|8547|8692|9173|9180|9308|9332|10384|10495|10666|10859|11118|11119|26253|29121|78989|84168|94025|154796|165530|284021|338328	AQP4|ATP1B2|CD14|CD34|CDH13|CX3CR1|ACE|S1PR1|ENG|F3|FCGR3A|FCGR3B|FCN1|GFRA1|GFRA2|HFE|HLA-F|MR1|IL2RA|IL7R|ITGA2|ITGA3|ITGA4|ITGA5|ITGAL|ITGAX|KCNJ3|KIT|LEPR|LIFR|LRP2|CXCL9|MOG|NT5E|P2RX7|ABCB1|PTPRC|CXCL12|SELL|SELP|SPN|TCN2|THBS1|THY1|CXCR4|ITGA10|FCN3|HYAL2|IL1RL1|OSMR|CD83|CD163|BTN3A3|ENOX2|CD226|LILRB1|BTN3A2|BTN3A1|CLEC4E|CLEC2D|COLEC11|ANTXR1|MUC16|AMOT|CLEC4F|MILR1|GPIHBP1	-10.4671	0	43
	ENSG00000237489	ENSG00000088756	ENSG00000224729	ENSG00000091831																1	1	1	1	-7.74494	-6.37038	-6.76951	-7.19118	GO:0043410	M1111	4	0	GO Biological Processes	19	positive regulation of MAPK cascade	19_GO:0048518 positive regulation of biological process	-12.8031	2.53396	8.62451	30286	475	1862	74	3.97422	0.45272	151|246|284|650|960|1464|1490|1647|1906|1950|1956|2149|2247|2263|2321|2852|2911|3082|3084|3357|3481|3486|3624|3717|3815|3952|3965|4215|4281|4616|4908|4915|5027|5028|5058|5294|5320|5770|5781|5788|5979|6091|6347|6352|7057|7098|7164|8324|8412|8622|8817|10371|10457|10912|23236|28996|50507|50937|55504|55816|57608|64762|80149|90441|113277|146850|152007|152831|168667|203447|220164|285016|344558|392255	ADRA2B|ALOX15|ANGPT1|BMP2|CD44|CSPG4|CCN2|GADD45A|EDN1|EGF|EGFR|F2R|FGF2|FGFR2|FLT1|GPER1|GRM1|HGF|NRG1|HTR2B|IGF2|IGFBP3|INHBA|JAK2|KIT|LEP|LGALS9|MAP3K3|MID1|GADD45B|NTF3|NTRK2|P2RX7|P2RY1|PAK1|PIK3CG|PLA2G2A|PTPN1|PTPN11|PTPRC|RET|ROBO1|CCL2|CCL5|THBS1|TLR3|TPD52L1|FZD7|BCAR3|PDE8B|FGF18|SEMA3A|GPNMB|GADD45G|PLCB1|HIPK2|NOX4|CDON|TNFRSF19|DOK5|JCAD|GAREM1|ZC3H12A|ZNF622|TMEM106A|PIK3R6|GLIPR2|…	-10.38	0	21
	ENSG00000203942	ENSG00000260139	ENSG00000158683	ENSG00000092068																1	1	1	1	-7.50527	-7.72377	-8.11668	-8.5526	GO:0005911	M1111	4	0	GO Cellular Components	20	cell-cell junction		-12.8015	2.46348	8.57345	30286	515	1862	78	4.18904	0.464275	117|360|364|1004|1009|1012|1305|1501|1739|1803|1825|2043|2697|2700|2701|2702|2885|3678|3741|3767|3815|3856|3875|4356|4804|5027|5058|5097|5493|5754|5829|6323|6324|6330|6624|7074|7223|7414|8506|8825|9260|9414|10052|10076|10458|11151|23150|23396|23580|23586|23768|23769|26025|28514|51678|54532|54566|55971|57125|57216|57608|57619|65267|79652|79983|83478|83872|84612|84952|84978|144100|152404|153562|154…	ADCYAP1R1|AQP3|AQP7|CDH6|CDH11|CDH13|COL13A1|CTNND2|DLG1|DPP4|DSC3|EPHA4|GJA1|GJA3|GJA4|GJA5|GRB2|ITGA5|KCNA5|KCNJ11|KIT|KRT8|KRT18|MPP3|NGFR|P2RX7|PAK1|PCDH1|PPL|PTK7|PXN|SCN1A|SCN1B|SCN4B|FSCN1|TIAM1|TRPC4|VCL|CNTNAP1|LIN7A|PDLIM7|TJP2|GJC1|PTPRU|BAIAP2|CORO1A|FRMD4B|PIP5K1C|CDC42EP4|RIGI|FLRT2|FLRT1|PCDHGA12|DLL1|PALS2|USP53|EPB41L4B|BAIAP2L1|PLXDC1|VANGL2|JCAD|SHROOM3|WNK3|TMEM204|POF1B|ARHGA…	-10.38	0	47
	ENSG00000173715	ENSG00000091831	ENSG00000188738	ENSG00000092607																1	1	1	1	-7.06656	-7.1715	-9.55298	-8.05217	GO:0090066	M1111	4	0	GO Biological Processes	19	regulation of anatomical structure size	19_GO:0065007 biological regulation	-12.7566	2.45871	8.55392	30286	516	1862	78	4.18904	0.464275	133|151|185|246|361|627|952|1073|1636|1739|1759|1906|1955|1956|2045|2149|2702|2852|2885|3059|3269|3274|3357|3575|3676|3741|3952|4131|4133|4703|4878|5027|5028|5802|5916|5979|6387|6405|6532|6722|7410|7504|8800|9026|9037|9353|9368|9423|10242|10365|10371|10439|10458|10500|10677|10800|11151|23500|23580|29767|50853|51334|54437|55971|56262|57482|65267|79822|79890|80005|80031|91584|136319|148170|163782|1…	ADM|ADRA2B|AGTR1|ALOX15|AQP4|BDNF|CD38|CFL2|ACE|DLG1|DNM1|EDN1|MEGF9|EGFR|EPHA7|F2R|GJA5|GPER1|GRB2|HCLS1|HRH1|HRH2|HTR2B|IL7R|ITGA4|KCNA5|LEP|MAP1B|MAP2|NEB|NPPA|P2RX7|P2RY1|PTPRS|RARG|RET|CXCL12|SEMA3F|SLC6A4|SRF|VAV2|XK|PEX11A|HIP1R|SEMA5A|SLIT2|NHERF1|NTN1|KCNMB2|KLF2|SEMA3A|OLFM1|BAIAP2|SEMA6C|AVIL|CYSLTR1|CORO1A|DAAM2|CDC42EP4|TMOD2|VILL|PRR16|SEMA5B|BAIAP2L1|LRRC8A|CRACD|WNK3|ARHGAP28|RIN3…	-10.339	0	48
	ENSG00000283199	ENSG00000156103	ENSG00000224934	ENSG00000092621																1	1	1	1	-6.31286	-5.31644	-6.45694	-9.43867	GO:1901699	M1111	4	0	GO Biological Processes	19	cellular response to nitrogen compound	19_GO:0050896 response to stimulus	-12.689	2.29416	8.4084	30286	631	1862	89	4.77981	0.494402	111|185|196|333|598|610|641|773|1051|1129|1145|1277|1281|1282|1288|1307|1393|1536|1545|1636|1729|1906|1956|2043|2309|2560|2697|2775|2819|2852|2885|3164|3269|3434|3481|3624|3625|3667|3676|3708|3717|3718|3952|4131|4915|5027|5028|5105|5166|5294|5579|5770|5829|6001|6532|6715|6781|7098|7351|7490|7852|8412|8503|8651|8660|9314|9353|9368|9370|9630|10021|10365|10458|23175|23236|23586|26012|28999|53335|543…	ADCY5|AGTR1|AHR|APLP1|BCL2L1|HCN2|BLM|CACNA1A|CEBPB|CHRM2|CHRNE|COL1A1|COL3A1|COL4A1|COL4A6|COL16A1|CRHBP|CYBB|CYP1B1|ACE|DIAPH1|EDN1|EGFR|EPHA4|FOXO3|GABRB1|GJA1|GNAO1|GPD1|GPER1|GRB2|NR4A1|HRH1|IFIT1|IGF2|INHBA|INHBB|IRS1|ITGA4|ITPR1|JAK2|JAK3|LEP|MAP1B|NTRK2|P2RX7|P2RY1|PCK1|PDK4|PIK3CG|PRKCB|PTPN1|PXN|RGS10|SLC6A4|SRD5A1|STC1|TLR3|UCP2|WT1|CXCR4|BCAR3|PIK3R3|SOCS1|IRS2|KLF4|SLIT2|NHERF1|ADIPO…	-10.2753	0	28
	ENSG00000167173	ENSG00000110076	ENSG00000106003	ENSG00000093217																1	1	1	1	-10.3649	-6.75259	-8.94112	-4.28464	GO:0010817	M1111	4	0	GO Biological Processes	19	regulation of hormone levels	19_GO:0065007 biological regulation	-12.6369	2.41415	8.47867	30286	539	1862	80	4.29646	0.469926	111|133|185|216|650|952|1268|1393|1407|1545|1601|1636|1717|1803|1906|1956|2099|2697|2852|3077|3624|3625|3667|3708|3717|3741|3745|3767|3952|3991|5028|5046|5126|5579|5781|5950|6352|6567|6659|6664|6715|6833|7074|7173|7351|8425|8447|8622|8660|8854|8912|8938|9024|9060|9370|10699|10815|11069|23236|23428|25976|26056|27284|27445|28231|50506|53905|54884|55107|55638|56262|80223|81027|83539|94121|115111|130…	ADCY5|ADM|AGTR1|ALDH1A1|BMP2|CD38|CNR1|CRHBP|CRY1|CYP1B1|DAB2|ACE|DHCR7|DPP4|EDN1|EGFR|ESR1|GJA1|GPER1|HFE|INHBA|INHBB|IRS1|ITPR1|JAK2|KCNA5|KCNB1|KCNJ11|LEP|LIPE|P2RY1|PCSK6|PCSK2|PRKCB|PTPN11|RBP4|CCL5|SLC16A2|SOX4|SOX11|SRD5A1|ABCC8|TIAM1|TPO|UCP2|LTBP4|DOC2B|PDE8B|IRS2|ALDH1A2|CACNA1H|BAIAP3|BRSK2|PAPSS2|ADIPOQ|CORIN|CPLX1|RAPGEF4|PLCB1|SLC7A8|TIPARP|RAB11FIP5|SULT1B1|PCLO|SLCO4A1|DUOX2|DUOX1…	-10.2271	0	46
	ENSG00000153446	ENSG00000170745	ENSG00000235527	ENSG00000095203																1	1	1	1	-12.1757	-2.94402	-5.84134	-5.42544	GO:0045321	M1111	4	0	GO Biological Processes	19	leukocyte activation	19_GO:0002376 immune system process	-12.6321	2.32748	8.41314	30286	601	1862	86	4.61869	0.486409	199|292|306|596|896|919|952|960|1191|1503|1524|1540|1739|1803|1906|2214|2355|2697|3070|3140|3142|3559|3575|3659|3676|3683|3696|3717|3718|3815|3952|3953|3955|4192|4254|5027|5294|5551|5579|5699|5734|5788|6352|6556|6659|6693|6722|6775|7096|7097|7098|7301|7462|8324|8325|8503|8654|8692|8809|9308|9840|10673|10859|11119|11151|11280|26022|26253|28514|28755|29760|51043|55619|55846|56262|57678|64581|90865|…	AIF1|SLC25A5|ANXA3|BCL2|CCND3|CD247|CD38|CD44|CLU|CTPS1|CX3CR1|CYLD|DLG1|DPP4|EDN1|FCGR3A|FOSL2|GJA1|HELLS|MR1|HLX|IL2RA|IL7R|IRF1|ITGA4|ITGAL|ITGB8|JAK2|JAK3|KIT|LEP|LEPR|LFNG|MDK|KITLG|P2RX7|PIK3CG|PRF1|PRKCB|PSMB10|PTGER4|PTPRC|CCL5|SLC11A1|SOX4|SPN|SRF|STAT4|TLR1|TLR2|TLR3|TYRO3|LAT2|FZD7|FZD8|PIK3R3|PDE5A|HYAL2|IL18R1|CD83|TESPA1|TNFSF13B|LILRB1|BTN3A1|CORO1A|SCN11A|TMEM98|CLEC4E|DLL1|TRAC|B…	-10.2261	0	24
	ENSG00000267221	ENSG00000135318	ENSG00000088756	ENSG00000095303																1	1	1	1	-6.80857	-6.68202	-8.37527	-11.5981	GO:0040013	M1111	4	0	GO Biological Processes	19	negative regulation of locomotion	19_GO:0040011 locomotion	-12.5563	2.60396	8.58389	30286	431	1862	69	3.70569	0.437769	94|199|285|347|482|596|1009|1281|1524|1545|1647|1803|1809|1843|2022|2043|2192|2247|2309|2697|3486|4163|4345|4739|4804|5054|5734|6091|6092|6237|6347|6387|6405|6722|6781|6833|6910|7057|7070|7414|8646|8692|9037|9314|9353|9368|9370|9901|10076|10221|10371|10500|11057|11117|23213|23236|28984|54437|55466|58516|79890|80031|84978|90355|90865|93649|114757|130399|223117	ACVRL1|AIF1|ANGPT2|APOD|ATP1B2|BCL2|CDH11|COL3A1|CX3CR1|CYP1B1|GADD45A|DPP4|DPYSL3|DUSP1|ENG|EPHA4|FBLN1|FGF2|FOXO3|GJA1|IGFBP3|MCC|CD200|NEDD9|NGFR|SERPINE1|PTGER4|ROBO1|ROBO2|RRAS|CCL2|CXCL12|SEMA3F|SRF|STC1|ABCC8|TBX5|THBS1|THY1|VCL|CHRD|HYAL2|SEMA5A|KLF4|SLIT2|NHERF1|ADIPOQ|SRGAP3|PTPRU|TRIB1|SEMA3A|SEMA6C|ABHD2|EMILIN1|SULF1|PLCB1|RGCC|SEMA5B|DNAJA4|SINHCAF|RIN3|SEMA6D|FRMD5|MACIR|IL33|MYOCD…	-10.1541	0	49
	ENSG00000119280	ENSG00000105825	ENSG00000259362	ENSG00000095587																1	1	1	1	-5.09098	-3.09116	-7.66664	-8.26115	GO:0061448	M1111	4	0	GO Biological Processes	19	connective tissue development	19_GO:0032502 developmental process	-12.5155	3.30939	9.01792	30286	231	1862	47	2.52417	0.363511	633|650|655|861|947|960|1277|1281|1289|1490|1836|1893|1906|2121|2247|2355|2828|3213|3400|3491|3696|3952|4488|4969|5745|5916|6722|6781|7045|7059|7704|8692|8817|9451|10865|11173|23213|25884|25987|54206|84159|85301|114789|116039|116236|139285|353500	BGN|BMP2|BMP7|RUNX1|CD34|CD44|COL1A1|COL3A1|COL5A1|CCN2|SLC26A2|ECM1|EDN1|EVC|FGF2|FOSL2|GPR4|HOXB3|ID4|CCN1|ITGB8|LEP|MSX2|OGN|PTH1R|RARG|SRF|STC1|TGFBI|THBS3|ZBTB16|HYAL2|FGF18|EIF2AK3|ARID5A|ADAMTS7|SULF1|CHRDL2|TSKU|ERRFI1|ARID5B|COL27A1|SLC25A25|OSR2|ABHD15|AMER1|BMP8A	-10.1171	0	14
	ENSG00000145861	ENSG00000164128	ENSG00000268518	ENSG00000096060																1	1	1	1	-8.69124	-5.49515	-12.49	-6.85671	GO:0050919	M1111	4	0	GO Biological Processes	19	negative chemotaxis	19_GO:0040011 locomotion	-12.49	11.077	12.3149	30286	46	951	16	1.68244	0.417057	1803|2045|3084|6091|6405|6586|8633|8828|9037|9353|9423|10371|23768|54437|91584|223117	DPP4|EPHA7|NRG1|ROBO1|SEMA3F|SLIT3|UNC5C|NRP2|SEMA5A|SLIT2|NTN1|SEMA3A|FLRT2|SEMA5B|PLXNA4|SEMA3D	-10.0272	0	50
	ENSG00000163145	ENSG00000265485	ENSG00000134986	ENSG00000096968																1	1	1	1	-11.5412	-3.34177	-9.86009	-7.11831	GO:0040011	M1111	4	0	GO Biological Processes	19	locomotion	19_GO:0040011 locomotion	-12.4506	2.75533	8.64726	30286	366	1862	62	3.32975	0.415779	185|284|1524|1803|1827|1901|2045|2247|2252|2277|2321|2359|2903|2920|3082|3084|3164|3491|3815|3965|4046|4192|4233|4283|4908|5168|5291|5294|5473|6091|6092|6275|6324|6347|6352|6387|6405|6586|6693|7852|8633|8828|9037|9353|9423|10371|10457|10500|10800|11151|11251|23396|23768|51411|54437|80031|80270|91584|94233|117283|154796|223117	AGTR1|ANGPT1|CX3CR1|DPP4|RCAN1|S1PR1|EPHA7|FGF2|FGF7|VEGFD|FLT1|FPR3|GRIN2A|CXCL2|HGF|NRG1|NR4A1|CCN1|KIT|LGALS9|LSP1|MDK|MET|CXCL9|NTF3|ENPP2|PIK3CB|PIK3CG|PPBP|ROBO1|ROBO2|S100A4|SCN1B|CCL2|CCL5|CXCL12|SEMA3F|SLIT3|SPN|CXCR4|UNC5C|NRP2|SEMA5A|SLIT2|NTN1|SEMA3A|GPNMB|SEMA6C|CYSLTR1|CORO1A|PTGDR2|PIP5K1C|FLRT2|BIN2|SEMA5B|SEMA6D|HSD3B7|PLXNA4|OPN4|IP6K3|AMOT|SEMA3D	-10.0559	0	9
	ENSG00000205930	ENSG00000139289	ENSG00000169860	ENSG00000099337																1	1	1	1	-5.89401	-4.54523	-5.98076	-10.237	GO:0030020	M1111	4	0	GO Molecular Functions	21	extracellular matrix structural constituent conferring tensile strength		-12.4133	7.22902	10.7026	30286	45	1862	20	1.07411	0.238886	1277|1281|1282|1286|1287|1288|1289|1295|1299|1303|1305|1306|1307|7373|8292|84570|85301|131873|255631|340267	COL1A1|COL3A1|COL4A1|COL4A4|COL4A5|COL4A6|COL5A1|COL8A1|COL9A3|COL12A1|COL13A1|COL15A1|COL16A1|COL14A1|COLQ|COL25A1|COL27A1|COL6A6|COL24A1|COL28A1	-10.0223	0	27
	ENSG00000155754	ENSG00000138755	ENSG00000253177	ENSG00000099341																1	1	1	1	-7.88859	-3.98379	-5.87194	-6.38166	GO:1901681	M1111	4	0	GO Molecular Functions	21	sulfur compound binding		-12.3955	3.10686	8.85021	30286	267	1862	51	2.73899	0.378246	33|333|338|655|947|1289|1305|1490|1809|1842|2247|2252|2263|3491|3673|4023|4192|5046|5091|5118|5549|5788|5802|6402|6403|6586|7057|7058|7059|7060|7086|7148|7448|8277|8292|8828|9037|9353|10457|11096|53354|55753|59271|64093|64094|83716|84570|89792|146760|154743|340267	ACADL|APLP1|APOB|BMP7|CD34|COL5A1|COL13A1|CCN2|DPYSL3|ECM2|FGF2|FGF7|FGFR2|CCN1|ITGA2|LPL|MDK|PCSK6|PC|PCOLCE|PRELP|PTPRC|PTPRS|SELL|SELP|SLIT3|THBS1|THBS2|THBS3|THBS4|TKT|TNXB|VTN|TKTL1|COLQ|NRP2|SEMA5A|SLIT2|GPNMB|ADAMTS5|PANK1|OGDHL|EVA1C|SMOC1|SMOC2|CRISPLD2|COL25A1|GAL3ST3|RTN4RL1|BMT2|COL28A1	-10.0082	0	22
	ENSG00000178776	ENSG00000185070	ENSG00000246223	ENSG00000099822																1	1	1	1	-12.0347	-2.44523	-5.047	-2.88769	GO:0140352	M1111	4	0	GO Biological Processes	19	export from cell	19_GO:0051179 localization	-12.2936	2.49447	8.41144	30286	476	1862	73	3.92052	0.449777	286|306|482|483|869|1393|1906|2022|2054|2214|2252|2697|3164|3624|3741|3745|3815|3952|4547|4878|4915|5027|5046|5058|5243|5294|5413|5551|6352|6510|6567|6584|6833|6854|7127|7301|7462|8425|8447|8618|8825|8938|9024|9378|9379|9751|9805|10008|10815|11069|11151|11280|23396|23704|26056|27445|51760|54843|57586|64005|80223|84283|90332|94121|112476|117177|130399|201294|284021|440279|493829|644150|780776	ANK1|ANXA3|ATP1B2|ATP1B3|CBLN1|CRHBP|EDN1|ENG|STX2|FCGR3A|FGF7|GJA1|NR4A1|INHBA|KCNA5|KCNB1|KIT|LEP|MTTP|NPPA|NTRK2|P2RX7|PCSK6|PAK1|ABCB1|PIK3CG|SEPTIN5|PRF1|CCL5|SLC1A5|SLC16A2|SLC22A5|ABCC8|SYN2|TNFAIP2|TYRO3|LAT2|LTBP4|DOC2B|CADPS|LIN7A|BAIAP3|BRSK2|NRXN1|NRXN2|SNPH|SCRN1|KCNE3|CPLX1|RAPGEF4|CORO1A|SCN11A|PIP5K1C|KCNE4|RAB11FIP5|PCLO|SYT17|SYTL2|SYT13|MYO1G|RAB11FIP1|TMEM79|EXOC3L2|SYTL4|PRRT…	-9.90986	0	41
	ENSG00000178722	ENSG00000206432	ENSG00000162882	ENSG00000099998																1	1	1	1	-4.93852	-5.28705	-2.37113	-12.2863	hsa04933	M1111	4	0	KEGG Pathway	24	AGE-RAGE signaling pathway in diabetic complications		-12.2863	6.98419	10.8099	30286	100	954	22	2.30608	0.485956	596|1277|1281|1282|1286|1287|1288|1536|1729|1906|2152|2277|3717|5054|5291|5292|5330|5602|6347|8503|23236|50507	BCL2|COL1A1|COL3A1|COL4A1|COL4A4|COL4A5|COL4A6|CYBB|DIAPH1|EDN1|F3|VEGFD|JAK2|SERPINE1|PIK3CB|PIM1|PLCB2|MAPK10|CCL2|PIK3R3|PLCB1|NOX4	-9.84877	0	51
	ENSG00000177335	ENSG00000197467	ENSG00000143603	ENSG00000100033																1	1	1	1	-5.62449	-2.66016	-5.979	-10.7046	R-HSA-1650814	M1111	4	0	Reactome Gene Sets	6	Collagen biosynthesis and modifying enzymes		-12.263	5.82638	10.1223	30286	67	1862	24	1.28894	0.261402	1277|1281|1282|1286|1287|1288|1289|1295|1299|1303|1305|1306|1307|5033|5118|7092|7093|7373|55214|84570|85301|131873|255631|340267	COL1A1|COL3A1|COL4A1|COL4A4|COL4A5|COL4A6|COL5A1|COL8A1|COL9A3|COL12A1|COL13A1|COL15A1|COL16A1|P4HA1|PCOLCE|TLL1|TLL2|COL14A1|P3H2|COL25A1|COL27A1|COL6A6|COL24A1|COL28A1	-9.88289	0	27
	ENSG00000165084	ENSG00000100505	ENSG00000254860	ENSG00000100146																1	1	1	1	-7.62633	-5.3531	-7.23445	-6.72284	GO:0008015	M1111	4	0	GO Biological Processes	19	blood circulation	19_GO:0032501 multicellular organismal process	-12.2365	2.60712	8.46826	30286	418	1862	67	3.59828	0.431619	94|133|151|185|284|783|952|1268|1636|1906|1956|2149|2257|2697|2702|2828|2852|3269|3274|3357|3676|3741|3760|3762|3781|3952|4878|4886|5028|5547|5742|6196|6296|6323|6324|6330|6334|6387|6446|6518|6532|6833|7135|7852|9353|9370|9414|9424|10008|10021|10052|10242|10365|10699|10800|11117|11280|23576|23704|26509|28514|55800|58498|80005|80763|83988|196740	ACVRL1|ADM|ADRA2B|AGTR1|ANGPT1|CACNB2|CD38|CNR1|ACE|EDN1|EGFR|F2R|FGF12|GJA1|GJA5|GPR4|GPER1|HRH1|HRH2|HTR2B|ITGA4|KCNA5|KCNJ3|KCNJ5|KCNN2|LEP|NPPA|NPY1R|P2RY1|PRCP|PTGS1|RPS6KA2|ACSM3|SCN1A|SCN1B|SCN4B|SCN8A|CXCL12|SGK1|SLC2A5|SLC6A4|ABCC8|TNNI1|CXCR4|SLIT2|ADIPOQ|TJP2|KCNK6|KCNE3|HCN4|GJC1|KCNMB2|KLF2|CORIN|CYSLTR1|EMILIN1|SCN11A|DDAH1|KCNE4|MYOF|DLL1|SCN3B|MYL7|DOCK5|SPX|NCALD|VSTM4	-9.86001	0	19
	ENSG00000178538	ENSG00000143603	ENSG00000007350	ENSG00000100626																1	1	1	1	-10.1889	-4.69526	-12.1224	-5.82643	GO:0048863	M1111	4	0	GO Biological Processes	19	stem cell differentiation	19_GO:0032502 developmental process	-12.1224	5.04671	9.8863	30286	183	951	29	3.04942	0.557563	1636|1906|2099|2263|2487|3084|3214|3357|3815|4254|4488|6405|6608|6886|7538|8321|8626|8828|8854|9037|10371|54437|55698|64321|84541|93649|157506|166379|223117	ACE|EDN1|ESR1|FGFR2|FRZB|NRG1|HOXB4|HTR2B|KIT|KITLG|MSX2|SEMA3F|SMO|TAL1|ZFP36|FZD1|TP63|NRP2|ALDH1A2|SEMA5A|SEMA3A|SEMA5B|RADIL|SOX17|KBTBD8|MYOCD|RDH10|BBS12|SEMA3D	-9.7164	0	50
	ENSG00000157782	ENSG00000092621	ENSG00000230102	ENSG00000100906																1	1	1	1	-9.25286	-3.28607	-7.0922	-9.44793	GO:0001819	M1111	4	0	GO Biological Processes	19	positive regulation of cytokine production	19_GO:0048518 positive regulation of biological process	-12.1191	2.4398	8.30885	30286	500	1862	75	4.02793	0.455642	199|718|834|861|929|947|1051|1191|1536|1545|2149|2152|2214|2219|3082|3113|3134|3315|3357|3659|3717|3815|3952|3965|4023|4060|4192|4345|4938|4939|4940|5027|5054|5294|5734|5781|5788|6556|6693|6833|7057|7096|7097|7098|8692|8809|9173|9308|9370|9451|10288|10666|10859|10865|11118|11119|11213|23213|23236|23586|26253|28984|51043|55612|64135|64581|80342|90865|91543|113277|115362|147372|150372|338382|340061	AIF1|C3|CASP1|RUNX1|CD14|CD34|CEBPB|CLU|CYBB|CYP1B1|F2R|F3|FCGR3A|FCN1|HGF|HLA-DPA1|HLA-F|HSPB1|HTR2B|IRF1|JAK2|KIT|LEP|LGALS9|LPL|LUM|MDK|CD200|OAS1|OAS2|OAS3|P2RX7|SERPINE1|PIK3CG|PTGER4|PTPN11|PTPRC|SLC11A1|SPN|ABCC8|THBS1|TLR1|TLR2|TLR3|HYAL2|IL18R1|IL1RL1|CD83|ADIPOQ|EIF2AK3|LILRB2|CD226|LILRB1|ARID5A|BTN3A2|BTN3A1|IRAK3|SULF1|PLCB1|RIGI|CLEC4E|RGCC|ZBTB7B|FERMT1|IFIH1|CLEC7A|TRAF3IP3|IL33|R…	-9.74614	0	52
	ENSG00000141837	ENSG00000271605	ENSG00000270661	ENSG00000101144																1	1	1	1	-7.88767	-4.51556	-6.43653	-5.54463	GO:0043269	M1111	4	0	GO Biological Processes	19	regulation of monoatomic ion transport	19_GO:0051179 localization	-12.1101	2.49171	8.34197	30286	470	1862	72	3.86681	0.44681	117|187|482|483|596|783|844|1268|1318|1636|1729|1739|1906|1950|2149|2257|2259|2564|2852|2903|3077|3741|3760|3761|3762|3767|3781|3952|4283|4878|5027|5028|5187|5243|5294|5649|5774|5999|6324|6330|6347|6352|6387|6532|6536|6588|6769|6781|6786|6833|7018|7070|7852|8514|9002|9368|9446|9454|10008|10288|10859|11151|23704|54413|54997|55800|57520|65267|84959|201140|286183|388591	ADCYAP1R1|APLNR|ATP1B2|ATP1B3|BCL2|CACNB2|CASQ1|CNR1|SLC31A2|ACE|DIAPH1|DLG1|EDN1|EGF|F2R|FGF12|FGF14|GABRE|GPER1|GRIN2A|HFE|KCNA5|KCNJ3|KCNJ4|KCNJ5|KCNJ11|KCNN2|LEP|CXCL9|NPPA|P2RX7|P2RY1|PER1|ABCB1|PIK3CG|RELN|PTPN3|RGS4|SCN1B|SCN4B|CCL2|CCL5|CXCL12|SLC6A4|SLC6A9|SLN|STAC|STC1|STIM1|ABCC8|TF|THY1|CXCR4|KCNAB2|F2RL3|NHERF1|GSTO1|HOMER3|KCNE3|LILRB2|LILRB1|CORO1A|KCNE4|NLGN3|TESC|SCN3B|HECW2|WNK3…	-9.74068	0	53
	ENSG00000225670	ENSG00000177508	ENSG00000143061	ENSG00000101187																1	1	1	1	-7.04142	-4.08837	-8.64336	-8.60965	GO:0042060	M1111	4	0	GO Biological Processes	19	wound healing	19_GO:0050896 response to stimulus	-12.0154	2.86433	8.55399	30286	318	1862	56	3.00752	0.395807	94|151|246|780|947|960|1026|1281|1289|1607|2065|2149|2152|2157|2192|2247|2624|2828|3084|3315|3491|3673|3678|3818|4488|5028|5058|5291|5294|5493|5547|5627|5754|6532|6556|6722|7301|7410|7414|7980|8324|9002|9060|9162|25987|26509|54566|60681|81027|83478|84959|92421|94121|128866|131566|493829	ACVRL1|ADRA2B|ALOX15|DDR1|CD34|CD44|CDKN1A|COL3A1|COL5A1|DGKB|ERBB3|F2R|F3|F8|FBLN1|FGF2|GATA2|GPR4|NRG1|HSPB1|CCN1|ITGA2|ITGA5|KLKB1|MSX2|P2RY1|PAK1|PIK3CB|PIK3CG|PPL|PRCP|PROS1|PTK7|SLC6A4|SLC11A1|SRF|TYRO3|VAV2|VCL|TFPI2|FZD7|F2RL3|PAPSS2|DGKI|TSKU|MYOF|EPB41L4B|FKBP10|TUBB1|ARHGAP24|UBASH3B|CHMP4C|SYTL4|CHMP4B|DCBLD2|TRIM72	-9.64945	0	26
	ENSG00000163618	ENSG00000276600	ENSG00000254154	ENSG00000101276																1	1	1	1	-5.05886	-5.48197	-4.62819	-4.61243	GO:0019838	M1111	4	0	GO Molecular Functions	21	growth factor binding		-11.9711	4.09645	9.22871	30286	135	1862	34	1.82599	0.310283	94|1277|1281|1282|1289|1490|1956|2022|2045|2065|2263|2321|3486|3491|3559|3815|3977|4036|4804|4915|5046|6272|7057|7850|8425|8692|8828|9180|25987|27286|79651|130399|152831|375387	ACVRL1|COL1A1|COL3A1|COL4A1|COL5A1|CCN2|EGFR|ENG|EPHA7|ERBB3|FGFR2|FLT1|IGFBP3|CCN1|IL2RA|KIT|LIFR|LRP2|NGFR|NTRK2|PCSK6|SORT1|THBS1|IL1R2|LTBP4|HYAL2|NRP2|OSMR|TSKU|SRPX2|RHBDF2|ACVR1C|KLB|NRROS	-9.60863	0	54
	ENSG00000270419	ENSG00000196338	ENSG00000136514	ENSG00000101421																1	1	1	1	-9.34109	-5.90019	-9.6282	-7.01377	GO:0030097	M1111	4	0	GO Biological Processes	19	hemopoiesis	19_GO:0032502 developmental process	-11.9272	2.19093	8.05733	30286	683	1862	92	4.94092	0.50224	284|292|596|650|861|947|1030|1051|1052|1540|1636|2194|2263|2355|2624|2719|2872|3059|3140|3142|3213|3214|3575|3624|3659|3676|3696|3717|3718|3726|3815|3952|3953|3955|4254|5613|5734|5781|5788|5803|6237|6510|6659|6693|6722|6775|6886|7018|7097|7153|7173|7301|7351|7538|7704|8076|8324|8325|8444|8503|8651|8692|8809|9173|9308|9314|9840|10272|10365|10673|10859|23212|25976|26022|26253|28514|28996|29760|5104…	ANGPT1|SLC25A5|BCL2|BMP2|RUNX1|CD34|CDKN2B|CEBPB|CEBPD|CYLD|ACE|FASN|FGFR2|FOSL2|GATA2|GPC3|MKNK2|HCLS1|MR1|HLX|HOXB3|HOXB4|IL7R|INHBA|IRF1|ITGA4|ITGB8|JAK2|JAK3|JUNB|KIT|LEP|LEPR|LFNG|KITLG|PRKX|PTGER4|PTPN11|PTPRC|PTPRZ1|RRAS|SLC1A5|SOX4|SPN|SRF|STAT4|TAL1|TF|TLR2|TOP2A|TPO|TYRO3|UCP2|ZFP36|ZBTB16|MFAP5|FZD7|FZD8|DYRK3|PIK3R3|SOCS1|HYAL2|IL18R1|IL1RL1|CD83|KLF4|TESPA1|FSTL3|KLF2|TNFSF13B|LILRB1…	-9.56809	0	24
	ENSG00000260942	ENSG00000281103	ENSG00000271913	ENSG00000101463																1	1	1	1	-7.41635	-4.29591	-6.83276	-6.81014	GO:0008201	M1111	4	0	GO Molecular Functions	21	heparin binding		-11.8816	3.64567	8.95781	30286	174	1862	39	2.09452	0.331861	333|338|655|1289|1305|1490|1842|2247|2252|2263|3491|4023|4192|5046|5118|5549|5788|5802|6402|6403|6586|7057|7058|7059|7060|7148|7448|8292|8828|9353|10457|11096|59271|64093|64094|83716|84570|146760|340267	APLP1|APOB|BMP7|COL5A1|COL13A1|CCN2|ECM2|FGF2|FGF7|FGFR2|CCN1|LPL|MDK|PCSK6|PCOLCE|PRELP|PTPRC|PTPRS|SELL|SELP|SLIT3|THBS1|THBS2|THBS3|THBS4|TNXB|VTN|COLQ|NRP2|SLIT2|GPNMB|ADAMTS5|EVA1C|SMOC1|SMOC2|CRISPLD2|COL25A1|RTN4RL1|COL28A1	-9.52598	0	22
	ENSG00000214711	ENSG00000149256	ENSG00000179915	ENSG00000101638																1	1	1	1	-9.07049	-6.43231	-10.3488	-7.65346	GO:1901888	M1111	4	0	GO Biological Processes	19	regulation of cell junction assembly	19_GO:0050789 regulation of biological process	-11.8534	3.32871	8.77046	30286	215	1862	44	2.36305	0.352009	94|187|347|577|627|869|1307|1613|1636|2042|2045|2049|4593|4915|5789|5802|6092|6910|7057|7058|7070|7097|7414|8128|8292|8321|9378|9423|10160|11170|23768|27286|51804|54413|54674|64084|79191|79953|84189|84525|84631|139065|145581|342184	ACVRL1|APLNR|APOD|ADGRB3|BDNF|CBLN1|COL16A1|DAPK3|ACE|EPHA3|EPHA7|EPHB3|MUSK|NTRK2|PTPRD|PTPRS|ROBO2|TBX5|THBS1|THBS2|THY1|TLR2|VCL|ST8SIA2|COLQ|FZD1|NRXN1|NTN1|FARP1|FAM107A|FLRT2|SRPX2|SIX4|NLGN3|LRRN3|CLSTN2|IRX3|SYNDIG1|SLITRK6|HOPX|SLITRK2|SLITRK4|LRFN5|FMN1	-9.5011	0	55
	ENSG00000149260	ENSG00000174175	ENSG00000121858	ENSG00000101871																1	1	1	1	-4.84115	-2.50487	-5.29937	-11.851	R-HSA-913531	M1111	4	0	Reactome Gene Sets	6	Interferon Signaling		-11.851	4.13056	9.30105	30286	269	954	35	3.66876	0.608652	960|2317|2633|2634|3113|3117|3134|3306|3434|3437|3659|3664|3717|3838|4261|4281|4599|4600|4938|4939|4940|5770|5781|7277|7318|7706|23087|23586|80263|84790|91543|112714|113457|115361|115362	CD44|FLNB|GBP1|GBP2|HLA-DPA1|HLA-DQA1|HLA-F|HSPA2|IFIT1|IFIT3|IRF1|IRF6|JAK2|KPNA2|CIITA|MID1|MX1|MX2|OAS1|OAS2|OAS3|PTPN1|PTPN11|TUBA4A|UBA7|TRIM25|TRIM35|RIGI|TRIM45|TUBA1C|RSAD2|TUBA3E|TUBA3D|GBP4|GBP5	-9.49529	0	23
	ENSG00000172508	ENSG00000156049	ENSG00000160013	ENSG00000101977																1	1	1	1	-6.64487	-4.15797	-3.6808	-7.24066	GO:1903522	M1111	4	0	GO Biological Processes	19	regulation of blood circulation	19_GO:0032501 multicellular organismal process	-11.8412	3.08915	8.62535	30286	258	1862	49	2.63158	0.37096	133|151|185|482|783|952|1129|1573|1636|1739|1906|1956|2149|2697|2702|3269|3274|3676|3741|3760|3762|3781|3952|4878|5294|5999|6324|6330|6781|6910|8654|8912|9446|10008|10021|10052|10242|10699|10800|23704|30845|51086|55800|80005|80149|80763|84525|157378|388591	ADM|ADRA2B|AGTR1|ATP1B2|CACNB2|CD38|CHRM2|CYP2J2|ACE|DLG1|EDN1|EGFR|F2R|GJA1|GJA5|HRH1|HRH2|ITGA4|KCNA5|KCNJ3|KCNJ5|KCNN2|LEP|NPPA|PIK3CG|RGS4|SCN1B|SCN4B|STC1|TBX5|PDE5A|CACNA1H|GSTO1|KCNE3|HCN4|GJC1|KCNMB2|CORIN|CYSLTR1|KCNE4|EHD3|TNNI3K|SCN3B|DOCK5|ZC3H12A|SPX|HOPX|TMEM65|RNF207	-9.49223	0	11
	ENSG00000137752	ENSG00000169302	ENSG00000263443	ENSG00000102287																1	1	1	1	-8.14747	-5.36753	-4.82597	-6.06048	GO:0042391	M1111	4	0	GO Biological Processes	19	regulation of membrane potential	19_GO:0065007 biological regulation	-11.8369	2.51638	8.25729	30286	446	1862	69	3.70569	0.437769	482|483|596|598|610|637|666|783|869|1145|1268|1739|1906|2030|2257|2557|2560|2564|2697|2702|2743|2852|2898|2899|2901|2903|2911|3739|3741|3745|3760|3762|3767|3781|4878|4915|5027|5649|5774|5999|6323|6324|6330|6334|6532|6910|7351|8506|8514|8912|9378|9424|9630|10008|10021|10052|10242|10458|11280|23704|30845|54413|54532|55800|66000|116443|152404|219736|388591	ATP1B2|ATP1B3|BCL2|BCL2L1|HCN2|BID|BOK|CACNB2|CBLN1|CHRNE|CNR1|DLG1|EDN1|SLC29A1|FGF12|GABRA4|GABRB1|GABRE|GJA1|GJA5|GLRB|GPER1|GRIK2|GRIK3|GRIK5|GRIN2A|GRM1|KCNA4|KCNA5|KCNB1|KCNJ3|KCNJ5|KCNJ11|KCNN2|NPPA|NTRK2|P2RX7|RELN|PTPN3|RGS4|SCN1A|SCN1B|SCN4B|SCN8A|SLC6A4|TBX5|UCP2|CNTNAP1|KCNAB2|CACNA1H|NRXN1|KCNK6|GNA14|KCNE3|HCN4|GJC1|KCNMB2|BAIAP2|SCN11A|KCNE4|EHD3|NLGN3|USP53|SCN3B|TMEM108|GRIN3A|IG…	-9.49128	0	11
	ENSG00000235505	ENSG00000145861	ENSG00000224165	ENSG00000102466																1	1	1	1	-8.85753	-4.59257	-6.23191	-8.7348	R-HSA-109582	M1111	4	0	Reactome Gene Sets	6	Hemostasis		-11.8029	2.2489	8.05507	30286	622	1862	86	4.61869	0.486409	151|284|285|338|482|483|960|1062|1191|1277|1607|1675|1893|1950|2149|2152|2157|2277|2624|2885|3082|3481|3659|3671|3673|3675|3676|3678|3683|3687|3708|3717|3818|5027|5028|5054|5136|5271|5291|5294|5321|5473|5547|5552|5579|5627|5739|5768|5770|5781|6402|6403|6693|6786|7018|7057|7078|7277|7410|7414|7465|7975|8503|8515|8654|9002|9162|9630|10242|11069|23348|23428|23764|30845|54331|55083|55619|55664|80005|…	ADRA2B|ANGPT1|ANGPT2|APOB|ATP1B2|ATP1B3|CD44|CENPE|CLU|COL1A1|DGKB|CFD|ECM1|EGF|F2R|F3|F8|VEGFD|GATA2|GRB2|HGF|IGF2|IRF1|ISLR|ITGA2|ITGA3|ITGA4|ITGA5|ITGAL|ITGAX|ITPR1|JAK2|KLKB1|P2RX7|P2RY1|SERPINE1|PDE1A|SERPINB8|PIK3CB|PIK3CG|PLA2G4A|PPBP|PRCP|SRGN|PRKCB|PROS1|PTGIR|QSOX1|PTPN1|PTPN11|SELL|SELP|SPN|STIM1|TF|THBS1|TIMP3|TUBA4A|VAV2|VCL|WEE1|MAFK|PIK3R3|ITGA10|PDE5A|F2RL3|DGKI|GNA14|KCNMB2|RAPGE…	-9.46061	0	56
	ENSG00000143318	ENSG00000171502	ENSG00000113396	ENSG00000102755																1	0	1	1	-3.89252	0	-3.66953	-11.707	R-HSA-877300	M1011	3	0	Reactome Gene Sets	6	Interferon gamma signaling		-11.707	6.94451	10.5205	30286	96	954	21	2.20126	0.475038	960|2633|2634|3113|3117|3134|3659|3664|3717|4261|4281|4938|4939|4940|5770|5781|7706|23087|80263|115361|115362	CD44|GBP1|GBP2|HLA-DPA1|HLA-DQA1|HLA-F|IRF1|IRF6|JAK2|CIITA|MID1|OAS1|OAS2|OAS3|PTPN1|PTPN11|TRIM25|TRIM35|TRIM45|GBP4|GBP5	-9.37446	0	23
	ENSG00000166762	ENSG00000197859	ENSG00000163618	ENSG00000102760																1	1	1	1	-5.23885	-5.75642	-6.8368	-11.6772	GO:2000146	M1111	4	0	GO Biological Processes	19	negative regulation of cell motility	19_GO:0040011 locomotion	-11.6772	3.4472	8.8404	30286	396	954	43	4.50734	0.671693	94|347|596|1281|1524|1545|1647|1803|1843|2022|2043|2192|2247|2309|2697|3486|4163|4739|5054|6237|6347|6387|6722|6781|6910|7414|8692|9314|9353|9901|10076|10221|11057|11117|23213|23236|28984|55466|58516|80031|90865|93649|114757	ACVRL1|APOD|BCL2|COL3A1|CX3CR1|CYP1B1|GADD45A|DPP4|DUSP1|ENG|EPHA4|FBLN1|FGF2|FOXO3|GJA1|IGFBP3|MCC|NEDD9|SERPINE1|RRAS|CCL2|CXCL12|SRF|STC1|TBX5|VCL|HYAL2|KLF4|SLIT2|SRGAP3|PTPRU|TRIB1|ABHD2|EMILIN1|SULF1|PLCB1|RGCC|DNAJA4|SINHCAF|SEMA6D|IL33|MYOCD|CYGB	-9.351	0	49
	ENSG00000133962	ENSG00000130592	ENSG00000229618	ENSG00000102879																1	1	1	1	-5.21047	-5.51379	-6.74255	-11.6356	GO:0030336	M1111	4	0	GO Biological Processes	19	negative regulation of cell migration	19_GO:0040011 locomotion	-11.6356	3.4996	8.85477	30286	381	954	42	4.40252	0.664201	94|347|596|1281|1524|1545|1647|1803|1843|2022|2043|2247|2309|2697|3486|4163|4739|5054|6237|6347|6387|6722|6781|6910|7414|8692|9314|9353|9901|10076|10221|11057|11117|23213|23236|28984|55466|58516|80031|90865|93649|114757	ACVRL1|APOD|BCL2|COL3A1|CX3CR1|CYP1B1|GADD45A|DPP4|DUSP1|ENG|EPHA4|FGF2|FOXO3|GJA1|IGFBP3|MCC|NEDD9|SERPINE1|RRAS|CCL2|CXCL12|SRF|STC1|TBX5|VCL|HYAL2|KLF4|SLIT2|SRGAP3|PTPRU|TRIB1|ABHD2|EMILIN1|SULF1|PLCB1|RGCC|DNAJA4|SINHCAF|SEMA6D|IL33|MYOCD|CYGB	-9.31261	0	49
	ENSG00000170681	ENSG00000225649	ENSG00000133740	ENSG00000103021																1	1	1	1	-9.90165	-5.53889	-9.03819	-6.31606	GO:0044297	M1111	4	0	GO Cellular Components	20	cell body		-11.5758	2.31942	8.02208	30286	554	1862	79	4.24275	0.467111	94|306|338|347|482|773|774|790|1129|1393|1501|1524|1536|1809|2043|2674|2752|2898|2899|3676|3745|3749|3767|3781|3782|3800|4131|4133|4345|4651|4804|4878|5027|5028|5126|5136|5274|5754|5802|5979|6323|6324|6529|6533|6715|7070|7074|7097|8507|8633|8882|9026|9378|9499|9627|10008|10439|10458|10815|11280|23426|23544|23769|26012|55273|55361|57125|57699|79890|79953|83394|94233|113451|114757|114804|116443|146…	ACVRL1|ANXA3|APOB|APOD|ATP1B2|CACNA1A|CACNA1B|CAD|CHRM2|CRHBP|CTNND2|CX3CR1|CYBB|DPYSL3|EPHA4|GFRA1|GLUL|GRIK2|GRIK3|ITGA4|KCNB1|KCNC4|KCNJ11|KCNN2|KCNN3|KIF5C|MAP1B|MAP2|CD200|MYO10|NGFR|NPPA|P2RX7|P2RY1|PCSK2|PDE1A|SERPINI1|PTK7|PTPRS|RET|SCN1A|SCN1B|SLC6A1|SLC6A6|SRD5A1|THY1|TIAM1|TLR2|ENC1|UNC5C|ZPR1|HIP1R|NRXN1|MYOT|SNCAIP|KCNE3|OLFM1|BAIAP2|CPLX1|SCN11A|GRIP1|SEZ6L|FLRT1|NSMF|TMEM100|PI4K2A…	-9.23934	0	57
	ENSG00000102924	ENSG00000142583	ENSG00000171724	ENSG00000103184																1	1	1	1	-10.7789	-2.03704	-4.68416	-3.50804	GO:0032940	M1111	4	0	GO Biological Processes	19	secretion by cell	19_GO:0051179 localization	-11.5751	2.56613	8.19201	30286	412	1862	65	3.49087	0.425364	286|306|869|1393|1906|2022|2054|2214|2252|2697|3164|3624|3745|3815|3952|4547|4915|5027|5046|5058|5294|5413|5551|6352|6510|6567|6833|6854|7127|7301|7462|8425|8447|8618|8825|8938|9024|9378|9379|9751|9805|10815|11069|11151|11280|23396|26056|27445|51760|54843|57586|64005|80223|84283|90332|94121|112476|117177|130399|201294|284021|440279|493829|644150|780776	ANK1|ANXA3|CBLN1|CRHBP|EDN1|ENG|STX2|FCGR3A|FGF7|GJA1|NR4A1|INHBA|KCNB1|KIT|LEP|MTTP|NTRK2|P2RX7|PCSK6|PAK1|PIK3CG|SEPTIN5|PRF1|CCL5|SLC1A5|SLC16A2|ABCC8|SYN2|TNFAIP2|TYRO3|LAT2|LTBP4|DOC2B|CADPS|LIN7A|BAIAP3|BRSK2|NRXN1|NRXN2|SNPH|SCRN1|CPLX1|RAPGEF4|CORO1A|SCN11A|PIP5K1C|RAB11FIP5|PCLO|SYT17|SYTL2|SYT13|MYO1G|RAB11FIP1|TMEM79|EXOC3L2|SYTL4|PRRT2|RAB3IP|ACVR1C|UNC13D|MILR1|UNC13C|TRIM72|WIPF3|TV…	-9.23934	0	41
	ENSG00000159231	ENSG00000187955	ENSG00000286952	ENSG00000103196																1	1	1	1	-8.13922	-5.06364	-9.80822	-5.13301	GO:0097447	M1111	4	0	GO Cellular Components	20	dendritic tree		-11.5496	2.23714	7.95297	30286	618	1862	85	4.56498	0.483708	94|306|347|610|627|1129|1191|1393|1501|1524|1536|2042|2043|2045|2049|2557|2560|2564|2743|2852|2898|2899|2903|2911|3269|3274|3357|3739|3745|3749|3781|3800|4036|4131|4133|4804|4908|4915|5028|5058|5126|5649|5979|6533|6608|7070|7074|8626|8633|8927|9026|9162|9454|10008|10021|10160|10371|10458|10752|10769|23426|26012|26052|55361|55619|57125|57692|58498|64084|64101|66000|79083|79890|79953|80315|84631|94…	ACVRL1|ANXA3|APOD|HCN2|BDNF|CHRM2|CLU|CRHBP|CTNND2|CX3CR1|CYBB|EPHA3|EPHA4|EPHA7|EPHB3|GABRA4|GABRB1|GABRE|GLRB|GPER1|GRIK2|GRIK3|GRIN2A|GRM1|HRH1|HRH2|HTR2B|KCNA4|KCNB1|KCNC4|KCNN2|KIF5C|LRP2|MAP1B|MAP2|NGFR|NTF3|NTRK2|P2RY1|PAK1|PCSK2|RELN|RET|SLC6A6|SMO|THY1|TIAM1|TP63|UNC5C|BSN|HIP1R|DGKI|HOMER3|KCNE3|HCN4|FARP1|SEMA3A|BAIAP2|CHL1|PLK2|GRIP1|NSMF|DNM3|PI4K2A|DOCK10|PLXDC1|MAGEE1|MYL7|CLSTN2|L…	-9.22246	0	57
	ENSG00000048342	ENSG00000250981	ENSG00000269514	ENSG00000103742																1	1	1	1	-5.10391	-3.64303	-5.12257	-10.3861	M3005	M1111	4	0	Canonical Pathways	11	NABA COLLAGENS		-11.5486	7.02365	10.2339	30286	44	1862	19	1.02041	0.2329	1277|1281|1282|1286|1287|1288|1289|1295|1299|1303|1305|1306|1307|7373|84570|85301|131873|255631|340267	COL1A1|COL3A1|COL4A1|COL4A4|COL4A5|COL4A6|COL5A1|COL8A1|COL9A3|COL12A1|COL13A1|COL15A1|COL16A1|COL14A1|COL25A1|COL27A1|COL6A6|COL24A1|COL28A1	-9.22246	0	27
	ENSG00000183287	ENSG00000226519	ENSG00000274253	ENSG00000103811																1	1	1	1	-5.10391	-3.64303	-5.12257	-10.3861	R-HSA-8948216	M1111	4	0	Reactome Gene Sets	6	Collagen chain trimerization		-11.5486	7.02365	10.2339	30286	44	1862	19	1.02041	0.2329	1277|1281|1282|1286|1287|1288|1289|1295|1299|1303|1305|1306|1307|7373|84570|85301|131873|255631|340267	COL1A1|COL3A1|COL4A1|COL4A4|COL4A5|COL4A6|COL5A1|COL8A1|COL9A3|COL12A1|COL13A1|COL15A1|COL16A1|COL14A1|COL25A1|COL27A1|COL6A6|COL24A1|COL28A1	-9.22246	0	27
	ENSG00000147144	ENSG00000163145	ENSG00000113532	ENSG00000104177																1	1	1	1	-8.43288	-5.39053	-6.83233	-3.75304	GO:0046883	M1111	4	0	GO Biological Processes	19	regulation of hormone secretion	19_GO:0051179 localization	-11.5321	3.07376	8.49462	30286	254	1862	48	2.57787	0.367257	111|185|952|1268|1393|1407|1601|1906|1956|2697|2852|3077|3624|3625|3667|3708|3717|3741|3745|3767|3952|5028|5579|5781|5950|6352|6659|6664|6833|7074|7351|8447|8622|8660|8938|9024|9370|11069|23236|26056|55107|55638|56262|80223|94121|130399|353500|415116	ADCY5|AGTR1|CD38|CNR1|CRHBP|CRY1|DAB2|EDN1|EGFR|GJA1|GPER1|HFE|INHBA|INHBB|IRS1|ITPR1|JAK2|KCNA5|KCNB1|KCNJ11|LEP|P2RY1|PRKCB|PTPN11|RBP4|CCL5|SOX4|SOX11|ABCC8|TIAM1|UCP2|DOC2B|PDE8B|IRS2|BAIAP3|BRSK2|ADIPOQ|RAPGEF4|PLCB1|RAB11FIP5|ANO1|SYBU|LRRC8A|RAB11FIP1|SYTL4|ACVR1C|BMP8A|PIM3	-9.20909	0	46
	ENSG00000144395	ENSG00000227456	ENSG00000204956	ENSG00000104228																1	1	1	1	-6.70552	-3.9176	-4.08989	-6.47183	hsa04010	M1111	4	0	KEGG Pathway	24	MAPK signaling pathway		-11.523	2.88315	8.37557	30286	299	1862	53	2.8464	0.385379	284|285|374|627|773|774|783|929|1647|1843|1846|1950|1956|2065|2247|2252|2263|2277|2321|2872|2885|3082|3164|3315|3481|3815|3925|4215|4233|4254|4609|4616|4791|4804|4908|4915|5058|5321|5579|5602|5979|6196|6237|6722|8681|8817|8912|9020|9064|10912|22800|84867|255189	ANGPT1|ANGPT2|AREG|BDNF|CACNA1A|CACNA1B|CACNB2|CD14|GADD45A|DUSP1|DUSP4|EGF|EGFR|ERBB3|FGF2|FGF7|FGFR2|VEGFD|FLT1|MKNK2|GRB2|HGF|NR4A1|HSPB1|IGF2|KIT|STMN1|MAP3K3|MET|KITLG|MYC|GADD45B|NFKB2|NGFR|NTF3|NTRK2|PAK1|PLA2G4A|PRKCB|MAPK10|RET|RPS6KA2|RRAS|SRF|JMJD7-PLA2G4B|FGF18|CACNA1H|MAP3K14|MAP3K6|GADD45G|RRAS2|PTPN5|PLA2G4F	-9.20319	0	58
	ENSG00000120262	ENSG00000115252	ENSG00000182050	ENSG00000104490																1	1	1	1	-10.7041	-2.75892	-9.98361	-6.17025	GO:0042330	M1111	4	0	GO Biological Processes	19	taxis	19_GO:0040011 locomotion	-11.4975	2.72655	8.2671	30286	346	1862	58	3.11493	0.40259	185|284|1524|1803|1901|2045|2247|2252|2277|2321|2359|2920|3082|3084|3164|3491|3815|3965|4046|4192|4233|4283|4908|5168|5291|5294|5473|6091|6092|6275|6347|6352|6387|6405|6586|6693|7852|8633|8828|9037|9353|9423|10371|10457|10500|10800|11151|11251|23396|23768|51411|54437|80031|80270|91584|94233|154796|223117	AGTR1|ANGPT1|CX3CR1|DPP4|S1PR1|EPHA7|FGF2|FGF7|VEGFD|FLT1|FPR3|CXCL2|HGF|NRG1|NR4A1|CCN1|KIT|LGALS9|LSP1|MDK|MET|CXCL9|NTF3|ENPP2|PIK3CB|PIK3CG|PPBP|ROBO1|ROBO2|S100A4|CCL2|CCL5|CXCL12|SEMA3F|SLIT3|SPN|CXCR4|UNC5C|NRP2|SEMA5A|SLIT2|NTN1|SEMA3A|GPNMB|SEMA6C|CYSLTR1|CORO1A|PTGDR2|PIP5K1C|FLRT2|BIN2|SEMA5B|SEMA6D|HSD3B7|PLXNA4|OPN4|AMOT|SEMA3D	-9.18155	0	9
	ENSG00000228544	ENSG00000166676	ENSG00000251432	ENSG00000105048																1	1	1	1	-5.04252	-5.05607	-6.31063	-8.47227	GO:0071417	M1111	4	0	GO Biological Processes	19	cellular response to organonitrogen compound	19_GO:0050896 response to stimulus	-11.4952	2.31108	7.986	30286	556	1862	79	4.24275	0.467111	111|185|196|333|598|610|641|773|1051|1277|1281|1282|1288|1307|1393|1536|1545|1636|1729|1906|1956|2043|2309|2560|2697|2775|2819|2852|2885|3164|3269|3481|3624|3625|3667|3676|3717|3718|3952|4131|4915|5027|5028|5105|5166|5294|5770|5829|6532|6715|6781|7351|7490|7852|8412|8503|8651|8660|9314|9353|9368|9370|9630|10021|10365|10458|23175|23236|26012|28999|53335|54331|55107|57559|57727|80315|132864|154743|…	ADCY5|AGTR1|AHR|APLP1|BCL2L1|HCN2|BLM|CACNA1A|CEBPB|COL1A1|COL3A1|COL4A1|COL4A6|COL16A1|CRHBP|CYBB|CYP1B1|ACE|DIAPH1|EDN1|EGFR|EPHA4|FOXO3|GABRB1|GJA1|GNAO1|GPD1|GPER1|GRB2|NR4A1|HRH1|IGF2|INHBA|INHBB|IRS1|ITGA4|JAK2|JAK3|LEP|MAP1B|NTRK2|P2RX7|P2RY1|PCK1|PDK4|PIK3CG|PTPN1|PXN|SLC6A4|SRD5A1|STC1|UCP2|WT1|CXCR4|BCAR3|PIK3R3|SOCS1|IRS2|KLF4|SLIT2|NHERF1|ADIPOQ|GNA14|HCN4|KLF2|BAIAP2|LPIN1|PLCB1|NSMF…	-9.18155	0	28
	ENSG00000185860	ENSG00000163873	ENSG00000130592	ENSG00000105339																1	1	1	1	-4.93327	-3.4673	-6.0522	-7.83749	M18	M1111	4	0	Canonical Pathways	11	PID INTEGRIN1 PATHWAY		-11.4909	5.66821	9.71709	30286	66	1862	23	1.23523	0.255968	929|1277|1281|1282|1286|1287|1288|1289|1464|3673|3675|3676|3678|3910|3912|3914|4192|4811|7045|7057|7058|7448|8515	CD14|COL1A1|COL3A1|COL4A1|COL4A4|COL4A5|COL4A6|COL5A1|CSPG4|ITGA2|ITGA3|ITGA4|ITGA5|LAMA4|LAMB1|LAMB3|MDK|NID1|TGFBI|THBS1|THBS2|VTN|ITGA10	-9.18029	0	27
	ENSG00000109881	ENSG00000103528	ENSG00000237807	ENSG00000105426																1	1	1	1	-4.85341	-3.16968	-5.69203	-11.1086	GO:0060537	M1111	4	0	GO Biological Processes	19	muscle tissue development	19_GO:0032502 developmental process	-11.4444	2.7187	8.2415	30286	347	1862	58	3.11493	0.40259	467|596|650|655|844|1073|1281|1466|1739|1827|1901|2022|2263|2274|2317|2355|2697|2702|3084|3142|3164|3767|4036|4488|4534|4703|4878|5950|6608|6664|6722|6910|6943|7135|7373|7490|7504|7832|8506|8854|9242|10021|10052|23462|23764|25976|26011|28514|50507|50937|51804|54583|58498|59269|79191|84525|93649|376132	ATF3|BCL2|BMP2|BMP7|CASQ1|CFL2|COL3A1|CSRP2|DLG1|RCAN1|S1PR1|ENG|FGFR2|FHL2|FLNB|FOSL2|GJA1|GJA5|NRG1|HLX|NR4A1|KCNJ11|LRP2|MSX2|MTM1|NEB|NPPA|RBP4|SMO|SOX11|SRF|TBX5|TCF21|TNNI1|COL14A1|WT1|XK|BTG2|CNTNAP1|ALDH1A2|MSC|HCN4|GJC1|HEY1|MAFF|TIPARP|TENM4|DLL1|NOX4|CDON|SIX4|EGLN1|MYL7|HIVEP3|IRX3|HOPX|MYOCD|LRRC10	-9.13682	0	59
	ENSG00000166510	ENSG00000159713	ENSG00000101871	ENSG00000105609																1	1	1	1	-10.559	-3.31599	-10.202	-5.39137	GO:0060485	M1111	4	0	GO Biological Processes	19	mesenchyme development	19_GO:0032502 developmental process	-11.4174	3.09502	8.46164	30286	247	1862	47	2.52417	0.363511	94|187|596|650|655|1906|2022|2065|2263|2487|3082|3084|3357|4254|4488|5754|5979|6091|6092|6275|6405|6608|6659|6663|6910|6943|7490|8642|8828|8854|9037|10371|10409|10439|10500|11096|23462|25937|51804|54437|55273|55698|80031|84541|139285|157506|223117	ACVRL1|APLNR|BCL2|BMP2|BMP7|EDN1|ENG|ERBB3|FGFR2|FRZB|HGF|NRG1|HTR2B|KITLG|MSX2|PTK7|RET|ROBO1|ROBO2|S100A4|SEMA3F|SMO|SOX4|SOX10|TBX5|TCF21|WT1|DCHS1|NRP2|ALDH1A2|SEMA5A|SEMA3A|BASP1|OLFM1|SEMA6C|ADAMTS5|HEY1|WWTR1|SIX4|SEMA5B|TMEM100|RADIL|SEMA6D|KBTBD8|AMER1|RDH10|SEMA3D	-9.1129	0	50
	ENSG00000108691	ENSG00000116711	ENSG00000128849	ENSG00000105643																1	1	1	1	-8.18297	-6.51752	-7.10875	-8.67139	GO:0031401	M1111	4	0	GO Biological Processes	19	positive regulation of protein modification process	19_GO:0048518 positive regulation of biological process	-11.3965	2.08639	7.7843	30286	764	1862	98	5.26316	0.517479	151|187|284|330|374|596|627|650|718|896|960|1026|1062|1407|1464|1524|1601|1636|1906|1950|1956|2022|2043|2045|2247|2252|2277|2321|2674|2852|3059|3082|3084|3306|3357|3491|3624|3678|3717|3815|3952|3953|4254|4593|4739|4837|4908|4915|5027|5028|5058|5168|5294|5649|5770|5781|5788|5979|6091|6352|6556|6659|6693|7057|7060|7098|7164|7448|8321|8325|8412|8503|8817|9370|10288|10457|10865|11170|26012|28984|2899…	ADRA2B|APLNR|ANGPT1|BIRC3|AREG|BCL2|BDNF|BMP2|C3|CCND3|CD44|CDKN1A|CENPE|CRY1|CSPG4|CX3CR1|DAB2|ACE|EDN1|EGF|EGFR|ENG|EPHA4|EPHA7|FGF2|FGF7|VEGFD|FLT1|GFRA1|GPER1|HCLS1|HGF|NRG1|HSPA2|HTR2B|CCN1|INHBA|ITGA5|JAK2|KIT|LEP|LEPR|KITLG|MUSK|NEDD9|NNMT|NTF3|NTRK2|P2RX7|P2RY1|PAK1|ENPP2|PIK3CG|RELN|PTPN1|PTPN11|PTPRC|RET|ROBO1|CCL5|SLC11A1|SOX4|SPN|THBS1|THBS4|TLR3|TPD52L1|VTN|FZD1|FZD8|BCAR3|PIK3R3|FGF…	-9.09502	0	21
	ENSG00000271503	ENSG00000203727	ENSG00000275325	ENSG00000105711																1	1	1	1	-9.08997	-4.3397	-11.3356	-3.79337	R-HSA-372790	M1111	4	0	Reactome Gene Sets	6	Signaling by GPCR		-11.3356	2.69505	8.22316	30286	709	951	60	6.30915	0.788395	113|133|185|187|976|1129|1268|1393|1524|1607|1906|2535|2828|2846|2852|2911|2920|3357|3678|3708|3838|4283|4886|5028|5058|5136|5150|5294|5321|5613|5734|5739|5745|5996|5999|6347|6608|7074|7410|7504|8321|8324|8503|8643|9002|9162|9630|10161|10800|11251|23263|26086|26166|50649|54331|57105|84109|94233|146850|221472	ADCY7|ADM|AGTR1|APLNR|ADGRE5|CHRM2|CNR1|CRHBP|CX3CR1|DGKB|EDN1|FZD2|GPR4|LPAR4|GPER1|GRM1|CXCL2|HTR2B|ITGA5|ITPR1|KPNA2|CXCL9|NPY1R|P2RY1|PAK1|PDE1A|PDE7A|PIK3CG|PLA2G4A|PRKX|PTGER4|PTGIR|PTH1R|RGS1|RGS4|CCL2|SMO|TIAM1|VAV2|XK|FZD1|FZD7|PIK3R3|PTCH2|F2RL3|DGKI|GNA14|LPAR6|CYSLTR1|PTGDR2|MCF2L|GPSM1|RGS22|ARHGEF4|GNG2|CYSLTR2|QRFPR|OPN4|PIK3R6|FGD2	-9.05167	0	60
	ENSG00000118523	ENSG00000154146	ENSG00000272070	ENSG00000105851																1	1	1	1	-7.70967	-6.65358	-6.19673	-7.39729	GO:0048871	M1111	4	0	GO Biological Processes	19	multicellular organismal-level homeostasis	19_GO:0042592 homeostatic process	-11.3096	2.23884	7.86468	30286	603	1862	83	4.45757	0.478253	33|216|284|292|360|361|482|596|947|1149|1281|1490|1512|1524|1540|2149|2355|2624|2697|3059|3077|3559|3575|3624|3717|3718|3815|3952|3953|4254|4645|4907|4938|5027|5320|5547|5745|5781|5950|6510|6556|6608|6659|6722|6833|6886|7373|7414|8444|8692|9414|10018|10162|10365|10673|11151|25937|25987|28514|28996|50507|51085|51705|54206|55113|55366|55619|57482|57678|58476|64072|65267|79191|81624|83690|84529|1147…	ACADL|ALDH1A1|ANGPT1|SLC25A5|AQP3|AQP4|ATP1B2|BCL2|CD34|CIDEA|COL3A1|CCN2|CTSH|CX3CR1|CYLD|F2R|FOSL2|GATA2|GJA1|HCLS1|HFE|IL2RA|IL7R|INHBA|JAK2|JAK3|KIT|LEP|LEPR|KITLG|MYO5B|NT5E|OAS1|P2RX7|PLA2G2A|PRCP|PTH1R|PTPN11|RBP4|SLC1A5|SLC11A1|SMO|SOX4|SRF|ABCC8|TAL1|COL14A1|VCL|DYRK3|HYAL2|TJP2|BCL2L11|LPCAT3|KLF2|TNFSF13B|CORO1A|WWTR1|TSKU|DLL1|HIPK2|NOX4|MLXIPL|EMCN|ERRFI1|XKR8|LGR4|DOCK10|CRACD|GPAM|…	-9.01106	0	61
	ENSG00000175305	ENSG00000206561	ENSG00000163995	ENSG00000105855																1	1	1	1	-6.09601	-3.16539	-3.35416	-9.38392	GO:0009615	M1111	4	0	GO Biological Processes	19	response to virus	19_GO:0044419 biological process involved in interspecies interaction between organisms	-11.2789	2.6179	8.11233	30286	379	1862	61	3.27605	0.412527	338|596|598|834|1129|1191|2633|2634|3315|3433|3434|3437|3659|3687|3696|3717|3925|3965|4283|4599|4600|4938|4939|4940|4953|5551|5788|6352|6387|7097|7098|7706|7852|8547|8692|9020|9213|10859|10964|11213|23087|23586|25939|50506|51191|54541|57678|60489|64108|64135|80149|84166|90865|91543|115362|146857|163702|200316|201294|256987|340061	APOB|BCL2|BCL2L1|CASP1|CHRM2|CLU|GBP1|GBP2|HSPB1|IFIT2|IFIT1|IFIT3|IRF1|ITGAX|ITGB8|JAK2|STMN1|LGALS9|CXCL9|MX1|MX2|OAS1|OAS2|OAS3|ODC1|PRF1|PTPRC|CCL5|CXCL12|TLR2|TLR3|TRIM25|CXCR4|FCN3|HYAL2|MAP3K14|XPR1|LILRB1|IFI44L|IRAK3|TRIM35|RIGI|SAMHD1|DUOX2|HERC5|DDIT4|GPAM|APOBEC3G|RTP4|IFIH1|ZC3H12A|NLRC5|IL33|RSAD2|GBP5|SLFN13|IFNLR1|APOBEC3F|UNC13D|SERINC5|STING1	-8.98337	0	62
	ENSG00000248283	ENSG00000283632	ENSG00000206344	ENSG00000105887																1	1	1	1	-8.48089	-3.2277	-8.56698	-2.30142	GO:0002694	M1111	4	0	GO Biological Processes	19	regulation of leukocyte activation	19_GO:0002376 immune system process	-11.2387	2.2709	7.86096	30286	573	1862	80	4.29646	0.469926	196|199|384|596|637|683|861|952|1026|1051|1268|1540|1739|1803|2214|2309|2736|2852|3077|3108|3109|3111|3113|3117|3142|3149|3481|3559|3575|3624|3659|3717|3718|3726|3952|3965|4192|4254|4332|4345|4739|5105|5320|5321|5781|5788|6347|6352|6659|6664|6693|7057|7070|7301|7704|7940|8651|8654|8660|9173|9308|9840|10288|10457|10666|10673|10859|11151|11326|51043|54537|57678|64581|80149|90865|145581|146850|15037…	AHR|AIF1|ARG2|BCL2|BID|BST1|RUNX1|CD38|CDKN1A|CEBPB|CNR1|CYLD|DLG1|DPP4|FCGR3A|FOXO3|GLI2|GPER1|HFE|HLA-DMA|HLA-DMB|HLA-DOA|HLA-DPA1|HLA-DQA1|HLX|HMGB3|IGF2|IL2RA|IL7R|INHBA|IRF1|JAK2|JAK3|JUNB|LEP|LGALS9|MDK|KITLG|MNDA|CD200|NEDD9|PCK1|PLA2G2A|PLA2G4A|PTPN11|PTPRC|CCL2|CCL5|SOX4|SOX11|SPN|THBS1|THY1|TYRO3|ZBTB16|LST1|SOCS1|PDE5A|IRS2|IL1RL1|CD83|TESPA1|LILRB2|GPNMB|CD226|TNFSF13B|LILRB1|CORO1A|V…	-8.94607	0	45
	ENSG00000226015	ENSG00000140749	ENSG00000245571	ENSG00000105976																1	1	1	1	-5.64704	-2.56906	-6.19527	-8.85247	GO:0051216	M1111	4	0	GO Biological Processes	19	cartilage development	19_GO:0032502 developmental process	-11.2295	3.55219	8.64131	30286	174	1862	38	2.04082	0.327669	633|650|655|861|960|1277|1281|1490|1836|1893|1906|2121|2247|2355|3213|3491|3696|4488|4969|5745|5916|6722|6781|7045|7059|7704|8692|8817|9451|10865|11173|23213|25884|25987|54206|85301|116039|353500	BGN|BMP2|BMP7|RUNX1|CD44|COL1A1|COL3A1|CCN2|SLC26A2|ECM1|EDN1|EVC|FGF2|FOSL2|HOXB3|CCN1|ITGB8|MSX2|OGN|PTH1R|RARG|SRF|STC1|TGFBI|THBS3|ZBTB16|HYAL2|FGF18|EIF2AK3|ARID5A|ADAMTS7|SULF1|CHRDL2|TSKU|ERRFI1|COL27A1|OSR2|BMP8A	-8.93984	0	14
	ENSG00000170458	ENSG00000168077	ENSG00000214189	ENSG00000106003																1	1	1	1	-7.78849	-4.66919	-9.38534	-4.80797	GO:0030425	M1111	4	0	GO Cellular Components	20	dendrite		-11.2226	2.218	7.81697	30286	616	1862	84	4.51128	0.48099	94|306|347|610|627|1129|1191|1393|1501|1536|2042|2043|2045|2049|2557|2560|2564|2743|2852|2898|2899|2903|2911|3269|3274|3357|3739|3745|3749|3781|3800|4036|4131|4133|4804|4908|4915|5028|5058|5126|5649|5979|6533|6608|7070|7074|8626|8633|8927|9026|9162|9454|10008|10021|10160|10371|10458|10752|10769|23426|26012|26052|55361|55619|57125|57692|58498|64084|64101|66000|79083|79890|79953|80315|84631|94233|1…	ACVRL1|ANXA3|APOD|HCN2|BDNF|CHRM2|CLU|CRHBP|CTNND2|CYBB|EPHA3|EPHA4|EPHA7|EPHB3|GABRA4|GABRB1|GABRE|GLRB|GPER1|GRIK2|GRIK3|GRIN2A|GRM1|HRH1|HRH2|HTR2B|KCNA4|KCNB1|KCNC4|KCNN2|KIF5C|LRP2|MAP1B|MAP2|NGFR|NTF3|NTRK2|P2RY1|PAK1|PCSK2|RELN|RET|SLC6A6|SMO|THY1|TIAM1|TP63|UNC5C|BSN|HIP1R|DGKI|HOMER3|KCNE3|HCN4|FARP1|SEMA3A|BAIAP2|CHL1|PLK2|GRIP1|NSMF|DNM3|PI4K2A|DOCK10|PLXDC1|MAGEE1|MYL7|CLSTN2|LRRC4|TM…	-8.93584	0	57
	ENSG00000177575	ENSG00000164946	ENSG00000182308	ENSG00000106066																1	1	1	1	-9.80953	-3.72705	-10.5547	-6.66329	GO:0007411	M1111	4	0	GO Biological Processes	19	axon guidance	19_GO:0032502 developmental process	-11.1492	3.18077	8.40351	30286	225	1862	44	2.36305	0.352009	627|655|1906|2042|2043|2045|2049|2636|2736|3800|4147|4804|5649|5754|5979|6091|6092|6324|6387|6405|6586|6608|8633|8828|9037|9353|9378|9423|9499|10371|10500|10752|23768|54437|57216|80031|84665|85449|91584|91653|219699|223117|256158|494470	BDNF|BMP7|EDN1|EPHA3|EPHA4|EPHA7|EPHB3|GBX1|GLI2|KIF5C|MATN2|NGFR|RELN|PTK7|RET|ROBO1|ROBO2|SCN1B|CXCL12|SEMA3F|SLIT3|SMO|UNC5C|NRP2|SEMA5A|SLIT2|NRXN1|NTN1|MYOT|SEMA3A|SEMA6C|CHL1|FLRT2|SEMA5B|VANGL2|SEMA6D|MYPN|KIAA1755|PLXNA4|BOC|UNC5B|SEMA3D|HMCN2|ARK2C	-8.86821	0	10
	ENSG00000150637	ENSG00000101871	ENSG00000019991	ENSG00000106069																1	1	1	1	-9.80953	-3.72705	-10.5547	-6.66329	GO:0097485	M1111	4	0	GO Biological Processes	19	neuron projection guidance	19_GO:0032502 developmental process	-11.1492	3.18077	8.40351	30286	225	1862	44	2.36305	0.352009	627|655|1906|2042|2043|2045|2049|2636|2736|3800|4147|4804|5649|5754|5979|6091|6092|6324|6387|6405|6586|6608|8633|8828|9037|9353|9378|9423|9499|10371|10500|10752|23768|54437|57216|80031|84665|85449|91584|91653|219699|223117|256158|494470	BDNF|BMP7|EDN1|EPHA3|EPHA4|EPHA7|EPHB3|GBX1|GLI2|KIF5C|MATN2|NGFR|RELN|PTK7|RET|ROBO1|ROBO2|SCN1B|CXCL12|SEMA3F|SLIT3|SMO|UNC5C|NRP2|SEMA5A|SLIT2|NRXN1|NTN1|MYOT|SEMA3A|SEMA6C|CHL1|FLRT2|SEMA5B|VANGL2|SEMA6D|MYPN|KIAA1755|PLXNA4|BOC|UNC5B|SEMA3D|HMCN2|ARK2C	-8.86821	0	10
	ENSG00000198821	ENSG00000138119	ENSG00000196109	ENSG00000106211																1	0	1	1	-11.1428	0	-4.20656	-4.18789	GO:0006887	M1011	3	0	GO Biological Processes	19	exocytosis	19_GO:0051179 localization	-11.1428	3.77751	8.78712	30286	236	1223	36	2.94358	0.483322	286|306|1393|2214|3745|3815|5027|5294|5413|6352|6854|7462|8447|8618|8938|9024|9751|9805|10815|11069|11151|11280|51760|54843|57586|64005|80223|84283|90332|94121|112476|117177|201294|284021|440279|493829	ANK1|ANXA3|CRHBP|FCGR3A|KCNB1|KIT|P2RX7|PIK3CG|SEPTIN5|CCL5|SYN2|LAT2|DOC2B|CADPS|BAIAP3|BRSK2|SNPH|SCRN1|CPLX1|RAPGEF4|CORO1A|SCN11A|SYT17|SYTL2|SYT13|MYO1G|RAB11FIP1|TMEM79|EXOC3L2|SYTL4|PRRT2|RAB3IP|UNC13D|MILR1|UNC13C|TRIM72	-8.88409	0	41
	ENSG00000186407	ENSG00000185652	ENSG00000137936	ENSG00000106278																1	1	1	1	-7.96759	-6.80682	-7.80536	-8.26017	GO:0048568	M1111	4	0	GO Biological Processes	19	embryonic organ development	19_GO:0032502 developmental process	-11.108	2.44699	7.93306	30286	452	1862	68	3.65199	0.434707	133|187|655|1051|1739|1906|1956|2022|2201|2202|2263|2487|2535|2624|2697|2736|2885|3142|3213|3214|3481|3491|3726|3815|3856|3880|4254|4325|5754|5916|5950|6299|6608|6664|6722|6886|6913|6943|7004|7005|7173|8076|8854|9132|9368|9423|10265|23462|26160|28514|28996|50814|51804|54583|57216|57545|64072|64321|84189|84678|85301|91461|91584|115908|116039|125488|157506|643226	ADM|APLNR|BMP7|CEBPB|DLG1|EDN1|EGFR|ENG|FBN2|EFEMP1|FGFR2|FRZB|FZD2|GATA2|GJA1|GLI2|GRB2|HLX|HOXB3|HOXB4|IGF2|CCN1|JUNB|KIT|KRT8|KRT19|KITLG|MMP16|PTK7|RARG|RBP4|SALL1|SMO|SOX11|SRF|TAL1|TBX15|TCF21|TEAD4|TEAD3|TPO|MFAP5|ALDH1A2|KCNQ4|NHERF1|NTN1|IRX5|HEY1|IFT172|DLL1|HIPK2|NSDHL|SIX4|EGLN1|VANGL2|CC2D2A|CDH23|SOX17|SLITRK6|KDM2B|COL27A1|PKDCC|PLXNA4|CTHRC1|OSR2|TTC39C|RDH10|GRXCR2	-8.82981	0	40
	ENSG00000161649	ENSG00000167536	ENSG00000261635	ENSG00000106348																1	1	1	1	-10.2325	-2.78441	-9.47043	-6.2232	GO:0006935	M1111	4	0	GO Biological Processes	19	chemotaxis	19_GO:0040011 locomotion	-11.102	2.69512	8.09284	30286	344	1862	57	3.06122	0.399215	185|284|1524|1803|1901|2045|2247|2252|2277|2321|2359|2920|3082|3084|3164|3491|3815|3965|4046|4192|4233|4283|4908|5168|5291|5294|5473|6091|6092|6275|6347|6352|6387|6405|6586|6693|7852|8633|8828|9037|9353|9423|10371|10457|10500|10800|11151|11251|23396|23768|51411|54437|80031|80270|91584|154796|223117	AGTR1|ANGPT1|CX3CR1|DPP4|S1PR1|EPHA7|FGF2|FGF7|VEGFD|FLT1|FPR3|CXCL2|HGF|NRG1|NR4A1|CCN1|KIT|LGALS9|LSP1|MDK|MET|CXCL9|NTF3|ENPP2|PIK3CB|PIK3CG|PPBP|ROBO1|ROBO2|S100A4|CCL2|CCL5|CXCL12|SEMA3F|SLIT3|SPN|CXCR4|UNC5C|NRP2|SEMA5A|SLIT2|NTN1|SEMA3A|GPNMB|SEMA6C|CYSLTR1|CORO1A|PTGDR2|PIP5K1C|FLRT2|BIN2|SEMA5B|SEMA6D|HSD3B7|PLXNA4|AMOT|SEMA3D	-8.82668	0	9
	ENSG00000004468	ENSG00000180340	ENSG00000224822	ENSG00000106366																1	1	1	1	-5.41401	-2.43716	-7.98202	-7.42957	GO:0090287	M1111	4	0	GO Biological Processes	19	regulation of cellular response to growth factor stimulus	19_GO:0050896 response to stimulus	-11.0947	2.6164	8.03961	30286	373	1862	60	3.22234	0.409245	94|650|1030|1149|2022|2201|2247|2719|3491|3675|3678|4036|4488|4804|5046|5291|5579|5770|6091|6424|6664|7057|7148|7448|8321|8425|8646|8817|8936|9315|9353|9719|10272|11117|23090|23213|25884|25928|25960|26524|28514|28996|54756|54829|55612|55816|57608|58516|64094|64399|66000|79652|81031|93649|94031|147372|168667|222663|375387|494470	ACVRL1|BMP2|CDKN2B|CIDEA|ENG|FBN2|FGF2|GPC3|CCN1|ITGA3|ITGA5|LRP2|MSX2|NGFR|PCSK6|PIK3CB|PRKCB|PTPN1|ROBO1|SFRP4|SOX11|THBS1|TNXB|VTN|FZD1|LTBP4|CHRD|FGF18|WASF1|NREP|SLIT2|ADAMTSL2|FSTL3|EMILIN1|ZNF423|SULF1|CHRDL2|SOSTDC1|ADGRA2|LATS2|DLL1|HIPK2|IL17RD|ASPN|FERMT1|DOK5|JCAD|SINHCAF|SMOC2|HHIP|TMEM108|TMEM204|SLC2A10|MYOCD|HTRA3|CCBE1|BMPER|SCUBE3|NRROS|ARK2C	-8.82211	0	63
	ENSG00000026508	ENSG00000180139	ENSG00000164776	ENSG00000106479																1	1	1	1	-6.22691	-4.31468	-9.29044	-6.3455	GO:0032102	M1111	4	0	GO Biological Processes	19	negative regulation of response to external stimulus	19_GO:0048519 negative regulation of biological process	-11.0637	2.44159	7.91232	30286	453	1862	68	3.65199	0.434707	196|199|285|384|1540|1803|1843|1906|2043|2247|2852|3082|3134|3559|3818|3952|3965|4192|4345|4907|4938|4940|5054|5627|5734|5740|5788|5802|6091|6092|6347|6405|6693|6895|7057|7301|7448|7538|9037|9314|9353|9370|10162|10221|10371|10500|10769|10859|11213|11326|23220|25939|54437|54625|55061|79651|79890|80031|80263|80763|84166|84959|90355|90865|116443|145581|146760|223117	AHR|AIF1|ANGPT2|ARG2|CYLD|DPP4|DUSP1|EDN1|EPHA4|FGF2|GPER1|HGF|HLA-F|IL2RA|KLKB1|LEP|LGALS9|MDK|CD200|NT5E|OAS1|OAS3|SERPINE1|PROS1|PTGER4|PTGIS|PTPRC|PTPRS|ROBO1|ROBO2|CCL2|SEMA3F|SPN|TARBP2|THBS1|TYRO3|VTN|ZFP36|SEMA5A|KLF4|SLIT2|ADIPOQ|LPCAT3|TRIB1|SEMA3A|SEMA6C|PLK2|LILRB1|IRAK3|VSIG4|DTX4|SAMHD1|SEMA5B|PARP14|SUSD4|RHBDF2|RIN3|SEMA6D|TRIM45|SPX|NLRC5|UBASH3B|MACIR|IL33|GRIN3A|LRFN5|RTN4RL1|S…	-8.79392	0	64
	ENSG00000112149	ENSG00000091879	ENSG00000239388	ENSG00000106483																1	1	1	1	-10.4601	-4.46288	-10.5198	-7.57273	GO:0071396	M1111	4	0	GO Biological Processes	19	cellular response to lipid	19_GO:0050896 response to stimulus	-11.0381	2.30627	7.8097	30286	536	1862	76	4.08163	0.458541	111|196|687|834|929|1277|1393|1524|1545|1636|1906|1956|2042|2099|2100|2263|2309|2634|2852|2920|3624|3625|3656|3667|3673|3717|3952|4023|4257|4283|4306|4360|4488|4792|5054|5105|5166|5292|5473|5734|5754|5916|5979|6096|6258|6347|6446|6532|6608|6663|6715|6781|7023|7097|7538|8324|8854|9314|10018|10288|10859|10865|11057|11170|11213|22843|23236|54206|54331|54541|54997|57476|80149|115362|133522|339479	ADCY5|AHR|KLF9|CASP1|CD14|COL1A1|CRHBP|CX3CR1|CYP1B1|ACE|EDN1|EGFR|EPHA3|ESR1|ESR2|FGFR2|FOXO3|GBP2|GPER1|CXCL2|INHBA|INHBB|IRAK2|IRS1|ITGA2|JAK2|LEP|LPL|MGST1|CXCL9|NR3C2|MRC1|MSX2|NFKBIA|SERPINE1|PCK1|PDK4|PIM1|PPBP|PTGER4|PTK7|RARG|RET|RORB|RXRG|CCL2|SGK1|SLC6A4|SMO|SOX10|SRD5A1|STC1|TFAP4|TLR2|ZFP36|FZD7|ALDH1A2|KLF4|BCL2L11|LILRB2|LILRB1|ARID5A|ABHD2|FAM107A|IRAK3|PPM1E|PLCB1|ERRFI1|GNG2|DDI…	-8.77113	0	65
	ENSG00000164045	ENSG00000163624	ENSG00000105516	ENSG00000106714																1	1	1	1	-5.52296	-4.21944	-7.35773	-7.33382	GO:0001763	M1111	4	0	GO Biological Processes	19	morphogenesis of a branching structure	19_GO:0032502 developmental process	-10.9913	3.49199	8.51031	30286	177	1862	38	2.04082	0.327669	133|374|596|650|655|780|1282|1305|1512|1739|1906|1950|2022|2045|2099|2247|2252|2263|2719|2736|2885|4233|4488|4609|5058|6299|6663|6722|6943|7490|8626|8642|9353|9953|9955|64399|157506|441478	ADM|AREG|BCL2|BMP2|BMP7|DDR1|COL4A1|COL13A1|CTSH|DLG1|EDN1|EGF|ENG|EPHA7|ESR1|FGF2|FGF7|FGFR2|GPC3|GLI2|GRB2|MET|MSX2|MYC|PAK1|SALL1|SOX10|SRF|TCF21|WT1|TP63|DCHS1|SLIT2|HS3ST3B1|HS3ST3A1|HHIP|RDH10|NRARP	-8.72708	0	7
	ENSG00000179604	ENSG00000157680	ENSG00000138823	ENSG00000106780																1	1	1	1	-7.68974	-5.56358	-7.35928	-6.7699	GO:0042063	M1111	4	0	GO Biological Processes	19	gliogenesis	19_GO:0032502 developmental process	-10.9684	2.93015	8.18416	30286	272	1862	49	2.63158	0.37096	374|443|650|666|1191|1281|1404|1462|1464|1956|2043|2065|2247|2885|3400|3912|3953|4147|4192|4915|5028|5649|5781|5803|6237|6347|6608|6659|6663|6664|6886|7097|7223|7448|8506|9423|10810|22800|25777|26011|26227|28514|28999|55107|60484|79628|90865|163175|375387	AREG|ASPA|BMP2|BOK|CLU|COL3A1|HAPLN1|VCAN|CSPG4|EGFR|EPHA4|ERBB3|FGF2|GRB2|ID4|LAMB1|LEPR|MATN2|MDK|NTRK2|P2RY1|RELN|PTPN11|PTPRZ1|RRAS|CCL2|SMO|SOX4|SOX10|SOX11|TAL1|TLR2|TRPC4|VTN|CNTNAP1|NTN1|WASF3|RRAS2|SUN2|TENM4|PHGDH|DLL1|KLF15|ANO1|HAPLN2|SH3TC2|IL33|LGI4|NRROS	-8.70692	0	66
	ENSG00000167617	ENSG00000185985	ENSG00000137841	ENSG00000106976																1	1	1	1	-2.53725	-3.94582	-5.50306	-10.959	M160	M1111	4	0	Canonical Pathways	11	PID AVB3 INTEGRIN PATHWAY		-10.959	7.72208	10.4411	30286	74	954	18	1.88679	0.440506	1277|1281|1282|1286|1287|1288|1295|1305|1306|2247|3667|5781|5829|7373|7414|7448|10085|25960	COL1A1|COL3A1|COL4A1|COL4A4|COL4A5|COL4A6|COL8A1|COL13A1|COL15A1|FGF2|IRS1|PTPN11|PXN|COL14A1|VCL|VTN|EDIL3|ADGRA2	-8.72659	0	27
	ENSG00000144354	ENSG00000144681	ENSG00000065320	ENSG00000106991																1	1	1	1	-7.82386	-4.22957	-8.92473	-4.26336	GO:0007162	M1111	4	0	GO Biological Processes	19	negative regulation of cell adhesion	19_GO:0048519 negative regulation of biological process	-10.9004	2.78084	8.06642	30286	310	1862	53	2.8464	0.385379	94|284|285|347|384|650|861|1012|1051|1277|1545|1739|1843|2043|2065|2192|2633|3077|3142|3559|3659|3717|3718|3965|4192|4241|5054|5320|5781|5788|6387|6693|6695|7045|7057|8324|8651|8654|9037|9314|9370|10288|10457|10859|11170|11326|28984|51043|53616|80149|84959|91584|441478	ACVRL1|ANGPT1|ANGPT2|APOD|ARG2|BMP2|RUNX1|CDH13|CEBPB|COL1A1|CYP1B1|DLG1|DUSP1|EPHA4|ERBB3|FBLN1|GBP1|HFE|HLX|IL2RA|IRF1|JAK2|JAK3|LGALS9|MDK|MELTF|SERPINE1|PLA2G2A|PTPN11|PTPRC|CXCL12|SPN|SPOCK1|TGFBI|THBS1|FZD7|SOCS1|PDE5A|SEMA5A|KLF4|ADIPOQ|LILRB2|GPNMB|LILRB1|FAM107A|VSIG4|RGCC|ZBTB7B|ADAM22|ZC3H12A|UBASH3B|PLXNA4|NRARP	-8.64431	0	37
	ENSG00000140937	ENSG00000064692	ENSG00000167037	ENSG00000106993																1	1	1	1	-3.61992	-2.05372	-6.1514	-8.63499	hsa04512	M1111	4	0	KEGG Pathway	24	ECM-receptor interaction		-10.8934	4.75166	9.07189	30286	89	1862	26	1.39635	0.271928	960|1277|1282|1286|1287|1288|1299|3673|3675|3676|3678|3696|3910|3912|3914|5649|7057|7058|7059|7060|7148|7448|8515|131873|158326|341640	CD44|COL1A1|COL4A1|COL4A4|COL4A5|COL4A6|COL9A3|ITGA2|ITGA3|ITGA4|ITGA5|ITGB8|LAMA4|LAMB1|LAMB3|RELN|THBS1|THBS2|THBS3|THBS4|TNXB|VTN|ITGA10|COL6A6|FREM1|FREM2	-8.64007	0	27
	ENSG00000128536	ENSG00000111728	ENSG00000162636	ENSG00000107201																1	1	1	1	-8.70223	-4.25846	-8.32469	-6.00993	GO:0043025	M1111	4	0	GO Cellular Components	20	neuronal cell body		-10.8762	2.36647	7.78892	30286	488	1862	71	3.8131	0.443821	94|306|338|347|773|774|790|1129|1393|1501|1524|1536|2043|2674|2898|2899|3676|3745|3749|3767|3781|3782|3800|4131|4133|4345|4651|4804|4878|5027|5126|5136|5274|5754|5802|5979|6323|6324|6529|6533|6715|7070|7074|8507|8633|8882|9026|9378|9499|9627|10008|10439|10458|10815|11280|23426|23544|23769|26012|55273|55361|57125|57699|79890|94233|113451|114757|116443|146760|256158|339479	ACVRL1|ANXA3|APOB|APOD|CACNA1A|CACNA1B|CAD|CHRM2|CRHBP|CTNND2|CX3CR1|CYBB|EPHA4|GFRA1|GRIK2|GRIK3|ITGA4|KCNB1|KCNC4|KCNJ11|KCNN2|KCNN3|KIF5C|MAP1B|MAP2|CD200|MYO10|NGFR|NPPA|P2RX7|PCSK2|PDE1A|SERPINI1|PTK7|PTPRS|RET|SCN1A|SCN1B|SLC6A1|SLC6A6|SRD5A1|THY1|TIAM1|ENC1|UNC5C|ZPR1|HIP1R|NRXN1|MYOT|SNCAIP|KCNE3|OLFM1|BAIAP2|CPLX1|SCN11A|GRIP1|SEZ6L|FLRT1|NSMF|TMEM100|PI4K2A|PLXDC1|CPNE5|RIN3|OPN4|AZIN2|…	-8.62552	0	57
	ENSG00000124762	ENSG00000067445	ENSG00000232995	ENSG00000107562																1	1	1	1	-5.79981	-3.4406	-5.00771	-9.39965	GO:0070848	M1111	4	0	GO Biological Processes	19	response to growth factor	19_GO:0050896 response to stimulus	-10.8407	2.31468	7.73966	30286	520	1862	74	3.97422	0.45272	94|285|306|627|650|655|790|960|1030|1277|1281|1490|1524|1601|1906|1956|2022|2247|2252|2263|2277|2309|2321|2674|2885|3077|3082|3164|3315|3696|4036|4131|4488|4609|4804|4908|4915|5028|5781|5829|6272|6347|6352|6715|7057|7538|8425|8646|8692|8817|8828|8882|8936|9314|9497|10458|11151|11173|23768|23769|25878|25928|28996|51741|54541|55273|64762|66000|130399|152831|168667|375387|392255|644815	ACVRL1|ANGPT2|ANXA3|BDNF|BMP2|BMP7|CAD|CD44|CDKN2B|COL1A1|COL3A1|CCN2|CX3CR1|DAB2|EDN1|EGFR|ENG|FGF2|FGF7|FGFR2|VEGFD|FOXO3|FLT1|GFRA1|GRB2|HFE|HGF|NR4A1|HSPB1|ITGB8|LRP2|MAP1B|MSX2|MYC|NGFR|NTF3|NTRK2|P2RY1|PTPN11|PXN|SORT1|CCL2|CCL5|SRD5A1|THBS1|ZFP36|LTBP4|CHRD|HYAL2|FGF18|NRP2|ZPR1|WASF1|KLF4|SLC4A7|BAIAP2|CORO1A|ADAMTS7|FLRT2|FLRT1|MXRA5|SOSTDC1|HIPK2|WWOX|DDIT4|TMEM100|GAREM1|TMEM108|ACVR1C…	-8.59264	0	4
	ENSG00000147883	ENSG00000244694	ENSG00000240764	ENSG00000107731																1	1	1	1	-6.53323	-3.03018	-5.6021	-5.98877	GO:0034762	M1111	4	0	GO Biological Processes	19	regulation of transmembrane transport	19_GO:0051179 localization	-10.8344	2.36163	7.76941	30286	489	1862	71	3.8131	0.443821	117|187|482|483|596|718|783|844|1318|1393|1636|1729|1739|1906|2149|2257|2259|2719|2852|2903|3099|3667|3760|3761|3762|3767|3781|3952|4283|4878|5027|5243|5292|5294|5579|5649|5774|5781|5999|6324|6330|6347|6536|6588|6769|6786|7057|7070|8514|8660|9002|9368|9370|9446|10008|11151|23204|23704|28999|54413|54997|55600|55800|57520|65267|84959|113451|149111|201140|388336|388591	ADCYAP1R1|APLNR|ATP1B2|ATP1B3|BCL2|C3|CACNB2|CASQ1|SLC31A2|CRHBP|ACE|DIAPH1|DLG1|EDN1|F2R|FGF12|FGF14|GPC3|GPER1|GRIN2A|HK2|IRS1|KCNJ3|KCNJ4|KCNJ5|KCNJ11|KCNN2|LEP|CXCL9|NPPA|P2RX7|ABCB1|PIM1|PIK3CG|PRKCB|RELN|PTPN3|PTPN11|RGS4|SCN1B|SCN4B|CCL2|SLC6A9|SLN|STAC|STIM1|THBS1|THY1|KCNAB2|IRS2|F2RL3|NHERF1|ADIPOQ|GSTO1|KCNE3|CORO1A|ARL6IP1|KCNE4|KLF15|NLGN3|TESC|ITLN1|SCN3B|HECW2|WNK3|UBASH3B|AZIN2|CN…	-8.589	0	53
	ENSG00000163624	ENSG00000179915	ENSG00000026950	ENSG00000107736																1	1	1	1	-6.35181	-7.18064	-6.31692	-9.73996	GO:0050673	M1111	4	0	GO Biological Processes	19	epithelial cell proliferation	19_GO:0009987 cellular process	-10.8268	3.51939	8.45598	30286	171	1862	37	1.98711	0.323417	94|374|598|947|1012|1026|1051|1295|1739|1950|1956|2099|2247|2252|2263|2719|3082|3142|3486|3664|3815|5291|5613|6352|6489|6608|8626|8660|9037|9788|26160|54206|55366|55612|168667|196740|441478	ACVRL1|AREG|BCL2L1|CD34|CDH13|CDKN1A|CEBPB|COL8A1|DLG1|EGF|EGFR|ESR1|FGF2|FGF7|FGFR2|GPC3|HGF|HLX|IGFBP3|IRF6|KIT|PIK3CB|PRKX|CCL5|ST8SIA1|SMO|TP63|IRS2|SEMA5A|MTSS1|IFT172|ERRFI1|LGR4|FERMT1|BMPER|VSTM4|NRARP	-8.58402	0	8
	ENSG00000172216	ENSG00000267506	ENSG00000260862	ENSG00000108018																1	1	1	1	-5.18885	-4.79174	-7.70427	-6.06971	GO:0009792	M1111	4	0	GO Biological Processes	19	embryo development ending in birth or egg hatching	19_GO:0032502 developmental process	-10.8043	2.13315	7.59724	30286	671	1862	88	4.7261	0.491755	94|133|284|338|598|650|655|1026|1051|1277|1281|1636|1739|1825|1906|1956|2247|2263|2535|2624|2697|2736|2885|3213|3214|3481|3491|3726|3856|3880|3955|4036|4082|4325|5745|5754|5916|5950|6608|6663|6664|6722|6913|7004|8321|8642|8646|8854|8882|10018|10161|10265|10365|10742|23213|23462|23764|26160|26227|26524|27443|28514|50814|50861|51339|51804|54583|54855|55224|55273|56977|57216|57545|60681|64131|64168|…	ACVRL1|ADM|ANGPT1|APOB|BCL2L1|BMP2|BMP7|CDKN1A|CEBPB|COL1A1|COL3A1|ACE|DLG1|DSC3|EDN1|EGFR|FGF2|FGFR2|FZD2|GATA2|GJA1|GLI2|GRB2|HOXB3|HOXB4|IGF2|CCN1|JUNB|KRT8|KRT19|LFNG|LRP2|MARCKS|MMP16|PTH1R|PTK7|RARG|RBP4|SMO|SOX10|SOX11|SRF|TBX15|TEAD4|FZD1|DCHS1|CHRD|ALDH1A2|ZPR1|BCL2L11|LPAR6|IRX5|KLF2|RAI2|SULF1|HEY1|MAFF|IFT172|PHGDH|LATS2|CECR2|DLL1|NSDHL|STMN3|DACT1|SIX4|EGLN1|TENT5C|ETNK2|TMEM100|STO…	-8.56416	0	40
	ENSG00000221869	ENSG00000283175	ENSG00000226281	ENSG00000108091																1	1	1	1	-8.85688	-4.05963	-9.56029	-9.52035	GO:0098978	M1111	4	0	GO Cellular Components	20	glutamatergic synapse		-10.7831	2.50541	7.84531	30286	409	1862	63	3.38346	0.419002	577|869|1004|1009|1129|1268|1739|1759|2043|2045|2898|2899|2903|2911|3675|3678|3717|3767|4885|5028|5789|5802|6272|6334|6405|6854|7074|7781|8506|8618|8828|8927|9026|9229|9379|9454|10082|10160|10371|10458|10810|10815|11151|23236|26052|27253|27445|54413|54583|55619|58504|64084|64101|84631|91584|112476|116443|121551|139065|145581|145773|160622|388336	ADGRB3|CBLN1|CDH6|CDH11|CHRM2|CNR1|DLG1|DNM1|EPHA4|EPHA7|GRIK2|GRIK3|GRIN2A|GRM1|ITGA3|ITGA5|JAK2|KCNJ11|NPTX2|P2RY1|PTPRD|PTPRS|SORT1|SCN8A|SEMA3F|SYN2|TIAM1|SLC30A3|CNTNAP1|CADPS|NRP2|BSN|HIP1R|DLGAP1|NRXN2|HOMER3|GPC6|FARP1|SEMA3A|BAIAP2|WASF3|CPLX1|CORO1A|PLCB1|DNM3|PCDH17|PCLO|NLGN3|EGLN1|DOCK10|ARHGAP22|CLSTN2|LRRC4|SLITRK2|PLXNA4|PRRT2|GRIN3A|ABTB3|SLITRK4|LRFN5|FAM81A|TAMALIN|SHISA6	-8.54557	0	29
	ENSG00000099954	ENSG00000214870	ENSG00000176771	ENSG00000108381																1	0	1	1	-5.63546	0	-5.34315	-5.31405	GO:0099536	M1011	3	0	GO Biological Processes	19	synaptic signaling	19_GO:0050789 regulation of biological process	-10.7151	2.39922	7.74832	30286	461	1862	68	3.65199	0.434707	773|774|783|869|1129|1145|1268|1393|1739|2030|2054|2149|2257|2557|2560|2564|2743|2898|2899|2901|2903|2911|3164|3269|3274|3357|3708|3749|4359|4885|4915|5027|5413|5579|5789|5802|6001|6196|6509|6529|6536|6833|6854|8292|8447|8618|8825|8927|9229|9378|9379|9751|10052|10160|10815|23236|23396|26167|27115|27445|29767|54413|112476|116443|121551|222256|388336|440279	CACNA1A|CACNA1B|CACNB2|CBLN1|CHRM2|CHRNE|CNR1|CRHBP|DLG1|SLC29A1|STX2|F2R|FGF12|GABRA4|GABRB1|GABRE|GLRB|GRIK2|GRIK3|GRIK5|GRIN2A|GRM1|NR4A1|HRH1|HRH2|HTR2B|ITPR1|KCNC4|MPZ|NPTX2|NTRK2|P2RX7|SEPTIN5|PRKCB|PTPRD|PTPRS|RGS10|RPS6KA2|SLC1A4|SLC6A1|SLC6A9|ABCC8|SYN2|COLQ|DOC2B|CADPS|LIN7A|BSN|DLGAP1|NRXN1|NRXN2|SNPH|GJC1|FARP1|CPLX1|PLCB1|PIP5K1C|PCDHB5|PDE7B|PCLO|TMOD2|NLGN3|PRRT2|GRIN3A|ABTB3|CDHR3…	-8.48013	0	41
	ENSG00000115163	ENSG00000164171	ENSG00000102466	ENSG00000108622																1	1	1	1	-8.64919	-2.67469	-9.04828	-2.22683	GO:0050865	M1111	4	0	GO Biological Processes	19	regulation of cell activation	19_GO:0032501 multicellular organismal process	-10.711	2.16871	7.58719	30286	630	1862	84	4.51128	0.48099	196|199|384|596|637|683|861|952|1026|1051|1268|1540|1739|1803|2214|2309|2736|2852|3077|3108|3109|3111|3113|3117|3142|3149|3481|3559|3575|3624|3659|3717|3718|3726|3952|3965|4192|4254|4332|4345|4739|5105|5320|5321|5781|5788|6347|6352|6403|6659|6664|6693|7057|7070|7301|7704|7940|8651|8654|8660|9173|9308|9840|10288|10457|10666|10673|10859|11117|11151|11326|51043|54537|57678|64581|80149|84959|90865|11…	AHR|AIF1|ARG2|BCL2|BID|BST1|RUNX1|CD38|CDKN1A|CEBPB|CNR1|CYLD|DLG1|DPP4|FCGR3A|FOXO3|GLI2|GPER1|HFE|HLA-DMA|HLA-DMB|HLA-DOA|HLA-DPA1|HLA-DQA1|HLX|HMGB3|IGF2|IL2RA|IL7R|INHBA|IRF1|JAK2|JAK3|JUNB|LEP|LGALS9|MDK|KITLG|MNDA|CD200|NEDD9|PCK1|PLA2G2A|PLA2G4A|PTPN11|PTPRC|CCL2|CCL5|SELP|SOX4|SOX11|SPN|THBS1|THY1|TYRO3|ZBTB16|LST1|SOCS1|PDE5A|IRS2|IL1RL1|CD83|TESPA1|LILRB2|GPNMB|CD226|TNFSF13B|LILRB1|EMI…	-8.47856	0	45
	ENSG00000138778	ENSG00000038427	ENSG00000114541	ENSG00000108691																1	1	1	1	-7.16345	-7.22168	-10.6869	-6.0805	WP236	M1111	4	0	WikiPathways	27	Adipogenesis		-10.6869	5.59137	9.4822	30286	131	951	23	2.41851	0.498158	196|434|650|1026|1051|1052|2487|2624|3952|3977|3991|4616|5054|5105|5740|6258|6695|8321|8651|8660|10135|23175|28999	AHR|ASIP|BMP2|CDKN1A|CEBPB|CEBPD|FRZB|GATA2|LEP|LIFR|LIPE|GADD45B|SERPINE1|PCK1|PTGIS|RXRG|SPOCK1|FZD1|SOCS1|IRS2|NAMPT|LPIN1|KLF15	-8.47559	0	67
	ENSG00000117724	ENSG00000149260	ENSG00000272501	ENSG00000108797																1	1	1	1	-5.1391	-3.70647	-4.46105	-3.39636	GO:0051048	M1111	4	0	GO Biological Processes	19	negative regulation of secretion	19_GO:0051179 localization	-10.6695	3.47871	8.3682	30286	173	1862	37	1.98711	0.323417	151|1268|1393|1407|1906|1950|2065|2149|2697|3084|3134|3624|3625|3667|3745|3767|3952|3965|4345|5028|5781|6833|7351|8622|9370|10859|26056|65267|79651|80223|80763|91543|94121|130399|285381|353500|415116	ADRA2B|CNR1|CRHBP|CRY1|EDN1|EGF|ERBB3|F2R|GJA1|NRG1|HLA-F|INHBA|INHBB|IRS1|KCNB1|KCNJ11|LEP|LGALS9|CD200|P2RY1|PTPN11|ABCC8|UCP2|PDE8B|ADIPOQ|LILRB1|RAB11FIP5|WNK3|RHBDF2|RAB11FIP1|SPX|RSAD2|SYTL4|ACVR1C|DPH3|BMP8A|PIM3	-8.44468	0	68
	ENSG00000166451	ENSG00000284691	ENSG00000184838	ENSG00000108821																1	1	1	1	-7.08658	-5.49236	-8.37771	-10.6237	GO:0031960	M1111	4	0	GO Biological Processes	19	response to corticosteroid	19_GO:0050896 response to stimulus	-10.6237	5.08755	9.23088	30286	156	954	25	2.62055	0.517196	306|374|596|687|790|1026|1536|1545|1636|1906|2309|2355|3717|5788|6446|6586|6781|7023|7538|9353|10018|10076|11170|54541|387758	ANXA3|AREG|BCL2|KLF9|CAD|CDKN1A|CYBB|CYP1B1|ACE|EDN1|FOXO3|FOSL2|JAK2|PTPRC|SGK1|SLIT3|STC1|TFAP4|ZFP36|SLIT2|BCL2L11|PTPRU|FAM107A|DDIT4|FIBIN	-8.42087	0	69
	ENSG00000188312	ENSG00000152580	ENSG00000119922	ENSG00000109072																1	1	1	1	-4.87641	-3.27687	-6.5264	-6.50487	GO:0061138	M1111	4	0	GO Biological Processes	19	morphogenesis of a branching epithelium	19_GO:0032502 developmental process	-10.5836	3.52742	8.35727	30286	166	1862	36	1.9334	0.319104	133|374|596|650|655|780|1282|1512|1739|1906|1950|2022|2099|2247|2252|2263|2719|2736|2885|4233|4488|4609|5058|6299|6663|6722|6943|7490|8626|8642|9353|9953|9955|64399|157506|441478	ADM|AREG|BCL2|BMP2|BMP7|DDR1|COL4A1|CTSH|DLG1|EDN1|EGF|ENG|ESR1|FGF2|FGF7|FGFR2|GPC3|GLI2|GRB2|MET|MSX2|MYC|PAK1|SALL1|SOX10|SRF|TCF21|WT1|TP63|DCHS1|SLIT2|HS3ST3B1|HS3ST3A1|HHIP|RDH10|NRARP	-8.36131	0	7
	ENSG00000111860	ENSG00000138735	ENSG00000168772	ENSG00000109107																1	1	1	1	-3.21104	-2.1484	-5.61435	-8.06891	R-HSA-216083	M1111	4	0	Reactome Gene Sets	6	Integrin cell surface interactions		-10.5725	4.78391	8.94131	30286	85	1862	25	1.34264	0.26672	960|1277|1281|1282|1286|1287|1288|1289|1295|1299|1305|1307|3384|3673|3675|3676|3678|3683|3687|3696|4060|7057|7448|8515|131873	CD44|COL1A1|COL3A1|COL4A1|COL4A4|COL4A5|COL4A6|COL5A1|COL8A1|COL9A3|COL13A1|COL16A1|ICAM2|ITGA2|ITGA3|ITGA4|ITGA5|ITGAL|ITGAX|ITGB8|LUM|THBS1|VTN|ITGA10|COL6A6	-8.35264	0	27
	ENSG00000167123	ENSG00000136267	ENSG00000117525	ENSG00000109158																1	1	1	1	-9.37935	-5.27521	-6.00951	-4.1913	GO:0030001	M1111	4	0	GO Biological Processes	19	metal ion transport	19_GO:0051179 localization	-10.5687	2.15502	7.52263	30286	634	1862	84	4.51128	0.48099	482|483|596|610|773|774|783|1318|1906|2149|2247|2701|2702|2903|3077|3357|3708|3739|3741|3745|3749|3760|3761|3762|3767|3781|3782|3790|4036|4241|4878|5027|5330|5579|5788|6323|6324|6330|6334|6352|6446|6523|6526|6529|6532|6533|6536|6556|6584|6588|6786|6833|6948|7018|7223|7780|7781|8514|8912|9132|9368|9424|9497|10008|10021|10203|10242|10800|11151|11280|23007|23236|23704|27112|55800|64072|80036|114789|…	ATP1B2|ATP1B3|BCL2|HCN2|CACNA1A|CACNA1B|CACNB2|SLC31A2|EDN1|F2R|FGF2|GJA4|GJA5|GRIN2A|HFE|HTR2B|ITPR1|KCNA4|KCNA5|KCNB1|KCNC4|KCNJ3|KCNJ4|KCNJ5|KCNJ11|KCNN2|KCNN3|KCNS3|LRP2|MELTF|NPPA|P2RX7|PLCB2|PRKCB|PTPRC|SCN1A|SCN1B|SCN4B|SCN8A|CCL5|SGK1|SLC5A1|SLC5A3|SLC6A1|SLC6A4|SLC6A6|SLC6A9|SLC11A1|SLC22A5|SLN|STIM1|ABCC8|TCN2|TF|TRPC4|SLC30A2|SLC30A3|KCNAB2|CACNA1H|KCNQ4|NHERF1|KCNK6|SLC4A7|KCNE3|HCN4|…	-8.3513	0	70
	ENSG00000227617	ENSG00000112655	ENSG00000138119	ENSG00000109321																1	1	1	1	-6.76232	-4.74842	-8.72433	-10.5585	GO:0048545	M1111	4	0	GO Biological Processes	19	response to steroid hormone	19_GO:0050896 response to stimulus	-10.5585	3.81405	8.57747	30286	283	954	34	3.56394	0.60022	306|374|596|687|790|1026|1277|1536|1545|1601|1636|1906|2099|2309|2355|3717|4306|5788|6258|6446|6586|6663|6781|7023|7538|9353|10018|10076|11057|11170|54206|54541|133522|387758	ANXA3|AREG|BCL2|KLF9|CAD|CDKN1A|COL1A1|CYBB|CYP1B1|DAB2|ACE|EDN1|ESR1|FOXO3|FOSL2|JAK2|NR3C2|PTPRC|RXRG|SGK1|SLIT3|SOX10|STC1|TFAP4|ZFP36|SLIT2|BCL2L11|PTPRU|ABHD2|FAM107A|ERRFI1|DDIT4|PPARGC1B|FIBIN	-8.37511	0	69
	ENSG00000172824	ENSG00000162998	ENSG00000111860	ENSG00000109339																1	1	1	1	-6.90466	-3.76439	-3.65846	-7.66214	GO:0007015	M1111	4	0	GO Biological Processes	19	actin filament organization	19_GO:0009987 cellular process	-10.5582	2.85663	7.97402	30286	279	1862	49	2.63158	0.37096	199|390|596|800|1073|1264|1729|1739|1809|3059|3717|4082|4645|4703|4739|6624|6722|7018|7169|7170|8936|9026|9050|9844|9938|10458|10634|10677|10810|11133|11151|11170|29767|50853|55930|55971|57619|58480|64005|79983|81624|83543|84952|133522|165904|283431|342184|390594|644150	AIF1|RND3|BCL2|CALD1|CFL2|CNN1|DIAPH1|DLG1|DPYSL3|HCLS1|JAK2|MARCKS|MYO5B|NEB|NEDD9|FSCN1|SRF|TF|TPM2|TPM3|WASF1|HIP1R|PSTPIP2|ELMO1|ARHGAP25|BAIAP2|GAS2L1|AVIL|WASF3|KPTN|CORO1A|FAM107A|TMOD2|VILL|MYO5C|BAIAP2L1|SHROOM3|RHOU|MYO1G|POF1B|DIAPH3|AIF1L|CGNL1|PPARGC1B|XIRP1|GAS2L3|FMN1|KBTBD13|WIPF3	-8.34328	0	12
	ENSG00000171811	ENSG00000169860	ENSG00000261315	ENSG00000109686																1	1	1	0	-10.5477	-2.63056	-6.17036	0	GO:0006954	M1110	3	0	GO Biological Processes	19	inflammatory response	19_GO:0050896 response to stimulus	-10.5477	2.59513	7.8372	30286	563	1223	59	4.8242	0.612721	133|185|199|650|929|960|1051|1393|1524|1536|1893|2152|2157|2194|2214|2215|2355|2359|2687|2920|3240|3269|3559|3656|3683|3717|3815|3818|4069|4192|4283|4791|5027|5294|5473|5734|5739|6347|6352|6403|6556|6608|7096|7097|7098|7852|8809|9173|9332|9865|10800|11280|64581|80149|90865|115362|150372|201294|375387	ADM|AGTR1|AIF1|BMP2|CD14|CD44|CEBPB|CRHBP|CX3CR1|CYBB|ECM1|F3|F8|FASN|FCGR3A|FCGR3B|FOSL2|FPR3|GGT5|CXCL2|HP|HRH1|IL2RA|IRAK2|ITGAL|JAK2|KIT|KLKB1|LYZ|MDK|CXCL9|NFKB2|P2RX7|PIK3CG|PPBP|PTGER4|PTGIR|CCL2|CCL5|SELP|SLC11A1|SMO|TLR1|TLR2|TLR3|CXCR4|IL18R1|IL1RL1|CD163|TRIL|CYSLTR1|SCN11A|CLEC7A|ZC3H12A|IL33|GBP5|NFAM1|UNC13D|NRROS	-8.37033	0	71
	ENSG00000128849	ENSG00000154096	ENSG00000112902	ENSG00000109738																1	1	1	1	-5.39697	-3.04129	-4.07402	-8.77532	GO:0071363	M1111	4	0	GO Biological Processes	19	cellular response to growth factor stimulus	19_GO:0050896 response to stimulus	-10.448	2.33314	7.59893	30286	488	1862	70	3.7594	0.440807	94|285|627|650|655|790|960|1030|1277|1281|1490|1524|1601|1906|1956|2022|2247|2252|2263|2277|2309|2321|2674|2885|3077|3082|3164|3315|3696|4036|4131|4488|4804|4908|4915|5781|5829|6272|6347|6352|6715|7057|7538|8425|8646|8692|8817|8828|8882|8936|9314|9497|10458|11151|11173|23768|23769|25928|28996|51741|54541|55273|64762|66000|130399|152831|168667|375387|392255|644815	ACVRL1|ANGPT2|BDNF|BMP2|BMP7|CAD|CD44|CDKN2B|COL1A1|COL3A1|CCN2|CX3CR1|DAB2|EDN1|EGFR|ENG|FGF2|FGF7|FGFR2|VEGFD|FOXO3|FLT1|GFRA1|GRB2|HFE|HGF|NR4A1|HSPB1|ITGB8|LRP2|MAP1B|MSX2|NGFR|NTF3|NTRK2|PTPN11|PXN|SORT1|CCL2|CCL5|SRD5A1|THBS1|ZFP36|LTBP4|CHRD|HYAL2|FGF18|NRP2|ZPR1|WASF1|KLF4|SLC4A7|BAIAP2|CORO1A|ADAMTS7|FLRT2|FLRT1|SOSTDC1|HIPK2|WWOX|DDIT4|TMEM100|GAREM1|TMEM108|ACVR1C|KLB|BMPER|NRROS|GDF6|…	-8.2355	0	4
	ENSG00000164695	ENSG00000269235	ENSG00000143498	ENSG00000109906																1	1	1	1	-3.75475	-2.70439	-3.9136	-10.4163	GO:0061061	M1111	4	0	GO Biological Processes	19	muscle structure development	19_GO:0032502 developmental process	-10.4163	2.93043	8.00779	30286	520	954	48	5.03145	0.707721	187|467|577|596|844|1063|1073|1281|1827|1901|2022|2274|2317|3481|3856|4534|4703|5738|6272|6722|6910|7004|7135|7138|7504|7832|8506|9242|26287|28514|29767|50507|50804|50937|54583|59269|79191|79652|80005|84159|84665|93649|136319|339855|347273|376132|493829|494470	APLNR|ATF3|ADGRB3|BCL2|CASQ1|CENPF|CFL2|COL3A1|RCAN1|S1PR1|ENG|FHL2|FLNB|IGF2|KRT8|MTM1|NEB|PTGFRN|SORT1|SRF|TBX5|TEAD4|TNNI1|TNNT1|XK|BTG2|CNTNAP1|MSC|ANKRD2|DLL1|TMOD2|NOX4|MYEF2|CDON|EGLN1|HIVEP3|IRX3|TMEM204|DOCK5|ARID5B|MYPN|MYOCD|MTPN|KY|CAVIN4|LRRC10|TRIM72|ARK2C	-8.25671	0	72
	ENSG00000054938	ENSG00000117425	ENSG00000137752	ENSG00000109917																1	1	1	1	-8.31887	-3.6902	-7.70531	-5.53441	GO:0043549	M1111	4	0	GO Biological Processes	19	regulation of kinase activity	19_GO:0008152 metabolic process	-10.3671	2.26247	7.51907	30286	532	1862	74	3.97422	0.45272	151|284|641|650|780|896|993|1026|1030|1062|1647|1843|1906|1950|1956|2043|2065|2247|2263|2321|3084|3315|3357|3491|3717|3815|3952|4233|4593|4739|4878|4908|4915|5058|5294|5649|5770|5788|5979|6091|6352|6556|6895|7023|7057|7070|7098|7164|7301|8660|8692|8817|9077|9134|9368|9370|10221|11213|22843|25937|26524|28984|50507|51191|54206|64061|84166|84959|90441|93649|146850|219736|285489|374462	ADRA2B|ANGPT1|BLM|BMP2|DDR1|CCND3|CDC25A|CDKN1A|CDKN2B|CENPE|GADD45A|DUSP1|EDN1|EGF|EGFR|EPHA4|ERBB3|FGF2|FGFR2|FLT1|NRG1|HSPB1|HTR2B|CCN1|JAK2|KIT|LEP|MET|MUSK|NEDD9|NPPA|NTF3|NTRK2|PAK1|PIK3CG|RELN|PTPN1|PTPRC|RET|ROBO1|CCL5|SLC11A1|TARBP2|TFAP4|THBS1|THY1|TLR3|TPD52L1|TYRO3|IRS2|HYAL2|FGF18|DIRAS3|CCNE2|NHERF1|ADIPOQ|TRIB1|IRAK3|PPM1E|WWTR1|LATS2|RGCC|NOX4|HERC5|ERRFI1|TSPYL2|NLRC5|UBASH3B|ZNF…	-8.15945	0	21
	ENSG00000181072	ENSG00000250001	ENSG00000162630	ENSG00000110002																1	1	1	1	-4.4738	-5.44061	-6.13277	-7.12553	GO:0048638	M1111	4	0	GO Biological Processes	19	regulation of developmental growth	19_GO:0040007 growth	-10.3421	2.6616	7.76786	30286	330	1862	54	2.90011	0.38889	596|627|861|1026|1906|2045|2247|2263|2355|3142|3481|3952|4131|4133|4534|4593|4886|5292|5802|5950|5999|6387|6405|6532|6608|6722|6910|7093|7373|7490|7852|8292|9037|9423|10018|10371|10409|10439|10500|23236|26524|28514|51760|51804|53335|54437|57678|57699|80031|84525|91584|114804|158376|223117	BCL2|BDNF|RUNX1|CDKN1A|EDN1|EPHA7|FGF2|FGFR2|FOSL2|HLX|IGF2|LEP|MAP1B|MAP2|MTM1|MUSK|NPY1R|PIM1|PTPRS|RBP4|RGS4|CXCL12|SEMA3F|SLC6A4|SMO|SRF|TBX5|TLL2|COL14A1|WT1|CXCR4|COLQ|SEMA5A|NTN1|BCL2L11|SEMA3A|BASP1|OLFM1|SEMA6C|PLCB1|LATS2|DLL1|SYT17|SIX4|BCL11A|SEMA5B|GPAM|CPNE5|SEMA6D|HOPX|PLXNA4|RNF157|SPAAR|SEMA3D	-8.13692	0	73
	ENSG00000108556	ENSG00000250041	ENSG00000129244	ENSG00000110328																1	1	1	1	-8.19401	-3.97635	-6.18999	-4.79486	GO:0051963	M1111	4	0	GO Biological Processes	19	regulation of synapse assembly	19_GO:0032502 developmental process	-10.33	4.10169	8.52929	30286	115	1862	29	1.55747	0.286953	577|627|869|2045|2049|4593|4915|5789|5802|6092|7058|7097|8128|8292|8321|9378|9423|10160|23768|27286|51804|54413|54674|64084|79953|84189|84631|139065|145581	ADGRB3|BDNF|CBLN1|EPHA7|EPHB3|MUSK|NTRK2|PTPRD|PTPRS|ROBO2|THBS2|TLR2|ST8SIA2|COLQ|FZD1|NRXN1|NTN1|FARP1|FLRT2|SRPX2|SIX4|NLGN3|LRRN3|CLSTN2|SYNDIG1|SLITRK6|SLITRK2|SLITRK4|LRFN5	-8.12961	0	55
	ENSG00000183196	ENSG00000280304	ENSG00000164342	ENSG00000110723																1	1	1	1	-6.69788	-3.12601	-6.54589	-7.10976	GO:0050920	M1111	4	0	GO Biological Processes	19	regulation of chemotaxis	19_GO:0040011 locomotion	-10.3116	3.05418	7.98629	30286	229	1862	43	2.30934	0.348082	199|285|683|1012|1524|1803|1843|1901|1906|2152|2247|2277|3315|3673|3965|4192|4233|4739|4908|5054|6091|6092|6347|6352|6387|6405|7057|7060|7074|7852|8817|9037|9353|10371|10500|23604|25960|54437|64094|79890|80031|91584|223117	AIF1|ANGPT2|BST1|CDH13|CX3CR1|DPP4|DUSP1|S1PR1|EDN1|F3|FGF2|VEGFD|HSPB1|ITGA2|LGALS9|MDK|MET|NEDD9|NTF3|SERPINE1|ROBO1|ROBO2|CCL2|CCL5|CXCL12|SEMA3F|THBS1|THBS4|TIAM1|CXCR4|FGF18|SEMA5A|SLIT2|SEMA3A|SEMA6C|DAPK2|ADGRA2|SEMA5B|SMOC2|RIN3|SEMA6D|PLXNA4|SEMA3D	-8.11351	0	74
	ENSG00000147119	ENSG00000168679	ENSG00000284602	ENSG00000110900																1	1	1	1	-8.73714	-3.65645	-6.60251	-4.92236	GO:0015267	M1111	4	0	GO Molecular Functions	21	channel activity		-10.3042	2.30047	7.52008	30286	502	1862	71	3.8131	0.443821	360|361|364|596|610|773|774|783|1145|2557|2560|2564|2697|2700|2701|2702|2743|2898|2899|2901|2903|3708|3739|3741|3745|3749|3760|3761|3762|3767|3781|3782|3790|4170|5027|5551|6323|6324|6330|6334|6509|6510|6532|6833|7223|8514|8912|9132|9424|10008|10021|10052|10242|11280|23704|27112|54102|55107|55800|56262|57101|80036|94015|115111|116443|117155|168507|284129|285175|285335|340061	AQP3|AQP4|AQP7|BCL2|HCN2|CACNA1A|CACNA1B|CACNB2|CHRNE|GABRA4|GABRB1|GABRE|GJA1|GJA3|GJA4|GJA5|GLRB|GRIK2|GRIK3|GRIK5|GRIN2A|ITPR1|KCNA4|KCNA5|KCNB1|KCNC4|KCNJ3|KCNJ4|KCNJ5|KCNJ11|KCNN2|KCNN3|KCNS3|MCL1|P2RX7|PRF1|SCN1A|SCN1B|SCN4B|SCN8A|SLC1A4|SLC1A5|SLC6A4|ABCC8|TRPC4|KCNAB2|CACNA1H|KCNQ4|KCNK6|KCNE3|HCN4|GJC1|KCNMB2|SCN11A|KCNE4|NALF2|CLIC6|ANO1|SCN3B|LRRC8A|ANO2|TRPM3|TTYH2|SLC26A7|GRIN3A|CATS…	-8.10853	0	70
	ENSG00000154080	ENSG00000065320	ENSG00000179583	ENSG00000111052																1	1	1	1	-7.02855	-3.30253	-6.11116	-3.54296	GO:1903530	M1111	4	0	GO Biological Processes	19	regulation of secretion by cell	19_GO:0051179 localization	-10.2901	2.21277	7.45459	30286	566	1862	77	4.13534	0.461418	111|151|185|650|952|1268|1393|1407|1601|1906|1956|2149|2624|2697|2852|3077|3134|3624|3625|3667|3708|3717|3741|3745|3767|3952|3965|4345|4628|5027|5028|5321|5413|5579|5781|5950|6352|6387|6532|6659|6664|6833|7074|7097|7351|8447|8618|8622|8660|8938|9024|9370|9627|10815|10859|11069|23086|23236|26056|26509|27445|28984|51760|55107|55638|56262|57586|79651|80223|91543|94121|130399|201294|285381|353500|376…	ADCY5|ADRA2B|AGTR1|BMP2|CD38|CNR1|CRHBP|CRY1|DAB2|EDN1|EGFR|F2R|GATA2|GJA1|GPER1|HFE|HLA-F|INHBA|INHBB|IRS1|ITPR1|JAK2|KCNA5|KCNB1|KCNJ11|LEP|LGALS9|CD200|MYH10|P2RX7|P2RY1|PLA2G4A|SEPTIN5|PRKCB|PTPN11|RBP4|CCL5|CXCL12|SLC6A4|SOX4|SOX11|ABCC8|TIAM1|TLR2|UCP2|DOC2B|CADPS|PDE8B|IRS2|BAIAP3|BRSK2|ADIPOQ|SNCAIP|CPLX1|LILRB1|RAPGEF4|EXPH5|PLCB1|RAB11FIP5|MYOF|PCLO|RGCC|SYT17|ANO1|SYBU|LRRC8A|SYT13|RHB…	-8.09672	0	46
	ENSG00000127586	ENSG00000128918	ENSG00000186310	ENSG00000111203																1	0	1	1	-4.92479	0	-7.15515	-7.85969	GO:0007160	M1011	3	0	GO Biological Processes	19	cell-matrix adhesion	19_GO:0009987 cellular process	-10.2867	3.77167	8.35242	30286	138	1862	32	1.71858	0.301183	596|780|947|960|1009|1281|1305|1490|1842|3673|3675|3676|3678|3683|3687|3696|4811|6722|7059|7070|7074|7148|7414|7448|8515|10018|10894|11117|22795|54749|55612|158326	BCL2|DDR1|CD34|CD44|CDH11|COL3A1|COL13A1|CCN2|ECM2|ITGA2|ITGA3|ITGA4|ITGA5|ITGAL|ITGAX|ITGB8|NID1|SRF|THBS3|THY1|TIAM1|TNXB|VCL|VTN|ITGA10|BCL2L11|LYVE1|EMILIN1|NID2|EPDR1|FERMT1|FREM1	-8.09567	0	30
	ENSG00000159208	ENSG00000053702	ENSG00000228065	ENSG00000111331																1	1	1	1	-7.6079	-2.22111	-9.23706	-6.58391	GO:0060348	M1111	4	0	GO Biological Processes	19	bone development	19_GO:0032502 developmental process	-10.2704	3.25306	8.07854	30286	195	1862	39	2.09452	0.331861	633|650|1277|1281|1305|1893|2022|2121|2263|2355|2697|3214|3952|3953|4325|4488|4969|5734|5788|5916|6424|6715|6781|7059|7704|8642|8817|9060|11173|23213|25987|26160|64131|80263|85301|116039|139285|158326|338773	BGN|BMP2|COL1A1|COL3A1|COL13A1|ECM1|ENG|EVC|FGFR2|FOSL2|GJA1|HOXB4|LEP|LEPR|MMP16|MSX2|OGN|PTGER4|PTPRC|RARG|SFRP4|SRD5A1|STC1|THBS3|ZBTB16|DCHS1|FGF18|PAPSS2|ADAMTS7|SULF1|TSKU|IFT172|XYLT1|TRIM45|COL27A1|OSR2|AMER1|FREM1|TMEM119	-8.08395	0	14
	ENSG00000179583	ENSG00000260339	ENSG00000179240	ENSG00000111335																1	1	1	1	-8.70762	-3.64412	-6.58044	-4.90402	GO:0022803	M1111	4	0	GO Molecular Functions	21	passive transmembrane transporter activity		-10.2645	2.2959	7.50122	30286	503	1862	71	3.8131	0.443821	360|361|364|596|610|773|774|783|1145|2557|2560|2564|2697|2700|2701|2702|2743|2898|2899|2901|2903|3708|3739|3741|3745|3749|3760|3761|3762|3767|3781|3782|3790|4170|5027|5551|6323|6324|6330|6334|6509|6510|6532|6833|7223|8514|8912|9132|9424|10008|10021|10052|10242|11280|23704|27112|54102|55107|55800|56262|57101|80036|94015|115111|116443|117155|168507|284129|285175|285335|340061	AQP3|AQP4|AQP7|BCL2|HCN2|CACNA1A|CACNA1B|CACNB2|CHRNE|GABRA4|GABRB1|GABRE|GJA1|GJA3|GJA4|GJA5|GLRB|GRIK2|GRIK3|GRIK5|GRIN2A|ITPR1|KCNA4|KCNA5|KCNB1|KCNC4|KCNJ3|KCNJ4|KCNJ5|KCNJ11|KCNN2|KCNN3|KCNS3|MCL1|P2RX7|PRF1|SCN1A|SCN1B|SCN4B|SCN8A|SLC1A4|SLC1A5|SLC6A4|ABCC8|TRPC4|KCNAB2|CACNA1H|KCNQ4|KCNK6|KCNE3|HCN4|GJC1|KCNMB2|SCN11A|KCNE4|NALF2|CLIC6|ANO1|SCN3B|LRRC8A|ANO2|TRPM3|TTYH2|SLC26A7|GRIN3A|CATS…	-8.08035	0	70
	ENSG00000232000	ENSG00000073282	ENSG00000285667	ENSG00000111450																1	1	1	1	-4.93845	-3.80804	-7.44085	-9.34425	GO:0010810	M1111	4	0	GO Biological Processes	19	regulation of cell-substrate adhesion	19_GO:0050789 regulation of biological process	-10.2608	3.09114	7.98565	30286	221	1862	42	2.25564	0.344105	94|246|285|347|596|683|780|1012|1277|1295|1307|1601|1613|1842|2042|2192|2633|3491|3675|3678|3717|4192|4241|4739|4811|5054|5291|6237|6695|7057|7070|7414|7448|8324|9806|10085|11117|11170|55612|80005|201294|342184	ACVRL1|ALOX15|ANGPT2|APOD|BCL2|BST1|DDR1|CDH13|COL1A1|COL8A1|COL16A1|DAB2|DAPK3|ECM2|EPHA3|FBLN1|GBP1|CCN1|ITGA3|ITGA5|JAK2|MDK|MELTF|NEDD9|NID1|SERPINE1|PIK3CB|RRAS|SPOCK1|THBS1|THY1|VCL|VTN|FZD7|SPOCK2|EDIL3|EMILIN1|FAM107A|FERMT1|DOCK5|UNC13D|FMN1	-8.07893	0	75
	ENSG00000069493	ENSG00000280291	ENSG00000286431	ENSG00000111728																1	1	1	1	-7.24188	-3.34457	-8.52525	-7.99312	GO:0071407	M1111	4	0	GO Biological Processes	19	cellular response to organic cyclic compound	19_GO:0050896 response to stimulus	-10.2385	2.35882	7.53289	30286	462	1862	67	3.59828	0.431619	111|196|333|610|641|650|687|1277|1393|1545|1636|1729|1906|1956|2099|2100|2309|2560|2775|2819|2852|3269|3434|3624|3625|3673|3717|3952|4306|4488|5027|5028|5105|5292|5294|6258|6446|6532|6608|6663|6715|6781|7023|7098|7490|7538|9314|9368|9370|9630|10018|10021|10365|11057|11170|23236|23586|25976|54206|54331|54541|57476|64135|80149|133522|255189|340061	ADCY5|AHR|APLP1|HCN2|BLM|BMP2|KLF9|COL1A1|CRHBP|CYP1B1|ACE|DIAPH1|EDN1|EGFR|ESR1|ESR2|FOXO3|GABRB1|GNAO1|GPD1|GPER1|HRH1|IFIT1|INHBA|INHBB|ITGA2|JAK2|LEP|NR3C2|MSX2|P2RX7|P2RY1|PCK1|PIM1|PIK3CG|RXRG|SGK1|SLC6A4|SMO|SOX10|SRD5A1|STC1|TFAP4|TLR3|WT1|ZFP36|KLF4|NHERF1|ADIPOQ|GNA14|BCL2L11|HCN4|KLF2|ABHD2|FAM107A|PLCB1|RIGI|TIPARP|ERRFI1|GNG2|DDIT4|GRAMD1B|IFIH1|ZC3H12A|PPARGC1B|PLA2G4F|STING1	-8.05891	0	65
	ENSG00000166523	ENSG00000198785	ENSG00000086289	ENSG00000111801																1	1	1	1	-10.2325	-4.14053	-4.41234	-3.57508	GO:0034702	M1111	4	0	GO Cellular Components	20	monoatomic ion channel complex		-10.2325	3.09546	8.01817	30286	344	1223	43	3.51594	0.526666	773|1145|1536|2557|2560|2564|2898|2899|2901|2903|3306|3739|3741|3745|3760|3761|3762|3767|3790|6323|6324|6330|6526|6833|7223|8514|9132|10008|10021|10242|11280|23704|54102|55107|56262|79820|116443|117155|149111|151254|168507|285175|388336	CACNA1A|CHRNE|CYBB|GABRA4|GABRB1|GABRE|GRIK2|GRIK3|GRIK5|GRIN2A|HSPA2|KCNA4|KCNA5|KCNB1|KCNJ3|KCNJ4|KCNJ5|KCNJ11|KCNS3|SCN1A|SCN1B|SCN4B|SLC5A3|ABCC8|TRPC4|KCNAB2|KCNQ4|KCNE3|HCN4|KCNMB2|SCN11A|KCNE4|CLIC6|ANO1|LRRC8A|CATSPERB|GRIN3A|CATSPER2|CNIH3|C2CD6|PKD1L1|UNC80|SHISA6	-8.11206	0	70
	ENSG00000152672	ENSG00000089127	ENSG00000236013	ENSG00000111859																1	0	1	1	-5.16045	0	-5.52753	-5.07722	GO:0099537	M1011	3	0	GO Biological Processes	19	trans-synaptic signaling	19_GO:0050789 regulation of biological process	-10.2054	2.40967	7.55302	30286	432	1862	64	3.43716	0.422197	773|774|783|869|1129|1145|1268|1393|1739|2030|2054|2149|2257|2557|2560|2564|2743|2898|2899|2901|2903|2911|3164|3269|3274|3357|3749|4359|4885|4915|5027|5413|5789|5802|6196|6509|6529|6536|6833|6854|8292|8447|8618|8825|8927|9229|9378|9379|9751|10052|10160|10815|23396|26167|27115|27445|29767|54413|112476|116443|121551|222256|388336|440279	CACNA1A|CACNA1B|CACNB2|CBLN1|CHRM2|CHRNE|CNR1|CRHBP|DLG1|SLC29A1|STX2|F2R|FGF12|GABRA4|GABRB1|GABRE|GLRB|GRIK2|GRIK3|GRIK5|GRIN2A|GRM1|NR4A1|HRH1|HRH2|HTR2B|KCNC4|MPZ|NPTX2|NTRK2|P2RX7|SEPTIN5|PTPRD|PTPRS|RPS6KA2|SLC1A4|SLC6A1|SLC6A9|ABCC8|SYN2|COLQ|DOC2B|CADPS|LIN7A|BSN|DLGAP1|NRXN1|NRXN2|SNPH|GJC1|FARP1|CPLX1|PIP5K1C|PCDHB5|PDE7B|PCLO|TMOD2|NLGN3|PRRT2|GRIN3A|ABTB3|CDHR3|SHISA6|UNC13C	-8.03033	0	41
	ENSG00000172243	ENSG00000134986	ENSG00000087903	ENSG00000111860																1	1	1	1	-4.88104	-3.9455	-7.10412	-7.08289	GO:0072006	M1111	4	0	GO Biological Processes	19	nephron development	19_GO:0032502 developmental process	-10.1992	3.74453	8.3007	30286	139	1862	32	1.71858	0.301183	284|285|596|650|655|947|1286|1739|1906|2247|2719|2828|3675|4609|4811|6299|6608|6943|7490|8642|9788|9953|9955|10409|23213|25937|28514|28999|55083|55366|79191|342184	ANGPT1|ANGPT2|BCL2|BMP2|BMP7|CD34|COL4A4|DLG1|EDN1|FGF2|GPC3|GPR4|ITGA3|MYC|NID1|SALL1|SMO|TCF21|WT1|DCHS1|MTSS1|HS3ST3B1|HS3ST3A1|BASP1|SULF1|WWTR1|DLL1|KLF15|KIF26B|LGR4|IRX3|FMN1	-8.02637	0	7
	ENSG00000159212	ENSG00000198812	ENSG00000249249	ENSG00000111907																1	1	1	1	-2.37914	-4.17468	-6.27024	-5.83086	GO:0050839	M1111	4	0	GO Molecular Functions	21	cell adhesion molecule binding		-10.1889	2.21535	7.41644	30286	558	1862	76	4.08163	0.458541	800|1004|1009|1012|1281|1289|1307|1490|1501|1739|1842|1903|1956|2192|2194|2247|2317|2674|3084|3384|3481|3491|3673|3675|3676|3678|3683|3687|3696|3875|4345|5493|5770|5781|5789|5803|6387|6532|6624|7045|7057|7060|7070|7148|7223|7414|7448|7706|8425|8515|8642|9378|9379|9414|10085|10288|10457|10458|10666|11096|11117|23348|26011|26136|53616|54413|54443|55612|55971|64072|81624|83874|84665|84978|128866|222…	CALD1|CDH6|CDH11|CDH13|COL3A1|COL5A1|COL16A1|CCN2|CTNND2|DLG1|ECM2|S1PR3|EGFR|FBLN1|FASN|FGF2|FLNB|GFRA1|NRG1|ICAM2|IGF2|CCN1|ITGA2|ITGA3|ITGA4|ITGA5|ITGAL|ITGAX|ITGB8|KRT18|CD200|PPL|PTPN1|PTPN11|PTPRD|PTPRZ1|CXCL12|SLC6A4|FSCN1|TGFBI|THBS1|THBS4|THY1|TNXB|TRPC4|VCL|VTN|TRIM25|LTBP4|ITGA10|DCHS1|NRXN1|NRXN2|TJP2|EDIL3|LILRB2|GPNMB|BAIAP2|CD226|ADAMTS5|EMILIN1|DOCK9|TENM4|TES|ADAM22|NLGN3|ANLN|FE…	-8.0183	0	30
	ENSG00000143786	ENSG00000105639	ENSG00000236466	ENSG00000112149																1	1	1	1	-7.14737	-3.04336	-3.55584	-8.07312	R-HSA-397014	M1111	4	0	Reactome Gene Sets	6	Muscle contraction		-10.1699	3.17372	7.99273	30286	205	1862	40	2.14823	0.335996	482|483|783|800|844|2257|2259|3708|3741|3761|3767|4703|4878|5058|5829|6323|6324|6330|6334|6588|6786|6910|7135|7138|7169|7170|7414|8654|8912|9424|10008|10699|11280|23704|25937|28996|29767|55800|58498|493829	ATP1B2|ATP1B3|CACNB2|CALD1|CASQ1|FGF12|FGF14|ITPR1|KCNA5|KCNJ4|KCNJ11|NEB|NPPA|PAK1|PXN|SCN1A|SCN1B|SCN4B|SCN8A|SLN|STIM1|TBX5|TNNI1|TNNT1|TPM2|TPM3|VCL|PDE5A|CACNA1H|KCNK6|KCNE3|CORIN|SCN11A|KCNE4|WWTR1|HIPK2|TMOD2|SCN3B|MYL7|TRIM72	-8.00151	0	11
	ENSG00000130176	ENSG00000023171	ENSG00000121743	ENSG00000112214																1	1	1	1	-6.63852	-4.05388	-9.34011	-5.71441	GO:0045596	M1111	4	0	GO Biological Processes	19	negative regulation of cell differentiation	19_GO:0032502 developmental process	-10.1562	2.03593	7.27694	30286	735	1862	92	4.94092	0.50224	94|374|627|650|655|861|1030|1289|1903|1956|2043|2045|2202|2309|2487|2624|2852|3142|3149|3400|3481|3624|3659|3718|4133|4168|4192|4488|4609|4792|5781|5802|5916|5999|6096|6272|6405|6532|6608|6659|6663|6664|6833|6910|7070|7098|7538|7704|7832|8324|8626|8646|8651|9037|9370|9423|9745|10221|10272|10371|10500|10859|11173|23462|23500|25928|25937|25987|26022|26287|28514|51043|51804|53335|54437|54756|54855|5…	ACVRL1|AREG|BDNF|BMP2|BMP7|RUNX1|CDKN2B|COL5A1|S1PR3|EGFR|EPHA4|EPHA7|EFEMP1|FOXO3|FRZB|GATA2|GPER1|HLX|HMGB3|ID4|IGF2|INHBA|IRF1|JAK3|MAP2|MCF2|MDK|MSX2|MYC|NFKBIA|PTPN11|PTPRS|RARG|RGS4|RORB|SORT1|SEMA3F|SLC6A4|SMO|SOX4|SOX10|SOX11|ABCC8|TBX5|THY1|TLR3|ZFP36|ZBTB16|BTG2|FZD7|TP63|CHRD|SOCS1|SEMA5A|ADIPOQ|NTN1|ZNF536|TRIB1|FSTL3|SEMA3A|SEMA6C|LILRB1|ADAMTS7|HEY1|DAAM2|SOSTDC1|WWTR1|TSKU|TMEM98|A…	-7.98995	0	50
	ENSG00000118432	ENSG00000175305	ENSG00000253537	ENSG00000112562																1	1	1	1	-6.76028	-3.40238	-6.49563	-6.47184	GO:0060541	M1111	4	0	GO Biological Processes	19	respiratory system development	19_GO:0032502 developmental process	-10.1473	3.11625	7.95159	30286	214	1862	41	2.20193	0.340077	650|1281|1490|1512|1636|1956|2247|2252|2263|2355|2719|2736|3290|3675|5754|5916|5950|6664|6722|6910|6943|7490|8817|8854|9242|9719|10365|10409|28996|51804|54206|64399|79925|83538|83716|84525|91461|93649|147372|157506|342371	BMP2|COL3A1|CCN2|CTSH|ACE|EGFR|FGF2|FGF7|FGFR2|FOSL2|GPC3|GLI2|HSD11B1|ITGA3|PTK7|RARG|RBP4|SOX11|SRF|TBX5|TCF21|WT1|FGF18|ALDH1A2|MSC|ADAMTSL2|KLF2|BASP1|HIPK2|SIX4|ERRFI1|HHIP|SPEF2|ODAD4|CRISPLD2|HOPX|PKDCC|MYOCD|CCBE1|RDH10|ATXN1L	-7.98328	0	76
	ENSG00000113805	ENSG00000174776	ENSG00000171522	ENSG00000112576																1	1	1	1	-5.93508	-3.50981	-5.06045	-8.33325	GO:0007423	M1111	4	0	GO Biological Processes	19	sensory organ development	19_GO:0032502 developmental process	-10.1348	2.18364	7.37315	30286	581	1862	78	4.18904	0.464275	94|596|650|655|780|1052|1282|1289|1295|1545|1739|1906|1956|2043|2070|2201|2202|2247|2263|2321|2487|2535|2624|2697|3624|3815|4915|5754|5781|5916|5950|5979|6096|6297|6659|6664|6722|7070|7490|8076|8412|8642|8825|8854|9132|9314|9368|9423|9497|10018|25987|26160|27151|27443|28514|28996|50937|51804|54549|57545|64072|64093|81624|84189|84678|94233|114789|115908|116039|125488|148398|157506|168667|196740|21…	ACVRL1|BCL2|BMP2|BMP7|DDR1|CEBPD|COL4A1|COL5A1|COL8A1|CYP1B1|DLG1|EDN1|EGFR|EPHA4|EYA4|FBN2|EFEMP1|FGF2|FGFR2|FLT1|FRZB|FZD2|GATA2|GJA1|INHBA|KIT|NTRK2|PTK7|PTPN11|RARG|RBP4|RET|RORB|SALL2|SOX4|SOX11|SRF|THY1|WT1|MFAP5|BCAR3|DCHS1|LIN7A|ALDH1A2|KCNQ4|KLF4|NHERF1|NTN1|SLC4A7|BCL2L11|TSKU|IFT172|CPAMD8|CECR2|DLL1|HIPK2|CDON|SIX4|SDK2|CC2D2A|CDH23|SMOC1|DIAPH3|SLITRK6|KDM2B|OPN4|SLC25A25|CTHRC1|OSR2…	-7.97296	0	77
	ENSG00000106714	ENSG00000101311	ENSG00000166016	ENSG00000112658																1	1	1	1	-6.65747	-3.91771	-5.69157	-8.49438	GO:0072073	M1111	4	0	GO Biological Processes	19	kidney epithelium development	19_GO:0032502 developmental process	-10.1126	3.71778	8.24945	30286	140	1862	32	1.71858	0.301183	384|596|650|655|947|1739|1906|2043|2045|2247|2263|2719|4609|5979|6092|6299|6608|6943|7490|8642|9353|9788|9953|9955|10409|28514|28999|55083|55366|79191|168667|342184	ARG2|BCL2|BMP2|BMP7|CD34|DLG1|EDN1|EPHA4|EPHA7|FGF2|FGFR2|GPC3|MYC|RET|ROBO2|SALL1|SMO|TCF21|WT1|DCHS1|SLIT2|MTSS1|HS3ST3B1|HS3ST3A1|BASP1|DLL1|KLF15|KIF26B|LGR4|IRX3|BMPER|FMN1	-7.95297	0	7
	ENSG00000154529	ENSG00000152377	ENSG00000184675	ENSG00000112759																1	1	1	1	-5.42837	-3.65044	-3.40119	-6.08398	GO:0001508	M1111	4	0	GO Biological Processes	19	action potential	19_GO:0065007 biological regulation	-10.0825	4.26372	8.49203	30286	103	1862	27	1.45005	0.277032	610|783|2257|2697|2852|2898|3741|3745|3760|3762|3767|3781|4915|6323|6324|6330|6334|8506|9630|10008|10021|10052|10242|11280|23704|54532|55800	HCN2|CACNB2|FGF12|GJA1|GPER1|GRIK2|KCNA5|KCNB1|KCNJ3|KCNJ5|KCNJ11|KCNN2|NTRK2|SCN1A|SCN1B|SCN4B|SCN8A|CNTNAP1|GNA14|KCNE3|HCN4|GJC1|KCNMB2|SCN11A|KCNE4|USP53|SCN3B	-7.92922	0	11
	ENSG00000111799	ENSG00000135362	ENSG00000186470	ENSG00000112769																1	1	1	1	-3.02579	-2.38469	-3.88598	-7.89811	R-HSA-3000178	M1111	4	0	Reactome Gene Sets	6	ECM proteoglycans		-10.0605	4.9224	8.76282	30286	76	1862	23	1.23523	0.255968	633|1277|1281|1282|1286|1287|1288|1289|1299|1404|1462|3673|3687|3910|3912|4060|4593|5054|5802|7148|7448|54829|131873	BGN|COL1A1|COL3A1|COL4A1|COL4A4|COL4A5|COL4A6|COL5A1|COL9A3|HAPLN1|VCAN|ITGA2|ITGAX|LAMA4|LAMB1|LUM|MUSK|SERPINE1|PTPRS|TNXB|VTN|ASPN|COL6A6	-7.90942	0	27
	ENSG00000197467	ENSG00000232079	ENSG00000261168	ENSG00000112855																1	1	1	1	-5.18885	-2.95433	-6.49162	-9.40456	GO:0016773	M1111	4	0	GO Molecular Functions	21	phosphotransferase activity, alcohol group as acceptor		-10.0548	2.08467	7.2722	30286	671	1862	86	4.61869	0.486409	94|780|790|896|1026|1607|1613|1956|2022|2042|2043|2045|2049|2202|2263|2321|2872|3099|3656|3717|3718|3795|3815|4215|4233|4261|4593|4915|5058|5105|5166|5209|5260|5287|5291|5292|5294|5579|5596|5602|5613|5754|5979|6196|6347|6352|6446|7301|7465|8425|8444|8503|8711|8828|9020|9024|9060|9064|9162|9263|9451|9625|9942|10769|11213|23396|23604|25928|26524|28996|51086|51447|53354|54963|55224|55361|65267|80271…	ACVRL1|DDR1|CAD|CCND3|CDKN1A|DGKB|DAPK3|EGFR|ENG|EPHA3|EPHA4|EPHA7|EPHB3|EFEMP1|FGFR2|FLT1|MKNK2|HK2|IRAK2|JAK2|JAK3|KHK|KIT|MAP3K3|MET|CIITA|MUSK|NTRK2|PAK1|PCK1|PDK4|PFKFB3|PHKG1|PIK3C2B|PIK3CB|PIM1|PIK3CG|PRKCB|MAPK4|MAPK10|PRKX|PTK7|RET|RPS6KA2|CCL2|CCL5|SGK1|TYRO3|WEE1|LTBP4|DYRK3|PIK3R3|TNK1|NRP2|MAP3K14|BRSK2|PAPSS2|MAP3K6|DGKI|STK17A|EIF2AK3|AATK|XYLB|PLK2|IRAK3|PIP5K1C|DAPK2|SOSTDC1|LATS…	-7.90578	0	78
	ENSG00000187955	ENSG00000074047	ENSG00000248449	ENSG00000112936																1	1	1	1	-6.51854	-6.24216	-7.51226	-5.62904	GO:0048732	M1111	4	0	GO Biological Processes	19	gland development	19_GO:0032502 developmental process	-10.0242	2.40543	7.47706	30286	426	1862	63	3.38346	0.419002	374|596|650|655|780|790|1030|1051|1545|1906|1950|1956|2030|2049|2099|2194|2247|2252|2263|2487|2624|2697|2736|3082|3084|3099|3142|3213|3321|3400|3481|3625|3664|3673|3717|4192|4233|4488|5105|5774|5916|6299|6608|6663|6715|6722|6943|7351|7448|7490|8626|8660|8854|9368|9423|10018|25928|28996|51043|51804|54206|81027|84159	AREG|BCL2|BMP2|BMP7|DDR1|CAD|CDKN2B|CEBPB|CYP1B1|EDN1|EGF|EGFR|SLC29A1|EPHB3|ESR1|FASN|FGF2|FGF7|FGFR2|FRZB|GATA2|GJA1|GLI2|HGF|NRG1|HK2|HLX|HOXB3|IGSF3|ID4|IGF2|INHBB|IRF6|ITGA2|JAK2|MDK|MET|MSX2|PCK1|PTPN3|RARG|SALL1|SMO|SOX10|SRD5A1|SRF|TCF21|UCP2|VTN|WT1|TP63|IRS2|ALDH1A2|NHERF1|NTN1|BCL2L11|SOSTDC1|HIPK2|ZBTB7B|SIX4|ERRFI1|TUBB1|ARID5B	-7.87727	0	79
	ENSG00000204291	ENSG00000250878	ENSG00000069493	ENSG00000113231																1	1	1	1	-5.24962	-4.2508	-7.71999	-4.96604	GO:0043009	M1111	4	0	GO Biological Processes	19	chordate embryonic development	19_GO:0032502 developmental process	-10.0159	2.10198	7.2691	30286	650	1862	84	4.51128	0.48099	94|133|284|338|598|650|655|1026|1051|1277|1281|1739|1825|1906|1956|2263|2535|2624|2697|2736|2885|3213|3214|3481|3491|3726|3856|3880|3955|4036|4082|4325|5745|5754|5916|5950|6608|6663|6664|6722|6913|7004|8321|8642|8646|8854|8882|10018|10161|10265|10365|23213|23462|23764|26160|26227|26524|27443|28514|50814|50861|51339|51804|54583|54855|55224|55273|57216|57545|60681|64131|64168|64321|81031|81624|8452…	ACVRL1|ADM|ANGPT1|APOB|BCL2L1|BMP2|BMP7|CDKN1A|CEBPB|COL1A1|COL3A1|DLG1|DSC3|EDN1|EGFR|FGFR2|FZD2|GATA2|GJA1|GLI2|GRB2|HOXB3|HOXB4|IGF2|CCN1|JUNB|KRT8|KRT19|LFNG|LRP2|MARCKS|MMP16|PTH1R|PTK7|RARG|RBP4|SMO|SOX10|SOX11|SRF|TBX15|TEAD4|FZD1|DCHS1|CHRD|ALDH1A2|ZPR1|BCL2L11|LPAR6|IRX5|KLF2|SULF1|HEY1|MAFF|IFT172|PHGDH|LATS2|CECR2|DLL1|NSDHL|STMN3|DACT1|SIX4|EGLN1|TENT5C|ETNK2|TMEM100|VANGL2|CC2D2A|FKB…	-7.87111	0	40
	ENSG00000171502	ENSG00000108381	ENSG00000181072	ENSG00000113296																1	1	1	1	-8.54834	-2.42574	-4.61869	-4.59171	GO:0046649	M1111	4	0	GO Biological Processes	19	lymphocyte activation	19_GO:0002376 immune system process	-10.0085	2.31389	7.41086	30286	478	1862	68	3.65199	0.434707	292|596|896|919|952|960|1503|1540|1739|1803|2214|2355|2697|3070|3140|3142|3559|3575|3659|3676|3683|3718|3815|3952|3953|3955|4192|4254|5027|5294|5551|5579|5699|5734|5788|6556|6659|6693|6722|6775|7301|7462|8324|8325|8503|8654|8809|9308|9840|10673|10859|11119|11151|26022|26253|28514|28755|29760|51043|55619|55846|56262|57678|64581|91543|150372|201294|441478	SLC25A5|BCL2|CCND3|CD247|CD38|CD44|CTPS1|CYLD|DLG1|DPP4|FCGR3A|FOSL2|GJA1|HELLS|MR1|HLX|IL2RA|IL7R|IRF1|ITGA4|ITGAL|JAK3|KIT|LEP|LEPR|LFNG|MDK|KITLG|P2RX7|PIK3CG|PRF1|PRKCB|PSMB10|PTGER4|PTPRC|SLC11A1|SOX4|SPN|SRF|STAT4|TYRO3|LAT2|FZD7|FZD8|PIK3R3|PDE5A|IL18R1|CD83|TESPA1|TNFSF13B|LILRB1|BTN3A1|CORO1A|TMEM98|CLEC4E|DLL1|TRAC|BLNK|ZBTB7B|DOCK10|ITFG2|LRRC8A|GPAM|CLEC7A|RSAD2|NFAM1|UNC13D|NRARP	-7.86788	0	24
	ENSG00000188517	ENSG00000116106	ENSG00000153820	ENSG00000113396																1	1	1	1	-4.83755	-2.18473	-9.99391	-2.16625	GO:0042734	M1111	4	0	GO Cellular Components	20	presynaptic membrane		-9.99391	4.76744	8.79012	30286	167	951	25	2.62881	0.518806	1129|1268|1759|2043|2560|2852|2898|2899|2901|3675|3749|3760|3767|5028|5789|6334|6529|6532|6536|9378|9379|9627|27253|112476|440279	CHRM2|CNR1|DNM1|EPHA4|GABRB1|GPER1|GRIK2|GRIK3|GRIK5|ITGA3|KCNC4|KCNJ3|KCNJ11|P2RY1|PTPRD|SCN8A|SLC6A1|SLC6A4|SLC6A9|NRXN1|NRXN2|SNCAIP|PCDH17|PRRT2|UNC13C	-7.90025	0	80
	ENSG00000196739	ENSG00000108691	ENSG00000183496	ENSG00000113532																1	1	1	1	-4.83449	-2.03093	-5.32985	-9.44757	R-HSA-1474290	M1111	4	0	Reactome Gene Sets	6	Collagen formation		-9.97648	4.51814	8.55501	30286	90	1862	25	1.34264	0.26672	1277|1281|1282|1286|1287|1288|1289|1295|1299|1303|1305|1306|1307|3914|5033|5118|7092|7093|7373|55214|84570|85301|131873|255631|340267	COL1A1|COL3A1|COL4A1|COL4A4|COL4A5|COL4A6|COL5A1|COL8A1|COL9A3|COL12A1|COL13A1|COL15A1|COL16A1|LAMB3|P4HA1|PCOLCE|TLL1|TLL2|COL14A1|P3H2|COL25A1|COL27A1|COL6A6|COL24A1|COL28A1	-7.83994	0	27
	ENSG00000215018	ENSG00000196154	ENSG00000105711	ENSG00000113742																1	1	1	1	-3.67641	-2.54436	-7.06472	-9.94432	GO:0010632	M1111	4	0	GO Biological Processes	19	regulation of epithelial cell migration	19_GO:0040011 locomotion	-9.94432	3.62206	8.20342	30286	298	954	34	3.56394	0.60022	94|306|1512|1647|1906|2247|2252|2624|2752|3315|4163|4215|4233|5291|5294|6237|6781|8660|8817|8828|9314|9353|10769|10982|25960|28984|54566|55466|57608|64094|80005|84913|147372|168667	ACVRL1|ANXA3|CTSH|GADD45A|EDN1|FGF2|FGF7|GATA2|GLUL|HSPB1|MCC|MAP3K3|MET|PIK3CB|PIK3CG|RRAS|STC1|IRS2|FGF18|NRP2|KLF4|SLIT2|PLK2|MAPRE2|ADGRA2|RGCC|EPB41L4B|DNAJA4|JCAD|SMOC2|DOCK5|ATOH8|CCBE1|BMPER	-7.85802	0	81
	ENSG00000188153	ENSG00000283122	ENSG00000204291	ENSG00000113749																1	1	1	1	-8.60046	-3.04126	-4.97148	-3.52255	GO:0006897	M1111	4	0	GO Biological Processes	19	endocytosis	19_GO:0051179 localization	-9.93652	2.24349	7.33488	30286	522	1862	72	3.86681	0.44681	133|199|246|306|333|598|929|1601|1759|1803|2219|2624|2885|3357|3676|3683|3952|3953|4036|4233|4360|5027|5058|5168|5291|5294|6272|6556|7057|7301|7410|7448|8547|8871|8936|9026|9260|9332|9413|9711|9844|9892|9902|9910|9938|10203|10216|10859|10894|11151|23396|26052|28514|30845|51411|51435|51517|54413|55113|55647|58480|64005|64581|66000|79890|90861|114786|165530|201294|284297|286133|338382	ADM|AIF1|ALOX15|ANXA3|APLP1|BCL2L1|CD14|DAB2|DNM1|DPP4|FCN1|GATA2|GRB2|HTR2B|ITGA4|ITGAL|LEP|LEPR|LRP2|MET|MRC1|P2RX7|PAK1|ENPP2|PIK3CB|PIK3CG|SORT1|SLC11A1|THBS1|TYRO3|VAV2|VTN|FCN3|SYNJ2|WASF1|HIP1R|PDLIM7|CD163|ENTREP1|RUBCN|ELMO1|SNAP91|MRC2|RABGAP1L|ARHGAP25|CALCRL|PRG4|LILRB1|LYVE1|CORO1A|PIP5K1C|DNM3|DLL1|EHD3|BIN2|SCARA3|NCKIPSD|NLGN3|XKR8|RAB20|RHOU|MYO1G|CLEC7A|TMEM108|RIN3|JPT2|XKR4|CL…	-7.80203	0	25
	ENSG00000092758	ENSG00000164294	ENSG00000248309	ENSG00000114026																1	1	1	1	-2.52175	-2.18579	-2.88025	-9.88439	WP3888	M1111	4	0	WikiPathways	27	VEGFA VEGFR2 signaling		-9.88439	3.08645	7.87708	30286	432	954	42	4.40252	0.664201	596|598|1490|1536|1827|1901|2022|2152|2274|2309|2317|2321|2624|2697|2885|3315|3486|3491|4792|5770|5781|5784|5803|5829|5867|6347|6722|6747|7004|7086|7148|7170|7414|8718|8828|9451|50507|80031|81575|84790|84952|154796	BCL2|BCL2L1|CCN2|CYBB|RCAN1|S1PR1|ENG|F3|FHL2|FOXO3|FLNB|FLT1|GATA2|GJA1|GRB2|HSPB1|IGFBP3|CCN1|NFKBIA|PTPN1|PTPN11|PTPN14|PTPRZ1|PXN|RAB4A|CCL2|SRF|SSR3|TEAD4|TKT|TNXB|TPM3|VCL|TNFRSF25|NRP2|EIF2AK3|NOX4|SEMA6D|APOLD1|TUBA1C|CGNL1|AMOT	-7.80533	0	82
	ENSG00000118004	ENSG00000286320	ENSG00000106714	ENSG00000114279																1	0	1	1	-7.66183	0	-3.93698	-6.37904	GO:0050778	M1011	3	0	GO Biological Processes	19	positive regulation of immune response	19_GO:0002376 immune system process	-9.88176	2.08912	7.20686	30286	654	1862	84	4.51128	0.48099	596|718|730|834|919|929|952|1191|1268|1540|1675|2219|2355|2359|2533|2634|2885|3077|3108|3109|3111|3113|3117|3134|3140|3142|3656|3717|3965|4332|4340|4792|4938|4940|5027|5058|5105|5321|5579|5788|6352|6556|7070|7096|7097|7098|7410|7462|7706|8547|8809|9840|9865|10384|10666|10673|10859|10865|11118|11119|11213|11326|23586|26253|28755|28984|29760|54537|55061|64005|64135|64581|78989|80149|80196|80342|841…	BCL2|C3|C7|CASP1|CD247|CD14|CD38|CLU|CNR1|CYLD|CFD|FCN1|FOSL2|FPR3|FYB1|GBP2|GRB2|HFE|HLA-DMA|HLA-DMB|HLA-DOA|HLA-DPA1|HLA-DQA1|HLA-F|MR1|HLX|IRAK2|JAK2|LGALS9|MNDA|MOG|NFKBIA|OAS1|OAS3|P2RX7|PAK1|PCK1|PLA2G4A|PRKCB|PTPRC|CCL5|SLC11A1|THY1|TLR1|TLR2|TLR3|VAV2|LAT2|TRIM25|FCN3|IL18R1|TESPA1|TRIL|BTN3A3|CD226|TNFSF13B|LILRB1|ARID5A|BTN3A2|BTN3A1|IRAK3|VSIG4|RIGI|CLEC4E|TRAC|RGCC|BLNK|SHLD2|SUSD4|MY…	-7.75132	0	83
	ENSG00000206561	ENSG00000228544	ENSG00000204161	ENSG00000114541																1	1	1	1	-6.56459	-3.21294	-5.7862	-3.76443	GO:0051223	M1111	4	0	GO Biological Processes	19	regulation of protein transport	19_GO:0051179 localization	-9.86505	2.36586	7.38672	30286	440	1862	64	3.43716	0.422197	111|284|347|952|1268|1956|2149|2852|3059|3625|3667|3708|3717|3741|3745|3767|3952|4345|4628|5027|5116|5579|5770|5781|5784|5950|6352|6608|6659|6833|7074|7097|7351|8447|8622|8660|8692|8882|8938|9024|9370|9478|10815|11069|23086|23236|26056|55107|55612|55638|56262|79628|79651|79899|80149|80223|91461|91543|94121|130399|160622|285381|353500|415116	ADCY5|ANGPT1|APOD|CD38|CNR1|EGFR|F2R|GPER1|HCLS1|INHBB|IRS1|ITPR1|JAK2|KCNA5|KCNB1|KCNJ11|LEP|CD200|MYH10|P2RX7|PCNT|PRKCB|PTPN1|PTPN11|PTPN14|RBP4|CCL5|SMO|SOX4|ABCC8|TIAM1|TLR2|UCP2|DOC2B|PDE8B|IRS2|HYAL2|ZPR1|BAIAP3|BRSK2|ADIPOQ|CABP1|CPLX1|RAPGEF4|EXPH5|PLCB1|RAB11FIP5|ANO1|FERMT1|SYBU|LRRC8A|SH3TC2|RHBDF2|PRR5L|ZC3H12A|RAB11FIP1|PKDCC|RSAD2|SYTL4|ACVR1C|TAMALIN|DPH3|BMP8A|PIM3	-7.73662	0	46
	ENSG00000145244	ENSG00000163995	ENSG00000138798	ENSG00000114805																1	1	1	1	-7.14225	-3.8225	-6.65205	-4.58357	WP2431	M1111	4	0	WikiPathways	27	Spinal cord injury		-9.8479	3.93078	8.23335	30286	120	1862	29	1.55747	0.286953	199|361|627|1282|1462|1464|1647|1875|1956|2043|2309|2697|2920|3164|3952|4609|4804|5320|5803|6347|6403|6586|7538|7832|9353|9423|10673|50507|64131	AIF1|AQP4|BDNF|COL4A1|VCAN|CSPG4|GADD45A|E2F5|EGFR|EPHA4|FOXO3|GJA1|CXCL2|NR4A1|LEP|MYC|NGFR|PLA2G2A|PTPRZ1|CCL2|SELP|SLIT3|ZFP36|BTG2|SLIT2|NTN1|TNFSF13B|NOX4|XYLT1	-7.72148	0	84
	ENSG00000102879	ENSG00000135905	ENSG00000257027	ENSG00000114850																1	1	1	1	-6.19675	-5.38586	-6.81206	-7.28828	GO:0098984	M1111	4	0	GO Cellular Components	20	neuron to neuron synapse		-9.82721	2.53016	7.47523	30286	360	1862	56	3.00752	0.395807	482|577|1129|1501|1739|2043|2852|2898|2899|2901|2903|2911|3708|4131|4804|4915|5028|5789|5802|6272|6334|6536|6695|6854|7074|7781|8825|8927|9026|9162|9229|9454|9478|10458|11069|23426|26012|26052|27445|54413|54583|64084|64101|66000|79870|79953|80315|91584|112476|116443|145581|145773|152404|160622|388336|440073	ATP1B2|ADGRB3|CHRM2|CTNND2|DLG1|EPHA4|GPER1|GRIK2|GRIK3|GRIK5|GRIN2A|GRM1|ITPR1|MAP1B|NGFR|NTRK2|P2RY1|PTPRD|PTPRS|SORT1|SCN8A|SLC6A9|SPOCK1|SYN2|TIAM1|SLC30A3|LIN7A|BSN|HIP1R|DGKI|DLGAP1|HOMER3|CABP1|BAIAP2|RAPGEF4|GRIP1|NSMF|DNM3|PCLO|NLGN3|EGLN1|CLSTN2|LRRC4|TMEM108|BAALC|SYNDIG1|CPEB4|PLXNA4|PRRT2|GRIN3A|LRFN5|FAM81A|IGSF11|TAMALIN|SHISA6|IQSEC3	-7.70279	0	29
	ENSG00000160111	ENSG00000162636	ENSG00000157657	ENSG00000114853																1	1	1	1	-6.5722	-2.84332	-8.31335	-3.06331	GO:0050769	M1111	4	0	GO Biological Processes	19	positive regulation of neurogenesis	19_GO:0032502 developmental process	-9.81737	2.90924	7.69555	30286	246	1862	44	2.36305	0.352009	443|627|650|1404|1462|1524|1636|1956|2043|2119|2247|2852|3400|3815|4036|4131|4192|4915|5649|5789|5803|6091|6092|6387|6608|6663|6664|6722|7074|7097|7852|9037|9353|9423|10458|10800|26011|50937|60484|90865|91584|259266|284403|644943	ASPA|BDNF|BMP2|HAPLN1|VCAN|CX3CR1|ACE|EGFR|EPHA4|ETV5|FGF2|GPER1|ID4|KIT|LRP2|MAP1B|MDK|NTRK2|RELN|PTPRD|PTPRZ1|ROBO1|ROBO2|CXCL12|SMO|SOX10|SOX11|SRF|TIAM1|TLR2|CXCR4|SEMA5A|SLIT2|NTN1|BAIAP2|CYSLTR1|TENM4|CDON|HAPLN2|IL33|PLXNA4|ASPM|WDR62|RASSF10	-7.69494	0	6
	ENSG00000113742	ENSG00000237489	ENSG00000182255	ENSG00000115252																1	1	1	1	-5.23249	-2.95462	-5.3229	-3.08173	GO:0051051	M1111	4	0	GO Biological Processes	19	negative regulation of transport	19_GO:0051179 localization	-9.81229	2.32362	7.33771	30286	462	1862	66	3.54458	0.428505	151|284|347|596|1268|1393|1407|1636|1906|1950|2042|2065|2149|2564|2697|3084|3134|3624|3625|3667|3745|3767|3952|3965|4131|4345|5028|5579|5781|5999|6424|6536|6588|6781|6833|7057|7097|7351|8622|8660|9368|9370|9446|9478|9711|10008|10288|10859|11151|23704|26056|55612|57520|65267|79651|79890|80223|80763|91461|91543|94121|112476|130399|285381|353500|415116	ADRA2B|ANGPT1|APOD|BCL2|CNR1|CRHBP|CRY1|ACE|EDN1|EGF|EPHA3|ERBB3|F2R|GABRE|GJA1|NRG1|HLA-F|INHBA|INHBB|IRS1|KCNB1|KCNJ11|LEP|LGALS9|MAP1B|CD200|P2RY1|PRKCB|PTPN11|RGS4|SFRP4|SLC6A9|SLN|STC1|ABCC8|THBS1|TLR2|UCP2|PDE8B|IRS2|NHERF1|ADIPOQ|GSTO1|CABP1|RUBCN|KCNE3|LILRB2|LILRB1|CORO1A|KCNE4|RAB11FIP5|FERMT1|HECW2|WNK3|RHBDF2|RIN3|RAB11FIP1|SPX|PKDCC|RSAD2|SYTL4|PRRT2|ACVR1C|DPH3|BMP8A|PIM3	-7.69184	0	68
	ENSG00000168993	ENSG00000142920	ENSG00000181751	ENSG00000115267																1	1	1	1	-4.86399	-4.59814	-3.79045	-7.73673	R-HSA-2219530	M1111	4	0	Reactome Gene Sets	6	Constitutive Signaling by Aberrant PI3K in Cancer		-9.80657	4.79618	8.592	30286	78	1862	23	1.23523	0.255968	374|1950|1956|2065|2099|2100|2247|2252|2263|2885|3082|3084|3667|3815|4233|4254|5291|5781|8503|8660|8817|118788|152831	AREG|EGF|EGFR|ERBB3|ESR1|ESR2|FGF2|FGF7|FGFR2|GRB2|HGF|NRG1|IRS1|KIT|MET|KITLG|PIK3CB|PTPN11|PIK3R3|IRS2|FGF18|PIK3AP1|KLB	-7.68961	0	85
	ENSG00000135678	ENSG00000174004	ENSG00000278931	ENSG00000115380																1	1	1	1	-2.98806	-4.36367	-5.14994	-7.09582	hsa05165	M1111	4	0	KEGG Pathway	24	Human papillomavirus infection		-9.80613	2.60441	7.51202	30286	331	1862	53	2.8464	0.385379	896|1026|1277|1282|1286|1287|1288|1299|1739|1950|1956|1978|2535|2885|3134|3659|3673|3675|3676|3678|3696|3910|3912|3914|3955|4599|4600|5291|5521|5522|5649|5734|5829|7057|7058|7059|7060|7098|7148|7283|7448|8321|8324|8325|8503|8515|9134|9296|9368|23462|84612|131873|245973	CCND3|CDKN1A|COL1A1|COL4A1|COL4A4|COL4A5|COL4A6|COL9A3|DLG1|EGF|EGFR|EIF4EBP1|FZD2|GRB2|HLA-F|IRF1|ITGA2|ITGA3|ITGA4|ITGA5|ITGB8|LAMA4|LAMB1|LAMB3|LFNG|MX1|MX2|PIK3CB|PPP2R2B|PPP2R2C|RELN|PTGER4|PXN|THBS1|THBS2|THBS3|THBS4|TLR3|TNXB|TUBG1|VTN|FZD1|FZD7|FZD8|PIK3R3|ITGA10|CCNE2|ATP6V1F|NHERF1|HEY1|PARD6B|COL6A6|ATP6V1C2	-7.68961	0	5
	ENSG00000109265	ENSG00000168062	ENSG00000081853	ENSG00000115520																1	1	1	0	-7.0502	-5.49392	-9.65152	0	GO:0003018	M1110	3	0	GO Biological Processes	19	vascular process in circulatory system	19_GO:0032501 multicellular organismal process	-9.74111	2.77989	7.58892	30286	275	1862	47	2.52417	0.363511	133|151|185|284|482|952|1636|1906|1956|2030|2149|2702|2828|2852|3269|3274|3357|3676|3741|3952|3953|4036|4878|5028|5243|6509|6510|6523|6526|6529|6532|6533|6536|6567|6584|6833|9353|9368|9414|10242|10365|10800|23428|23576|80005|81031|196740	ADM|ADRA2B|AGTR1|ANGPT1|ATP1B2|CD38|ACE|EDN1|EGFR|SLC29A1|F2R|GJA5|GPR4|GPER1|HRH1|HRH2|HTR2B|ITGA4|KCNA5|LEP|LEPR|LRP2|NPPA|P2RY1|ABCB1|SLC1A4|SLC1A5|SLC5A1|SLC5A3|SLC6A1|SLC6A4|SLC6A6|SLC6A9|SLC16A2|SLC22A5|ABCC8|SLIT2|NHERF1|TJP2|KCNMB2|KLF2|CYSLTR1|SLC7A8|DDAH1|DOCK5|SLC2A10|VSTM4	-7.62654	0	19
	ENSG00000196872	ENSG00000121690	ENSG00000198934	ENSG00000115525																1	1	1	1	-7.74711	-3.21748	-5.67138	-2.50797	GO:0051249	M1111	4	0	GO Biological Processes	19	regulation of lymphocyte activation	19_GO:0002376 immune system process	-9.73609	2.25014	7.25827	30286	506	1862	70	3.7594	0.440807	196|199|384|596|637|683|861|952|1026|1051|1540|1739|1803|2214|2309|2736|3077|3108|3109|3111|3113|3117|3142|3149|3481|3559|3575|3624|3659|3717|3718|3726|3952|3965|4192|4254|4332|4739|5105|5320|5781|5788|6347|6352|6659|6664|6693|7070|7301|7704|7940|8651|8654|8660|9308|9840|10288|10457|10673|10859|11151|11326|51043|54537|57678|64581|80149|146850|150372|441478	AHR|AIF1|ARG2|BCL2|BID|BST1|RUNX1|CD38|CDKN1A|CEBPB|CYLD|DLG1|DPP4|FCGR3A|FOXO3|GLI2|HFE|HLA-DMA|HLA-DMB|HLA-DOA|HLA-DPA1|HLA-DQA1|HLX|HMGB3|IGF2|IL2RA|IL7R|INHBA|IRF1|JAK2|JAK3|JUNB|LEP|LGALS9|MDK|KITLG|MNDA|NEDD9|PCK1|PLA2G2A|PTPN11|PTPRC|CCL2|CCL5|SOX4|SOX11|SPN|THY1|TYRO3|ZBTB16|LST1|SOCS1|PDE5A|IRS2|CD83|TESPA1|LILRB2|GPNMB|TNFSF13B|LILRB1|CORO1A|VSIG4|ZBTB7B|SHLD2|GPAM|CLEC7A|ZC3H12A|PIK3R6…	-7.62346	0	45
	ENSG00000145708	ENSG00000038295	ENSG00000177283	ENSG00000115602																1	1	1	1	-6.66438	-4.8076	-7.53932	-5.69657	hsa05205	M1111	4	0	KEGG Pathway	24	Proteoglycans in cancer		-9.72425	3.12486	7.77462	30286	203	1862	39	2.09452	0.331861	286|960|1026|1277|1956|2065|2099|2247|2535|2719|2885|3059|3082|3481|3673|3678|3708|4060|4233|4609|5058|5291|5579|5781|5829|6237|6608|7023|7057|7074|7078|7097|7410|7448|8321|8324|8325|8503|22800	ANK1|CD44|CDKN1A|COL1A1|EGFR|ERBB3|ESR1|FGF2|FZD2|GPC3|GRB2|HCLS1|HGF|IGF2|ITGA2|ITGA5|ITPR1|LUM|MET|MYC|PAK1|PIK3CB|PRKCB|PTPN11|PXN|RRAS|SMO|TFAP4|THBS1|TIAM1|TIMP3|TLR2|VAV2|VTN|FZD1|FZD7|FZD8|PIK3R3|RRAS2	-7.61356	0	86
	ENSG00000146215	ENSG00000005844	ENSG00000134369	ENSG00000115604																1	1	1	1	-3.35549	-2.754	-5.82339	-5.8049	GO:0048754	M1111	4	0	GO Biological Processes	19	branching morphogenesis of an epithelial tube	19_GO:0032502 developmental process	-9.70133	3.68047	8.04815	30286	137	1862	31	1.66488	0.296521	374|596|650|655|780|1282|1512|1739|1906|1950|2022|2099|2247|2263|2719|2736|4233|4488|4609|5058|6299|6722|6943|7490|8642|9353|9953|9955|64399|157506|441478	AREG|BCL2|BMP2|BMP7|DDR1|COL4A1|CTSH|DLG1|EDN1|EGF|ENG|ESR1|FGF2|FGFR2|GPC3|GLI2|MET|MSX2|MYC|PAK1|SALL1|SRF|TCF21|WT1|DCHS1|SLIT2|HS3ST3B1|HS3ST3A1|HHIP|RDH10|NRARP	-7.59256	0	7
	ENSG00000121005	ENSG00000118004	ENSG00000124766	ENSG00000115641																1	1	1	1	-5.92875	-4.97299	-8.56985	-3.77967	GO:0031253	M1111	4	0	GO Cellular Components	20	cell projection membrane		-9.64402	2.5271	7.39709	30286	354	1862	55	2.95381	0.392366	199|286|482|960|1464|1636|1729|1739|1803|1836|1956|2121|2557|2564|2852|3675|3678|3745|3749|3767|4036|4547|4651|5058|5579|6092|6523|6533|6584|6608|6624|7070|7074|9026|9368|11170|23396|23428|23586|30845|50649|54084|54997|55600|55612|57608|64399|83543|84168|91147|168507|192668|221472|255189|388336	AIF1|ANK1|ATP1B2|CD44|CSPG4|ACE|DIAPH1|DLG1|DPP4|SLC26A2|EGFR|EVC|GABRA4|GABRE|GPER1|ITGA3|ITGA5|KCNB1|KCNC4|KCNJ11|LRP2|MTTP|MYO10|PAK1|PRKCB|ROBO2|SLC5A1|SLC6A6|SLC22A5|SMO|FSCN1|THY1|TIAM1|HIP1R|NHERF1|FAM107A|PIP5K1C|SLC7A8|RIGI|EHD3|ARHGEF4|TSPEAR|TESC|ITLN1|FERMT1|JCAD|HHIP|AIF1L|ANTXR1|TMEM67|PKD1L1|CYS1|FGD2|PLA2G4F|SHISA6	-7.53907	0	87
	ENSG00000103196	ENSG00000288719	ENSG00000230490	ENSG00000115705																1	1	1	1	-5.70762	-5.51808	-7.36433	-9.63838	GO:0051384	M1111	4	0	GO Biological Processes	19	response to glucocorticoid	19_GO:0050896 response to stimulus	-9.63838	5.21208	8.81269	30286	134	954	22	2.30608	0.485956	306|374|596|687|790|1026|1545|1636|1906|2309|2355|3717|6586|6781|7023|7538|9353|10018|10076|11170|54541|387758	ANXA3|AREG|BCL2|KLF9|CAD|CDKN1A|CYP1B1|ACE|EDN1|FOXO3|FOSL2|JAK2|SLIT3|STC1|TFAP4|ZFP36|SLIT2|BCL2L11|PTPRU|FAM107A|DDIT4|FIBIN	-7.5938	0	69
	ENSG00000245694	ENSG00000019991	ENSG00000280739	ENSG00000115758																1	1	1	1	-5.62449	-2.66016	-3.62198	-2.92554	GO:0046888	M1111	4	0	GO Biological Processes	19	negative regulation of hormone secretion	19_GO:0051179 localization	-9.5617	5.09808	8.59486	30286	67	1862	21	1.12782	0.244719	1393|1407|1906|2697|3624|3625|3667|3745|3767|3952|5781|6833|7351|8622|9370|26056|80223|94121|130399|353500|415116	CRHBP|CRY1|EDN1|GJA1|INHBA|INHBB|IRS1|KCNB1|KCNJ11|LEP|PTPN11|ABCC8|UCP2|PDE8B|ADIPOQ|RAB11FIP5|RAB11FIP1|SYTL4|ACVR1C|BMP8A|PIM3	-7.45866	0	68
	ENSG00000254154	ENSG00000228526	ENSG00000233894	ENSG00000115762																1	1	1	1	-5.29528	-2.95563	-5.29937	-3.42674	GO:0050708	M1111	4	0	GO Biological Processes	19	regulation of protein secretion	19_GO:0051179 localization	-9.55714	2.78143	7.51141	30286	269	1862	46	2.47046	0.359722	111|952|1268|1956|2149|2852|3625|3667|3708|3717|3741|3745|3767|3952|4345|4628|5027|5579|5781|5950|6352|6659|6833|7074|7097|7351|8447|8622|8660|8938|9024|11069|23086|23236|26056|55107|55638|56262|79651|80223|91543|94121|130399|285381|353500|415116	ADCY5|CD38|CNR1|EGFR|F2R|GPER1|INHBB|IRS1|ITPR1|JAK2|KCNA5|KCNB1|KCNJ11|LEP|CD200|MYH10|P2RX7|PRKCB|PTPN11|RBP4|CCL5|SOX4|ABCC8|TIAM1|TLR2|UCP2|DOC2B|PDE8B|IRS2|BAIAP3|BRSK2|RAPGEF4|EXPH5|PLCB1|RAB11FIP5|ANO1|SYBU|LRRC8A|RHBDF2|RAB11FIP1|RSAD2|SYTL4|ACVR1C|DPH3|BMP8A|PIM3	-7.45599	0	46
	ENSG00000172346	ENSG00000235823	ENSG00000139679	ENSG00000115963																1	1	1	1	-8.04481	-3.13895	-5.00077	-5.934	GO:0042110	M1111	4	0	GO Biological Processes	19	T cell activation	19_GO:0002376 immune system process	-9.48775	2.60859	7.38058	30286	318	1862	51	2.73899	0.378246	596|896|919|960|1503|1540|1739|1803|2355|2697|3140|3142|3559|3575|3659|3683|3815|3952|3953|3955|4192|4254|5027|5294|5699|5734|5788|6556|6659|6693|6722|6775|8324|8325|8503|8654|8809|9308|9840|10673|10859|11119|11151|26022|26253|28755|51043|57678|64581|91543|441478	BCL2|CCND3|CD247|CD44|CTPS1|CYLD|DLG1|DPP4|FOSL2|GJA1|MR1|HLX|IL2RA|IL7R|IRF1|ITGAL|KIT|LEP|LEPR|LFNG|MDK|KITLG|P2RX7|PIK3CG|PSMB10|PTGER4|PTPRC|SLC11A1|SOX4|SPN|SRF|STAT4|FZD7|FZD8|PIK3R3|PDE5A|IL18R1|CD83|TESPA1|TNFSF13B|LILRB1|BTN3A1|CORO1A|TMEM98|CLEC4E|TRAC|ZBTB7B|GPAM|CLEC7A|RSAD2|NRARP	-7.38868	0	24
	ENSG00000173546	ENSG00000106819	ENSG00000144645	ENSG00000116096																1	1	1	1	-8.9554	-4.67624	-5.0577	-3.78748	GO:0006812	M1111	4	0	GO Biological Processes	19	monoatomic cation transport	19_GO:0051179 localization	-9.4769	1.96018	6.95352	30286	780	1862	94	5.04834	0.507383	292|482|483|596|610|773|774|783|1145|1318|1906|2149|2247|2701|2702|2903|3077|3357|3708|3739|3741|3745|3749|3760|3761|3762|3767|3781|3782|3790|4036|4241|4878|5027|5330|5579|5788|6323|6324|6330|6334|6352|6446|6523|6526|6529|6532|6533|6536|6556|6584|6588|6786|6833|6948|7018|7223|7351|7780|7781|8514|8912|9132|9296|9368|9424|9497|10008|10021|10203|10242|10800|11151|11280|23007|23236|23704|27112|55107|…	SLC25A5|ATP1B2|ATP1B3|BCL2|HCN2|CACNA1A|CACNA1B|CACNB2|CHRNE|SLC31A2|EDN1|F2R|FGF2|GJA4|GJA5|GRIN2A|HFE|HTR2B|ITPR1|KCNA4|KCNA5|KCNB1|KCNC4|KCNJ3|KCNJ4|KCNJ5|KCNJ11|KCNN2|KCNN3|KCNS3|LRP2|MELTF|NPPA|P2RX7|PLCB2|PRKCB|PTPRC|SCN1A|SCN1B|SCN4B|SCN8A|CCL5|SGK1|SLC5A1|SLC5A3|SLC6A1|SLC6A4|SLC6A6|SLC6A9|SLC11A1|SLC22A5|SLN|STIM1|ABCC8|TCN2|TF|TRPC4|UCP2|SLC30A2|SLC30A3|KCNAB2|CACNA1H|KCNQ4|ATP6V1F|NHER…	-7.38138	0	70
	ENSG00000260139	ENSG00000167210	ENSG00000253159	ENSG00000116106																1	1	1	1	-9.47044	-4.18972	-8.68217	-3.96723	GO:0050804	M1111	4	0	GO Biological Processes	19	modulation of chemical synaptic transmission	19_GO:0050789 regulation of biological process	-9.47044	2.61199	7.40263	30286	493	1223	52	4.25184	0.576953	627|773|869|952|1009|1129|1268|1524|1636|1759|1906|2043|2045|2898|2899|2901|2903|2911|3269|3717|3745|3815|4804|4908|5028|5413|5579|5999|6347|6529|6533|8938|9162|9229|9370|9378|9627|10288|10458|10769|10815|11170|26509|27253|54413|64101|66000|112476|116443|152404|388336|440279	BDNF|CACNA1A|CBLN1|CD38|CDH11|CHRM2|CNR1|CX3CR1|ACE|DNM1|EDN1|EPHA4|EPHA7|GRIK2|GRIK3|GRIK5|GRIN2A|GRM1|HRH1|JAK2|KCNB1|KIT|NGFR|NTF3|P2RY1|SEPTIN5|PRKCB|RGS4|CCL2|SLC6A1|SLC6A6|BAIAP3|DGKI|DLGAP1|ADIPOQ|NRXN1|SNCAIP|LILRB2|BAIAP2|PLK2|CPLX1|FAM107A|MYOF|PCDH17|NLGN3|LRRC4|TMEM108|PRRT2|GRIN3A|IGSF11|SHISA6|UNC13C	-7.45781	0	29
	ENSG00000144655	ENSG00000173715	ENSG00000008277	ENSG00000116194																1	1	1	1	-6.8717	-2.00464	-4.74521	-6.64517	hsa04072	M1111	4	0	KEGG Pathway	24	Phospholipase D signaling pathway		-9.4517	3.51682	7.85574	30286	148	1862	32	1.71858	0.301183	111|113|185|1607|1759|1950|1956|2149|2846|2885|2911|3815|4254|5291|5294|5321|5330|5781|6237|8503|8681|9162|10161|11069|22800|23236|23396|26052|27128|53358|146850|255189	ADCY5|ADCY7|AGTR1|DGKB|DNM1|EGF|EGFR|F2R|LPAR4|GRB2|GRM1|KIT|KITLG|PIK3CB|PIK3CG|PLA2G4A|PLCB2|PTPN11|RRAS|PIK3R3|JMJD7-PLA2G4B|DGKI|LPAR6|RAPGEF4|RRAS2|PLCB1|PIP5K1C|DNM3|CYTH4|SHC3|PIK3R6|PLA2G4F	-7.35907	0	58
	ENSG00000255308	ENSG00000196376	ENSG00000184584	ENSG00000116237																1	1	1	1	-6.0262	-3.28208	-8.51841	-9.26156	R-HSA-1474228	M1111	4	0	Reactome Gene Sets	6	Degradation of the extracellular matrix		-9.45088	3.6016	7.8968	30286	140	1862	31	1.66488	0.296521	726|960|1277|1281|1282|1286|1287|1288|1289|1295|1299|1303|1305|1306|1307|2201|3818|3912|3914|4325|4811|7092|7093|7373|9507|11096|84570|131873|147968|222663|440854	CAPN5|CD44|COL1A1|COL3A1|COL4A1|COL4A4|COL4A5|COL4A6|COL5A1|COL8A1|COL9A3|COL12A1|COL13A1|COL15A1|COL16A1|FBN2|KLKB1|LAMB1|LAMB3|MMP16|NID1|TLL1|TLL2|COL14A1|ADAMTS4|ADAMTS5|COL25A1|COL6A6|CAPN12|SCUBE3|CAPN14	-7.35907	0	27
	ENSG00000232872	ENSG00000184347	ENSG00000143434	ENSG00000116260																1	1	1	1	-4.83229	-5.20299	-6.92233	-9.37779	GO:0010631	M1111	4	0	GO Biological Processes	19	epithelial cell migration	19_GO:0032501 multicellular organismal process	-9.44465	4.14606	8.14591	30286	102	1862	26	1.39635	0.271928	1012|1545|1803|2247|3164|3815|4254|5613|5781|5829|6091|6722|8503|8660|9353|11151|23500|25960|54443|55612|90355|147372|154796|196740|340719|392255	CDH13|CYP1B1|DPP4|FGF2|NR4A1|KIT|KITLG|PRKX|PTPN11|PXN|ROBO1|SRF|PIK3R3|IRS2|SLIT2|CORO1A|DAAM2|ADGRA2|ANLN|FERMT1|MACIR|CCBE1|AMOT|VSTM4|NANOS1|GDF6	-7.35468	0	38
	ENSG00000164932	ENSG00000216863	ENSG00000262209	ENSG00000116285																1	1	1	1	-9.43905	-4.17611	-8.65561	-3.95109	GO:0099177	M1111	4	0	GO Biological Processes	19	regulation of trans-synaptic signaling	19_GO:0050789 regulation of biological process	-9.43905	2.6067	7.38595	30286	494	1223	52	4.25184	0.576953	627|773|869|952|1009|1129|1268|1524|1636|1759|1906|2043|2045|2898|2899|2901|2903|2911|3269|3717|3745|3815|4804|4908|5028|5413|5579|5999|6347|6529|6533|8938|9162|9229|9370|9378|9627|10288|10458|10769|10815|11170|26509|27253|54413|64101|66000|112476|116443|152404|388336|440279	BDNF|CACNA1A|CBLN1|CD38|CDH11|CHRM2|CNR1|CX3CR1|ACE|DNM1|EDN1|EPHA4|EPHA7|GRIK2|GRIK3|GRIK5|GRIN2A|GRM1|HRH1|JAK2|KCNB1|KIT|NGFR|NTF3|P2RY1|SEPTIN5|PRKCB|RGS4|CCL2|SLC6A1|SLC6A6|BAIAP3|DGKI|DLGAP1|ADIPOQ|NRXN1|SNCAIP|LILRB2|BAIAP2|PLK2|CPLX1|FAM107A|MYOF|PCDH17|NLGN3|LRRC4|TMEM108|PRRT2|GRIN3A|IGSF11|SHISA6|UNC13C	-7.43216	0	29
	ENSG00000169862	ENSG00000016402	ENSG00000111801	ENSG00000116717																1	1	1	1	-5.76463	-4.91897	-6.66494	-7.69003	GO:0032279	M1111	4	0	GO Cellular Components	20	asymmetric synapse		-9.42703	2.57081	7.33218	30286	329	1862	52	2.7927	0.381831	577|1129|1501|1739|2043|2852|2898|2899|2901|2903|2911|3708|4131|4804|4915|5028|5802|6272|6334|6536|6695|6854|7074|8825|8927|9026|9162|9229|9454|9478|10458|23426|26012|26052|27445|54413|54583|64084|64101|66000|79870|79953|80315|91584|112476|116443|145581|145773|152404|160622|388336|440073	ADGRB3|CHRM2|CTNND2|DLG1|EPHA4|GPER1|GRIK2|GRIK3|GRIK5|GRIN2A|GRM1|ITPR1|MAP1B|NGFR|NTRK2|P2RY1|PTPRS|SORT1|SCN8A|SLC6A9|SPOCK1|SYN2|TIAM1|LIN7A|BSN|HIP1R|DGKI|DLGAP1|HOMER3|CABP1|BAIAP2|GRIP1|NSMF|DNM3|PCLO|NLGN3|EGLN1|CLSTN2|LRRC4|TMEM108|BAALC|SYNDIG1|CPEB4|PLXNA4|PRRT2|GRIN3A|LRFN5|FAM81A|IGSF11|TAMALIN|SHISA6|IQSEC3	-7.3389	0	29
	ENSG00000103811	ENSG00000129009	ENSG00000248858	ENSG00000116783																1	1	1	1	-7.36429	-3.72133	-4.25468	-5.21767	hsa04020	M1111	4	0	KEGG Pathway	24	Calcium signaling pathway		-9.41258	2.82875	7.47612	30286	253	1862	44	2.36305	0.352009	113|185|292|773|774|844|952|1129|1950|1956|2065|2149|2247|2252|2263|2277|2321|2903|2911|3082|3269|3274|3357|3708|4233|4915|5027|5136|5260|5330|5579|5979|6588|6786|7852|8817|8912|9630|10800|23236|57105|80271|84812|116443	ADCY7|AGTR1|SLC25A5|CACNA1A|CACNA1B|CASQ1|CD38|CHRM2|EGF|EGFR|ERBB3|F2R|FGF2|FGF7|FGFR2|VEGFD|FLT1|GRIN2A|GRM1|HGF|HRH1|HRH2|HTR2B|ITPR1|MET|NTRK2|P2RX7|PDE1A|PHKG1|PLCB2|PRKCB|RET|SLN|STIM1|CXCR4|FGF18|CACNA1H|GNA14|CYSLTR1|PLCB1|CYSLTR2|ITPKC|PLCD4|GRIN3A	-7.3281	0	88
	ENSG00000168329	ENSG00000260918	ENSG00000112769	ENSG00000116962																1	1	1	1	-4.57555	-2.798	-5.91723	-8.64205	GO:0016301	M1111	4	0	GO Molecular Functions	21	kinase activity		-9.40978	1.99671	6.95245	30286	725	1862	89	4.77981	0.494402	94|780|790|896|1026|1607|1613|1739|1956|2022|2042|2043|2045|2049|2202|2263|2321|2872|3099|3656|3717|3718|3795|3815|4215|4233|4261|4593|4915|5058|5105|5166|5209|5260|5287|5291|5292|5294|5579|5596|5602|5613|5754|5979|6196|6347|6352|6446|7301|7465|8425|8444|8503|8711|8828|9020|9024|9060|9064|9162|9263|9414|9451|9625|9942|10769|11213|23262|23396|23604|25928|26524|28996|51086|51447|53354|54963|55224|5…	ACVRL1|DDR1|CAD|CCND3|CDKN1A|DGKB|DAPK3|DLG1|EGFR|ENG|EPHA3|EPHA4|EPHA7|EPHB3|EFEMP1|FGFR2|FLT1|MKNK2|HK2|IRAK2|JAK2|JAK3|KHK|KIT|MAP3K3|MET|CIITA|MUSK|NTRK2|PAK1|PCK1|PDK4|PFKFB3|PHKG1|PIK3C2B|PIK3CB|PIM1|PIK3CG|PRKCB|MAPK4|MAPK10|PRKX|PTK7|RET|RPS6KA2|CCL2|CCL5|SGK1|TYRO3|WEE1|LTBP4|DYRK3|PIK3R3|TNK1|NRP2|MAP3K14|BRSK2|PAPSS2|MAP3K6|DGKI|STK17A|TJP2|EIF2AK3|AATK|XYLB|PLK2|IRAK3|PPIP5K2|PIP5K1C|…	-7.32712	0	78
	ENSG00000081041	ENSG00000224729	ENSG00000162654	ENSG00000117013																1	1	1	1	-4.79753	-3.50357	-8.48085	-7.11525	hsa04360	M1111	4	0	KEGG Pathway	24	Axon guidance		-9.3957	3.21731	7.67912	30286	182	1862	36	1.9334	0.319104	655|1073|2042|2043|2045|2049|4233|5058|5291|5781|6091|6092|6237|6387|6405|6586|6608|7223|7852|8503|8633|9037|9353|9423|9901|10371|10500|54437|64101|80031|84448|84612|91584|91653|219699|223117	BMP7|CFL2|EPHA3|EPHA4|EPHA7|EPHB3|MET|PAK1|PIK3CB|PTPN11|ROBO1|ROBO2|RRAS|CXCL12|SEMA3F|SLIT3|SMO|TRPC4|CXCR4|PIK3R3|UNC5C|SEMA5A|SLIT2|NTN1|SRGAP3|SEMA3A|SEMA6C|SEMA5B|LRRC4|SEMA6D|ABLIM2|PARD6B|PLXNA4|BOC|UNC5B|SEMA3D	-7.31484	0	10
	ENSG00000138755	ENSG00000140279	ENSG00000286071	ENSG00000117133																1	1	1	1	-6.64841	-2.46404	-3.80992	-7.3308	GO:0051607	M1111	4	0	GO Biological Processes	19	defense response to virus	19_GO:0044419 biological process involved in interspecies interaction between organisms	-9.39356	2.75075	7.42348	30286	272	1862	46	2.47046	0.359722	596|598|834|2633|2634|3433|3434|3437|3659|3687|4283|4599|4600|4938|4939|4940|5551|5788|7097|7098|7706|8547|8692|9020|10859|10964|23087|23586|25939|51191|54541|57678|60489|64108|64135|80149|84166|90865|91543|115362|146857|163702|200316|201294|256987|340061	BCL2|BCL2L1|CASP1|GBP1|GBP2|IFIT2|IFIT1|IFIT3|IRF1|ITGAX|CXCL9|MX1|MX2|OAS1|OAS2|OAS3|PRF1|PTPRC|TLR2|TLR3|TRIM25|FCN3|HYAL2|MAP3K14|LILRB1|IFI44L|TRIM35|RIGI|SAMHD1|HERC5|DDIT4|GPAM|APOBEC3G|RTP4|IFIH1|ZC3H12A|NLRC5|IL33|RSAD2|GBP5|SLFN13|IFNLR1|APOBEC3F|UNC13D|SERINC5|STING1	-7.3145	0	62
	ENSG00000121966	ENSG00000268555	ENSG00000152207	ENSG00000117228																1	1	1	1	-4.10396	-4.03264	-4.06471	-6.04108	GO:0048471	M1111	4	0	GO Cellular Components	20	perinuclear region of cytoplasm		-9.39163	1.98627	6.93773	30286	737	1862	90	4.83351	0.497031	199|333|347|627|947|1012|1026|1063|1191|1524|1536|1540|1601|1739|1780|1956|2634|2852|3077|3624|3625|3673|3675|3708|3741|3745|3875|3912|4131|4599|4915|4939|5150|5320|5867|6272|6275|6523|6526|6715|6895|7018|7059|7164|8128|8622|8692|8854|8871|8882|9024|9026|9368|9451|9478|9625|9811|10021|10673|23026|23769|26052|27115|30845|50507|51191|51655|51673|54511|55113|55273|57608|57692|63979|79083|79156|80315…	AIF1|APLP1|APOD|BDNF|CD34|CDH13|CDKN1A|CENPF|CLU|CX3CR1|CYBB|CYLD|DAB2|DLG1|DYNC1I1|EGFR|GBP2|GPER1|HFE|INHBA|INHBB|ITGA2|ITGA3|ITPR1|KCNA5|KCNB1|KRT18|LAMB1|MAP1B|MX1|NTRK2|OAS2|PDE7A|PLA2G2A|RAB4A|SORT1|S100A4|SLC5A1|SLC5A3|SRD5A1|TARBP2|TF|THBS3|TPD52L1|ST8SIA2|PDE8B|HYAL2|ALDH1A2|SYNJ2|ZPR1|BRSK2|HIP1R|NHERF1|EIF2AK3|CABP1|AATK|CTIF|HCN4|TNFSF13B|MYO16|FLRT1|DNM3|PDE7B|EHD3|NOX4|HERC5|RASD1|T…	-7.31436	0	89
	ENSG00000168772	ENSG00000166689	ENSG00000242419	ENSG00000117448																1	1	1	1	-4.4435	-2.92583	-5.5491	-5.52016	GO:0030055	M1111	4	0	GO Cellular Components	20	cell-substrate junction		-9.38108	2.33979	7.17014	30286	431	1862	62	3.32975	0.415779	390|726|960|976|1012|1264|1464|1466|1601|1803|1956|2022|2274|2317|2318|2321|2535|2697|3315|3673|3675|3676|3678|3696|3717|4082|4739|5058|5754|5788|5829|6237|6532|6641|7070|7414|8321|8412|8936|9173|9260|9902|10673|10677|10982|11170|22800|23396|23768|23769|26136|29780|30845|50507|55612|58480|58504|60312|83478|83543|83872|165904	RND3|CAPN5|CD44|ADGRE5|CDH13|CNN1|CSPG4|CSRP2|DAB2|DPP4|EGFR|ENG|FHL2|FLNB|FLNC|FLT1|FZD2|GJA1|HSPB1|ITGA2|ITGA3|ITGA4|ITGA5|ITGB8|JAK2|MARCKS|NEDD9|PAK1|PTK7|PTPRC|PXN|RRAS|SLC6A4|SNTB1|THY1|VCL|FZD1|BCAR3|WASF1|IL1RL1|PDLIM7|MRC2|TNFSF13B|AVIL|MAPRE2|FAM107A|RRAS2|PIP5K1C|FLRT2|FLRT1|TES|PARVB|EHD3|NOX4|FERMT1|RHOU|ARHGAP22|AFAP1|ARHGAP24|AIF1L|HMCN1|XIRP1	-7.30736	0	90
	ENSG00000245384	ENSG00000263412	ENSG00000248863	ENSG00000117461																1	0	1	1	-9.37697	0	-4.6701	-4.22339	GO:0002764	M1011	3	0	GO Biological Processes	19	immune response-regulating signaling pathway	19_GO:0002376 immune system process	-9.37697	2.95476	7.56727	30286	352	1223	42	3.43418	0.520727	834|919|929|952|1512|2214|2219|2355|2359|2533|2885|3656|3815|4332|4340|4792|4938|5579|5602|5788|7096|7097|7098|7462|8547|9865|10288|10384|10859|11118|11119|11213|23586|26253|28755|64005|64581|78989|80149|80342|150372|340061	CASP1|CD247|CD14|CD38|CTSH|FCGR3A|FCN1|FOSL2|FPR3|FYB1|GRB2|IRAK2|KIT|MNDA|MOG|NFKBIA|OAS1|PRKCB|MAPK10|PTPRC|TLR1|TLR2|TLR3|LAT2|FCN3|TRIL|LILRB2|BTN3A3|LILRB1|BTN3A2|BTN3A1|IRAK3|RIGI|CLEC4E|TRAC|MYO1G|CLEC7A|COLEC11|ZC3H12A|TRAF3IP3|NFAM1|STING1	-7.38392	0	83
	ENSG00000008283	ENSG00000131389	ENSG00000274925	ENSG00000117479																1	1	1	1	-8.69653	-3.88286	-9.25402	-6.4128	GO:0001666	M1111	4	0	GO Biological Processes	19	response to hypoxia	19_GO:0050896 response to stimulus	-9.37032	2.64784	7.35373	30286	301	1862	49	2.63158	0.37096	94|133|210|285|360|596|650|655|952|1536|1636|1803|1906|2030|2263|2277|2309|2355|3099|3624|3673|3708|3741|3767|3952|4609|5105|5740|6387|6532|6659|6722|6781|7057|7097|7351|7852|9370|10800|28984|28996|51129|54541|54583|64344|93649|112399|114757|132864	ACVRL1|ADM|ALAD|ANGPT2|AQP3|BCL2|BMP2|BMP7|CD38|CYBB|ACE|DPP4|EDN1|SLC29A1|FGFR2|VEGFD|FOXO3|FOSL2|HK2|INHBA|ITGA2|ITPR1|KCNA5|KCNJ11|LEP|MYC|PCK1|PTGIS|CXCL12|SLC6A4|SOX4|SRF|STC1|THBS1|TLR2|UCP2|CXCR4|ADIPOQ|CYSLTR1|RGCC|HIPK2|ANGPTL4|DDIT4|EGLN1|HIF3A|MYOCD|EGLN3|CYGB|CPEB2	-7.29838	0	91
	ENSG00000165168	ENSG00000179071	ENSG00000090539	ENSG00000117500																1	1	1	1	-4.29649	-3.04456	-5.33462	-5.30668	GO:0005925	M1111	4	0	GO Cellular Components	20	focal adhesion		-9.36674	2.35673	7.17488	30286	421	1862	61	3.27605	0.412527	390|726|960|976|1012|1264|1464|1466|1601|1803|1956|2022|2274|2317|2318|2321|2535|2697|3315|3673|3675|3676|3678|3696|3717|4082|4739|5058|5754|5788|5829|6237|6532|6641|7070|7414|8321|8412|8936|9173|9260|9902|10673|10677|10982|11170|22800|23396|23768|23769|26136|29780|30845|50507|55612|58480|58504|60312|83478|83543|165904	RND3|CAPN5|CD44|ADGRE5|CDH13|CNN1|CSPG4|CSRP2|DAB2|DPP4|EGFR|ENG|FHL2|FLNB|FLNC|FLT1|FZD2|GJA1|HSPB1|ITGA2|ITGA3|ITGA4|ITGA5|ITGB8|JAK2|MARCKS|NEDD9|PAK1|PTK7|PTPRC|PXN|RRAS|SLC6A4|SNTB1|THY1|VCL|FZD1|BCAR3|WASF1|IL1RL1|PDLIM7|MRC2|TNFSF13B|AVIL|MAPRE2|FAM107A|RRAS2|PIP5K1C|FLRT2|FLRT1|TES|PARVB|EHD3|NOX4|FERMT1|RHOU|ARHGAP22|AFAP1|ARHGAP24|AIF1L|XIRP1	-7.29656	0	90
	ENSG00000161544	ENSG00000044524	ENSG00000164953	ENSG00000117525																1	1	1	1	-4.78027	-5.16173	-4.67883	-6.84326	hsa04974	M1111	4	0	KEGG Pathway	24	Protein digestion and absorption		-9.3443	4.10581	8.08114	30286	103	1862	26	1.39635	0.271928	482|483|1277|1281|1282|1286|1287|1288|1289|1295|1299|1303|1305|1306|1307|1803|5547|6510|7373|10008|23428|84570|85301|131873|255631|340267	ATP1B2|ATP1B3|COL1A1|COL3A1|COL4A1|COL4A4|COL4A5|COL4A6|COL5A1|COL8A1|COL9A3|COL12A1|COL13A1|COL15A1|COL16A1|DPP4|PRCP|SLC1A5|COL14A1|KCNE3|SLC7A8|COL25A1|COL27A1|COL6A6|COL24A1|COL28A1	-7.27588	0	27
	ENSG00000142973	ENSG00000163071	ENSG00000119139	ENSG00000117595																1	1	1	1	-8.68208	-4.1407	-9.33415	-6.5237	GO:0036293	M1111	4	0	GO Biological Processes	19	response to decreased oxygen levels	19_GO:0050896 response to stimulus	-9.33415	3.4374	7.82964	30286	315	951	34	3.57518	0.602079	94|133|210|285|650|952|1636|1803|1906|2263|2309|2355|3099|3624|3673|3708|3741|3767|3952|4609|5105|5740|6532|6659|6781|7057|7097|10800|28984|54541|64344|80315|93649|114757	ACVRL1|ADM|ALAD|ANGPT2|BMP2|CD38|ACE|DPP4|EDN1|FGFR2|FOXO3|FOSL2|HK2|INHBA|ITGA2|ITPR1|KCNA5|KCNJ11|LEP|MYC|PCK1|PTGIS|SLC6A4|SOX4|STC1|THBS1|TLR2|CYSLTR1|RGCC|DDIT4|HIF3A|CPEB4|MYOCD|CYGB	-7.35271	0	91
	ENSG00000173198	ENSG00000116678	ENSG00000134253	ENSG00000117632																1	1	1	1	-7.59336	-2.95348	-6.29938	-4.27703	GO:0022407	M1111	4	0	GO Biological Processes	19	regulation of cell-cell adhesion	19_GO:0050789 regulation of biological process	-9.30772	2.22992	7.06877	30286	496	1862	68	3.65199	0.434707	199|384|650|655|861|960|1051|1540|1739|1803|2045|2049|2309|2736|3077|3108|3109|3111|3113|3117|3142|3481|3559|3575|3659|3676|3717|3718|3952|3965|4192|4254|4651|5105|5320|5781|5788|6347|6352|6387|6403|6659|6693|7070|7704|8651|8654|9308|9314|9370|9840|10076|10272|10288|10457|10673|10859|11117|11151|11326|28984|51043|55083|57678|80149|84959|146850|441478	AIF1|ARG2|BMP2|BMP7|RUNX1|CD44|CEBPB|CYLD|DLG1|DPP4|EPHA7|EPHB3|FOXO3|GLI2|HFE|HLA-DMA|HLA-DMB|HLA-DOA|HLA-DPA1|HLA-DQA1|HLX|IGF2|IL2RA|IL7R|IRF1|ITGA4|JAK2|JAK3|LEP|LGALS9|MDK|KITLG|MYO10|PCK1|PLA2G2A|PTPN11|PTPRC|CCL2|CCL5|CXCL12|SELP|SOX4|SPN|THY1|ZBTB16|SOCS1|PDE5A|CD83|KLF4|ADIPOQ|TESPA1|PTPRU|FSTL3|LILRB2|GPNMB|TNFSF13B|LILRB1|EMILIN1|CORO1A|VSIG4|RGCC|ZBTB7B|KIF26B|GPAM|ZC3H12A|UBASH3B|PIK…	-7.24104	0	45
	ENSG00000152207	ENSG00000287292	ENSG00000157240	ENSG00000117643																1	1	1	1	-7.55095	-4.13682	-6.21013	-8.35098	GO:0032103	M1111	4	0	GO Biological Processes	19	positive regulation of response to external stimulus	19_GO:0048518 positive regulation of biological process	-9.29909	2.14551	7.00941	30286	561	1862	74	3.97422	0.45272	185|199|718|834|929|1012|1051|1268|1524|1540|1901|1906|2152|2219|2247|2277|2634|2828|3134|3315|3656|3673|3965|4023|4192|4233|4332|4739|4792|4908|4938|4940|5054|5058|5294|5320|5734|6352|6387|7057|7060|7074|7096|7097|7098|7448|7706|7852|8547|8692|8817|9037|9173|9180|9353|9865|10666|11117|11213|23586|23604|26253|64094|64135|64581|78989|80196|80342|84166|90865|91543|115362|118788|340061	AGTR1|AIF1|C3|CASP1|CD14|CDH13|CEBPB|CNR1|CX3CR1|CYLD|S1PR1|EDN1|F3|FCN1|FGF2|VEGFD|GBP2|GPR4|HLA-F|HSPB1|IRAK2|ITGA2|LGALS9|LPL|MDK|MET|MNDA|NEDD9|NFKBIA|NTF3|OAS1|OAS3|SERPINE1|PAK1|PIK3CG|PLA2G2A|PTGER4|CCL5|CXCL12|THBS1|THBS4|TIAM1|TLR1|TLR2|TLR3|VTN|TRIM25|CXCR4|FCN3|HYAL2|FGF18|SEMA5A|IL1RL1|OSMR|SLIT2|TRIL|CD226|EMILIN1|IRAK3|RIGI|DAPK2|CLEC4E|SMOC2|IFIH1|CLEC7A|COLEC11|RNF34|TRAF3IP3|NLRC…	-7.23415	0	83
	ENSG00000100055	ENSG00000157404	ENSG00000265590	ENSG00000117724																1	1	1	1	-7.62801	-3.26077	-7.95452	-5.14451	GO:0051338	M1111	4	0	GO Biological Processes	19	regulation of transferase activity	19_GO:0065007 biological regulation	-9.27613	2.0618	6.94326	30286	639	1862	81	4.35016	0.472721	151|185|284|641|650|780|896|993|1026|1030|1062|1647|1843|1906|1950|1956|2043|2065|2247|2263|2321|3084|3315|3357|3491|3717|3815|3952|4233|4345|4593|4609|4739|4878|4908|4915|5058|5294|5649|5770|5788|5979|6091|6352|6556|6895|7023|7057|7070|7098|7164|7301|7538|8660|8692|8817|9077|9134|9314|9368|9370|10221|11213|22843|25937|26524|28984|50507|51191|54206|63922|64061|84166|84959|90441|93649|146850|21973…	ADRA2B|AGTR1|ANGPT1|BLM|BMP2|DDR1|CCND3|CDC25A|CDKN1A|CDKN2B|CENPE|GADD45A|DUSP1|EDN1|EGF|EGFR|EPHA4|ERBB3|FGF2|FGFR2|FLT1|NRG1|HSPB1|HTR2B|CCN1|JAK2|KIT|LEP|MET|CD200|MUSK|MYC|NEDD9|NPPA|NTF3|NTRK2|PAK1|PIK3CG|RELN|PTPN1|PTPRC|RET|ROBO1|CCL5|SLC11A1|TARBP2|TFAP4|THBS1|THY1|TLR3|TPD52L1|TYRO3|ZFP36|IRS2|HYAL2|FGF18|DIRAS3|CCNE2|KLF4|NHERF1|ADIPOQ|TRIB1|IRAK3|PPM1E|WWTR1|LATS2|RGCC|NOX4|HERC5|ERRF…	-7.21394	0	21
	ENSG00000165617	ENSG00000137033	ENSG00000117643	ENSG00000118257																1	1	1	1	-7.14875	-4.48144	-5.85026	-3.06439	GO:0050796	M1111	4	0	GO Biological Processes	19	regulation of insulin secretion	19_GO:0051179 localization	-9.25943	3.3115	7.66642	30286	167	1862	34	1.82599	0.310283	111|952|1268|2852|3625|3667|3708|3717|3741|3745|3767|3952|5579|5781|5950|6352|6659|6833|7074|7351|8447|8622|8660|8938|9024|11069|23236|55107|55638|56262|94121|130399|353500|415116	ADCY5|CD38|CNR1|GPER1|INHBB|IRS1|ITPR1|JAK2|KCNA5|KCNB1|KCNJ11|LEP|PRKCB|PTPN11|RBP4|CCL5|SOX4|ABCC8|TIAM1|UCP2|DOC2B|PDE8B|IRS2|BAIAP3|BRSK2|RAPGEF4|PLCB1|ANO1|SYBU|LRRC8A|SYTL4|ACVR1C|BMP8A|PIM3	-7.19967	0	46
	ENSG00000070190	ENSG00000182168	ENSG00000197363	ENSG00000118515																1	1	1	1	-4.09673	-4.176	-4.21877	-8.78408	GO:0005788	M1111	4	0	GO Cellular Components	20	endoplasmic reticulum lumen		-9.25456	2.59829	7.27485	30286	313	1862	50	2.68528	0.374623	338|627|718|844|1191|1277|1281|1282|1286|1287|1288|1289|1295|1299|1303|1305|1306|1307|1462|1906|2157|2719|3486|3491|3912|4241|4547|5033|5768|7018|7057|7373|7448|8635|10098|10117|10272|11096|11098|11173|51148|55214|60681|79642|84570|85301|92949|255631|340267|493869	APOB|BDNF|C3|CASQ1|CLU|COL1A1|COL3A1|COL4A1|COL4A4|COL4A5|COL4A6|COL5A1|COL8A1|COL9A3|COL12A1|COL13A1|COL15A1|COL16A1|VCAN|EDN1|F8|GPC3|IGFBP3|CCN1|LAMB1|MELTF|MTTP|P4HA1|QSOX1|TF|THBS1|COL14A1|VTN|RNASET2|TSPAN5|ENAM|FSTL3|ADAMTS5|PRSS23|ADAMTS7|CERCAM|P3H2|FKBP10|ARSJ|COL25A1|COL27A1|ADAMTSL1|COL24A1|COL28A1|GPX8	-7.19652	0	27
	ENSG00000105516	ENSG00000128536	ENSG00000253284	ENSG00000118523																1	1	1	1	-4.72896	-4.34734	-4.63335	-7.56886	R-HSA-2219528	M1111	4	0	Reactome Gene Sets	6	PI3K/AKT Signaling in Cancer		-9.24537	4.06633	8.01719	30286	104	1862	26	1.39635	0.271928	374|1026|1950|1956|2065|2099|2100|2247|2252|2263|2309|2885|3082|3084|3164|3667|3815|4233|4254|5291|5781|8503|8660|8817|118788|152831	AREG|CDKN1A|EGF|EGFR|ERBB3|ESR1|ESR2|FGF2|FGF7|FGFR2|FOXO3|GRB2|HGF|NRG1|NR4A1|IRS1|KIT|MET|KITLG|PIK3CB|PTPN11|PIK3R3|IRS2|FGF18|PIK3AP1|KLB	-7.18903	0	85
	ENSG00000182308	ENSG00000132554	ENSG00000253846	ENSG00000118689																1	1	1	1	-4.67834	-5.08068	-6.7428	-9.15356	GO:0090132	M1111	4	0	GO Biological Processes	19	epithelium migration	19_GO:0032501 multicellular organismal process	-9.15356	5.74457	8.78299	30286	105	954	19	1.99161	0.452335	1012|1545|1803|2247|4254|5613|5781|5829|6722|8503|8660|9353|11151|25960|54443|147372|154796|196740|340719	CDH13|CYP1B1|DPP4|FGF2|KITLG|PRKX|PTPN11|PXN|SRF|PIK3R3|IRS2|SLIT2|CORO1A|ADGRA2|ANLN|CCBE1|AMOT|VSTM4|NANOS1	-7.19037	0	38
	ENSG00000166341	ENSG00000198108	ENSG00000003096	ENSG00000118898																1	0	1	1	-6.80337	0	-3.25472	-6.13212	GO:0002253	M1011	3	0	GO Biological Processes	19	activation of immune response	19_GO:0002376 immune system process	-9.15335	2.40811	7.11681	30286	385	1862	57	3.06122	0.399215	596|718|730|834|919|929|952|1191|1540|1675|2219|2355|2359|2533|2634|2885|3656|4332|4340|4792|4938|4940|5058|5579|5788|7070|7096|7097|7098|7410|7462|7706|8547|9865|10384|11118|11119|11213|11326|23586|26253|28755|28984|29760|55061|64005|64135|64581|78989|80149|80196|80342|115362|118788|150372|340061|374383	BCL2|C3|C7|CASP1|CD247|CD14|CD38|CLU|CYLD|CFD|FCN1|FOSL2|FPR3|FYB1|GBP2|GRB2|IRAK2|MNDA|MOG|NFKBIA|OAS1|OAS3|PAK1|PRKCB|PTPRC|THY1|TLR1|TLR2|TLR3|VAV2|LAT2|TRIM25|FCN3|TRIL|BTN3A3|BTN3A2|BTN3A1|IRAK3|VSIG4|RIGI|CLEC4E|TRAC|RGCC|BLNK|SUSD4|MYO1G|IFIH1|CLEC7A|COLEC11|ZC3H12A|RNF34|TRAF3IP3|GBP5|PIK3AP1|NFAM1|STING1|NCR3LG1	-7.1004	0	83
	ENSG00000168209	ENSG00000154127	ENSG00000138134	ENSG00000118946																1	1	1	1	-4.35161	-2.44938	-4.02894	-2.96547	GO:1903531	M1111	4	0	GO Biological Processes	19	negative regulation of secretion by cell	19_GO:0051179 localization	-9.1409	3.42427	7.66896	30286	152	1862	32	1.71858	0.301183	151|1268|1393|1407|1906|2149|2697|3134|3624|3625|3667|3745|3767|3952|3965|4345|5028|5781|6833|7351|8622|9370|10859|26056|79651|80223|91543|94121|130399|285381|353500|415116	ADRA2B|CNR1|CRHBP|CRY1|EDN1|F2R|GJA1|HLA-F|INHBA|INHBB|IRS1|KCNB1|KCNJ11|LEP|LGALS9|CD200|P2RY1|PTPN11|ABCC8|UCP2|PDE8B|ADIPOQ|LILRB1|RAB11FIP5|RHBDF2|RAB11FIP1|RSAD2|SYTL4|ACVR1C|DPH3|BMP8A|PIM3	-7.09299	0	68
	ENSG00000107201	ENSG00000130032	ENSG00000105486	ENSG00000118985																1	0	1	1	-6.66384	0	-4.02894	-4.01385	hsa04145	M1011	3	0	KEGG Pathway	24	Phagosome		-9.1409	3.42427	7.66896	30286	152	1862	32	1.71858	0.301183	718|929|1536|1780|2214|2215|3108|3109|3111|3113|3117|3134|3673|3678|4360|7057|7058|7059|7060|7097|7277|9296|9902|11151|64581|78989|81027|84790|112714|113457|245973|338382	C3|CD14|CYBB|DYNC1I1|FCGR3A|FCGR3B|HLA-DMA|HLA-DMB|HLA-DOA|HLA-DPA1|HLA-DQA1|HLA-F|ITGA2|ITGA5|MRC1|THBS1|THBS2|THBS3|THBS4|TLR2|TUBA4A|ATP6V1F|MRC2|CORO1A|CLEC7A|COLEC11|TUBB1|TUBA1C|TUBA3E|TUBA3D|ATP6V1C2|RAB7B	-7.09299	0	92
	ENSG00000105339	ENSG00000262580	ENSG00000171877	ENSG00000119138																1	1	1	1	-3.33769	-2.66428	-4.08069	-7.8887	M198	M1111	4	0	Canonical Pathways	11	PID SYNDECAN 1 PATHWAY		-9.12328	6.01109	8.70525	30286	46	1862	17	0.912997	0.220421	1277|1281|1282|1286|1287|1288|1289|1295|1299|1303|1305|1306|1307|3082|4233|6352|7373	COL1A1|COL3A1|COL4A1|COL4A4|COL4A5|COL4A6|COL5A1|COL8A1|COL9A3|COL12A1|COL13A1|COL15A1|COL16A1|HGF|MET|CCL5|COL14A1	-7.07705	0	27
	ENSG00000136267	ENSG00000136944	ENSG00000048342	ENSG00000119280																1	1	1	1	-4.29672	-4.04034	-3.63542	-8.59406	R-HSA-199418	M1111	4	0	Reactome Gene Sets	6	Negative regulation of the PI3K/AKT network		-9.09889	3.8864	7.8677	30286	113	1862	27	1.45005	0.277032	374|1950|1956|2065|2099|2100|2247|2252|2263|2885|3082|3084|3667|3815|4233|4254|5291|5781|8503|8660|8817|9173|23239|23396|90865|118788|152831	AREG|EGF|EGFR|ERBB3|ESR1|ESR2|FGF2|FGF7|FGFR2|GRB2|HGF|NRG1|IRS1|KIT|MET|KITLG|PIK3CB|PTPN11|PIK3R3|IRS2|FGF18|IL1RL1|PHLPP1|PIP5K1C|IL33|PIK3AP1|KLB	-7.05432	0	85
	ENSG00000157680	ENSG00000172345	ENSG00000135407	ENSG00000119862																1	1	1	1	-9.00873	-5.41781	-4.5842	-3.10326	GO:0034703	M1111	4	0	GO Cellular Components	20	cation channel complex		-9.09227	3.02981	7.44524	30286	204	1862	38	2.04082	0.327669	610|773|774|783|2898|2899|2901|3306|3739|3741|3745|3749|3760|3761|3762|3767|3790|6323|6324|6330|6334|6526|6833|7223|8514|8912|9132|9424|10008|10021|10242|11280|55800|79820|117155|151254|168507|285175	HCN2|CACNA1A|CACNA1B|CACNB2|GRIK2|GRIK3|GRIK5|HSPA2|KCNA4|KCNA5|KCNB1|KCNC4|KCNJ3|KCNJ4|KCNJ5|KCNJ11|KCNS3|SCN1A|SCN1B|SCN4B|SCN8A|SLC5A3|ABCC8|TRPC4|KCNAB2|CACNA1H|KCNQ4|KCNK6|KCNE3|HCN4|KCNMB2|SCN11A|SCN3B|CATSPERB|CATSPER2|C2CD6|PKD1L1|UNC80	-7.04935	0	70
	ENSG00000116133	ENSG00000154655	ENSG00000135637	ENSG00000119866																1	1	1	1	-5.76938	-5.0439	-7.03559	-7.00278	GO:0050678	M1111	4	0	GO Biological Processes	19	regulation of epithelial cell proliferation	19_GO:0050789 regulation of biological process	-9.09031	2.35787	7.05884	30286	407	1862	59	3.16864	0.405933	94|185|187|374|637|687|1012|1030|1601|1739|1893|1950|1956|2152|2247|2252|2263|2277|2321|2624|2719|3142|3164|3357|3481|3664|3676|3912|3952|4163|4192|4609|4804|6091|6347|6352|6387|6489|6608|6664|7057|7060|7538|8324|8626|8660|8828|8854|9037|9788|23213|26160|28984|51804|57608|84913|116039|130367|441478	ACVRL1|AGTR1|APLNR|AREG|BID|KLF9|CDH13|CDKN2B|DAB2|DLG1|ECM1|EGF|EGFR|F3|FGF2|FGF7|FGFR2|VEGFD|FLT1|GATA2|GPC3|HLX|NR4A1|HTR2B|IGF2|IRF6|ITGA4|LAMB1|LEP|MCC|MDK|MYC|NGFR|ROBO1|CCL2|CCL5|CXCL12|ST8SIA1|SMO|SOX11|THBS1|THBS4|ZFP36|FZD7|TP63|IRS2|NRP2|ALDH1A2|SEMA5A|MTSS1|SULF1|IFT172|RGCC|SIX4|JCAD|ATOH8|OSR2|SGPP2|NRARP	-7.04903	0	93
	ENSG00000172893	ENSG00000102043	ENSG00000182168	ENSG00000119900																1	1	1	1	-4.6284	-4.27626	-3.89998	-8.24708	R-HSA-6811558	M1111	4	0	Reactome Gene Sets	6	PI5P, PP2A and IER3 Regulate PI3K/AKT Signaling		-9.05158	3.9896	7.89165	30286	106	1862	26	1.39635	0.271928	374|1950|1956|2065|2099|2100|2247|2252|2263|2885|3082|3084|3667|3815|4233|4254|5291|5781|8503|8660|8817|9173|23396|90865|118788|152831	AREG|EGF|EGFR|ERBB3|ESR1|ESR2|FGF2|FGF7|FGFR2|GRB2|HGF|NRG1|IRS1|KIT|MET|KITLG|PIK3CB|PTPN11|PIK3R3|IRS2|FGF18|IL1RL1|PIP5K1C|IL33|PIK3AP1|KLB	-7.01195	0	85
	ENSG00000167536	ENSG00000237356	ENSG00000253731	ENSG00000119917																1	1	1	1	-7.48671	-2.19826	-7.20668	-5.1561	GO:0060560	M1111	4	0	GO Biological Processes	19	developmental growth involved in morphogenesis	19_GO:0040007 growth	-9.0453	3.56175	7.69167	30286	137	1862	30	1.61117	0.291779	374|627|780|1901|1906|2099|2263|3676|4131|5754|5916|6299|6405|6586|6722|7074|7414|8128|8828|8936|9037|9353|10371|23769|54413|54437|55083|66000|157506|342184	AREG|BDNF|DDR1|S1PR1|EDN1|ESR1|FGFR2|ITGA4|MAP1B|PTK7|RARG|SALL1|SEMA3F|SLIT3|SRF|TIAM1|VCL|ST8SIA2|NRP2|WASF1|SEMA5A|SLIT2|SEMA3A|FLRT1|NLGN3|SEMA5B|KIF26B|TMEM108|RDH10|FMN1	-7.00731	0	34
	ENSG00000184544	ENSG00000261340	ENSG00000169964	ENSG00000120129																1	1	1	1	-6.82102	-4.15078	-5.54265	-4.18052	GO:0098660	M1111	4	0	GO Biological Processes	19	inorganic ion transmembrane transport	19_GO:0051179 localization	-9.03522	1.97155	6.78177	30286	726	1862	88	4.7261	0.491755	292|482|483|596|610|773|774|783|1318|1836|1906|2149|2247|2557|2560|2564|2743|2903|3357|3708|3739|3741|3745|3749|3760|3761|3762|3767|3781|3782|3790|4878|5027|5330|5788|6323|6324|6330|6334|6509|6523|6526|6529|6532|6533|6536|6556|6833|6948|7223|7351|7780|7781|8514|8912|9132|9213|9296|9424|9497|10008|10021|10242|11280|23007|23236|23704|27112|54020|54102|55107|55800|56262|57101|80036|81031|83733|94015…	SLC25A5|ATP1B2|ATP1B3|BCL2|HCN2|CACNA1A|CACNA1B|CACNB2|SLC31A2|SLC26A2|EDN1|F2R|FGF2|GABRA4|GABRB1|GABRE|GLRB|GRIN2A|HTR2B|ITPR1|KCNA4|KCNA5|KCNB1|KCNC4|KCNJ3|KCNJ4|KCNJ5|KCNJ11|KCNN2|KCNN3|KCNS3|NPPA|P2RX7|PLCB2|PTPRC|SCN1A|SCN1B|SCN4B|SCN8A|SLC1A4|SLC5A1|SLC5A3|SLC6A1|SLC6A4|SLC6A6|SLC6A9|SLC11A1|ABCC8|TCN2|TRPC4|UCP2|SLC30A2|SLC30A3|KCNAB2|CACNA1H|KCNQ4|XPR1|ATP6V1F|KCNK6|SLC4A7|KCNE3|HCN4|KCN…	-6.99885	0	70
	ENSG00000139734	ENSG00000203734	ENSG00000198743	ENSG00000120278																1	1	1	1	-6.78096	-5.30031	-2.27957	-7.34956	GO:0043524	M1111	4	0	GO Biological Processes	19	negative regulation of neuron apoptotic process	19_GO:0048519 negative regulation of biological process	-9.01439	3.3133	7.55605	30286	162	1862	33	1.77229	0.30577	284|596|598|627|666|1051|1191|1524|2065|2149|2898|3717|4192|4908|4915|5098|5803|6347|7301|7351|7832|8321|8882|10752|11151|23017|28996|51804|56097|56098|80315|84678|219699	ANGPT1|BCL2|BCL2L1|BDNF|BOK|CEBPB|CLU|CX3CR1|ERBB3|F2R|GRIK2|JAK2|MDK|NTF3|NTRK2|PCDHGC3|PTPRZ1|CCL2|TYRO3|UCP2|BTG2|FZD1|ZPR1|CHL1|CORO1A|FAIM2|HIPK2|SIX4|PCDHGC5|PCDHGC4|CPEB4|KDM2B|UNC5B	-6.97965	0	94
	ENSG00000258498	ENSG00000182255	ENSG00000183798	ENSG00000120645																1	1	1	1	-5.77434	-2.6238	-5.09743	-9.0082	hsa05164	M1111	4	0	KEGG Pathway	24	Influenza A		-9.0082	4.45563	8.17242	30286	171	954	24	2.51572	0.507019	292|637|896|3111|3113|3117|3717|3838|4261|4599|4600|4792|4938|4939|4940|5291|6347|7706|8503|8743|23586|64135|90865|91543	SLC25A5|BID|CCND3|HLA-DOA|HLA-DPA1|HLA-DQA1|JAK2|KPNA2|CIITA|MX1|MX2|NFKBIA|OAS1|OAS2|OAS3|PIK3CB|CCL2|TRIM25|PIK3R3|TNFSF10|RIGI|IFIH1|IL33|RSAD2	-7.05987	0	95
	ENSG00000187773	ENSG00000175538	ENSG00000220785	ENSG00000120729																1	1	1	1	-6.13008	-6.26903	-2.32934	-8.99349	GO:0043523	M1111	4	0	GO Biological Processes	19	regulation of neuron apoptotic process	19_GO:0050789 regulation of biological process	-8.99349	3.77313	7.84364	30286	244	954	29	3.03983	0.555837	596|598|1051|1191|1524|2045|2149|2309|2898|3717|3745|4170|5098|5625|5803|6347|7832|8128|8882|10018|10752|11151|23017|28996|56098|80315|84678|112399|219699	BCL2|BCL2L1|CEBPB|CLU|CX3CR1|EPHA7|F2R|FOXO3|GRIK2|JAK2|KCNB1|MCL1|PCDHGC3|PRODH|PTPRZ1|CCL2|BTG2|ST8SIA2|ZPR1|BCL2L11|CHL1|CORO1A|FAIM2|HIPK2|PCDHGC4|CPEB4|KDM2B|EGLN3|UNC5B	-7.04913	0	94
	ENSG00000162595	ENSG00000176454	ENSG00000075702	ENSG00000120885																1	1	1	1	-6.17447	-3.93349	-8.978	-6.43561	GO:1901654	M1111	4	0	GO Biological Processes	19	response to ketone	19_GO:0050896 response to stimulus	-8.978	3.99933	7.94657	30286	215	951	27	2.83912	0.538576	196|687|952|1026|1636|1906|2309|2560|3624|3767|5105|5734|6446|6586|6715|7023|7057|7097|9314|9353|10365|10628|11057|54206|54331|54541|387758	AHR|KLF9|CD38|CDKN1A|ACE|EDN1|FOXO3|GABRB1|INHBA|KCNJ11|PCK1|PTGER4|SGK1|SLIT3|SRD5A1|TFAP4|THBS1|TLR2|KLF4|SLIT2|KLF2|TXNIP|ABHD2|ERRFI1|GNG2|DDIT4|FIBIN	-7.03495	0	65
	ENSG00000233143	ENSG00000118257	ENSG00000167173	ENSG00000121060																1	1	1	1	-6.92582	-4.96278	-5.92942	-2.39527	GO:0090276	M1111	4	0	GO Biological Processes	19	regulation of peptide hormone secretion	19_GO:0051179 localization	-8.97534	3.05491	7.40597	30286	197	1862	37	1.98711	0.323417	111|952|1268|1393|1956|2852|3077|3625|3667|3708|3717|3741|3745|3767|3952|5579|5781|5950|6352|6659|6833|7074|7351|8447|8622|8660|8938|9024|11069|23236|55107|55638|56262|94121|130399|353500|415116	ADCY5|CD38|CNR1|CRHBP|EGFR|GPER1|HFE|INHBB|IRS1|ITPR1|JAK2|KCNA5|KCNB1|KCNJ11|LEP|PRKCB|PTPN11|RBP4|CCL5|SOX4|ABCC8|TIAM1|UCP2|DOC2B|PDE8B|IRS2|BAIAP3|BRSK2|RAPGEF4|PLCB1|ANO1|SYBU|LRRC8A|SYTL4|ACVR1C|BMP8A|PIM3	-6.94221	0	46
	ENSG00000176124	ENSG00000245248	ENSG00000150722	ENSG00000121281																1	1	1	1	-4.50925	-4.64996	-7.303	-8.96726	WP4658	M1111	4	0	WikiPathways	27	Small cell lung cancer		-8.96726	5.95244	8.76476	30286	96	954	18	1.88679	0.440506	596|598|637|1026|1282|1286|1287|1288|1647|3910|3912|3914|4609|4792|5291|6258|8503|10912	BCL2|BCL2L1|BID|CDKN1A|COL4A1|COL4A4|COL4A5|COL4A6|GADD45A|LAMA4|LAMB1|LAMB3|MYC|NFKBIA|PIK3CB|RXRG|PIK3R3|GADD45G	-7.02552	0	96
	ENSG00000170579	ENSG00000224934	ENSG00000215246	ENSG00000121858																1	1	1	1	-8.19671	-4.17403	-8.96573	-6.77769	GO:0070482	M1111	4	0	GO Biological Processes	19	response to oxygen levels	19_GO:0050896 response to stimulus	-8.96573	3.25914	7.56507	30286	342	951	35	3.68034	0.610536	94|133|210|285|650|952|1026|1636|1803|1906|2263|2309|2355|3099|3624|3673|3708|3741|3767|3952|4609|5105|5740|6532|6659|6781|7057|7097|10800|28984|54541|64344|80315|93649|114757	ACVRL1|ADM|ALAD|ANGPT2|BMP2|CD38|CDKN1A|ACE|DPP4|EDN1|FGFR2|FOXO3|FOSL2|HK2|INHBA|ITGA2|ITPR1|KCNA5|KCNJ11|LEP|MYC|PCK1|PTGIS|SLC6A4|SOX4|STC1|THBS1|TLR2|CYSLTR1|RGCC|DDIT4|HIF3A|CPEB4|MYOCD|CYGB	-7.0255	0	91
	ENSG00000158486	ENSG00000180801	ENSG00000196739	ENSG00000122068																1	1	1	1	-7.74699	-3.67238	-8.95419	-3.86871	R-HSA-388396	M1111	4	0	Reactome Gene Sets	6	GPCR downstream signalling		-8.95419	2.56178	7.15565	30286	634	951	51	5.36278	0.730526	113|133|185|187|1129|1268|1524|1607|1906|2828|2846|2852|2911|2920|3357|3678|3708|3838|4283|4886|5028|5058|5136|5150|5294|5321|5613|5734|5739|5745|5996|5999|7074|7410|8503|9002|9162|9630|10161|10800|11251|23263|26086|26166|50649|54331|57105|84109|94233|146850|221472	ADCY7|ADM|AGTR1|APLNR|CHRM2|CNR1|CX3CR1|DGKB|EDN1|GPR4|LPAR4|GPER1|GRM1|CXCL2|HTR2B|ITGA5|ITPR1|KPNA2|CXCL9|NPY1R|P2RY1|PAK1|PDE1A|PDE7A|PIK3CG|PLA2G4A|PRKX|PTGER4|PTGIR|PTH1R|RGS1|RGS4|TIAM1|VAV2|PIK3R3|F2RL3|DGKI|GNA14|LPAR6|CYSLTR1|PTGDR2|MCF2L|GPSM1|RGS22|ARHGEF4|GNG2|CYSLTR2|QRFPR|OPN4|PIK3R6|FGD2	-7.01765	0	60
	ENSG00000137094	ENSG00000113396	ENSG00000132436	ENSG00000122376																1	0	1	1	-6.13475	0	-3.01087	-4.48647	GO:0032680	M1011	3	0	GO Biological Processes	19	regulation of tumor necrosis factor production	19_GO:0032501 multicellular organismal process	-8.92488	3.09815	7.40573	30286	189	1862	36	1.9334	0.319104	284|384|929|1149|1191|1524|1536|2214|3315|3717|3952|3965|4023|4938|4939|4940|5781|5788|6693|6833|7057|7096|7097|7098|7538|9370|10457|10859|10865|11213|23586|64135|64581|80149|90865|113277	ANGPT1|ARG2|CD14|CIDEA|CLU|CX3CR1|CYBB|FCGR3A|HSPB1|JAK2|LEP|LGALS9|LPL|OAS1|OAS2|OAS3|PTPN11|PTPRC|SPN|ABCC8|THBS1|TLR1|TLR2|TLR3|ZFP36|ADIPOQ|GPNMB|LILRB1|ARID5A|IRAK3|RIGI|IFIH1|CLEC7A|ZC3H12A|IL33|TMEM106A	-6.89337	0	52
	ENSG00000224165	ENSG00000156427	ENSG00000160190	ENSG00000122483																1	1	1	1	-5.08312	-6.27739	-6.06307	-8.03745	GO:0032535	M1111	4	0	GO Biological Processes	19	regulation of cellular component size	19_GO:0065007 biological regulation	-8.92114	2.41782	7.02312	30286	370	1862	55	2.95381	0.392366	246|361|627|1073|1739|1759|1906|1955|2045|2885|3059|3575|4131|4133|4703|5027|5802|5916|5979|6387|6405|6722|7410|7504|8800|9026|9037|9353|9368|9423|10371|10439|10458|10500|10677|11151|23500|23580|29767|50853|51334|54437|55971|56262|57482|65267|79822|79890|80031|91584|136319|148170|163782|223117|342184	ALOX15|AQP4|BDNF|CFL2|DLG1|DNM1|EDN1|MEGF9|EPHA7|GRB2|HCLS1|IL7R|MAP1B|MAP2|NEB|P2RX7|PTPRS|RARG|RET|CXCL12|SEMA3F|SRF|VAV2|XK|PEX11A|HIP1R|SEMA5A|SLIT2|NHERF1|NTN1|SEMA3A|OLFM1|BAIAP2|SEMA6C|AVIL|CORO1A|DAAM2|CDC42EP4|TMOD2|VILL|PRR16|SEMA5B|BAIAP2L1|LRRC8A|CRACD|WNK3|ARHGAP28|RIN3|SEMA6D|PLXNA4|MTPN|CDC42EP5|KANK4|SEMA3D|FMN1	-6.89123	0	48
	ENSG00000163793	ENSG00000026950	ENSG00000180479	ENSG00000122574																1	1	1	1	-7.41635	-2.07282	-8.87936	-4.97406	GO:0048762	M1111	4	0	GO Biological Processes	19	mesenchymal cell differentiation	19_GO:0032502 developmental process	-8.87936	4.39262	8.08073	30286	174	951	24	2.52366	0.508598	650|1906|2263|2487|3082|3084|3357|4254|4488|6275|6405|6608|6943|8828|8854|9037|10371|10439|54437|55698|84541|139285|157506|223117	BMP2|EDN1|FGFR2|FRZB|HGF|NRG1|HTR2B|KITLG|MSX2|S100A4|SEMA3F|SMO|TCF21|NRP2|ALDH1A2|SEMA5A|SEMA3A|OLFM1|SEMA5B|RADIL|KBTBD8|AMER1|RDH10|SEMA3D	-6.94668	0	50
	ENSG00000227540	ENSG00000132563	ENSG00000183486	ENSG00000122778																1	1	1	1	-4.90177	-2.10777	-3.55583	-6.44386	GO:0060322	M1111	4	0	GO Biological Processes	19	head development	19_GO:0032502 developmental process	-8.86666	1.9234	6.6784	30286	778	1862	92	4.94092	0.50224	306|333|347|482|596|650|655|869|1063|1277|1281|1282|1524|1901|1950|1956|2045|2049|2247|2263|2309|2624|2736|2903|3213|3400|3624|3625|3912|4036|4192|4915|5649|5781|5802|5916|6091|6092|6237|6299|6387|6532|6608|6659|6664|6715|6722|6867|7301|7832|7852|8321|8633|8660|8828|8854|9037|9353|9625|10371|10409|23017|23026|23236|25777|25976|25987|26160|26227|28514|50937|54149|54510|54541|64651|66000|79925|8003…	ANXA3|APLP1|APOD|ATP1B2|BCL2|BMP2|BMP7|CBLN1|CENPF|COL1A1|COL3A1|COL4A1|CX3CR1|S1PR1|EGF|EGFR|EPHA7|EPHB3|FGF2|FGFR2|FOXO3|GATA2|GLI2|GRIN2A|HOXB3|ID4|INHBA|INHBB|LAMB1|LRP2|MDK|NTRK2|RELN|PTPN11|PTPRS|RARG|ROBO1|ROBO2|RRAS|SALL1|CXCL12|SLC6A4|SMO|SOX4|SOX11|SRD5A1|SRF|TACC1|TYRO3|BTG2|CXCR4|FZD1|UNC5C|IRS2|NRP2|ALDH1A2|SEMA5A|SLIT2|AATK|SEMA3A|BASP1|FAIM2|MYO16|PLCB1|SUN2|TIPARP|TSKU|IFT172|PHGD…	-6.84262	0	6
	ENSG00000106976	ENSG00000255794	ENSG00000155760	ENSG00000122786																1	1	1	1	-5.86061	-4.69449	-6.33196	-7.3236	GO:0099572	M1111	4	0	GO Cellular Components	20	postsynaptic specialization		-8.86468	2.48034	7.03619	30286	341	1862	52	2.7927	0.381831	577|1501|1739|2043|2557|2560|2743|2852|2898|2899|2901|2903|2911|3708|3745|4131|4804|4915|5028|5802|6334|6536|6695|6854|7074|8825|8927|9026|9162|9229|9454|9478|10458|23426|26012|26052|27445|54583|64084|64101|66000|79870|79953|80315|112476|116443|145581|145773|152404|160622|388336|440073	ADGRB3|CTNND2|DLG1|EPHA4|GABRA4|GABRB1|GLRB|GPER1|GRIK2|GRIK3|GRIK5|GRIN2A|GRM1|ITPR1|KCNB1|MAP1B|NGFR|NTRK2|P2RY1|PTPRS|SCN8A|SLC6A9|SPOCK1|SYN2|TIAM1|LIN7A|BSN|HIP1R|DGKI|DLGAP1|HOMER3|CABP1|BAIAP2|GRIP1|NSMF|DNM3|PCLO|EGLN1|CLSTN2|LRRC4|TMEM108|BAALC|SYNDIG1|CPEB4|PRRT2|GRIN3A|LRFN5|FAM81A|IGSF11|TAMALIN|SHISA6|IQSEC3	-6.84262	0	29
	ENSG00000182397	ENSG00000049192	ENSG00000268006	ENSG00000122862																1	1	1	1	-5.4841	-2.16003	-7.67423	-6.50893	GO:0003007	M1111	4	0	GO Biological Processes	19	heart morphogenesis	19_GO:0032502 developmental process	-8.86459	2.72119	7.17532	30286	263	1862	44	2.36305	0.352009	94|187|650|655|1289|1901|1906|2022|2263|2274|2535|2697|2702|3084|3357|3491|4036|4488|4886|5950|6091|6092|6586|6608|6659|6664|6722|6910|7135|8321|8642|8828|8854|9353|10439|11096|23462|23768|26160|28514|54583|55273|57216|64321	ACVRL1|APLNR|BMP2|BMP7|COL5A1|S1PR1|EDN1|ENG|FGFR2|FHL2|FZD2|GJA1|GJA5|NRG1|HTR2B|CCN1|LRP2|MSX2|NPY1R|RBP4|ROBO1|ROBO2|SLIT3|SMO|SOX4|SOX11|SRF|TBX5|TNNI1|FZD1|DCHS1|NRP2|ALDH1A2|SLIT2|OLFM1|ADAMTS5|HEY1|FLRT2|IFT172|DLL1|EGLN1|TMEM100|VANGL2|SOX17	-6.84262	0	42
	ENSG00000197959	ENSG00000121900	ENSG00000177098	ENSG00000122884																1	1	1	1	-6.33039	-2.30672	-8.34499	-4.60497	GO:0098793	M1111	4	0	GO Cellular Components	20	presynapse		-8.85179	2.109	6.79831	30286	563	1862	73	3.92052	0.449777	598|627|783|790|1129|1268|1393|1759|2030|2043|2054|2560|2852|2898|2899|2901|2903|3164|3673|3675|3749|3760|3767|4804|4908|4915|5027|5028|5413|5579|5789|5802|6334|6529|6532|6536|6833|6843|6854|7781|8447|8497|8506|8618|8825|8871|8927|8938|9162|9296|9378|9379|9627|9751|9805|9892|10458|10815|23396|26052|26509|27253|27445|54413|55107|55361|79953|112476|114088|116443|222256|222553|440279	BCL2L1|BDNF|CACNB2|CAD|CHRM2|CNR1|CRHBP|DNM1|SLC29A1|EPHA4|STX2|GABRB1|GPER1|GRIK2|GRIK3|GRIK5|GRIN2A|NR4A1|ITGA2|ITGA3|KCNC4|KCNJ3|KCNJ11|NGFR|NTF3|NTRK2|P2RX7|P2RY1|SEPTIN5|PRKCB|PTPRD|PTPRS|SCN8A|SLC6A1|SLC6A4|SLC6A9|ABCC8|VAMP1|SYN2|SLC30A3|DOC2B|PPFIA4|CNTNAP1|CADPS|LIN7A|SYNJ2|BSN|BAIAP3|DGKI|ATP6V1F|NRXN1|NRXN2|SNCAIP|SNPH|SCRN1|SNAP91|BAIAP2|CPLX1|PIP5K1C|DNM3|MYOF|PCDH17|PCLO|NLGN3|ANO1|…	-6.83139	0	41
	ENSG00000230630	ENSG00000172139	ENSG00000107731	ENSG00000123095																1	1	1	1	-6.44663	-2.33849	-4.88438	-2.93322	GO:1903037	M1111	4	0	GO Biological Processes	19	regulation of leukocyte cell-cell adhesion	19_GO:0050789 regulation of biological process	-8.84415	2.38444	6.96952	30286	382	1862	56	3.00752	0.395807	199|384|861|960|1051|1540|1739|1803|2309|2736|3077|3108|3109|3111|3113|3117|3142|3481|3559|3575|3659|3676|3717|3718|3952|3965|4192|4254|5105|5320|5781|5788|6347|6352|6387|6403|6659|6693|7070|7704|8651|8654|9308|9314|9840|10288|10457|10673|10859|11151|11326|51043|57678|80149|146850|441478	AIF1|ARG2|RUNX1|CD44|CEBPB|CYLD|DLG1|DPP4|FOXO3|GLI2|HFE|HLA-DMA|HLA-DMB|HLA-DOA|HLA-DPA1|HLA-DQA1|HLX|IGF2|IL2RA|IL7R|IRF1|ITGA4|JAK2|JAK3|LEP|LGALS9|MDK|KITLG|PCK1|PLA2G2A|PTPN11|PTPRC|CCL2|CCL5|CXCL12|SELP|SOX4|SPN|THY1|ZBTB16|SOCS1|PDE5A|CD83|KLF4|TESPA1|LILRB2|GPNMB|TNFSF13B|LILRB1|CORO1A|VSIG4|ZBTB7B|GPAM|ZC3H12A|PIK3R6|NRARP	-6.82754	0	45
	ENSG00000272636	ENSG00000106976	ENSG00000272668	ENSG00000123689																1	1	1	1	-6.45511	-2.49194	-4.46742	-2.19003	GO:0051015	M1111	4	0	GO Molecular Functions	21	actin filament binding		-8.84375	2.97155	7.30256	30286	208	1862	38	2.04082	0.327669	199|783|1073|1264|1956|2317|2318|3059|4082|4628|4645|4651|4703|6532|6624|7169|7170|9026|9050|10634|10677|11133|11151|22989|23026|50853|55612|55930|57619|63876|64005|79983|83543|84168|84448|165904|283431|390594	AIF1|CACNB2|CFL2|CNN1|EGFR|FLNB|FLNC|HCLS1|MARCKS|MYH10|MYO5B|MYO10|NEB|SLC6A4|FSCN1|TPM2|TPM3|HIP1R|PSTPIP2|GAS2L1|AVIL|KPTN|CORO1A|MYH15|MYO16|VILL|FERMT1|MYO5C|SHROOM3|PKNOX2|MYO1G|POF1B|AIF1L|ANTXR1|ABLIM2|XIRP1|GAS2L3|KBTBD13	-6.82754	0	12
	ENSG00000135905	ENSG00000136059	ENSG00000245498	ENSG00000124160																1	1	1	1	-4.64014	-3.83971	-6.73561	-6.69453	GO:0016310	M1111	4	0	GO Biological Processes	19	phosphorylation	19_GO:0008152 metabolic process	-8.84326	1.96267	6.69599	30286	721	1862	87	4.6724	0.489091	94|780|790|1607|1613|1956|2042|2043|2045|2049|2065|2202|2263|2321|2872|3099|3357|3486|3656|3717|3718|3795|3815|3952|3991|4215|4233|4261|4593|4915|5058|5105|5166|5209|5260|5287|5291|5292|5294|5579|5596|5602|5613|5649|5979|6196|6347|6446|7097|7098|7301|7465|8444|8711|9020|9024|9060|9064|9162|9263|9451|9625|9942|10769|11213|23262|23396|23604|26524|28996|51086|51447|53354|54963|55224|55361|57600|6526…	ACVRL1|DDR1|CAD|DGKB|DAPK3|EGFR|EPHA3|EPHA4|EPHA7|EPHB3|ERBB3|EFEMP1|FGFR2|FLT1|MKNK2|HK2|HTR2B|IGFBP3|IRAK2|JAK2|JAK3|KHK|KIT|LEP|LIPE|MAP3K3|MET|CIITA|MUSK|NTRK2|PAK1|PCK1|PDK4|PFKFB3|PHKG1|PIK3C2B|PIK3CB|PIM1|PIK3CG|PRKCB|MAPK4|MAPK10|PRKX|RELN|RET|RPS6KA2|CCL2|SGK1|TLR2|TLR3|TYRO3|WEE1|DYRK3|TNK1|MAP3K14|BRSK2|PAPSS2|MAP3K6|DGKI|STK17A|EIF2AK3|AATK|XYLB|PLK2|IRAK3|PPIP5K2|PIP5K1C|DAPK2|LATS2|…	-6.82754	0	78
	ENSG00000088387	ENSG00000270661	ENSG00000140853	ENSG00000124212																1	1	1	1	-5.05252	-4.91805	-6.12883	-8.84026	GO:0032870	M1111	4	0	GO Biological Processes	19	cellular response to hormone stimulus	19_GO:0050896 response to stimulus	-8.84026	2.77151	7.23266	30286	504	954	44	4.61216	0.679086	687|1512|1545|1636|1906|2099|2309|2885|3481|3667|3717|4131|4306|5166|5770|5781|5829|5916|6258|6446|6586|6663|6781|7023|7538|8412|8503|8660|9353|10018|10458|10865|11057|11170|23175|23236|26524|54206|54331|54541|57727|84109|132864|133522	KLF9|CTSH|CYP1B1|ACE|EDN1|ESR1|FOXO3|GRB2|IGF2|IRS1|JAK2|MAP1B|NR3C2|PDK4|PTPN1|PTPN11|PXN|RARG|RXRG|SGK1|SLIT3|SOX10|STC1|TFAP4|ZFP36|BCAR3|PIK3R3|IRS2|SLIT2|BCL2L11|BAIAP2|ARID5A|ABHD2|FAM107A|LPIN1|PLCB1|LATS2|ERRFI1|GNG2|DDIT4|NCOA5|QRFPR|CPEB2|PPARGC1B	-6.91394	0	28
	ENSG00000101134	ENSG00000109158	ENSG00000164061	ENSG00000124440																1	1	1	1	-5.05659	-2.31465	-8.83449	-2.99725	GO:0044703	M1111	4	0	GO Biological Processes	19	multi-organism reproductive process	19_GO:0022414 reproductive process	-8.83449	4.2125	7.9767	30286	189	951	25	2.62881	0.518806	113|133|285|952|1268|1307|1393|1636|1906|2099|2192|3673|3675|3678|3726|3952|3965|4878|6532|6781|6833|7216|23764|51673|54206	ADCY7|ADM|ANGPT2|CD38|CNR1|COL16A1|CRHBP|ACE|EDN1|ESR1|FBLN1|ITGA2|ITGA3|ITGA5|JUNB|LEP|LGALS9|NPPA|SLC6A4|STC1|ABCC8|TRO|MAFF|TPPP3|ERRFI1	-6.90944	0	97
	ENSG00000206052	ENSG00000105516	ENSG00000177374	ENSG00000124762																1	1	1	1	-3.11772	-3.79998	-2.60941	-8.82864	GO:0051493	M1111	4	0	GO Biological Processes	19	regulation of cytoskeleton organization	19_GO:0050789 regulation of biological process	-8.82864	2.73152	7.20372	30286	523	954	45	4.71698	0.686382	390|1073|1490|1540|1613|1729|1739|1901|1906|1955|2885|3925|4131|4133|4233|4281|4703|4739|5027|5829|6387|9026|9353|9788|10458|10810|10982|11151|11170|22843|23580|28984|29767|58526|79822|79884|81624|84952|91147|92421|128866|136319|163782|165186|342184	RND3|CFL2|CCN2|CYLD|DAPK3|DIAPH1|DLG1|S1PR1|EDN1|MEGF9|GRB2|STMN1|MAP1B|MAP2|MET|MID1|NEB|NEDD9|P2RX7|PXN|CXCL12|HIP1R|SLIT2|MTSS1|BAIAP2|WASF3|MAPRE2|CORO1A|FAM107A|PPM1E|CDC42EP4|RGCC|TMOD2|MID1IP1|ARHGAP28|MAP9|DIAPH3|CGNL1|TMEM67|CHMP4C|CHMP4B|MTPN|KANK4|TOGARAM2|FMN1	-6.90484	0	98
	ENSG00000175920	ENSG00000179583	ENSG00000276547	ENSG00000124766																1	1	1	1	-3.45532	-3.69492	-5.34716	-3.22971	GO:0030111	M1111	4	0	GO Biological Processes	19	regulation of Wnt signaling pathway	19_GO:0050896 response to stimulus	-8.81934	2.47309	7.01209	30286	342	1862	52	2.7927	0.381831	650|1277|1501|1540|1601|1613|1950|1956|2247|2263|2309|2487|2719|3090|3675|4163|4192|5754|6299|6424|6659|6663|7074|7097|8321|8324|9037|9368|10076|23213|23500|25928|25937|25960|25987|26524|28999|51339|51741|54894|55366|55612|64321|80319|92162|115908|139285|164284|245973|259266|388336|441478	BMP2|COL1A1|CTNND2|CYLD|DAB2|DAPK3|EGF|EGFR|FGF2|FGFR2|FOXO3|FRZB|GPC3|HIC1|ITGA3|MCC|MDK|PTK7|SALL1|SFRP4|SOX4|SOX10|TIAM1|TLR2|FZD1|FZD7|SEMA5A|NHERF1|PTPRU|SULF1|DAAM2|SOSTDC1|WWTR1|ADGRA2|TSKU|LATS2|KLF15|DACT1|WWOX|RNF43|LGR4|FERMT1|SOX17|CXXC4|TMEM88|CTHRC1|AMER1|APCDD1L|ATP6V1C2|ASPM|SHISA6|NRARP	-6.80671	0	99
	ENSG00000197635	ENSG00000124212	ENSG00000254221	ENSG00000124772																1	0	0	1	-3.214	0	0	-7.0825	GO:0086019	M1001	2	0	GO Biological Processes	19	cell-cell signaling involved in cardiac conduction	19_GO:0032501 multicellular organismal process	-8.81555	7.83144	9.08925	30286	27	1862	13	0.698174	0.192961	783|2697|3741|3760|3762|3781|6324|6330|6910|10021|10052|55800|388591	CACNB2|GJA1|KCNA5|KCNJ3|KCNJ5|KCNN2|SCN1B|SCN4B|TBX5|HCN4|GJC1|SCN3B|RNF207	-6.80446	0	11
	ENSG00000113657	ENSG00000261168	ENSG00000188153	ENSG00000125347																1	0	1	1	-7.06158	0	-6.52343	-3.98793	WP5053	M1011	3	0	WikiPathways	27	Development of ureteric collection system		-8.79898	5.15068	8.23693	30286	60	1862	19	1.02041	0.2329	650|655|2263|2674|2719|2736|5916|5979|6091|6092|6299|6608|7490|9353|23426|57216|158326|168667|341640	BMP2|BMP7|FGFR2|GFRA1|GPC3|GLI2|RARG|RET|ROBO1|ROBO2|SALL1|SMO|WT1|SLIT2|GRIP1|VANGL2|FREM1|BMPER|FREM2	-6.78942	0	100
	ENSG00000151640	ENSG00000203747	ENSG00000156218	ENSG00000125730																1	1	1	1	-2.06168	-2.23587	-2.93588	-8.78835	hsa04210	M1111	4	0	KEGG Pathway	24	Apoptosis		-8.78835	4.93832	8.27073	30286	135	954	21	2.20126	0.475038	596|598|637|1512|1647|3708|4170|4792|5291|5551|5602|7277|8503|8743|9020|9451|10018|10912|84790|112714|113457	BCL2|BCL2L1|BID|CTSH|GADD45A|ITPR1|MCL1|NFKBIA|PIK3CB|PRF1|MAPK10|TUBA4A|PIK3R3|TNFSF10|MAP3K14|EIF2AK3|BCL2L11|GADD45G|TUBA1C|TUBA3E|TUBA3D	-6.8658	0	101
	ENSG00000171962	ENSG00000137801	ENSG00000013016	ENSG00000125945																1	1	1	1	-6.79365	-4.88441	-5.82257	-2.33741	GO:0002791	M1111	4	0	GO Biological Processes	19	regulation of peptide secretion	19_GO:0051179 localization	-8.78586	3.00908	7.29611	30286	200	1862	37	1.98711	0.323417	111|952|1268|1393|1956|2852|3077|3625|3667|3708|3717|3741|3745|3767|3952|5579|5781|5950|6352|6659|6833|7074|7351|8447|8622|8660|8938|9024|11069|23236|55107|55638|56262|94121|130399|353500|415116	ADCY5|CD38|CNR1|CRHBP|EGFR|GPER1|HFE|INHBB|IRS1|ITPR1|JAK2|KCNA5|KCNB1|KCNJ11|LEP|PRKCB|PTPN11|RBP4|CCL5|SOX4|ABCC8|TIAM1|UCP2|DOC2B|PDE8B|IRS2|BAIAP3|BRSK2|RAPGEF4|PLCB1|ANO1|SYBU|LRRC8A|SYTL4|ACVR1C|BMP8A|PIM3	-6.77886	0	46
	ENSG00000248593	ENSG00000172296	ENSG00000125945	ENSG00000126016																1	1	1	1	-7.15134	-4.44551	-7.5593	-6.92065	WP5115	M1111	4	0	WikiPathways	27	Network map of SARS CoV 2 signaling pathway		-8.78538	2.90985	7.24329	30286	218	1862	39	2.09452	0.331861	196|347|637|919|929|1051|1843|1978|2247|2920|3240|3434|3486|3675|3717|3726|4283|4599|4791|4939|5054|6237|6347|6352|6387|6403|7018|7173|7216|7850|8743|9332|10666|10964|11119|23586|54541|64135|90865	AHR|APOD|BID|CD247|CD14|CEBPB|DUSP1|EIF4EBP1|FGF2|CXCL2|HP|IFIT1|IGFBP3|ITGA3|JAK2|JUNB|CXCL9|MX1|NFKB2|OAS2|SERPINE1|RRAS|CCL2|CCL5|CXCL12|SELP|TF|TPO|TRO|IL1R2|TNFSF10|CD163|CD226|IFI44L|BTN3A1|RIGI|DDIT4|IFIH1|IL33	-6.77886	0	102
	ENSG00000137857	ENSG00000230102	ENSG00000253873	ENSG00000126091																1	1	1	1	-5.2881	-3.8287	-3.46683	-5.46458	GO:0010959	M1111	4	0	GO Biological Processes	19	regulation of metal ion transport	19_GO:0051179 localization	-8.77243	2.3531	6.9193	30286	394	1862	57	3.06122	0.399215	117|187|482|483|596|783|844|1318|1636|1729|1739|1950|2149|2257|2259|2852|3077|3741|3781|4283|4878|5027|5187|5294|5774|5999|6324|6330|6347|6352|6387|6588|6769|6781|6786|6833|7018|7070|7852|8514|9002|9368|9446|9454|10008|10288|10859|11151|23704|54997|55800|57520|65267|84959|201140|286183|388591	ADCYAP1R1|APLNR|ATP1B2|ATP1B3|BCL2|CACNB2|CASQ1|SLC31A2|ACE|DIAPH1|DLG1|EGF|F2R|FGF12|FGF14|GPER1|HFE|KCNA5|KCNN2|CXCL9|NPPA|P2RX7|PER1|PIK3CG|PTPN3|RGS4|SCN1B|SCN4B|CCL2|CCL5|CXCL12|SLN|STAC|STC1|STIM1|ABCC8|TF|THY1|CXCR4|KCNAB2|F2RL3|NHERF1|GSTO1|HOMER3|KCNE3|LILRB2|LILRB1|CORO1A|KCNE4|TESC|SCN3B|HECW2|WNK3|UBASH3B|DHRS7C|NKAIN3|RNF207	-6.76744	0	53
	ENSG00000120129	ENSG00000163618	ENSG00000273329	ENSG00000126458																1	0	1	1	-5.75274	0	-3.1907	-5.06558	GO:0032760	M1011	3	0	GO Biological Processes	19	positive regulation of tumor necrosis factor production	19_GO:0048518 positive regulation of biological process	-8.7707	3.8798	7.709	30286	109	1862	26	1.39635	0.271928	929|1191|1536|2214|3315|3717|3952|3965|4023|4938|4939|4940|5781|5788|6693|6833|7057|7096|7097|7098|10865|23586|64135|64581|90865|113277	CD14|CLU|CYBB|FCGR3A|HSPB1|JAK2|LEP|LGALS9|LPL|OAS1|OAS2|OAS3|PTPN11|PTPRC|SPN|ABCC8|THBS1|TLR1|TLR2|TLR3|ARID5A|RIGI|IFIH1|CLEC7A|IL33|TMEM106A	-6.76722	0	52
	ENSG00000120875	ENSG00000183496	ENSG00000253305	ENSG00000126803																1	1	1	1	-3.25494	-2.78103	-2.9986	-8.74671	GO:0043292	M1111	4	0	GO Cellular Components	20	contractile fiber		-8.74671	3.68257	7.681	30286	250	954	29	3.03983	0.555837	800|844|1073|2274|2317|2697|3315|3781|3856|4534|4703|6323|7135|7138|7169|7170|7414|9457|9499|26287|29767|55800|84665|91977|92235|137735|339855|347273|376132	CALD1|CASQ1|CFL2|FHL2|FLNB|GJA1|HSPB1|KCNN2|KRT8|MTM1|NEB|SCN1A|TNNI1|TNNT1|TPM2|TPM3|VCL|FHL5|MYOT|ANKRD2|TMOD2|SCN3B|MYPN|MYOZ3|STYXL2|ABRA|KY|CAVIN4|LRRC10	-6.83038	0	103
	ENSG00000133740	ENSG00000256533	ENSG00000184465	ENSG00000127124																1	1	1	1	-5.30082	-2.98461	-7.02882	-4.78757	GO:0031252	M1111	4	0	GO Cellular Components	20	cell leading edge		-8.74179	2.29089	6.86767	30286	426	1862	60	3.22234	0.409245	199|286|960|1464|1729|1803|1809|1956|2054|2557|2564|2852|3678|3745|3749|3767|4163|4254|4534|4628|4651|4739|5058|5829|6092|6624|7070|7074|7283|7852|8633|8936|9026|9260|9368|9788|10458|10677|10810|11133|11151|11170|23150|23396|23586|29780|50506|50649|53905|54997|55612|57608|64005|83543|84168|117177|154796|221472|255189|388336	AIF1|ANK1|CD44|CSPG4|DIAPH1|DPP4|DPYSL3|EGFR|STX2|GABRA4|GABRE|GPER1|ITGA5|KCNB1|KCNC4|KCNJ11|MCC|KITLG|MTM1|MYH10|MYO10|NEDD9|PAK1|PXN|ROBO2|FSCN1|THY1|TIAM1|TUBG1|CXCR4|UNC5C|WASF1|HIP1R|PDLIM7|NHERF1|MTSS1|BAIAP2|AVIL|WASF3|KPTN|CORO1A|FAM107A|FRMD4B|PIP5K1C|RIGI|PARVB|DUOX2|ARHGEF4|DUOX1|TESC|FERMT1|JCAD|MYO1G|AIF1L|ANTXR1|RAB3IP|AMOT|FGD2|PLA2G4F|SHISA6	-6.74131	0	87
	ENSG00000143369	ENSG00000242574	ENSG00000136630	ENSG00000127328																1	1	1	1	-4.38841	-4.84874	-6.40319	-8.729	GO:0090130	M1111	4	0	GO Biological Processes	19	tissue migration	19_GO:0032501 multicellular organismal process	-8.729	5.43406	8.44027	30286	111	954	19	1.99161	0.452335	1012|1545|1803|2247|4254|5613|5781|5829|6722|8503|8660|9353|11151|25960|54443|147372|154796|196740|340719	CDH13|CYP1B1|DPP4|FGF2|KITLG|PRKX|PTPN11|PXN|SRF|PIK3R3|IRS2|SLIT2|CORO1A|ADGRA2|ANLN|CCBE1|AMOT|VSTM4|NANOS1	-6.81635	0	38
	ENSG00000203734	ENSG00000248727	ENSG00000242759	ENSG00000127533																1	1	1	1	-3.50501	-2.02689	-6.70572	-8.70032	GO:0010634	M1111	4	0	GO Biological Processes	19	positive regulation of epithelial cell migration	19_GO:0040011 locomotion	-8.70032	4.30459	7.95194	30286	177	954	24	2.51572	0.507019	306|1512|1906|2247|2252|2624|3315|4215|4233|5291|5294|6237|8660|8817|8828|10769|10982|25960|54566|57608|64094|80005|84913|147372	ANXA3|CTSH|EDN1|FGF2|FGF7|GATA2|HSPB1|MAP3K3|MET|PIK3CB|PIK3CG|RRAS|IRS2|FGF18|NRP2|PLK2|MAPRE2|ADGRA2|EPB41L4B|JCAD|SMOC2|DOCK5|ATOH8|CCBE1	-6.79495	0	81
	ENSG00000250320	ENSG00000101134	ENSG00000008311	ENSG00000127824																1	0	0	1	-3.54634	0	0	-7.18457	GO:0086065	M1001	2	0	GO Biological Processes	19	cell communication involved in cardiac conduction	19_GO:0032501 multicellular organismal process	-8.67434	6.05221	8.48524	30286	43	1862	16	0.859291	0.213898	482|783|2697|2702|3741|3760|3762|3781|6324|6330|6910|10021|10052|51086|55800|388591	ATP1B2|CACNB2|GJA1|GJA5|KCNA5|KCNJ3|KCNJ5|KCNN2|SCN1B|SCN4B|TBX5|HCN4|GJC1|TNNI3K|SCN3B|RNF207	-6.67685	0	11
	ENSG00000078401	ENSG00000270562	ENSG00000127948	ENSG00000128016																1	0	1	1	-4.53609	0	-4.72663	-7.34789	R-HSA-2022090	M1011	3	0	Reactome Gene Sets	6	Assembly of collagen fibrils and other multimeric structures		-8.66262	5.06624	8.13647	30286	61	1862	19	1.02041	0.2329	1277|1281|1282|1286|1287|1288|1289|1295|1299|1303|1306|3914|5118|7092|7093|7373|85301|131873|255631	COL1A1|COL3A1|COL4A1|COL4A4|COL4A5|COL4A6|COL5A1|COL8A1|COL9A3|COL12A1|COL15A1|LAMB3|PCOLCE|TLL1|TLL2|COL14A1|COL27A1|COL6A6|COL24A1	-6.66747	0	27
	ENSG00000237859	ENSG00000123572	ENSG00000148841	ENSG00000128524																1	1	1	1	-6.70715	-4.83303	-5.7526	-2.29964	GO:0090087	M1111	4	0	GO Biological Processes	19	regulation of peptide transport	19_GO:0051179 localization	-8.662	2.97929	7.22401	30286	202	1862	37	1.98711	0.323417	111|952|1268|1393|1956|2852|3077|3625|3667|3708|3717|3741|3745|3767|3952|5579|5781|5950|6352|6659|6833|7074|7351|8447|8622|8660|8938|9024|11069|23236|55107|55638|56262|94121|130399|353500|415116	ADCY5|CD38|CNR1|CRHBP|EGFR|GPER1|HFE|INHBB|IRS1|ITPR1|JAK2|KCNA5|KCNB1|KCNJ11|LEP|PRKCB|PTPN11|RBP4|CCL5|SOX4|ABCC8|TIAM1|UCP2|DOC2B|PDE8B|IRS2|BAIAP3|BRSK2|RAPGEF4|PLCB1|ANO1|SYBU|LRRC8A|SYTL4|ACVR1C|BMP8A|PIM3	-6.66747	0	46
	ENSG00000123427	ENSG00000253819	ENSG00000206053	ENSG00000128578																1	1	1	1	-3.77522	-4.89413	-4.53902	-8.65603	M5887	M1111	4	0	Canonical Pathways	11	NABA BASEMENT MEMBRANES		-8.65603	9.5239	9.72863	30286	40	954	12	1.25786	0.360822	1282|1286|1287|1288|1306|3910|3912|3914|4811|22795|83872|131873	COL4A1|COL4A4|COL4A5|COL4A6|COL15A1|LAMA4|LAMB1|LAMB3|NID1|NID2|HMCN1|COL6A6	-6.75976	0	27
	ENSG00000114654	ENSG00000259834	ENSG00000156453	ENSG00000128594																1	0	1	1	-2.22379	0	-8.62102	-4.29274	GO:0005518	M1011	3	0	GO Molecular Functions	21	collagen binding		-8.62102	7.02496	8.95543	30286	68	951	15	1.57729	0.404029	960|1842|3673|3675|4060|4811|5058|5118|7045|7057|7373|7448|9902|84168|147372	CD44|ECM2|ITGA2|ITGA3|LUM|NID1|PAK1|PCOLCE|TGFBI|THBS1|COL14A1|VTN|MRC2|ANTXR1|CCBE1	-6.73217	0	104
	ENSG00000115380	ENSG00000138134	ENSG00000111684	ENSG00000128596																1	1	1	1	-4.49778	-2.14988	-3.7051	-6.53146	GO:0003012	M1111	4	0	GO Biological Processes	19	muscle system process	19_GO:0032501 multicellular organismal process	-8.60589	2.57397	6.97678	30286	297	1862	47	2.52417	0.363511	384|783|800|952|1145|1739|1906|2257|2628|2697|2775|3357|3741|3760|3762|3781|3952|4878|5028|6323|6324|6330|6334|6641|6769|7074|7135|7138|7169|7170|7852|8654|8912|9499|10008|10021|10052|11280|23213|23704|26287|26509|28999|29767|55800|390594|493829	ARG2|CACNB2|CALD1|CD38|CHRNE|DLG1|EDN1|FGF12|GATM|GJA1|GNAO1|HTR2B|KCNA5|KCNJ3|KCNJ5|KCNN2|LEP|NPPA|P2RY1|SCN1A|SCN1B|SCN4B|SCN8A|SNTB1|STAC|TIAM1|TNNI1|TNNT1|TPM2|TPM3|CXCR4|PDE5A|CACNA1H|MYOT|KCNE3|HCN4|GJC1|SCN11A|SULF1|KCNE4|ANKRD2|MYOF|KLF15|TMOD2|SCN3B|KBTBD13|TRIM72	-6.61615	0	11
	ENSG00000241404	ENSG00000137310	ENSG00000148218	ENSG00000128849																1	1	1	1	-4.49778	-2.14988	-5.53504	-5.02633	GO:0048608	M1111	4	0	GO Biological Processes	19	reproductive structure development	19_GO:0022414 reproductive process	-8.60589	2.57397	6.97678	30286	297	1862	47	2.52417	0.363511	596|598|666|718|1051|1545|1636|1718|1739|2099|2263|2309|2674|2697|3400|3624|3625|3815|3952|3955|4036|4254|5781|5916|5950|6092|6299|6586|6715|6943|7098|7301|7490|8626|8743|9353|10018|10265|10409|25976|51804|54206|55366|84159|93649|157506|259266	BCL2|BCL2L1|BOK|C3|CEBPB|CYP1B1|ACE|DHCR24|DLG1|ESR1|FGFR2|FOXO3|GFRA1|GJA1|ID4|INHBA|INHBB|KIT|LEP|LFNG|LRP2|KITLG|PTPN11|RARG|RBP4|ROBO2|SALL1|SLIT3|SRD5A1|TCF21|TLR3|TYRO3|WT1|TP63|TNFSF10|SLIT2|BCL2L11|IRX5|BASP1|TIPARP|SIX4|ERRFI1|LGR4|ARID5B|MYOCD|RDH10|ASPM	-6.61615	0	105
	ENSG00000129521	ENSG00000164176	ENSG00000101474	ENSG00000128872																1	0	1	1	-5.92824	0	-2.89663	-4.33637	GO:1903555	M1011	3	0	GO Biological Processes	19	regulation of tumor necrosis factor superfamily cytokine production	19_GO:0032501 multicellular organismal process	-8.60481	3.0183	7.2181	30286	194	1862	36	1.9334	0.319104	284|384|929|1149|1191|1524|1536|2214|3315|3717|3952|3965|4023|4938|4939|4940|5781|5788|6693|6833|7057|7096|7097|7098|7538|9370|10457|10859|10865|11213|23586|64135|64581|80149|90865|113277	ANGPT1|ARG2|CD14|CIDEA|CLU|CX3CR1|CYBB|FCGR3A|HSPB1|JAK2|LEP|LGALS9|LPL|OAS1|OAS2|OAS3|PTPN11|PTPRC|SPN|ABCC8|THBS1|TLR1|TLR2|TLR3|ZFP36|ADIPOQ|GPNMB|LILRB1|ARID5A|IRAK3|RIGI|IFIH1|CLEC7A|ZC3H12A|IL33|TMEM106A	-6.61615	0	52
	ENSG00000013016	ENSG00000124766	ENSG00000134504	ENSG00000128918																1	1	1	1	-6.98497	-3.28127	-7.00426	-4.82378	GO:0050803	M1111	4	0	GO Biological Processes	19	regulation of synapse structure or activity	19_GO:0065007 biological regulation	-8.60323	2.74355	7.07075	30286	249	1862	42	2.25564	0.344105	577|627|869|2043|2045|2049|4593|4739|4915|5649|5789|5802|6092|6405|7058|7074|7097|8128|8292|8321|8506|8828|9378|9423|10160|10288|10458|23768|26052|27286|51804|54413|54583|54674|55638|58504|64084|79953|84189|84631|139065|145581	ADGRB3|BDNF|CBLN1|EPHA4|EPHA7|EPHB3|MUSK|NEDD9|NTRK2|RELN|PTPRD|PTPRS|ROBO2|SEMA3F|THBS2|TIAM1|TLR2|ST8SIA2|COLQ|FZD1|CNTNAP1|NRP2|NRXN1|NTN1|FARP1|LILRB2|BAIAP2|FLRT2|DNM3|SRPX2|SIX4|NLGN3|EGLN1|LRRN3|SYBU|ARHGAP22|CLSTN2|SYNDIG1|SLITRK6|SLITRK2|SLITRK4|LRFN5	-6.61603	0	55
	ENSG00000135373	ENSG00000152207	ENSG00000116260	ENSG00000129521																1	0	0	1	-4.08378	0	0	-6.75712	GO:0061337	M1001	2	0	GO Biological Processes	19	cardiac conduction	19_GO:0032501 multicellular organismal process	-8.59365	4.78391	7.9951	30286	68	1862	20	1.07411	0.238886	482|783|1636|2697|2702|3741|3760|3762|3781|6324|6330|6910|10008|10021|10052|23704|51086|55800|157378|388591	ATP1B2|CACNB2|ACE|GJA1|GJA5|KCNA5|KCNJ3|KCNJ5|KCNN2|SCN1B|SCN4B|TBX5|KCNE3|HCN4|GJC1|KCNE4|TNNI3K|SCN3B|TMEM65|RNF207	-6.6079	0	11
	ENSG00000280739	ENSG00000276231	ENSG00000198585	ENSG00000129646																1	1	1	1	-6.7201	-2.94031	-5.27179	-8.57892	R-HSA-112315	M1111	4	0	Reactome Gene Sets	6	Transmission across Chemical Synapses		-8.57892	3.52737	7.52301	30286	270	954	30	3.14465	0.565033	111|113|783|1739|2557|2743|2752|2898|2899|3761|3838|4128|5330|5613|6196|6529|6854|7277|8497|8825|10815|22843|23236|23426|54331|83988|84790|112714|113457|116443	ADCY5|ADCY7|CACNB2|DLG1|GABRA4|GLRB|GLUL|GRIK2|GRIK3|KCNJ4|KPNA2|MAOA|PLCB2|PRKX|RPS6KA2|SLC6A1|SYN2|TUBA4A|PPFIA4|LIN7A|CPLX1|PPM1E|PLCB1|GRIP1|GNG2|NCALD|TUBA1C|TUBA3E|TUBA3D|GRIN3A	-6.69582	0	33
	ENSG00000187840	ENSG00000127586	ENSG00000183943	ENSG00000130032																1	1	1	1	-5.02581	-3.06181	-3.11767	-6.84791	GO:0008016	M1111	4	0	GO Biological Processes	19	regulation of heart contraction	19_GO:0032501 multicellular organismal process	-8.54005	2.95008	7.15279	30286	204	1862	37	1.98711	0.323417	133|482|783|1129|1573|1636|1739|1906|2697|2702|3741|3760|3762|3781|4878|5294|5999|6324|6330|6781|6910|8654|8912|9446|10008|10021|10052|10699|23704|30845|51086|55800|80149|80763|84525|157378|388591	ADM|ATP1B2|CACNB2|CHRM2|CYP2J2|ACE|DLG1|EDN1|GJA1|GJA5|KCNA5|KCNJ3|KCNJ5|KCNN2|NPPA|PIK3CG|RGS4|SCN1B|SCN4B|STC1|TBX5|PDE5A|CACNA1H|GSTO1|KCNE3|HCN4|GJC1|CORIN|KCNE4|EHD3|TNNI3K|SCN3B|ZC3H12A|SPX|HOPX|TMEM65|RNF207	-6.5629	0	11
	ENSG00000118985	ENSG00000272668	ENSG00000175445	ENSG00000130054																1	1	1	1	-3.49774	-2.93967	-3.20326	-8.52418	GO:0030016	M1111	4	0	GO Cellular Components	20	myofibril		-8.52418	3.70374	7.58393	30286	240	954	28	2.93501	0.546464	800|844|1073|2274|2317|3315|3781|3856|4534|4703|6323|7135|7138|7169|7170|7414|9457|9499|26287|29767|55800|84665|91977|92235|137735|339855|347273|376132	CALD1|CASQ1|CFL2|FHL2|FLNB|HSPB1|KCNN2|KRT8|MTM1|NEB|SCN1A|TNNI1|TNNT1|TPM2|TPM3|VCL|FHL5|MYOT|ANKRD2|TMOD2|SCN3B|MYPN|MYOZ3|STYXL2|ABRA|KY|CAVIN4|LRRC10	-6.65125	0	103
	ENSG00000155849	ENSG00000014914	ENSG00000146122	ENSG00000130176																1	1	1	1	-5.21221	-2.32645	-4.30745	-4.71191	GO:0034765	M1111	4	0	GO Biological Processes	19	regulation of monoatomic ion transmembrane transport	19_GO:0051179 localization	-8.50818	2.42348	6.84577	30286	349	1862	52	2.7927	0.381831	117|187|482|483|596|783|844|1318|1729|1739|1906|2149|2257|2259|2852|2903|3760|3761|3762|3767|3781|4283|4878|5027|5243|5294|5649|5774|5999|6324|6330|6347|6536|6588|6769|6786|7070|8514|9002|9368|9446|10008|11151|23704|54413|54997|55800|57520|65267|84959|201140|388591	ADCYAP1R1|APLNR|ATP1B2|ATP1B3|BCL2|CACNB2|CASQ1|SLC31A2|DIAPH1|DLG1|EDN1|F2R|FGF12|FGF14|GPER1|GRIN2A|KCNJ3|KCNJ4|KCNJ5|KCNJ11|KCNN2|CXCL9|NPPA|P2RX7|ABCB1|PIK3CG|RELN|PTPN3|RGS4|SCN1B|SCN4B|CCL2|SLC6A9|SLN|STAC|STIM1|THY1|KCNAB2|F2RL3|NHERF1|GSTO1|KCNE3|CORO1A|KCNE4|NLGN3|TESC|SCN3B|HECW2|WNK3|UBASH3B|DHRS7C|RNF207	-6.53244	0	53
	ENSG00000164035	ENSG00000235020	ENSG00000136235	ENSG00000130222																1	0	0	1	-4.13792	0	0	-5.05676	GO:0086001	M1001	2	0	GO Biological Processes	19	cardiac muscle cell action potential	19_GO:0065007 biological regulation	-8.48758	5.22813	8.10559	30286	56	1862	18	0.966702	0.22675	610|783|2257|2697|3741|3760|3762|3781|6323|6324|6330|6334|10008|10021|10052|11280|23704|55800	HCN2|CACNB2|FGF12|GJA1|KCNA5|KCNJ3|KCNJ5|KCNN2|SCN1A|SCN1B|SCN4B|SCN8A|KCNE3|HCN4|GJC1|SCN11A|KCNE4|SCN3B	-6.51432	0	11
	ENSG00000138080	ENSG00000164342	ENSG00000129521	ENSG00000130558																1	1	1	1	-5.66503	-2.85266	-6.30298	-5.67958	GO:0030324	M1111	4	0	GO Biological Processes	19	lung development	19_GO:0032502 developmental process	-8.48723	3.04431	7.17715	30286	187	1862	35	1.8797	0.314727	650|1281|1490|1512|1636|1956|2247|2252|2263|2355|2719|2736|3290|3675|5754|5950|6664|6722|6910|6943|8817|8854|9719|10365|28996|54206|64399|83538|83716|84525|91461|93649|147372|157506|342371	BMP2|COL3A1|CCN2|CTSH|ACE|EGFR|FGF2|FGF7|FGFR2|FOSL2|GPC3|GLI2|HSD11B1|ITGA3|PTK7|RBP4|SOX11|SRF|TBX5|TCF21|FGF18|ALDH1A2|ADAMTSL2|KLF2|HIPK2|ERRFI1|HHIP|ODAD4|CRISPLD2|HOPX|PKDCC|MYOCD|CCBE1|RDH10|ATXN1L	-6.51432	0	76
	ENSG00000183798	ENSG00000179954	ENSG00000164823	ENSG00000130592																1	1	1	1	-4.77002	-2.19088	-8.45712	-2.81699	GO:0044706	M1111	4	0	GO Biological Processes	19	multi-multicellular organism process	19_GO:0032501 multicellular organismal process	-8.45712	4.04143	7.71113	30286	197	951	25	2.62881	0.518806	113|133|285|952|1268|1307|1393|1636|1906|2099|2192|3673|3675|3678|3726|3952|3965|4878|6532|6781|6833|7216|23764|51673|54206	ADCY7|ADM|ANGPT2|CD38|CNR1|COL16A1|CRHBP|ACE|EDN1|ESR1|FBLN1|ITGA2|ITGA3|ITGA5|JUNB|LEP|LGALS9|NPPA|SLC6A4|STC1|ABCC8|TRO|MAFF|TPPP3|ERRFI1	-6.59084	0	97
	ENSG00000136960	ENSG00000284237	ENSG00000088387	ENSG00000130600																1	1	1	1	-5.44064	-4.30322	-7.84461	-4.85991	GO:0051336	M1111	4	0	GO Biological Processes	19	regulation of hydrolase activity	19_GO:0065007 biological regulation	-8.45616	1.9187	6.50275	30286	746	1862	88	4.7261	0.491755	185|330|637|650|666|834|960|1124|1512|1611|1893|1956|2042|2043|2045|2049|2099|2149|2152|2263|2321|2852|2903|3357|3717|3815|3925|3965|4233|4345|4609|4804|4908|4915|4938|4939|4940|5054|5271|5274|5330|5698|5788|5996|6001|6091|6272|6347|6352|6695|7057|7070|7074|7078|7079|7410|7448|8412|8743|9026|9314|9451|9628|9806|9910|9938|10276|10982|11069|23204|23348|26086|50861|51129|54583|55619|58504|64581|8019…	AGTR1|BIRC3|BID|BMP2|BOK|CASP1|CD44|CHN2|CTSH|DAP|ECM1|EGFR|EPHA3|EPHA4|EPHA7|EPHB3|ESR1|F2R|F3|FGFR2|FLT1|GPER1|GRIN2A|HTR2B|JAK2|KIT|STMN1|LGALS9|MET|CD200|MYC|NGFR|NTF3|NTRK2|OAS1|OAS2|OAS3|SERPINE1|SERPINB8|SERPINI1|PLCB2|PSMB9|PTPRC|RGS1|RGS10|ROBO1|SORT1|CCL2|CCL5|SPOCK1|THBS1|THY1|TIAM1|TIMP3|TIMP4|VAV2|VTN|BCAR3|TNFSF10|HIP1R|KLF4|EIF2AK3|RGS6|SPOCK2|RABGAP1L|ARHGAP25|NET1|MAPRE2|RAPGEF4|…	-6.48464	0	106
	ENSG00000183154	ENSG00000145284	ENSG00000168234	ENSG00000130787																1	1	1	1	-5.76964	-2.27374	-5.72466	-3.68639	GO:0002521	M1111	4	0	GO Biological Processes	19	leukocyte differentiation	19_GO:0032502 developmental process	-8.44682	2.26868	6.72539	30286	423	1862	59	3.16864	0.405933	292|596|650|861|1540|2194|2355|2624|2719|3140|3142|3575|3659|3676|3696|3718|3726|3815|3952|3953|3955|4254|5734|5788|6237|6659|6693|6722|6775|6886|7018|7097|7301|7351|8324|8325|8503|8651|8809|9173|9308|9840|10673|10859|26022|26253|28514|29760|51043|55619|55846|56262|81624|90865|91543|116071|150372|375387|441478	SLC25A5|BCL2|BMP2|RUNX1|CYLD|FASN|FOSL2|GATA2|GPC3|MR1|HLX|IL7R|IRF1|ITGA4|ITGB8|JAK3|JUNB|KIT|LEP|LEPR|LFNG|KITLG|PTGER4|PTPRC|RRAS|SOX4|SPN|SRF|STAT4|TAL1|TF|TLR2|TYRO3|UCP2|FZD7|FZD8|PIK3R3|SOCS1|IL18R1|IL1RL1|CD83|TESPA1|TNFSF13B|LILRB1|TMEM98|CLEC4E|DLL1|BLNK|ZBTB7B|DOCK10|ITFG2|LRRC8A|DIAPH3|IL33|RSAD2|BATF2|NFAM1|NRROS|NRARP	-6.4767	0	24
	ENSG00000205041	ENSG00000163288	ENSG00000171100	ENSG00000131386																1	0	1	1	-5.31686	0	-5.99175	-5.25751	GO:0090100	M1011	3	0	GO Biological Processes	19	positive regulation of transmembrane receptor protein serine/threonine kinase signaling pathway	19_GO:0048518 positive regulation of biological process	-8.44239	3.87269	7.54706	30286	105	1862	25	1.34264	0.26672	94|650|655|1030|1601|2022|2719|3077|3491|3624|3717|4488|6664|7057|23090|23213|26035|28996|55612|81031|93649|168667|222663|392255|494470	ACVRL1|BMP2|BMP7|CDKN2B|DAB2|ENG|GPC3|HFE|CCN1|INHBA|JAK2|MSX2|SOX11|THBS1|ZNF423|SULF1|GLCE|HIPK2|FERMT1|SLC2A10|MYOCD|BMPER|SCUBE3|GDF6|ARK2C	-6.47367	0	107
	ENSG00000205740	ENSG00000255399	ENSG00000100599	ENSG00000131462																1	0	1	1	-8.43607	0	-3.19704	-2.6849	GO:0045055	M1011	3	0	GO Biological Processes	19	regulated exocytosis	19_GO:0051179 localization	-8.43607	4.12728	7.71648	30286	144	1223	24	1.96239	0.396621	306|1393|2214|3815|5027|5294|5413|6854|7462|8447|8618|9751|10815|11069|11151|11280|51760|57586|80223|84283|112476|201294|284021|440279	ANXA3|CRHBP|FCGR3A|KIT|P2RX7|PIK3CG|SEPTIN5|SYN2|LAT2|DOC2B|CADPS|SNPH|CPLX1|RAPGEF4|CORO1A|SCN11A|SYT17|SYT13|RAB11FIP1|TMEM79|PRRT2|UNC13D|MILR1|UNC13C	-6.57198	0	41
	ENSG00000213062	ENSG00000162882	ENSG00000187498	ENSG00000131504																1	1	1	1	-7.22229	-3.38668	-6.63682	-4.99031	GO:0050807	M1111	4	0	GO Biological Processes	19	regulation of synapse organization	19_GO:0050789 regulation of biological process	-8.41911	2.74435	6.98758	30286	243	1862	41	2.20193	0.340077	577|627|869|2043|2045|2049|4593|4739|4915|5649|5789|5802|6092|6405|7058|7074|7097|8128|8292|8321|8506|8828|9378|9423|10160|10288|10458|23768|26052|27286|51804|54413|54583|54674|58504|64084|79953|84189|84631|139065|145581	ADGRB3|BDNF|CBLN1|EPHA4|EPHA7|EPHB3|MUSK|NEDD9|NTRK2|RELN|PTPRD|PTPRS|ROBO2|SEMA3F|THBS2|TIAM1|TLR2|ST8SIA2|COLQ|FZD1|CNTNAP1|NRP2|NRXN1|NTN1|FARP1|LILRB2|BAIAP2|FLRT2|DNM3|SRPX2|SIX4|NLGN3|EGLN1|LRRN3|ARHGAP22|CLSTN2|SYNDIG1|SLITRK6|SLITRK2|SLITRK4|LRFN5	-6.45317	0	55
	ENSG00000213144	ENSG00000136960	ENSG00000100242	ENSG00000131620																1	1	1	1	-4.39407	-2.10361	-5.4288	-4.9265	GO:0061458	M1111	4	0	GO Biological Processes	19	reproductive system development	19_GO:0032502 developmental process	-8.41437	2.53977	6.87142	30286	301	1862	47	2.52417	0.363511	596|598|666|718|1051|1545|1636|1718|1739|2099|2263|2309|2674|2697|3400|3624|3625|3815|3952|3955|4036|4254|5781|5916|5950|6092|6299|6586|6715|6943|7098|7301|7490|8626|8743|9353|10018|10265|10409|25976|51804|54206|55366|84159|93649|157506|259266	BCL2|BCL2L1|BOK|C3|CEBPB|CYP1B1|ACE|DHCR24|DLG1|ESR1|FGFR2|FOXO3|GFRA1|GJA1|ID4|INHBA|INHBB|KIT|LEP|LFNG|LRP2|KITLG|PTPN11|RARG|RBP4|ROBO2|SALL1|SLIT3|SRD5A1|TCF21|TLR3|TYRO3|WT1|TP63|TNFSF10|SLIT2|BCL2L11|IRX5|BASP1|TIPARP|SIX4|ERRFI1|LGR4|ARID5B|MYOCD|RDH10|ASPM	-6.45015	0	105
	ENSG00000214870	ENSG00000249485	ENSG00000005238	ENSG00000131634																1	0	1	1	-5.53123	0	-3.05928	-4.88292	GO:1903557	M1011	3	0	GO Biological Processes	19	positive regulation of tumor necrosis factor superfamily cytokine production	19_GO:0048518 positive regulation of biological process	-8.41334	3.74246	7.47535	30286	113	1862	26	1.39635	0.271928	929|1191|1536|2214|3315|3717|3952|3965|4023|4938|4939|4940|5781|5788|6693|6833|7057|7096|7097|7098|10865|23586|64135|64581|90865|113277	CD14|CLU|CYBB|FCGR3A|HSPB1|JAK2|LEP|LGALS9|LPL|OAS1|OAS2|OAS3|PTPN11|PTPRC|SPN|ABCC8|THBS1|TLR1|TLR2|TLR3|ARID5A|RIGI|IFIH1|CLEC7A|IL33|TMEM106A	-6.45015	0	52
	ENSG00000216775	ENSG00000182575	ENSG00000047849	ENSG00000131711																1	1	1	1	-4.08508	-4.02725	-6.75632	-8.40399	hsa05222	M1111	4	0	KEGG Pathway	24	Small cell lung cancer		-8.40399	5.86617	8.4302	30286	92	954	17	1.78197	0.428323	596|598|1026|1282|1286|1287|1288|1647|3910|3912|3914|4609|4792|5291|6258|8503|10912	BCL2|BCL2L1|CDKN1A|COL4A1|COL4A4|COL4A5|COL4A6|GADD45A|LAMA4|LAMB1|LAMB3|MYC|NFKBIA|PIK3CB|RXRG|PIK3R3|GADD45G	-6.54426	0	96
	ENSG00000216809	ENSG00000166341	ENSG00000147119	ENSG00000131747																1	0	1	1	-3.41425	0	-3.94133	-5.19083	WP4541	M1011	3	0	WikiPathways	27	Hippo Merlin signaling dysregulation		-8.39943	3.62945	7.41766	30286	121	1862	27	1.45005	0.277032	960|1004|1009|1012|1490|1956|2263|2321|3673|3675|3676|3678|3683|3687|3696|3815|4233|4609|4804|4915|5058|7004|7005|8515|25937|26524|154796	CD44|CDH6|CDH11|CDH13|CCN2|EGFR|FGFR2|FLT1|ITGA2|ITGA3|ITGA4|ITGA5|ITGAL|ITGAX|ITGB8|KIT|MET|MYC|NGFR|NTRK2|PAK1|TEAD4|TEAD3|ITGA10|WWTR1|LATS2|AMOT	-6.43761	0	108
	ENSG00000223930	ENSG00000136378	ENSG00000171793	ENSG00000131781																1	1	1	1	-3.18537	-3.72133	-3.79389	-5.73922	GO:0051896	M1111	4	0	GO Biological Processes	19	regulation of phosphatidylinositol 3-kinase/protein kinase B signal transduction	19_GO:0050896 response to stimulus	-8.3907	2.70017	6.95047	30286	253	1862	42	2.25564	0.344105	284|1524|1739|1950|1956|2022|2065|2149|2247|2321|2852|3059|3082|3481|3667|3717|3815|3952|4534|4915|5291|5294|5649|5979|6237|6352|6403|7057|7410|8660|8692|9037|9368|9711|23239|23396|50507|79899|118788|219699|219736|642273	ANGPT1|CX3CR1|DLG1|EGF|EGFR|ENG|ERBB3|F2R|FGF2|FLT1|GPER1|HCLS1|HGF|IGF2|IRS1|JAK2|KIT|LEP|MTM1|NTRK2|PIK3CB|PIK3CG|RELN|RET|RRAS|CCL5|SELP|THBS1|VAV2|IRS2|HYAL2|SEMA5A|NHERF1|RUBCN|PHLPP1|PIP5K1C|NOX4|PRR5L|PIK3AP1|UNC5B|STOX1|FAM110C	-6.43025	0	21
	ENSG00000224745	ENSG00000156299	ENSG00000154930	ENSG00000131831																1	1	1	1	-4.17588	-3.75354	-4.52584	-3.96543	GO:0051897	M1111	4	0	GO Biological Processes	19	positive regulation of phosphatidylinositol 3-kinase/protein kinase B signal transduction	19_GO:0048518 positive regulation of biological process	-8.38876	3.13892	7.17897	30286	171	1862	33	1.77229	0.30577	284|1524|1950|1956|2022|2065|2149|2247|2321|2852|3059|3082|3481|3667|3717|3815|3952|4915|5294|5649|5979|6352|6403|7057|7410|8660|9037|50507|79899|118788|219699|219736|642273	ANGPT1|CX3CR1|EGF|EGFR|ENG|ERBB3|F2R|FGF2|FLT1|GPER1|HCLS1|HGF|IGF2|IRS1|JAK2|KIT|LEP|NTRK2|PIK3CG|RELN|RET|CCL5|SELP|THBS1|VAV2|IRS2|SEMA5A|NOX4|PRR5L|PIK3AP1|UNC5B|STOX1|FAM110C	-6.42968	0	21
	ENSG00000224819	ENSG00000118526	ENSG00000100234	ENSG00000132464																1	1	1	1	-5.01927	-3.54037	-4.47851	-6.50893	R-HSA-76002	M1111	4	0	Reactome Gene Sets	6	Platelet activation, signaling and aggregation		-8.3677	2.65935	6.9175	30286	263	1862	43	2.30934	0.348082	151|1191|1277|1607|1675|1893|1950|2149|2157|2277|2885|3082|3481|3671|3708|5028|5054|5291|5294|5321|5473|5552|5579|5627|5768|5770|5781|6403|7018|7057|7078|7277|7410|7414|8503|9002|9162|9630|11069|54331|55664|94121|146850	ADRA2B|CLU|COL1A1|DGKB|CFD|ECM1|EGF|F2R|F8|VEGFD|GRB2|HGF|IGF2|ISLR|ITPR1|P2RY1|SERPINE1|PIK3CB|PIK3CG|PLA2G4A|PPBP|SRGN|PRKCB|PROS1|QSOX1|PTPN1|PTPN11|SELP|TF|THBS1|TIMP3|TUBA4A|VAV2|VCL|PIK3R3|F2RL3|DGKI|GNA14|RAPGEF4|GNG2|CDC37L1|SYTL4|PIK3R6	-6.40997	0	56
	ENSG00000224848	ENSG00000169231	ENSG00000135269	ENSG00000132702																1	0	1	1	-5.1735	0	-5.03721	-4.20365	GO:0007268	M1011	3	0	GO Biological Processes	19	chemical synaptic transmission	19_GO:0050789 regulation of biological process	-8.34762	2.27322	6.68444	30286	415	1862	58	3.11493	0.40259	773|774|783|869|1129|1145|1393|1739|2030|2054|2257|2557|2560|2564|2743|2898|2899|2901|2903|2911|3164|3269|3274|3357|3749|4359|4885|5027|5413|6196|6509|6529|6536|6833|6854|8292|8447|8618|8825|8927|9229|9378|9379|9751|10052|10815|23396|26167|27115|27445|29767|54413|112476|116443|121551|222256|388336|440279	CACNA1A|CACNA1B|CACNB2|CBLN1|CHRM2|CHRNE|CRHBP|DLG1|SLC29A1|STX2|FGF12|GABRA4|GABRB1|GABRE|GLRB|GRIK2|GRIK3|GRIK5|GRIN2A|GRM1|NR4A1|HRH1|HRH2|HTR2B|KCNC4|MPZ|NPTX2|P2RX7|SEPTIN5|RPS6KA2|SLC1A4|SLC6A1|SLC6A9|ABCC8|SYN2|COLQ|DOC2B|CADPS|LIN7A|BSN|DLGAP1|NRXN1|NRXN2|SNPH|GJC1|CPLX1|PIP5K1C|PCDHB5|PDE7B|PCLO|TMOD2|NLGN3|PRRT2|GRIN3A|ABTB3|CDHR3|SHISA6|UNC13C	-6.3926	0	41
	ENSG00000224934	ENSG00000240065	ENSG00000170681	ENSG00000132854																1	0	1	1	-5.1735	0	-5.03721	-4.20365	GO:0098916	M1011	3	0	GO Biological Processes	19	anterograde trans-synaptic signaling	19_GO:0050789 regulation of biological process	-8.34762	2.27322	6.68444	30286	415	1862	58	3.11493	0.40259	773|774|783|869|1129|1145|1393|1739|2030|2054|2257|2557|2560|2564|2743|2898|2899|2901|2903|2911|3164|3269|3274|3357|3749|4359|4885|5027|5413|6196|6509|6529|6536|6833|6854|8292|8447|8618|8825|8927|9229|9378|9379|9751|10052|10815|23396|26167|27115|27445|29767|54413|112476|116443|121551|222256|388336|440279	CACNA1A|CACNA1B|CACNB2|CBLN1|CHRM2|CHRNE|CRHBP|DLG1|SLC29A1|STX2|FGF12|GABRA4|GABRB1|GABRE|GLRB|GRIK2|GRIK3|GRIK5|GRIN2A|GRM1|NR4A1|HRH1|HRH2|HTR2B|KCNC4|MPZ|NPTX2|P2RX7|SEPTIN5|RPS6KA2|SLC1A4|SLC6A1|SLC6A9|ABCC8|SYN2|COLQ|DOC2B|CADPS|LIN7A|BSN|DLGAP1|NRXN1|NRXN2|SNPH|GJC1|CPLX1|PIP5K1C|PCDHB5|PDE7B|PCLO|TMOD2|NLGN3|PRRT2|GRIN3A|ABTB3|CDHR3|SHISA6|UNC13C	-6.3926	0	41
	ENSG00000225649	ENSG00000186340	ENSG00000119900	ENSG00000132970																1	0	0	1	-4.17993	0	0	-4.14208	GO:0086002	M1001	2	0	GO Biological Processes	19	cardiac muscle cell action potential involved in contraction	19_GO:0032501 multicellular organismal process	-8.33829	5.78322	8.21844	30286	45	1862	16	0.859291	0.213898	783|2257|2697|3741|3760|3762|3781|6323|6324|6330|6334|10008|10052|11280|23704|55800	CACNB2|FGF12|GJA1|KCNA5|KCNJ3|KCNJ5|KCNN2|SCN1A|SCN1B|SCN4B|SCN8A|KCNE3|GJC1|SCN11A|KCNE4|SCN3B	-6.38461	0	11
	ENSG00000225689	ENSG00000171617	ENSG00000147526	ENSG00000133056																1	1	1	1	-6.66193	-3.56001	-7.30065	-5.65889	GO:0048864	M1111	4	0	GO Biological Processes	19	stem cell development	19_GO:0032502 developmental process	-8.33513	4.25996	7.65765	30286	84	1862	22	1.18153	0.250409	596|1906|2247|3084|3357|4254|5788|5979|6405|6608|6663|8828|8854|9037|10371|10500|54437|55698|80031|84541|157506|223117	BCL2|EDN1|FGF2|NRG1|HTR2B|KITLG|PTPRC|RET|SEMA3F|SMO|SOX10|NRP2|ALDH1A2|SEMA5A|SEMA3A|SEMA6C|SEMA5B|RADIL|SEMA6D|KBTBD8|RDH10|SEMA3D	-6.38413	0	50
	ENSG00000225761	ENSG00000054392	ENSG00000138685	ENSG00000133477																1	1	0	1	-4.50813	-4.33899	0	-7.28282	WP4806	M1101	3	0	WikiPathways	27	EGFR tyrosine kinase inhibitor resistance		-8.33513	4.25996	7.65765	30286	84	1862	22	1.18153	0.250409	596|598|1950|1956|1978|2065|2247|2263|2309|2885|3082|3084|3717|4233|4609|5291|5579|6237|8503|10018|22800|53358	BCL2|BCL2L1|EGF|EGFR|EIF4EBP1|ERBB3|FGF2|FGFR2|FOXO3|GRB2|HGF|NRG1|JAK2|MET|MYC|PIK3CB|PRKCB|RRAS|PIK3R3|BCL2L11|RRAS2|SHC3	-6.38413	0	85
	ENSG00000226281	ENSG00000235997	ENSG00000172985	ENSG00000133561																1	1	1	1	-5.34211	-4.695	-5.6016	-6.58178	GO:0014069	M1111	4	0	GO Cellular Components	20	postsynaptic density		-8.31754	2.49436	6.80179	30286	313	1862	48	2.57787	0.367257	577|1501|1739|2043|2852|2898|2899|2901|2903|2911|3708|4131|4804|4915|5028|5802|6334|6536|6695|6854|7074|8825|8927|9026|9162|9229|9454|9478|10458|23426|26012|26052|27445|54583|64084|64101|66000|79870|79953|80315|112476|116443|145581|145773|152404|160622|388336|440073	ADGRB3|CTNND2|DLG1|EPHA4|GPER1|GRIK2|GRIK3|GRIK5|GRIN2A|GRM1|ITPR1|MAP1B|NGFR|NTRK2|P2RY1|PTPRS|SCN8A|SLC6A9|SPOCK1|SYN2|TIAM1|LIN7A|BSN|HIP1R|DGKI|DLGAP1|HOMER3|CABP1|BAIAP2|GRIP1|NSMF|DNM3|PCLO|EGLN1|CLSTN2|LRRC4|TMEM108|BAALC|SYNDIG1|CPEB4|PRRT2|GRIN3A|LRFN5|FAM81A|IGSF11|TAMALIN|SHISA6|IQSEC3	-6.36788	0	29
	ENSG00000226403	ENSG00000106809	ENSG00000158560	ENSG00000133687																1	1	1	1	-7.02462	-2.86582	-7.82323	-3.98727	GO:0045859	M1111	4	0	GO Biological Processes	19	regulation of protein kinase activity	19_GO:0008152 metabolic process	-8.2867	2.18024	6.60019	30286	470	1862	63	3.38346	0.419002	151|284|641|650|896|993|1026|1030|1062|1647|1843|1906|1950|1956|2043|2247|2321|3084|3315|3357|3491|3717|3815|3952|4739|4878|4908|5058|5294|5649|5770|5788|6091|6352|6556|6895|7023|7057|7070|7098|7164|8692|8817|9077|9134|9368|9370|10221|11213|22843|25937|26524|28984|50507|51191|54206|64061|84959|93649|146850|219736|285489|374462	ADRA2B|ANGPT1|BLM|BMP2|CCND3|CDC25A|CDKN1A|CDKN2B|CENPE|GADD45A|DUSP1|EDN1|EGF|EGFR|EPHA4|FGF2|FLT1|NRG1|HSPB1|HTR2B|CCN1|JAK2|KIT|LEP|NEDD9|NPPA|NTF3|PAK1|PIK3CG|RELN|PTPN1|PTPRC|ROBO1|CCL5|SLC11A1|TARBP2|TFAP4|THBS1|THY1|TLR3|TPD52L1|HYAL2|FGF18|DIRAS3|CCNE2|NHERF1|ADIPOQ|TRIB1|IRAK3|PPM1E|WWTR1|LATS2|RGCC|NOX4|HERC5|ERRFI1|TSPYL2|UBASH3B|MYOCD|PIK3R6|STOX1|DOK7|PTPRQ	-6.33837	0	21
	ENSG00000226636	ENSG00000093217	ENSG00000005189	ENSG00000133731																1	1	1	1	-4.54958	-3.36909	-5.78469	-4.15724	GO:0010975	M1111	4	0	GO Biological Processes	19	regulation of neuron projection development	19_GO:0032502 developmental process	-8.25816	2.19228	6.59509	30286	460	1862	62	3.32975	0.415779	482|577|627|655|780|952|1268|1601|1809|2042|2043|2045|2049|3675|4131|4133|4168|4192|4593|4915|5058|5274|5649|5754|5789|5802|5979|6091|6092|6324|6387|6405|6695|6722|7070|7074|7504|8321|8507|9024|9037|9314|9353|9423|10371|10458|10500|10677|25987|26012|26052|51517|53335|54437|57520|80031|80258|91584|146760|154141|223117|285016	ATP1B2|ADGRB3|BDNF|BMP7|DDR1|CD38|CNR1|DAB2|DPYSL3|EPHA3|EPHA4|EPHA7|EPHB3|ITGA3|MAP1B|MAP2|MCF2|MDK|MUSK|NTRK2|PAK1|SERPINI1|RELN|PTK7|PTPRD|PTPRS|RET|ROBO1|ROBO2|SCN1B|CXCL12|SEMA3F|SPOCK1|SRF|THY1|TIAM1|XK|FZD1|ENC1|BRSK2|SEMA5A|KLF4|SLIT2|NTN1|SEMA3A|BAIAP2|SEMA6C|AVIL|TSKU|NSMF|DNM3|NCKIPSD|BCL11A|SEMA5B|HECW2|SEMA6D|EFHC2|PLXNA4|RTN4RL1|MBOAT1|SEMA3D|ALKAL2	-6.31372	0	10
	ENSG00000226877	ENSG00000011028	ENSG00000185432	ENSG00000133818																1	0	1	1	-5.39503	0	-4.50899	-5.95547	GO:0001823	M1011	3	0	GO Biological Processes	19	mesonephros development	19_GO:0032502 developmental process	-8.25809	4.06633	7.53899	30286	92	1862	23	1.23523	0.255968	384|596|650|655|1739|2247|2263|2719|4609|5979|6092|6299|6943|7490|7704|8642|9353|9953|9955|55083|116039|168667|342184	ARG2|BCL2|BMP2|BMP7|DLG1|FGF2|FGFR2|GPC3|MYC|RET|ROBO2|SALL1|TCF21|WT1|ZBTB16|DCHS1|SLIT2|HS3ST3B1|HS3ST3A1|KIF26B|OSR2|BMPER|FMN1	-6.31372	0	7
	ENSG00000227249	ENSG00000091972	ENSG00000143324	ENSG00000134030																1	1	1	1	-5.50687	-2.77951	-6.15024	-5.53714	GO:0030323	M1111	4	0	GO Biological Processes	19	respiratory tube development	19_GO:0032502 developmental process	-8.23708	2.98055	7.02776	30286	191	1862	35	1.8797	0.314727	650|1281|1490|1512|1636|1956|2247|2252|2263|2355|2719|2736|3290|3675|5754|5950|6664|6722|6910|6943|8817|8854|9719|10365|28996|54206|64399|83538|83716|84525|91461|93649|147372|157506|342371	BMP2|COL3A1|CCN2|CTSH|ACE|EGFR|FGF2|FGF7|FGFR2|FOSL2|GPC3|GLI2|HSD11B1|ITGA3|PTK7|RBP4|SOX11|SRF|TBX5|TCF21|FGF18|ALDH1A2|ADAMTSL2|KLF2|HIPK2|ERRFI1|HHIP|ODAD4|CRISPLD2|HOPX|PKDCC|MYOCD|CCBE1|RDH10|ATXN1L	-6.29403	0	76
	ENSG00000227252	ENSG00000171962	ENSG00000213672	ENSG00000134121																1	1	1	1	-4.00722	-4.85838	-5.39907	-8.19542	GO:0001558	M1111	4	0	GO Biological Processes	19	regulation of cell growth	19_GO:0040007 growth	-8.23139	2.25691	6.62292	30286	418	1862	58	3.11493	0.40259	94|185|596|627|734|780|952|1026|1601|1906|1956|2045|2100|2487|2697|3486|3624|4131|4133|5802|5999|6387|6405|6446|6586|6695|6722|7373|7490|7852|8425|8643|8692|9037|9353|9423|10276|10371|10439|10500|11170|51447|51760|53335|54437|57699|64061|64321|80031|84678|91584|93649|114804|123879|131566|136319|223117|340719	ACVRL1|AGTR1|BCL2|BDNF|OSGIN2|DDR1|CD38|CDKN1A|DAB2|EDN1|EGFR|EPHA7|ESR2|FRZB|GJA1|IGFBP3|INHBA|MAP1B|MAP2|PTPRS|RGS4|CXCL12|SEMA3F|SGK1|SLIT3|SPOCK1|SRF|COL14A1|WT1|CXCR4|LTBP4|PTCH2|HYAL2|SEMA5A|SLIT2|NTN1|NET1|SEMA3A|OLFM1|SEMA6C|FAM107A|IP6K2|SYT17|BCL11A|SEMA5B|CPNE5|TSPYL2|SOX17|SEMA6D|KDM2B|PLXNA4|MYOCD|RNF157|DCUN1D3|DCBLD2|MTPN|SEMA3D|NANOS1	-6.28965	0	31
	ENSG00000227627	ENSG00000077942	ENSG00000187642	ENSG00000134201																1	1	1	1	-5.57457	-4.32059	-6.84835	-4.37523	GO:0045178	M1111	4	0	GO Cellular Components	20	basal part of cell		-8.22709	2.50646	6.76776	30286	305	1862	47	2.52417	0.363511	286|360|361|364|483|947|952|960|1636|1739|1906|1956|2030|2054|2065|3077|3673|3675|3761|3953|4233|4547|4739|5028|5547|5745|6510|6526|6533|6536|6578|6584|7018|7223|8825|9132|9454|9497|10008|10351|23428|28231|115111|146894|153562|284129|338328	ANK1|AQP3|AQP4|AQP7|ATP1B3|CD34|CD38|CD44|ACE|DLG1|EDN1|EGFR|SLC29A1|STX2|ERBB3|HFE|ITGA2|ITGA3|KCNJ4|LEPR|MET|MTTP|NEDD9|P2RY1|PRCP|PTH1R|SLC1A5|SLC5A3|SLC6A6|SLC6A9|SLCO2A1|SLC22A5|TF|TRPC4|LIN7A|KCNQ4|HOMER3|SLC4A7|KCNE3|ABCA8|SLC7A8|SLCO4A1|SLC26A7|CD300LG|MARVELD2|SLC26A11|GPIHBP1	-6.28666	0	109
	ENSG00000227896	ENSG00000077616	ENSG00000144909	ENSG00000134243																0	1	0	1	0	-2.09511	0	-8.21119	GO:0098644	M0101	2	0	GO Cellular Components	20	complex of collagen trimers		-8.21119	13.6056	10.4212	30286	21	954	9	0.943396	0.312979	1277|1281|1282|1286|1287|1288|1295|85301|340267	COL1A1|COL3A1|COL4A1|COL4A4|COL4A5|COL4A6|COL8A1|COL27A1|COL28A1	-6.37362	0	27
	ENSG00000228436	ENSG00000137501	ENSG00000111696	ENSG00000134247																1	1	1	1	-5.318	-2.00528	-5.48242	-6.02957	hsa04015	M1111	4	0	KEGG Pathway	24	Rap1 signaling pathway		-8.18528	2.86579	6.94423	30286	210	1862	37	1.98711	0.323417	111|113|284|285|1268|1950|1956|2149|2247|2252|2263|2277|2321|2533|2775|2846|2903|3082|3683|3815|4233|4254|4804|5028|5291|5330|5579|6237|7057|7074|7410|8503|8817|9002|11069|23236|84612	ADCY5|ADCY7|ANGPT1|ANGPT2|CNR1|EGF|EGFR|F2R|FGF2|FGF7|FGFR2|VEGFD|FLT1|FYB1|GNAO1|LPAR4|GRIN2A|HGF|ITGAL|KIT|MET|KITLG|NGFR|P2RY1|PIK3CB|PLCB2|PRKCB|RRAS|THBS1|TIAM1|VAV2|PIK3R3|FGF18|F2RL3|RAPGEF4|PLCB1|PARD6B	-6.24615	0	58
	ENSG00000229492	ENSG00000132561	ENSG00000184005	ENSG00000134253																1	1	1	1	-5.80989	-3.49581	-6.56989	-5.81605	GO:1901890	M1111	4	0	GO Biological Processes	19	positive regulation of cell junction assembly	19_GO:0048518 positive regulation of biological process	-8.1735	3.76512	7.36786	30286	108	1862	25	1.34264	0.26672	94|577|627|869|1307|2049|4915|5789|6910|7058|7070|8128|9378|23768|27286|54413|54674|64084|79191|79953|84189|84525|84631|139065|342184	ACVRL1|ADGRB3|BDNF|CBLN1|COL16A1|EPHB3|NTRK2|PTPRD|TBX5|THBS2|THY1|ST8SIA2|NRXN1|FLRT2|SRPX2|NLGN3|LRRN3|CLSTN2|IRX3|SYNDIG1|SLITRK6|HOPX|SLITRK2|SLITRK4|FMN1	-6.23566	0	55
	ENSG00000229618	ENSG00000166343	ENSG00000127328	ENSG00000134321																1	1	1	1	-7.39743	-3.61121	-6.20513	-3.74779	GO:0005216	M1111	4	0	GO Molecular Functions	21	monoatomic ion channel activity		-8.16695	2.21297	6.5674	30286	441	1862	60	3.22234	0.409245	610|773|774|783|1145|2557|2560|2564|2743|2898|2899|2901|2903|3708|3739|3741|3745|3749|3760|3761|3762|3767|3781|3782|3790|5027|6323|6324|6330|6334|6509|6532|6833|7223|8514|8912|9132|9424|10008|10021|10052|10242|11280|23704|27112|54102|55107|55800|56262|57101|80036|94015|115111|116443|117155|168507|284129|285175|285335|340061	HCN2|CACNA1A|CACNA1B|CACNB2|CHRNE|GABRA4|GABRB1|GABRE|GLRB|GRIK2|GRIK3|GRIK5|GRIN2A|ITPR1|KCNA4|KCNA5|KCNB1|KCNC4|KCNJ3|KCNJ4|KCNJ5|KCNJ11|KCNN2|KCNN3|KCNS3|P2RX7|SCN1A|SCN1B|SCN4B|SCN8A|SLC1A4|SLC6A4|ABCC8|TRPC4|KCNAB2|CACNA1H|KCNQ4|KCNK6|KCNE3|HCN4|GJC1|KCNMB2|SCN11A|KCNE4|NALF2|CLIC6|ANO1|SCN3B|LRRC8A|ANO2|TRPM3|TTYH2|SLC26A7|GRIN3A|CATSPER2|PKD1L1|SLC26A11|UNC80|SLC9C1|STING1	-6.23041	0	70
	ENSG00000229852	ENSG00000186310	ENSG00000146648	ENSG00000134324																1	1	1	1	-8.16118	-3.22576	-4.86992	-2.50712	M5883	M1111	4	0	Canonical Pathways	11	NABA SECRETED FACTORS		-8.16118	2.8157	6.93745	30286	343	1223	39	3.18888	0.502422	284|285|627|650|869|1393|1955|2252|2259|2277|2487|2920|3082|3084|3481|3624|3625|4192|4254|4283|4908|5473|6275|6347|6352|7173|8743|8817|10272|10673|25884|51129|64399|80864|140862|147372|222663|353500|392255	ANGPT1|ANGPT2|BDNF|BMP2|CBLN1|CRHBP|MEGF9|FGF7|FGF14|VEGFD|FRZB|CXCL2|HGF|NRG1|IGF2|INHBA|INHBB|MDK|KITLG|CXCL9|NTF3|PPBP|S100A4|CCL2|CCL5|TPO|TNFSF10|FGF18|FSTL3|TNFSF13B|CHRDL2|ANGPTL4|HHIP|EGFL8|ISM1|CCBE1|SCUBE3|BMP8A|GDF6	-6.32873	0	20
	ENSG00000230490	ENSG00000167371	ENSG00000165802	ENSG00000134369																1	0	1	1	-3.78565	0	-4.39023	-5.95255	hsa04810	M1011	3	0	KEGG Pathway	24	Regulation of actin cytoskeleton		-8.15945	2.77007	6.88173	30286	229	1862	39	2.09452	0.331861	730|1073|1129|1729|1950|1956|2149|2247|2252|2263|2846|3673|3675|3676|3678|3683|3687|3696|4628|5058|5291|5829|6237|6387|7074|7410|7414|7852|8503|8515|8817|8936|10458|22800|23396|28984|50649|58498|81624	C7|CFL2|CHRM2|DIAPH1|EGF|EGFR|F2R|FGF2|FGF7|FGFR2|LPAR4|ITGA2|ITGA3|ITGA4|ITGA5|ITGAL|ITGAX|ITGB8|MYH10|PAK1|PIK3CB|PXN|RRAS|CXCL12|TIAM1|VAV2|VCL|CXCR4|PIK3R3|ITGA10|FGF18|WASF1|BAIAP2|RRAS2|PIP5K1C|RGCC|ARHGEF4|MYL7|DIAPH3	-6.22421	0	110
	ENSG00000230746	ENSG00000162738	ENSG00000137094	ENSG00000134508																1	1	1	1	-3.24497	-2.11464	-5.27366	-8.13961	GO:0010594	M1111	4	0	GO Biological Processes	19	regulation of endothelial cell migration	19_GO:0040011 locomotion	-8.13961	3.66304	7.37506	30286	234	954	27	2.83019	0.536907	94|306|1647|1906|2247|2624|2752|3315|4215|4233|5291|5294|6237|6781|8817|8828|9314|9353|10769|25960|28984|55466|57608|64094|84913|147372|168667	ACVRL1|ANXA3|GADD45A|EDN1|FGF2|GATA2|GLUL|HSPB1|MAP3K3|MET|PIK3CB|PIK3CG|RRAS|STC1|FGF18|NRP2|KLF4|SLIT2|PLK2|ADGRA2|RGCC|DNAJA4|JCAD|SMOC2|ATOH8|CCBE1|BMPER	-6.31182	0	81
	ENSG00000231652	ENSG00000120262	ENSG00000179094	ENSG00000134548																1	1	1	1	-5.09899	-3.24177	-5.28705	-4.90401	GO:0031344	M1111	4	0	GO Biological Processes	19	regulation of cell projection organization	19_GO:0050789 regulation of biological process	-8.13841	1.94895	6.38643	30286	676	1862	81	4.35016	0.472721	482|577|627|655|780|952|960|1268|1540|1601|1809|2042|2043|2045|2049|3673|3675|3815|4131|4133|4134|4168|4192|4593|4651|4739|4915|5027|5058|5168|5274|5649|5754|5789|5802|5979|6091|6092|6324|6387|6405|6624|6695|6722|7070|7074|7504|8321|8507|9024|9037|9314|9353|9423|10371|10458|10500|10677|23426|23500|23580|25987|26012|26035|26052|51517|53335|54437|54443|57520|80031|80258|83478|91584|117177|146760|14…	ATP1B2|ADGRB3|BDNF|BMP7|DDR1|CD38|CD44|CNR1|CYLD|DAB2|DPYSL3|EPHA3|EPHA4|EPHA7|EPHB3|ITGA2|ITGA3|KIT|MAP1B|MAP2|MAP4|MCF2|MDK|MUSK|MYO10|NEDD9|NTRK2|P2RX7|PAK1|ENPP2|SERPINI1|RELN|PTK7|PTPRD|PTPRS|RET|ROBO1|ROBO2|SCN1B|CXCL12|SEMA3F|FSCN1|SPOCK1|SRF|THY1|TIAM1|XK|FZD1|ENC1|BRSK2|SEMA5A|KLF4|SLIT2|NTN1|SEMA3A|BAIAP2|SEMA6C|AVIL|GRIP1|DAAM2|CDC42EP4|TSKU|NSMF|GLCE|DNM3|NCKIPSD|BCL11A|SEMA5B|ANLN|HE…	-6.20445	0	10
	ENSG00000231992	ENSG00000261315	ENSG00000131368	ENSG00000134709																1	1	1	1	-4.99019	-3.5952	-5.65143	-6.89595	GO:0044089	M1111	4	0	GO Biological Processes	19	positive regulation of cellular component biogenesis	19_GO:0048518 positive regulation of biological process	-8.13532	2.11738	6.49396	30286	507	1862	66	3.54458	0.428505	94|246|577|627|637|655|869|1191|1307|1490|1739|1809|2049|2634|2885|3038|3084|3815|4131|4233|4915|5027|5058|5789|5829|6624|6722|6886|6910|7058|7070|8128|9026|9378|9788|10018|10458|10677|11117|22843|23580|23768|26052|27286|28984|51673|54413|54443|54674|55062|55612|55971|57482|57600|64084|64581|79191|79953|84189|84525|84631|90427|115362|139065|148170|342184	ACVRL1|ALOX15|ADGRB3|BDNF|BID|BMP7|CBLN1|CLU|COL16A1|CCN2|DLG1|DPYSL3|EPHB3|GBP2|GRB2|HAS3|NRG1|KIT|MAP1B|MET|NTRK2|P2RX7|PAK1|PTPRD|PXN|FSCN1|SRF|TAL1|TBX5|THBS2|THY1|ST8SIA2|HIP1R|NRXN1|MTSS1|BCL2L11|BAIAP2|AVIL|EMILIN1|PPM1E|CDC42EP4|FLRT2|DNM3|SRPX2|RGCC|TPPP3|NLGN3|ANLN|LRRN3|WIPI1|FERMT1|BAIAP2L1|CRACD|FNIP2|CLSTN2|CLEC7A|IRX3|SYNDIG1|SLITRK6|HOPX|SLITRK2|BMF|GBP5|SLITRK4|CDC42EP5|FMN1	-6.20264	0	55
	ENSG00000235020	ENSG00000049130	ENSG00000078804	ENSG00000134716																1	1	1	1	-3.42117	-3.46102	-4.38203	-5.42861	GO:0043270	M1111	4	0	GO Biological Processes	19	positive regulation of monoatomic ion transport	19_GO:0051179 localization	-8.12771	2.85221	6.91019	30286	211	1862	37	1.98711	0.323417	117|187|482|483|783|844|1739|1906|2149|2257|2852|3952|4283|4878|5027|5028|5243|5649|6324|6330|6347|6352|6387|6532|6769|6781|6786|6833|7070|9002|9368|9446|54413|54997|55800|65267|388591	ADCYAP1R1|APLNR|ATP1B2|ATP1B3|CACNB2|CASQ1|DLG1|EDN1|F2R|FGF12|GPER1|LEP|CXCL9|NPPA|P2RX7|P2RY1|ABCB1|RELN|SCN1B|SCN4B|CCL2|CCL5|CXCL12|SLC6A4|STAC|STC1|STIM1|ABCC8|THY1|F2RL3|NHERF1|GSTO1|NLGN3|TESC|SCN3B|WNK3|RNF207	-6.19631	0	53
	ENSG00000236013	ENSG00000204291	ENSG00000146674	ENSG00000134817																1	1	1	1	-3.63047	-2.79808	-3.22506	-8.12234	GO:0001894	M1111	4	0	GO Biological Processes	19	tissue homeostasis	19_GO:0042592 homeostatic process	-8.12234	3.76897	7.41673	30286	219	954	26	2.72537	0.527155	216|596|947|1281|1490|2149|2355|2624|2697|4907|5027|5781|6722|7373|7414|11151|25937|50507|54206|58476|64072|65267|128866|166379|196740|340719	ALDH1A1|BCL2|CD34|COL3A1|CCN2|F2R|FOSL2|GATA2|GJA1|NT5E|P2RX7|PTPN11|SRF|COL14A1|VCL|CORO1A|WWTR1|NOX4|ERRFI1|TP53INP2|CDH23|WNK3|CHMP4B|BBS12|VSTM4|NANOS1	-6.29994	0	61
	ENSG00000236886	ENSG00000185924	ENSG00000169715	ENSG00000134986																1	1	1	1	-3.21418	-2.79808	-3.22506	-8.12234	GO:0030017	M1111	4	0	GO Cellular Components	20	sarcomere		-8.12234	3.76897	7.41673	30286	219	954	26	2.72537	0.527155	844|1073|2274|2317|3315|3781|3856|4534|4703|6323|7135|7138|7169|7170|9457|9499|26287|29767|55800|84665|91977|92235|137735|339855|347273|376132	CASQ1|CFL2|FHL2|FLNB|HSPB1|KCNN2|KRT8|MTM1|NEB|SCN1A|TNNI1|TNNT1|TPM2|TPM3|FHL5|MYOT|ANKRD2|TMOD2|SCN3B|MYPN|MYOZ3|STYXL2|ABRA|KY|CAVIN4|LRRC10	-6.29994	0	103
	ENSG00000236958	ENSG00000113532	ENSG00000089159	ENSG00000135063																1	1	1	1	-3.63047	-2.79808	-3.22506	-8.12234	GO:0060249	M1111	4	0	GO Biological Processes	19	anatomical structure homeostasis	19_GO:0042592 homeostatic process	-8.12234	3.76897	7.41673	30286	219	954	26	2.72537	0.527155	216|596|947|1281|1490|2149|2355|2624|2697|4907|5027|5781|6722|7373|7414|11151|25937|50507|54206|58476|64072|65267|128866|166379|196740|340719	ALDH1A1|BCL2|CD34|COL3A1|CCN2|F2R|FOSL2|GATA2|GJA1|NT5E|P2RX7|PTPN11|SRF|COL14A1|VCL|CORO1A|WWTR1|NOX4|ERRFI1|TP53INP2|CDH23|WNK3|CHMP4B|BBS12|VSTM4|NANOS1	-6.29994	0	61
	ENSG00000237356	ENSG00000156218	ENSG00000177885	ENSG00000135269																1	0	1	1	-4.53573	0	-5.63292	-4.82555	GO:0060411	M1011	3	0	GO Biological Processes	19	cardiac septum morphogenesis	19_GO:0032502 developmental process	-8.1169	4.51814	7.64956	30286	72	1862	20	1.07411	0.238886	187|655|2022|2263|2535|3491|4036|4488|6091|6092|6586|6608|6659|6664|6910|8321|8828|9353|23462|54583	APLNR|BMP7|ENG|FGFR2|FZD2|CCN1|LRP2|MSX2|ROBO1|ROBO2|SLIT3|SMO|SOX4|SOX11|TBX5|FZD1|NRP2|SLIT2|HEY1|EGLN1	-6.18678	0	42
	ENSG00000237807	ENSG00000137573	ENSG00000188215	ENSG00000135298																1	1	1	1	-5.56524	-5.07089	-7.02951	-4.85135	GO:0044283	M1111	4	0	GO Biological Processes	19	small molecule biosynthetic process	19_GO:0008152 metabolic process	-8.11334	2.17338	6.51915	30286	464	1862	62	3.32975	0.415779	216|230|246|467|790|834|1407|1717|1718|1906|2194|2628|2681|2687|2752|2819|3612|3952|3953|4023|4907|5091|5105|5321|5740|5742|5950|6296|6576|6697|8854|8912|9415|10157|10327|10560|11057|23262|23498|26227|50814|51447|51477|54206|54511|54898|54963|55256|55304|57571|79966|80219|80270|80271|80704|84532|112817|117283|127281|157506|255189|256987	ALDH1A1|ALDOC|ALOX15|ATF3|CAD|CASP1|CRY1|DHCR7|DHCR24|EDN1|FASN|GATM|GGTA1|GGT5|GLUL|GPD1|IMPA1|LEP|LEPR|LPL|NT5E|PC|PCK1|PLA2G4A|PTGIS|PTGS1|RBP4|ACSM3|SLC25A1|SPR|ALDH1A2|CACNA1H|FADS2|AASS|AKR1A1|SLC19A2|ABHD2|PPIP5K2|HAAO|PHGDH|NSDHL|IP6K2|ISYNA1|ERRFI1|HMGCLL1|ELOVL2|UCKL1|ADI1|SPTLC3|CARNS1|SCD5|COQ10B|HSD3B7|ITPKC|SLC19A3|ACSS1|HOGA1|IP6K3|PRXL2B|RDH10|PLA2G4F|SERINC5	-6.18488	0	111
	ENSG00000237950	ENSG00000003096	ENSG00000163884	ENSG00000135318																1	1	1	1	-4.80211	-3.74528	-3.74391	-5.97087	GO:0019199	M1111	4	0	GO Molecular Functions	21	transmembrane receptor protein kinase activity		-8.11246	4.32369	7.57079	30286	79	1862	21	1.12782	0.244719	94|780|1956|2022|2042|2043|2045|2049|2202|2263|2321|3815|4233|4593|4915|5979|7301|8425|8828|25928|130399	ACVRL1|DDR1|EGFR|ENG|EPHA3|EPHA4|EPHA7|EPHB3|EFEMP1|FGFR2|FLT1|KIT|MET|MUSK|NTRK2|RET|TYRO3|LTBP4|NRP2|SOSTDC1|ACVR1C	-6.18488	0	112
	ENSG00000238902	ENSG00000150995	ENSG00000119138	ENSG00000135333																0	0	1	1	0	0	-2.13678	-8.10083	GO:1902532	M0011	2	0	GO Biological Processes	19	negative regulation of intracellular signal transduction	19_GO:0048519 negative regulation of biological process	-8.10083	2.52467	6.75062	30286	591	954	47	4.92662	0.700697	187|467|596|598|637|655|960|1191|1540|1601|1739|1827|1843|2043|2099|2192|2274|2633|3315|3708|3925|4233|4534|4609|4792|5027|5187|5291|5770|5788|6387|8444|8692|9353|9454|9711|9938|11117|11213|23239|54541|55846|80196|83478|84952|92235|154743	APLNR|ATF3|BCL2|BCL2L1|BID|BMP7|CD44|CLU|CYLD|DAB2|DLG1|RCAN1|DUSP1|EPHA4|ESR1|FBLN1|FHL2|GBP1|HSPB1|ITPR1|STMN1|MET|MTM1|MYC|NFKBIA|P2RX7|PER1|PIK3CB|PTPN1|PTPRC|CXCL12|DYRK3|HYAL2|SLIT2|HOMER3|RUBCN|ARHGAP25|EMILIN1|IRAK3|PHLPP1|DDIT4|ITFG2|RNF34|ARHGAP24|CGNL1|STYXL2|BMT2	-6.28534	0	113
	ENSG00000245498	ENSG00000186469	ENSG00000173848	ENSG00000135378																1	1	1	1	-6.58783	-5.99215	-8.08811	-2.27187	GO:0030165	M1111	4	0	GO Molecular Functions	21	PDZ domain binding		-8.08811	5.99463	8.30258	30286	85	951	16	1.68244	0.417057	2535|2898|4356|6584|6641|8321|8324|9368|10458|54221|80319|83874|84708|92162|121551|160622	FZD2|GRIK2|MPP3|SLC22A5|SNTB1|FZD1|FZD7|NHERF1|BAIAP2|SNTG2|CXXC4|TBC1D10A|LNX1|TMEM88|ABTB3|TAMALIN	-6.27457	0	114
	ENSG00000249249	ENSG00000101825	ENSG00000145623	ENSG00000135472																1	1	1	1	-3.27298	-2.89009	-4.09418	-4.61083	GO:0009743	M1111	4	0	GO Biological Processes	19	response to carbohydrate	19_GO:0050896 response to stimulus	-8.05539	2.9893	6.94635	30286	185	1862	34	1.82599	0.310283	285|1277|1636|2030|2309|2752|2852|3673|3745|3767|3795|3952|4023|4131|5105|5579|6196|6518|6529|6659|6722|7057|7351|8660|9370|10203|10628|23236|26056|50507|51085|57678|64581|130399	ANGPT2|COL1A1|ACE|SLC29A1|FOXO3|GLUL|GPER1|ITGA2|KCNB1|KCNJ11|KHK|LEP|LPL|MAP1B|PCK1|PRKCB|RPS6KA2|SLC2A5|SLC6A1|SOX4|SRF|THBS1|UCP2|IRS2|ADIPOQ|CALCRL|TXNIP|PLCB1|RAB11FIP5|NOX4|MLXIPL|GPAM|CLEC7A|ACVR1C	-6.12907	0	115
	ENSG00000249363	ENSG00000258636	ENSG00000069424	ENSG00000135631																1	0	1	1	-7.50126	0	-3.67454	-4.06926	GO:0002757	M1011	3	0	GO Biological Processes	19	immune response-activating signaling pathway	19_GO:0002376 immune system process	-8.04648	2.44744	6.65176	30286	319	1862	48	2.57787	0.367257	596|718|834|919|929|952|1540|2219|2355|2359|2533|2885|3656|4332|4340|4792|4938|4940|5058|5579|5788|7070|7096|7097|7098|7410|7462|7706|8547|9865|10384|11118|11119|11213|23586|26253|28755|29760|64005|64135|64581|78989|80149|80196|80342|118788|150372|340061	BCL2|C3|CASP1|CD247|CD14|CD38|CYLD|FCN1|FOSL2|FPR3|FYB1|GRB2|IRAK2|MNDA|MOG|NFKBIA|OAS1|OAS3|PAK1|PRKCB|PTPRC|THY1|TLR1|TLR2|TLR3|VAV2|LAT2|TRIM25|FCN3|TRIL|BTN3A3|BTN3A2|BTN3A1|IRAK3|RIGI|CLEC4E|TRAC|BLNK|MYO1G|IFIH1|CLEC7A|COLEC11|ZC3H12A|RNF34|TRAF3IP3|PIK3AP1|NFAM1|STING1	-6.12143	0	83
	ENSG00000250001	ENSG00000143341	ENSG00000162367	ENSG00000135637																1	1	1	1	-6.40949	-2.82391	-3.57048	-2.92552	GO:0043235	M1111	4	0	GO Cellular Components	20	receptor complex		-8.04184	2.06686	6.42062	30286	543	1862	69	3.70569	0.437769	94|117|196|650|780|919|929|960|1145|1956|2022|2065|2263|2321|2557|2560|2564|2674|2675|2898|2899|2901|2903|2911|3077|3357|3559|3667|3673|3675|3676|3678|3683|3687|3696|3717|3815|3953|3977|4036|4233|4306|4547|4593|4915|5745|5979|7018|7096|7097|7301|8515|8809|8828|9180|9865|10203|11117|28755|51559|55600|57125|91584|116443|130399|149111|163702|374462|388336	ACVRL1|ADCYAP1R1|AHR|BMP2|DDR1|CD247|CD14|CD44|CHRNE|EGFR|ENG|ERBB3|FGFR2|FLT1|GABRA4|GABRB1|GABRE|GFRA1|GFRA2|GRIK2|GRIK3|GRIK5|GRIN2A|GRM1|HFE|HTR2B|IL2RA|IRS1|ITGA2|ITGA3|ITGA4|ITGA5|ITGAL|ITGAX|ITGB8|JAK2|KIT|LEPR|LIFR|LRP2|MET|NR3C2|MTTP|MUSK|NTRK2|PTH1R|RET|TF|TLR1|TLR2|TYRO3|ITGA10|IL18R1|NRP2|OSMR|TRIL|CALCRL|EMILIN1|TRAC|NT5DC3|ITLN1|PLXDC1|PLXNA4|GRIN3A|ACVR1C|CNIH3|IFNLR1|PTPRQ|SHISA6	-6.11804	0	16
	ENSG00000250041	ENSG00000282989	ENSG00000113742	ENSG00000135678																1	0	1	1	-4.17001	0	-2.40594	-8.02895	GO:0042803	M1011	3	0	GO Molecular Functions	21	protein homodimerization activity		-8.02895	2.35652	6.61534	30286	714	954	53	5.55556	0.741614	467|596|598|1051|1063|1613|1647|1759|1803|2022|2633|2634|3315|3612|3781|4023|4170|4281|4953|5596|6556|6722|6913|7023|7086|7153|7164|7169|7704|9026|9353|11151|11213|25937|26035|51361|54997|55107|79365|79953|81624|92421|112817|115361|115362|126393|128866|131870|138151|146556|253461|340061|387758	ATF3|BCL2|BCL2L1|CEBPB|CENPF|DAPK3|GADD45A|DNM1|DPP4|ENG|GBP1|GBP2|HSPB1|IMPA1|KCNN2|LPL|MCL1|MID1|ODC1|MAPK4|SLC11A1|SRF|TBX15|TFAP4|TKT|TOP2A|TPD52L1|TPM2|ZBTB16|HIP1R|SLIT2|CORO1A|IRAK3|WWTR1|GLCE|HOOK1|TESC|ANO1|BHLHE41|SYNDIG1|DIAPH3|CHMP4C|HOGA1|GBP4|GBP5|HSPB6|CHMP4B|NUDT16|NACC2|C16orf89|ZBTB38|STING1|FIBIN	-6.22312	0	116
	ENSG00000250497	ENSG00000177374	ENSG00000096968	ENSG00000135686																1	0	1	1	-4.28088	0	-6.44157	-4.60787	GO:0003205	M1011	3	0	GO Biological Processes	19	cardiac chamber development	19_GO:0032502 developmental process	-8.01186	3.09815	6.97975	30286	168	1862	32	1.71858	0.301183	187|650|655|2022|2263|2274|2535|2702|3084|3491|4036|4488|5754|5950|6091|6092|6299|6586|6608|6659|6664|6722|6910|7135|8321|8828|9353|11174|23462|54583|93649|157378	APLNR|BMP2|BMP7|ENG|FGFR2|FHL2|FZD2|GJA5|NRG1|CCN1|LRP2|MSX2|PTK7|RBP4|ROBO1|ROBO2|SALL1|SLIT3|SMO|SOX4|SOX11|SRF|TBX5|TNNI1|FZD1|NRP2|SLIT2|ADAMTS6|HEY1|EGLN1|MYOCD|TMEM65	-6.09181	0	42
	ENSG00000250863	ENSG00000176887	ENSG00000179348	ENSG00000135766																1	1	1	1	-7.04418	-2.5634	-5.33047	-2.89889	GO:0002696	M1111	4	0	GO Biological Processes	19	positive regulation of leukocyte activation	19_GO:0002376 immune system process	-7.95817	2.33645	6.54725	30286	362	1862	52	2.7927	0.381831	199|596|683|861|952|1026|1540|1803|2214|2309|2736|3108|3109|3111|3113|3117|3142|3481|3559|3575|3717|3952|3965|4192|4254|5105|5321|5781|5788|6347|6352|6659|6693|7057|7070|7704|8651|8660|9173|9308|9840|10288|10666|10673|10859|11151|51043|54537|57678|64581|90865|146850	AIF1|BCL2|BST1|RUNX1|CD38|CDKN1A|CYLD|DPP4|FCGR3A|FOXO3|GLI2|HLA-DMA|HLA-DMB|HLA-DOA|HLA-DPA1|HLA-DQA1|HLX|IGF2|IL2RA|IL7R|JAK2|LEP|LGALS9|MDK|KITLG|PCK1|PLA2G4A|PTPN11|PTPRC|CCL2|CCL5|SOX4|SPN|THBS1|THY1|ZBTB16|SOCS1|IRS2|IL1RL1|CD83|TESPA1|LILRB2|CD226|TNFSF13B|LILRB1|CORO1A|ZBTB7B|SHLD2|GPAM|CLEC7A|IL33|PIK3R6	-6.03936	0	45
	ENSG00000250899	ENSG00000287568	ENSG00000141639	ENSG00000135821																1	1	1	0	-5.84487	-3.09802	-7.95142	0	R-HSA-5083635	M1110	3	0	Reactome Gene Sets	6	Defective B3GALTL causes PpS		-7.95142	9.46787	9.27963	30286	37	951	11	1.15668	0.346728	7057|7058|9037|9507|9719|11096|11173|11174|54437|57188|92949	THBS1|THBS2|SEMA5A|ADAMTS4|ADAMTSL2|ADAMTS5|ADAMTS7|ADAMTS6|SEMA5B|ADAMTSL3|ADAMTSL1	-6.15279	0	117
	ENSG00000251244	ENSG00000189184	ENSG00000196141	ENSG00000135899																1	0	1	0	-7.95102	0	-3.65846	0	GO:0002768	M1010	2	0	GO Biological Processes	19	immune response-regulating cell surface receptor signaling pathway	19_GO:0002376 immune system process	-7.95102	3.0178	6.94585	30286	279	1223	34	2.78005	0.4701	919|929|952|2214|2219|2355|2359|2533|2885|3656|3815|4332|4340|4792|4938|5579|5602|5788|7097|7462|8547|9865|10288|10384|10859|11118|11119|26253|28755|64005|64581|78989|80149|150372	CD247|CD14|CD38|FCGR3A|FCN1|FOSL2|FPR3|FYB1|GRB2|IRAK2|KIT|MNDA|MOG|NFKBIA|OAS1|PRKCB|MAPK10|PTPRC|TLR2|LAT2|FCN3|TRIL|LILRB2|BTN3A3|LILRB1|BTN3A2|BTN3A1|CLEC4E|TRAC|MYO1G|CLEC7A|COLEC11|ZC3H12A|NFAM1	-6.15279	0	83
	ENSG00000253177	ENSG00000143061	ENSG00000132970	ENSG00000136068																1	1	1	1	-3.41135	-2.48751	-3.54677	-7.94615	WP51	M1111	4	0	WikiPathways	27	Regulation of actin cytoskeleton		-7.94615	4.44449	7.62684	30286	150	954	21	2.20126	0.475038	1073|1129|1729|2149|2247|2252|2257|2259|5287|5291|5294|5596|5829|6237|7414|8503|8817|10458|22800|23396|81624	CFL2|CHRM2|DIAPH1|F2R|FGF2|FGF7|FGF12|FGF14|PIK3C2B|PIK3CB|PIK3CG|MAPK4|PXN|RRAS|VCL|PIK3R3|FGF18|BAIAP2|RRAS2|PIP5K1C|DIAPH3	-6.14886	0	110
	ENSG00000253284	ENSG00000102271	ENSG00000189221	ENSG00000136193																1	1	1	1	-4.36767	-4.5303	-4.78441	-7.8115	GO:1901652	M1111	4	0	GO Biological Processes	19	response to peptide	19_GO:0050896 response to stimulus	-7.93555	2.15021	6.42529	30286	469	1862	62	3.32975	0.415779	133|185|374|655|773|774|790|1277|1281|1393|1407|1536|1545|1636|1906|2043|2309|2355|2697|2852|2885|3164|3481|3624|3625|3667|3676|3717|3718|3795|3952|4131|4792|5105|5166|5770|5829|6272|6387|6715|6775|6833|7097|7351|7832|8412|8503|8660|8743|9314|9370|10365|10458|23175|23236|28999|51043|54206|55107|57727|130399|132864	ADM|AGTR1|AREG|BMP7|CACNA1A|CACNA1B|CAD|COL1A1|COL3A1|CRHBP|CRY1|CYBB|CYP1B1|ACE|EDN1|EPHA4|FOXO3|FOSL2|GJA1|GPER1|GRB2|NR4A1|IGF2|INHBA|INHBB|IRS1|ITGA4|JAK2|JAK3|KHK|LEP|MAP1B|NFKBIA|PCK1|PDK4|PTPN1|PXN|SORT1|CXCL12|SRD5A1|STAT4|ABCC8|TLR2|UCP2|BTG2|BCAR3|PIK3R3|IRS2|TNFSF10|KLF4|ADIPOQ|KLF2|BAIAP2|LPIN1|PLCB1|KLF15|ZBTB7B|ERRFI1|ANO1|NCOA5|ACVR1C|CPEB2	-6.01798	0	28
	ENSG00000253369	ENSG00000147100	ENSG00000070159	ENSG00000136378																1	1	1	1	-2.56149	-3.85808	-2.4781	-7.91234	GO:1902903	M1111	4	0	GO Biological Processes	19	regulation of supramolecular fiber organization	19_GO:0050789 regulation of biological process	-7.91234	2.91548	6.88408	30286	392	954	36	3.77358	0.61695	1073|1191|1490|1613|1739|1901|1906|1955|2885|3925|4131|4133|4233|4281|5829|6387|7148|9026|9353|9788|10458|10810|11117|11151|22843|23580|28984|29767|58526|79822|81624|84952|136319|163782|165186|342184	CFL2|CLU|CCN2|DAPK3|DLG1|S1PR1|EDN1|MEGF9|GRB2|STMN1|MAP1B|MAP2|MET|MID1|PXN|CXCL12|TNXB|HIP1R|SLIT2|MTSS1|BAIAP2|WASF3|EMILIN1|CORO1A|PPM1E|CDC42EP4|RGCC|TMOD2|MID1IP1|ARHGAP28|DIAPH3|CGNL1|MTPN|KANK4|TOGARAM2|FMN1	-6.11598	0	98
	ENSG00000254363	ENSG00000184232	ENSG00000166510	ENSG00000136802																1	1	1	1	-2.97575	-2.56759	-3.42632	-6.68643	R-HSA-373760	M1111	4	0	Reactome Gene Sets	6	L1CAM interactions		-7.91091	3.55376	7.14413	30286	119	1862	26	1.39635	0.271928	286|1739|1759|1956|3673|3678|3912|5058|6196|6323|6324|6330|6334|7277|7410|8506|8515|8828|10752|11280|26052|55800|81027|84790|112714|113457	ANK1|DLG1|DNM1|EGFR|ITGA2|ITGA5|LAMB1|PAK1|RPS6KA2|SCN1A|SCN1B|SCN4B|SCN8A|TUBA4A|VAV2|CNTNAP1|ITGA10|NRP2|CHL1|SCN11A|DNM3|SCN3B|TUBB1|TUBA1C|TUBA3E|TUBA3D	-5.99458	0	36
	ENSG00000254897	ENSG00000111799	ENSG00000139998	ENSG00000136826																1	1	1	1	-5.21673	-2.49258	-4.46536	-4.00452	GO:0033674	M1111	4	0	GO Biological Processes	19	positive regulation of kinase activity	19_GO:0048518 positive regulation of biological process	-7.90701	2.4775	6.6046	30286	302	1862	46	2.47046	0.359722	151|284|780|896|1026|1062|1906|1950|1956|2043|2065|2247|2263|2321|3084|3357|3491|3717|3815|3952|4233|4593|4739|4908|4915|5058|5294|5649|5770|5788|5979|6091|6352|6556|7057|7098|7164|7301|8817|9370|28984|50507|90441|146850|219736|285489	ADRA2B|ANGPT1|DDR1|CCND3|CDKN1A|CENPE|EDN1|EGF|EGFR|EPHA4|ERBB3|FGF2|FGFR2|FLT1|NRG1|HTR2B|CCN1|JAK2|KIT|LEP|MET|MUSK|NEDD9|NTF3|NTRK2|PAK1|PIK3CG|RELN|PTPN1|PTPRC|RET|ROBO1|CCL5|SLC11A1|THBS1|TLR3|TPD52L1|TYRO3|FGF18|ADIPOQ|RGCC|NOX4|ZNF622|PIK3R6|STOX1|DOK7	-5.99191	0	21
	ENSG00000255966	ENSG00000197457	ENSG00000078269	ENSG00000136840																1	0	1	0	-5.64861	0	-6.45936	0	GO:0050866	M1010	2	0	GO Biological Processes	19	negative regulation of cell activation	19_GO:0048519 negative regulation of biological process	-7.90174	2.79915	6.77599	30286	215	1862	37	1.98711	0.323417	384|861|1051|1268|1739|2852|3077|3142|3149|3559|3624|3659|3718|3965|4192|4332|4345|5320|5788|6664|6693|7301|7940|8651|8654|10288|10457|10859|11117|11326|51043|80149|84959|114757|145581|284021|441478	ARG2|RUNX1|CEBPB|CNR1|DLG1|GPER1|HFE|HLX|HMGB3|IL2RA|INHBA|IRF1|JAK3|LGALS9|MDK|MNDA|CD200|PLA2G2A|PTPRC|SOX11|SPN|TYRO3|LST1|SOCS1|PDE5A|LILRB2|GPNMB|LILRB1|EMILIN1|VSIG4|ZBTB7B|ZC3H12A|UBASH3B|CYGB|LRFN5|MILR1|NRARP	-5.98787	0	37
	ENSG00000256533	ENSG00000226281	ENSG00000140479	ENSG00000136870																1	1	1	1	-3.35769	-2.97354	-4.28007	-7.84795	GO:0004672	M1111	4	0	GO Molecular Functions	21	protein kinase activity		-7.84795	2.53745	6.64089	30286	563	954	45	4.71698	0.686382	94|780|790|896|1026|1613|2022|2043|2045|2049|2202|2321|3717|4215|4233|4261|4593|5166|5260|5291|5292|5294|5596|5602|5613|5979|6196|6347|6446|7465|8425|8444|8828|9020|9064|9451|10769|11213|23604|26524|28996|51086|65267|91461|102724428	ACVRL1|DDR1|CAD|CCND3|CDKN1A|DAPK3|ENG|EPHA4|EPHA7|EPHB3|EFEMP1|FLT1|JAK2|MAP3K3|MET|CIITA|MUSK|PDK4|PHKG1|PIK3CB|PIM1|PIK3CG|MAPK4|MAPK10|PRKX|RET|RPS6KA2|CCL2|SGK1|WEE1|LTBP4|DYRK3|NRP2|MAP3K14|MAP3K6|EIF2AK3|PLK2|IRAK3|DAPK2|LATS2|HIPK2|TNNI3K|WNK3|PKDCC|LOC102724428	-6.06541	0	78
	ENSG00000256540	ENSG00000112769	ENSG00000179041	ENSG00000136895																1	1	1	1	-5.69911	-4.25056	-4.35122	-7.84643	GO:0019900	M1111	4	0	GO Molecular Functions	21	kinase binding		-7.84643	2.26471	6.47475	30286	785	954	56	5.87002	0.761044	94|390|598|896|1026|1051|1407|1464|1540|1636|1647|1739|1759|1843|2043|2099|2309|2697|2885|3315|3667|3717|4739|5187|5596|5770|5781|5784|5788|7153|7277|7538|8412|8618|8633|8660|8692|8882|9796|10018|10221|10982|11213|26052|26287|28984|50507|53335|54206|55924|113828|222584|285016|285489|340061|493829	ACVRL1|RND3|BCL2L1|CCND3|CDKN1A|CEBPB|CRY1|CSPG4|CYLD|ACE|GADD45A|DLG1|DNM1|DUSP1|EPHA4|ESR1|FOXO3|GJA1|GRB2|HSPB1|IRS1|JAK2|NEDD9|PER1|MAPK4|PTPN1|PTPN11|PTPN14|PTPRC|TOP2A|TUBA4A|ZFP36|BCAR3|CADPS|UNC5C|IRS2|HYAL2|ZPR1|PHYHIP|BCL2L11|TRIB1|MAPRE2|IRAK3|DNM3|ANKRD2|RGCC|NOX4|BCL11A|ERRFI1|INKA2|FAM83F|FAM83B|ALKAL2|DOK7|STING1|TRIM72	-6.06479	0	118
	ENSG00000256594	ENSG00000101230	ENSG00000261701	ENSG00000136944																1	1	1	1	-3.81363	-2.13249	-6.44081	-6.42629	GO:0002040	M1111	4	0	GO Biological Processes	19	sprouting angiogenesis	19_GO:0032502 developmental process	-7.82481	4.7996	7.60292	30286	61	1862	18	0.966702	0.22675	94|284|1012|2247|2277|3164|6091|6722|7057|8503|9037|9353|25960|28514|147372|168667|196740|441478	ACVRL1|ANGPT1|CDH13|FGF2|VEGFD|NR4A1|ROBO1|SRF|THBS1|PIK3R3|SEMA5A|SLIT2|ADGRA2|DLL1|CCBE1|BMPER|VSTM4|NRARP	-5.91582	0	38
	ENSG00000256663	ENSG00000244405	ENSG00000069849	ENSG00000136997																1	1	1	0	-5.72823	-3.04386	-7.81548	0	R-HSA-5173214	M1110	3	0	Reactome Gene Sets	6	O-glycosylation of TSR domain-containing proteins		-7.81548	9.21872	9.12764	30286	38	951	11	1.15668	0.346728	7057|7058|9037|9507|9719|11096|11173|11174|54437|57188|92949	THBS1|THBS2|SEMA5A|ADAMTS4|ADAMTSL2|ADAMTS5|ADAMTS7|ADAMTS6|SEMA5B|ADAMTSL3|ADAMTSL1	-6.04013	0	117
	ENSG00000256694	ENSG00000106333	ENSG00000052795	ENSG00000137033																1	1	1	1	-3.09899	-3.36296	-2.12412	-7.79819	GO:2001233	M1111	4	0	GO Biological Processes	19	regulation of apoptotic signaling pathway	19_GO:0050896 response to stimulus	-7.79819	2.88603	6.81319	30286	396	954	36	3.77358	0.61695	292|467|596|598|637|960|1191|1512|1524|1540|3082|3315|3717|4170|4609|5054|5291|5625|5770|5788|5979|6387|7164|8692|8743|9451|10018|23017|23604|50486|51330|51741|53832|80196|138151|219699	SLC25A5|ATF3|BCL2|BCL2L1|BID|CD44|CLU|CTSH|CX3CR1|CYLD|HGF|HSPB1|JAK2|MCL1|MYC|SERPINE1|PIK3CB|PRODH|PTPN1|PTPRC|RET|CXCL12|TPD52L1|HYAL2|TNFSF10|EIF2AK3|BCL2L11|FAIM2|DAPK2|G0S2|TNFRSF12A|WWOX|IL20RA|RNF34|NACC2|UNC5B	-6.02639	0	119
	ENSG00000257027	ENSG00000278493	ENSG00000100075	ENSG00000137054																0	0	0	1	0	0	0	-7.79632	GO:0051146	M0001	1	0	GO Biological Processes	19	striated muscle cell differentiation	19_GO:0032502 developmental process	-7.79632	3.63614	7.18972	30286	227	954	26	2.72537	0.527155	577|596|844|1073|1827|2274|3481|3856|4703|5738|6272|6722|6910|7138|7504|8506|29767|50507|50804|50937|79191|80005|84665|93649|136319|376132	ADGRB3|BCL2|CASQ1|CFL2|RCAN1|FHL2|IGF2|KRT8|NEB|PTGFRN|SORT1|SRF|TBX5|TNNT1|XK|CNTNAP1|TMOD2|NOX4|MYEF2|CDON|IRX3|DOCK5|MYPN|MYOCD|MTPN|LRRC10	-6.02541	0	72
	ENSG00000257181	ENSG00000248309	ENSG00000136068	ENSG00000137094																1	0	1	1	-6.80953	0	-4.83488	-3.94482	GO:0022409	M1011	3	0	GO Biological Processes	19	positive regulation of cell-cell adhesion	19_GO:0048518 positive regulation of biological process	-7.78406	2.40226	6.50509	30286	325	1862	48	2.57787	0.367257	199|655|861|960|1540|1803|2309|2736|3108|3109|3111|3113|3117|3142|3481|3559|3575|3676|3717|3952|3965|4192|4254|4651|5105|5781|5788|6347|6352|6403|6659|6693|7070|7704|8651|9308|9840|10076|10272|10288|10673|10859|11117|11151|51043|55083|57678|146850	AIF1|BMP7|RUNX1|CD44|CYLD|DPP4|FOXO3|GLI2|HLA-DMA|HLA-DMB|HLA-DOA|HLA-DPA1|HLA-DQA1|HLX|IGF2|IL2RA|IL7R|ITGA4|JAK2|LEP|LGALS9|MDK|KITLG|MYO10|PCK1|PTPN11|PTPRC|CCL2|CCL5|SELP|SOX4|SPN|THY1|ZBTB16|SOCS1|CD83|TESPA1|PTPRU|FSTL3|LILRB2|TNFSF13B|LILRB1|EMILIN1|CORO1A|ZBTB7B|KIF26B|GPAM|PIK3R6	-5.87749	0	45
	ENSG00000257279	ENSG00000224786	ENSG00000182481	ENSG00000137193																1	1	1	1	-4.79905	-2.16832	-7.77369	-3.03908	GO:0007565	M1111	4	0	GO Biological Processes	19	female pregnancy	19_GO:0022414 reproductive process	-7.77369	4.17037	7.4193	30286	168	951	22	2.31335	0.487471	113|133|285|952|1268|1307|1393|1636|2099|2192|3673|3675|3678|3726|3952|3965|4878|6781|6833|7216|51673|54206	ADCY7|ADM|ANGPT2|CD38|CNR1|COL16A1|CRHBP|ACE|ESR1|FBLN1|ITGA2|ITGA3|ITGA5|JUNB|LEP|LGALS9|NPPA|STC1|ABCC8|TRO|TPPP3|ERRFI1	-6.00717	0	97
	ENSG00000257875	ENSG00000228775	ENSG00000101347	ENSG00000137198																1	1	1	1	-6.77787	-2.66809	-4.95532	-7.18452	GO:0048705	M1111	4	0	GO Biological Processes	19	skeletal system morphogenesis	19_GO:0032502 developmental process	-7.75947	2.72283	6.6685	30286	227	1862	38	2.04082	0.327669	655|1277|1281|1305|1490|1739|2201|2263|2355|3213|3214|4325|4488|5027|5916|6424|6664|6781|6913|7059|8692|8817|10265|25976|25987|51741|51804|64399|64651|79925|84159|85301|116039|133522|157506|158326|338773|342184	BMP7|COL1A1|COL3A1|COL13A1|CCN2|DLG1|FBN2|FGFR2|FOSL2|HOXB3|HOXB4|MMP16|MSX2|P2RX7|RARG|SFRP4|SOX11|STC1|TBX15|THBS3|HYAL2|FGF18|IRX5|TIPARP|TSKU|WWOX|SIX4|HHIP|CSRNP1|SPEF2|ARID5B|COL27A1|OSR2|PPARGC1B|RDH10|FREM1|TMEM119|FMN1	-5.8541	0	14
	ENSG00000258311	ENSG00000197496	ENSG00000185339	ENSG00000137274																1	1	1	1	-6.34167	-3.02585	-7.7548	-3.7794	GO:0014032	M1111	4	0	GO Biological Processes	19	neural crest cell development	19_GO:0032502 developmental process	-7.7548	6.12432	8.15894	30286	78	951	15	1.57729	0.404029	1906|3084|3357|4254|6405|6608|8828|8854|9037|10371|54437|55698|84541|157506|223117	EDN1|NRG1|HTR2B|KITLG|SEMA3F|SMO|NRP2|ALDH1A2|SEMA5A|SEMA3A|SEMA5B|RADIL|KBTBD8|RDH10|SEMA3D	-5.98916	0	50
	ENSG00000258636	ENSG00000102935	ENSG00000160685	ENSG00000137393																1	1	1	1	-3.79645	-2.20398	-3.53933	-6.21398	GO:0071496	M1111	4	0	GO Biological Processes	19	cellular response to external stimulus	19_GO:0050896 response to stimulus	-7.74114	2.39489	6.48096	30286	326	1862	48	2.57787	0.367257	467|596|834|1026|1030|1277|1611|1647|1956|2022|2247|2309|2752|3624|3625|3659|3673|3676|3745|3952|4023|5027|5105|5166|5287|5292|5734|5788|6715|6722|7071|7098|7351|9020|9213|9451|10634|11133|11170|51085|55062|55846|80149|80315|90865|93649|136319|154743	ATF3|BCL2|CASP1|CDKN1A|CDKN2B|COL1A1|DAP|GADD45A|EGFR|ENG|FGF2|FOXO3|GLUL|INHBA|INHBB|IRF1|ITGA2|ITGA4|KCNB1|LEP|LPL|P2RX7|PCK1|PDK4|PIK3C2B|PIM1|PTGER4|PTPRC|SRD5A1|SRF|KLF10|TLR3|UCP2|MAP3K14|XPR1|EIF2AK3|GAS2L1|KPTN|FAM107A|MLXIPL|WIPI1|ITFG2|ZC3H12A|CPEB4|IL33|MYOCD|MTPN|BMT2	-5.83697	0	120
	ENSG00000258851	ENSG00000101236	ENSG00000015475	ENSG00000137449																1	1	1	1	-5.92377	-3.67907	-4.54705	-7.44845	GO:0019901	M1111	4	0	GO Molecular Functions	21	protein kinase binding		-7.73109	1.89994	6.17466	30286	702	1862	82	4.40387	0.475497	94|284|285|390|598|896|919|993|1026|1030|1407|1464|1540|1636|1759|1843|1956|2043|2099|2309|2697|2885|3059|3084|3315|3667|3687|3717|3741|4082|4739|5579|5596|5770|5781|5784|5788|5999|6608|7074|7153|7277|7538|8618|8633|8651|8660|8692|8882|9024|9134|9414|9796|9892|10018|10221|10666|10982|11213|26052|26287|28984|29760|50507|51339|53335|53358|54206|55924|58480|79839|83394|84867|84978|113828|222584|2850…	ACVRL1|ANGPT1|ANGPT2|RND3|BCL2L1|CCND3|CD247|CDC25A|CDKN1A|CDKN2B|CRY1|CSPG4|CYLD|ACE|DNM1|DUSP1|EGFR|EPHA4|ESR1|FOXO3|GJA1|GRB2|HCLS1|NRG1|HSPB1|IRS1|ITGAX|JAK2|KCNA5|MARCKS|NEDD9|PRKCB|MAPK4|PTPN1|PTPN11|PTPN14|PTPRC|RGS4|SMO|TIAM1|TOP2A|TUBA4A|ZFP36|CADPS|UNC5C|SOCS1|IRS2|HYAL2|ZPR1|BRSK2|CCNE2|TJP2|PHYHIP|SNAP91|BCL2L11|TRIB1|CD226|MAPRE2|IRAK3|DNM3|ANKRD2|RGCC|BLNK|NOX4|DACT1|BCL11A|SHC3|ERR…	-5.82812	0	118
	ENSG00000259362	ENSG00000109339	ENSG00000130600	ENSG00000137573																1	1	1	1	-3.70263	-2.81198	-3.03843	-4.36102	WP382	M1111	4	0	WikiPathways	27	MAPK signaling pathway		-7.66372	2.62344	6.57032	30286	248	1862	40	2.14823	0.335996	627|773|774|783|929|1647|1843|1846|1950|1956|2247|2252|2257|2259|2263|2317|2318|2872|2885|3164|3306|3315|3925|4609|4791|4908|4915|5058|5321|5602|6237|6722|7850|8817|8912|9020|9064|22800|84867|255189	BDNF|CACNA1A|CACNA1B|CACNB2|CD14|GADD45A|DUSP1|DUSP4|EGF|EGFR|FGF2|FGF7|FGF12|FGF14|FGFR2|FLNB|FLNC|MKNK2|GRB2|NR4A1|HSPA2|HSPB1|STMN1|MYC|NFKB2|NTF3|NTRK2|PAK1|PLA2G4A|MAPK10|RRAS|SRF|IL1R2|FGF18|CACNA1H|MAP3K14|MAP3K6|RRAS2|PTPN5|PLA2G4F	-5.76314	0	58
	ENSG00000259363	ENSG00000067840	ENSG00000175183	ENSG00000137841																1	1	1	1	-6.95221	-2.36007	-5.36507	-2.6286	GO:0050867	M1111	4	0	GO Biological Processes	19	positive regulation of cell activation	19_GO:0048518 positive regulation of biological process	-7.65731	2.26858	6.36931	30286	380	1862	53	2.8464	0.385379	199|596|683|861|952|1026|1540|1803|2214|2309|2736|3108|3109|3111|3113|3117|3142|3481|3559|3575|3717|3952|3965|4192|4254|5105|5321|5781|5788|6347|6352|6403|6659|6693|7057|7070|7704|8651|8660|9173|9308|9840|10288|10666|10673|10859|11151|51043|54537|57678|64581|90865|146850	AIF1|BCL2|BST1|RUNX1|CD38|CDKN1A|CYLD|DPP4|FCGR3A|FOXO3|GLI2|HLA-DMA|HLA-DMB|HLA-DOA|HLA-DPA1|HLA-DQA1|HLX|IGF2|IL2RA|IL7R|JAK2|LEP|LGALS9|MDK|KITLG|PCK1|PLA2G4A|PTPN11|PTPRC|CCL2|CCL5|SELP|SOX4|SPN|THBS1|THY1|ZBTB16|SOCS1|IRS2|IL1RL1|CD83|TESPA1|LILRB2|CD226|TNFSF13B|LILRB1|CORO1A|ZBTB7B|SHLD2|GPAM|CLEC7A|IL33|PIK3R6	-5.75792	0	45
	ENSG00000259370	ENSG00000170779	ENSG00000160360	ENSG00000137872																1	1	1	1	-6.16672	-2.63568	-7.64465	-3.23042	GO:0014033	M1111	4	0	GO Biological Processes	19	neural crest cell differentiation	19_GO:0032502 developmental process	-7.64465	5.59938	7.91159	30286	91	951	16	1.68244	0.417057	1906|2487|3084|3357|4254|6405|6608|8828|8854|9037|10371|54437|55698|84541|157506|223117	EDN1|FRZB|NRG1|HTR2B|KITLG|SEMA3F|SMO|NRP2|ALDH1A2|SEMA5A|SEMA3A|SEMA5B|RADIL|KBTBD8|RDH10|SEMA3D	-5.89526	0	50
	ENSG00000259488	ENSG00000167123	ENSG00000172893	ENSG00000137878																1	0	1	0	-4.94697	0	-5.52266	0	GO:0002695	M1010	2	0	GO Biological Processes	19	negative regulation of leukocyte activation	19_GO:0002376 immune system process	-7.63524	2.88031	6.68963	30286	192	1862	34	1.82599	0.310283	384|861|1051|1268|1739|2852|3077|3142|3149|3559|3624|3659|3718|3965|4192|4332|4345|5320|5788|6664|6693|7301|7940|8651|8654|10288|10457|10859|11326|51043|80149|145581|284021|441478	ARG2|RUNX1|CEBPB|CNR1|DLG1|GPER1|HFE|HLX|HMGB3|IL2RA|INHBA|IRF1|JAK3|LGALS9|MDK|MNDA|CD200|PLA2G2A|PTPRC|SOX11|SPN|TYRO3|LST1|SOCS1|PDE5A|LILRB2|GPNMB|LILRB1|VSIG4|ZBTB7B|ZC3H12A|LRFN5|MILR1|NRARP	-5.73703	0	37
	ENSG00000259560	ENSG00000169855	ENSG00000119280	ENSG00000137936																1	1	1	1	-5.17848	-2.67881	-6.8352	-2.31927	GO:0010721	M1111	4	0	GO Biological Processes	19	negative regulation of cell development	19_GO:0032502 developmental process	-7.63332	2.48498	6.48083	30286	288	1862	44	2.36305	0.352009	655|861|1030|1903|2045|2487|2624|3142|3149|3400|3624|3659|3718|4133|4168|4192|4609|5802|6405|6663|6664|6833|7070|7098|7832|8651|9037|9370|9423|10221|10272|10371|10500|10859|23500|26022|51043|53335|54437|80031|80149|84959|223117|441478	BMP7|RUNX1|CDKN2B|S1PR3|EPHA7|FRZB|GATA2|HLX|HMGB3|ID4|INHBA|IRF1|JAK3|MAP2|MCF2|MDK|MYC|PTPRS|SEMA3F|SOX10|SOX11|ABCC8|THY1|TLR3|BTG2|SOCS1|SEMA5A|ADIPOQ|NTN1|TRIB1|FSTL3|SEMA3A|SEMA6C|LILRB1|DAAM2|TMEM98|ZBTB7B|BCL11A|SEMA5B|SEMA6D|ZC3H12A|UBASH3B|SEMA3D|NRARP	-5.73629	0	50
	ENSG00000259583	ENSG00000225492	ENSG00000166979	ENSG00000137959																1	1	1	1	-7.61628	-4.38138	-4.71985	-3.06553	GO:0005261	M1111	4	0	GO Molecular Functions	21	monoatomic cation channel activity		-7.61628	2.77654	6.6565	30286	330	1223	37	3.02535	0.489783	773|1145|2898|2899|2901|2903|3708|3739|3741|3745|3760|3761|3762|3767|3782|3790|5027|6323|6324|6330|6833|7223|8514|9132|10008|10021|10242|11280|23704|27112|55107|80036|116443|117155|168507|285175|340061	CACNA1A|CHRNE|GRIK2|GRIK3|GRIK5|GRIN2A|ITPR1|KCNA4|KCNA5|KCNB1|KCNJ3|KCNJ4|KCNJ5|KCNJ11|KCNN3|KCNS3|P2RX7|SCN1A|SCN1B|SCN4B|ABCC8|TRPC4|KCNAB2|KCNQ4|KCNE3|HCN4|KCNMB2|SCN11A|KCNE4|NALF2|ANO1|TRPM3|GRIN3A|CATSPER2|PKD1L1|UNC80|STING1	-5.87012	0	70
	ENSG00000259692	ENSG00000189056	ENSG00000274286	ENSG00000138002																0	1	0	1	0	-2.35355	0	-7.61616	hsa04926	M0101	2	0	KEGG Pathway	24	Relaxin signaling pathway		-7.61616	4.67582	7.54522	30286	129	954	19	1.99161	0.452335	111|113|1277|1281|1282|1286|1287|1288|1906|2277|2775|2885|4792|5291|5330|5602|8503|23236|54331	ADCY5|ADCY7|COL1A1|COL3A1|COL4A1|COL4A4|COL4A5|COL4A6|EDN1|VEGFD|GNAO1|GRB2|NFKBIA|PIK3CB|PLCB2|MAPK10|PIK3R3|PLCB1|GNG2	-5.87012	0	51
	ENSG00000259834	ENSG00000204851	ENSG00000125089	ENSG00000138061																0	1	0	1	0	-3.38704	0	-7.59325	GO:0098651	M0101	2	0	GO Cellular Components	20	basement membrane collagen trimer		-7.59325	23.8097	11.6364	30286	8	954	6	0.628931	0.255951	1282|1286|1287|1288|1295|1306	COL4A1|COL4A4|COL4A5|COL4A6|COL8A1|COL15A1	-5.85136	0	27
	ENSG00000259969	ENSG00000261801	ENSG00000103811	ENSG00000138080																1	1	1	1	-5.94392	-2.07408	-4.59976	-4.58812	GO:0051965	M1111	4	0	GO Biological Processes	19	positive regulation of synapse assembly	19_GO:0032502 developmental process	-7.58101	4.64723	7.41696	30286	63	1862	18	0.966702	0.22675	577|627|869|2049|4915|5789|7058|8128|9378|23768|27286|54413|54674|64084|79953|84189|84631|139065	ADGRB3|BDNF|CBLN1|EPHB3|NTRK2|PTPRD|THBS2|ST8SIA2|NRXN1|FLRT2|SRPX2|NLGN3|LRRN3|CLSTN2|SYNDIG1|SLITRK6|SLITRK2|SLITRK4	-5.68644	0	55
	ENSG00000260285	ENSG00000123119	ENSG00000144908	ENSG00000138119																1	1	1	1	-5.18555	-2.71994	-4.46469	-2.28536	GO:0050863	M1111	4	0	GO Biological Processes	19	regulation of T cell activation	19_GO:0002376 immune system process	-7.57994	2.2567	6.32647	30286	382	1862	53	2.8464	0.385379	199|384|637|861|1051|1540|1739|1803|2309|2736|3077|3108|3109|3111|3113|3117|3142|3481|3559|3575|3659|3717|3718|3726|3952|3965|4192|4254|5105|5320|5781|5788|6347|6352|6659|6693|7070|7704|8651|8654|9308|9840|10288|10457|10673|10859|11151|11326|51043|57678|80149|146850|441478	AIF1|ARG2|BID|RUNX1|CEBPB|CYLD|DLG1|DPP4|FOXO3|GLI2|HFE|HLA-DMA|HLA-DMB|HLA-DOA|HLA-DPA1|HLA-DQA1|HLX|IGF2|IL2RA|IL7R|IRF1|JAK2|JAK3|JUNB|LEP|LGALS9|MDK|KITLG|PCK1|PLA2G2A|PTPN11|PTPRC|CCL2|CCL5|SOX4|SPN|THY1|ZBTB16|SOCS1|PDE5A|CD83|TESPA1|LILRB2|GPNMB|TNFSF13B|LILRB1|CORO1A|VSIG4|ZBTB7B|GPAM|ZC3H12A|PIK3R6|NRARP	-5.68644	0	45
	ENSG00000260317	ENSG00000114654	ENSG00000118985	ENSG00000138347																1	1	1	1	-6.99237	-4.11874	-7.50793	-5.75336	WP2880	M1111	4	0	WikiPathways	27	Glucocorticoid receptor pathway		-7.56401	4.41487	7.32092	30286	70	1862	19	1.02041	0.2329	330|1831|1836|4616|4791|5375|5552|6347|8507|8553|10560|10769|11057|51129|54566|55224|56262|79056|80315	BIRC3|TSC22D3|SLC26A2|GADD45B|NFKB2|PMP2|SRGN|CCL2|ENC1|BHLHE40|SLC19A2|PLK2|ABHD2|ANGPTL4|EPB41L4B|ETNK2|LRRC8A|PRRG4|CPEB4	-5.67284	0	121
	ENSG00000260400	ENSG00000188153	ENSG00000232656	ENSG00000138378																1	0	1	1	-5.09671	0	-5.7526	-7.55536	hsa05169	M1011	3	0	KEGG Pathway	24	Epstein-Barr virus infection		-7.55536	3.77184	7.12842	30286	202	954	24	2.51572	0.507019	596|637|896|960|1026|1647|3111|3113|3117|3134|3683|4609|4792|4938|4939|4940|5291|5602|5714|8503|9020|10018|10912|23586	BCL2|BID|CCND3|CD44|CDKN1A|GADD45A|HLA-DOA|HLA-DPA1|HLA-DQA1|HLA-F|ITGAL|MYC|NFKBIA|OAS1|OAS2|OAS3|PIK3CB|MAPK10|PSMD8|PIK3R3|MAP3K14|BCL2L11|GADD45G|RIGI	-5.82002	0	95
	ENSG00000260604	ENSG00000156869	ENSG00000099998	ENSG00000138411																1	0	1	1	-5.01892	0	-2.5726	-5.30034	GO:0070661	M1011	3	0	GO Biological Processes	19	leukocyte proliferation	19_GO:0009987 cellular process	-7.54245	3.16573	6.78279	30286	149	1862	29	1.55747	0.286953	596|598|896|952|1191|1503|1636|1739|2355|2697|3070|3559|3575|3726|3815|4254|5027|5294|5699|5788|6556|6693|8654|10673|10859|11119|11151|57678|90865	BCL2|BCL2L1|CCND3|CD38|CLU|CTPS1|ACE|DLG1|FOSL2|GJA1|HELLS|IL2RA|IL7R|JUNB|KIT|KITLG|P2RX7|PIK3CG|PSMB10|PTPRC|SLC11A1|SPN|PDE5A|TNFSF13B|LILRB1|BTN3A1|CORO1A|GPAM|IL33	-5.65244	0	122
	ENSG00000260711	ENSG00000172164	ENSG00000134121	ENSG00000138604																0	1	1	1	0	-2.94742	-3.30728	-7.53276	R-HSA-3000171	M0111	3	0	Reactome Gene Sets	6	Non-integrin membrane-ECM interactions		-7.53276	6.99495	8.3125	30286	59	954	13	1.36268	0.375356	780|1277|1281|1282|1286|1287|1288|2247|3910|3912|3914|7448|9378	DDR1|COL1A1|COL3A1|COL4A1|COL4A4|COL4A5|COL4A6|FGF2|LAMA4|LAMB1|LAMB3|VTN|NRXN1	-5.79986	0	27
	ENSG00000260862	ENSG00000196878	ENSG00000187486	ENSG00000138622																1	1	1	1	-5.8959	-2.5099	-5.48087	-3.20412	GO:0015318	M1111	4	0	GO Molecular Functions	21	inorganic molecular entity transmembrane transporter activity		-7.52721	1.89683	6.08116	30286	686	1862	80	4.29646	0.469926	292|360|361|364|610|773|774|783|1318|1836|2030|2557|2560|2564|2743|2898|2899|2901|2903|3708|3739|3741|3745|3749|3760|3761|3762|3767|3781|3782|3790|6323|6324|6330|6334|6509|6523|6526|6529|6532|6533|6536|6556|6833|7223|7351|7780|7781|8514|8912|9132|9213|9296|9424|9497|10008|10021|10242|11280|23704|27112|54020|54102|55107|55800|57101|80036|81031|83733|94015|114789|115111|116443|117155|168507|245973|…	SLC25A5|AQP3|AQP4|AQP7|HCN2|CACNA1A|CACNA1B|CACNB2|SLC31A2|SLC26A2|SLC29A1|GABRA4|GABRB1|GABRE|GLRB|GRIK2|GRIK3|GRIK5|GRIN2A|ITPR1|KCNA4|KCNA5|KCNB1|KCNC4|KCNJ3|KCNJ4|KCNJ5|KCNJ11|KCNN2|KCNN3|KCNS3|SCN1A|SCN1B|SCN4B|SCN8A|SLC1A4|SLC5A1|SLC5A3|SLC6A1|SLC6A4|SLC6A6|SLC6A9|SLC11A1|ABCC8|TRPC4|UCP2|SLC30A2|SLC30A3|KCNAB2|CACNA1H|KCNQ4|XPR1|ATP6V1F|KCNK6|SLC4A7|KCNE3|HCN4|KCNMB2|SCN11A|KCNE4|NALF2|SLC…	-5.63836	0	70
	ENSG00000260918	ENSG00000268006	ENSG00000120278	ENSG00000138639																1	1	1	1	-7.52254	-4.71548	-5.8049	-4.40119	GO:0009617	M1111	4	0	GO Biological Processes	19	response to bacterium	19_GO:0044419 biological process involved in interspecies interaction between organisms	-7.52254	2.12759	6.23685	30286	710	1223	61	4.98774	0.622484	133|210|306|650|834|929|1051|1268|1524|1636|1906|2263|2277|2289|2355|2633|2920|3240|3575|3656|3717|4023|4069|4283|4360|4791|4792|4938|4939|5027|5054|5473|5734|5739|5996|6347|6403|6556|6584|6693|6833|7096|7097|7098|7538|9370|10221|10288|10859|11096|11213|22843|26253|28755|80149|83872|84166|115361|115362|161145|284297	ADM|ALAD|ANXA3|BMP2|CASP1|CD14|CEBPB|CNR1|CX3CR1|ACE|EDN1|FGFR2|VEGFD|FKBP5|FOSL2|GBP1|CXCL2|HP|IL7R|IRAK2|JAK2|LPL|LYZ|CXCL9|MRC1|NFKB2|NFKBIA|OAS1|OAS2|P2RX7|SERPINE1|PPBP|PTGER4|PTGIR|RGS1|CCL2|SELP|SLC11A1|SLC22A5|SPN|ABCC8|TLR1|TLR2|TLR3|ZFP36|ADIPOQ|TRIB1|LILRB2|LILRB1|ADAMTS5|IRAK3|PPM1E|CLEC4E|TRAC|ZC3H12A|HMCN1|NLRC5|GBP4|GBP5|TMEM229B|SSC5D	-5.79044	0	71
	ENSG00000261168	ENSG00000168961	ENSG00000281969	ENSG00000138685																1	0	1	1	-4.93852	0	-3.513	-7.02732	M124	M1011	3	0	Canonical Pathways	11	PID CXCR4 PATHWAY		-7.5184	3.74102	7.02701	30286	100	1862	23	1.23523	0.255968	919|1759|2775|3673|3675|3676|3678|3717|5058|5291|5294|5330|5781|5788|5829|5996|6387|7852|8503|8515|23236|54331|146850	CD247|DNM1|GNAO1|ITGA2|ITGA3|ITGA4|ITGA5|JAK2|PAK1|PIK3CB|PIK3CG|PLCB2|PTPN11|PTPRC|PXN|RGS1|CXCL12|CXCR4|PIK3R3|ITGA10|PLCB1|GNG2|PIK3R6	-5.63072	0	123
	ENSG00000261578	ENSG00000198743	ENSG00000279175	ENSG00000138771																1	0	1	1	-4.5305	0	-6.56989	-3.80931	GO:0003279	M1011	3	0	GO Biological Processes	19	cardiac septum development	19_GO:0032502 developmental process	-7.50593	3.61451	6.96656	30286	108	1862	24	1.28894	0.261402	187|655|2022|2263|2535|2702|3491|4036|4488|5754|6091|6092|6299|6586|6608|6659|6664|6910|8321|8828|9353|11174|23462|54583	APLNR|BMP7|ENG|FGFR2|FZD2|GJA5|CCN1|LRP2|MSX2|PTK7|ROBO1|ROBO2|SALL1|SLIT3|SMO|SOX4|SOX11|TBX5|FZD1|NRP2|SLIT2|ADAMTS6|HEY1|EGLN1	-5.61939	0	42
	ENSG00000261635	ENSG00000159231	ENSG00000099341	ENSG00000138772																1	1	1	1	-3.36819	-2.9003	-3.36262	-5.92546	GO:0034764	M1111	4	0	GO Biological Processes	19	positive regulation of transmembrane transport	19_GO:0051179 localization	-7.49818	2.74907	6.55645	30286	213	1862	36	1.9334	0.319104	117|187|482|483|718|783|844|1906|2149|2719|2852|3667|4283|4878|5027|5243|5649|5781|6324|6347|6769|6786|7070|8660|9002|9368|9370|9446|23204|28999|54413|54997|55600|65267|113451|388591	ADCYAP1R1|APLNR|ATP1B2|ATP1B3|C3|CACNB2|CASQ1|EDN1|F2R|GPC3|GPER1|IRS1|CXCL9|NPPA|P2RX7|ABCB1|RELN|PTPN11|SCN1B|CCL2|STAC|STIM1|THY1|IRS2|F2RL3|NHERF1|ADIPOQ|GSTO1|ARL6IP1|KLF15|NLGN3|TESC|ITLN1|WNK3|AZIN2|RNF207	-5.6128	0	53
	ENSG00000261659	ENSG00000145147	ENSG00000184205	ENSG00000138829																1	1	1	1	-3.81127	-3.78691	-3.99298	-3.60318	GO:0009410	M1111	4	0	GO Biological Processes	19	response to xenobiotic stimulus	19_GO:0050896 response to stimulus	-7.46329	2.16617	6.21893	30286	428	1862	57	3.06122	0.399215	117|196|210|316|596|670|790|874|952|1026|1063|1277|1393|1503|1536|1545|1573|1636|1906|1956|2022|2030|2309|2330|2355|2903|3357|3673|3675|3767|4131|4609|4837|4968|5027|5243|5447|5579|5979|6532|6663|6715|6833|7057|7098|7410|7852|8321|8412|9293|9370|9446|10628|11280|22843|27284|54206	ADCYAP1R1|AHR|ALAD|AOX1|BCL2|BPHL|CAD|CBR3|CD38|CDKN1A|CENPF|COL1A1|CRHBP|CTPS1|CYBB|CYP1B1|CYP2J2|ACE|EDN1|EGFR|ENG|SLC29A1|FOXO3|FMO5|FOSL2|GRIN2A|HTR2B|ITGA2|ITGA3|KCNJ11|MAP1B|MYC|NNMT|OGG1|P2RX7|ABCB1|POR|PRKCB|RET|SLC6A4|SOX10|SRD5A1|ABCC8|THBS1|TLR3|VAV2|CXCR4|FZD1|BCAR3|GPR52|ADIPOQ|GSTO1|TXNIP|SCN11A|PPM1E|SULT1B1|ERRFI1	-5.58126	0	124
	ENSG00000262050	ENSG00000184584	ENSG00000152061	ENSG00000139146																1	0	1	0	-4.33405	0	-6.20298	0	GO:0060076	M1010	2	0	GO Cellular Components	20	excitatory synapse		-7.46321	4.57462	7.32688	30286	64	1862	18	0.966702	0.22675	577|869|2263|3675|3760|6272|6334|6536|8927|10458|27286|54413|64101|79953|91584|152404|388336|440279	ADGRB3|CBLN1|FGFR2|ITGA3|KCNJ3|SORT1|SCN8A|SLC6A9|BSN|BAIAP2|SRPX2|NLGN3|LRRC4|SYNDIG1|PLXNA4|IGSF11|SHISA6|UNC13C	-5.58126	0	125
	ENSG00000262312	ENSG00000112902	ENSG00000090376	ENSG00000139190																1	0	1	1	-5.72696	0	-3.28893	-2.78777	GO:0006909	M1011	3	0	GO Biological Processes	19	phagocytosis	19_GO:0051179 localization	-7.45751	3.06893	6.69463	30286	159	1862	30	1.61117	0.291779	199|246|306|929|2219|2624|3683|3952|3953|4233|5027|5058|6556|7057|7301|7410|8547|9711|9844|9938|11151|23396|51411|55113|55647|64005|64581|114786|201294|338382	AIF1|ALOX15|ANXA3|CD14|FCN1|GATA2|ITGAL|LEP|LEPR|MET|P2RX7|PAK1|SLC11A1|THBS1|TYRO3|VAV2|FCN3|RUBCN|ELMO1|ARHGAP25|CORO1A|PIP5K1C|BIN2|XKR8|RAB20|MYO1G|CLEC7A|XKR4|UNC13D|RAB7B	-5.5767	0	25
	ENSG00000262580	ENSG00000198435	ENSG00000185915	ENSG00000139364																1	1	1	1	-5.17178	-3.83871	-6.28869	-4.75981	GO:0007610	M1111	4	0	GO Biological Processes	19	behavior	19_GO:0032501 multicellular organismal process	-7.44979	1.94448	6.07662	30286	619	1862	74	3.97422	0.45272	111|434|482|577|596|627|1268|1393|1524|1636|1803|1827|1956|2043|2257|2628|2636|2743|2898|2903|2911|3269|3357|3675|3678|3815|3952|4192|4593|4739|4885|4886|4908|4915|5028|5413|5649|5803|6323|6387|6446|6529|6532|6722|6833|6886|7057|7060|7097|7832|8622|9293|9378|9379|10288|10752|10769|11280|23236|27253|27286|28996|29767|54413|64072|64084|84189|94233|121551|148523|163175|166379|285382|342371	ADCY5|ASIP|ATP1B2|ADGRB3|BCL2|BDNF|CNR1|CRHBP|CX3CR1|ACE|DPP4|RCAN1|EGFR|EPHA4|FGF12|GATM|GBX1|GLRB|GRIK2|GRIN2A|GRM1|HRH1|HTR2B|ITGA3|ITGA5|KIT|LEP|MDK|MUSK|NEDD9|NPTX2|NPY1R|NTF3|NTRK2|P2RY1|SEPTIN5|RELN|PTPRZ1|SCN1A|CXCL12|SGK1|SLC6A1|SLC6A4|SRF|ABCC8|TAL1|THBS1|THBS4|TLR2|BTG2|PDE8B|GPR52|NRXN1|NRXN2|LILRB2|CHL1|PLK2|SCN11A|PLCB1|PCDH17|SRPX2|HIPK2|TMOD2|NLGN3|CDH23|CLSTN2|SLITRK6|OPN4|ABTB3|…	-5.57011	0	126
	ENSG00000263235	ENSG00000246731	ENSG00000085831	ENSG00000139567																1	0	0	1	-3.73854	0	0	-3.74399	GO:0086003	M1001	2	0	GO Biological Processes	19	cardiac muscle cell contraction	19_GO:0032501 multicellular organismal process	-7.44616	5.10284	7.50543	30286	51	1862	16	0.859291	0.213898	783|2257|2697|3741|3760|3762|3781|6323|6324|6330|6334|10008|10052|11280|23704|55800	CACNB2|FGF12|GJA1|KCNA5|KCNJ3|KCNJ5|KCNN2|SCN1A|SCN1B|SCN4B|SCN8A|KCNE3|GJC1|SCN11A|KCNE4|SCN3B	-5.56762	0	11
	ENSG00000263443	ENSG00000131620	ENSG00000167676	ENSG00000139734																1	1	1	1	-4.95957	-2.41488	-5.03608	-3.77901	GO:0051347	M1111	4	0	GO Biological Processes	19	positive regulation of transferase activity	19_GO:0065007 biological regulation	-7.44199	2.25546	6.26127	30286	375	1862	52	2.7927	0.381831	151|185|284|780|896|1026|1062|1906|1950|1956|2043|2065|2247|2263|2321|3084|3357|3491|3717|3815|3952|4233|4345|4593|4609|4739|4908|4915|5058|5294|5649|5770|5788|5979|6091|6352|6556|7057|7098|7164|7301|8817|9314|9370|28984|50507|63922|90441|146850|219736|256987|285489	ADRA2B|AGTR1|ANGPT1|DDR1|CCND3|CDKN1A|CENPE|EDN1|EGF|EGFR|EPHA4|ERBB3|FGF2|FGFR2|FLT1|NRG1|HTR2B|CCN1|JAK2|KIT|LEP|MET|CD200|MUSK|MYC|NEDD9|NTF3|NTRK2|PAK1|PIK3CG|RELN|PTPN1|PTPRC|RET|ROBO1|CCL5|SLC11A1|THBS1|TLR3|TPD52L1|TYRO3|FGF18|KLF4|ADIPOQ|RGCC|NOX4|CHTF18|ZNF622|PIK3R6|STOX1|SERINC5|DOK7	-5.56457	0	21
	ENSG00000264456	ENSG00000149269	ENSG00000042445	ENSG00000139832																1	1	1	1	-6.77398	-2.67284	-5.67617	-4.36111	GO:0019221	M1111	4	0	GO Biological Processes	19	cytokine-mediated signaling pathway	19_GO:0050896 response to stimulus	-7.42737	2.23332	6.24158	30286	386	1862	53	2.8464	0.385379	330|960|1524|2152|2309|2920|3059|3559|3575|3624|3656|3659|3667|3717|3718|3815|3856|3875|3952|3953|3977|4283|4599|4792|4938|4939|5473|5781|6347|6352|6387|6775|7850|7852|8651|8718|8809|9173|9180|9413|10288|10673|10859|11213|23236|50506|53832|53905|54756|55504|64135|90865|163702	BIRC3|CD44|CX3CR1|F3|FOXO3|CXCL2|HCLS1|IL2RA|IL7R|INHBA|IRAK2|IRF1|IRS1|JAK2|JAK3|KIT|KRT8|KRT18|LEP|LEPR|LIFR|CXCL9|MX1|NFKBIA|OAS1|OAS2|PPBP|PTPN11|CCL2|CCL5|CXCL12|STAT4|IL1R2|CXCR4|SOCS1|TNFRSF25|IL18R1|IL1RL1|OSMR|ENTREP1|LILRB2|TNFSF13B|LILRB1|IRAK3|PLCB1|DUOX2|IL20RA|DUOX1|IL17RD|TNFRSF19|IFIH1|IL33|IFNLR1	-5.55108	0	13
	ENSG00000265542	ENSG00000106003	ENSG00000109072	ENSG00000139998																1	1	1	1	-5.77498	-4.25767	-2.8198	-3.42814	GO:0001656	M1111	4	0	GO Biological Processes	19	metanephros development	19_GO:0032502 developmental process	-7.40546	3.97176	7.06351	30286	86	1862	21	1.12782	0.244719	596|655|947|1512|2719|5979|6092|6299|6608|6943|7490|10409|51804|55083|55366|64321|79191|116039|157506|342184|392255	BCL2|BMP7|CD34|CTSH|GPC3|RET|ROBO2|SALL1|SMO|TCF21|WT1|BASP1|SIX4|KIF26B|LGR4|SOX17|IRX3|OSR2|RDH10|FMN1|GDF6	-5.53253	0	7
	ENSG00000266378	ENSG00000153707	ENSG00000256235	ENSG00000140285																1	0	0	1	-2.59745	0	0	-5.42347	GO:0086066	M1001	2	0	GO Biological Processes	19	atrial cardiac muscle cell to AV node cell communication	19_GO:0032501 multicellular organismal process	-7.35727	9.75918	8.68474	30286	15	1862	9	0.483351	0.160727	783|2697|2702|3741|3760|3762|3781|10052|55800	CACNB2|GJA1|GJA5|KCNA5|KCNJ3|KCNJ5|KCNN2|GJC1|SCN3B	-5.48546	0	11
	ENSG00000267279	ENSG00000183486	ENSG00000196557	ENSG00000140403																1	1	1	1	-7.35434	-4.26928	-3.00424	-4.61965	GO:0140375	M1111	4	0	GO Molecular Functions	21	immune receptor activity		-7.35434	3.77195	7.0048	30286	151	1223	23	1.88062	0.388432	960|1512|1524|2152|2214|2215|2359|2675|3111|3117|3559|3575|3953|3977|7850|7852|8809|9173|10288|10859|53832|54756|163702	CD44|CTSH|CX3CR1|F3|FCGR3A|FCGR3B|FPR3|GFRA2|HLA-DOA|HLA-DQA1|IL2RA|IL7R|LEPR|LIFR|IL1R2|CXCR4|IL18R1|IL1RL1|LILRB2|LILRB1|IL20RA|IL17RD|IFNLR1	-5.64042	0	13
	ENSG00000267328	ENSG00000153993	ENSG00000161896	ENSG00000140526																1	1	1	1	-4.07744	-2.59035	-3.46012	-2.37816	GO:0051224	M1111	4	0	GO Biological Processes	19	negative regulation of protein transport	19_GO:0051179 localization	-7.35136	3.44604	6.81384	30286	118	1862	25	1.34264	0.26672	284|347|2149|3625|3667|3745|3767|4345|5781|6833|7351|8622|9370|9478|26056|55612|79651|80223|91461|91543|94121|130399|285381|353500|415116	ANGPT1|APOD|F2R|INHBB|IRS1|KCNB1|KCNJ11|CD200|PTPN11|ABCC8|UCP2|PDE8B|ADIPOQ|CABP1|RAB11FIP5|FERMT1|RHBDF2|RAB11FIP1|PKDCC|RSAD2|SYTL4|ACVR1C|DPH3|BMP8A|PIM3	-5.48066	0	68
	ENSG00000267506	ENSG00000128849	ENSG00000030304	ENSG00000140557																1	0	1	1	-3.62428	0	-2.85438	-6.90383	hsa05146	M1011	3	0	KEGG Pathway	24	Amoebiasis		-7.34691	3.66767	6.90724	30286	102	1862	23	1.23523	0.255968	384|929|1277|1281|1282|1286|1287|1288|2920|3315|3910|3912|3914|5291|5330|5579|7097|7414|7850|8503|9630|23236|338382	ARG2|CD14|COL1A1|COL3A1|COL4A1|COL4A4|COL4A5|COL4A6|CXCL2|HSPB1|LAMA4|LAMB1|LAMB3|PIK3CB|PLCB2|PRKCB|TLR2|VCL|IL1R2|PIK3R3|GNA14|PLCB1|RAB7B	-5.47732	0	51
	ENSG00000267653	ENSG00000006042	ENSG00000177464	ENSG00000140688																1	1	1	1	-6.71604	-3.91327	-4.04823	-3.11284	GO:0098655	M1111	4	0	GO Biological Processes	19	monoatomic cation transmembrane transport	19_GO:0051179 localization	-7.34124	1.91357	6.00728	30286	646	1862	76	4.08163	0.458541	292|482|483|596|610|773|774|783|1145|1318|1906|2149|2247|2903|3357|3708|3739|3741|3745|3749|3760|3761|3762|3767|3781|3782|3790|4878|5027|5330|5788|6323|6324|6330|6334|6523|6526|6529|6532|6533|6536|6556|6833|6948|7223|7351|7780|7781|8514|8912|9132|9296|9424|9497|10008|10021|10242|11280|23007|23236|23704|27112|55107|55800|80036|81031|83733|114789|116443|117155|168507|245973|285175|285335|286133|340…	SLC25A5|ATP1B2|ATP1B3|BCL2|HCN2|CACNA1A|CACNA1B|CACNB2|CHRNE|SLC31A2|EDN1|F2R|FGF2|GRIN2A|HTR2B|ITPR1|KCNA4|KCNA5|KCNB1|KCNC4|KCNJ3|KCNJ4|KCNJ5|KCNJ11|KCNN2|KCNN3|KCNS3|NPPA|P2RX7|PLCB2|PTPRC|SCN1A|SCN1B|SCN4B|SCN8A|SLC5A1|SLC5A3|SLC6A1|SLC6A4|SLC6A6|SLC6A9|SLC11A1|ABCC8|TCN2|TRPC4|UCP2|SLC30A2|SLC30A3|KCNAB2|CACNA1H|KCNQ4|ATP6V1F|KCNK6|SLC4A7|KCNE3|HCN4|KCNMB2|SCN11A|PLCH1|PLCB1|KCNE4|NALF2|ANO1…	-5.47275	0	70
	ENSG00000267683	ENSG00000120820	ENSG00000099875	ENSG00000140853																1	1	1	1	-5.10723	-3.91224	-5.28942	-5.26853	GO:0009612	M1111	4	0	GO Biological Processes	19	response to mechanical stimulus	19_GO:0050896 response to stimulus	-7.33783	2.71088	6.45865	30286	216	1862	36	1.9334	0.319104	285|834|1277|1647|1906|1956|2022|2247|3659|3673|3741|3815|4131|4192|4792|4878|5027|5028|5493|5734|6323|6387|7057|7098|7832|7852|9020|9378|9379|10628|11280|54532|84189|90865|136319|168507	ANGPT2|CASP1|COL1A1|GADD45A|EDN1|EGFR|ENG|FGF2|IRF1|ITGA2|KCNA5|KIT|MAP1B|MDK|NFKBIA|NPPA|P2RX7|P2RY1|PPL|PTGER4|SCN1A|CXCL12|THBS1|TLR3|BTG2|CXCR4|MAP3K14|NRXN1|NRXN2|TXNIP|SCN11A|USP53|SLITRK6|IL33|MTPN|PKD1L1	-5.47045	0	127
	ENSG00000268403	ENSG00000219481	ENSG00000147383	ENSG00000140945																1	0	1	1	-4.39735	0	-5.9989	-3.24024	GO:0031256	M1011	3	0	GO Cellular Components	20	leading edge membrane		-7.32751	2.90776	6.55207	30286	179	1862	32	1.71858	0.301183	199|286|960|1464|1729|1803|1956|2557|2564|2852|3678|3745|3749|3767|5058|6092|7070|7074|9026|11170|23396|23586|50649|54997|55612|57608|64005|83543|84168|221472|255189|388336	AIF1|ANK1|CD44|CSPG4|DIAPH1|DPP4|EGFR|GABRA4|GABRE|GPER1|ITGA5|KCNB1|KCNC4|KCNJ11|PAK1|ROBO2|THY1|TIAM1|HIP1R|FAM107A|PIP5K1C|RIGI|ARHGEF4|TESC|FERMT1|JCAD|MYO1G|AIF1L|ANTXR1|FGD2|PLA2G4F|SHISA6	-5.46123	0	87
	ENSG00000268518	ENSG00000157240	ENSG00000155849	ENSG00000141052																0	0	0	1	0	0	0	-7.32502	GO:0042692	M0001	1	0	GO Biological Processes	19	muscle cell differentiation	19_GO:0032502 developmental process	-7.32502	3.18562	6.73289	30286	289	954	29	3.03983	0.555837	187|577|596|844|1073|1827|2022|2274|3481|3856|4703|5738|6272|6722|6910|7138|7504|8506|29767|50507|50804|50937|79191|79652|80005|84665|93649|136319|376132	APLNR|ADGRB3|BCL2|CASQ1|CFL2|RCAN1|ENG|FHL2|IGF2|KRT8|NEB|PTGFRN|SORT1|SRF|TBX5|TNNT1|XK|CNTNAP1|TMOD2|NOX4|MYEF2|CDON|IRX3|TMEM204|DOCK5|MYPN|MYOCD|MTPN|LRRC10	-5.61878	0	72
	ENSG00000268555	ENSG00000084636	ENSG00000151640	ENSG00000141338																1	1	1	1	-7.31182	-3.57185	-2.71483	-2.39456	GO:1902495	M1111	4	0	GO Cellular Components	20	transmembrane transporter complex		-7.31182	2.45406	6.33165	30286	444	1223	44	3.59771	0.532529	482|773|1145|1536|2557|2560|2564|2898|2899|2901|2903|3306|3739|3741|3745|3760|3761|3762|3767|3790|6323|6324|6330|6526|6833|7223|8514|9132|10008|10021|10242|11280|23704|54102|55107|56262|79820|116443|117155|149111|151254|168507|285175|388336	ATP1B2|CACNA1A|CHRNE|CYBB|GABRA4|GABRB1|GABRE|GRIK2|GRIK3|GRIK5|GRIN2A|HSPA2|KCNA4|KCNA5|KCNB1|KCNJ3|KCNJ4|KCNJ5|KCNJ11|KCNS3|SCN1A|SCN1B|SCN4B|SLC5A3|ABCC8|TRPC4|KCNAB2|KCNQ4|KCNE3|HCN4|KCNMB2|SCN11A|KCNE4|CLIC6|ANO1|LRRC8A|CATSPERB|GRIN3A|CATSPER2|CNIH3|C2CD6|PKD1L1|UNC80|SHISA6	-5.6071	0	70
	ENSG00000268583	ENSG00000121858	ENSG00000126878	ENSG00000141441																1	0	1	1	-4.34312	0	-4.05677	-5.4831	GO:0001657	M1011	3	0	GO Biological Processes	19	ureteric bud development	19_GO:0032502 developmental process	-7.31125	3.92611	6.99544	30286	87	1862	21	1.12782	0.244719	384|596|650|655|1739|2247|2263|2719|4609|5979|6092|6299|6943|7490|8642|9353|9953|9955|55083|168667|342184	ARG2|BCL2|BMP2|BMP7|DLG1|FGF2|FGFR2|GPC3|MYC|RET|ROBO2|SALL1|TCF21|WT1|DCHS1|SLIT2|HS3ST3B1|HS3ST3A1|KIF26B|BMPER|FMN1	-5.44607	0	7
	ENSG00000269514	ENSG00000245571	ENSG00000035403	ENSG00000141540																1	1	1	1	-4.46178	-3.06601	-4.85634	-4.15745	GO:0120035	M1111	4	0	GO Biological Processes	19	regulation of plasma membrane bounded cell projection organization	19_GO:0050789 regulation of biological process	-7.30422	1.9005	5.98195	30286	659	1862	77	4.13534	0.461418	482|577|627|655|780|952|960|1268|1540|1601|1809|2042|2043|2045|2049|3675|3815|4131|4133|4134|4168|4192|4593|4651|4739|4915|5027|5058|5168|5274|5649|5754|5789|5802|5979|6091|6092|6324|6387|6405|6624|6695|6722|7070|7074|7504|8321|8507|9024|9037|9314|9353|9423|10371|10458|10500|10677|23500|23580|25987|26012|26052|51517|53335|54437|54443|57520|80031|80258|83478|91584|117177|146760|148170|154141|22311…	ATP1B2|ADGRB3|BDNF|BMP7|DDR1|CD38|CD44|CNR1|CYLD|DAB2|DPYSL3|EPHA3|EPHA4|EPHA7|EPHB3|ITGA3|KIT|MAP1B|MAP2|MAP4|MCF2|MDK|MUSK|MYO10|NEDD9|NTRK2|P2RX7|PAK1|ENPP2|SERPINI1|RELN|PTK7|PTPRD|PTPRS|RET|ROBO1|ROBO2|SCN1B|CXCL12|SEMA3F|FSCN1|SPOCK1|SRF|THY1|TIAM1|XK|FZD1|ENC1|BRSK2|SEMA5A|KLF4|SLIT2|NTN1|SEMA3A|BAIAP2|SEMA6C|AVIL|DAAM2|CDC42EP4|TSKU|NSMF|DNM3|NCKIPSD|BCL11A|SEMA5B|ANLN|HECW2|SEMA6D|EFHC2|…	-5.44013	0	10
	ENSG00000269982	ENSG00000187068	ENSG00000166451	ENSG00000141576																1	1	1	1	-7.30286	-3.8839	-5.7434	-5.00026	GO:0007200	M1111	4	0	GO Biological Processes	19	phospholipase C-activating G protein-coupled receptor signaling pathway	19_GO:0050896 response to stimulus	-7.30286	4.64319	7.33404	30286	96	1223	18	1.47179	0.344342	185|1129|1524|1901|1906|2099|2359|2828|2911|3269|3708|5028|5330|5579|5745|9368|9630|55107	AGTR1|CHRM2|CX3CR1|S1PR1|EDN1|ESR1|FPR3|GPR4|GRM1|HRH1|ITPR1|P2RY1|PLCB2|PRKCB|PTH1R|NHERF1|GNA14|ANO1	-5.6004	0	128
	ENSG00000270442	ENSG00000184465	ENSG00000140526	ENSG00000141622																1	1	1	1	-7.29851	-3.97735	-5.99104	-2.04099	GO:0002237	M1111	4	0	GO Biological Processes	19	response to molecule of bacterial origin	19_GO:0044419 biological process involved in interspecies interaction between organisms	-7.29851	2.65825	6.43785	30286	354	1223	38	3.10711	0.496148	133|210|834|929|1051|1268|1524|1636|1906|2263|2355|2920|3656|3717|4283|4360|4791|4792|5027|5054|5473|5734|5739|6347|6403|6556|6833|7096|7097|7538|10221|10288|10859|11213|22843|80149|115362|284297	ADM|ALAD|CASP1|CD14|CEBPB|CNR1|CX3CR1|ACE|EDN1|FGFR2|FOSL2|CXCL2|IRAK2|JAK2|CXCL9|MRC1|NFKB2|NFKBIA|P2RX7|SERPINE1|PPBP|PTGER4|PTGIR|CCL2|SELP|SLC11A1|ABCC8|TLR1|TLR2|ZFP36|TRIB1|LILRB2|LILRB1|IRAK3|PPM1E|ZC3H12A|GBP5|SSC5D	-5.59757	0	71
	ENSG00000270562	ENSG00000176771	ENSG00000115705	ENSG00000141639																1	0	1	1	-3.71524	0	-4.94827	-4.30737	GO:0003206	M1011	3	0	GO Biological Processes	19	cardiac chamber morphogenesis	19_GO:0032502 developmental process	-7.29687	3.32991	6.7343	30286	127	1862	26	1.39635	0.271928	187|650|655|2022|2263|2274|2535|3084|3491|4036|4488|5950|6091|6092|6586|6608|6659|6664|6722|6910|7135|8321|8828|9353|23462|54583	APLNR|BMP2|BMP7|ENG|FGFR2|FHL2|FZD2|NRG1|CCN1|LRP2|MSX2|RBP4|ROBO1|ROBO2|SLIT3|SMO|SOX4|SOX11|SRF|TBX5|TNNI1|FZD1|NRP2|SLIT2|HEY1|EGLN1	-5.43497	0	42
	ENSG00000270661	ENSG00000287702	ENSG00000142733	ENSG00000142583																1	1	1	1	-6.68266	-3.92438	-7.27896	-4.7441	R-HSA-9658195	M1111	4	0	Reactome Gene Sets	6	Leishmania infection		-7.27896	4.0779	7.11616	30286	164	951	21	2.2082	0.476519	113|834|2214|2687|3708|4651|4791|4907|5613|7410|8324|9332|9844|10458|10628|10769|10800|51517|54331|57105|79651	ADCY7|CASP1|FCGR3A|GGT5|ITPR1|MYO10|NFKB2|NT5E|PRKX|VAV2|FZD7|CD163|ELMO1|BAIAP2|TXNIP|PLK2|CYSLTR1|NCKIPSD|GNG2|CYSLTR2|RHBDF2	-5.58175	0	129
	ENSG00000271327	ENSG00000196923	ENSG00000052749	ENSG00000142733																1	1	1	1	-6.68266	-3.92438	-7.27896	-4.7441	R-HSA-9824443	M1111	4	0	Reactome Gene Sets	6	Parasitic Infection Pathways		-7.27896	4.0779	7.11616	30286	164	951	21	2.2082	0.476519	113|834|2214|2687|3708|4651|4791|4907|5613|7410|8324|9332|9844|10458|10628|10769|10800|51517|54331|57105|79651	ADCY7|CASP1|FCGR3A|GGT5|ITPR1|MYO10|NFKB2|NT5E|PRKX|VAV2|FZD7|CD163|ELMO1|BAIAP2|TXNIP|PLK2|CYSLTR1|NCKIPSD|GNG2|CYSLTR2|RHBDF2	-5.58175	0	129
	ENSG00000271918	ENSG00000121281	ENSG00000228436	ENSG00000142871																1	1	1	1	-3.62466	-2.71677	-5.98767	-4.11161	GO:0090092	M1111	4	0	GO Biological Processes	19	regulation of transmembrane receptor protein serine/threonine kinase signaling pathway	19_GO:0050896 response to stimulus	-7.25392	2.36027	6.23129	30286	317	1862	46	2.47046	0.359722	94|650|655|1030|1149|1601|2022|2201|2719|3077|3491|3624|3675|3717|4036|4488|5046|6424|6664|7057|8321|8425|8646|9315|9719|10272|11117|23090|23213|25884|25928|26035|26524|28996|54756|54829|55612|58516|81031|93649|94031|168667|222663|375387|392255|494470	ACVRL1|BMP2|BMP7|CDKN2B|CIDEA|DAB2|ENG|FBN2|GPC3|HFE|CCN1|INHBA|ITGA3|JAK2|LRP2|MSX2|PCSK6|SFRP4|SOX11|THBS1|FZD1|LTBP4|CHRD|NREP|ADAMTSL2|FSTL3|EMILIN1|ZNF423|SULF1|CHRDL2|SOSTDC1|GLCE|LATS2|HIPK2|IL17RD|ASPN|FERMT1|SINHCAF|SLC2A10|MYOCD|HTRA3|BMPER|SCUBE3|NRROS|GDF6|ARK2C	-5.39527	0	63
	ENSG00000271943	ENSG00000134107	ENSG00000108622	ENSG00000142973																1	1	1	1	-4.20633	-4.30428	-2.97755	-5.20025	M255	M1111	4	0	Canonical Pathways	11	PID HIF1 TFPATHWAY		-7.23532	4.43599	7.15217	30286	66	1862	18	0.966702	0.22675	133|1906|2022|2624|3099|3952|4170|4907|5054|5209|5243|6387|7018|7852|8553|54583|79365|112399	ADM|EDN1|ENG|GATA2|HK2|LEP|MCL1|NT5E|SERPINE1|PFKFB3|ABCB1|CXCL12|TF|CXCR4|BHLHE40|EGLN1|BHLHE41|EGLN3	-5.37775	0	130
	ENSG00000271959	ENSG00000082684	ENSG00000106780	ENSG00000143061																1	1	1	1	-3.72835	-4.38307	-5.4138	-5.39137	GO:0045926	M1111	4	0	GO Biological Processes	19	negative regulation of growth	19_GO:0040007 growth	-7.23404	2.56821	6.33388	30286	247	1862	39	2.09452	0.331861	94|596|734|1026|1601|2045|2100|2487|2697|2719|3624|4133|4493|4501|4502|5802|5950|5999|6405|6532|6586|6910|7093|7490|8692|9037|9353|9423|10371|10500|51447|53335|54437|64061|64321|80031|123879|131566|223117	ACVRL1|BCL2|OSGIN2|CDKN1A|DAB2|EPHA7|ESR2|FRZB|GJA1|GPC3|INHBA|MAP2|MT1E|MT1X|MT2A|PTPRS|RBP4|RGS4|SEMA3F|SLC6A4|SLIT3|TBX5|TLL2|WT1|HYAL2|SEMA5A|SLIT2|NTN1|SEMA3A|SEMA6C|IP6K2|BCL11A|SEMA5B|TSPYL2|SOX17|SEMA6D|DCUN1D3|DCBLD2|SEMA3D	-5.37754	0	31
	ENSG00000271993	ENSG00000158683	ENSG00000145390	ENSG00000143127																1	1	1	1	-5.78197	-3.78259	-6.13084	-4.24819	GO:0019955	M1111	4	0	GO Molecular Functions	21	cytokine binding		-7.22978	3.14089	6.61393	30286	145	1862	28	1.50376	0.282039	94|633|1524|2022|2247|2633|3559|3676|3815|3953|3977|7057|7538|7850|7852|8425|8646|8692|8809|8828|9173|9180|25884|25928|25987|53832|222663|375387	ACVRL1|BGN|CX3CR1|ENG|FGF2|GBP1|IL2RA|ITGA4|KIT|LEPR|LIFR|THBS1|ZFP36|IL1R2|CXCR4|LTBP4|CHRD|HYAL2|IL18R1|NRP2|IL1RL1|OSMR|CHRDL2|SOSTDC1|TSKU|IL20RA|SCUBE3|NRROS	-5.37436	0	54
	ENSG00000272070	ENSG00000164850	ENSG00000134324	ENSG00000143171																1	1	1	1	-6.24618	-2.57554	-3.90454	-2.73733	GO:0051251	M1111	4	0	GO Biological Processes	19	positive regulation of lymphocyte activation	19_GO:0002376 immune system process	-7.22685	2.3307	6.20185	30286	328	1862	47	2.52417	0.363511	199|596|683|861|952|1026|1540|1803|2214|2309|2736|3108|3109|3111|3113|3117|3142|3481|3559|3575|3717|3952|3965|4192|4254|5105|5781|5788|6347|6352|6659|6693|7070|7704|8651|8660|9308|9840|10288|10673|10859|11151|51043|54537|57678|64581|146850	AIF1|BCL2|BST1|RUNX1|CD38|CDKN1A|CYLD|DPP4|FCGR3A|FOXO3|GLI2|HLA-DMA|HLA-DMB|HLA-DOA|HLA-DPA1|HLA-DQA1|HLX|IGF2|IL2RA|IL7R|JAK2|LEP|LGALS9|MDK|KITLG|PCK1|PTPN11|PTPRC|CCL2|CCL5|SOX4|SPN|THY1|ZBTB16|SOCS1|IRS2|CD83|TESPA1|LILRB2|TNFSF13B|LILRB1|CORO1A|ZBTB7B|SHLD2|GPAM|CLEC7A|PIK3R6	-5.3725	0	45
	ENSG00000272501	ENSG00000102466	ENSG00000205213	ENSG00000143318																1	0	1	1	-6.47273	0	-4.14158	-2.49495	GO:1903039	M1011	3	0	GO Biological Processes	19	positive regulation of leukocyte cell-cell adhesion	19_GO:0048518 positive regulation of biological process	-7.22335	2.46622	6.27443	30286	277	1862	42	2.25564	0.344105	199|861|960|1540|1803|2309|2736|3108|3109|3111|3113|3117|3142|3481|3559|3575|3676|3717|3952|3965|4192|4254|5105|5781|5788|6347|6352|6403|6659|6693|7070|7704|8651|9308|9840|10288|10673|10859|11151|51043|57678|146850	AIF1|RUNX1|CD44|CYLD|DPP4|FOXO3|GLI2|HLA-DMA|HLA-DMB|HLA-DOA|HLA-DPA1|HLA-DQA1|HLX|IGF2|IL2RA|IL7R|ITGA4|JAK2|LEP|LGALS9|MDK|KITLG|PCK1|PTPN11|PTPRC|CCL2|CCL5|SELP|SOX4|SPN|THY1|ZBTB16|SOCS1|CD83|TESPA1|LILRB2|TNFSF13B|LILRB1|CORO1A|ZBTB7B|GPAM|PIK3R6	-5.37006	0	45
	ENSG00000272568	ENSG00000182179	ENSG00000116962	ENSG00000143324																1	0	1	1	-4.28987	0	-4.01112	-5.42626	GO:0072163	M1011	3	0	GO Biological Processes	19	mesonephric epithelium development	19_GO:0032502 developmental process	-7.21861	3.88149	6.92837	30286	88	1862	21	1.12782	0.244719	384|596|650|655|1739|2247|2263|2719|4609|5979|6092|6299|6943|7490|8642|9353|9953|9955|55083|168667|342184	ARG2|BCL2|BMP2|BMP7|DLG1|FGF2|FGFR2|GPC3|MYC|RET|ROBO2|SALL1|TCF21|WT1|DCHS1|SLIT2|HS3ST3B1|HS3ST3A1|KIF26B|BMPER|FMN1	-5.36746	0	7
	ENSG00000272574	ENSG00000008277	ENSG00000128594	ENSG00000143341																1	0	1	1	-4.28987	0	-4.01112	-5.42626	GO:0072164	M1011	3	0	GO Biological Processes	19	mesonephric tubule development	19_GO:0032502 developmental process	-7.21861	3.88149	6.92837	30286	88	1862	21	1.12782	0.244719	384|596|650|655|1739|2247|2263|2719|4609|5979|6092|6299|6943|7490|8642|9353|9953|9955|55083|168667|342184	ARG2|BCL2|BMP2|BMP7|DLG1|FGF2|FGFR2|GPC3|MYC|RET|ROBO2|SALL1|TCF21|WT1|DCHS1|SLIT2|HS3ST3B1|HS3ST3A1|KIF26B|BMPER|FMN1	-5.36746	0	7
	ENSG00000272668	ENSG00000237807	ENSG00000152229	ENSG00000143367																1	1	1	1	-5.68396	-4.55143	-6.8015	-4.82735	GO:0008610	M1111	4	0	GO Biological Processes	19	lipid biosynthetic process	19_GO:0008152 metabolic process	-7.20064	1.94745	5.96371	30286	593	1862	71	3.8131	0.443821	246|1040|1607|1717|1718|1906|2194|2681|2687|3612|4023|4534|5027|5105|5287|5291|5294|5321|5740|5742|5833|6296|6487|6489|6576|6715|7903|8128|8503|8651|8707|8854|8869|8871|8912|9415|10162|10351|11057|23175|23396|27090|29906|50814|51085|51447|51477|54206|54511|54898|55224|55304|55361|57678|79966|80270|80271|81849|83394|84532|89792|117283|126969|127281|129642|154141|157506|254531|255189|256435|256987	ALOX15|CDS1|DGKB|DHCR7|DHCR24|EDN1|FASN|GGTA1|GGT5|IMPA1|LPL|MTM1|P2RX7|PCK1|PIK3C2B|PIK3CB|PIK3CG|PLA2G4A|PTGIS|PTGS1|PCYT2|ACSM3|ST3GAL3|ST8SIA1|SLC25A1|SRD5A1|ST8SIA4|ST8SIA2|PIK3R3|SOCS1|B3GALT2|ALDH1A2|ST3GAL5|SYNJ2|CACNA1H|FADS2|LPCAT3|ABCA8|ABHD2|LPIN1|PIP5K1C|ST6GALNAC4|ST8SIA5|NSDHL|MLXIPL|IP6K2|ISYNA1|ERRFI1|HMGCLL1|ELOVL2|ETNK2|SPTLC3|PI4K2A|GPAM|SCD5|HSD3B7|ITPKC|ST6GALNAC5|PITPNM3|AC…	-5.35055	0	131
	ENSG00000272789	ENSG00000227896	ENSG00000167244	ENSG00000143384																1	0	1	1	-3.14923	0	-2.43325	-5.66411	GO:0006936	M1011	3	0	GO Biological Processes	19	muscle contraction	19_GO:0032501 multicellular organismal process	-7.19653	2.59698	6.33055	30286	238	1862	38	2.04082	0.327669	384|783|800|952|1145|1739|1906|2257|2697|2775|3357|3741|3760|3762|3781|6323|6324|6330|6334|6641|6769|7135|7138|7169|7170|7852|8912|9499|10008|10021|10052|11280|23213|23704|26287|26509|29767|55800	ARG2|CACNB2|CALD1|CD38|CHRNE|DLG1|EDN1|FGF12|GJA1|GNAO1|HTR2B|KCNA5|KCNJ3|KCNJ5|KCNN2|SCN1A|SCN1B|SCN4B|SCN8A|SNTB1|STAC|TNNI1|TNNT1|TPM2|TPM3|CXCR4|CACNA1H|MYOT|KCNE3|HCN4|GJC1|SCN11A|SULF1|KCNE4|ANKRD2|MYOF|TMOD2|SCN3B	-5.34749	0	11
	ENSG00000272906	ENSG00000178685	ENSG00000197375	ENSG00000143416																1	1	1	1	-4.61746	-5.11625	-5.56181	-5.94667	GO:0006468	M1111	4	0	GO Biological Processes	19	protein phosphorylation	19_GO:0008152 metabolic process	-7.19394	2.05387	6.02582	30286	491	1862	62	3.32975	0.415779	94|780|790|1613|1956|2042|2043|2045|2049|2202|2263|2321|2872|3486|3656|3717|3718|3815|3952|3991|4215|4593|4915|5058|5105|5166|5292|5579|5596|5602|5613|5649|5979|6196|6347|6446|7097|7098|7301|7465|8444|8711|9024|9064|9263|9451|9625|10769|11213|23604|26524|28996|51086|57600|65267|84206|91461|117283|130399|202374|415116|102724428	ACVRL1|DDR1|CAD|DAPK3|EGFR|EPHA3|EPHA4|EPHA7|EPHB3|EFEMP1|FGFR2|FLT1|MKNK2|IGFBP3|IRAK2|JAK2|JAK3|KIT|LEP|LIPE|MAP3K3|MUSK|NTRK2|PAK1|PCK1|PDK4|PIM1|PRKCB|MAPK4|MAPK10|PRKX|RELN|RET|RPS6KA2|CCL2|SGK1|TLR2|TLR3|TYRO3|WEE1|DYRK3|TNK1|BRSK2|MAP3K6|STK17A|EIF2AK3|AATK|PLK2|IRAK3|DAPK2|LATS2|HIPK2|TNNI3K|FNIP2|WNK3|MEX3B|PKDCC|IP6K3|ACVR1C|STK32A|PIM3|LOC102724428	-5.34596	0	78
	ENSG00000272953	ENSG00000167525	ENSG00000139567	ENSG00000143434																1	1	1	1	-3.35549	-3.35637	-3.40428	-7.18537	M145	M1111	4	0	Canonical Pathways	11	PID P53 DOWNSTREAM PATHWAY		-7.18537	4.40278	7.19904	30286	137	954	19	1.99161	0.452335	467|596|598|637|1026|1647|1843|3082|3090|3486|4170|4233|5054|7832|28984|54541|55800|57060|255488	ATF3|BCL2|BCL2L1|BID|CDKN1A|GADD45A|DUSP1|HGF|HIC1|IGFBP3|MCL1|MET|SERPINE1|BTG2|RGCC|DDIT4|SCN3B|PCBP4|RNF144B	-5.49834	0	101
	ENSG00000272970	ENSG00000230630	ENSG00000184937	ENSG00000143479																1	1	1	1	-5.00524	-5.02544	-4.66803	-3.66515	GO:0050679	M1111	4	0	GO Biological Processes	19	positive regulation of epithelial cell proliferation	19_GO:0048518 positive regulation of biological process	-7.18107	2.67375	6.36251	30286	219	1862	36	1.9334	0.319104	94|185|187|374|1012|1893|1950|1956|2152|2247|2252|2263|2277|2624|3142|3164|3357|3481|3676|3912|4192|4609|6352|6387|6489|6608|6664|7060|8324|8626|8660|8828|9037|57608|116039|441478	ACVRL1|AGTR1|APLNR|AREG|CDH13|ECM1|EGF|EGFR|F3|FGF2|FGF7|FGFR2|VEGFD|GATA2|HLX|NR4A1|HTR2B|IGF2|ITGA4|LAMB1|MDK|MYC|CCL5|CXCL12|ST8SIA1|SMO|SOX11|THBS4|FZD7|TP63|IRS2|NRP2|SEMA5A|JCAD|OSR2|NRARP	-5.33519	0	93
	ENSG00000273007	ENSG00000168016	ENSG00000121039	ENSG00000143502																1	0	1	1	-3.11771	0	-2.6538	-2.64534	GO:0050709	M1011	3	0	GO Biological Processes	19	negative regulation of protein secretion	19_GO:0051179 localization	-7.13859	4.17623	7.00162	30286	74	1862	19	1.02041	0.2329	2149|3625|3667|3745|3767|4345|5781|6833|7351|8622|26056|79651|80223|91543|94121|130399|285381|353500|415116	F2R|INHBB|IRS1|KCNB1|KCNJ11|CD200|PTPN11|ABCC8|UCP2|PDE8B|RAB11FIP5|RHBDF2|RAB11FIP1|RSAD2|SYTL4|ACVR1C|DPH3|BMP8A|PIM3	-5.29481	0	68
	ENSG00000273557	ENSG00000141622	ENSG00000185436	ENSG00000143549																1	1	1	1	-4.23746	-4.14003	-5.38507	-5.37026	GO:0060993	M1111	4	0	GO Biological Processes	19	kidney morphogenesis	19_GO:0032502 developmental process	-7.12749	3.83788	6.86228	30286	89	1862	21	1.12782	0.244719	596|650|655|1739|2247|2719|4609|5613|6299|6608|6659|6943|7490|8642|9953|9955|25937|55083|55366|79191|342184	BCL2|BMP2|BMP7|DLG1|FGF2|GPC3|MYC|PRKX|SALL1|SMO|SOX4|TCF21|WT1|DCHS1|HS3ST3B1|HS3ST3A1|WWTR1|KIF26B|LGR4|IRX3|FMN1	-5.28475	0	7
	ENSG00000273691	ENSG00000220785	ENSG00000010704	ENSG00000143603																1	1	1	1	-3.82779	-2.73227	-3.37373	-3.36087	GO:0001649	M1111	4	0	GO Biological Processes	19	osteoblast differentiation	19_GO:0032502 developmental process	-7.1192	3.18234	6.57649	30286	138	1862	27	1.45005	0.277032	650|1277|1462|2194|2247|2274|2355|2697|2736|3400|3481|3486|3491|3726|4488|5745|6608|9902|22800|25840|25937|51741|55366|58476|63979|115908|338773	BMP2|COL1A1|VCAN|FASN|FGF2|FHL2|FOSL2|GJA1|GLI2|ID4|IGF2|IGFBP3|CCN1|JUNB|MSX2|PTH1R|SMO|MRC2|RRAS2|TMT1A|WWTR1|WWOX|LGR4|TP53INP2|FIGNL1|CTHRC1|TMEM119	-5.2775	0	18
	ENSG00000274080	ENSG00000229618	ENSG00000136870	ENSG00000143797																1	0	1	1	-3.81987	0	-3.57542	-7.11836	GO:0006937	M1011	3	0	GO Biological Processes	19	regulation of muscle contraction	19_GO:0032501 multicellular organismal process	-7.11836	3.99205	6.99237	30286	167	954	21	2.20126	0.475038	844|1129|1264|1613|1739|1906|2149|2702|5294|6722|6781|7135|7138|9446|10021|51086|80005|80763|93649|388591|390594	CASQ1|CHRM2|CNN1|DAPK3|DLG1|EDN1|F2R|GJA5|PIK3CG|SRF|STC1|TNNI1|TNNT1|GSTO1|HCN4|TNNI3K|DOCK5|SPX|MYOCD|RNF207|KBTBD13	-5.44076	0	132
	ENSG00000274184	ENSG00000230490	ENSG00000005187	ENSG00000143847																1	1	1	1	-4.91142	-2.7701	-2.64001	-7.10907	GO:0097190	M1111	4	0	GO Biological Processes	19	apoptotic signaling pathway	19_GO:0050896 response to stimulus	-7.10907	3.04278	6.55157	30286	313	954	30	3.14465	0.565033	596|598|637|1026|1051|1191|1545|1613|2309|3090|3708|3717|3856|4170|4254|5027|5625|5740|5788|6272|8718|10018|23017|28996|50486|51741|54541|57600|90441|90865	BCL2|BCL2L1|BID|CDKN1A|CEBPB|CLU|CYP1B1|DAPK3|FOXO3|HIC1|ITPR1|JAK2|KRT8|MCL1|KITLG|P2RX7|PRODH|PTGIS|PTPRC|SORT1|TNFRSF25|BCL2L11|FAIM2|HIPK2|G0S2|WWOX|DDIT4|FNIP2|ZNF622|IL33	-5.43404	0	101
	ENSG00000274253	ENSG00000102287	ENSG00000157782	ENSG00000143850																1	1	1	1	-4.33405	-4.40229	-7.10043	-7.08462	GO:0071384	M1111	4	0	GO Biological Processes	19	cellular response to corticosteroid stimulus	19_GO:0050896 response to stimulus	-7.10043	6.46882	7.88556	30286	64	951	13	1.36698	0.376532	687|1636|1906|2309|2852|5105|6446|6715|6781|7023|7538|11170|54541	KLF9|ACE|EDN1|FOXO3|GPER1|PCK1|SGK1|SRD5A1|STC1|TFAP4|ZFP36|FAM107A|DDIT4	-5.42714	0	69
	ENSG00000274712	ENSG00000144645	ENSG00000174429	ENSG00000144285																1	1	1	1	-4.72095	-5.43846	-4.00468	-7.09649	GO:0032970	M1111	4	0	GO Biological Processes	19	regulation of actin filament-based process	19_GO:0050789 regulation of biological process	-7.09649	2.80357	6.423	30286	385	954	34	3.56394	0.60022	390|1073|1490|1613|1739|1901|1906|1955|2702|2885|3925|4233|4703|4739|5829|6387|6781|9026|9353|9788|10021|10458|10810|11151|11170|22843|23580|28984|29767|79822|84952|136319|163782|342184	RND3|CFL2|CCN2|DAPK3|DLG1|S1PR1|EDN1|MEGF9|GJA5|GRB2|STMN1|MET|NEB|NEDD9|PXN|CXCL12|STC1|HIP1R|SLIT2|MTSS1|HCN4|BAIAP2|WASF3|CORO1A|FAM107A|PPM1E|CDC42EP4|RGCC|TMOD2|ARHGAP28|CGNL1|MTPN|KANK4|FMN1	-5.42463	0	98
	ENSG00000274895	ENSG00000134824	ENSG00000179604	ENSG00000144395																1	1	1	1	-3.69873	-2.37523	-4.46112	-4.4448	GO:0050770	M1111	4	0	GO Biological Processes	19	regulation of axonogenesis	19_GO:0032502 developmental process	-7.08553	3.02368	6.48583	30286	156	1862	29	1.55747	0.286953	627|2043|2045|2049|4131|4133|4168|4915|5058|5802|5979|6091|6092|6387|6405|6722|7070|7074|7504|9024|9037|9353|9423|10371|10500|54437|80031|91584|223117	BDNF|EPHA4|EPHA7|EPHB3|MAP1B|MAP2|MCF2|NTRK2|PAK1|PTPRS|RET|ROBO1|ROBO2|CXCL12|SEMA3F|SRF|THY1|TIAM1|XK|BRSK2|SEMA5A|SLIT2|NTN1|SEMA3A|SEMA6C|SEMA5B|SEMA6D|PLXNA4|SEMA3D	-5.24486	0	50
	ENSG00000275055	ENSG00000205930	ENSG00000099860	ENSG00000144655																1	1	1	1	-2.59439	-2.299	-3.15338	-7.08438	GO:0001935	M1111	4	0	GO Biological Processes	19	endothelial cell proliferation	19_GO:0009987 cellular process	-7.08438	9.07038	8.6154	30286	35	954	10	1.04822	0.329734	94|947|1295|1739|2247|2252|5291|5613|168667|196740	ACVRL1|CD34|COL8A1|DLG1|FGF2|FGF7|PIK3CB|PRKX|BMPER|VSTM4	-5.41599	0	133
	ENSG00000275236	ENSG00000086289	ENSG00000105926	ENSG00000144730																1	1	1	1	-5.94471	-3.27002	-4.11018	-4.59168	GO:0043583	M1111	4	0	GO Biological Processes	19	ear development	19_GO:0032502 developmental process	-7.0785	2.64955	6.2993	30286	221	1862	36	1.9334	0.319104	596|650|780|1052|1906|2043|2070|2247|2263|2487|2535|2624|5754|5781|8642|8825|9132|9368|9423|9497|10018|25987|27443|28514|51804|64072|81624|84189|115908|116039|125488|157506|168667|219736|341640|643226	BCL2|BMP2|DDR1|CEBPD|EDN1|EPHA4|EYA4|FGF2|FGFR2|FRZB|FZD2|GATA2|PTK7|PTPN11|DCHS1|LIN7A|KCNQ4|NHERF1|NTN1|SLC4A7|BCL2L11|TSKU|CECR2|DLL1|SIX4|CDH23|DIAPH3|SLITRK6|CTHRC1|OSR2|TTC39C|RDH10|BMPER|STOX1|FREM2|GRXCR2	-5.23887	0	134
	ENSG00000276672	ENSG00000113657	ENSG00000070404	ENSG00000144810																1	0	1	1	-2.95658	0	-4.49695	-5.52669	R-HSA-8874081	M1011	3	0	Reactome Gene Sets	6	MET activates PTK2 signaling		-7.06518	6.50612	7.72257	30286	30	1862	12	0.644468	0.185442	1277|1281|1289|3082|3673|3675|3910|3912|3914|4233|85301|255631	COL1A1|COL3A1|COL5A1|HGF|ITGA2|ITGA3|LAMA4|LAMB1|LAMB3|MET|COL27A1|COL24A1	-5.22761	0	135
	ENSG00000276791	ENSG00000248858	ENSG00000112319	ENSG00000144893																1	1	1	1	-5.2435	-3.42267	-2.38074	-2.0072	GO:0032944	M1111	4	0	GO Biological Processes	19	regulation of mononuclear cell proliferation	19_GO:0050789 regulation of biological process	-7.0504	2.56465	6.24168	30286	241	1862	38	2.04082	0.327669	196|199|384|596|598|637|683|952|1026|1051|1739|2214|3109|3113|3481|3559|3659|3717|3952|3965|4254|4332|5320|5788|6352|6664|6693|7940|8654|8660|10288|10457|10673|10859|11151|11326|51043|57678	AHR|AIF1|ARG2|BCL2|BCL2L1|BID|BST1|CD38|CDKN1A|CEBPB|DLG1|FCGR3A|HLA-DMB|HLA-DPA1|IGF2|IL2RA|IRF1|JAK2|LEP|LGALS9|KITLG|MNDA|PLA2G2A|PTPRC|CCL5|SOX11|SPN|LST1|PDE5A|IRS2|LILRB2|GPNMB|TNFSF13B|LILRB1|CORO1A|VSIG4|ZBTB7B|GPAM	-5.21386	0	45
	ENSG00000277283	ENSG00000158156	ENSG00000084674	ENSG00000144908																1	1	1	1	-3.76658	-3.55441	-5.12426	-7.04451	GO:0071383	M1111	4	0	GO Biological Processes	19	cellular response to steroid hormone stimulus	19_GO:0050896 response to stimulus	-7.04451	4.1229	7.00683	30286	154	954	20	2.09644	0.463838	687|1545|1636|1906|2099|2309|3717|4306|6258|6446|6663|6781|7023|7538|10018|11057|11170|54206|54541|133522	KLF9|CYP1B1|ACE|EDN1|ESR1|FOXO3|JAK2|NR3C2|RXRG|SGK1|SOX10|STC1|TFAP4|ZFP36|BCL2L11|ABHD2|FAM107A|ERRFI1|DDIT4|PPARGC1B	-5.38133	0	69
	ENSG00000277715	ENSG00000141441	ENSG00000102802	ENSG00000144909																1	0	1	1	-3.68512	0	-2.00568	-4.83863	GO:0003015	M1011	3	0	GO Biological Processes	19	heart process	19_GO:0032501 multicellular organismal process	-7.02941	3.42427	6.63733	30286	114	1862	24	1.28894	0.261402	783|1636|1906|2257|2697|3741|3760|3762|3781|6196|6323|6324|6330|6334|7135|7852|10008|10052|11280|23704|25937|50507|55800|58498	CACNB2|ACE|EDN1|FGF12|GJA1|KCNA5|KCNJ3|KCNJ5|KCNN2|RPS6KA2|SCN1A|SCN1B|SCN4B|SCN8A|TNNI1|CXCR4|KCNE3|GJC1|SCN11A|KCNE4|WWTR1|NOX4|SCN3B|MYL7	-5.1939	0	11
	ENSG00000277999	ENSG00000164776	ENSG00000105339	ENSG00000145016																1	1	1	1	-7.02687	-4.3285	-5.56906	-2.32277	GO:0032496	M1111	4	0	GO Biological Processes	19	response to lipopolysaccharide	19_GO:0044419 biological process involved in interspecies interaction between organisms	-7.02687	2.67716	6.31295	30286	333	1223	36	2.94358	0.483322	133|210|834|929|1051|1268|1524|1636|1906|2263|2355|2920|3656|3717|4283|4360|4791|4792|5027|5054|5473|5734|5739|6347|6403|6556|6833|7097|7538|10221|10288|10859|11213|22843|80149|115362	ADM|ALAD|CASP1|CD14|CEBPB|CNR1|CX3CR1|ACE|EDN1|FGFR2|FOSL2|CXCL2|IRAK2|JAK2|CXCL9|MRC1|NFKB2|NFKBIA|P2RX7|SERPINE1|PPBP|PTGER4|PTGIR|CCL2|SELP|SLC11A1|ABCC8|TLR2|ZFP36|TRIB1|LILRB2|LILRB1|IRAK3|PPM1E|ZC3H12A|GBP5	-5.36881	0	71
	ENSG00000278493	ENSG00000114541	ENSG00000168792	ENSG00000145147																1	0	1	1	-6.41473	0	-3.34432	-3.85583	hsa04514	M1011	3	0	KEGG Pathway	24	Cell adhesion molecules		-7.02284	3.00442	6.44477	30286	157	1862	29	1.55747	0.286953	947|1462|3108|3109|3111|3113|3117|3134|3384|3676|3683|3696|4359|5788|5789|5802|6402|6403|6693|8506|9378|9379|10666|54413|64101|84189|84631|139065|152404	CD34|VCAN|HLA-DMA|HLA-DMB|HLA-DOA|HLA-DPA1|HLA-DQA1|HLA-F|ICAM2|ITGA4|ITGAL|ITGB8|MPZ|PTPRC|PTPRD|PTPRS|SELL|SELP|SPN|CNTNAP1|NRXN1|NRXN2|CD226|NLGN3|LRRC4|SLITRK6|SLITRK2|SLITRK4|IGSF11	-5.18835	0	136
[truncated: 2,790 more rows]
[truncated: 5 more columns]
