# Supplementary material for: Transcriptional changes of the extracellular matrix in chronic thromboembolic pulmonary hypertension govern right ventricle remodeling and recovery
Source: Nat Cardiovasc Res. 2025 Jul 4;4(7):857–75. doi: 10.1038/s44161-025-00672-8 (PMC12259468; doi:10.1038/s44161-025-00672-8)
Supplement: Supplementary file 15 — Statistical source data. [file 44161_2025_672_MOESM15_ESM.xlsx]

## Sheet: PAB versus sham
gene_id	gene_name	gene_type	Protein	chr	KEGG PATHWAY terms	KEGG PATHWAY ids	Gene Ontology terms	Gene Ontology ids	5wk-pab_5wk-sham 5wk: pab Avg (log2)	5wk-pab_5wk-sham 5wk: sham Avg (log2)	5wk-pab_5wk-sham Fold Change	5wk-pab_5wk-sham P-val	5wk-pab_5wk-sham FDR P-val
ENSMUSG00000025964	Adam23	protein_coding	Disintegrin and metalloproteinase domain-containing protein 23; Disintegrin and metalloproteinase domain-containing protein 23; Disintegrin and metalloproteinase domain-containing protein 23; Disintegrin and metalloproteinase domain-containing protein 23; Uncharacterized protein	chr1			catalytic activity, endopeptidase activity, metalloendopeptidase activity, binding, protein binding, extracellular region, cell, plasma membrane, proteolysis, cell adhesion, metabolic process, peptidase activity, metallopeptidase activity, zinc ion binding, membrane, integral component of membrane, hydrolase activity, protein metabolic process, biological adhesion, intrinsic component of membrane…	GO:0003824, GO:0004175, GO:0004222, GO:0005488, GO:0005515, GO:0005576, GO:0005623, GO:0005886, GO:0006508, GO:0007155, GO:0008152, GO:0008233, GO:0008237, GO:0008270, GO:0016020, GO:0016021, GO:0016787, GO:0019538, GO:0022610, GO:0031224, GO:0043167, GO:0043169, GO:0043170, GO:0044238, GO:0044425, GO:0044464, GO:0046872, GO:0046914, GO:0070011, GO:0071704, GO:0071944	5.44	5.66	-1.16	0.1317	0.4754
ENSMUSG00000007029	Vars	protein_coding	Valine--tRNA ligase; Valine--tRNA ligase; valine--tRNA ligase; valine--tRNA ligase; Valine--tRNA ligase; Valine--tRNA ligase; Valine--tRNA ligase; Valyl-tRNA synthetase; valine--tRNA ligase; Valyl-tRNA synthetase	chr17	Aminoacyl-tRNA biosynthesis	mmu00970	nucleotide binding, nucleoside binding, purine nucleoside binding, aminoacyl-tRNA editing activity, catalytic activity, aminoacyl-tRNA ligase activity, valine-tRNA ligase activity, binding, ATP binding, intracellular, cell, cytoplasm, mitochondrion, organic acid metabolic process, nucleobase-containing compound metabolic process, tRNA metabolic process, translation, tRNA aminoacylation for protei…	GO:0000166, GO:0001882, GO:0001883, GO:0002161, GO:0003824, GO:0004812, GO:0004832, GO:0005488, GO:0005524, GO:0005622, GO:0005623, GO:0005737, GO:0005739, GO:0006082, GO:0006139, GO:0006399, GO:0006412, GO:0006418, GO:0006438, GO:0006518, GO:0006520, GO:0006725, GO:0006807, GO:0008152, GO:0009058, GO:0009059, GO:0009987, GO:0010467, GO:0016070, GO:0016787, GO:0016788, GO:0016874, GO:0016875, GO:…	8.39	8.03	1.28	0.5023	0.7845
ENSMUSG00000001018	Snapin	protein_coding	SNARE-associated protein Snapin; SNARE-associated protein Snapin; SNARE-associated protein Snapin; SNARE-associated protein Snapin; SNAP-associated protein; SNAP-associated protein	chr3			SNARE binding, regulation of neurotransmitter levels, binding, protein binding, intracellular, cell, nucleus, nucleolus, cytoplasm, Golgi apparatus, cytosol, transport, neurotransmitter transport, cellular ion homeostasis, regulation of pH, intracellular protein transport, exocytosis, vesicle fusion, autophagy, movement of cell or subcellular component, organelle organization, microtubule-based p…	GO:0000149, GO:0001505, GO:0005488, GO:0005515, GO:0005622, GO:0005623, GO:0005634, GO:0005730, GO:0005737, GO:0005794, GO:0005829, GO:0006810, GO:0006836, GO:0006873, GO:0006885, GO:0006886, GO:0006887, GO:0006906, GO:0006914, GO:0006928, GO:0006996, GO:0007017, GO:0007018, GO:0007033, GO:0007034, GO:0007035, GO:0007040, GO:0007041, GO:0007042, GO:0007154, GO:0007267, GO:0007268, GO:0007269, GO:…	11.57	11.23	1.27	0.0741	0.4034
ENSMUSG00000071037	Camkmt	protein_coding	Calmodulin-lysine N-methyltransferase; Calmodulin-lysine N-methyltransferase; Calmodulin-lysine N-methyltransferase	chr17	Lysine degradation	mmu00310	catalytic activity, intracellular, cell, nucleus, cytoplasm, Golgi apparatus, cellular protein modification process, protein methylation, organelle organization, mitochondrion organization, metabolic process, methyltransferase activity, N-methyltransferase activity, protein alkylation, protein methyltransferase activity, S-adenosylmethionine-dependent methyltransferase activity, cellular process,…	GO:0003824, GO:0005622, GO:0005623, GO:0005634, GO:0005737, GO:0005794, GO:0006464, GO:0006479, GO:0006996, GO:0007005, GO:0008152, GO:0008168, GO:0008170, GO:0008213, GO:0008276, GO:0008757, GO:0009987, GO:0012505, GO:0016043, GO:0016278, GO:0016279, GO:0016740, GO:0016741, GO:0018022, GO:0018025, GO:0018193, GO:0018205, GO:0019538, GO:0032259, GO:0036211, GO:0043170, GO:0043226, GO:0043227, GO:…	6.68	7.17	-1.4	0.7259	0.9011
ENSMUSG00000031090	Nadsyn1	protein_coding	Glutamine-dependent NAD(+) synthetase; Glutamine-dependent NAD(+) synthetase; Glutamine-dependent NAD(+) synthetase; Glutamine-dependent NAD(+) synthetase; Glutamine-dependent NAD(+) synthetase; Glutamine-dependent NAD(+) synthetase; Glutamine-dependent NAD(+) synthetase; NAD synthetase 1	chr7	Metabolic pathways, Nicotinate and nicotinamide metabolism	mmu01100, mmu00760	nucleotide binding, nucleoside binding, purine nucleoside binding, catalytic activity, NAD+ synthase (glutamine-hydrolyzing) activity, glutaminase activity, binding, ATP binding, intracellular, cell, cytoplasm, nucleobase-containing compound metabolic process, cellular aromatic compound metabolic process, coenzyme metabolic process, oxidoreduction coenzyme metabolic process, nucleoside phosphate …	GO:0000166, GO:0001882, GO:0001883, GO:0003824, GO:0003952, GO:0004359, GO:0005488, GO:0005524, GO:0005622, GO:0005623, GO:0005737, GO:0006139, GO:0006725, GO:0006732, GO:0006733, GO:0006753, GO:0006793, GO:0006796, GO:0006807, GO:0008152, GO:0008795, GO:0009058, GO:0009108, GO:0009117, GO:0009165, GO:0009435, GO:0009987, GO:0016787, GO:0016810, GO:0016811, GO:0016874, GO:0016879, GO:0016880, GO:…	4.56	5.02	-1.37	0.0163	0.3142
ENSMUSG00000015090	Ptgds	protein_coding	Prostaglandin-H2 D-isomerase; Prostaglandin-H2 D-isomerase; Prostaglandin-H2 D-isomerase; Prostaglandin-H2 D-isomerase; Prostaglandin-H2 D-isomerase	chr2	Metabolic pathways, Arachidonic acid metabolism	mmu01100, mmu00590	reproduction, prostaglandin biosynthetic process, male germ cell proliferation, catalytic activity, prostaglandin-D synthase activity, transporter activity, binding, retinoid binding, fatty acid binding, extracellular region, extracellular space, intracellular, cell, nucleus, cytoplasm, endoplasmic reticulum, rough endoplasmic reticulum, Golgi apparatus, organic acid metabolic process, lipid meta…	GO:0000003, GO:0001516, GO:0002176, GO:0003824, GO:0004667, GO:0005215, GO:0005488, GO:0005501, GO:0005504, GO:0005576, GO:0005615, GO:0005622, GO:0005623, GO:0005634, GO:0005737, GO:0005783, GO:0005791, GO:0005794, GO:0006082, GO:0006629, GO:0006631, GO:0006633, GO:0006636, GO:0006690, GO:0006692, GO:0006693, GO:0006810, GO:0007276, GO:0007610, GO:0007622, GO:0007623, GO:0008152, GO:0008283, GO:…	16.52	14.2	4.97	2.05e-05	0.136
ENSMUSG00000046070	Igfals	protein_coding	Insulin-like growth factor-binding protein complex acid labile subunit; Insulin-like growth factor-binding protein complex acid labile subunit; MKIAA4111 protein; Igfals protein; Als splice variant 1, Insulin-like growth factor binding protein, acid labile subunit; Insulin-like growth factor binding protein, acid labile subunit	chr17			binding, protein binding, insulin-like growth factor binding, extracellular region, extracellular space, intracellular, cell, nucleus, nucleoplasm, cell adhesion, protein C-terminus binding, insulin-like growth factor binding protein complex, growth factor binding, biological adhesion, membrane-enclosed lumen, nuclear lumen, vesicle, membrane-bounded vesicle, macromolecular complex, growth factor…	GO:0005488, GO:0005515, GO:0005520, GO:0005576, GO:0005615, GO:0005622, GO:0005623, GO:0005634, GO:0005654, GO:0007155, GO:0008022, GO:0016942, GO:0019838, GO:0022610, GO:0031974, GO:0031981, GO:0031982, GO:0031988, GO:0032991, GO:0036454, GO:0042567, GO:0043226, GO:0043227, GO:0043229, GO:0043230, GO:0043231, GO:0043233, GO:0043234, GO:0044421, GO:0044422, GO:0044424, GO:0044428, GO:0044446, GO:…	5.52	5.54	-1.02	0.6021	0.8421
ENSMUSG00000068206	Pick1	protein_coding	PRKCA-binding protein; PRKCA-binding protein; PRKCA-binding protein; PRKCA-binding protein; Galectin	chr15					10.51	10.51	-1	0.8699	0.9586
ENSMUSG00000032259	Drd2	protein_coding	D(2) dopamine receptor; D(2) dopamine receptor; D(2) dopamine receptor	chr9	Cocaine addiction, cAMP signaling pathway, Neuroactive ligand-receptor interaction, Dopaminergic synapse, Rap1 signaling pathway, Alcoholism, Parkinson's disease, Gap junction	mmu05030, mmu04024, mmu04080, mmu04728, mmu04015, mmu05034, mmu05012, mmu04540	MAPK cascade, cell morphogenesis, cell morphogenesis involved in differentiation, cytokinesis, neurotransmitter uptake, regulation of neurotransmitter levels, dopamine neurotransmitter receptor activity, coupled via Gi/Go, temperature homeostasis, response to hypoxia, acrosomal vesicle, morphogenesis of a branching structure, neuron migration, cytokine production, regulation of cytokine productio…	GO:0000165, GO:0000902, GO:0000904, GO:0000910, GO:0001504, GO:0001505, GO:0001591, GO:0001659, GO:0001666, GO:0001669, GO:0001763, GO:0001764, GO:0001816, GO:0001817, GO:0001819, GO:0001932, GO:0001934, GO:0001963, GO:0001964, GO:0001975, GO:0001976, GO:0002027, GO:0002028, GO:0002029, GO:0002031, GO:0002052, GO:0002090, GO:0002092, GO:0002376, GO:0002682, GO:0002683, GO:0002790, GO:0002791, GO:…	5.8	7.04	-2.36	7.84e-05	0.136
ENSMUSG00000061816	Myl1	protein_coding	Myosin light chain 1/3, skeletal muscle isoform; Myosin light chain 1/3, skeletal muscle isoform; Myl1 protein; EF-hand domain-containing protein; Myosin, light polypeptide 1; Myosin, light polypeptide 1; EF-hand domain-containing protein; Myosin, light polypeptide 1	chr1			system process, muscle system process, circulatory system process, heart process, binding, calcium ion binding, intracellular, cell, cytoplasm, cytoskeleton, muscle contraction, striated muscle contraction, blood circulation, actin cytoskeleton, myosin complex, myofibril, multicellular organismal process, macromolecular complex, ion binding, cation binding, organelle, non-membrane-bounded organel…	GO:0003008, GO:0003012, GO:0003013, GO:0003015, GO:0005488, GO:0005509, GO:0005622, GO:0005623, GO:0005737, GO:0005856, GO:0006936, GO:0006941, GO:0008015, GO:0015629, GO:0016459, GO:0030016, GO:0032501, GO:0032991, GO:0043167, GO:0043169, GO:0043226, GO:0043228, GO:0043229, GO:0043232, GO:0043234, GO:0043292, GO:0044422, GO:0044424, GO:0044430, GO:0044444, GO:0044446, GO:0044464, GO:0046872, GO:…	13.98	12.16	3.52	0.001	0.2132
ENSMUSG00000056328	Myh1	protein_coding	Myosin-1; Myosin-1; Myosin, heavy polypeptide 1, skeletal muscle, adult; Myosin heavy chain 2X; Myosin tail domain-containing protein; Myosin heavy chain IIX; Myosin, heavy polypeptide 1, skeletal muscle, adult, Skeletal muscle myosin heavy chain II-d/x; Uncharacterized protein	chr11	Tight junction	mmu04530	nucleotide binding, nucleoside binding, purine nucleoside binding, system process, muscle system process, motor activity, actin binding, catalytic activity, binding, protein binding, calmodulin binding, ATP binding, intracellular, cell, cytoplasm, cytoskeleton, muscle myosin complex, cell-cell junction, muscle contraction, cytoskeletal protein binding, intercalated disc, actin cytoskeleton, myosi…	GO:0000166, GO:0001882, GO:0001883, GO:0003008, GO:0003012, GO:0003774, GO:0003779, GO:0003824, GO:0005488, GO:0005515, GO:0005516, GO:0005524, GO:0005622, GO:0005623, GO:0005737, GO:0005856, GO:0005859, GO:0005911, GO:0006936, GO:0008092, GO:0014704, GO:0015629, GO:0016459, GO:0016460, GO:0016462, GO:0016787, GO:0016817, GO:0016818, GO:0017076, GO:0017111, GO:0030016, GO:0030017, GO:0030054, GO:…	4.48	4.38	1.08	0.9668	0.99
ENSMUSG00000026167	Wnt10a	protein_coding	Protein Wnt-10a; Protein Wnt; Protein Wnt	chr1	Pathways in cancer, Melanogenesis, Signaling pathways regulating pluripotency of stem cells, Wnt signaling pathway, mTOR signaling pathway, HTLV-I infection, Proteoglycans in cancer, Hippo signaling pathway, Basal cell carcinoma	mmu05200, mmu04916, mmu04550, mmu04310, mmu04150, mmu05166, mmu05205, mmu04390, mmu05217	G-protein coupled receptor binding, hair follicle development, morphogenesis of an epithelium, receptor binding, frizzled binding, binding, protein binding, extracellular region, proteinaceous extracellular matrix, extracellular space, cell communication, signal transduction, cell surface receptor signaling pathway, cell-cell signaling, multicellular organism development, nervous system developme…	GO:0001664, GO:0001942, GO:0002009, GO:0005102, GO:0005109, GO:0005488, GO:0005515, GO:0005576, GO:0005578, GO:0005615, GO:0007154, GO:0007165, GO:0007166, GO:0007267, GO:0007275, GO:0007399, GO:0007423, GO:0008152, GO:0008544, GO:0009653, GO:0009887, GO:0009888, GO:0009893, GO:0009987, GO:0010467, GO:0010468, GO:0010604, GO:0010628, GO:0014033, GO:0016055, GO:0019222, GO:0022008, GO:0022404, GO:…	6.27	6.03	1.18	0.2884	0.6392
ENSMUSG00000085272	Sbk3	protein_coding	Uncharacterized serine/threonine-protein kinase SBK3; Uncharacterized serine/threonine-protein kinase SBK3; Uncharacterized serine/threonine-protein kinase SBK3	chr7			nucleotide binding, nucleoside binding, purine nucleoside binding, catalytic activity, protein kinase activity, protein serine/threonine kinase activity, binding, ATP binding, cellular protein modification process, protein phosphorylation, phosphorus metabolic process, phosphate-containing compound metabolic process, metabolic process, cellular process, kinase activity, phosphorylation, transfera…	GO:0000166, GO:0001882, GO:0001883, GO:0003824, GO:0004672, GO:0004674, GO:0005488, GO:0005524, GO:0006464, GO:0006468, GO:0006793, GO:0006796, GO:0008152, GO:0009987, GO:0016301, GO:0016310, GO:0016740, GO:0016772, GO:0016773, GO:0017076, GO:0019538, GO:0030554, GO:0032549, GO:0032550, GO:0032553, GO:0032555, GO:0032559, GO:0035639, GO:0036094, GO:0036211, GO:0043170, GO:0043412, GO:0044237, GO:…	5.93	6.69	-1.69	0.0028	0.2341
ENSMUSG00000019789	Hey2	protein_coding	Hairy/enhancer-of-split related with YRPW motif protein 2; Hairy/enhancer-of-split related with YRPW motif protein 2; Hairy/enhancer-of-split related with YRPW motif protein 2; Hairy/enhancer-of-split related with YRPW motif 2	chr10			reproduction, histone deacetylase complex, negative regulation of transcription from RNA polymerase II promoter, nuclear chromosome, chromatin, nuclear chromatin, cell morphogenesis, cell morphogenesis involved in differentiation, RNA polymerase II transcription factor activity, sequence-specific DNA binding, transcription factor activity, RNA polymerase II core promoter sequence-specific, transc…	GO:0000003, GO:0000118, GO:0000122, GO:0000228, GO:0000785, GO:0000790, GO:0000902, GO:0000904, GO:0000981, GO:0000983, GO:0000988, GO:0001071, GO:0001085, GO:0001102, GO:0001568, GO:0001570, GO:0001701, GO:0001837, GO:0001890, GO:0001892, GO:0001944, GO:0002027, GO:0002065, GO:0003002, GO:0003006, GO:0003007, GO:0003008, GO:0003012, GO:0003013, GO:0003015, GO:0003150, GO:0003151, GO:0003158, GO:…	6.86	7.84	-1.97	0.0012	0.2189
ENSMUSG00000072949	Acot1	protein_coding	Acyl-coenzyme A thioesterase 1; Acyl-coenzyme A thioesterase 1; Acyl-CoA thioesterase 1; Acot1 protein	chr12	Metabolic pathways, Fatty acid elongation, Biosynthesis of unsaturated fatty acids	mmu01100, mmu00062, mmu01040	long-chain fatty acid metabolic process, catalytic activity, intracellular, cell, cytoplasm, mitochondrion, cytosol, organic acid metabolic process, lipid metabolic process, fatty acid metabolic process, acyl-CoA metabolic process, coenzyme metabolic process, sulfur compound metabolic process, metabolic process, cellular process, CoA hydrolase activity, palmitoyl-CoA hydrolase activity, hydrolase…	GO:0001676, GO:0003824, GO:0005622, GO:0005623, GO:0005737, GO:0005739, GO:0005829, GO:0006082, GO:0006629, GO:0006631, GO:0006637, GO:0006732, GO:0006790, GO:0008152, GO:0009987, GO:0016289, GO:0016290, GO:0016787, GO:0016788, GO:0016790, GO:0019752, GO:0032787, GO:0035383, GO:0043226, GO:0043227, GO:0043229, GO:0043231, GO:0043436, GO:0044237, GO:0044238, GO:0044255, GO:0044281, GO:0044424, GO:…	9.39	10.47	-2.12	0.0079	0.2881
ENSMUSG00000042410	Agps	protein_coding	Alkyldihydroxyacetonephosphate synthase, peroxisomal; Alkylglycerone-phosphate synthase; Alkylglycerone-phosphate synthase; Alkylglycerone-phosphate synthase; Alkylglycerone-phosphate synthase; Alkylglycerone-phosphate synthase; Alkylglycerone-phosphate synthase; Alkylglycerone phosphate synthase	chr2	Metabolic pathways, Peroxisome, Ether lipid metabolism	mmu01100, mmu04146, mmu00565	nucleotide binding, catalytic activity, binding, intracellular, cell, nucleus, nucleolus, cytoplasm, mitochondrion, peroxisome, peroxisomal membrane, lipid metabolic process, metabolic process, alkylglycerone-phosphate synthase activity, lipid biosynthetic process, biosynthetic process, membrane, oxidoreductase activity, oxidoreductase activity, acting on CH-OH group of donors, transferase activi…	GO:0000166, GO:0003824, GO:0005488, GO:0005622, GO:0005623, GO:0005634, GO:0005730, GO:0005737, GO:0005739, GO:0005777, GO:0005778, GO:0006629, GO:0008152, GO:0008609, GO:0008610, GO:0009058, GO:0016020, GO:0016491, GO:0016614, GO:0016740, GO:0016765, GO:0031090, GO:0031903, GO:0031974, GO:0031981, GO:0036094, GO:0042579, GO:0043226, GO:0043227, GO:0043228, GO:0043229, GO:0043231, GO:0043232, GO:…	8.63	8.49	1.1	0.692	0.887
ENSMUSG00000059089	Fcgr4	protein_coding	Low affinity immunoglobulin gamma Fc region receptor III-A; Low affinity immunoglobulin gamma Fc region receptor III-A; Low affinity immunoglobulin gamma Fc region receptor III-A; Low affinity immunoglobulin gamma Fc region receptor III-A	chr1	Natural killer cell mediated cytotoxicity, Osteoclast differentiation, Tuberculosis, Phagosome, Staphylococcus aureus infection, Systemic lupus erythematosus, Leishmaniasis	mmu04650, mmu04380, mmu05152, mmu04145, mmu05150, mmu05322, mmu05140			4.65	4.5	1.11	0.2561	0.6085
ENSMUSG00000021870	Slmap	protein_coding	Sarcolemmal membrane-associated protein; Sarcolemmal membrane-associated protein; Sarcolemmal membrane-associated protein; Sarcolemmal membrane-associated protein; Sarcolemmal membrane-associated protein; Sarcolemmal membrane-associated protein; Sarcolemmal membrane-associated protein; Sarcolemma associated protein; Sarcolemma associated protein; Sarcolemma associated protein; Sarcolemma associat…	chr14			system process, muscle system process, extracellular region, extracellular space, intracellular, cell, cytoplasm, cytoskeleton, plasma membrane, muscle contraction, membrane, integral component of membrane, intrinsic component of membrane, multicellular organismal process, organelle, non-membrane-bounded organelle, intracellular organelle, intracellular non-membrane-bounded organelle, extracellul…	GO:0003008, GO:0003012, GO:0005576, GO:0005615, GO:0005622, GO:0005623, GO:0005737, GO:0005856, GO:0005886, GO:0006936, GO:0016020, GO:0016021, GO:0031224, GO:0032501, GO:0043226, GO:0043228, GO:0043229, GO:0043232, GO:0044421, GO:0044424, GO:0044425, GO:0044464, GO:0071944	8.55	7.81	1.66	0.038	0.3576
ENSMUSG00000030551	Nr2f2	protein_coding	COUP transcription factor 2; COUP transcription factor 2; Nuclear receptor subfamily 2, group F, member 2; Nuclear receptor subfamily 2, group F, member 2	chr7			reproduction, regulation of cyclin-dependent protein serine/threonine kinase activity, negative regulation of transcription from RNA polymerase II promoter, RNA polymerase II transcription factor activity, sequence-specific DNA binding, nucleic acid binding transcription factor activity, blood vessel development, ameboidal-type cell migration, in utero embryonic development, neuron migration, pla…	GO:0000003, GO:0000079, GO:0000122, GO:0000981, GO:0001071, GO:0001568, GO:0001667, GO:0001701, GO:0001764, GO:0001890, GO:0001892, GO:0001893, GO:0001932, GO:0001933, GO:0001935, GO:0001936, GO:0001937, GO:0001944, GO:0001945, GO:0001972, GO:0003002, GO:0003006, GO:0003008, GO:0003013, GO:0003073, GO:0003084, GO:0003158, GO:0003676, GO:0003677, GO:0003700, GO:0003707, GO:0004871, GO:0004872, GO:…	8.71	9.7	-1.98	0.0184	0.3228
ENSMUSG00000034614	Pik3ip1	protein_coding	Phosphoinositide-3-kinase-interacting protein 1; Phosphoinositide-3-kinase-interacting protein 1; Phosphoinositide-3-kinase-interacting protein 1; Phosphoinositide-3-kinase-interacting protein 1; Phosphoinositide-3-kinase-interacting protein 1; Phosphoinositide-3-kinase-interacting protein 1; Phosphoinositide-3-kinase-interacting protein 1; Phosphoinositide-3-kinase interacting protein 1; Phospho…	chr11			binding, protein binding, extracellular region, cell, plasma membrane, lipid metabolic process, phospholipid metabolic process, phosphorus metabolic process, phosphate-containing compound metabolic process, cell communication, signal transduction, metabolic process, negative regulation of metabolic process, regulation of signal transduction, negative regulation of signal transduction, cellular pr…	GO:0005488, GO:0005515, GO:0005576, GO:0005623, GO:0005886, GO:0006629, GO:0006644, GO:0006793, GO:0006796, GO:0007154, GO:0007165, GO:0008152, GO:0009892, GO:0009966, GO:0009968, GO:0009987, GO:0010563, GO:0010646, GO:0010648, GO:0014065, GO:0014066, GO:0014067, GO:0016020, GO:0016021, GO:0016310, GO:0019216, GO:0019220, GO:0019222, GO:0019637, GO:0019899, GO:0019900, GO:0023051, GO:0023052, GO:…	11.91	12.48	-1.49	0.6069	0.8441
ENSMUSG00000032186	Tmod2	protein_coding	Tropomodulin-2; Tropomodulin-2; Tropomodulin-2; Tropomodulin-2; Tropomodulin-2; Tropomodulin 2; Tropomodulin 2; Tropomodulin 2	chr9			system process, muscle system process, actin binding, binding, protein binding, tropomyosin binding, intracellular, cell, cytoplasm, cytoskeleton, striated muscle thin filament, protein complex assembly, muscle contraction, organelle organization, cytoskeleton organization, actin filament organization, cell communication, signal transduction, G-protein coupled receptor signaling pathway, cell-cel…	GO:0003008, GO:0003012, GO:0003779, GO:0005488, GO:0005515, GO:0005523, GO:0005622, GO:0005623, GO:0005737, GO:0005856, GO:0005865, GO:0006461, GO:0006936, GO:0006996, GO:0007010, GO:0007015, GO:0007154, GO:0007165, GO:0007186, GO:0007267, GO:0007268, GO:0007270, GO:0007610, GO:0007611, GO:0008064, GO:0008092, GO:0008154, GO:0008277, GO:0009653, GO:0009966, GO:0009967, GO:0009987, GO:0010639, GO:…	7.86	7.92	-1.04	0.4785	0.77
ENSMUSG00000022747	St3gal6	protein_coding	Type 2 lactosamine alpha-2,3-sialyltransferase; Type 2 lactosamine alpha-2,3-sialyltransferase; Type 2 lactosamine alpha-2,3-sialyltransferase; Type 2 lactosamine alpha-2,3-sialyltransferase; Type 2 lactosamine alpha-2,3-sialyltransferase; St3gal6 protein; Uncharacterized protein; ST3 beta-galactoside alpha-2,3-sialyltransferase 6; ST3 beta-galactoside alpha-2,3-sialyltransferase 6; ST3 beta-gala…	chr16	Metabolic pathways, Glycosphingolipid biosynthesis - lacto and neolacto series	mmu01100, mmu00601	Golgi membrane, ganglioside metabolic process, ganglioside biosynthetic process, catalytic activity, beta-galactoside (CMP) alpha-2,3-sialyltransferase activity, extracellular region, intracellular, cell, cytoplasm, Golgi apparatus, carbohydrate metabolic process, cellular protein modification process, protein glycosylation, protein N-linked glycosylation, lipid metabolic process, membrane lipid …	GO:0000139, GO:0001573, GO:0001574, GO:0003824, GO:0003836, GO:0005576, GO:0005622, GO:0005623, GO:0005737, GO:0005794, GO:0005975, GO:0006464, GO:0006486, GO:0006487, GO:0006629, GO:0006643, GO:0006664, GO:0006665, GO:0006672, GO:0006687, GO:0006688, GO:0006807, GO:0008152, GO:0008373, GO:0008610, GO:0008932, GO:0008933, GO:0009058, GO:0009059, GO:0009100, GO:0009101, GO:0009247, GO:0009311, GO:…	8.39	8.64	-1.19	0.2794	0.6315
ENSMUSG00000026360	Rgs2	protein_coding	Regulator of G-protein signaling 2; Regulator of G-protein signaling 2; Regulator of G-protein signaling 2; Regulator of G-protein signaling 2; Regulator of G-protein signaling 2; Regulator of G-protein signaling 2	chr1	Olfactory transduction, cGMP-PKG signaling pathway, Oxytocin signaling pathway	mmu04740, mmu04022, mmu04921	reproduction, MAPK cascade, microtubule cytoskeleton organization, regulation of protein phosphorylation, negative regulation of protein phosphorylation, G-protein alpha-subunit binding, system process, muscle system process, circulatory system process, heart process, vascular process in circulatory system, cardiac muscle hypertrophy, GTPase activator activity, binding, protein binding, intracell…	GO:0000003, GO:0000165, GO:0000226, GO:0001932, GO:0001933, GO:0001965, GO:0003008, GO:0003012, GO:0003013, GO:0003015, GO:0003018, GO:0003300, GO:0005096, GO:0005488, GO:0005515, GO:0005622, GO:0005623, GO:0005634, GO:0005737, GO:0005829, GO:0005886, GO:0006412, GO:0006417, GO:0006461, GO:0006464, GO:0006468, GO:0006469, GO:0006518, GO:0006793, GO:0006796, GO:0006807, GO:0006936, GO:0006937, GO:…	7.57	11.97	-21.04	1.77e-05	0.136
ENSMUSG00000069294	Vmn1r197	protein_coding	Vomeronasal type-1 receptor	chr13					4.98	4.71	1.2	0.5577	0.8174
ENSMUSG00000045573	Penk	protein_coding	Proenkephalin-A; Proenkephalin-A; Proenkephalin-A; Proenkephalin-A; Spermatogenic-specific proenkephalin	chr4			opioid peptide activity, behavioral fear response, G-protein coupled receptor binding, startle response, aggressive behavior, behavioral defense response, system process, receptor binding, hormone activity, neuropeptide hormone activity, binding, protein binding, extracellular region, cell, plasma membrane, response to stress, defense response, cell communication, signal transduction, G-protein c…	GO:0001515, GO:0001662, GO:0001664, GO:0001964, GO:0002118, GO:0002209, GO:0003008, GO:0005102, GO:0005179, GO:0005184, GO:0005488, GO:0005515, GO:0005576, GO:0005623, GO:0005886, GO:0006950, GO:0006952, GO:0007154, GO:0007165, GO:0007186, GO:0007218, GO:0007267, GO:0007268, GO:0007600, GO:0007610, GO:0007626, GO:0009605, GO:0009987, GO:0016020, GO:0019233, GO:0023052, GO:0030424, GO:0030425, GO:…	7.19	8.45	-2.39	0.1471	0.4943
ENSMUSG00000027875	Hmgcs2	protein_coding	Hydroxymethylglutaryl-CoA synthase, mitochondrial; Hydroxymethylglutaryl-CoA synthase, mitochondrial; Hydroxymethylglutaryl-CoA synthase, mitochondrial; Hydroxymethylglutaryl-CoA synthase, mitochondrial; Hydroxymethylglutaryl-CoA synthase	chr3	Metabolic pathways, PPAR signaling pathway, Synthesis and degradation of ketone bodies, Valine, leucine and isoleucine degradation, Butanoate metabolism, Terpenoid backbone biosynthesis	mmu01100, mmu03320, mmu00072, mmu00280, mmu00650, mmu00900	catalytic activity, hydroxymethylglutaryl-CoA synthase activity, intracellular, cell, cytoplasm, mitochondrion, mitochondrial envelope, mitochondrial inner membrane, mitochondrial matrix, alcohol metabolic process, lipid metabolic process, steroid biosynthetic process, cholesterol biosynthetic process, isoprenoid metabolic process, metabolic process, steroid metabolic process, cholesterol metabol…	GO:0003824, GO:0004421, GO:0005622, GO:0005623, GO:0005737, GO:0005739, GO:0005740, GO:0005743, GO:0005759, GO:0006066, GO:0006629, GO:0006694, GO:0006695, GO:0006720, GO:0008152, GO:0008202, GO:0008203, GO:0008299, GO:0008610, GO:0009058, GO:0009987, GO:0016020, GO:0016125, GO:0016126, GO:0016740, GO:0016746, GO:0019866, GO:0031090, GO:0031966, GO:0031967, GO:0031974, GO:0031975, GO:0043226, GO:…	7.41	10.05	-6.22	0.0024	0.2295
ENSMUSG00000026834	Acvr1c	protein_coding	Activin receptor type-1C; Activin receptor type-1C; receptor protein serine/threonine kinase; receptor protein serine/threonine kinase; receptor protein serine/threonine kinase; receptor protein serine/threonine kinase; Activin A receptor, type IC	chr2	TGF-beta signaling pathway, Signaling pathways regulating pluripotency of stem cells	mmu04350, mmu04550	reproduction, nucleotide binding, ameboidal-type cell migration, in utero embryonic development, blastocyst development, blastocyst growth, trophectodermal cell proliferation, nucleoside binding, purine nucleoside binding, response to dietary excess, peptide secretion, regulation of peptide secretion, negative regulation of peptide secretion, catalytic activity, protein kinase activity, protein s…	GO:0000003, GO:0000166, GO:0001667, GO:0001701, GO:0001824, GO:0001832, GO:0001834, GO:0001882, GO:0001883, GO:0002021, GO:0002790, GO:0002791, GO:0002792, GO:0003824, GO:0004672, GO:0004674, GO:0004675, GO:0004702, GO:0004871, GO:0004872, GO:0004888, GO:0005057, GO:0005102, GO:0005488, GO:0005515, GO:0005524, GO:0005622, GO:0005623, GO:0005737, GO:0005886, GO:0005887, GO:0006461, GO:0006464, GO:…	4.13	4.09	1.03	0.3706	0.7044
ENSMUSG00000093376	Vmn1r23	protein_coding	Vomeronasal type-1 receptor	chr6					3.83	3.91	-1.05	0.4949	0.78
ENSMUSG00000028188	Spata1	protein_coding	Spermatogenesis-associated protein 1; Spermatogenesis-associated protein 1; Spermatogenesis-associated protein 1; Spermatogenesis associated 1; Spermatogenesis associated 1	chr3					7.06	6.45	1.52	0.0627	0.3906
ENSMUSG00000020828	Pld2	protein_coding	Phospholipase D2; Phospholipase; phospholipase D; Phospholipase; Phospholipase; Phospholipase D2; Phospholipase D2, Pld2 protein	chr11	Metabolic pathways, cAMP signaling pathway, Phospholipase D signaling pathway, Glutamatergic synapse, Endocytosis, Sphingolipid signaling pathway, GnRH signaling pathway, Ras signaling pathway, Glycerophospholipid metabolism, Fc gamma R-mediated phagocytosis, Choline metabolism in cancer, Ether lipid metabolism	mmu01100, mmu04024, mmu04072, mmu04724, mmu04144, mmu04071, mmu04912, mmu04014, mmu00564, mmu04666, mmu05231, mmu00565	response to reactive oxygen species, response to hypoxia, cell activation, desensitization of G-protein coupled receptor protein signaling pathway, G-protein coupled receptor internalization, immune effector process, cell activation involved in immune response, myeloid leukocyte activation, myeloid cell activation involved in immune response, mast cell activation involved in immune response, leuk…	GO:0000302, GO:0001666, GO:0001775, GO:0002029, GO:0002031, GO:0002252, GO:0002263, GO:0002274, GO:0002275, GO:0002279, GO:0002366, GO:0002376, GO:0002443, GO:0002444, GO:0002448, GO:0002682, GO:0002684, GO:0002694, GO:0002696, GO:0002697, GO:0002699, GO:0002703, GO:0002705, GO:0002886, GO:0002888, GO:0003824, GO:0004620, GO:0004630, GO:0005080, GO:0005488, GO:0005515, GO:0005543, GO:0005622, GO:…	7.08	7.42	-1.26	0.3541	0.6912
ENSMUSG00000045744	Bricd5	protein_coding	9930021D14Rik protein; BRICHOS domain containing 5; BRICHOS domain containing 5; BRICHOS domain containing 5	chr17					4.38	4.29	1.06	0.8693	0.9583
ENSMUSG00000024640	Psat1	protein_coding	Phosphoserine aminotransferase; Phosphoserine aminotransferase; Phosphoserine aminotransferase; Phosphoserine aminotransferase; Phosphoserine aminotransferase; Psat1 protein; Phosphoserine aminotransferase 1	chr19	Metabolic pathways, Carbon metabolism, Biosynthesis of amino acids, Glycine, serine and threonine metabolism, Vitamin B6 metabolism	mmu01100, mmu01200, mmu01230, mmu00260, mmu00750	catalytic activity, O-phospho-L-serine:2-oxoglutarate aminotransferase activity, extracellular region, intracellular, cell, cytoplasm, organic acid metabolic process, cellular amino acid metabolic process, L-serine metabolic process, L-serine biosynthetic process, nitrogen compound metabolic process, metabolic process, transaminase activity, cellular amino acid biosynthetic process, biosynthetic …	GO:0003824, GO:0004648, GO:0005576, GO:0005622, GO:0005623, GO:0005737, GO:0006082, GO:0006520, GO:0006563, GO:0006564, GO:0006807, GO:0008152, GO:0008483, GO:0008652, GO:0009058, GO:0009069, GO:0009070, GO:0009987, GO:0016053, GO:0016740, GO:0016769, GO:0019752, GO:0031982, GO:0031988, GO:0043226, GO:0043227, GO:0043230, GO:0043436, GO:0044237, GO:0044238, GO:0044249, GO:0044281, GO:0044283, GO:…	4.86	4.76	1.07	0.6333	0.8592
ENSMUSG00000026348	Acmsd	protein_coding	2-amino-3-carboxymuconate-6-semialdehyde decarboxylase; 2-amino-3-carboxymuconate-6-semialdehyde decarboxylase; 2-amino-3-carboxymuconate-6-semialdehyde decarboxylase; 2-amino-3-carboxymuconate-6-semialdehyde decarboxylase	chr1	Metabolic pathways, Tryptophan metabolism	mmu01100, mmu00380	aminocarboxymuconate-semialdehyde decarboxylase activity, catalytic activity, binding, extracellular region, intracellular, cell, cytoplasm, cytosol, organic acid metabolic process, protein complex assembly, tryptophan metabolic process, cellular biogenic amine metabolic process, indolalkylamine metabolic process, cellular aromatic compound metabolic process, nitrogen compound metabolic process, …	GO:0001760, GO:0003824, GO:0005488, GO:0005576, GO:0005622, GO:0005623, GO:0005737, GO:0005829, GO:0006082, GO:0006461, GO:0006568, GO:0006576, GO:0006586, GO:0006725, GO:0006807, GO:0008152, GO:0008270, GO:0009058, GO:0009072, GO:0009308, GO:0009889, GO:0009987, GO:0016043, GO:0016053, GO:0016787, GO:0016829, GO:0016830, GO:0016831, GO:0019222, GO:0019752, GO:0019805, GO:0022607, GO:0031323, GO:…	4.24	4.06	1.13	0.3317	0.6736
ENSMUSG00000055456	Gm9972	TEC	Uncharacterized protein	chr11					3.83	4.19	-1.28	0.3136	0.6604
ENSMUSG00000050102	Vmn1r235	protein_coding	Vomeronasal type-1 receptor; Vomeronasal type-1 receptor; Vomeronasal type-1 receptor; Vomeronasal type-1 receptor	chr17					4.26	4.19	1.05	0.7543	0.9137
ENSMUSG00000031073	Fgf15	protein_coding	Fibroblast growth factor 15; Fibroblast growth factor; Fibroblast growth factor 15	chr7	Regulation of actin cytoskeleton, Pathways in cancer, PI3K-Akt signaling pathway, MAPK signaling pathway, Ras signaling pathway, Rap1 signaling pathway, Melanoma	mmu04810, mmu05200, mmu04151, mmu04010, mmu04014, mmu04015, mmu05218	MAPK cascade, ameboidal-type cell migration, neural crest cell migration, regulation of protein phosphorylation, positive regulation of protein phosphorylation, receptor binding, fibroblast growth factor receptor binding, binding, protein binding, extracellular region, organic acid metabolic process, cellular protein modification process, protein phosphorylation, lipid metabolic process, steroid …	GO:0000165, GO:0001667, GO:0001755, GO:0001932, GO:0001934, GO:0005102, GO:0005104, GO:0005488, GO:0005515, GO:0005576, GO:0006082, GO:0006464, GO:0006468, GO:0006629, GO:0006694, GO:0006699, GO:0006793, GO:0006796, GO:0006810, GO:0006928, GO:0006950, GO:0007154, GO:0007165, GO:0007166, GO:0007167, GO:0007169, GO:0007254, GO:0007275, GO:0007507, GO:0008083, GO:0008152, GO:0008202, GO:0008206, GO:…	4.1	4.14	-1.03	0.7391	0.9067
ENSMUSG00000043811	Rtn4r	protein_coding	Reticulon-4 receptor; Reticulon-4 receptor	chr16			cell morphogenesis, cell morphogenesis involved in differentiation, regulation of cell growth, regulation of protein phosphorylation, negative regulation of protein phosphorylation, enzyme inhibitor activity, protein kinase inhibitor activity, signal transducer activity, receptor activity, transmembrane signaling receptor activity, binding, protein binding, extracellular region, intracellular, ce…	GO:0000902, GO:0000904, GO:0001558, GO:0001932, GO:0001933, GO:0004857, GO:0004860, GO:0004871, GO:0004872, GO:0004888, GO:0005488, GO:0005515, GO:0005576, GO:0005622, GO:0005623, GO:0005737, GO:0005783, GO:0005886, GO:0005887, GO:0006464, GO:0006468, GO:0006469, GO:0006793, GO:0006796, GO:0007154, GO:0007165, GO:0007166, GO:0007259, GO:0007275, GO:0007399, GO:0007409, GO:0008152, GO:0008361, GO:…	5.92	6.06	-1.1	0.6227	0.8536
ENSMUSG00000025358	Cdk2	protein_coding	Cyclin-dependent kinase 2; Cyclin-dependent kinase 2; Protein kinase domain-containing protein; Protein kinase domain-containing protein; Protein kinase domain-containing protein	chr10	FoxO signaling pathway, Pathways in cancer, PI3K-Akt signaling pathway, Hepatitis B, Measles, Herpes simplex infection, Epstein-Barr virus infection, Viral carcinogenesis, p53 signaling pathway, Oocyte meiosis, Cell cycle, Progesterone-mediated oocyte maturation, Small cell lung cancer, Prostate cancer	mmu04068, mmu05200, mmu04151, mmu05161, mmu05162, mmu05168, mmu05169, mmu05203, mmu04115, mmu04114, mmu04110, mmu04914, mmu05222, mmu05215	reproduction, G1/S transition of mitotic cell cycle, negative regulation of transcription from RNA polymerase II promoter, nucleotide binding, microtubule cytoskeleton organization, mitotic cell cycle, nuclear division, cyclin-dependent protein kinase holoenzyme complex, chromosome, telomeric region, condensed chromosome, sex chromosome, X chromosome, Y chromosome, nucleoside binding, purine nucl…	GO:0000003, GO:0000082, GO:0000122, GO:0000166, GO:0000226, GO:0000278, GO:0000280, GO:0000307, GO:0000781, GO:0000793, GO:0000803, GO:0000805, GO:0000806, GO:0001882, GO:0001883, GO:0003824, GO:0004672, GO:0004674, GO:0004693, GO:0005488, GO:0005515, GO:0005524, GO:0005622, GO:0005623, GO:0005634, GO:0005654, GO:0005667, GO:0005694, GO:0005737, GO:0005768, GO:0005773, GO:0005829, GO:0005856, GO:…	6.13	6.8	-1.59	0.0103	0.3011
ENSMUSG00000001604	Tcea3	protein_coding	Transcription elongation factor A protein 3; Transcription elongation factor A protein 3; Transcription elongation factor A protein 3; Transcription elongation factor A protein 3; Transcription elongation factor A protein 3; Transcription elongation factor; Transcription elongation factor A (SII), 3	chr4			nucleic acid binding, DNA binding, binding, intracellular, cell, nucleus, nucleobase-containing compound metabolic process, transcription, DNA-templated, DNA-templated transcription, elongation, regulation of transcription, DNA-templated, regulation of transcription from RNA polymerase II promoter, transcription from RNA polymerase II promoter, cellular aromatic compound metabolic process, nitrog…	GO:0003676, GO:0003677, GO:0005488, GO:0005622, GO:0005623, GO:0005634, GO:0006139, GO:0006351, GO:0006354, GO:0006355, GO:0006357, GO:0006366, GO:0006725, GO:0006807, GO:0008152, GO:0008270, GO:0009058, GO:0009059, GO:0009889, GO:0009987, GO:0010467, GO:0010468, GO:0010556, GO:0016070, GO:0018130, GO:0019219, GO:0019222, GO:0019438, GO:0031323, GO:0031326, GO:0032774, GO:0032784, GO:0034641, GO:…	13.86	13.92	-1.05	0.6261	0.8555
ENSMUSG00000045871	Slitrk6	protein_coding	SLIT and NTRK-like protein 6; SLIT and NTRK-like protein 6; SLIT and NTRK-like family, member 6	chr14			cell morphogenesis, cell morphogenesis involved in differentiation, eye development, startle response, epithelial cell development, columnar/cuboidal epithelial cell differentiation, columnar/cuboidal epithelial cell development, lens development in camera-type eye, auditory receptor cell morphogenesis, system process, cell, plasma membrane, integral component of plasma membrane, multicellular or…	GO:0000902, GO:0000904, GO:0001654, GO:0001964, GO:0002064, GO:0002065, GO:0002066, GO:0002088, GO:0002093, GO:0003008, GO:0005623, GO:0005886, GO:0005887, GO:0007275, GO:0007399, GO:0007409, GO:0007416, GO:0007423, GO:0007600, GO:0007601, GO:0007605, GO:0007610, GO:0007626, GO:0007638, GO:0008344, GO:0008544, GO:0009605, GO:0009612, GO:0009628, GO:0009653, GO:0009790, GO:0009887, GO:0009888, GO:…	5.78	7.12	-2.54	0.0035	0.2405
ENSMUSG00000036918	Ttc7	protein_coding	Tetratricopeptide repeat protein 7A; Tetratricopeptide repeat protein 7A; Uncharacterized protein; Ttc7 protein; Tetratricopeptide repeat protein 7 N-terminal domain-containing protein; Tetratricopeptide repeat protein 7 N-terminal domain-containing protein; Tetratricopeptide repeat domain 7; Tetratricopeptide repeat domain 7; Tetratricopeptide repeat domain 7	chr17			immune system process, immune system development, intracellular, cell, cytoplasm, plasma membrane, cellular ion homeostasis, cellular metal ion homeostasis, cellular iron ion homeostasis, plasma membrane organization, multicellular organism development, protein localization, cellular process, endomembrane system organization, membrane, cellular component organization, cellular homeostasis, cellul…	GO:0002376, GO:0002520, GO:0005622, GO:0005623, GO:0005737, GO:0005886, GO:0006873, GO:0006875, GO:0006879, GO:0007009, GO:0007275, GO:0008104, GO:0009987, GO:0010256, GO:0016020, GO:0016043, GO:0019725, GO:0030003, GO:0030097, GO:0032501, GO:0032502, GO:0033036, GO:0034613, GO:0042592, GO:0044424, GO:0044464, GO:0044699, GO:0044707, GO:0044763, GO:0044767, GO:0044802, GO:0045184, GO:0046916, GO:…	6.49	6.61	-1.08	0.841	0.948
ENSMUSG00000025900	Rp1	protein_coding	Oxygen-regulated protein 1; Oxygen-regulated protein 1; Inactive serine/threonine-protein kinase 19; Inactive serine/threonine-protein kinase 19; Doublecortin domain-containing protein; Cyclic nucleotide-binding domain-containing protein; Photoreceptor specific protein PSP; Rp1 protein; Rp1 protein; Retinitis pigmentosa 1 (human)	chr1			microtubule cytoskeleton organization, cell morphogenesis, microtubule bundle formation, eye development, photoreceptor outer segment, eye photoreceptor cell differentiation, tissue homeostasis, retina homeostasis, photoreceptor inner segment, system process, neural retina development, binding, protein binding, intracellular, cell, cytoplasm, cytoskeleton, microtubule associated complex, cilium, …	GO:0000226, GO:0000902, GO:0001578, GO:0001654, GO:0001750, GO:0001754, GO:0001894, GO:0001895, GO:0001917, GO:0003008, GO:0003407, GO:0005488, GO:0005515, GO:0005622, GO:0005623, GO:0005737, GO:0005856, GO:0005875, GO:0005929, GO:0005930, GO:0006461, GO:0006996, GO:0007010, GO:0007017, GO:0007019, GO:0007026, GO:0007154, GO:0007165, GO:0007275, GO:0007399, GO:0007423, GO:0007600, GO:0007601, GO:…	6.69	6.99	-1.24	0.4698	0.7648
ENSMUSG00000024366	Gfra3	protein_coding	GDNF family receptor alpha-3; GDNF family receptor alpha-3; GDNF family receptor alpha-3; GDNF family receptor alpha-3; GDNF family receptor alpha-3; TGF-beta-related neurotrophic receptor-3	chr18			cell morphogenesis, cell morphogenesis involved in differentiation, neuron migration, signal transducer activity, receptor activity, transmembrane signaling receptor activity, binding, protein binding, intracellular, cell, cytoplasm, plasma membrane, movement of cell or subcellular component, chemotaxis, cell communication, signal transduction, cell surface receptor signaling pathway, enzyme link…	GO:0000902, GO:0000904, GO:0001764, GO:0004871, GO:0004872, GO:0004888, GO:0005488, GO:0005515, GO:0005622, GO:0005623, GO:0005737, GO:0005886, GO:0006928, GO:0006935, GO:0007154, GO:0007165, GO:0007166, GO:0007167, GO:0007169, GO:0007275, GO:0007399, GO:0007409, GO:0007411, GO:0008046, GO:0009605, GO:0009653, GO:0009897, GO:0009986, GO:0009987, GO:0015026, GO:0016020, GO:0016043, GO:0016477, GO:…	3.34	3.69	-1.28	0.174	0.5245
ENSMUSG00000043843	Tmem145	protein_coding	Transmembrane protein 145; Transmembrane protein 145; Transmembrane protein 145; Transmembrane protein 145	chr7			cell communication, signal transduction, G-protein coupled receptor signaling pathway, cellular process, response to organic substance, membrane, integral component of membrane, response to pheromone, signaling, intrinsic component of membrane, response to chemical, membrane part, single-organism process, single organism signaling, single-organism cellular process, regulation of biological proces…	GO:0007154, GO:0007165, GO:0007186, GO:0009987, GO:0010033, GO:0016020, GO:0016021, GO:0019236, GO:0023052, GO:0031224, GO:0042221, GO:0044425, GO:0044699, GO:0044700, GO:0044763, GO:0050789, GO:0050794, GO:0050896, GO:0051716, GO:0065007	5	4.76	1.19	0.6014	0.8415
ENSMUSG00000022686	B3gnt5	protein_coding	Lactosylceramide 1,3-N-acetyl-beta-D-glucosaminyltransferase; Lactosylceramide 1,3-N-acetyl-beta-D-glucosaminyltransferase; Lactosylceramide 1,3-N-acetyl-beta-D-glucosaminyltransferase	chr16	Metabolic pathways, Glycosphingolipid biosynthesis - lacto and neolacto series	mmu01100, mmu00601	catalytic activity, intracellular, cell, cytoplasm, Golgi apparatus, carbohydrate metabolic process, cellular protein modification process, protein glycosylation, lipid metabolic process, membrane lipid metabolic process, sphingolipid metabolic process, nitrogen compound metabolic process, multicellular organism development, nervous system development, central nervous system development, metaboli…	GO:0003824, GO:0005622, GO:0005623, GO:0005737, GO:0005794, GO:0005975, GO:0006464, GO:0006486, GO:0006629, GO:0006643, GO:0006665, GO:0006807, GO:0007275, GO:0007399, GO:0007417, GO:0008152, GO:0008194, GO:0008375, GO:0008378, GO:0008457, GO:0008610, GO:0009058, GO:0009059, GO:0009100, GO:0009101, GO:0009987, GO:0012505, GO:0016020, GO:0016021, GO:0016740, GO:0016757, GO:0016758, GO:0019538, GO:…	4.72	4.87	-1.11	0.2738	0.6269
ENSMUSG00000023092	Fhl1	protein_coding	Four and a half LIM domains protein 1; Four and a half LIM domains protein 1; Four and a half LIM domains protein 1; Four and a half LIM domains 1; Four and a half LIM domains 1; Four and a half LIM domains 1; Four and a half LIM domains 1; Four and a half LIM domains 1; Four and a half LIM domains 1; Four and a half LIM domains 1	chrX	Jak-STAT signaling pathway	mmu04630	G1/S transition of mitotic cell cycle, G2/M transition of mitotic cell cycle, mitotic cell cycle, regulation of cell growth, regulation of membrane depolarization, binding, protein binding, intracellular, cell, nucleus, cytoplasm, plasma membrane, adherens junction, cell-substrate adherens junction, focal adhesion, transport, ion transport, cation transport, potassium ion transport, cell cycle, m…	GO:0000082, GO:0000086, GO:0000278, GO:0001558, GO:0003254, GO:0005488, GO:0005515, GO:0005622, GO:0005623, GO:0005634, GO:0005737, GO:0005886, GO:0005912, GO:0005924, GO:0005925, GO:0006810, GO:0006811, GO:0006812, GO:0006813, GO:0007049, GO:0007275, GO:0007346, GO:0008270, GO:0009987, GO:0010389, GO:0010564, GO:0010948, GO:0010959, GO:0010972, GO:0015672, GO:0016020, GO:0016043, GO:0016049, GO:…	7.99	7.23	1.69	0.0029	0.2358
ENSMUSG00000055775	Myh8	protein_coding	Myosin-8; Myosin-8; Extraocular myosin heavy chain EO-MYHC; Myosin, heavy polypeptide 8, skeletal muscle, perinatal; Perinatal myosin heavy chain; MKIAA4211 protein; Myosin, heavy polypeptide 8, skeletal muscle, perinatal	chr11	Tight junction	mmu04530	microfilament motor activity, nucleotide binding, nucleoside binding, purine nucleoside binding, system process, skeletal muscle contraction, muscle system process, motor activity, actin binding, catalytic activity, binding, protein binding, ATP binding, intracellular, cell, cytoplasm, cytoskeleton, nucleobase-containing compound metabolic process, purine nucleotide metabolic process, cellular ar…	GO:0000146, GO:0000166, GO:0001882, GO:0001883, GO:0003008, GO:0003009, GO:0003012, GO:0003774, GO:0003779, GO:0003824, GO:0005488, GO:0005515, GO:0005524, GO:0005622, GO:0005623, GO:0005737, GO:0005856, GO:0006139, GO:0006163, GO:0006725, GO:0006753, GO:0006793, GO:0006796, GO:0006807, GO:0006928, GO:0006936, GO:0006941, GO:0008092, GO:0008152, GO:0009116, GO:0009117, GO:0009119, GO:0009123, GO:…	4.08	4.27	-1.14	0.7885	0.9279
ENSMUSG00000033083	Tbc1d4	protein_coding	TBC1 domain family member 4; TBC1 domain family member 4; TBC1 domain family member 4; TBC1 domain family member 4; TBC1 domain family member 4; TBC1 domain family member 4; TBC1 domain family member 4; TBC1 domain family member 4; TBC1 domain family member 4; TBC1 domain family member 4; TBC1 domain family, member 4; Tbc1d4 protein; TBC1 domain family, member 4; TBC1 domain family, member 4; TBC…	chr14	Insulin resistance, Thyroid hormone signaling pathway	mmu04931, mmu04919	GTPase activator activity, binding, protein binding, extracellular region, intracellular, cell, cytoplasm, transport, intracellular protein transport, vesicle fusion, organelle organization, enzyme activator activity, protein localization, response to endogenous stimulus, response to hormone, cellular process, response to organic substance, response to organonitrogen compound, negative regulation…	GO:0005096, GO:0005488, GO:0005515, GO:0005576, GO:0005622, GO:0005623, GO:0005737, GO:0006810, GO:0006886, GO:0006906, GO:0006996, GO:0008047, GO:0008104, GO:0009719, GO:0009725, GO:0009987, GO:0010033, GO:0010243, GO:0010639, GO:0012505, GO:0015031, GO:0016043, GO:0016050, GO:0016192, GO:0017016, GO:0017137, GO:0019899, GO:0030234, GO:0030695, GO:0031267, GO:0031338, GO:0031339, GO:0031982, GO:…	10.64	12.46	-3.54	0.0014	0.2189
ENSMUSG00000010461	Eya4	protein_coding	Eyes absent homolog 4; Eyes absent homolog 4; Eyes absent homolog; Eyes absent homolog; EYA transcriptional coactivator and phosphatase 4	chr10					4.15	3.98	1.13	0.2251	0.5781
ENSMUSG00000041287	Sox15	protein_coding	Protein SOX-15; Protein SOX-15; Protein SOX-15; Protein SOX-15; Protein SOX-15; Protein SOX-15; Protein SOX-15; Protein SOX-15; SRY-box containing gene 15; HMG-box transcription factor	chr11			negative regulation of transcription from RNA polymerase II promoter, RNA polymerase II transcription factor activity, sequence-specific DNA binding, nucleic acid binding transcription factor activity, cell activation, nucleic acid binding, DNA binding, chromatin binding, transcription factor activity, sequence-specific DNA binding, binding, protein binding, intracellular, cell, nucleus, transcri…	GO:0000122, GO:0000981, GO:0001071, GO:0001775, GO:0003676, GO:0003677, GO:0003682, GO:0003700, GO:0005488, GO:0005515, GO:0005622, GO:0005623, GO:0005634, GO:0005667, GO:0005737, GO:0006139, GO:0006351, GO:0006355, GO:0006357, GO:0006366, GO:0006725, GO:0006807, GO:0006950, GO:0007049, GO:0007275, GO:0007517, GO:0008152, GO:0008283, GO:0008284, GO:0009058, GO:0009059, GO:0009605, GO:0009611, GO:…	4.41	4.48	-1.05	0.7969	0.9308
ENSMUSG00000029661	Col1a2	protein_coding	Collagen alpha-2(I) chain; Collagen alpha-2(I) chain; Fibrillar collagen NC1 domain-containing protein; Col1a2 protein; Fibrillar collagen NC1 domain-containing protein; Fibrillar collagen NC1 domain-containing protein; Collagen, type I, alpha 2; Fibrillar collagen NC1 domain-containing protein	chr6	ECM-receptor interaction, Platelet activation, PI3K-Akt signaling pathway, Focal adhesion, Proteoglycans in cancer, AGE-RAGE signaling pathway in diabetic complications, Amoebiasis, Protein digestion and absorption	mmu04512, mmu04611, mmu04151, mmu04510, mmu05205, mmu04933, mmu05146, mmu04974	response to acid chemical, skeletal system development, blood vessel development, vasculature development, system process, circulatory system process, structural molecule activity, extracellular matrix structural constituent, binding, protein binding, extracellular region, proteinaceous extracellular matrix, collagen trimer, fibrillar collagen trimer, collagen type I trimer, extracellular space, …	GO:0001101, GO:0001501, GO:0001568, GO:0001944, GO:0003008, GO:0003013, GO:0005198, GO:0005201, GO:0005488, GO:0005515, GO:0005576, GO:0005578, GO:0005581, GO:0005583, GO:0005584, GO:0005615, GO:0006461, GO:0007154, GO:0007165, GO:0007166, GO:0007167, GO:0007178, GO:0007179, GO:0007264, GO:0007265, GO:0007266, GO:0007275, GO:0008015, GO:0008217, GO:0009653, GO:0009719, GO:0009887, GO:0009987, GO:…	6.81	6.09	1.65	0.0361	0.355
ENSMUSG00000024803	Ankrd1	protein_coding	Ankyrin repeat domain-containing protein 1; Ankyrin repeat domain-containing protein 1; Ankyrin repeat domain-containing protein 1; Ankyrin repeat domain-containing protein 1; Ankyrin repeat domain-containing protein 1; Ankyrin repeat domain 1 (cardiac muscle); Ankyrin repeat domain 1 (cardiac muscle); Ankyrin repeat domain 1 (cardiac muscle); Ankyrin repeat domain 1 (cardiac muscle)	chr19			negative regulation of transcription from RNA polymerase II promoter, transcription factor activity, protein binding, transcription factor activity, transcription factor binding, transcription factor activity, RNA polymerase II transcription factor binding, RNA polymerase II transcription factor binding, RNA polymerase II transcription cofactor activity, RNA polymerase II transcription coactivato…	GO:0000122, GO:0000988, GO:0000989, GO:0001076, GO:0001085, GO:0001104, GO:0001105, GO:0001190, GO:0001191, GO:0002039, GO:0002237, GO:0003007, GO:0003676, GO:0003677, GO:0003712, GO:0003713, GO:0003714, GO:0005488, GO:0005515, GO:0005622, GO:0005623, GO:0005634, GO:0005667, GO:0005730, GO:0005737, GO:0005829, GO:0006139, GO:0006259, GO:0006351, GO:0006355, GO:0006357, GO:0006366, GO:0006725, GO:…	17.01	13.75	9.6	6.97e-05	0.136
ENSMUSG00000041062	Mslnl	protein_coding	Mesothelin-like protein	chr17			cell, cell adhesion, cell-matrix adhesion, cell surface, membrane, integral component of membrane, biological adhesion, intrinsic component of membrane, cell-substrate adhesion, membrane part, cell part	GO:0005623, GO:0007155, GO:0007160, GO:0009986, GO:0016020, GO:0016021, GO:0022610, GO:0031224, GO:0031589, GO:0044425, GO:0044464	4.22	4.47	-1.19	0.158	0.5078
ENSMUSG00000027272	Ubr1	protein_coding	E3 ubiquitin-protein ligase UBR1; E3 ubiquitin-protein ligase UBR1; E3 ubiquitin-protein ligase UBR1; E3 ubiquitin-protein ligase UBR1; E3 ubiquitin-protein ligase UBR1; E3 ubiquitin-protein ligase UBR1; E3 ubiquitin-protein ligase; E3 ubiquitin-protein ligase; E3 ubiquitin-protein ligase; E3 ubiquitin-protein ligase	chr2			ubiquitin ligase complex, proteasome complex, response to acid chemical, catalytic activity, ubiquitin-protein transferase activity, binding, protein binding, intracellular, cell, cytoplasm, proteolysis, ubiquitin-dependent protein catabolic process, cell communication, signal transduction, metabolic process, zinc ion binding, UDP-N-acetylmuramoylalanyl-D-glutamyl-2,6-diaminopimelate-D-alanyl-D-a…	GO:0000151, GO:0000502, GO:0001101, GO:0003824, GO:0004842, GO:0005488, GO:0005515, GO:0005622, GO:0005623, GO:0005737, GO:0006508, GO:0006511, GO:0007154, GO:0007165, GO:0008152, GO:0008270, GO:0008766, GO:0009056, GO:0009057, GO:0009719, GO:0009966, GO:0009968, GO:0009987, GO:0010033, GO:0010243, GO:0010498, GO:0010646, GO:0010648, GO:0016597, GO:0016740, GO:0016874, GO:0016879, GO:0016881, GO:…	4.92	4.84	1.06	0.2352	0.588
ENSMUSG00000055069	Rab39	protein_coding	Ras-related protein Rab-34; Ras-related protein Rab-34; Ras-related protein Rab-34; Ras-related protein Rab-34; Ras-related protein Rab-39A; Rab39A; Ras-related protein Rab-39A	chr9			nucleotide binding, lytic vacuole, phagolysosome assembly, nucleoside binding, purine nucleoside binding, binding, protein binding, GTP binding, intracellular, cell, cytoplasm, lysosome, vacuole, Golgi apparatus, plasma membrane, transport, cellular ion homeostasis, regulation of pH, endocytosis, vesicle fusion, phagocytosis, autophagy, organelle organization, vacuole organization, lysosome organ…	GO:0000166, GO:0000323, GO:0001845, GO:0001882, GO:0001883, GO:0005488, GO:0005515, GO:0005525, GO:0005622, GO:0005623, GO:0005737, GO:0005764, GO:0005773, GO:0005794, GO:0005886, GO:0006810, GO:0006873, GO:0006885, GO:0006897, GO:0006906, GO:0006909, GO:0006914, GO:0006996, GO:0007033, GO:0007040, GO:0007154, GO:0007165, GO:0007264, GO:0008104, GO:0009987, GO:0012505, GO:0015031, GO:0016020, GO:…	4.19	4.82	-1.54	0.0166	0.3144
ENSMUSG00000021577	Sdha	protein_coding	Succinate dehydrogenase [ubiquinone] flavoprotein subunit, mitochondrial; Succinate dehydrogenase [ubiquinone] flavoprotein subunit, mitochondrial; Succinate dehydrogenase [ubiquinone] flavoprotein subunit, mitochondrial; Succinate dehydrogenase [ubiquinone] flavoprotein subunit, mitochondrial; Succinate dehydrogenase [ubiquinone] flavoprotein subunit, mitochondrial; Succinate dehydrogenase [ubiq…	chr13	Metabolic pathways, Alzheimer's disease, Carbon metabolism, Citrate cycle (TCA cycle), Non-alcoholic fatty liver disease (NAFLD), Huntington's disease, Oxidative phosphorylation, Parkinson's disease	mmu01100, mmu05010, mmu01200, mmu00020, mmu04932, mmu05016, mmu00190, mmu05012	succinate dehydrogenase activity, nucleotide binding, catalytic activity, binding, intracellular, cell, cytoplasm, mitochondrion, mitochondrial envelope, mitochondrial inner membrane, organic acid metabolic process, generation of precursor metabolites and energy, tricarboxylic acid cycle, succinate metabolic process, transport, multicellular organism development, nervous system development, metab…	GO:0000104, GO:0000166, GO:0003824, GO:0005488, GO:0005622, GO:0005623, GO:0005737, GO:0005739, GO:0005740, GO:0005743, GO:0006082, GO:0006091, GO:0006099, GO:0006105, GO:0006810, GO:0007275, GO:0007399, GO:0008152, GO:0008177, GO:0009060, GO:0009987, GO:0015980, GO:0016020, GO:0016491, GO:0016627, GO:0016635, GO:0019752, GO:0019866, GO:0022900, GO:0022904, GO:0031090, GO:0031966, GO:0031967, GO:…	12.49	12.73	-1.18	0.5125	0.7906
ENSMUSG00000041515	Irf8	protein_coding	Interferon regulatory factor 8; IRF tryptophan pentad repeat domain-containing protein; IRF tryptophan pentad repeat domain-containing protein; IRF tryptophan pentad repeat domain-containing protein; IRF tryptophan pentad repeat domain-containing protein; IRF tryptophan pentad repeat domain-containing protein; Interferon regulatory factor 8; Interferon regulatory factor 8; Icsbp1 protein; Interfe…	chr8	Pertussis	mmu05133	regulatory region DNA binding, regulatory region nucleic acid binding, nucleic acid binding transcription factor activity, response to protozoan, cytokine production, regulation of cytokine production, positive regulation of cytokine production, response to molecule of bacterial origin, immune system process, immune system development, nucleic acid binding, DNA binding, transcription factor activ…	GO:0000975, GO:0001067, GO:0001071, GO:0001562, GO:0001816, GO:0001817, GO:0001819, GO:0002237, GO:0002376, GO:0002520, GO:0003676, GO:0003677, GO:0003700, GO:0005488, GO:0005515, GO:0005622, GO:0005623, GO:0005634, GO:0005654, GO:0006139, GO:0006351, GO:0006352, GO:0006355, GO:0006357, GO:0006366, GO:0006367, GO:0006461, GO:0006725, GO:0006807, GO:0006810, GO:0006897, GO:0006909, GO:0006950, GO:…	5.68	5.69	-1.01	0.9946	0.998
ENSMUSG00000039555	Cylc2	protein_coding	Cylicin N-terminal domain-containing protein; Cylicin, basic protein of sperm head cytoskeleton 2; Cylicin, basic protein of sperm head cytoskeleton 2; Cylicin, basic protein of sperm head cytoskeleton 2	chr4					4.35	4.4	-1.04	0.3613	0.6967
ENSMUSG00000043621	Ubxn10	protein_coding	UBX domain-containing protein 10; UBX domain-containing protein 10; UBX domain-containing protein 10; UBX domain-containing protein 10; UBX domain-containing protein	chr4					4.96	6.21	-2.38	0.0008	0.1976
ENSMUSG00000096144	B020004C17Rik	lncRNA		chr14					5.68	5.08	1.52	0.0338	0.3504
ENSMUSG00000038569	Rad9b	protein_coding	Cell cycle checkpoint control protein RAD9B; Cell cycle checkpoint control protein; Uncharacterized protein; RAD9 checkpoint clamp component B; RAD9 checkpoint clamp component B; RAD9 checkpoint clamp component B	chr5			cell cycle checkpoint, DNA replication checkpoint, DNA damage checkpoint, nuclear chromosome, mitotic cell cycle, condensed chromosome, condensed nuclear chromosome, catalytic activity, nuclease activity, exonuclease activity, intracellular, cell, nucleus, chromosome, nucleobase-containing compound metabolic process, DNA metabolic process, DNA repair, cellular aromatic compound metabolic process,…	GO:0000075, GO:0000076, GO:0000077, GO:0000228, GO:0000278, GO:0000793, GO:0000794, GO:0003824, GO:0004518, GO:0004527, GO:0005622, GO:0005623, GO:0005634, GO:0005694, GO:0006139, GO:0006259, GO:0006281, GO:0006725, GO:0006807, GO:0006950, GO:0006974, GO:0007049, GO:0007093, GO:0007346, GO:0008152, GO:0008408, GO:0009314, GO:0009628, GO:0009987, GO:0010212, GO:0016787, GO:0016788, GO:0022402, GO:…	5.26	5.42	-1.11	0.1258	0.4684
ENSMUSG00000038591	Colec10	protein_coding	Collectin-10; Collectin-10; Colec10; Colec10	chr15			binding, mannose binding, extracellular region, collagen trimer, intracellular, cell, nucleus, cytoplasm, cytosol, response to stress, defense response, cell adhesion, heterophilic cell-cell adhesion via plasma membrane cell adhesion molecules, multicellular organism development, embryo development, biological adhesion, carbohydrate binding, multicellular organismal process, developmental process…	GO:0005488, GO:0005537, GO:0005576, GO:0005581, GO:0005622, GO:0005623, GO:0005634, GO:0005737, GO:0005829, GO:0006950, GO:0006952, GO:0007155, GO:0007157, GO:0007275, GO:0009790, GO:0022610, GO:0030246, GO:0032501, GO:0032502, GO:0032991, GO:0036094, GO:0043226, GO:0043227, GO:0043229, GO:0043231, GO:0043234, GO:0044424, GO:0044444, GO:0044464, GO:0044699, GO:0044707, GO:0044767, GO:0048029, GO:…	4.47	3.93	1.46	0.0686	0.3976
ENSMUSG00000054033	Adam39	protein_coding	Peptidase M12B propeptide domain-containing protein; A disintegrin and metallopeptidase domain 39, Testase-9	chr8					3.74	3.89	-1.11	0.1562	0.5054
ENSMUSG00000062929	Cfl2	protein_coding	Cofilin-2; ADF-H domain-containing protein; Cofilin 2, muscle	chr12	Regulation of actin cytoskeleton, Axon guidance, Pertussis, Fc gamma R-mediated phagocytosis	mmu04810, mmu04360, mmu05133, mmu04666	actin binding, binding, protein binding, extracellular region, extracellular space, intracellular, cell, nucleus, cytoplasm, cytoskeleton, organelle organization, cytoskeleton organization, actin filament organization, multicellular organism development, muscle organ development, skeletal muscle tissue development, regulation of actin polymerization or depolymerization, cytoskeletal protein bindi…	GO:0003779, GO:0005488, GO:0005515, GO:0005576, GO:0005615, GO:0005622, GO:0005623, GO:0005634, GO:0005737, GO:0005856, GO:0006996, GO:0007010, GO:0007015, GO:0007275, GO:0007517, GO:0007519, GO:0008064, GO:0008092, GO:0008154, GO:0009653, GO:0009888, GO:0009987, GO:0010638, GO:0010927, GO:0014706, GO:0015629, GO:0016043, GO:0019725, GO:0022411, GO:0022607, GO:0030016, GO:0030017, GO:0030018, GO:…	12.27	11.5	1.71	0.0073	0.2842
ENSMUSG00000090202	4930503B20Rik	protein_coding	RIKEN cDNA 4930503B20 gene; 4930503B20Rik protein, RIKEN cDNA 4930503B20 gene	chr3					6.56	6.76	-1.15	0.402	0.726
ENSMUSG00000033327	Tnxb	protein_coding	Clcn1 protein; Tenascin-X; Tenascin-X; Tenascin-X; Tenascin XB; Tenascin XB; Tenascin XB; Tenascin X, Tenascin XB	chr17	MicroRNAs in cancer, ECM-receptor interaction, PI3K-Akt signaling pathway, Focal adhesion	mmu05206, mmu04512, mmu04151, mmu04510			5.13	5.49	-1.28	0.1552	0.504
ENSMUSG00000029019	Nppb	protein_coding	Natriuretic peptides B; Natriuretic peptides B	chr4	cGMP-PKG signaling pathway	mmu04022	regulation of cell growth, system process, muscle system process, circulatory system process, renal system process, vascular process in circulatory system, regulation of systemic arterial blood pressure, negative regulation of systemic arterial blood pressure, muscle hypertrophy in response to stress, cardiac muscle hypertrophy, receptor binding, hormone activity, binding, protein binding, extrac…	GO:0001558, GO:0003008, GO:0003012, GO:0003013, GO:0003014, GO:0003018, GO:0003073, GO:0003085, GO:0003299, GO:0003300, GO:0005102, GO:0005179, GO:0005488, GO:0005515, GO:0005576, GO:0005615, GO:0005622, GO:0005623, GO:0005634, GO:0005737, GO:0006139, GO:0006163, GO:0006164, GO:0006182, GO:0006725, GO:0006753, GO:0006793, GO:0006796, GO:0006807, GO:0006810, GO:0006950, GO:0007588, GO:0008015, GO:…	16.86	10.14	105.52	0.0005	0.193
ENSMUSG00000029923	Rab19	protein_coding	Ras-related protein Rab-19; Ras-related protein Rab-19; Ras-related protein Rab-19	chr6			nucleotide binding, nucleoside binding, purine nucleoside binding, binding, GTP binding, extracellular region, cell, plasma membrane, cell communication, signal transduction, small GTPase mediated signal transduction, cellular process, membrane, purine nucleotide binding, guanyl nucleotide binding, signaling, vesicle, membrane-bounded vesicle, ribonucleoside binding, purine ribonucleoside binding…	GO:0000166, GO:0001882, GO:0001883, GO:0005488, GO:0005525, GO:0005576, GO:0005623, GO:0005886, GO:0007154, GO:0007165, GO:0007264, GO:0009987, GO:0016020, GO:0017076, GO:0019001, GO:0023052, GO:0031982, GO:0031988, GO:0032549, GO:0032550, GO:0032553, GO:0032555, GO:0032561, GO:0035556, GO:0035639, GO:0036094, GO:0043226, GO:0043227, GO:0043230, GO:0044421, GO:0044464, GO:0044699, GO:0044700, GO:…	4.15	4.23	-1.06	0.7233	0.8998
ENSMUSG00000057706	Mex3b	protein_coding	RNA-binding protein MEX3B; RNA-binding protein MEX3B; RNA-binding protein MEX3B; RNA-binding protein MEX3B; Mex3 RNA binding family member B; RING-type domain-containing protein	chr7					3.98	4.22	-1.19	0.4869	0.7753
ENSMUSG00000030283	St8sia1	protein_coding	Alpha-N-acetylneuraminide alpha-2,8-sialyltransferase; Alpha-N-acetylneuraminide alpha-2,8-sialyltransferase; Alpha-N-acetylneuraminide alpha-2,8-sialyltransferase; Alpha-N-acetylneuraminide alpha-2,8-sialyltransferase; Alpha-N-acetylneuraminide alpha-2,8-sialyltransferase; Alpha 2,8-sialyltransferase; Uncharacterized protein; ST8 alpha-N-acetyl-neuraminide alpha-2,8-sialyltransferase 1; Alpha-2,…	chr6	Glycosphingolipid biosynthesis - ganglio series, Metabolic pathways, Glycosphingolipid biosynthesis - lacto and neolacto series, Glycosphingolipid biosynthesis - globo series	mmu00604, mmu01100, mmu00601, mmu00603	Golgi membrane, catalytic activity, alpha-N-acetylneuraminate alpha-2,8-sialyltransferase activity, intracellular, cell, cytoplasm, Golgi apparatus, carbohydrate metabolic process, cellular protein modification process, protein glycosylation, lipid metabolic process, membrane lipid metabolic process, sphingolipid metabolic process, nitrogen compound metabolic process, response to stress, metaboli…	GO:0000139, GO:0003824, GO:0003828, GO:0005622, GO:0005623, GO:0005737, GO:0005794, GO:0005975, GO:0006464, GO:0006486, GO:0006629, GO:0006643, GO:0006665, GO:0006807, GO:0006950, GO:0008152, GO:0008283, GO:0008284, GO:0008373, GO:0009058, GO:0009059, GO:0009100, GO:0009101, GO:0009266, GO:0009408, GO:0009628, GO:0009987, GO:0012505, GO:0016020, GO:0016021, GO:0016740, GO:0016757, GO:0019538, GO:…	5.09	4.8	1.23	0.8316	0.9447
ENSMUSG00000060548	Tnfrsf19	protein_coding	Tumor necrosis factor receptor superfamily member 19; Tumor necrosis factor receptor superfamily member 19; Tumor necrosis factor receptor superfamily member 19; Tumor necrosis factor receptor superfamily member 19; Tumor necrosis factor receptor superfamily member 19; Tumor necrosis factor receptor superfamily member 19; Tumor necrosis factor receptor superfamily member 19; Tumor necrosis factor…	chr14	Cytokine-cytokine receptor interaction	mmu04060	MAPK cascade, regulation of protein phosphorylation, positive regulation of protein phosphorylation, hair follicle development, receptor activity, extracellular region, cell, plasma membrane, cellular protein modification process, protein phosphorylation, phosphorus metabolic process, phosphate-containing compound metabolic process, response to stress, cell communication, signal transduction, I-k…	GO:0000165, GO:0001932, GO:0001934, GO:0001942, GO:0004872, GO:0005576, GO:0005623, GO:0005886, GO:0006464, GO:0006468, GO:0006793, GO:0006796, GO:0006950, GO:0007154, GO:0007165, GO:0007249, GO:0007254, GO:0007275, GO:0008152, GO:0008544, GO:0009888, GO:0009893, GO:0009966, GO:0009967, GO:0009987, GO:0010562, GO:0010604, GO:0010646, GO:0010647, GO:0016020, GO:0016021, GO:0016310, GO:0019220, GO:…	6.98	6.99	-1.01	0.5551	0.8162
ENSMUSG00000074232	Gm10647	TEC	Secreted protein	chr9					4.14	4.13	1.01	0.6745	0.8777
ENSMUSG00000056306	Sertm1	protein_coding	Serine-rich and transmembrane domain-containing protein 1	chr3			membrane, integral component of membrane, intrinsic component of membrane, membrane part	GO:0016020, GO:0016021, GO:0031224, GO:0044425	3.81	6.94	-8.72	1.21e-06	0.0269
ENSMUSG00000002588	Pon1	protein_coding	Serum paraoxonase/arylesterase 1; Serum paraoxonase/arylesterase 1; Paraoxonase; Paraoxonase	chr6	Metabolic pathways	mmu01100	system process, circulatory system process, catalytic activity, aryldialkylphosphatase activity, arylesterase activity, binding, calcium ion binding, protein binding, phospholipid binding, extracellular region, extracellular space, intracellular, cell, alcohol metabolic process, organic acid metabolic process, lipid metabolic process, cellular aromatic compound metabolic process, phosphorus metab…	GO:0003008, GO:0003013, GO:0003824, GO:0004063, GO:0004064, GO:0005488, GO:0005509, GO:0005515, GO:0005543, GO:0005576, GO:0005615, GO:0005622, GO:0005623, GO:0006066, GO:0006082, GO:0006629, GO:0006725, GO:0006793, GO:0006807, GO:0006810, GO:0006869, GO:0008015, GO:0008035, GO:0008152, GO:0008202, GO:0008203, GO:0008289, GO:0009056, GO:0009636, GO:0009987, GO:0010035, GO:0010874, GO:0010875, GO:…	3.73	3.3	1.35	0.1964	0.5505
ENSMUSG00000019464	Ptger1	protein_coding	Prostaglandin E2 receptor EP1 subtype; Prostaglandin E receptor 1 (Subtype EP1)	chr8	Neuroactive ligand-receptor interaction, Calcium signaling pathway, Pathways in cancer	mmu04080, mmu04020, mmu05200	response to molecule of bacterial origin, signal transducer activity, receptor activity, transmembrane signaling receptor activity, G-protein coupled receptor activity, icosanoid receptor activity, prostanoid receptor activity, prostaglandin receptor activity, prostaglandin E receptor activity, cell, plasma membrane, integral component of plasma membrane, cellular ion homeostasis, cellular calciu…	GO:0002237, GO:0004871, GO:0004872, GO:0004888, GO:0004930, GO:0004953, GO:0004954, GO:0004955, GO:0004957, GO:0005623, GO:0005886, GO:0005887, GO:0006873, GO:0006874, GO:0006875, GO:0006950, GO:0006952, GO:0006954, GO:0007154, GO:0007165, GO:0007186, GO:0007187, GO:0007188, GO:0007189, GO:0007204, GO:0009605, GO:0009607, GO:0009617, GO:0009987, GO:0010033, GO:0016020, GO:0016021, GO:0019725, GO:…	6.09	5.53	1.47	0.0498	0.3741
ENSMUSG00000020042	Btbd11	protein_coding	Ankyrin repeat and BTB/POZ domain-containing protein 3; Ankyrin repeat and BTB/POZ domain-containing protein 3; Ankyrin repeat and BTB/POZ domain-containing protein 3; Ankyrin repeat and BTB/POZ domain-containing protein 3; Ankyrin repeat and BTB/POZ domain-containing protein 3; BTB (POZ) domain containing 11; BTB domain-containing protein; BTB (POZ) domain containing 11; BTB (POZ) domain contain…	chr10			ubiquitin ligase complex, binding, protein binding, intracellular, cell, cytoplasm, cellular protein modification process, proteolysis, ubiquitin-dependent protein catabolic process, cell communication, signal transduction, cell surface receptor signaling pathway, enzyme linked receptor protein signaling pathway, transmembrane receptor protein serine/threonine kinase signaling pathway, metabolic …	GO:0000151, GO:0005488, GO:0005515, GO:0005622, GO:0005623, GO:0005737, GO:0006464, GO:0006508, GO:0006511, GO:0007154, GO:0007165, GO:0007166, GO:0007167, GO:0007178, GO:0008152, GO:0009056, GO:0009057, GO:0009987, GO:0010498, GO:0016020, GO:0016021, GO:0016567, GO:0019005, GO:0019222, GO:0019538, GO:0019899, GO:0019941, GO:0023052, GO:0030162, GO:0030163, GO:0031224, GO:0031461, GO:0031625, GO:…	4.58	6.09	-2.85	0.0004	0.193
ENSMUSG00000027315	Spint1	protein_coding	Kunitz-type protease inhibitor 1; Kunitz-type protease inhibitor 1; Kunitz-type protease inhibitor 1	chr2	Transcriptional misregulation in cancer	mmu05202	reproduction, blood vessel development, in utero embryonic development, morphogenesis of a branching structure, embryonic epithelial tube formation, neural tube formation, neural tube closure, placenta development, embryonic placenta development, vasculature development, morphogenesis of an epithelium, developmental process involved in reproduction, enzyme inhibitor activity, endopeptidase inhibi…	GO:0000003, GO:0001568, GO:0001701, GO:0001763, GO:0001838, GO:0001841, GO:0001843, GO:0001890, GO:0001892, GO:0001944, GO:0002009, GO:0003006, GO:0004857, GO:0004866, GO:0004867, GO:0005576, GO:0005615, GO:0005623, GO:0005886, GO:0006508, GO:0007275, GO:0007399, GO:0008152, GO:0008283, GO:0008285, GO:0009653, GO:0009790, GO:0009792, GO:0009888, GO:0009892, GO:0009987, GO:0010001, GO:0010466, GO:…	5.24	4.93	1.24	0.6569	0.8689
ENSMUSG00000021573	Tppp	protein_coding	Tubulin polymerization-promoting protein; Tubulin polymerization-promoting protein	chr13			microtubule cytoskeleton organization, microtubule bundle formation, binding, protein binding, intracellular, cell, nucleus, cytoplasm, cytoskeleton, microtubule, protein complex assembly, organelle organization, cytoskeleton organization, microtubule-based process, cytoskeletal protein binding, cellular process, microtubule cytoskeleton, tubulin binding, cellular component organization, cellular…	GO:0000226, GO:0001578, GO:0005488, GO:0005515, GO:0005622, GO:0005623, GO:0005634, GO:0005737, GO:0005856, GO:0005874, GO:0006461, GO:0006996, GO:0007010, GO:0007017, GO:0008092, GO:0009987, GO:0015630, GO:0015631, GO:0016043, GO:0022607, GO:0031109, GO:0031334, GO:0032271, GO:0032273, GO:0034622, GO:0043209, GO:0043226, GO:0043227, GO:0043228, GO:0043229, GO:0043231, GO:0043232, GO:0043254, GO:…	5.94	5.87	1.05	0.8763	0.9604
ENSMUSG00000038838	Vars2	protein_coding	Valine--tRNA ligase; Valine--tRNA ligase; Valine--tRNA ligase, mitochondrial; Valine--tRNA ligase, mitochondrial; Valine--tRNA ligase, mitochondrial; Valine--tRNA ligase, mitochondrial; Valine--tRNA ligase, mitochondrial; Valine--tRNA ligase, mitochondrial; valine--tRNA ligase; valine--tRNA ligase; valine--tRNA ligase; valine--tRNA ligase; Valine--tRNA ligase; Valine--tRNA ligase; Valine--tRNA li…	chr17	Aminoacyl-tRNA biosynthesis	mmu00970	nucleotide binding, nucleoside binding, purine nucleoside binding, aminoacyl-tRNA editing activity, catalytic activity, aminoacyl-tRNA ligase activity, valine-tRNA ligase activity, binding, ATP binding, intracellular, cell, cytoplasm, mitochondrion, organic acid metabolic process, nucleobase-containing compound metabolic process, tRNA metabolic process, translation, tRNA aminoacylation for protei…	GO:0000166, GO:0001882, GO:0001883, GO:0002161, GO:0003824, GO:0004812, GO:0004832, GO:0005488, GO:0005524, GO:0005622, GO:0005623, GO:0005737, GO:0005739, GO:0006082, GO:0006139, GO:0006399, GO:0006412, GO:0006418, GO:0006438, GO:0006518, GO:0006520, GO:0006725, GO:0006807, GO:0008152, GO:0009058, GO:0009059, GO:0009987, GO:0010467, GO:0016070, GO:0016787, GO:0016788, GO:0016874, GO:0016875, GO:…	8.01	8.18	-1.12	0.4782	0.7698
ENSMUSG00000044678	Ly6k	protein_coding	Lymphocyte antigen 6K	chr15			reproduction, binding, protein binding, extracellular region, intracellular, cell, cytoplasm, plasma membrane, movement of cell or subcellular component, single fertilization, binding of sperm to zona pellucida, cell recognition, fertilization, cell surface, cellular process, cell-cell recognition, membrane, sexual reproduction, reproductive process, sperm motility, intrinsic component of membran…	GO:0000003, GO:0005488, GO:0005515, GO:0005576, GO:0005622, GO:0005623, GO:0005737, GO:0005886, GO:0006928, GO:0007338, GO:0007339, GO:0008037, GO:0009566, GO:0009986, GO:0009987, GO:0009988, GO:0016020, GO:0019953, GO:0022414, GO:0030317, GO:0031224, GO:0031225, GO:0035036, GO:0040011, GO:0044424, GO:0044425, GO:0044464, GO:0044699, GO:0044702, GO:0044703, GO:0044763, GO:0048870, GO:0051179, GO:…	6.03	6.19	-1.11	0.6788	0.8803
ENSMUSG00000032528	Vipr1	protein_coding	Vasoactive intestinal polypeptide receptor 1; Vasoactive intestinal polypeptide receptor 1; Vasoactive intestinal polypeptide receptor 1; Uncharacterized protein	chr9	Neuroactive ligand-receptor interaction	mmu04080	signal transducer activity, receptor activity, transmembrane signaling receptor activity, G-protein coupled receptor activity, vasoactive intestinal polypeptide receptor activity, cell, plasma membrane, cell communication, signal transduction, cell surface receptor signaling pathway, G-protein coupled receptor signaling pathway, cellular process, membrane, integral component of membrane, signalin…	GO:0004871, GO:0004872, GO:0004888, GO:0004930, GO:0004999, GO:0005623, GO:0005886, GO:0007154, GO:0007165, GO:0007166, GO:0007186, GO:0009987, GO:0016020, GO:0016021, GO:0023052, GO:0031224, GO:0032991, GO:0038023, GO:0043234, GO:0043235, GO:0044425, GO:0044464, GO:0044699, GO:0044700, GO:0044763, GO:0050789, GO:0050794, GO:0050896, GO:0051716, GO:0060089, GO:0065007, GO:0071944, GO:0099600	4.34	4.32	1.01	0.999	0.9995
ENSMUSG00000031367	Ap1s2	protein_coding	AP-1 complex subunit sigma-2; AP-1 complex subunit sigma-2; AP-1 complex subunit sigma-2; AP complex subunit sigma; AP complex subunit sigma; AP complex subunit sigma; AP complex subunit sigma	chrX	Lysosome	mmu04142	system process, transporter activity, binding, protein binding, intracellular, cell, cytoplasm, Golgi apparatus, clathrin-coated pit, transport, intracellular protein transport, multicellular organism development, behavior, learning or memory, learning, visual behavior, protein localization, associative learning, visual learning, protein transporter activity, response to radiation, response to li…	GO:0003008, GO:0005215, GO:0005488, GO:0005515, GO:0005622, GO:0005623, GO:0005737, GO:0005794, GO:0005905, GO:0006810, GO:0006886, GO:0007275, GO:0007610, GO:0007611, GO:0007612, GO:0007632, GO:0008104, GO:0008306, GO:0008542, GO:0008565, GO:0009314, GO:0009416, GO:0009628, GO:0009888, GO:0009987, GO:0012505, GO:0015031, GO:0016020, GO:0016192, GO:0022892, GO:0030117, GO:0030154, GO:0031410, GO:…	9.48	8.53	1.93	0.0496	0.3739
ENSMUSG00000050931	Sgms2	protein_coding	Phosphatidylcholine:ceramide cholinephosphotransferase 2; Phosphatidylcholine:ceramide cholinephosphotransferase 2; Sphingomyelin synthase 2; Sphingomyelin synthase 2	chr3	Metabolic pathways, Sphingolipid metabolism, Sphingolipid signaling pathway	mmu01100, mmu00600, mmu04071	Golgi membrane, catalytic activity, intracellular, cell, cytoplasm, endoplasmic reticulum, endoplasmic reticulum membrane, Golgi apparatus, plasma membrane, integral component of plasma membrane, lipid metabolic process, membrane lipid metabolic process, phospholipid metabolic process, sphingolipid metabolic process, ceramide metabolic process, sphingomyelin metabolic process, sphingomyelin biosy…	GO:0000139, GO:0003824, GO:0005622, GO:0005623, GO:0005737, GO:0005783, GO:0005789, GO:0005794, GO:0005886, GO:0005887, GO:0006629, GO:0006643, GO:0006644, GO:0006665, GO:0006672, GO:0006684, GO:0006686, GO:0006793, GO:0006796, GO:0006807, GO:0008152, GO:0008610, GO:0008654, GO:0009058, GO:0009279, GO:0009987, GO:0012505, GO:0016020, GO:0016021, GO:0016301, GO:0016310, GO:0016740, GO:0016772, GO:…	4.13	4.39	-1.2	0.8088	0.9348
ENSMUSG00000035235	Trim13	protein_coding	E3 ubiquitin-protein ligase TRIM13; E3 ubiquitin-protein ligase TRIM13; E3 ubiquitin-protein ligase TRIM13; E3 ubiquitin-protein ligase TRIM13; E3 ubiquitin-protein ligase TRIM13; E3 ubiquitin-protein ligase TRIM13; E3 ubiquitin-protein ligase TRIM13	chr14			immune system process, catalytic activity, ubiquitin-protein transferase activity, signal transducer activity, binding, intracellular, cell, cytoplasm, endoplasmic reticulum, endoplasmic reticulum membrane, nucleobase-containing compound metabolic process, transcription, DNA-templated, regulation of transcription, DNA-templated, cellular protein modification process, proteolysis, ubiquitin-depend…	GO:0002376, GO:0003824, GO:0004842, GO:0004871, GO:0005488, GO:0005622, GO:0005623, GO:0005737, GO:0005783, GO:0005789, GO:0006139, GO:0006351, GO:0006355, GO:0006464, GO:0006508, GO:0006511, GO:0006725, GO:0006807, GO:0006914, GO:0006950, GO:0006952, GO:0006955, GO:0007154, GO:0007165, GO:0007249, GO:0008152, GO:0008219, GO:0008270, GO:0008766, GO:0009056, GO:0009057, GO:0009058, GO:0009059, GO:…	3.7	3.54	1.12	0.6159	0.85
ENSMUSG00000094845	Tmem95	protein_coding	Sperm-egg fusion protein TMEM95	chr11			membrane, integral component of membrane, intrinsic component of membrane, membrane part	GO:0016020, GO:0016021, GO:0031224, GO:0044425	4.97	5.09	-1.09	0.3463	0.6844
ENSMUSG00000021265	Slc25a29	protein_coding	Mitochondrial basic amino acids transporter; Mitochondrial basic amino acids transporter	chr12			structural constituent of ribosome, structural molecule activity, transporter activity, intracellular, cell, cytoplasm, mitochondrion, mitochondrial envelope, mitochondrial inner membrane, translation, peptide metabolic process, nitrogen compound metabolic process, transport, acyl carnitine transport, metabolic process, cation transmembrane transporter activity, biosynthetic process, macromolecul…	GO:0003735, GO:0005198, GO:0005215, GO:0005622, GO:0005623, GO:0005737, GO:0005739, GO:0005740, GO:0005743, GO:0006412, GO:0006518, GO:0006807, GO:0006810, GO:0006844, GO:0008152, GO:0008324, GO:0009058, GO:0009059, GO:0009987, GO:0010467, GO:0015075, GO:0015101, GO:0015227, GO:0015651, GO:0015697, GO:0016020, GO:0016021, GO:0019538, GO:0019866, GO:0022857, GO:0022891, GO:0022892, GO:0031090, GO:…	5.01	4.92	1.06	0.3668	0.701
ENSMUSG00000024678	Ms4a4d	protein_coding	Membrane-spanning 4-domains subfamily A member 4D	chr19			membrane, integral component of membrane, intrinsic component of membrane, membrane part	GO:0016020, GO:0016021, GO:0031224, GO:0044425	11.74	12.32	-1.5	0.1898	0.5431
ENSMUSG00000001027	Scn4a	protein_coding	Sodium channel protein type 4 subunit alpha; Sodium channel protein type 4 subunit alpha; Sodium channel protein type 4 subunit alpha; Sodium channel protein; Sodium channel alpha-subunit	chr11			action potential, voltage-gated sodium channel complex, system process, transporter activity, ion channel activity, voltage-gated ion channel activity, voltage-gated sodium channel activity, cation channel activity, sodium channel activity, cell, plasma membrane, integral component of plasma membrane, transport, ion transport, cation transport, potassium ion transport, sodium ion transport, cell …	GO:0001508, GO:0001518, GO:0003008, GO:0005215, GO:0005216, GO:0005244, GO:0005248, GO:0005261, GO:0005272, GO:0005623, GO:0005886, GO:0005887, GO:0006810, GO:0006811, GO:0006812, GO:0006813, GO:0006814, GO:0007154, GO:0008324, GO:0009987, GO:0015075, GO:0015077, GO:0015081, GO:0015267, GO:0015672, GO:0015696, GO:0015871, GO:0016020, GO:0016021, GO:0019226, GO:0019228, GO:0022803, GO:0022832, GO:…	8.04	9.95	-3.75	0.0005	0.193
ENSMUSG00000062609	Kcnj15	protein_coding	ATP-sensitive inward rectifier potassium channel 15; ATP-sensitive inward rectifier potassium channel 15; ATP-sensitive inward rectifier potassium channel 15; ATP-sensitive inward rectifier potassium channel 15; Inward rectifying potassium channel Kir4.2, Kcnj15 protein, Potassium inwardly rectifying channel; Potassium inwardly-rectifying channel, subfamily J, member 15; Potassium inwardly-rectif…	chr16	Gastric acid secretion	mmu04971	receptor activity, transporter activity, ion channel activity, inward rectifier potassium channel activity, voltage-gated ion channel activity, voltage-gated potassium channel activity, cation channel activity, potassium channel activity, binding, protein binding, cell, plasma membrane, integral component of plasma membrane, transport, ion transport, cation transport, potassium ion transport, cat…	GO:0004872, GO:0005215, GO:0005216, GO:0005242, GO:0005244, GO:0005249, GO:0005261, GO:0005267, GO:0005488, GO:0005515, GO:0005623, GO:0005886, GO:0005887, GO:0006810, GO:0006811, GO:0006812, GO:0006813, GO:0008324, GO:0009987, GO:0010107, GO:0015075, GO:0015077, GO:0015079, GO:0015267, GO:0015276, GO:0015672, GO:0016020, GO:0016021, GO:0022803, GO:0022832, GO:0022834, GO:0022836, GO:0022838, GO:…	4.52	4.6	-1.06	0.7315	0.9033
ENSMUSG00000031494	Cd209a	protein_coding	CD209 antigen-like protein A; CD209 antigen-like protein A; CD209 antigen-like protein A; Cd209a protein; CD209a antigen	chr8	Tuberculosis, Measles, Phagosome	mmu05152, mmu05162, mmu04145	virus receptor activity, cell activation, immune system process, regulation of immune system process, regulation of leukocyte activation, receptor activity, binding, protein binding, mannose binding, cell, transport, endocytosis, response to stress, cell adhesion, leukocyte cell-cell adhesion, blood coagulation, hemostasis, metabolic process, cell proliferation, response to external stimulus, res…	GO:0001618, GO:0001775, GO:0002376, GO:0002682, GO:0002694, GO:0004872, GO:0005488, GO:0005515, GO:0005537, GO:0005623, GO:0006810, GO:0006897, GO:0006950, GO:0007155, GO:0007159, GO:0007596, GO:0007599, GO:0008152, GO:0008283, GO:0009605, GO:0009611, GO:0009986, GO:0009987, GO:0010467, GO:0010468, GO:0016020, GO:0016021, GO:0016192, GO:0016337, GO:0019222, GO:0022407, GO:0022610, GO:0030155, GO:…	5.41	5.47	-1.04	0.6031	0.8427
ENSMUSG00000091110	Gm2832	protein_coding	Predicted gene 2832	chr14					4.75	4.31	1.36	0.3256	0.6693
ENSMUSG00000031393	Mecp2	protein_coding	Methyl-CpG-binding protein 2; Methyl-CpG-binding protein 2; Methyl-CpG-binding protein 2; Methyl-CpG-binding protein 2; Methyl CpG binding protein 2; Methyl CpG binding protein 2	chrX			negative regulation of transcription from RNA polymerase II promoter, nucleotide binding, DNA secondary structure binding, nuclear chromosome, four-way junction DNA binding, chromatin, nuclear chromatin, heterochromatin, nucleic acid binding transcription factor activity, behavioral fear response, response to hypoxia, startle response, neurological system process involved in regulation of systemi…	GO:0000122, GO:0000166, GO:0000217, GO:0000228, GO:0000400, GO:0000785, GO:0000790, GO:0000792, GO:0001071, GO:0001662, GO:0001666, GO:0001964, GO:0001976, GO:0002087, GO:0002209, GO:0003008, GO:0003013, GO:0003016, GO:0003073, GO:0003676, GO:0003677, GO:0003682, GO:0003690, GO:0003700, GO:0003723, GO:0003729, GO:0005488, GO:0005515, GO:0005576, GO:0005615, GO:0005622, GO:0005623, GO:0005634, GO:…	9.08	9.7	-1.54	0.0082	0.2901
ENSMUSG00000072980	Oip5	protein_coding	Protein Mis18-beta; Protein Mis18-beta; Protein Mis18-beta	chr2			mitotic cell cycle, nuclear division, chromosome, centromeric region, chromatin, binding, intracellular, cell, nucleus, nucleoplasm, chromosome, cytoplasm, DNA packaging, chromatin organization, chromatin assembly or disassembly, nucleosome assembly, DNA replication-independent nucleosome assembly, chromatin remodeling, protein complex assembly, organelle organization, cell cycle, chromosome segr…	GO:0000278, GO:0000280, GO:0000775, GO:0000785, GO:0005488, GO:0005622, GO:0005623, GO:0005634, GO:0005654, GO:0005694, GO:0005737, GO:0006323, GO:0006325, GO:0006333, GO:0006334, GO:0006336, GO:0006338, GO:0006461, GO:0006996, GO:0007049, GO:0007059, GO:0007067, GO:0009987, GO:0010369, GO:0015030, GO:0016043, GO:0016604, GO:0022402, GO:0022607, GO:0031055, GO:0031497, GO:0031974, GO:0031981, GO:…	5.01	5.17	-1.12	0.5563	0.8167
ENSMUSG00000027481	Bpifb2	protein_coding	BPI fold-containing family B member 2; BPI fold-containing family B member 2; BPI fold-containing family B member 2; BPI fold-containing family B member 2; BPI fold-containing family B member 2; BPI fold-containing family B member 2; Bactericidal/permeability-increasing protein-like 1; Bactericidal/permeability-increasing protein-like 1	chr2			binding, extracellular region, lipid binding, vesicle, membrane-bounded vesicle, organelle, membrane-bounded organelle, extracellular organelle, extracellular region part, extracellular exosome, extracellular vesicle	GO:0005488, GO:0005576, GO:0008289, GO:0031982, GO:0031988, GO:0043226, GO:0043227, GO:0043230, GO:0044421, GO:0070062, GO:1903561	5.12	5.41	-1.22	0.3092	0.6567
ENSMUSG00000050211	Pla2g4e	protein_coding	Cytosolic phospholipase A2 epsilon; Cytosolic phospholipase A2 epsilon; Phospholipase A2	chr2	Metabolic pathways, Platelet activation, Phospholipase D signaling pathway, Glutamatergic synapse, Inflammatory mediator regulation of TRP channels, MAPK signaling pathway, Vascular smooth muscle contraction, Serotonergic synapse, GnRH signaling pathway, Oxytocin signaling pathway, Ovarian steroidogenesis, Ras signaling pathway, Glycerophospholipid metabolism, Arachidonic acid metabolism, Fc epsi…	mmu01100, mmu04611, mmu04072, mmu04724, mmu04750, mmu04010, mmu04270, mmu04726, mmu04912, mmu04921, mmu04913, mmu04014, mmu00564, mmu00590, mmu04664, mmu04666, mmu04730, mmu00591, mmu04370, mmu05231, mmu00565, mmu00592	lytic vacuole, catalytic activity, phospholipase activity, phospholipase A2 activity, binding, intracellular, cell, cytoplasm, lysosome, vacuole, lipid metabolic process, phospholipid metabolic process, phosphorus metabolic process, phosphate-containing compound metabolic process, metabolic process, catabolic process, phospholipid catabolic process, cellular process, membrane, lipid catabolic pro…	GO:0000323, GO:0003824, GO:0004620, GO:0004623, GO:0005488, GO:0005622, GO:0005623, GO:0005737, GO:0005764, GO:0005773, GO:0006629, GO:0006644, GO:0006793, GO:0006796, GO:0008152, GO:0009056, GO:0009395, GO:0009987, GO:0016020, GO:0016042, GO:0016298, GO:0016787, GO:0016788, GO:0019637, GO:0043167, GO:0043169, GO:0043226, GO:0043227, GO:0043229, GO:0043231, GO:0044237, GO:0044238, GO:0044242, GO:…	5.47	5.98	-1.42	0.0349	0.3532
ENSMUSG00000029147	Ppm1g	protein_coding	Protein phosphatase 1G; Protein phosphatase 1G (formerly 2C), magnesium-dependent, gamma isoform; Protein phosphatase 1G (formerly 2C), magnesium-dependent, gamma isoform; Protein phosphatase 1G (formerly 2C), magnesium-dependent, gamma isoform	chr5			catalytic activity, phosphoprotein phosphatase activity, protein serine/threonine phosphatase activity, binding, protein binding, intracellular, cell, nucleus, nucleoplasm, cellular protein modification process, protein dephosphorylation, phosphorus metabolic process, phosphate-containing compound metabolic process, cell cycle, cell cycle arrest, metabolic process, cellular process, membrane, dep…	GO:0003824, GO:0004721, GO:0004722, GO:0005488, GO:0005515, GO:0005622, GO:0005623, GO:0005634, GO:0005654, GO:0006464, GO:0006470, GO:0006793, GO:0006796, GO:0007049, GO:0007050, GO:0008152, GO:0009987, GO:0016020, GO:0016311, GO:0016787, GO:0016788, GO:0016791, GO:0019538, GO:0022402, GO:0031974, GO:0031981, GO:0035970, GO:0036211, GO:0042578, GO:0043167, GO:0043169, GO:0043170, GO:0043226, GO:…	7.26	7.97	-1.63	0.0204	0.3239
ENSMUSG00000071952	Gm10351	TEC	Mszf19	chr7					5.86	5.88	-1.02	0.5169	0.7929
ENSMUSG00000042289	Hsd3b7	protein_coding	3 beta-hydroxysteroid dehydrogenase type 7; 3 beta-hydroxysteroid dehydrogenase type 7; 3-beta hydroxysteroid dehydrogenase/isomerase domain-containing protein; Secreted protein; Hydroxy-delta-5-steroid dehydrogenase, 3 beta- and steroid delta-isomerase 7; Hydroxy-delta-5-steroid dehydrogenase, 3 beta- and steroid delta-isomerase 7; Hydroxy-delta-5-steroid dehydrogenase, 3 beta- and steroid delta…	chr7	Metabolic pathways, Primary bile acid biosynthesis	mmu01100, mmu00120	C-3 sterol dehydrogenase (C-4 sterol decarboxylase) activity, regulation of cell growth, immune system process, catalytic activity, 3-beta-hydroxy-delta5-steroid dehydrogenase activity, alditol:NADP+ 1-oxidoreductase activity, aldo-keto reductase (NADP) activity, isocitrate dehydrogenase activity, mevaldate reductase activity, intracellular, cell, cytoplasm, endoplasmic reticulum, alcohol metabol…	GO:0000252, GO:0001558, GO:0002376, GO:0003824, GO:0003854, GO:0004032, GO:0004033, GO:0004448, GO:0004495, GO:0005622, GO:0005623, GO:0005737, GO:0005783, GO:0006066, GO:0006629, GO:0006694, GO:0006706, GO:0006707, GO:0006928, GO:0006935, GO:0008106, GO:0008152, GO:0008202, GO:0008203, GO:0008610, GO:0008875, GO:0009056, GO:0009058, GO:0009605, GO:0009987, GO:0012505, GO:0016020, GO:0016021, GO:…	7.14	7.3	-1.12	0.5587	0.8175
ENSMUSG00000026923	Notch1	protein_coding	Neurogenic locus notch homolog protein 1; Neurogenic locus notch homolog protein 1; Neurogenic locus notch homolog protein 1; Neurogenic locus notch homolog protein 1; Neurogenic locus notch homolog protein 1; Neurogenic locus notch homolog protein 1; Neurogenic locus notch homolog protein 1; Neurogenic locus notch homolog protein 1; Neurogenic locus notch homolog protein 1; Neurogenic locus notc…	chr2	MicroRNAs in cancer, Prion diseases, Endocrine resistance, Notch signaling pathway, Thyroid hormone signaling pathway, Dorso-ventral axis formation	mmu05206, mmu05020, mmu01522, mmu04330, mmu04919, mmu04320	reproduction, negative regulation of transcription from RNA polymerase II promoter, cell morphogenesis, cell morphogenesis involved in differentiation, regulatory region DNA binding, transcription factor activity, protein binding, transcription factor activity, transcription factor binding, core promoter binding, regulatory region nucleic acid binding, nucleic acid binding transcription factor ac…	GO:0000003, GO:0000122, GO:0000902, GO:0000904, GO:0000975, GO:0000988, GO:0000989, GO:0001047, GO:0001067, GO:0001071, GO:0001076, GO:0001190, GO:0001191, GO:0001503, GO:0001525, GO:0001568, GO:0001570, GO:0001649, GO:0001655, GO:0001666, GO:0001667, GO:0001669, GO:0001701, GO:0001708, GO:0001756, GO:0001763, GO:0001816, GO:0001822, GO:0001837, GO:0001889, GO:0001942, GO:0001944, GO:0001947, GO:…	5.84	5.79	1.04	0.8095	0.935
ENSMUSG00000021048	Mthfd1	protein_coding	C-1-tetrahydrofolate synthase, cytoplasmic; C-1-tetrahydrofolate synthase, cytoplasmic; C-1-tetrahydrofolate synthase, cytoplasmic; C-1-tetrahydrofolate synthase, cytoplasmic; C-1-tetrahydrofolate synthase, cytoplasmic; C-1-tetrahydrofolate synthase, cytoplasmic; methenyltetrahydrofolate cyclohydrolase; C-1-tetrahydrofolate synthase, cytoplasmic	chr12	Metabolic pathways, One carbon pool by folate	mmu01100, mmu00670	sulfur amino acid metabolic process, histidine biosynthetic process, nucleotide binding, leukocyte homeostasis, neutrophil homeostasis, embryonic epithelial tube formation, neural tube formation, neural tube closure, nucleoside binding, purine nucleoside binding, morphogenesis of an epithelium, myeloid cell homeostasis, immune system process, catalytic activity, formate-tetrahydrofolate ligase ac…	GO:0000096, GO:0000105, GO:0000166, GO:0001776, GO:0001780, GO:0001838, GO:0001841, GO:0001843, GO:0001882, GO:0001883, GO:0002009, GO:0002262, GO:0002376, GO:0003824, GO:0004329, GO:0004477, GO:0004487, GO:0004488, GO:0005488, GO:0005524, GO:0005576, GO:0005622, GO:0005623, GO:0005737, GO:0005739, GO:0005829, GO:0006082, GO:0006139, GO:0006163, GO:0006164, GO:0006520, GO:0006534, GO:0006547, GO:…	7.17	7.36	-1.14	0.3997	0.7249
ENSMUSG00000037437	Adam32	protein_coding	Disintegrin and metalloproteinase domain-containing protein 32; Disintegrin and metalloproteinase domain-containing protein 32; Disintegrin and metalloproteinase domain-containing protein 32; A disintegrin and metallopeptidase domain 32; A disintegrin and metallopeptidase domain 32; A disintegrin and metallopeptidase domain 32; A disintegrin and metallopeptidase domain 32; A disintegrin and metal…	chr8			catalytic activity, endopeptidase activity, metalloendopeptidase activity, binding, proteolysis, metabolic process, peptidase activity, metallopeptidase activity, zinc ion binding, membrane, integral component of membrane, hydrolase activity, protein metabolic process, intrinsic component of membrane, ion binding, cation binding, macromolecule metabolic process, primary metabolic process, membran…	GO:0003824, GO:0004175, GO:0004222, GO:0005488, GO:0006508, GO:0008152, GO:0008233, GO:0008237, GO:0008270, GO:0016020, GO:0016021, GO:0016787, GO:0019538, GO:0031224, GO:0043167, GO:0043169, GO:0043170, GO:0044238, GO:0044425, GO:0046872, GO:0046914, GO:0070011, GO:0071704	4.91	4.8	1.08	0.8778	0.9609
ENSMUSG00000070371	Prss36	protein_coding	Polyserase-2; Polyserase-2; Polyserase-2; Protease, serine 36; Protease, serine 36	chr7					9.06	8.47	1.51	0.0936	0.427
ENSMUSG00000041633	Kctd12b	protein_coding	Potassium channel tetramerisation domain containing 12b	chrX					6.58	6.24	1.27	0.3627	0.6975
ENSMUSG00000041293	Adgrf1	protein_coding	Adhesion G-protein coupled receptor F1; Adhesion G-protein coupled receptor F1; Adhesion G-protein coupled receptor F1; G-protein coupled receptors family 2 profile 2 domain-containing protein	chr17			signal transducer activity, receptor activity, transmembrane signaling receptor activity, G-protein coupled receptor activity, cell, plasma membrane, cell communication, signal transduction, cell surface receptor signaling pathway, G-protein coupled receptor signaling pathway, cellular process, membrane, integral component of membrane, signaling, intrinsic component of membrane, signaling recepto…	GO:0004871, GO:0004872, GO:0004888, GO:0004930, GO:0005623, GO:0005886, GO:0007154, GO:0007165, GO:0007166, GO:0007186, GO:0009987, GO:0016020, GO:0016021, GO:0023052, GO:0031224, GO:0038023, GO:0044425, GO:0044464, GO:0044699, GO:0044700, GO:0044763, GO:0050789, GO:0050794, GO:0050896, GO:0051716, GO:0060089, GO:0065007, GO:0071944, GO:0099600	5.2	4.83	1.29	0.1309	0.4743
ENSMUSG00000091962	Vmn2r78	protein_coding	Vomeronasal 2, receptor 78; Vomeronasal 2, receptor 78	chr7					5.09	5.35	-1.2	0.2366	0.5895
ENSMUSG00000056752	Dnah9	protein_coding	Dynein, axonemal, heavy chain 9; Uncharacterized protein; Dynein, axonemal, heavy chain 9; Dynein, axonemal, heavy chain 9; Dynein, axonemal, heavy chain 9	chr11	Huntington's disease	mmu05016			3.49	3.58	-1.06	0.5434	0.8087
ENSMUSG00000042607	Asb4	protein_coding	Ankyrin repeat and SOCS box protein 4; Ankyrin repeat and SOCS box protein 4; Ankyrin repeat and SOCS box protein 4; Ankyrin repeat and SOCS box-containing 4	chr6			ubiquitin ligase complex, blood vessel development, vasculogenesis, vasculature development, catalytic activity, ubiquitin-protein transferase activity, binding, protein binding, intracellular, cell, nucleus, cytoplasm, cellular protein modification process, cell communication, signal transduction, multicellular organism development, metabolic process, anatomical structure morphogenesis, cellular…	GO:0000151, GO:0001568, GO:0001570, GO:0001944, GO:0003824, GO:0004842, GO:0005488, GO:0005515, GO:0005622, GO:0005623, GO:0005634, GO:0005737, GO:0006464, GO:0007154, GO:0007165, GO:0007275, GO:0008152, GO:0009653, GO:0009987, GO:0016567, GO:0016740, GO:0019538, GO:0019787, GO:0019899, GO:0022603, GO:0023052, GO:0030154, GO:0031461, GO:0031462, GO:0031466, GO:0031625, GO:0032446, GO:0032501, GO:…	7.01	8.62	-3.06	0.002	0.2295
ENSMUSG00000026104	Stat1	protein_coding	Signal transducer and activator of transcription 1; Signal transducer and activator of transcription; Signal transducer and activator of transcription; Signal transducer and activator of transcription; Signal transducer and activator of transcription; Signal transducer and activator of transcription; Signal transducer and activator of transcription; Signal transducer and activator of transcriptio…	chr1	Pathways in cancer, Osteoclast differentiation, Toll-like receptor signaling pathway, Jak-STAT signaling pathway, Tuberculosis, Hepatitis C, Hepatitis B, Measles, Influenza A, Herpes simplex infection, Toxoplasmosis, Prolactin signaling pathway, Chemokine signaling pathway, AGE-RAGE signaling pathway in diabetic complications, Leishmaniasis, Inflammatory bowel disease (IBD), Thyroid hormone signa…	mmu05200, mmu04380, mmu04620, mmu04630, mmu05152, mmu05160, mmu05161, mmu05162, mmu05164, mmu05168, mmu05145, mmu04917, mmu04062, mmu04933, mmu05140, mmu05321, mmu04919, mmu05212			7.38	7.97	-1.5	0.5386	0.8068
ENSMUSG00000041616	Nppa	protein_coding	Natriuretic peptides A; Natriuretic peptides A; Natriuretic peptide A variant NPPA-M1, Natriuretic peptide A variant NPPA-M2, Natriuretic peptide A variant NPPA-M3	chr4	HIF-1 signaling pathway	mmu04066	reproduction, lytic vacuole, regulation of cell growth, G-protein coupled receptor binding, regulation of heart rate, system process, muscle system process, circulatory system process, heart process, vascular process in circulatory system, regulation of systemic arterial blood pressure, negative regulation of systemic arterial blood pressure, muscle hypertrophy in response to stress, cardiac musc…	GO:0000003, GO:0000323, GO:0001558, GO:0001664, GO:0002027, GO:0003008, GO:0003012, GO:0003013, GO:0003015, GO:0003018, GO:0003073, GO:0003085, GO:0003299, GO:0003300, GO:0005102, GO:0005179, GO:0005184, GO:0005488, GO:0005515, GO:0005576, GO:0005615, GO:0005622, GO:0005623, GO:0005634, GO:0005737, GO:0005764, GO:0005773, GO:0006139, GO:0006163, GO:0006164, GO:0006182, GO:0006725, GO:0006753, GO:…	15.75	8.34	170.03	0.0002	0.1541
ENSMUSG00000039254	Pomt1	protein_coding	Protein O-mannosyl-transferase 1; Protein O-mannosyl-transferase 1; Protein O-mannosyl-transferase 1; Protein O-mannosyl-transferase 1; Protein O-mannosyl-transferase 1; Protein O-mannosyl-transferase 1; dolichyl-phosphate-mannose--protein mannosyltransferase; dolichyl-phosphate-mannose--protein mannosyltransferase; Protein-O-mannosyltransferase 1; Protein-O-mannosyltransferase 1	chr2	Other types of O-glycan biosynthesis	mmu00514	mannosyltransferase activity, cell wall mannoprotein biosynthetic process, acrosomal vesicle, catalytic activity, dolichyl-phosphate-mannose-protein mannosyltransferase activity, intracellular, cell, cytoplasm, endoplasmic reticulum, endoplasmic reticulum membrane, carbohydrate metabolic process, mannoprotein metabolic process, mannoprotein biosynthetic process, cellular protein modification proc…	GO:0000030, GO:0000032, GO:0001669, GO:0003824, GO:0004169, GO:0005622, GO:0005623, GO:0005737, GO:0005783, GO:0005789, GO:0005975, GO:0006056, GO:0006057, GO:0006464, GO:0006486, GO:0006493, GO:0006950, GO:0006986, GO:0007154, GO:0007165, GO:0007275, GO:0008152, GO:0009058, GO:0009059, GO:0009100, GO:0009101, GO:0009966, GO:0009987, GO:0010033, GO:0010646, GO:0012505, GO:0016020, GO:0016021, GO:…	4.25	4.98	-1.66	0.4154	0.7339
ENSMUSG00000023259	Slc26a6	protein_coding	Solute carrier family 26 member 6; Solute carrier family 26 member 6; Solute carrier family 26 member 6; Solute carrier family 26 member 6; Solute carrier family 26 member 6; Solute carrier family 26 member 6; Solute carrier family 26 member 6; Solute carrier family 26 member 6; Solute carrier family 26, member 6; Solute carrier family 26, member 6	chr9	Mineral absorption	mmu04978	reproduction, immune system process, developmental process involved in reproduction, system process, transporter activity, ion channel activity, anion channel activity, chloride channel activity, binding, protein binding, intracellular, cell, cytoplasm, endoplasmic reticulum, plasma membrane, integral component of plasma membrane, brush border, cilium, transport, ion transport, anion transport, c…	GO:0000003, GO:0002376, GO:0003006, GO:0003008, GO:0005215, GO:0005216, GO:0005253, GO:0005254, GO:0005488, GO:0005515, GO:0005622, GO:0005623, GO:0005737, GO:0005783, GO:0005886, GO:0005887, GO:0005903, GO:0005929, GO:0006810, GO:0006811, GO:0006820, GO:0006821, GO:0006835, GO:0006857, GO:0006873, GO:0006885, GO:0006950, GO:0006952, GO:0006955, GO:0007276, GO:0007281, GO:0007283, GO:0007286, GO:…	8.24	8.47	-1.17	0.1126	0.4515
ENSMUSG00000031776	Arl2bp	protein_coding	ADP-ribosylation factor-like protein 2-binding protein; ADP-ribosylation factor-like protein 2-binding protein; ADP-ribosylation factor-like protein 2-binding protein	chr8			transcription factor activity, protein binding, transcription factor activity, transcription factor binding, regulation of protein phosphorylation, positive regulation of protein phosphorylation, transcription cofactor activity, transcription coactivator activity, binding, protein binding, intracellular, cell, nucleus, cytoplasm, mitochondrion, mitochondrial envelope, mitochondrial intermembrane …	GO:0000988, GO:0000989, GO:0001932, GO:0001934, GO:0003712, GO:0003713, GO:0005488, GO:0005515, GO:0005622, GO:0005623, GO:0005634, GO:0005737, GO:0005739, GO:0005740, GO:0005758, GO:0005813, GO:0005815, GO:0005856, GO:0005929, GO:0006464, GO:0006468, GO:0006793, GO:0006796, GO:0007154, GO:0007165, GO:0007259, GO:0007260, GO:0008104, GO:0008152, GO:0009893, GO:0009966, GO:0009967, GO:0009987, GO:…	11.95	10.93	2.04	0.0005	0.193
ENSMUSG00000022151	Ttc33	protein_coding	Tetratricopeptide repeat protein 33; Tetratricopeptide repeat protein 33; Tetratricopeptide repeat domain 33; Tetratricopeptide repeat domain 33	chr15					8.9	8.95	-1.04	0.401	0.7251
ENSMUSG00000015846	Rxra	protein_coding	Retinoic acid receptor RXR-alpha; Retinoic acid receptor RXR; Retinoic acid receptor RXR; Retinoic acid receptor RXR; Retinoic acid receptor RXR; Retinoic acid receptor RXR; Retinoid X receptor alpha	chr2	Pathways in cancer, PPAR signaling pathway, PI3K-Akt signaling pathway, Hepatitis C, Non-small cell lung cancer, Non-alcoholic fatty liver disease (NAFLD), Transcriptional misregulation in cancer, Adipocytokine signaling pathway, Small cell lung cancer, Bile secretion, Thyroid cancer, Thyroid hormone signaling pathway	mmu05200, mmu03320, mmu04151, mmu05160, mmu05223, mmu04932, mmu05202, mmu04920, mmu05222, mmu04976, mmu05216, mmu04919	reproduction, negative regulation of transcription from RNA polymerase II promoter, nuclear chromosome, chromatin, nuclear chromatin, regulatory region DNA binding, transcription regulatory region sequence-specific DNA binding, RNA polymerase II regulatory region sequence-specific DNA binding, RNA polymerase II transcription factor activity, sequence-specific DNA binding, RNA polymerase II regula…	GO:0000003, GO:0000122, GO:0000228, GO:0000785, GO:0000790, GO:0000975, GO:0000976, GO:0000977, GO:0000981, GO:0001012, GO:0001067, GO:0001071, GO:0001101, GO:0001525, GO:0001568, GO:0001654, GO:0001655, GO:0001701, GO:0001763, GO:0001890, GO:0001893, GO:0001944, GO:0002009, GO:0002065, GO:0002067, GO:0003006, GO:0003007, GO:0003205, GO:0003206, GO:0003208, GO:0003229, GO:0003231, GO:0003676, GO:…	6.82	7.09	-1.21	0.1746	0.5253
ENSMUSG00000051276	Actrt2	protein_coding	Actin-related protein T2	chr4			intracellular, cell, cytoplasm, cytoskeleton, organelle, non-membrane-bounded organelle, intracellular organelle, intracellular non-membrane-bounded organelle, intracellular part, cell part	GO:0005622, GO:0005623, GO:0005737, GO:0005856, GO:0043226, GO:0043228, GO:0043229, GO:0043232, GO:0044424, GO:0044464	5.16	4.59	1.49	0.1693	0.5203
ENSMUSG00000021070	Bdkrb2	protein_coding	B2 bradykinin receptor; B2 bradykinin receptor; B2 bradykinin receptor	chr12	Neuroactive ligand-receptor interaction, cGMP-PKG signaling pathway, Calcium signaling pathway, Complement and coagulation cascades, Inflammatory mediator regulation of TRP channels, Regulation of actin cytoskeleton, Pathways in cancer, Sphingolipid signaling pathway, Chagas disease (American trypanosomiasis), Endocrine and other factor-regulated calcium reabsorption	mmu04080, mmu04022, mmu04020, mmu04610, mmu04750, mmu04810, mmu05200, mmu04071, mmu05142, mmu04961	peptide receptor activity, G-protein coupled receptor binding, regulation of protein phosphorylation, negative regulation of protein phosphorylation, protease binding, immune system process, inflammatory response to antigenic stimulus, acute inflammatory response to antigenic stimulus, acute inflammatory response, system process, muscle system process, circulatory system process, vascular process…	GO:0001653, GO:0001664, GO:0001932, GO:0001933, GO:0002020, GO:0002376, GO:0002437, GO:0002438, GO:0002526, GO:0003008, GO:0003012, GO:0003013, GO:0003018, GO:0004871, GO:0004872, GO:0004888, GO:0004930, GO:0004947, GO:0005102, GO:0005488, GO:0005515, GO:0005622, GO:0005623, GO:0005737, GO:0005768, GO:0005773, GO:0005886, GO:0006464, GO:0006468, GO:0006793, GO:0006796, GO:0006810, GO:0006811, GO:…	3.82	3.73	1.07	0.7306	0.9028
ENSMUSG00000021730	Hcn1	protein_coding	Potassium/sodium hyperpolarization-activated cyclic nucleotide-gated channel 1; Potassium/sodium hyperpolarization-activated cyclic nucleotide-gated channel 1; Potassium/sodium hyperpolarization-activated cyclic nucleotide-gated channel 1	chr13			nucleotide binding, action potential, eye development, eye photoreceptor cell differentiation, regulation of membrane depolarization, neural retina development, receptor activity, transporter activity, ion channel activity, intracellular ligand-gated ion channel activity, intracellular cyclic nucleotide activated cation channel activity, intracellular cAMP activated cation channel activity, volta…	GO:0000166, GO:0001508, GO:0001654, GO:0001754, GO:0003254, GO:0003407, GO:0004872, GO:0005215, GO:0005216, GO:0005217, GO:0005221, GO:0005222, GO:0005244, GO:0005248, GO:0005249, GO:0005261, GO:0005267, GO:0005272, GO:0005488, GO:0005515, GO:0005543, GO:0005546, GO:0005547, GO:0005622, GO:0005623, GO:0005737, GO:0005886, GO:0005887, GO:0006810, GO:0006811, GO:0006812, GO:0006813, GO:0006814, GO:…	4.37	4.06	1.24	0.621	0.8524
ENSMUSG00000006235	Epor	protein_coding	Erythropoietin receptor; Erythropoietin receptor; Erythropoietin receptor; Erythropoietin receptor	chr9	Hematopoietic cell lineage, Cytokine-cytokine receptor interaction, PI3K-Akt signaling pathway, Jak-STAT signaling pathway	mmu04640, mmu04060, mmu04151, mmu04630	reproduction, MAPK cascade, response to reactive oxygen species, blood vessel development, vasculogenesis, placenta development, maternal placenta development, regulation of protein phosphorylation, positive regulation of protein phosphorylation, vasculature development, developmental process involved in reproduction, heart morphogenesis, cardiac chamber development, cardiac chamber morphogenesis…	GO:0000003, GO:0000165, GO:0000302, GO:0001568, GO:0001570, GO:0001890, GO:0001893, GO:0001932, GO:0001934, GO:0001944, GO:0003006, GO:0003007, GO:0003205, GO:0003206, GO:0003208, GO:0003229, GO:0003231, GO:0004871, GO:0004872, GO:0004888, GO:0004896, GO:0004900, GO:0005488, GO:0005515, GO:0005576, GO:0005622, GO:0005623, GO:0005737, GO:0005886, GO:0006464, GO:0006468, GO:0006793, GO:0006796, GO:…	6.03	5.72	1.24	0.1474	0.4947
ENSMUSG00000054325	Lce3a	protein_coding	Late cornified envelope 3A	chr3					5.71	5.23	1.4	0.2217	0.5762
ENSMUSG00000044017	Adgrd1	protein_coding	Adhesion G-protein coupled receptor D1; Adhesion G-protein coupled receptor D1; Adhesion G-protein coupled receptor D1; Adhesion G protein-coupled receptor D1, Gpr133 protein	chr5			signal transducer activity, receptor activity, transmembrane signaling receptor activity, G-protein coupled receptor activity, cell, plasma membrane, nucleobase-containing compound metabolic process, regulation of nucleotide metabolic process, purine nucleotide metabolic process, purine nucleotide biosynthetic process, cAMP biosynthetic process, cellular aromatic compound metabolic process, nucle…	GO:0004871, GO:0004872, GO:0004888, GO:0004930, GO:0005623, GO:0005886, GO:0006139, GO:0006140, GO:0006163, GO:0006164, GO:0006171, GO:0006725, GO:0006753, GO:0006793, GO:0006796, GO:0006807, GO:0007154, GO:0007165, GO:0007166, GO:0007186, GO:0007187, GO:0007188, GO:0007189, GO:0008152, GO:0009058, GO:0009117, GO:0009150, GO:0009152, GO:0009165, GO:0009187, GO:0009190, GO:0009259, GO:0009260, GO:…	9.66	9.9	-1.18	0.071	0.4008
ENSMUSG00000032531	Amotl2	protein_coding	Angiomotin-like protein 2; Angiomotin-like protein 2; Angiomotin-like protein 2; Angiomotin-like protein 2; Angiomotin-like protein 2; Angiomotin-like protein 2; Angiomotin-like protein 2; Angiomotin-like 2; Angiomotin-like 2; Angiomotin-like 2; Angiomotin-like 2; Angiomotin-like 2; Angiomotin-like 2; Angiomotin-like 2; Angiomotin-like 2; Angiomotin-like 2	chr9			binding, protein binding, intracellular, cell, cytoplasm, endosome, vacuole, plasma membrane, cell-cell junction, bicellular tight junction, cell communication, signal transduction, cell surface receptor signaling pathway, cell-cell signaling, cellular process, endomembrane system, membrane, Wnt signaling pathway, apical plasma membrane, signaling, cell junction, cytoplasmic vesicle, vesicle, hip…	GO:0005488, GO:0005515, GO:0005622, GO:0005623, GO:0005737, GO:0005768, GO:0005773, GO:0005886, GO:0005911, GO:0005923, GO:0007154, GO:0007165, GO:0007166, GO:0007267, GO:0009987, GO:0012505, GO:0016020, GO:0016055, GO:0016324, GO:0023052, GO:0030054, GO:0031410, GO:0031982, GO:0035329, GO:0035556, GO:0042802, GO:0043226, GO:0043227, GO:0043229, GO:0043231, GO:0043296, GO:0044424, GO:0044425, GO:…	5.35	5.65	-1.23	0.2248	0.5781
ENSMUSG00000025784	Clec3b	protein_coding	Tetranectin; C-type lectin domain family 3, member b	chr9					8.67	10.48	-3.52	0.0542	0.3778
ENSMUSG00000082229	Nap1l2	protein_coding	Nucleosome assembly protein 1-like 2; Nucleosome assembly protein 1-like 2	chrX			chromatin binding, binding, protein binding, intracellular, cell, nucleus, DNA packaging, chromatin organization, chromatin assembly or disassembly, nucleosome assembly, protein complex assembly, cellular protein modification process, protein acetylation, internal protein amino acid acetylation, organelle organization, multicellular organism development, nervous system development, metabolic proc…	GO:0003682, GO:0005488, GO:0005515, GO:0005622, GO:0005623, GO:0005634, GO:0006323, GO:0006325, GO:0006333, GO:0006334, GO:0006461, GO:0006464, GO:0006473, GO:0006475, GO:0006996, GO:0007275, GO:0007399, GO:0008152, GO:0009893, GO:0009987, GO:0010604, GO:0010638, GO:0010720, GO:0016043, GO:0016569, GO:0016570, GO:0016573, GO:0017145, GO:0018193, GO:0018205, GO:0018393, GO:0018394, GO:0019222, GO:…	4.91	4.94	-1.02	0.828	0.9433
ENSMUSG00000022561	Gpaa1	protein_coding	Glycosylphosphatidylinositol anchor attachment 1 protein; Glycosylphosphatidylinositol anchor attachment 1 protein; Glycosylphosphatidylinositol anchor attachment 1 protein; GPI anchor attachment protein 1; GPI anchor attachment protein 1; GPI anchor attachment protein 1; GPI anchor attachment protein 1	chr15	Metabolic pathways, Glycosylphosphatidylinositol(GPI)-anchor biosynthesis	mmu01100, mmu00563	catalytic activity, GPI-anchor transamidase activity, binding, phospholipid binding, intracellular, cell, cytoplasm, endoplasmic reticulum, endoplasmic reticulum membrane, plasma membrane, integral component of plasma membrane, cellular protein modification process, protein lipidation, GPI anchor metabolic process, GPI anchor biosynthetic process, lipid metabolic process, membrane lipid metabolic…	GO:0003824, GO:0003923, GO:0005488, GO:0005543, GO:0005622, GO:0005623, GO:0005737, GO:0005783, GO:0005789, GO:0005886, GO:0005887, GO:0006464, GO:0006497, GO:0006505, GO:0006506, GO:0006629, GO:0006643, GO:0006644, GO:0006650, GO:0006661, GO:0006664, GO:0006793, GO:0006796, GO:0008152, GO:0008289, GO:0008610, GO:0008654, GO:0009058, GO:0009059, GO:0009247, GO:0009987, GO:0012505, GO:0016020, GO:…	7.01	7.68	-1.59	0.0113	0.3045
ENSMUSG00000023968	Crip3	protein_coding	Cysteine-rich protein 3; Cysteine-rich protein 3; Cysteine-rich protein 3; Cysteine-rich protein 3; Cysteine-rich protein 3; Crip3 protein; Cysteine-rich protein 3; Cysteine-rich protein 3; Cysteine-rich protein 3	chr17			cell activation, immune system process, binding, intracellular, cell, cytoplasm, cell adhesion, leukocyte cell-cell adhesion, zinc ion binding, cell proliferation, cellular process, single organismal cell-cell adhesion, biological adhesion, mononuclear cell proliferation, T cell proliferation, T cell activation, ion binding, cation binding, intracellular part, cell part, single-organism process, …	GO:0001775, GO:0002376, GO:0005488, GO:0005622, GO:0005623, GO:0005737, GO:0007155, GO:0007159, GO:0008270, GO:0008283, GO:0009987, GO:0016337, GO:0022610, GO:0032943, GO:0042098, GO:0042110, GO:0043167, GO:0043169, GO:0044424, GO:0044464, GO:0044699, GO:0044763, GO:0045321, GO:0046649, GO:0046651, GO:0046872, GO:0046914, GO:0070486, GO:0070489, GO:0070661, GO:0071593, GO:0098602, GO:0098609	4.55	4.38	1.13	0.351	0.6885
ENSMUSG00000019806	Aig1	protein_coding	Androgen-induced gene 1 protein; Androgen-induced gene 1 protein; Androgen-induced gene 1 protein; Androgen-induced gene 1 protein; Androgen-induced 1	chr10			membrane, integral component of membrane, intrinsic component of membrane, membrane part	GO:0016020, GO:0016021, GO:0031224, GO:0044425	7.72	7.45	1.21	0.5841	0.8317
ENSMUSG00000036109	Mbnl3	protein_coding	Muscleblind-like protein 3; C3H1-type domain-containing protein; C3H1-type domain-containing protein; C3H1-type domain-containing protein; Muscleblind like splicing factor 3; Muscleblind like splicing factor 3	chrX			nucleic acid binding, RNA binding, binding, intracellular, cell, nucleus, cytoplasm, nucleobase-containing compound metabolic process, RNA processing, mRNA processing, cellular aromatic compound metabolic process, nitrogen compound metabolic process, multicellular organism development, metabolic process, RNA splicing, cellular process, gene expression, regulation of gene expression, RNA metabolic…	GO:0003676, GO:0003723, GO:0005488, GO:0005622, GO:0005623, GO:0005634, GO:0005737, GO:0006139, GO:0006396, GO:0006397, GO:0006725, GO:0006807, GO:0007275, GO:0008152, GO:0008380, GO:0009987, GO:0010467, GO:0010468, GO:0016070, GO:0016071, GO:0019219, GO:0019222, GO:0030154, GO:0031323, GO:0032501, GO:0032502, GO:0034641, GO:0042692, GO:0043167, GO:0043169, GO:0043170, GO:0043226, GO:0043227, GO:…	4.29	4.22	1.05	0.3968	0.723
ENSMUSG00000046897	Zfp740	protein_coding	Zinc finger protein 740; Zinc finger protein 740; Zinc finger protein 740; Zinc finger protein 740; Zinc finger protein 740; Zinc finger protein 740; Zinc finger protein 740; Zinc finger protein 740; Zinc finger protein 740	chr15			nucleic acid binding, binding, intracellular, cell, nucleus, nucleobase-containing compound metabolic process, transcription, DNA-templated, regulation of transcription, DNA-templated, cellular aromatic compound metabolic process, nitrogen compound metabolic process, metabolic process, biosynthetic process, macromolecule biosynthetic process, regulation of biosynthetic process, cellular process, …	GO:0003676, GO:0005488, GO:0005622, GO:0005623, GO:0005634, GO:0006139, GO:0006351, GO:0006355, GO:0006725, GO:0006807, GO:0008152, GO:0009058, GO:0009059, GO:0009889, GO:0009987, GO:0010467, GO:0010468, GO:0010556, GO:0016070, GO:0018130, GO:0019219, GO:0019222, GO:0019438, GO:0031323, GO:0031326, GO:0032774, GO:0034641, GO:0034645, GO:0034654, GO:0043167, GO:0043169, GO:0043170, GO:0043226, GO:…	6.57	7.73	-2.23	0.009	0.2927
ENSMUSG00000034115	Scn11a	protein_coding	Sodium channel protein type 11 subunit alpha; Sodium channel protein type 11 subunit alpha; Sodium channel protein type 11 subunit alpha; Sodium channel protein; Sodium channel protein; Sodium channel protein	chr9			action potential, voltage-gated sodium channel complex, system process, transporter activity, ion channel activity, voltage-gated ion channel activity, voltage-gated sodium channel activity, cation channel activity, sodium channel activity, binding, protein binding, extracellular region, cell, plasma membrane, integral component of plasma membrane, transport, ion transport, cation transport, sodi…	GO:0001508, GO:0001518, GO:0003008, GO:0005215, GO:0005216, GO:0005244, GO:0005248, GO:0005261, GO:0005272, GO:0005488, GO:0005515, GO:0005576, GO:0005623, GO:0005886, GO:0005887, GO:0006810, GO:0006811, GO:0006812, GO:0006814, GO:0007154, GO:0007600, GO:0008324, GO:0009987, GO:0015075, GO:0015077, GO:0015081, GO:0015267, GO:0015672, GO:0016020, GO:0016021, GO:0019226, GO:0019228, GO:0019233, GO:…	4.07	3.94	1.1	0.4712	0.7656
ENSMUSG00000027827	Kcnab1	protein_coding	Voltage-gated potassium channel subunit beta-1; Voltage-gated potassium channel subunit beta-1; Voltage-gated potassium channel subunit beta-1; Voltage-gated potassium channel subunit beta-1; Voltage-gated potassium channel subunit beta-1; Voltage-gated potassium channel subunit beta-1; Voltage-gated potassium channel subunit beta-1; Voltage-gated potassium channel subunit beta-1; Voltage-gated p…	chr3			nucleotide binding, C-3 sterol dehydrogenase (C-4 sterol decarboxylase) activity, system process, catalytic activity, alditol:NADP+ 1-oxidoreductase activity, aldo-keto reductase (NADP) activity, isocitrate dehydrogenase activity, mevaldate reductase activity, transporter activity, ion channel activity, voltage-gated ion channel activity, voltage-gated potassium channel activity, cation channel a…	GO:0000166, GO:0000252, GO:0003008, GO:0003824, GO:0004032, GO:0004033, GO:0004448, GO:0004495, GO:0005215, GO:0005216, GO:0005244, GO:0005249, GO:0005261, GO:0005267, GO:0005488, GO:0005515, GO:0005622, GO:0005623, GO:0005737, GO:0005829, GO:0005886, GO:0005887, GO:0006810, GO:0006811, GO:0006812, GO:0006813, GO:0007610, GO:0007611, GO:0008076, GO:0008106, GO:0008152, GO:0008324, GO:0008875, GO:…	4.41	4.29	1.09	0.6701	0.876
ENSMUSG00000038456	Dennd2a	protein_coding	DENN domain-containing protein 2A; DENN domain-containing protein 2A; DENN domain-containing protein 2A; DENN domain-containing protein 2A; DENN/MADD domain containing 2A; Dennd2a protein	chr6			guanyl-nucleotide exchange factor activity, Ras guanyl-nucleotide exchange factor activity, intracellular, cell, cytoplasm, cytosol, cytoskeleton, transport, vacuolar transport, protein localization, protein transport, actin cytoskeleton, vesicle-mediated transport, endosomal transport, cytosolic transport, Rab guanyl-nucleotide exchange factor activity, macromolecule localization, retrograde tra…	GO:0005085, GO:0005088, GO:0005622, GO:0005623, GO:0005737, GO:0005829, GO:0005856, GO:0006810, GO:0007034, GO:0008104, GO:0015031, GO:0015629, GO:0016192, GO:0016197, GO:0016482, GO:0017112, GO:0033036, GO:0042147, GO:0043226, GO:0043228, GO:0043229, GO:0043232, GO:0044424, GO:0044444, GO:0044464, GO:0045184, GO:0046907, GO:0051179, GO:0051234, GO:0051641, GO:0051649, GO:0071702, GO:0098772	3.51	3.68	-1.12	0.9816	0.9938
ENSMUSG00000040812	Agbl2	protein_coding	Cytosolic carboxypeptidase 2; Cytosolic carboxypeptidase 2; Cytosolic carboxypeptidase 2; Cytosolic carboxypeptidase 2; Cytosolic carboxypeptidase 2; Cytosolic carboxypeptidase 2; Cytosolic carboxypeptidase 2; Cytosolic carboxypeptidase 2; Cytosolic carboxypeptidase 2; Cytosolic carboxypeptidase 2; Cytosolic carboxypeptidase 2; Cytosolic carboxypeptidase 2; ATP/GTP binding protein-like 2	chr2			catalytic activity, carboxypeptidase activity, metallocarboxypeptidase activity, binding, intracellular, cell, cytoplasm, centrosome, centriole, microtubule organizing center, cytosol, cytoskeleton, cilium, cellular protein modification process, proteolysis, metabolic process, peptidase activity, metalloexopeptidase activity, metallopeptidase activity, exopeptidase activity, zinc ion binding, cel…	GO:0003824, GO:0004180, GO:0004181, GO:0005488, GO:0005622, GO:0005623, GO:0005737, GO:0005813, GO:0005814, GO:0005815, GO:0005829, GO:0005856, GO:0005929, GO:0006464, GO:0006508, GO:0008152, GO:0008233, GO:0008235, GO:0008237, GO:0008238, GO:0008270, GO:0009987, GO:0015630, GO:0016787, GO:0018193, GO:0018200, GO:0019538, GO:0035608, GO:0035610, GO:0036064, GO:0036211, GO:0042995, GO:0043167, GO:…	5.18	5.17	1	0.5924	0.836
ENSMUSG00000001555	Fkbp10	protein_coding	Peptidyl-prolyl cis-trans isomerase FKBP10; Peptidyl-prolyl cis-trans isomerase FKBP10; Peptidyl-prolyl cis-trans isomerase FKBP10; peptidylprolyl isomerase; peptidylprolyl isomerase; peptidylprolyl isomerase	chr11			peptidyl-prolyl cis-trans isomerase activity, catalytic activity, binding, calcium ion binding, protein binding, macrolide binding, FK506 binding, intracellular, cell, cytoplasm, endoplasmic reticulum, endoplasmic reticulum membrane, protein folding, drug binding, cellular process, endomembrane system, membrane, isomerase activity, cis-trans isomerase activity, nuclear outer membrane-endoplasmic …	GO:0003755, GO:0003824, GO:0005488, GO:0005509, GO:0005515, GO:0005527, GO:0005528, GO:0005622, GO:0005623, GO:0005737, GO:0005783, GO:0005789, GO:0006457, GO:0008144, GO:0009987, GO:0012505, GO:0016020, GO:0016853, GO:0016859, GO:0042175, GO:0043167, GO:0043169, GO:0043226, GO:0043227, GO:0043229, GO:0043231, GO:0044422, GO:0044424, GO:0044425, GO:0044432, GO:0044444, GO:0044446, GO:0044464, GO:…	8.51	10.3	-3.46	0.0013	0.2189
ENSMUSG00000055022	Cntn1	protein_coding	Contactin-1; Contactin-1; Contactin-1; Contactin-1; Uncharacterized protein; Uncharacterized protein	chr15	Cell adhesion molecules (CAMs)	mmu04514	regulation of protein phosphorylation, positive regulation of protein phosphorylation, glycoprotein binding, regulation of sodium ion transport, binding, protein binding, extracellular region, cell, plasma membrane, cellular protein modification process, protein phosphorylation, phosphorus metabolic process, phosphate-containing compound metabolic process, transport, ion transport, cation transpo…	GO:0001932, GO:0001934, GO:0001948, GO:0002028, GO:0005488, GO:0005515, GO:0005576, GO:0005623, GO:0005886, GO:0006464, GO:0006468, GO:0006793, GO:0006796, GO:0006810, GO:0006811, GO:0006812, GO:0006814, GO:0007154, GO:0007155, GO:0007165, GO:0007166, GO:0007219, GO:0007275, GO:0007399, GO:0007417, GO:0007420, GO:0008152, GO:0009893, GO:0009987, GO:0010467, GO:0010468, GO:0010562, GO:0010604, GO:…	5.63	5.19	1.36	0.2078	0.5628
ENSMUSG00000049103	Ccr2	protein_coding	C-C chemokine receptor type 2; C-C chemokine receptor type 2; Chemokine (C-C motif) receptor 2; G-protein coupled receptors family 1 profile domain-containing protein; Uncharacterized protein	chr9	Cytokine-cytokine receptor interaction, Chemokine signaling pathway	mmu04060, mmu04062	angiogenesis, blood vessel development, G-protein coupled chemoattractant receptor activity, peptide receptor activity, cell activation, leukocyte homeostasis, neutrophil homeostasis, cytokine production, regulation of cytokine production, positive regulation of cytokine production, tissue homeostasis, vasculature development, blood vessel remodeling, wound healing involved in inflammatory respon…	GO:0001525, GO:0001568, GO:0001637, GO:0001653, GO:0001775, GO:0001776, GO:0001780, GO:0001816, GO:0001817, GO:0001819, GO:0001894, GO:0001944, GO:0001974, GO:0002246, GO:0002250, GO:0002252, GO:0002262, GO:0002263, GO:0002274, GO:0002275, GO:0002278, GO:0002285, GO:0002286, GO:0002287, GO:0002292, GO:0002293, GO:0002294, GO:0002366, GO:0002376, GO:0002434, GO:0002436, GO:0002443, GO:0002444, GO:…	4.64	5.05	-1.33	0.6923	0.8871
ENSMUSG00000030787	Lyve1	protein_coding	Lymphatic vessel endothelial hyaluronic acid receptor 1; Lymphatic vessel endothelial hyaluronic acid receptor 1; Lymphatic vessel endothelial hyaluronic acid receptor 1	chr7			signal transducer activity, receptor activity, transmembrane signaling receptor activity, binding, glycosaminoglycan binding, hyaluronic acid binding, extracellular region, cell, plasma membrane, aminoglycan metabolic process, aminoglycan catabolic process, glycosaminoglycan catabolic process, nitrogen compound metabolic process, transport, cell adhesion, metabolic process, catabolic process, mac…	GO:0004871, GO:0004872, GO:0004888, GO:0005488, GO:0005539, GO:0005540, GO:0005576, GO:0005623, GO:0005886, GO:0006022, GO:0006026, GO:0006027, GO:0006807, GO:0006810, GO:0007155, GO:0008152, GO:0009056, GO:0009057, GO:0016020, GO:0016021, GO:0022610, GO:0030203, GO:0031224, GO:0031982, GO:0031988, GO:0038023, GO:0043170, GO:0043226, GO:0043227, GO:0043230, GO:0044421, GO:0044425, GO:0044464, GO:…	8.55	9.55	-2	0.0913	0.4233
ENSMUSG00000086273	Rbm46os	lncRNA		chr3					6.41	6.26	1.11	0.6716	0.8766
ENSMUSG00000039230	Tbcd	protein_coding	Tubulin-specific chaperone D; MKIAA0988 protein; Tubulin-specific chaperone d; Tubulin-specific chaperone d; Tbcd protein	chr11			microtubule cytoskeleton organization, GTPase activator activity, binding, protein binding, intracellular, cell, cytoplasm, cytoskeleton, microtubule, plasma membrane, cell-cell junction, adherens junction, bicellular tight junction, protein folding, protein complex assembly, organelle organization, cytoskeleton organization, microtubule-based process, tubulin complex assembly, post-chaperonin tu…	GO:0000226, GO:0005096, GO:0005488, GO:0005515, GO:0005622, GO:0005623, GO:0005737, GO:0005856, GO:0005874, GO:0005886, GO:0005911, GO:0005912, GO:0005923, GO:0006457, GO:0006461, GO:0006996, GO:0007010, GO:0007017, GO:0007021, GO:0007023, GO:0007043, GO:0008047, GO:0008092, GO:0009987, GO:0010639, GO:0015630, GO:0015631, GO:0016020, GO:0016043, GO:0016328, GO:0022607, GO:0030054, GO:0030234, GO:…	8.44	8.32	1.09	0.8022	0.9325
ENSMUSG00000062329	Cytl1	protein_coding	4Cytl1 protein; 4Cytl1 protein; Cytokine-like 1, Cytokine-like protein C17	chr5					10.75	12.3	-2.92	0.0208	0.325
ENSMUSG00000023905	Tnfrsf12a	protein_coding	Tumor necrosis factor receptor superfamily member 12A; Tumor necrosis factor receptor superfamily member 12A; Tumor necrosis factor receptor superfamily member 12A; Tumor necrosis factor receptor superfamily, member 12a; Tumor necrosis factor receptor superfamily, member 12a; Tumor necrosis factor receptor superfamily, member 12a	chr17	Cytokine-cytokine receptor interaction	mmu04060	cell morphogenesis, cell morphogenesis involved in differentiation, angiogenesis, regulation of cell growth, blood vessel development, ruffle, vasculature development, binding, protein binding, cell, plasma membrane, apoptotic process, movement of cell or subcellular component, substrate-dependent cell migration, substrate-dependent cell migration, cell attachment to substrate, response to stress…	GO:0000902, GO:0000904, GO:0001525, GO:0001558, GO:0001568, GO:0001726, GO:0001944, GO:0005488, GO:0005515, GO:0005623, GO:0005886, GO:0006915, GO:0006928, GO:0006929, GO:0006931, GO:0006950, GO:0007154, GO:0007155, GO:0007165, GO:0007166, GO:0007275, GO:0007399, GO:0007409, GO:0008219, GO:0008361, GO:0009611, GO:0009653, GO:0009966, GO:0009967, GO:0009986, GO:0009987, GO:0010646, GO:0010647, GO:…	12.25	9.62	6.17	0.0007	0.193
ENSMUSG00000036880	Acaa2	protein_coding	3-ketoacyl-CoA thiolase, mitochondrial; 3-ketoacyl-CoA thiolase, mitochondrial; 3-ketoacyl-CoA thiolase, mitochondrial; Acetyl-Coenzyme A acyltransferase 2 (mitochondrial 3-oxoacyl-Coenzyme A thiolase); 3-ketoacyl-CoA thiolase, mitochondrial	chr18	Metabolic pathways, Valine, leucine and isoleucine degradation, Fatty acid elongation, Fatty acid metabolism, Fatty acid degradation	mmu01100, mmu00280, mmu00062, mmu01212, mmu00071	response to hypoxia, nucleic acid binding, RNA binding, catalytic activity, acetyl-CoA C-acyltransferase activity, binding, extracellular region, intracellular, cell, cytoplasm, mitochondrion, mitochondrial envelope, mitochondrial inner membrane, mitochondrial matrix, organic acid metabolic process, acetyl-CoA metabolic process, lipid metabolic process, fatty acid metabolic process, fatty acid be…	GO:0001666, GO:0003676, GO:0003723, GO:0003824, GO:0003988, GO:0005488, GO:0005576, GO:0005622, GO:0005623, GO:0005737, GO:0005739, GO:0005740, GO:0005743, GO:0005759, GO:0006082, GO:0006084, GO:0006629, GO:0006631, GO:0006635, GO:0006637, GO:0006732, GO:0006790, GO:0006810, GO:0006839, GO:0006915, GO:0006950, GO:0006996, GO:0007005, GO:0007006, GO:0007154, GO:0007165, GO:0008152, GO:0008219, GO:…	16.16	16.79	-1.54	0.0191	0.3239
ENSMUSG00000091429	Gm17093	protein_coding	Predicted gene 17093	chr14					4.31	4.43	-1.09	0.8825	0.9626
ENSMUSG00000028927	Padi2	protein_coding	Protein-arginine deiminase type-2; Protein-arginine deiminase type-2; Protein-arginine deiminase; Padi2 protein	chr4			citrulline metabolic process, chromatin, regulation of chromatin assembly or disassembly, regulation of cytokine-mediated signaling pathway, negative regulation of cytokine-mediated signaling pathway, immune system process, regulation of immune system process, negative regulation of immune system process, regulation of leukocyte migration, negative regulation of leukocyte migration, regulation of…	GO:0000052, GO:0000785, GO:0001672, GO:0001959, GO:0001960, GO:0002376, GO:0002682, GO:0002683, GO:0002685, GO:0002686, GO:0002688, GO:0002689, GO:0003824, GO:0004668, GO:0005102, GO:0005488, GO:0005509, GO:0005515, GO:0005576, GO:0005622, GO:0005623, GO:0005694, GO:0005737, GO:0006082, GO:0006139, GO:0006325, GO:0006333, GO:0006338, GO:0006351, GO:0006355, GO:0006464, GO:0006725, GO:0006807, GO:…	6.03	5.4	1.54	0.0036	0.2405
ENSMUSG00000045248	Med26	protein_coding	Mediator of RNA polymerase II transcription subunit 26; Mediator of RNA polymerase II transcription subunit 26; Mediator of RNA polymerase II transcription subunit 26; Mediator of RNA polymerase II transcription subunit 26	chr8			transcription factor activity, protein binding, transcription factor activity, transcription factor binding, transcription factor activity, RNA polymerase II transcription factor binding, RNA polymerase II transcription cofactor activity, nucleic acid binding, DNA binding, transcription cofactor activity, transcription coactivator activity, binding, protein binding, intracellular, cell, nucleus, …	GO:0000988, GO:0000989, GO:0001076, GO:0001104, GO:0003676, GO:0003677, GO:0003712, GO:0003713, GO:0005488, GO:0005515, GO:0005622, GO:0005623, GO:0005634, GO:0005654, GO:0006139, GO:0006351, GO:0006352, GO:0006355, GO:0006357, GO:0006366, GO:0006367, GO:0006725, GO:0006807, GO:0008152, GO:0009058, GO:0009059, GO:0009889, GO:0009987, GO:0010467, GO:0010468, GO:0010556, GO:0016070, GO:0016592, GO:…	5.2	5.59	-1.31	0.2187	0.5734
ENSMUSG00000102552	Gm21763	unprocessed_pseudogene		chrY					3.84	3.66	1.13	0.3678	0.7017
ENSMUSG00000031972	Acta1	protein_coding	Actin, alpha skeletal muscle; Actin, alpha skeletal muscle; Actin, alpha skeletal muscle; Skeletal muscle alpha-actin mRNA; Alpha-actin (Aa 40-375); Actin alpha 1, skeletal muscle	chr8			nucleotide binding, stress fiber, nucleoside binding, purine nucleoside binding, binding, protein binding, ATP binding, extracellular region, extracellular space, intracellular, cell, cytoplasm, cytoskeleton, striated muscle thin filament, actin filament, organelle organization, cytoskeleton organization, actin filament organization, multicellular organism development, muscle organ development, s…	GO:0000166, GO:0001725, GO:0001882, GO:0001883, GO:0005488, GO:0005515, GO:0005524, GO:0005576, GO:0005615, GO:0005622, GO:0005623, GO:0005737, GO:0005856, GO:0005865, GO:0005884, GO:0006996, GO:0007010, GO:0007015, GO:0007275, GO:0007517, GO:0007519, GO:0009653, GO:0009888, GO:0009987, GO:0010927, GO:0014706, GO:0014866, GO:0014902, GO:0014904, GO:0015629, GO:0016043, GO:0017076, GO:0022607, GO:…	14.4	10.26	17.61	0.0062	0.2752
ENSMUSG00000035237	Lcat	protein_coding	Phosphatidylcholine-sterol acyltransferase; Phosphatidylcholine-sterol acyltransferase; Lecithin cholesterol acyltransferase; Phosphatidylcholine-sterol acyltransferase; Lecithin-cholesterol acyltransferase Lcat	chr8	Glycerophospholipid metabolism	mmu00564	catalytic activity, phosphatidylcholine-sterol O-acyltransferase activity, phospholipase activity, phospholipase A2 activity, binding, protein binding, extracellular region, extracellular space, alcohol metabolic process, lipid metabolic process, phospholipid metabolic process, phosphatidylcholine biosynthetic process, phosphorus metabolic process, phosphate-containing compound metabolic process,…	GO:0003824, GO:0004607, GO:0004620, GO:0004623, GO:0005488, GO:0005515, GO:0005576, GO:0005615, GO:0006066, GO:0006629, GO:0006644, GO:0006656, GO:0006793, GO:0006796, GO:0006807, GO:0006810, GO:0006869, GO:0008152, GO:0008202, GO:0008203, GO:0008374, GO:0009058, GO:0009059, GO:0009719, GO:0009725, GO:0009987, GO:0010033, GO:0010035, GO:0010038, GO:0010876, GO:0014070, GO:0015850, GO:0015918, GO:…	6.45	6.28	1.12	0.4557	0.7582
ENSMUSG00000021905	Dph3	protein_coding	Diphthamide biosynthesis protein 3; Diphthamine biosynthesis 3; Diphthamine biosynthesis 3	chr14			binding, intracellular, cell, nucleus, nucleoplasm, cytoplasm, transport, protein localization, protein secretion, cellular process, protein transport, membrane-enclosed lumen, nuclear lumen, regulation of localization, regulation of protein localization, secretion by cell, macromolecule localization, ion binding, cation binding, organelle, membrane-bounded organelle, intracellular organelle, int…	GO:0005488, GO:0005622, GO:0005623, GO:0005634, GO:0005654, GO:0005737, GO:0006810, GO:0008104, GO:0009306, GO:0009987, GO:0015031, GO:0031974, GO:0031981, GO:0032879, GO:0032880, GO:0032940, GO:0033036, GO:0043167, GO:0043169, GO:0043226, GO:0043227, GO:0043229, GO:0043231, GO:0043233, GO:0044093, GO:0044422, GO:0044424, GO:0044428, GO:0044446, GO:0044464, GO:0044699, GO:0044763, GO:0044765, GO:…	14.08	13.95	1.1	0.4732	0.767
ENSMUSG00000058441	Panx2	protein_coding	Pannexin-2; Pannexin-2; Pannexin-2; Pannexin 2	chr15			response to ischemia, transporter activity, gap junction channel activity, binding, protein binding, intracellular, cell, cytoplasm, plasma membrane, cell-cell junction, gap junction, transport, ion transport, response to stress, cell communication, cell-cell signaling, cellular process, channel activity, membrane, integral component of membrane, passive transmembrane transporter activity, wide p…	GO:0002931, GO:0005215, GO:0005243, GO:0005488, GO:0005515, GO:0005622, GO:0005623, GO:0005737, GO:0005886, GO:0005911, GO:0005921, GO:0006810, GO:0006811, GO:0006950, GO:0007154, GO:0007267, GO:0009987, GO:0015267, GO:0016020, GO:0016021, GO:0022803, GO:0022829, GO:0022857, GO:0023052, GO:0030054, GO:0031224, GO:0044424, GO:0044425, GO:0044464, GO:0044699, GO:0044700, GO:0044763, GO:0046982, GO:…	5.14	4.96	1.14	0.3056	0.6535
ENSMUSG00000024805	Pcgf5	protein_coding	Polycomb group RING finger protein 5; Polycomb group RING finger protein 5; Polycomb group RING finger protein 5; Polycomb group RING finger protein 5; Polycomb group RING finger protein 5; Polycomb group ring finger 5; Pcgf5 protein, Polycomb group ring finger 5; Polycomb group ring finger 5	chr19	Signaling pathways regulating pluripotency of stem cells	mmu04550	binding, intracellular, cell, nucleus, nucleolus, centrosome, microtubule organizing center, cytoskeleton, nucleobase-containing compound metabolic process, transcription, DNA-templated, regulation of transcription, DNA-templated, regulation of transcription from RNA polymerase II promoter, transcription from RNA polymerase II promoter, cellular aromatic compound metabolic process, nitrogen compo…	GO:0005488, GO:0005622, GO:0005623, GO:0005634, GO:0005730, GO:0005813, GO:0005815, GO:0005856, GO:0006139, GO:0006351, GO:0006355, GO:0006357, GO:0006366, GO:0006725, GO:0006807, GO:0008152, GO:0008270, GO:0009058, GO:0009059, GO:0009889, GO:0009891, GO:0009893, GO:0009987, GO:0010467, GO:0010468, GO:0010556, GO:0010557, GO:0010604, GO:0010628, GO:0015630, GO:0016070, GO:0018130, GO:0019219, GO:…	11.8	11.3	1.42	0.0444	0.3668
ENSMUSG00000066090	Insl5	protein_coding	Insulin-like peptide INSL5; Insulin-like 5	chr4			G-protein coupled receptor binding, receptor binding, hormone activity, binding, protein binding, extracellular region, behavior, feeding behavior, positive regulation of biological process, positive regulation of behavior, regulation of biological process, regulation of behavior, regulation of feeding behavior, biological regulation, positive regulation of feeding behavior	GO:0001664, GO:0005102, GO:0005179, GO:0005488, GO:0005515, GO:0005576, GO:0007610, GO:0007631, GO:0048518, GO:0048520, GO:0050789, GO:0050795, GO:0060259, GO:0065007, GO:2000253	3.68	3.47	1.16	0.817	0.9383
ENSMUSG00000066392	Nrxn3	protein_coding	Neurexin-3-beta; Neurexin-3-beta; Neurexin-3; Neurexin-3; Neurexin-3; Neurexin-3; Neurexin III; Neurexin III; Neurexin III; Neurexin/syndecan/glycophorin C domain-containing protein; Neurexin/syndecan/glycophorin C domain-containing protein; Neurexin-3-alpha; Neurexin III; Neurexin III	chr12	Cell adhesion molecules (CAMs)	mmu04514			4.78	4.82	-1.03	0.366	0.7004
ENSMUSG00000002076	Hsf2bp	protein_coding	Heat shock factor 2-binding protein; Meiotic localizer of BRCA2; Heat shock transcription factor 2 binding protein	chr17					5.61	5.64	-1.02	0.7586	0.9153
ENSMUSG00000063887	Nlgn1	protein_coding	Neuroligin-1; Neuroligin 1; Carboxylesterase type B domain-containing protein; Nlgn1 protein; Uncharacterized protein; Uncharacterized protein; Uncharacterized protein	chr3	Cell adhesion molecules (CAMs)	mmu04514	cell morphogenesis, cell morphogenesis involved in differentiation, regulation of neurotransmitter levels, postsynaptic membrane organization, positive regulation of neurotransmitter secretion, regulation of respiratory gaseous exchange by neurological system process, system process, respiratory system process, catalytic activity, receptor activity, receptor binding, binding, protein binding, int…	GO:0000902, GO:0000904, GO:0001505, GO:0001941, GO:0001956, GO:0002087, GO:0003008, GO:0003016, GO:0003824, GO:0004872, GO:0005102, GO:0005488, GO:0005515, GO:0005622, GO:0005623, GO:0005737, GO:0005794, GO:0005886, GO:0005887, GO:0006461, GO:0006605, GO:0006810, GO:0006811, GO:0006836, GO:0006886, GO:0006887, GO:0006897, GO:0006898, GO:0006903, GO:0006996, GO:0007010, GO:0007154, GO:0007155, GO:…	4.57	4.95	-1.3	0.1736	0.5243
ENSMUSG00000026605	Cenpf	protein_coding	Uncharacterized protein; Uncharacterized protein; Centromere protein Cenp-F N-terminal domain-containing protein; Centromere protein Cenp-F N-terminal domain-containing protein; Centromere protein F; Centromere protein Cenp-F N-terminal domain-containing protein; Kinetochore protein Cenp-F/LEK1 Rb protein-binding domain-containing protein; Centromere protein F; Centromere protein F; LEK1; Centrom…	chr1					4.85	4.36	1.4	0.0419	0.3627
ENSMUSG00000027022	Xirp2	protein_coding	Xin actin-binding repeat-containing protein 2; Xin actin-binding repeat-containing protein 2; Xin actin-binding repeat-containing protein 2; Xin actin-binding repeat-containing protein 2; Xin actin-binding repeat-containing protein 2; Xin actin-binding repeat-containing protein 2; Xin actin-binding repeat-containing protein 2; Xin actin-binding repeat containing 2; Xin actin-binding repeat contai…	chr2			heart morphogenesis, cardiac chamber development, cardiac ventricle development, cardiac septum development, ventricular septum development, actin binding, binding, protein binding, intracellular, cell, cytoplasm, organelle organization, cytoskeleton organization, multicellular organism development, heart development, muscle organ development, cytoskeletal protein binding, zinc ion binding, anato…	GO:0003007, GO:0003205, GO:0003231, GO:0003279, GO:0003281, GO:0003779, GO:0005488, GO:0005515, GO:0005622, GO:0005623, GO:0005737, GO:0006996, GO:0007010, GO:0007275, GO:0007507, GO:0007517, GO:0008092, GO:0008270, GO:0009653, GO:0009887, GO:0009888, GO:0009987, GO:0014706, GO:0016043, GO:0030016, GO:0030017, GO:0030018, GO:0030029, GO:0030036, GO:0030054, GO:0031674, GO:0032501, GO:0032502, GO:…	15.92	14.88	2.05	0.0068	0.278
ENSMUSG00000030154	Klrb1f	protein_coding	Killer cell lectin-like receptor subfamily B member 1F; Killer cell lectin-like receptor subfamily B member 1F; Killer cell lectin-like receptor subfamily B member 1F; Killer cell lectin-like receptor subfamily B member 1F; Killer cell lectin-like receptor subfamily B member 1F; Killer cell lectin-like receptor subfamily B member 1F; Killer cell lectin-like receptor subfamily B member 1F; Klrb1f …	chr6			receptor activity, binding, protein binding, cell, plasma membrane, cell surface, membrane, integral component of membrane, carbohydrate binding, intrinsic component of membrane, membrane part, cell part, molecular transducer activity, cell periphery	GO:0004872, GO:0005488, GO:0005515, GO:0005623, GO:0005886, GO:0009986, GO:0016020, GO:0016021, GO:0030246, GO:0031224, GO:0044425, GO:0044464, GO:0060089, GO:0071944	4.6	4.43	1.13	0.7543	0.9137
ENSMUSG00000045797	4930402K13Rik	protein_coding	Protein FAM47E; RIKEN cDNA 4930402K13 gene	chrX					4.95	4.78	1.13	0.5371	0.8059
ENSMUSG00000071361	Mcpt9	protein_coding	Mast cell protease 9; Mast cell protease-9	chr14			immune system process, catalytic activity, endopeptidase activity, serine-type endopeptidase activity, intracellular, cell, cytoplasm, proteolysis, immune response, metabolic process, peptidase activity, serine-type peptidase activity, gene expression, protein processing, hydrolase activity, serine hydrolase activity, protein metabolic process, macromolecule metabolic process, organelle, membrane…	GO:0002376, GO:0003824, GO:0004175, GO:0004252, GO:0005622, GO:0005623, GO:0005737, GO:0006508, GO:0006955, GO:0008152, GO:0008233, GO:0008236, GO:0010467, GO:0016485, GO:0016787, GO:0017171, GO:0019538, GO:0043170, GO:0043226, GO:0043227, GO:0043229, GO:0043231, GO:0044238, GO:0044424, GO:0044464, GO:0050896, GO:0051604, GO:0070011, GO:0071704	4.02	3.83	1.14	0.83	0.9441
ENSMUSG00000044367	Slc16a13	protein_coding	Monocarboxylate transporter 13; Monocarboxylate transporter 13; Monocarboxylate transporter 13; Solute carrier family 16 (monocarboxylic acid transporters), member 13; Solute carrier family 16 (monocarboxylic acid transporters), member 13; Solute carrier family 16 (monocarboxylic acid transporters), member 13	chr11			transporter activity, intracellular, cell, cytoplasm, Golgi apparatus, plasma membrane, integral component of plasma membrane, transport, ion transport, anion transport, anion transmembrane transporter activity, organic anion transmembrane transporter activity, endomembrane system, ion transmembrane transporter activity, lactate transmembrane transporter activity, secondary active transmembrane t…	GO:0005215, GO:0005622, GO:0005623, GO:0005737, GO:0005794, GO:0005886, GO:0005887, GO:0006810, GO:0006811, GO:0006820, GO:0008509, GO:0008514, GO:0012505, GO:0015075, GO:0015129, GO:0015291, GO:0015293, GO:0015711, GO:0015718, GO:0015727, GO:0016020, GO:0016021, GO:0022804, GO:0022857, GO:0022891, GO:0022892, GO:0031224, GO:0031226, GO:0034220, GO:0035873, GO:0035879, GO:0043226, GO:0043227, GO:…	4.87	5.67	-1.74	0.0183	0.3228
ENSMUSG00000026786	Apbb1ip	protein_coding	Amyloid beta A4 precursor protein-binding family B member 1-interacting protein; Amyloid beta A4 precursor protein-binding family B member 1-interacting protein; Amyloid beta A4 precursor protein-binding family B member 1-interacting protein; Amyloid beta A4 precursor protein-binding family B member 1-interacting protein; Uncharacterized protein; Amyloid beta precursor protein binding family B me…	chr2	Platelet activation, Rap1 signaling pathway	mmu04611, mmu04015	cell activation, immune effector process, cell activation involved in immune response, lymphocyte activation involved in immune response, T cell activation involved in immune response, T cell activation via T cell receptor contact with antigen bound to MHC molecule on antigen presenting cell, leukocyte activation involved in immune response, immune system process, binding, protein binding, intrac…	GO:0001775, GO:0002252, GO:0002263, GO:0002285, GO:0002286, GO:0002291, GO:0002366, GO:0002376, GO:0005488, GO:0005515, GO:0005622, GO:0005623, GO:0005737, GO:0005829, GO:0005856, GO:0005886, GO:0006955, GO:0007154, GO:0007155, GO:0007159, GO:0007165, GO:0009987, GO:0016020, GO:0016337, GO:0022610, GO:0023052, GO:0030054, GO:0030155, GO:0032991, GO:0042101, GO:0042110, GO:0042995, GO:0043226, GO:…	7.18	6.85	1.25	0.4369	0.7478
ENSMUSG00000021947	Cryl1	protein_coding	Lambda-crystallin homolog; Lambda-crystallin homolog; Lambda-crystallin homolog; L-gulonate 3-dehydrogenase; 3-hydroxyacyl-CoA dehydrogenase NAD binding domain-containing protein	chr14	Metabolic pathways, Pentose and glucuronate interconversions	mmu01100, mmu00040	nucleotide binding, catalytic activity, 3-hydroxyacyl-CoA dehydrogenase activity, binding, protein binding, extracellular region, intracellular, cell, nucleus, nucleolus, cytoplasm, Golgi apparatus, plasma membrane, organic acid metabolic process, lipid metabolic process, fatty acid metabolic process, metabolic process, cellular process, endomembrane system, membrane, oxidoreductase activity, oxi…	GO:0000166, GO:0003824, GO:0003857, GO:0005488, GO:0005515, GO:0005576, GO:0005622, GO:0005623, GO:0005634, GO:0005730, GO:0005737, GO:0005794, GO:0005886, GO:0006082, GO:0006629, GO:0006631, GO:0008152, GO:0009987, GO:0012505, GO:0016020, GO:0016491, GO:0016614, GO:0016616, GO:0019752, GO:0031974, GO:0031981, GO:0031982, GO:0031988, GO:0032787, GO:0036094, GO:0042802, GO:0042803, GO:0043226, GO:…	6.99	6.96	1.02	0.953	0.9852
ENSMUSG00000070844	Vmn2r42	protein_coding	Putative pheromone receptor, Vomeronasal 2, receptor 42; Vomeronasal 2, receptor 42; Vomeronasal 2, receptor 42; Vomeronasal 2, receptor 42	chr7					4.86	4.01	1.8	0.0448	0.3678
ENSMUSG00000078956	Gm14221	lncRNA		chr2					4.34	4.73	-1.31	0.3861	0.7145
ENSMUSG00000043230	Fam124b	protein_coding	Protein FAM124B; Family with sequence similarity 124, member B	chr1					6.4	6.05	1.28	0.1129	0.4517
ENSMUSG00000079084	Ccdc82	protein_coding	Coiled-coil domain-containing protein 82; Coiled-coil domain-containing protein 82; Coiled-coil domain containing 82; Coiled-coil domain-containing protein; Coiled-coil domain containing 82	chr9					8.75	9.04	-1.23	0.0994	0.4348
ENSMUSG00000063672	Nkx6-3	protein_coding	Homeobox protein Nkx-6.3; Homeobox protein Nkx-6.3; Homeobox protein Nkx-6.3; NK6 homeobox 3	chr8			cell fate determination, columnar/cuboidal epithelial cell differentiation, glandular epithelial cell differentiation, nucleic acid binding, DNA binding, binding, intracellular, cell, nucleus, nucleobase-containing compound metabolic process, transcription, DNA-templated, regulation of transcription, DNA-templated, cellular aromatic compound metabolic process, nitrogen compound metabolic process,…	GO:0001709, GO:0002065, GO:0002067, GO:0003676, GO:0003677, GO:0005488, GO:0005622, GO:0005623, GO:0005634, GO:0006139, GO:0006351, GO:0006355, GO:0006725, GO:0006807, GO:0007275, GO:0008152, GO:0009058, GO:0009059, GO:0009888, GO:0009889, GO:0009987, GO:0010467, GO:0010468, GO:0010556, GO:0016070, GO:0018130, GO:0019219, GO:0019222, GO:0019438, GO:0030154, GO:0030855, GO:0030856, GO:0030857, GO:…	4.8	4.5	1.23	0.5133	0.7912
ENSMUSG00000007570	Fance	protein_coding	Fanconi Anaemia group E protein C-terminal domain-containing protein; Fanconi Anaemia group E protein C-terminal domain-containing protein; Fanconi anemia, complementation group E; Fanconi anemia, complementation group E; Fanconi anemia, complementation group E; Fanconi anemia, complementation group E; Fanconi anemia, complementation group E; Fanconi anemia, complementation group E; Fance protein…	chr17	Fanconi anemia pathway	mmu03460			8.07	8.37	-1.23	0.2783	0.6307
ENSMUSG00000030617	Ccdc83	protein_coding	Coiled-coil domain-containing protein 83; Coiled-coil domain-containing protein 83; Coiled-coil domain-containing protein 83; Coiled-coil domain containing 83; Coiled-coil domain containing 83	chr7					5.11	5.07	1.02	0.5716	0.8254
ENSMUSG00000035051	Dhx57	protein_coding	Putative ATP-dependent RNA helicase DHX57; Putative ATP-dependent RNA helicase DHX57; Putative ATP-dependent RNA helicase DHX57; Putative ATP-dependent RNA helicase DHX57; Putative ATP-dependent RNA helicase DHX57; Putative ATP-dependent RNA helicase DHX57; Putative ATP-dependent RNA helicase DHX57	chr17			nucleotide binding, nucleoside binding, purine nucleoside binding, nucleic acid binding, RNA binding, RNA helicase activity, catalytic activity, ATP-dependent RNA helicase activity, helicase activity, binding, ATP binding, intracellular, cell, nucleus, cytoplasm, mitochondrion, nucleobase-containing compound metabolic process, RNA processing, cellular aromatic compound metabolic process, nitrogen…	GO:0000166, GO:0001882, GO:0001883, GO:0003676, GO:0003723, GO:0003724, GO:0003824, GO:0004004, GO:0004386, GO:0005488, GO:0005524, GO:0005622, GO:0005623, GO:0005634, GO:0005737, GO:0005739, GO:0006139, GO:0006396, GO:0006725, GO:0006807, GO:0008026, GO:0008152, GO:0008186, GO:0009987, GO:0010467, GO:0016070, GO:0016462, GO:0016787, GO:0016817, GO:0016818, GO:0016887, GO:0017076, GO:0017111, GO:…	6.53	6.35	1.13	0.5035	0.7853
ENSMUSG00000031448	Adprhl1	protein_coding	Inactive ADP-ribosyltransferase ARH2; Inactive ADP-ribosyltransferase ARH2; ADP-ribosylhydrolase like 1; ADP-ribosylhydrolase like 1; ADP-ribosylhydrolase like 1	chr8			magnesium ion binding, catalytic activity, ADP-ribosylarginine hydrolase activity, GTPase activator activity, binding, protein binding, intracellular, cell, cellular protein modification process, transport, intracellular protein transport, vesicle fusion, organelle organization, enzyme activator activity, protein localization, metabolic process, cellular process, endomembrane system, protein tran…	GO:0000287, GO:0003824, GO:0003875, GO:0005096, GO:0005488, GO:0005515, GO:0005622, GO:0005623, GO:0006464, GO:0006810, GO:0006886, GO:0006906, GO:0006996, GO:0008047, GO:0008104, GO:0008152, GO:0009987, GO:0012505, GO:0015031, GO:0016043, GO:0016050, GO:0016192, GO:0016787, GO:0016798, GO:0016799, GO:0017016, GO:0017137, GO:0019538, GO:0019899, GO:0030234, GO:0030695, GO:0031267, GO:0031338, GO:…	15.22	13.68	2.92	0.0005	0.193
ENSMUSG00000022197	Pdzd2	protein_coding	PDZ domain-containing protein; PDZ domain-containing protein; PDZ domain containing 2; PDZ domain-containing protein; PDZ domain containing 2; PDZ domain-containing protein; MKIAA0300 protein; PDZ domain-containing protein; Pdzd2 protein; PDZ domain containing 2; PDZ domain containing 2	chr15					6.68	7.54	-1.82	0.0943	0.4275
ENSMUSG00000043073	Usp17le	protein_coding	Ubiquitin carboxyl-terminal hydrolase 17-like protein E; Ubiquitin carboxyl-terminal hydrolase 17-like protein E; Ubiquitin carboxyl-terminal hydrolase; Ubiquitin carboxyl-terminal hydrolase	chr7					5.07	5.16	-1.07	0.9229	0.9766
ENSMUSG00000056665	Them6	protein_coding	Protein THEM6	chr15			extracellular region	GO:0005576	7.54	8.58	-2.06	0.003	0.2361
ENSMUSG00000060565	Gm5591	protein_coding	Predicted gene 5591	chr7					6	6.03	-1.02	0.4296	0.743
ENSMUSG00000021090	Lrrc9	protein_coding	Leucine-rich repeat-containing protein 9; Leucine-rich repeat-containing protein 9; Leucine-rich repeat-containing protein 9; Leucine rich repeat containing 9; Leucine rich repeat containing 9; Leucine rich repeat containing 9	chr12					5.81	5.26	1.46	0.4526	0.7558
ENSMUSG00000005268	Prlr	protein_coding	Prolactin receptor; Prolactin receptor; Prolactin receptor; Prolactin receptor; Prolactin receptor; Prolactin receptor; Prolactin receptor; Prolactin receptor; Prolactin receptor; Prolactin receptor; Prlr protein; Uncharacterized protein; Predicted gene 21973; Ovule protein; Pseudo-prolactin receptor (PRLR3); Prolactin receptor; Growth hormone/erythropoietin receptor ligand binding domain-contain…	chr15	Neuroactive ligand-receptor interaction, Cytokine-cytokine receptor interaction, PI3K-Akt signaling pathway, Jak-STAT signaling pathway, Prolactin signaling pathway	mmu04080, mmu04060, mmu04151, mmu04630, mmu04917	reproduction, urogenital system development, regulation of protein phosphorylation, positive regulation of protein phosphorylation, developmental process involved in reproduction, signal transducer activity, receptor activity, transmembrane signaling receptor activity, cytokine receptor activity, prolactin receptor activity, binding, protein binding, cell, protein complex assembly, cellular prote…	GO:0000003, GO:0001655, GO:0001932, GO:0001934, GO:0003006, GO:0004871, GO:0004872, GO:0004888, GO:0004896, GO:0004925, GO:0005488, GO:0005515, GO:0005623, GO:0006461, GO:0006464, GO:0006468, GO:0006793, GO:0006796, GO:0006810, GO:0007154, GO:0007155, GO:0007165, GO:0007166, GO:0007167, GO:0007169, GO:0007171, GO:0007259, GO:0007275, GO:0007589, GO:0007595, GO:0008152, GO:0009719, GO:0009725, GO:…	6.15	6.76	-1.52	0.0049	0.2596
ENSMUSG00000009585	Apobec3	protein_coding	DNA dC->dU-editing enzyme APOBEC-3; DNA dC->dU-editing enzyme APOBEC-3; DNA dC->dU-editing enzyme APOBEC-3; DNA dC->dU-editing enzyme APOBEC-3; Apolipoprotein B editing complex 3; Uncharacterized protein; Apolipoprotein B editing complex 3; Uncharacterized protein; Apolipoprotein B editing complex 3; Apolipoprotein B editing complex 3; Apolipoprotein B mRNA editing enzyme, catalytic polypeptide 3…	chr15					7.69	7.53	1.11	0.4466	0.752
ENSMUSG00000004317	Clcn5	protein_coding	H(+)/Cl(-) exchange transporter 5; H(+)/Cl(-) exchange transporter 5; H(+)/Cl(-) exchange transporter 5; Chloride channel protein; Chloride channel protein; Chloride channel, voltage-sensitive 5; H(+)/Cl(-) exchange transporter 5	chrX			nucleotide binding, lytic vacuole, nucleoside binding, purine nucleoside binding, transporter activity, ion channel activity, voltage-gated ion channel activity, voltage-gated chloride channel activity, anion channel activity, chloride channel activity, binding, ATP binding, intracellular, cell, cytoplasm, lysosome, lysosomal membrane, endosome, vacuole, vacuolar membrane, Golgi apparatus, plasma…	GO:0000166, GO:0000323, GO:0001882, GO:0001883, GO:0005215, GO:0005216, GO:0005244, GO:0005247, GO:0005253, GO:0005254, GO:0005488, GO:0005524, GO:0005622, GO:0005623, GO:0005737, GO:0005764, GO:0005765, GO:0005768, GO:0005773, GO:0005774, GO:0005794, GO:0005886, GO:0005887, GO:0006810, GO:0006811, GO:0006820, GO:0006821, GO:0006897, GO:0008308, GO:0008509, GO:0012505, GO:0015075, GO:0015103, GO:…	4.16	4.5	-1.27	0.349	0.6872
ENSMUSG00000101609	Kcnq1ot1	lncRNA		chr7					5.16	5.45	-1.21	0.8945	0.9674
ENSMUSG00000022797	Tfrc	protein_coding	Transferrin receptor protein 1; Transferrin receptor protein 1; Transferrin receptor protein 1; Transferrin receptor protein 1; Transferrin receptor; Transferrin receptor 1	chr16	Hematopoietic cell lineage, Endocytosis, HIF-1 signaling pathway, Phagosome	mmu04640, mmu04144, mmu04066, mmu04145	regulation of DNA recombination, transition metal ion transport, cell activation, tissue homeostasis, glycoprotein binding, somatic diversification of immune receptors, somatic recombination of immunoglobulin genes involved in immune response, somatic diversification of immunoglobulins involved in immune response, adaptive immune response, immune effector process, cell activation involved in immu…	GO:0000018, GO:0000041, GO:0001775, GO:0001894, GO:0001948, GO:0002200, GO:0002204, GO:0002208, GO:0002250, GO:0002252, GO:0002263, GO:0002285, GO:0002312, GO:0002366, GO:0002376, GO:0002377, GO:0002381, GO:0002440, GO:0002443, GO:0002449, GO:0002460, GO:0002520, GO:0002521, GO:0002562, GO:0002573, GO:0002637, GO:0002639, GO:0002682, GO:0002684, GO:0002694, GO:0002696, GO:0002697, GO:0002699, GO:…	7.16	7.1	1.04	0.9532	0.9852
ENSMUSG00000030741	Spns1	protein_coding	Protein spinster homolog 1; Protein spinster homolog 1; Protein spinster homolog 1; Protein spinster homolog 1; Spinster homolog 1; Spinster homolog 1; Spinster homolog 1; Spinster homolog 1; Spinster homolog 1; Spinster homolog 1	chr7			lytic vacuole, sphingosine-1-phosphate signaling pathway, transporter activity, lipid transporter activity, intracellular, cell, cytoplasm, mitochondrion, mitochondrial envelope, mitochondrial inner membrane, lysosome, lysosomal membrane, vacuole, vacuolar membrane, transport, lipid transport, cell communication, signal transduction, G-protein coupled receptor signaling pathway, cellular process,…	GO:0000323, GO:0003376, GO:0005215, GO:0005319, GO:0005622, GO:0005623, GO:0005737, GO:0005739, GO:0005740, GO:0005743, GO:0005764, GO:0005765, GO:0005773, GO:0005774, GO:0006810, GO:0006869, GO:0007154, GO:0007165, GO:0007186, GO:0009987, GO:0010876, GO:0016020, GO:0016021, GO:0019866, GO:0022892, GO:0023052, GO:0031090, GO:0031224, GO:0031966, GO:0031967, GO:0031975, GO:0031982, GO:0033036, GO:…	6.69	6.69	1	0.7935	0.9294
ENSMUSG00000039865	Slc44a3	protein_coding	Choline transporter-like protein 3; Choline transporter-like protein 3	chr3	Choline metabolism in cancer	mmu05231	membrane, integral component of membrane, intrinsic component of membrane, membrane part	GO:0016020, GO:0016021, GO:0031224, GO:0044425	3.86	4.01	-1.11	0.3101	0.6573
ENSMUSG00000103058	Gm21845	unprocessed_pseudogene		chrY					5.43	5.12	1.23	0.533	0.8036
ENSMUSG00000103639	Gm21791	unprocessed_pseudogene		chrY					5.43	5.12	1.23	0.533	0.8036
ENSMUSG00000103969	Gm21890	unprocessed_pseudogene		chrY					5.43	5.12	1.23	0.533	0.8036
ENSMUSG00000025537	Phkg1	protein_coding	Phosphorylase b kinase gamma catalytic chain, skeletal muscle/heart isoform; Phosphorylase kinase gamma 1; Phosphorylase kinase gamma 1	chr5	Calcium signaling pathway, Insulin signaling pathway, Glucagon signaling pathway	mmu04020, mmu04910, mmu04922	nucleotide binding, polysaccharide biosynthetic process, nucleoside binding, purine nucleoside binding, catalytic activity, protein kinase activity, protein serine/threonine kinase activity, calmodulin-dependent protein kinase activity, phosphorylase kinase activity, binding, protein binding, calmodulin binding, ATP binding, intracellular, cell, cytoplasm, phosphorylase kinase complex, carbohydra…	GO:0000166, GO:0000271, GO:0001882, GO:0001883, GO:0003824, GO:0004672, GO:0004674, GO:0004683, GO:0004689, GO:0005488, GO:0005515, GO:0005516, GO:0005524, GO:0005622, GO:0005623, GO:0005737, GO:0005964, GO:0005975, GO:0005976, GO:0005977, GO:0005978, GO:0006073, GO:0006091, GO:0006112, GO:0006464, GO:0006468, GO:0006793, GO:0006796, GO:0008152, GO:0009058, GO:0009059, GO:0009250, GO:0009987, GO:…	7.77	8	-1.17	0.2149	0.5702
ENSMUSG00000074405	Zfp865	protein_coding	Zinc finger protein 865; Zinc finger protein 865; 6430526N21Rik protein; Zinc finger protein 865	chr7					4.94	4.73	1.16	0.4021	0.726
ENSMUSG00000064037	Gpn1	protein_coding	GPN-loop GTPase 1; GPN-loop GTPase; GPN-loop GTPase; GPN-loop GTPase	chr5			nucleotide binding, nucleoside binding, purine nucleoside binding, catalytic activity, GTPase activity, binding, GTP binding, intracellular, cell, nucleus, nucleoplasm, cytoplasm, mitochondrion, pyrophosphatase activity, hydrolase activity, hydrolase activity, acting on acid anhydrides, hydrolase activity, acting on acid anhydrides, in phosphorus-containing anhydrides, purine nucleotide binding, …	GO:0000166, GO:0001882, GO:0001883, GO:0003824, GO:0003924, GO:0005488, GO:0005525, GO:0005622, GO:0005623, GO:0005634, GO:0005654, GO:0005737, GO:0005739, GO:0016462, GO:0016787, GO:0016817, GO:0016818, GO:0017076, GO:0017111, GO:0019001, GO:0031974, GO:0031981, GO:0032549, GO:0032550, GO:0032553, GO:0032555, GO:0032561, GO:0035639, GO:0036094, GO:0043226, GO:0043227, GO:0043229, GO:0043231, GO:…	9.25	8.06	2.28	0.0476	0.3712
ENSMUSG00000040613	Apobec1	protein_coding	C->U-editing enzyme APOBEC-1; C->U-editing enzyme APOBEC-1; C->U-editing enzyme APOBEC-1; C->U-editing enzyme APOBEC-1; Apolipoprotein B mRNA editing enzyme, catalytic polypeptide 1; Apolipoprotein B mRNA editing enzyme, catalytic polypeptide 1; Apolipoprotein B mRNA editing enzyme, catalytic polypeptide 1; Apolipoprotein B mRNA editing enzyme, catalytic polypeptide 1	chr6			immune effector process, immune system process, nucleic acid binding, RNA binding, mRNA binding, catalytic activity, cytidine deaminase activity, cytosine deaminase activity, binding, protein binding, intracellular, cell, nucleus, cytoplasm, nucleobase-containing compound metabolic process, DNA metabolic process, DNA modification, chromatin organization, chromatin silencing, methylation-dependent…	GO:0002252, GO:0002376, GO:0003676, GO:0003723, GO:0003729, GO:0003824, GO:0004126, GO:0004131, GO:0005488, GO:0005515, GO:0005622, GO:0005623, GO:0005634, GO:0005737, GO:0006139, GO:0006259, GO:0006304, GO:0006325, GO:0006342, GO:0006346, GO:0006351, GO:0006355, GO:0006396, GO:0006397, GO:0006725, GO:0006807, GO:0006810, GO:0006950, GO:0006952, GO:0006970, GO:0006996, GO:0008047, GO:0008104, GO:…	6.21	6.07	1.1	0.9818	0.9938
ENSMUSG00000037826	Ppm1k	protein_coding	Protein phosphatase 1K, mitochondrial; Protein phosphatase 1K (PP2C domain containing); Protein phosphatase 1K (PP2C domain containing)	chr6			catalytic activity, phosphoprotein phosphatase activity, protein serine/threonine phosphatase activity, binding, intracellular, cell, cytoplasm, mitochondrion, cellular protein modification process, protein dephosphorylation, phosphorus metabolic process, phosphate-containing compound metabolic process, metabolic process, cellular process, dephosphorylation, hydrolase activity, hydrolase activity…	GO:0003824, GO:0004721, GO:0004722, GO:0005488, GO:0005622, GO:0005623, GO:0005737, GO:0005739, GO:0006464, GO:0006470, GO:0006793, GO:0006796, GO:0008152, GO:0009987, GO:0016311, GO:0016787, GO:0016788, GO:0016791, GO:0019538, GO:0036211, GO:0042578, GO:0043167, GO:0043169, GO:0043170, GO:0043226, GO:0043227, GO:0043229, GO:0043231, GO:0043412, GO:0044237, GO:0044238, GO:0044260, GO:0044267, GO:…	10.39	12.44	-4.13	0.0013	0.2189
ENSMUSG00000022357	Klhl38	protein_coding	Kelch-like protein 38	chr15			ubiquitin ligase complex, catalytic activity, ubiquitin-protein transferase activity, intracellular, cell, transferase activity, ubiquitin-like protein transferase activity, cullin-RING ubiquitin ligase complex, Cul3-RING ubiquitin ligase complex, macromolecular complex, protein complex, intracellular part, cell part, catalytic complex, transferase complex	GO:0000151, GO:0003824, GO:0004842, GO:0005622, GO:0005623, GO:0016740, GO:0019787, GO:0031461, GO:0031463, GO:0032991, GO:0043234, GO:0044424, GO:0044464, GO:1902494, GO:1990234	9.05	9.88	-1.77	0.0724	0.4024
ENSMUSG00000022057	Adamdec1	protein_coding	ADAM DEC1; ADAM DEC1	chr14			catalytic activity, endopeptidase activity, metalloendopeptidase activity, binding, extracellular region, proteolysis, metabolic process, peptidase activity, metallopeptidase activity, zinc ion binding, hydrolase activity, protein metabolic process, ion binding, cation binding, macromolecule metabolic process, primary metabolic process, metal ion binding, transition metal ion binding, peptidase a…	GO:0003824, GO:0004175, GO:0004222, GO:0005488, GO:0005576, GO:0006508, GO:0008152, GO:0008233, GO:0008237, GO:0008270, GO:0016787, GO:0019538, GO:0043167, GO:0043169, GO:0043170, GO:0044238, GO:0046872, GO:0046914, GO:0070011, GO:0071704	4.49	4.04	1.37	0.0832	0.4131
ENSMUSG00000008658	Rbfox1	protein_coding	RNA binding protein fox-1 homolog 1; RNA binding protein fox-1 homolog 1; RNA binding protein fox-1 homolog 1; RNA binding protein fox-1 homolog 1; RNA binding protein fox-1 homolog 1; RNA binding protein fox-1 homolog 1; RNA binding protein fox-1 homolog 1; RNA binding protein fox-1 homolog 1; RNA binding protein fox-1 homolog 1; RNA binding protein, fox-1 homolog (C. elegans) 1; RNA binding pro…	chr16			nucleotide binding, RNA splicing, via transesterification reactions, RNA splicing, via transesterification reactions with bulged adenosine as nucleophile, alternative mRNA splicing, via spliceosome, regulation of alternative mRNA splicing, via spliceosome, mRNA splicing, via spliceosome, system process, nucleic acid binding, RNA binding, mRNA binding, binding, protein binding, intracellular, cell…	GO:0000166, GO:0000375, GO:0000377, GO:0000380, GO:0000381, GO:0000398, GO:0003008, GO:0003676, GO:0003723, GO:0003729, GO:0005488, GO:0005515, GO:0005622, GO:0005623, GO:0005634, GO:0005737, GO:0005794, GO:0005802, GO:0006139, GO:0006396, GO:0006397, GO:0006725, GO:0006807, GO:0007275, GO:0007399, GO:0007517, GO:0007519, GO:0008022, GO:0008152, GO:0008380, GO:0009888, GO:0009987, GO:0010467, GO:…	9.67	10.97	-2.46	0.0119	0.3057
ENSMUSG00000049119	Fam110b	protein_coding	Protein FAM110B; Protein FAM110B; Family with sequence similarity 110, member B	chr4			intracellular, cell, cytoplasm, mitochondrion, cytoskeleton, organelle, membrane-bounded organelle, non-membrane-bounded organelle, intracellular organelle, intracellular membrane-bounded organelle, intracellular non-membrane-bounded organelle, intracellular part, cytoplasmic part, cell part	GO:0005622, GO:0005623, GO:0005737, GO:0005739, GO:0005856, GO:0043226, GO:0043227, GO:0043228, GO:0043229, GO:0043231, GO:0043232, GO:0044424, GO:0044444, GO:0044464	6.68	5.9	1.72	0.4136	0.7328
ENSMUSG00000031241	Tbx22	protein_coding	T-box transcription factor TBX22; T-box 22; T-box 22; T-box protein 22; T-box 22, Tbx22 protein	chrX			negative regulation of transcription from RNA polymerase II promoter, nucleic acid binding transcription factor activity, nucleic acid binding, DNA binding, transcription factor activity, sequence-specific DNA binding, binding, intracellular, cell, nucleus, nucleobase-containing compound metabolic process, transcription, DNA-templated, regulation of transcription, DNA-templated, regulation of tra…	GO:0000122, GO:0001071, GO:0003676, GO:0003677, GO:0003700, GO:0005488, GO:0005622, GO:0005623, GO:0005634, GO:0006139, GO:0006351, GO:0006355, GO:0006357, GO:0006366, GO:0006725, GO:0006807, GO:0008152, GO:0009058, GO:0009059, GO:0009889, GO:0009890, GO:0009892, GO:0009987, GO:0010467, GO:0010468, GO:0010556, GO:0010558, GO:0010605, GO:0010629, GO:0016070, GO:0018130, GO:0019219, GO:0019222, GO:…	3.95	3.84	1.08	0.5651	0.8216
ENSMUSG00000014543	Klra17	protein_coding	C-type lectin domain-containing protein; Killer cell lectin-like receptor, subfamily A, member 17, Lectin-like transmembrane protein, NK receptor Ly-49Q; Lectin-like transmembrane protein; Lectin-like transmembrane protein; Lectin-like transmembrane protein; Lectin-like transmembrane protein; Lectin-like transmembrane protein, Ly49Q receptor; Lectin-like transmembrane protein	chr6					5.78	5.63	1.12	0.1995	0.5541
ENSMUSG00000117744	Vmn1r59	protein_coding	Vomeronasal type-1 receptor; Vomeronasal type-1 receptor	chr7					3.8	3.82	-1.02	0.6922	0.887
ENSMUSG00000046441	Cmtr2	protein_coding	Cap-specific mRNA (nucleoside-2'-O-)-methyltransferase 2; Cap-specific mRNA (nucleoside-2'-O-)-methyltransferase 2; Cap-specific mRNA (nucleoside-2'-O-)-methyltransferase 2; Cap methyltransferase 2	chr8			RNA methylation, catalytic activity, mRNA (nucleoside-2'-O-)-methyltransferase activity, intracellular, cell, nucleus, cytoplasm, nucleobase-containing compound metabolic process, 7-methylguanosine mRNA capping, RNA processing, mRNA processing, cellular aromatic compound metabolic process, nitrogen compound metabolic process, metabolic process, methyltransferase activity, O-methyltransferase acti…	GO:0001510, GO:0003824, GO:0004483, GO:0005622, GO:0005623, GO:0005634, GO:0005737, GO:0006139, GO:0006370, GO:0006396, GO:0006397, GO:0006725, GO:0006807, GO:0008152, GO:0008168, GO:0008171, GO:0008173, GO:0008174, GO:0008757, GO:0009451, GO:0009452, GO:0009987, GO:0010467, GO:0016020, GO:0016021, GO:0016070, GO:0016071, GO:0016556, GO:0016740, GO:0016741, GO:0031224, GO:0032259, GO:0034641, GO:…	5.87	6.51	-1.55	0.0733	0.4034
ENSMUSG00000051777	Iqcj	protein_coding	IQ domain-containing protein J	chr3					5.41	5.29	1.08	0.6251	0.855
ENSMUSG00000061393	Acvr2b	protein_coding	Activin receptor type-2B; Activin receptor type-2B	chr9	TGF-beta signaling pathway, Cytokine-cytokine receptor interaction, Signaling pathways regulating pluripotency of stem cells	mmu04350, mmu04060, mmu04550	negative regulation of transcription from RNA polymerase II promoter, nucleotide binding, skeletal system development, ossification, blood vessel development, osteoblast differentiation, eye development, urogenital system development, gastrulation with mouth forming second, kidney development, nucleoside binding, purine nucleoside binding, regulation of protein phosphorylation, positive regulatio…	GO:0000122, GO:0000166, GO:0001501, GO:0001503, GO:0001568, GO:0001649, GO:0001654, GO:0001655, GO:0001702, GO:0001822, GO:0001882, GO:0001883, GO:0001932, GO:0001934, GO:0001944, GO:0001945, GO:0001946, GO:0001974, GO:0002790, GO:0003002, GO:0003158, GO:0003824, GO:0004672, GO:0004674, GO:0004675, GO:0004702, GO:0004712, GO:0004871, GO:0004872, GO:0004888, GO:0005057, GO:0005488, GO:0005515, GO:…	5.01	5.84	-1.78	0.014	0.3125
ENSMUSG00000003469	Phyhip	protein_coding	Phytanoyl-CoA hydroxylase-interacting protein; Phytanoyl-CoA hydroxylase interacting protein; Phyhip protein	chr14			mitophagy, macromitophagy, positive regulation of defense response to virus by host, immune effector process, immune system process, regulation of immune system process, regulation of immune effector process, regulation of response to biotic stimulus, binding, protein binding, autophagy, response to stress, defense response, organelle organization, mitochondrion organization, response to external…	GO:0000422, GO:0000423, GO:0002230, GO:0002252, GO:0002376, GO:0002682, GO:0002697, GO:0002831, GO:0005488, GO:0005515, GO:0006914, GO:0006950, GO:0006952, GO:0006996, GO:0007005, GO:0009605, GO:0009607, GO:0009615, GO:0009987, GO:0016032, GO:0016043, GO:0016236, GO:0022411, GO:0031347, GO:0032101, GO:0033554, GO:0043207, GO:0043900, GO:0043903, GO:0044403, GO:0044419, GO:0044699, GO:0044763, GO:…	5.46	5.58	-1.09	0.7067	0.8943
ENSMUSG00000048148	Nwd1	protein_coding	NACHT domain- and WD repeat-containing protein 1; NACHT domain- and WD repeat-containing protein 1; NACHT domain- and WD repeat-containing protein 1; NACHT and WD repeat domain containing 1; Nwd1 protein; NACHT and WD repeat domain containing 1; NACHT and WD repeat domain containing 1	chr8					3.98	3.94	1.02	0.3331	0.6745
ENSMUSG00000041548	Hspb8	protein_coding	Heat shock protein beta-8	chr5			binding, protein binding, intracellular, cell, nucleus, nucleoplasm, cytoplasm, Golgi apparatus, endomembrane system, membrane-enclosed lumen, nuclear lumen, identical protein binding, organelle, membrane-bounded organelle, intracellular organelle, intracellular membrane-bounded organelle, organelle lumen, organelle part, intracellular part, nuclear part, cytoplasmic part, intracellular organelle…	GO:0005488, GO:0005515, GO:0005622, GO:0005623, GO:0005634, GO:0005654, GO:0005737, GO:0005794, GO:0012505, GO:0031974, GO:0031981, GO:0042802, GO:0043226, GO:0043227, GO:0043229, GO:0043231, GO:0043233, GO:0044422, GO:0044424, GO:0044428, GO:0044444, GO:0044446, GO:0044464, GO:0070013	15.3	14.86	1.36	0.295	0.6454
ENSMUSG00000055725	Paqr3	protein_coding	Progestin and adipoQ receptor family member 3; Progestin and adipoQ receptor family member III; Progestin and adipoQ receptor family member 3; Paqr3 protein; Progestin and adipoQ receptor family member III; Progestin and adipoQ receptor family member III	chr5			MAPK cascade, regulation of protein phosphorylation, negative regulation of protein phosphorylation, receptor activity, intracellular, cell, cytoplasm, Golgi apparatus, cellular protein modification process, protein phosphorylation, negative regulation of protein kinase activity, phosphorus metabolic process, phosphate-containing compound metabolic process, cell communication, signal transduction…	GO:0000165, GO:0001932, GO:0001933, GO:0004872, GO:0005622, GO:0005623, GO:0005737, GO:0005794, GO:0006464, GO:0006468, GO:0006469, GO:0006793, GO:0006796, GO:0007154, GO:0007165, GO:0007275, GO:0007399, GO:0008104, GO:0008152, GO:0009892, GO:0009966, GO:0009968, GO:0009987, GO:0010563, GO:0010605, GO:0010646, GO:0010648, GO:0010721, GO:0010975, GO:0010977, GO:0012505, GO:0016020, GO:0016021, GO:…	6.71	6.74	-1.02	0.6351	0.8602
ENSMUSG00000054958	Nt5c1a	protein_coding	Cytosolic 5'-nucleotidase 1A; Cytosolic 5'-nucleotidase 1A	chr4	Metabolic pathways, Purine metabolism, Pyrimidine metabolism, Nicotinate and nicotinamide metabolism	mmu01100, mmu00230, mmu00240, mmu00760	nucleotide binding, magnesium ion binding, catalytic activity, binding, intracellular, cell, cytoplasm, cytosol, nucleobase-containing compound metabolic process, cellular aromatic compound metabolic process, nucleoside phosphate metabolic process, phosphorus metabolic process, phosphate-containing compound metabolic process, nitrogen compound metabolic process, metabolic process, nucleotidase ac…	GO:0000166, GO:0000287, GO:0003824, GO:0005488, GO:0005622, GO:0005623, GO:0005737, GO:0005829, GO:0006139, GO:0006725, GO:0006753, GO:0006793, GO:0006796, GO:0006807, GO:0008152, GO:0008252, GO:0008253, GO:0009056, GO:0009116, GO:0009117, GO:0009119, GO:0009123, GO:0009125, GO:0009126, GO:0009128, GO:0009987, GO:0016787, GO:0016788, GO:0016791, GO:0019439, GO:0019637, GO:0034641, GO:0034655, GO:…	6.4	7.48	-2.12	0.0005	0.193
ENSMUSG00000042834	Nrep	protein_coding	Neuronal regeneration-related protein; Neuronal regeneration-related protein	chr18			binding, protein binding, intracellular, cell, nucleus, cytoplasm, cell communication, signal transduction, cell surface receptor signaling pathway, enzyme linked receptor protein signaling pathway, transmembrane receptor protein serine/threonine kinase signaling pathway, transforming growth factor beta receptor signaling pathway, multicellular organism development, nervous system development, re…	GO:0005488, GO:0005515, GO:0005622, GO:0005623, GO:0005634, GO:0005737, GO:0007154, GO:0007165, GO:0007166, GO:0007167, GO:0007178, GO:0007179, GO:0007275, GO:0007399, GO:0009719, GO:0009966, GO:0009987, GO:0010033, GO:0010646, GO:0017015, GO:0022008, GO:0023051, GO:0023052, GO:0030154, GO:0030182, GO:0032501, GO:0032502, GO:0042221, GO:0043226, GO:0043227, GO:0043229, GO:0043231, GO:0044424, GO:…	11.03	10.87	1.12	0.4109	0.7314
ENSMUSG00000018167	Stard3	protein_coding	StAR-related lipid transfer protein 3; StAR-related lipid transfer protein 3	chr11			lytic vacuole, binding, intracellular, cell, cytoplasm, mitochondrion, lysosome, lysosomal membrane, endosome, late endosome, vacuole, vacuolar membrane, lipid metabolic process, steroid biosynthetic process, C21-steroid hormone biosynthetic process, progesterone biosynthetic process, transport, lipid transport, metabolic process, steroid metabolic process, C21-steroid hormone metabolic process, …	GO:0000323, GO:0005488, GO:0005622, GO:0005623, GO:0005737, GO:0005739, GO:0005764, GO:0005765, GO:0005768, GO:0005770, GO:0005773, GO:0005774, GO:0006629, GO:0006694, GO:0006700, GO:0006701, GO:0006810, GO:0006869, GO:0008152, GO:0008202, GO:0008207, GO:0008289, GO:0008610, GO:0009058, GO:0009987, GO:0010817, GO:0010876, GO:0012505, GO:0016020, GO:0016021, GO:0031090, GO:0031224, GO:0033036, GO:…	7.72	9.01	-2.43	0.0151	0.3125
ENSMUSG00000002320	Tm9sf1	protein_coding	Transmembrane 9 superfamily member 1; Transmembrane 9 superfamily member 1; Transmembrane 9 superfamily member 1; Transmembrane 9 superfamily member 1; Transmembrane 9 superfamily member 1; Transmembrane 9 superfamily member; Transmembrane 9 superfamily member; Transmembrane 9 superfamily member; Transmembrane 9 superfamily member; Transmembrane 9 superfamily member	chr14			lytic vacuole, intracellular, cell, cytoplasm, lysosome, vacuole, autophagy, cellular process, membrane, integral component of membrane, intrinsic component of membrane, cytoplasmic vesicle, vesicle, organelle, membrane-bounded organelle, intracellular organelle, intracellular membrane-bounded organelle, intracellular part, membrane part, cytoplasmic part, cell part, intracellular vesicle	GO:0000323, GO:0005622, GO:0005623, GO:0005737, GO:0005764, GO:0005773, GO:0006914, GO:0009987, GO:0016020, GO:0016021, GO:0031224, GO:0031410, GO:0031982, GO:0043226, GO:0043227, GO:0043229, GO:0043231, GO:0044424, GO:0044425, GO:0044444, GO:0044464, GO:0097708	9.31	9.32	-1.01	0.6836	0.8824
ENSMUSG00000020312	Shc2	protein_coding	SHC-transforming protein 2	chr10	Natural killer cell mediated cytotoxicity, Phospholipase D signaling pathway, Estrogen signaling pathway, Insulin signaling pathway, Prolactin signaling pathway, EGFR tyrosine kinase inhibitor resistance, Ras signaling pathway, Chemokine signaling pathway, Neurotrophin signaling pathway, Alcoholism, Glioma, Focal adhesion, Bacterial invasion of epithelial cells, Endocrine resistance, ErbB signali…	mmu04650, mmu04072, mmu04915, mmu04910, mmu04917, mmu01521, mmu04014, mmu04062, mmu04722, mmu05034, mmu05214, mmu04510, mmu05100, mmu01522, mmu04012, mmu04370, mmu05220	MAPK cascade, activation of MAPK activity, regulation of protein phosphorylation, positive regulation of protein phosphorylation, receptor binding, binding, protein binding, cell, plasma membrane, cellular protein modification process, protein phosphorylation, phosphorus metabolic process, phosphate-containing compound metabolic process, cell communication, signal transduction, cell surface recep…	GO:0000165, GO:0000187, GO:0001932, GO:0001934, GO:0005102, GO:0005488, GO:0005515, GO:0005623, GO:0005886, GO:0006464, GO:0006468, GO:0006793, GO:0006796, GO:0007154, GO:0007165, GO:0007166, GO:0007167, GO:0007169, GO:0008152, GO:0009893, GO:0009966, GO:0009967, GO:0009987, GO:0010562, GO:0010604, GO:0010646, GO:0010647, GO:0016020, GO:0016310, GO:0019220, GO:0019222, GO:0019538, GO:0019899, GO:…	4.95	4.88	1.05	0.3341	0.6751
ENSMUSG00000017264	Exosc10	protein_coding	Exosome component 10; Exosome component 10; Exosome component 10; Exosome component 10; HRDC domain-containing protein; Exosc10 protein, Exosome component 10; Uncharacterized protein; Exosome component 10; HRDC domain-containing protein; Exosc10 protein; 3'-5' exonuclease domain-containing protein; Exosome component 10; Exosome component 10	chr4	RNA degradation	mmu03018	nucleotide binding, 3'-5'-exoribonuclease activity, nuclear exosome (RNase complex), exosome (RNase complex), nuclear-transcribed mRNA catabolic process, nonsense-mediated decay, maturation of 5.8S rRNA, chromatin, nuclear-transcribed mRNA catabolic process, nucleic acid binding, RNA binding, catalytic activity, nuclease activity, exonuclease activity, exoribonuclease activity, 5'-3' exoribonucle…	GO:0000166, GO:0000175, GO:0000176, GO:0000178, GO:0000184, GO:0000460, GO:0000785, GO:0000956, GO:0003676, GO:0003723, GO:0003824, GO:0004518, GO:0004527, GO:0004532, GO:0004534, GO:0004540, GO:0005488, GO:0005622, GO:0005623, GO:0005634, GO:0005694, GO:0005730, GO:0005737, GO:0006139, GO:0006364, GO:0006396, GO:0006401, GO:0006402, GO:0006403, GO:0006725, GO:0006807, GO:0007549, GO:0008152, GO:…	9.83	11.06	-2.35	0.0025	0.2295
ENSMUSG00000063849	Ppcdc	protein_coding	Phosphopantothenoylcysteine decarboxylase; Uncharacterized protein; Phosphopantothenoylcysteine decarboxylase; Phosphopantothenoylcysteine decarboxylase; Phosphopantothenoylcysteine decarboxylase; Phosphopantothenoylcysteine decarboxylase; Phosphopantothenoylcysteine decarboxylase; Phosphopantothenoylcysteine decarboxylase; Phosphopantothenoylcysteine decarboxylase; Phosphopantothenoylcysteine de…	chr9	Metabolic pathways, Pantothenate and CoA biosynthesis	mmu01100, mmu00770	catalytic activity, phosphopantothenoylcysteine decarboxylase activity, binding, protein binding, nucleobase-containing compound metabolic process, purine nucleotide metabolic process, purine nucleotide biosynthetic process, cellular aromatic compound metabolic process, coenzyme metabolic process, nucleoside phosphate metabolic process, phosphorus metabolic process, phosphate-containing compound …	GO:0003824, GO:0004633, GO:0005488, GO:0005515, GO:0006139, GO:0006163, GO:0006164, GO:0006725, GO:0006732, GO:0006753, GO:0006793, GO:0006796, GO:0006807, GO:0008152, GO:0009058, GO:0009108, GO:0009116, GO:0009117, GO:0009119, GO:0009150, GO:0009152, GO:0009163, GO:0009165, GO:0009259, GO:0009260, GO:0009987, GO:0015936, GO:0015937, GO:0016829, GO:0016830, GO:0016831, GO:0018130, GO:0019438, GO:…	6.74	6.24	1.41	0.0438	0.3661
ENSMUSG00000024173	Tpsab1	protein_coding	Tryptase; Tryptase alpha/beta 1; Tryptase alpha/beta 1; Tryptase alpha/beta 1; Mast cell-restricted serine protease 7, Tryptase alpha/beta 1; Tryptase alpha/beta 1	chr17			catalytic activity, endopeptidase activity, serine-type endopeptidase activity, proteolysis, metabolic process, peptidase activity, serine-type peptidase activity, hydrolase activity, serine hydrolase activity, protein metabolic process, macromolecule metabolic process, primary metabolic process, peptidase activity, acting on L-amino acid peptides, organic substance metabolic process	GO:0003824, GO:0004175, GO:0004252, GO:0006508, GO:0008152, GO:0008233, GO:0008236, GO:0016787, GO:0017171, GO:0019538, GO:0043170, GO:0044238, GO:0070011, GO:0071704	3.41	3.63	-1.16	0.2794	0.6315
ENSMUSG00000024548	Setbp1	protein_coding	SET-binding protein; SET-binding protein	chr18			nucleic acid binding, DNA binding, binding, intracellular, cell, nucleus, organelle, membrane-bounded organelle, intracellular organelle, intracellular membrane-bounded organelle, intracellular part, cell part, organic cyclic compound binding, heterocyclic compound binding	GO:0003676, GO:0003677, GO:0005488, GO:0005622, GO:0005623, GO:0005634, GO:0043226, GO:0043227, GO:0043229, GO:0043231, GO:0044424, GO:0044464, GO:0097159, GO:1901363	10.25	10.92	-1.59	0.1773	0.5281
ENSMUSG00000032452	Clstn2	protein_coding	Calsyntenin-2; Calsyntenin-2; Calsyntenin-2; Calsyntenin-2	chr9			binding, calcium ion binding, intracellular, cell, cytoplasm, endoplasmic reticulum, Golgi apparatus, plasma membrane, cell communication, cell adhesion, homophilic cell adhesion via plasma membrane adhesion molecules, cell-cell signaling, chemical synaptic transmission, multicellular organism development, nervous system development, synapse assembly, cell surface, cellular process, regulation of…	GO:0005488, GO:0005509, GO:0005622, GO:0005623, GO:0005737, GO:0005783, GO:0005794, GO:0005886, GO:0007154, GO:0007155, GO:0007156, GO:0007267, GO:0007268, GO:0007275, GO:0007399, GO:0007416, GO:0009986, GO:0009987, GO:0010646, GO:0010647, GO:0012505, GO:0014069, GO:0016020, GO:0016021, GO:0016043, GO:0022607, GO:0022610, GO:0023051, GO:0023052, GO:0023056, GO:0031224, GO:0032501, GO:0032502, GO:…	5.73	5.65	1.06	0.5766	0.828
ENSMUSG00000031808	Slc27a1	protein_coding	Long-chain fatty acid transport protein 1; Uncharacterized protein; Solute carrier family 27 (fatty acid transporter), member 1; Solute carrier family 27 (fatty acid transporter), member 1; Uncharacterized protein; Uncharacterized protein	chr8	PPAR signaling pathway, Insulin resistance	mmu03320, mmu04931	nucleotide binding, medium-chain fatty acid transport, temperature homeostasis, long-chain fatty acid metabolic process, regulation of protein phosphorylation, positive regulation of protein phosphorylation, catalytic activity, acyl-CoA ligase activity, long-chain fatty acid-CoA ligase activity, succinate-CoA ligase activity, transporter activity, lipid transporter activity, binding, protein bind…	GO:0000166, GO:0001579, GO:0001659, GO:0001676, GO:0001932, GO:0001934, GO:0003824, GO:0003996, GO:0004467, GO:0004774, GO:0005215, GO:0005319, GO:0005488, GO:0005515, GO:0005622, GO:0005623, GO:0005737, GO:0005739, GO:0005740, GO:0005743, GO:0005783, GO:0005886, GO:0005901, GO:0006082, GO:0006464, GO:0006468, GO:0006575, GO:0006629, GO:0006631, GO:0006644, GO:0006646, GO:0006650, GO:0006654, GO:…	11	13.14	-4.38	0.0023	0.2295
ENSMUSG00000030677	Kif22	protein_coding	Kinesin-like protein KIF22; Kinesin-like protein KIF22; Kinesin-like protein KIF22; Kinesin family member 22; Kinesin family member 22	chr7			mitotic sister chromatid segregation, nucleotide binding, mitotic cell cycle, nuclear division, chromatin, sister chromatid segregation, nucleoside binding, purine nucleoside binding, nucleic acid binding, DNA binding, motor activity, microtubule motor activity, catalytic activity, binding, protein binding, ATP binding, intracellular, cell, nucleus, chromosome, cytoplasm, spindle, cytoskeleton, k…	GO:0000070, GO:0000166, GO:0000278, GO:0000280, GO:0000785, GO:0000819, GO:0001882, GO:0001883, GO:0003676, GO:0003677, GO:0003774, GO:0003777, GO:0003824, GO:0005488, GO:0005515, GO:0005524, GO:0005622, GO:0005623, GO:0005634, GO:0005694, GO:0005737, GO:0005819, GO:0005856, GO:0005871, GO:0005874, GO:0005875, GO:0005912, GO:0005924, GO:0005925, GO:0006139, GO:0006259, GO:0006281, GO:0006725, GO:…	4.71	4.57	1.1	0.576	0.8277
ENSMUSG00000044220	Nkx2-3	protein_coding	Homeobox protein Nkx-2.3; Homeobox protein Nkx-2.3; Homeobox protein Nkx-2.3; Homeobox domain-containing protein	chr19			cell activation, leukocyte homeostasis, immune effector process, cell activation involved in immune response, lymphocyte activation involved in immune response, B cell activation involved in immune response, mature B cell differentiation involved in immune response, plasma cell differentiation, mature B cell differentiation, leukocyte activation involved in immune response, immune system process,…	GO:0001775, GO:0001776, GO:0002252, GO:0002263, GO:0002285, GO:0002312, GO:0002313, GO:0002317, GO:0002335, GO:0002366, GO:0002376, GO:0002520, GO:0002521, GO:0002573, GO:0003676, GO:0003677, GO:0005488, GO:0005622, GO:0005623, GO:0005634, GO:0006139, GO:0006351, GO:0006355, GO:0006357, GO:0006366, GO:0006629, GO:0006638, GO:0006639, GO:0006641, GO:0006725, GO:0006807, GO:0006928, GO:0006955, GO:…	4.2	4.19	1.01	0.9648	0.989
ENSMUSG00000011658	Fuz	protein_coding	Protein fuzzy homolog; Protein fuzzy homolog; Fuzzy planar cell polarity protein; Fuz protein; Fuzzy planar cell polarity protein; Fuzzy planar cell polarity protein; Fuzzy planar cell polarity protein; Fuzzy planar cell polarity protein; Fuzzy planar cell polarity protein; Fuzzy planar cell polarity protein; Fuzzy planar cell polarity protein; Fuzzy planar cell polarity protein; Fuzzy planar cel…	chr7			cell morphogenesis, cell morphogenesis involved in differentiation, skeletal system development, blood vessel development, establishment of planar polarity, morphogenesis of a polarized epithelium, epithelial to mesenchymal transition, embryonic epithelial tube formation, neural tube formation, neural tube closure, hair follicle development, vasculature development, morphogenesis of an epithelium…	GO:0000902, GO:0000904, GO:0001501, GO:0001568, GO:0001736, GO:0001738, GO:0001837, GO:0001838, GO:0001841, GO:0001843, GO:0001942, GO:0001944, GO:0002009, GO:0003002, GO:0003205, GO:0003279, GO:0005576, GO:0005622, GO:0005623, GO:0005737, GO:0005856, GO:0006508, GO:0006810, GO:0006928, GO:0006996, GO:0007154, GO:0007164, GO:0007165, GO:0007166, GO:0007167, GO:0007169, GO:0007224, GO:0007267, GO:…	5.59	5.76	-1.13	0.0564	0.3795
ENSMUSG00000035804	Ins1	protein_coding	Insulin-1; Insulin-1; Insulin-1	chr19	FoxO signaling pathway, Insulin secretion, Phospholipase D signaling pathway, cGMP-PKG signaling pathway, Regulation of actin cytoskeleton, Regulation of autophagy, PI3K-Akt signaling pathway, Type II diabetes mellitus, Longevity regulating pathway - multiple species, Maturity onset diabetes of the young, Insulin signaling pathway, Prolactin signaling pathway, Ovarian steroidogenesis, HIF-1 signa…	mmu04068, mmu04911, mmu04072, mmu04022, mmu04810, mmu04140, mmu04151, mmu04930, mmu04213, mmu04950, mmu04910, mmu04917, mmu04913, mmu04066, mmu04150, mmu04211, mmu04014, mmu04940, mmu04152, mmu04015, mmu04114, mmu04932, mmu04931, mmu04914, mmu04923, mmu05215, mmu04960	protease binding, receptor binding, insulin receptor binding, hormone activity, binding, protein binding, extracellular region, extracellular space, intracellular, cell, cytoplasm, cytosol, carbohydrate metabolic process, monosaccharide metabolic process, glucose metabolic process, transport, metabolic process, carbohydrate transport, hexose transport, endomembrane system, monosaccharide transpor…	GO:0002020, GO:0005102, GO:0005158, GO:0005179, GO:0005488, GO:0005515, GO:0005576, GO:0005615, GO:0005622, GO:0005623, GO:0005737, GO:0005829, GO:0005975, GO:0005996, GO:0006006, GO:0006810, GO:0008152, GO:0008643, GO:0008645, GO:0012505, GO:0015749, GO:0015758, GO:0016023, GO:0019318, GO:0019899, GO:0030141, GO:0031410, GO:0031982, GO:0031988, GO:0032403, GO:0043226, GO:0043227, GO:0043229, GO:…	4.79	4.72	1.05	0.8451	0.9505
ENSMUSG00000024903	Lao1	protein_coding	Amine oxidase; Amine oxidase; Amine oxidase	chr4	Metabolic pathways, Valine, leucine and isoleucine degradation, Tryptophan metabolism, Alanine, aspartate and glutamate metabolism, Cysteine and methionine metabolism, Tyrosine metabolism, Phenylalanine metabolism, Phenylalanine, tyrosine and tryptophan biosynthesis	mmu01100, mmu00280, mmu00380, mmu00250, mmu00270, mmu00350, mmu00360, mmu00400			5	4.87	1.09	0.6506	0.8658
ENSMUSG00000027776	Il12a	protein_coding	Interleukin-12 subunit alpha; Interleukin-12 subunit alpha; Interleukin-12 subunit alpha; Interleukin-12 subunit alpha	chr3	Cytokine-cytokine receptor interaction, Toll-like receptor signaling pathway, RIG-I-like receptor signaling pathway, Jak-STAT signaling pathway, Tuberculosis, Measles, Influenza A, Herpes simplex infection, Legionellosis, Toxoplasmosis, Type I diabetes mellitus, Allograft rejection, Pertussis, Chagas disease (American trypanosomiasis), Malaria, Leishmaniasis, African trypanosomiasis, Amoebiasis, …	mmu04060, mmu04620, mmu04622, mmu04630, mmu05152, mmu05162, mmu05164, mmu05168, mmu05134, mmu05145, mmu04940, mmu05330, mmu05133, mmu05142, mmu05144, mmu05140, mmu05143, mmu05146, mmu05321	response to protozoan, cell activation, cytokine production, regulation of cytokine production, negative regulation of cytokine production, positive regulation of cytokine production, cell killing, leukocyte mediated cytotoxicity, regulation of leukocyte mediated cytotoxicity, positive regulation of leukocyte mediated cytotoxicity, T cell mediated cytotoxicity, regulation of T cell mediated cytot…	GO:0001562, GO:0001775, GO:0001816, GO:0001817, GO:0001818, GO:0001819, GO:0001906, GO:0001909, GO:0001910, GO:0001912, GO:0001913, GO:0001914, GO:0001916, GO:0001932, GO:0001934, GO:0002228, GO:0002237, GO:0002250, GO:0002252, GO:0002347, GO:0002376, GO:0002407, GO:0002418, GO:0002420, GO:0002423, GO:0002443, GO:0002449, GO:0002456, GO:0002460, GO:0002520, GO:0002521, GO:0002682, GO:0002684, GO:…	5.25	5.34	-1.07	0.3433	0.6825
ENSMUSG00000075028	Prdm11	protein_coding	PR domain-containing protein 11; PR domain-containing protein 11; PR domain-containing protein 11; PR domain containing 11; PR domain containing 11; PR domain containing 11	chr2			rRNA (adenine-N6,N6-)-dimethyltransferase activity, chromatin binding, catalytic activity, protein C-terminal carboxyl O-methyltransferase activity, tRNA (guanine-N2-)-methyltransferase activity, binding, intracellular, cell, nucleus, cytoplasm, nucleobase-containing compound metabolic process, transcription, DNA-templated, regulation of transcription, DNA-templated, cellular aromatic compound me…	GO:0000179, GO:0003682, GO:0003824, GO:0003880, GO:0004809, GO:0005488, GO:0005622, GO:0005623, GO:0005634, GO:0005737, GO:0006139, GO:0006351, GO:0006355, GO:0006725, GO:0006807, GO:0008152, GO:0008168, GO:0008169, GO:0008170, GO:0008171, GO:0008172, GO:0008173, GO:0008174, GO:0008175, GO:0008276, GO:0008425, GO:0008649, GO:0008650, GO:0008757, GO:0008988, GO:0009008, GO:0009019, GO:0009058, GO:…	5.27	5.19	1.06	0.7984	0.9314
ENSMUSG00000090383	Vmn2r58	protein_coding	Vomeronasal 2, receptor 58; Vomeronasal 2, receptor 58; Vomeronasal 2, receptor 58; Vomeronasal 2, receptor 58; Vomeronasal 2, receptor 58	chr7					5.18	4.8	1.3	0.4736	0.767
ENSMUSG00000022309	Angpt1	protein_coding	Angiopoietin-1; Angiopoietin-1; Angiopoietin-1; MKIAA0003 protein	chr15	PI3K-Akt signaling pathway, HIF-1 signaling pathway, Ras signaling pathway, Rap1 signaling pathway, Rheumatoid arthritis	mmu04151, mmu04066, mmu04014, mmu04015, mmu05323	reproduction, MAPK cascade, angiogenesis, ovarian follicle development, blood vessel development, patterning of blood vessels, vasculogenesis, urogenital system development, ameboidal-type cell migration, in utero embryonic development, morphogenesis of a branching structure, cytokine production, regulation of cytokine production, negative regulation of cytokine production, kidney development, re…	GO:0000003, GO:0000165, GO:0001525, GO:0001541, GO:0001568, GO:0001569, GO:0001570, GO:0001655, GO:0001667, GO:0001701, GO:0001763, GO:0001816, GO:0001817, GO:0001818, GO:0001822, GO:0001932, GO:0001933, GO:0001934, GO:0001944, GO:0001959, GO:0002009, GO:0002040, GO:0002090, GO:0002092, GO:0002252, GO:0002367, GO:0002374, GO:0002376, GO:0002440, GO:0002520, GO:0002682, GO:0002683, GO:0002697, GO:…	9.51	10.87	-2.57	0.0165	0.3144
ENSMUSG00000003949	Hlf	protein_coding	Hepatic leukemia factor; Hepatic leukemia factor; BZIP domain-containing protein; Hepatic leukemia factor	chr11			regulatory region DNA binding, transcription regulatory region sequence-specific DNA binding, RNA polymerase II regulatory region sequence-specific DNA binding, RNA polymerase II transcription factor activity, sequence-specific DNA binding, transcription factor activity, RNA polymerase II core promoter proximal region sequence-specific binding, RNA polymerase II regulatory region DNA binding, reg…	GO:0000975, GO:0000976, GO:0000977, GO:0000981, GO:0000982, GO:0001012, GO:0001067, GO:0001071, GO:0001077, GO:0001228, GO:0003676, GO:0003677, GO:0003690, GO:0003700, GO:0005488, GO:0005622, GO:0005623, GO:0005634, GO:0006139, GO:0006351, GO:0006355, GO:0006725, GO:0006807, GO:0007275, GO:0007517, GO:0007519, GO:0008152, GO:0009058, GO:0009059, GO:0009888, GO:0009889, GO:0009987, GO:0010467, GO:…	5.78	9.38	-12.16	4.02e-05	0.136
ENSMUSG00000104480	Gm21661	unprocessed_pseudogene	(clone BALB14N), Predicted gene, 20809	chrY					4.83	4.45	1.3	0.1312	0.4747
ENSMUSG00000103074	Gm20925	unprocessed_pseudogene		chrY					4.83	4.45	1.3	0.1312	0.4747
ENSMUSG00000050195	Scd4	protein_coding	Stearoyl-CoA desaturase 4; Stearoyl-CoA desaturase 4; Scd4 protein	chr19	PPAR signaling pathway, AMPK signaling pathway, Biosynthesis of unsaturated fatty acids, Fatty acid metabolism	mmu03320, mmu04152, mmu01040, mmu01212	long-chain fatty acid metabolic process, catalytic activity, stearoyl-CoA 9-desaturase activity, binding, iron ion binding, intracellular, cell, cytoplasm, endoplasmic reticulum, endoplasmic reticulum membrane, organic acid metabolic process, lipid metabolic process, fatty acid metabolic process, fatty acid biosynthetic process, unsaturated fatty acid biosynthetic process, cell communication, res…	GO:0001676, GO:0003824, GO:0004768, GO:0005488, GO:0005506, GO:0005622, GO:0005623, GO:0005737, GO:0005783, GO:0005789, GO:0006082, GO:0006629, GO:0006631, GO:0006633, GO:0006636, GO:0007154, GO:0007584, GO:0008152, GO:0008610, GO:0009058, GO:0009605, GO:0009987, GO:0009991, GO:0012505, GO:0016020, GO:0016021, GO:0016053, GO:0016215, GO:0016491, GO:0016705, GO:0016717, GO:0019752, GO:0031224, GO:…	4.83	6.17	-2.52	0.0491	0.3731
ENSMUSG00000091631	Vmn2r95	protein_coding	Vomeronasal 2, receptor 95; Vomeronasal 2, receptor 95; Vomeronasal 2, receptor 95	chr17					4.93	5.24	-1.24	0.4446	0.7516
ENSMUSG00000025268	Maged2	protein_coding	MAGE family member D2; MAGE domain-containing protein; MAGE family member D2; MAGE family member D2; MAGE family member D2; MAGE domain-containing protein; Mage-d2; MAGE family member D2, Maged2 protein	chrX					8.57	9.22	-1.57	0.0157	0.3133
ENSMUSG00000004791	Pgf	protein_coding	Placenta growth factor; Placental growth factor; Platelet-derived growth factor (PDGF) family profile domain-containing protein	chr12	Pathways in cancer, PI3K-Akt signaling pathway, Ras signaling pathway, Rap1 signaling pathway, Focal adhesion	mmu05200, mmu04151, mmu04014, mmu04015, mmu04510	angiogenesis, blood vessel development, urogenital system development, ureteric bud development, branching involved in ureteric bud morphogenesis, morphogenesis of a branching structure, kidney development, mesonephros development, endothelial cell proliferation, regulation of endothelial cell proliferation, positive regulation of endothelial cell proliferation, vasculature development, morphogen…	GO:0001525, GO:0001568, GO:0001655, GO:0001657, GO:0001658, GO:0001763, GO:0001822, GO:0001823, GO:0001935, GO:0001936, GO:0001938, GO:0001944, GO:0002009, GO:0002040, GO:0005102, GO:0005488, GO:0005515, GO:0005576, GO:0005615, GO:0007275, GO:0008083, GO:0008283, GO:0008284, GO:0009653, GO:0009887, GO:0009888, GO:0009987, GO:0016020, GO:0022603, GO:0030154, GO:0032501, GO:0032502, GO:0035239, GO:…	8.23	9.47	-2.37	0.0356	0.3537
ENSMUSG00000039741	Bahcc1	protein_coding	BAH and coiled-coil domain-containing protein 1; BAH and coiled-coil domain-containing protein 1; BAH and coiled-coil domain-containing protein 1; BAH and coiled-coil domain-containing protein 1; BAH and coiled-coil domain-containing protein 1; BAH and coiled-coil domain-containing protein 1; BAH and coiled-coil domain-containing protein 1; BAH and coiled-coil domain-containing protein 1; BAH and…	chr11			chromatin, regulatory region DNA binding, transcription regulatory region sequence-specific DNA binding, regulatory region nucleic acid binding, nucleic acid binding, DNA binding, chromatin binding, double-stranded DNA binding, binding, intracellular, cell, nucleus, nucleoplasm, chromatin silencing complex, chromosome, nucleobase-containing compound metabolic process, DNA packaging, chromatin org…	GO:0000785, GO:0000975, GO:0000976, GO:0001067, GO:0003676, GO:0003677, GO:0003682, GO:0003690, GO:0005488, GO:0005622, GO:0005623, GO:0005634, GO:0005654, GO:0005677, GO:0005694, GO:0006139, GO:0006323, GO:0006325, GO:0006333, GO:0006338, GO:0006342, GO:0006351, GO:0006355, GO:0006725, GO:0006807, GO:0006996, GO:0008152, GO:0009058, GO:0009059, GO:0009889, GO:0009890, GO:0009892, GO:0009987, GO:…	3.85	3.97	-1.09	0.4827	0.7723
ENSMUSG00000044676	Zfp612	protein_coding	Zinc finger protein 612; Zinc finger protein 612; Zinc finger protein 612; Zinc finger protein 612; Uncharacterized protein; C2H2-type domain-containing protein; Zfp612 protein	chr8					4.65	4.77	-1.09	0.3584	0.6945
ENSMUSG00000031802	Phxr4	TEC	Putative per-hexamer repeat protein 4; Per-hexamer repeat gene 4, Phxr4 protein	chr9					7.23	8.27	-2.06	0.5798	0.8299
ENSMUSG00000004996	Mri1	protein_coding	Methylthioribose-1-phosphate isomerase; Methylthioribose-1-phosphate isomerase; Mri1 protein; Methylthioribose-1-phosphate isomerase 1; Methylthioribose-1-phosphate isomerase 1	chr8	Metabolic pathways, Cysteine and methionine metabolism	mmu01100, mmu00270	catalytic activity, binding, protein binding, intracellular, cell, nucleus, nucleolus, cytoplasm, organic acid metabolic process, cellular amino acid metabolic process, methionine metabolic process, nitrogen compound metabolic process, metabolic process, cellular amino acid biosynthetic process, biosynthetic process, aspartate family amino acid metabolic process, aspartate family amino acid biosy…	GO:0003824, GO:0005488, GO:0005515, GO:0005622, GO:0005623, GO:0005634, GO:0005730, GO:0005737, GO:0006082, GO:0006520, GO:0006555, GO:0006807, GO:0008152, GO:0008652, GO:0009058, GO:0009066, GO:0009067, GO:0009086, GO:0009987, GO:0016053, GO:0016853, GO:0016860, GO:0016861, GO:0019509, GO:0019752, GO:0031974, GO:0031981, GO:0042802, GO:0043094, GO:0043102, GO:0043226, GO:0043227, GO:0043228, GO:…	7.09	7.32	-1.18	0.2494	0.6025
ENSMUSG00000050765	Gm5084	lncRNA	Predicted gene, EG328264	chr13					5.04	4.65	1.3	0.485	0.7742
ENSMUSG00000035177	Nlrp2	protein_coding	NLR family, pyrin domain containing 2; NALP2; NLR family, pyrin domain containing 2; NACHT, NLR family, pyrin domain containing 2	chr7					3.65	3.75	-1.07	0.7589	0.9154
ENSMUSG00000022836	Mylk	protein_coding	Myosin light chain kinase, smooth muscle; Myosin light chain kinase, smooth muscle; Myosin light chain kinase, smooth muscle; Myosin light chain kinase, smooth muscle; Myosin light chain kinase, smooth muscle; Myosin light chain kinase, smooth muscle; Myosin light chain kinase, smooth muscle; Myosin light chain kinase, smooth muscle; Myosin light chain kinase, smooth muscle; Ig-like domain-contai…	chr16	Platelet activation, cGMP-PKG signaling pathway, Calcium signaling pathway, Regulation of actin cytoskeleton, Vascular smooth muscle contraction, Oxytocin signaling pathway, Gastric acid secretion, Focal adhesion	mmu04611, mmu04022, mmu04020, mmu04810, mmu04270, mmu04921, mmu04971, mmu04510			6.44	6.89	-1.37	0.2309	0.5843
ENSMUSG00000031596	Slc7a2	protein_coding	Cationic amino acid transporter 2; Cationic amino acid transporter 2; Cationic amino acid transporter 2; Cationic amino acid transporter 2; Cationic amino acid transporter 2; Solute carrier family 7 (cationic amino acid transporter, y+ system), member 2; Solute carrier family 7 (cationic amino acid transporter, y+ system), member 2	chr8			L-ornithine transmembrane transporter activity, cell activation, myeloid leukocyte activation, immune system process, production of molecular mediator involved in inflammatory response, nitric oxide production involved in inflammatory response, regulation of immune system process, regulation of leukocyte activation, amino acid transmembrane transport, transporter activity, high-affinity basic ami…	GO:0000064, GO:0001775, GO:0002274, GO:0002376, GO:0002532, GO:0002537, GO:0002682, GO:0002694, GO:0003333, GO:0005215, GO:0005287, GO:0005289, GO:0005292, GO:0005342, GO:0005623, GO:0005886, GO:0005887, GO:0006807, GO:0006809, GO:0006810, GO:0006811, GO:0006820, GO:0006865, GO:0006950, GO:0006952, GO:0006954, GO:0008152, GO:0009058, GO:0009605, GO:0009987, GO:0015171, GO:0015174, GO:0015179, GO:…	4.04	4.11	-1.05	0.4046	0.7273
ENSMUSG00000024008	Cpne5	protein_coding	Copine-5; C2 domain-containing protein; Copine V	chr17			cell morphogenesis, regulation of cell growth, extracellular region, cell, multicellular organism development, nervous system development, anatomical structure morphogenesis, cellular process, positive regulation of cell development, regulation of neuron projection development, positive regulation of neuron projection development, cellular component organization, cell growth, neurogenesis, regula…	GO:0000902, GO:0001558, GO:0005576, GO:0005623, GO:0007275, GO:0007399, GO:0009653, GO:0009987, GO:0010720, GO:0010975, GO:0010976, GO:0016043, GO:0016049, GO:0022008, GO:0022603, GO:0022604, GO:0030030, GO:0030154, GO:0030182, GO:0030307, GO:0031175, GO:0031344, GO:0031346, GO:0031982, GO:0031988, GO:0032501, GO:0032502, GO:0032989, GO:0032990, GO:0036477, GO:0040007, GO:0040008, GO:0042995, GO:…	4.49	4.52	-1.02	0.8729	0.9592
ENSMUSG00000031142	Cacna1f	protein_coding	Voltage-dependent L-type calcium channel subunit alpha-1F; Voltage-dependent L-type calcium channel subunit alpha; Voltage-dependent calcium channel alpha-1 subunit IQ domain-containing protein; Voltage-dependent L-type calcium channel subunit alpha; Voltage-dependent L-type calcium channel subunit alpha; Voltage-dependent L-type calcium channel subunit alpha; Calcium channel, voltage-dependent, …	chrX	Cardiac muscle contraction, Adrenergic signaling in cardiomyocytes, Hypertrophic cardiomyopathy (HCM), Dilated cardiomyopathy, Insulin secretion, Alzheimer's disease, cAMP signaling pathway, cGMP-PKG signaling pathway, Calcium signaling pathway, Cholinergic synapse, MAPK signaling pathway, Vascular smooth muscle contraction, Retrograde endocannabinoid signaling, Serotonergic synapse, GABAergic sy…	mmu04260, mmu04261, mmu05410, mmu05414, mmu04911, mmu05010, mmu04024, mmu04022, mmu04020, mmu04725, mmu04010, mmu04270, mmu04723, mmu04726, mmu04727, mmu04912, mmu04921, mmu04924, mmu04925, mmu05412			4.61	4.07	1.46	0.0583	0.3828
ENSMUSG00000096344	Gm6408	protein_coding	Predicted gene 6408	chr5					4.28	4.12	1.12	0.7441	0.9093
ENSMUSG00000044164	Rnf182	protein_coding	E3 ubiquitin-protein ligase RNF182; Ring finger protein 182	chr13			catalytic activity, ubiquitin-protein transferase activity, binding, intracellular, cell, cytoplasm, cellular protein modification process, metabolic process, zinc ion binding, UDP-N-acetylmuramoylalanyl-D-glutamyl-2,6-diaminopimelate-D-alanyl-D-alanine ligase activity, cellular process, membrane, integral component of membrane, protein ubiquitination, transferase activity, ligase activity, ligas…	GO:0003824, GO:0004842, GO:0005488, GO:0005622, GO:0005623, GO:0005737, GO:0006464, GO:0008152, GO:0008270, GO:0008766, GO:0009987, GO:0016020, GO:0016021, GO:0016567, GO:0016740, GO:0016874, GO:0016879, GO:0016881, GO:0018169, GO:0019538, GO:0019787, GO:0031224, GO:0032446, GO:0036211, GO:0043167, GO:0043169, GO:0043170, GO:0043412, GO:0043773, GO:0043774, GO:0044237, GO:0044238, GO:0044260, GO:…	4.18	4.42	-1.19	0.1407	0.4841
ENSMUSG00000033355	Rtp4	protein_coding	Receptor-transporting protein 4; Receptor-transporting protein 4; Rtp4 protein; Rtp4 protein; Receptor transporter protein 4; Receptor transporter protein 4	chr16			detection of chemical stimulus involved in sensory perception of bitter taste, G-protein coupled receptor binding, system process, receptor binding, binding, protein binding, intracellular, cell, cytoplasm, protein targeting, protein targeting to membrane, transport, intracellular protein transport, sensory perception, sensory perception of chemical stimulus, protein localization, detection of ch…	GO:0001580, GO:0001664, GO:0003008, GO:0005102, GO:0005488, GO:0005515, GO:0005622, GO:0005623, GO:0005737, GO:0006605, GO:0006612, GO:0006810, GO:0006886, GO:0007600, GO:0007606, GO:0008104, GO:0009593, GO:0009987, GO:0015031, GO:0016020, GO:0016021, GO:0016043, GO:0031224, GO:0031849, GO:0032501, GO:0033036, GO:0034613, GO:0042221, GO:0044424, GO:0044425, GO:0044464, GO:0044699, GO:0044763, GO:…	8.69	8.24	1.36	0.0294	0.3427
ENSMUSG00000057425	Ugt2b37	protein_coding	UDP-glucuronosyltransferase	chr5	Metabolic pathways, Steroid hormone biosynthesis, Retinol metabolism, Starch and sucrose metabolism, Drug metabolism - other enzymes, Chemical carcinogenesis, Drug metabolism - cytochrome P450, Pentose and glucuronate interconversions, Ascorbate and aldarate metabolism, Porphyrin and chlorophyll metabolism, Metabolism of xenobiotics by cytochrome P450	mmu01100, mmu00140, mmu00830, mmu00500, mmu00983, mmu05204, mmu00982, mmu00040, mmu00053, mmu00860, mmu00980			3.84	3.94	-1.07	0.4437	0.751
ENSMUSG00000039046	Usp6nl	protein_coding	USP6 N-terminal-like protein; USP6 N-terminal-like protein; USP6 N-terminal-like protein; USP6 N-terminal-like protein; USP6 N-terminal-like protein	chr2			GTPase activator activity, binding, protein binding, intracellular, cell, cytoplasm, Golgi apparatus, plasma membrane, transport, intracellular protein transport, vesicle fusion, organelle organization, Golgi organization, vacuolar transport, enzyme activator activity, protein localization, cellular process, endomembrane system organization, endomembrane system, protein transport, membrane, viral…	GO:0005096, GO:0005488, GO:0005515, GO:0005622, GO:0005623, GO:0005737, GO:0005794, GO:0005886, GO:0006810, GO:0006886, GO:0006906, GO:0006996, GO:0007030, GO:0007034, GO:0008047, GO:0008104, GO:0009987, GO:0010256, GO:0012505, GO:0015031, GO:0016020, GO:0016032, GO:0016043, GO:0016050, GO:0016192, GO:0016197, GO:0017016, GO:0017137, GO:0019058, GO:0019068, GO:0019899, GO:0022607, GO:0030234, GO:…	5.2	4.97	1.18	0.4152	0.7339
ENSMUSG00000070002	Ell	protein_coding	RNA polymerase II elongation factor ELL; RNA polymerase II elongation factor ELL; Elongation factor RNA polymerase II	chr8			chromatin, in utero embryonic development, binding, protein binding, intracellular, cell, nucleus, nucleoplasm, chromosome, cytoplasm, cytoskeleton, plasma membrane, nucleobase-containing compound metabolic process, transcription, DNA-templated, DNA-templated transcription, elongation, regulation of transcription, DNA-templated, regulation of transcription from RNA polymerase II promoter, regulat…	GO:0000785, GO:0001701, GO:0005488, GO:0005515, GO:0005622, GO:0005623, GO:0005634, GO:0005654, GO:0005694, GO:0005737, GO:0005856, GO:0005886, GO:0006139, GO:0006351, GO:0006354, GO:0006355, GO:0006357, GO:0006359, GO:0006366, GO:0006368, GO:0006383, GO:0006725, GO:0006793, GO:0006796, GO:0006807, GO:0007275, GO:0008023, GO:0008152, GO:0009058, GO:0009059, GO:0009301, GO:0009790, GO:0009792, GO:…	4.85	5.7	-1.81	0.1496	0.4974
ENSMUSG00000069755	Zfp125	transcribed_unprocessed_pseudogene	Zinc finger protein 125	chr12					8.55	8.97	-1.34	0.5571	0.817
ENSMUSG00000031373	Car5b	protein_coding	Carbonic anhydrase 5B, mitochondrial; Carbonic anhydrase 5B, mitochondrial; Carbonic anhydrase 5B, mitochondrial	chrX	Nitrogen metabolism	mmu00910	catalytic activity, carbonate dehydratase activity, binding, intracellular, cell, cytoplasm, mitochondrion, one-carbon metabolic process, metabolic process, zinc ion binding, cellular process, lyase activity, carbon-oxygen lyase activity, hydro-lyase activity, ion binding, cation binding, organelle, membrane-bounded organelle, intracellular organelle, intracellular membrane-bounded organelle, cel…	GO:0003824, GO:0004089, GO:0005488, GO:0005622, GO:0005623, GO:0005737, GO:0005739, GO:0006730, GO:0008152, GO:0008270, GO:0009987, GO:0016829, GO:0016835, GO:0016836, GO:0043167, GO:0043169, GO:0043226, GO:0043227, GO:0043229, GO:0043231, GO:0044237, GO:0044281, GO:0044424, GO:0044444, GO:0044464, GO:0044699, GO:0044710, GO:0044763, GO:0046872, GO:0046914	5.64	5.21	1.35	0.2769	0.63
ENSMUSG00000038193	Hand2	protein_coding	Heart- and neural crest derivatives-expressed protein 2; Heart- and neural crest derivatives-expressed protein 2; DHand protein	chr8			MAPK cascade, nuclear chromosome, chromatin, nuclear chromatin, regulatory region DNA binding, transcription regulatory region sequence-specific DNA binding, RNA polymerase II regulatory region sequence-specific DNA binding, RNA polymerase II transcription factor activity, sequence-specific DNA binding, transcription factor activity, RNA polymerase II core promoter proximal region sequence-specif…	GO:0000165, GO:0000228, GO:0000785, GO:0000790, GO:0000975, GO:0000976, GO:0000977, GO:0000981, GO:0000982, GO:0000988, GO:0000989, GO:0001012, GO:0001067, GO:0001071, GO:0001077, GO:0001228, GO:0001501, GO:0001503, GO:0001525, GO:0001568, GO:0001649, GO:0001667, GO:0001701, GO:0001755, GO:0001932, GO:0001934, GO:0001944, GO:0001947, GO:0001967, GO:0002009, GO:0002376, GO:0002520, GO:0003007, GO:…	6.73	7.5	-1.71	0.1327	0.4759
ENSMUSG00000003051	Elf3	protein_coding	ETS-related transcription factor Elf-3; ETS-related transcription factor Elf-3; ETS-related transcription factor Elf-3; ETS-related transcription factor Elf-3; ELF3	chr1			regulatory region DNA binding, transcription regulatory region sequence-specific DNA binding, RNA polymerase II regulatory region sequence-specific DNA binding, RNA polymerase II core promoter proximal region sequence-specific DNA binding, RNA polymerase II transcription factor activity, sequence-specific DNA binding, transcription factor activity, RNA polymerase II core promoter proximal region …	GO:0000975, GO:0000976, GO:0000977, GO:0000978, GO:0000981, GO:0000982, GO:0000987, GO:0000988, GO:0000989, GO:0001012, GO:0001067, GO:0001071, GO:0001077, GO:0001159, GO:0001228, GO:0001701, GO:0001824, GO:0003676, GO:0003677, GO:0003690, GO:0003700, GO:0003712, GO:0003713, GO:0005488, GO:0005622, GO:0005623, GO:0005634, GO:0005737, GO:0006139, GO:0006351, GO:0006355, GO:0006357, GO:0006366, GO:…	4.01	3.8	1.16	0.3203	0.6661
ENSMUSG00000005131	4930550C14Rik	protein_coding	Protein MFI; Protein MFI; 4930550C14Rik protein, RIKEN cDNA 4930550C14 gene	chr9					6.07	5.66	1.33	0.0745	0.4034
ENSMUSG00000022178	Ajuba	protein_coding	LIM domain-containing protein ajuba; LIM domain-containing protein ajuba	chr14	Hippo signaling pathway, Hippo signaling pathway -multiple species	mmu04390, mmu04392	negative regulation of transcription from RNA polymerase II promoter, MAPK cascade, cytoplasmic mRNA processing body, transcription factor activity, protein binding, transcription factor activity, transcription factor binding, response to hypoxia, regulation of protein phosphorylation, positive regulation of protein phosphorylation, morphogenesis of an epithelium, morphogenesis of an epithelial s…	GO:0000122, GO:0000165, GO:0000932, GO:0000988, GO:0000989, GO:0001666, GO:0001932, GO:0001934, GO:0002009, GO:0002011, GO:0003682, GO:0003712, GO:0003714, GO:0003779, GO:0005488, GO:0005515, GO:0005622, GO:0005623, GO:0005634, GO:0005667, GO:0005737, GO:0005829, GO:0005856, GO:0005886, GO:0005911, GO:0005912, GO:0005924, GO:0005925, GO:0006139, GO:0006351, GO:0006355, GO:0006357, GO:0006366, GO:…	5.57	6.76	-2.28	0.0141	0.3125
ENSMUSG00000003435	Supt5	protein_coding	Transcription elongation factor SPT5; Transcription elongation factor SPT5; Transcription elongation factor SPT5; Transcription elongation factor SPT5; Transcription elongation factor SPT5; Transcription elongation factor SPT5; Transcription elongation factor SPT5; Transcription elongation factor SPT5; Suppressor of Ty 5, DSIF elongation factor subunit; Suppressor of Ty 5, DSIF elongation factor …	chr7			negative regulation of transcription from RNA polymerase II promoter, nucleic acid binding, chromatin binding, RNA binding, binding, protein binding, intracellular, cell, nucleus, nucleoplasm, nucleobase-containing compound metabolic process, transcription, DNA-templated, DNA-templated transcription, elongation, regulation of transcription, DNA-templated, regulation of transcription from RNA poly…	GO:0000122, GO:0003676, GO:0003682, GO:0003723, GO:0005488, GO:0005515, GO:0005622, GO:0005623, GO:0005634, GO:0005654, GO:0006139, GO:0006351, GO:0006354, GO:0006355, GO:0006357, GO:0006366, GO:0006368, GO:0006378, GO:0006396, GO:0006397, GO:0006725, GO:0006807, GO:0006914, GO:0008023, GO:0008152, GO:0009058, GO:0009059, GO:0009889, GO:0009890, GO:0009891, GO:0009892, GO:0009893, GO:0009987, GO:…	10.13	10.29	-1.12	0.0821	0.4123
ENSMUSG00000046152	Fut10	protein_coding	Alpha-(1,3)-fucosyltransferase 10; Alpha-(1,3)-fucosyltransferase 10; Alpha-(1,3)-fucosyltransferase 10; Alpha-(1,3)-fucosyltransferase 10	chr8			alpha-1,6-mannosyltransferase activity, alpha-1,2-mannosyltransferase activity, mannosyltransferase activity, alpha-1,3-mannosyltransferase activity, Golgi membrane, alpha-1,3-galactosyltransferase activity, catalytic activity, UDP-glucose:glycoprotein glucosyltransferase activity, glycolipid mannosyltransferase activity, hydrolase activity, hydrolyzing O-glycosyl compounds, oligosaccharyl transf…	GO:0000009, GO:0000026, GO:0000030, GO:0000033, GO:0000139, GO:0001962, GO:0003824, GO:0003980, GO:0004376, GO:0004553, GO:0004576, GO:0004583, GO:0005622, GO:0005623, GO:0005737, GO:0005794, GO:0005975, GO:0006464, GO:0006486, GO:0006487, GO:0006928, GO:0007275, GO:0007399, GO:0007417, GO:0007420, GO:0008152, GO:0008194, GO:0008375, GO:0008376, GO:0008378, GO:0008417, GO:0008755, GO:0008921, GO:…	6.73	6.44	1.23	0.8473	0.9514
ENSMUSG00000055436	Srsf11	protein_coding	Serine/arginine-rich splicing factor 11; Sfrs11 protein; RRM domain-containing protein; RRM domain-containing protein; Sfrs11 protein; RRM domain-containing protein; RRM domain-containing protein; Sfrs11 protein; Sfrs11 protein; Serine and arginine-rich splicing factor 11; Serine and arginine-rich splicing factor 11; Splicing factor, arginine/serine-rich 11; Uncharacterized protein; Serine and ar…	chr3					10.81	11.7	-1.86	0.0246	0.3361
ENSMUSG00000038903	Ccdc68	protein_coding	Coiled-coil domain-containing protein 68; Coiled-coil domain-containing protein 68	chr18			intracellular, cell, cell communication, signal transduction, cellular process, signaling, intracellular signal transduction, cell part, single-organism process, single organism signaling, single-organism cellular process, regulation of biological process, regulation of cellular process, response to stimulus, cellular response to stimulus, biological regulation	GO:0005622, GO:0005623, GO:0007154, GO:0007165, GO:0009987, GO:0023052, GO:0035556, GO:0044464, GO:0044699, GO:0044700, GO:0044763, GO:0050789, GO:0050794, GO:0050896, GO:0051716, GO:0065007	5.59	5.58	1.01	0.6566	0.8689
ENSMUSG00000074884	Serf2	protein_coding	Small EDRK-rich factor 2; Small EDRK-rich factor 2; Small EDRK-rich factor 2; Small EDRK-rich factor 2; Small EDRK-rich factor 2; Uncharacterized protein; Uncharacterized protein; Small EDRK-rich factor 2; Small EDRK-rich factor 2; Small EDRK-rich factor 2; Small EDRK-rich factor 2; Small EDRK-rich factor 2	chr2					15.29	14.76	1.45	0.0254	0.3365
ENSMUSG00000055493	Epm2a	protein_coding	Laforin; Laforin; Laforin	chr10			pattern binding, system process, catalytic activity, phosphoprotein phosphatase activity, protein tyrosine phosphatase activity, signal transducer activity, receptor activity, transmembrane signaling receptor activity, binding, protein binding, intracellular, cell, nucleus, cytoplasm, endoplasmic reticulum, cytosol, carbohydrate metabolic process, polysaccharide metabolic process, glycogen metabo…	GO:0001871, GO:0003008, GO:0003824, GO:0004721, GO:0004725, GO:0004871, GO:0004872, GO:0004888, GO:0005488, GO:0005515, GO:0005622, GO:0005623, GO:0005634, GO:0005737, GO:0005783, GO:0005829, GO:0005975, GO:0005976, GO:0005977, GO:0006073, GO:0006091, GO:0006112, GO:0006464, GO:0006470, GO:0006793, GO:0006796, GO:0006914, GO:0007154, GO:0007165, GO:0007275, GO:0007399, GO:0007610, GO:0007611, GO:…	7.19	7.21	-1.01	0.4762	0.7683
ENSMUSG00000062098	Btbd3	protein_coding	BTB/POZ domain-containing protein 3; BTB/POZ domain-containing protein 3; MKIAA0952 protein; BTB (POZ) domain containing 3	chr2			ubiquitin ligase complex, cell morphogenesis, cell morphogenesis involved in differentiation, binding, protein binding, intracellular, cell, nucleus, cytoplasm, cytosol, cellular protein modification process, proteolysis, ubiquitin-dependent protein catabolic process, multicellular organism development, nervous system development, central nervous system development, brain development, metabolic p…	GO:0000151, GO:0000902, GO:0000904, GO:0005488, GO:0005515, GO:0005622, GO:0005623, GO:0005634, GO:0005737, GO:0005829, GO:0006464, GO:0006508, GO:0006511, GO:0007275, GO:0007399, GO:0007417, GO:0007420, GO:0008152, GO:0009056, GO:0009057, GO:0009653, GO:0009987, GO:0010498, GO:0016043, GO:0016358, GO:0016567, GO:0019005, GO:0019222, GO:0019538, GO:0019899, GO:0019941, GO:0021537, GO:0021543, GO:…	6.42	6.94	-1.43	0.2355	0.5881
ENSMUSG00000063275	Hacd1	protein_coding	Very-long-chain (3R)-3-hydroxyacyl-CoA dehydratase 1; Very-long-chain (3R)-3-hydroxyacyl-CoA dehydratase 1; Very-long-chain (3R)-3-hydroxyacyl-CoA dehydratase; Very-long-chain (3R)-3-hydroxyacyl-CoA dehydratase; Very-long-chain (3R)-3-hydroxyacyl-CoA dehydratase	chr2	Fatty acid elongation, Biosynthesis of unsaturated fatty acids, Fatty acid metabolism	mmu00062, mmu01040, mmu01212	very long-chain fatty acid metabolic process, G1/S transition of mitotic cell cycle, G2/M transition of mitotic cell cycle, mitotic cell cycle, catalytic activity, intracellular, cell, cytoplasm, endoplasmic reticulum, endoplasmic reticulum membrane, organic acid metabolic process, lipid metabolic process, fatty acid metabolic process, fatty acid biosynthetic process, membrane lipid metabolic pro…	GO:0000038, GO:0000082, GO:0000086, GO:0000278, GO:0003824, GO:0005622, GO:0005623, GO:0005737, GO:0005783, GO:0005789, GO:0006082, GO:0006629, GO:0006631, GO:0006633, GO:0006643, GO:0006665, GO:0006807, GO:0007049, GO:0007275, GO:0007346, GO:0008152, GO:0008610, GO:0009058, GO:0009987, GO:0010389, GO:0010564, GO:0012505, GO:0014902, GO:0016020, GO:0016021, GO:0016053, GO:0016829, GO:0016835, GO:…	14.8	14.65	1.1	0.4591	0.7599
ENSMUSG00000079654	Prrt4	protein_coding	Proline-rich transmembrane protein 4; Proline-rich transmembrane protein 4	chr6			membrane, integral component of membrane, intrinsic component of membrane, membrane part	GO:0016020, GO:0016021, GO:0031224, GO:0044425	5.34	5.58	-1.18	0.8514	0.9529
ENSMUSG00000096630	Vmn2r26	protein_coding	Vomeronasal type-2 receptor 26; Vomeronasal type-2 receptor 26; Vomeronasal 2, receptor 26; Vomeronasal 2, receptor 26	chr6			signal transducer activity, receptor activity, transmembrane signaling receptor activity, G-protein coupled receptor activity, cell, plasma membrane, cell communication, signal transduction, G-protein coupled receptor signaling pathway, cellular process, response to organic substance, membrane, integral component of membrane, response to pheromone, signaling, intrinsic component of membrane, sign…	GO:0004871, GO:0004872, GO:0004888, GO:0004930, GO:0005623, GO:0005886, GO:0007154, GO:0007165, GO:0007186, GO:0009987, GO:0010033, GO:0016020, GO:0016021, GO:0019236, GO:0023052, GO:0031224, GO:0038023, GO:0042221, GO:0044425, GO:0044464, GO:0044699, GO:0044700, GO:0044763, GO:0050789, GO:0050794, GO:0050896, GO:0051716, GO:0060089, GO:0065007, GO:0071944, GO:0099600	3.87	3.5	1.28	0.2737	0.6268
ENSMUSG00000030034	Ino80b	protein_coding	INO80 complex subunit B; INO80 complex subunit B; INO80 complex subunit B; INO80 complex subunit B; Ino80b protein; INO80 complex subunit B	chr6			nuclear chromosome, chromatin, nuclear chromatin, binding, protein binding, intracellular, cell, nucleus, chromosome, cytoplasm, plasma membrane, nucleobase-containing compound metabolic process, DNA metabolic process, DNA repair, DNA recombination, chromatin organization, chromatin remodeling, transcription, DNA-templated, regulation of transcription, DNA-templated, cellular aromatic compound me…	GO:0000228, GO:0000785, GO:0000790, GO:0005488, GO:0005515, GO:0005622, GO:0005623, GO:0005634, GO:0005694, GO:0005737, GO:0005886, GO:0006139, GO:0006259, GO:0006281, GO:0006310, GO:0006325, GO:0006338, GO:0006351, GO:0006355, GO:0006725, GO:0006807, GO:0006950, GO:0006974, GO:0006996, GO:0008152, GO:0009058, GO:0009059, GO:0009889, GO:0009987, GO:0010467, GO:0010468, GO:0010556, GO:0016020, GO:…	5.76	6.38	-1.54	0.4951	0.7801
ENSMUSG00000032042	Srpr	protein_coding	Signal recognition particle receptor subunit alpha; Signal recognition particle receptor subunit alpha; Signal recognition particle receptor subunit alpha; Signal recognition particle receptor alpha subunit N-terminal domain-containing protein; Signal recognition particle receptor; Signal recognition particle receptor ('docking protein'); Signal recognition particle receptor ('docking protein')	chr9	Protein export	mmu03060	nucleotide binding, nucleoside binding, purine nucleoside binding, nucleic acid binding, RNA binding, catalytic activity, GTPase activity, signal recognition particle binding, binding, GTP binding, extracellular region, intracellular, cell, cytoplasm, endoplasmic reticulum, signal recognition particle receptor complex, endoplasmic reticulum membrane, rough endoplasmic reticulum, protein targeting…	GO:0000166, GO:0001882, GO:0001883, GO:0003676, GO:0003723, GO:0003824, GO:0003924, GO:0005047, GO:0005488, GO:0005525, GO:0005576, GO:0005622, GO:0005623, GO:0005737, GO:0005783, GO:0005785, GO:0005789, GO:0005791, GO:0006605, GO:0006612, GO:0006613, GO:0006614, GO:0006810, GO:0006886, GO:0008104, GO:0009987, GO:0012505, GO:0015031, GO:0016020, GO:0016043, GO:0016462, GO:0016787, GO:0016817, GO:…	10.83	11.25	-1.34	0.0363	0.355
ENSMUSG00000094559	Cyp2d34	protein_coding	Cytochrome P450; Cytochrome P450; Cytochrome P450, family 2, subfamily d, polypeptide 34	chr15	Steroid hormone biosynthesis, Serotonergic synapse	mmu00140, mmu04726			5.52	5.08	1.35	0.0206	0.3248
ENSMUSG00000033508	Asprv1	protein_coding	Retroviral-like aspartic protease 1; Retroviral-like aspartic protease 1; Retroviral-like aspartic protease 1; Retroviral-like aspartic protease 1; Retroviral-like aspartic protease 1; Aspartic peptidase, retroviral-like 1	chr6			catalytic activity, endopeptidase activity, aspartic-type endopeptidase activity, proteolysis, multicellular organism development, metabolic process, peptidase activity, gene expression, membrane, integral component of membrane, protein processing, hydrolase activity, protein metabolic process, intrinsic component of membrane, multicellular organismal process, developmental process, aspartic endo…	GO:0003824, GO:0004175, GO:0004190, GO:0006508, GO:0007275, GO:0008152, GO:0008233, GO:0010467, GO:0016020, GO:0016021, GO:0016485, GO:0016787, GO:0019538, GO:0031224, GO:0032501, GO:0032502, GO:0042500, GO:0043170, GO:0043588, GO:0044238, GO:0044425, GO:0044699, GO:0044707, GO:0044767, GO:0048513, GO:0048731, GO:0048856, GO:0051604, GO:0070001, GO:0070011, GO:0071704	5.26	5.32	-1.04	0.3981	0.724
ENSMUSG00000001566	Mnx1	protein_coding	Motor neuron and pancreas homeobox protein 1; Motor neuron and pancreas homeobox protein 1; Motor neuron and pancreas homeobox 1	chr5	Maturity onset diabetes of the young	mmu04950			4.28	4.28	-1	0.9264	0.9776
ENSMUSG00000026687	Aldh9a1	protein_coding	4-trimethylaminobutyraldehyde dehydrogenase; 4-trimethylaminobutyraldehyde dehydrogenase; Aldehyde dehydrogenase domain-containing protein; Aldehyde dehydrogenase domain-containing protein; Aldehyde dehydrogenase domain-containing protein; Gamma-aminobutyraldehyde dehydrogenase; Aldehyde dehydrogenase domain-containing protein; Aldehyde dehydrogenase domain-containing protein; Aldehyde dehydrogen…	chr1	Metabolic pathways, Glycolysis / Gluconeogenesis, Valine, leucine and isoleucine degradation, Pyruvate metabolism, Glycerolipid metabolism, Ascorbate and aldarate metabolism, Tryptophan metabolism, Arginine and proline metabolism, Histidine metabolism, beta-Alanine metabolism, Lysine degradation, Fatty acid degradation	mmu01100, mmu00010, mmu00280, mmu00620, mmu00561, mmu00053, mmu00380, mmu00330, mmu00340, mmu00410, mmu00310, mmu00071	nucleotide binding, regulation of neurotransmitter levels, catalytic activity, aldehyde dehydrogenase (NAD) activity, binding, protein binding, extracellular region, intracellular, cell, cytoplasm, mitochondrion, cytosol, cellular aldehyde metabolic process, amino-acid betaine metabolic process, nitrogen compound metabolic process, metabolic process, biosynthetic process, carnitine metabolic proc…	GO:0000166, GO:0001505, GO:0003824, GO:0004029, GO:0005488, GO:0005515, GO:0005576, GO:0005622, GO:0005623, GO:0005737, GO:0005739, GO:0005829, GO:0006081, GO:0006577, GO:0006807, GO:0008152, GO:0009058, GO:0009437, GO:0009987, GO:0016491, GO:0016620, GO:0016903, GO:0019145, GO:0031982, GO:0031988, GO:0034641, GO:0036094, GO:0042133, GO:0042136, GO:0042802, GO:0042803, GO:0043176, GO:0043226, GO:…	8.38	9.06	-1.61	0.05	0.3741
ENSMUSG00000029138	Ccdc121	protein_coding	Coiled-coil domain containing 121; DUF4515 domain-containing protein	chr5					4.06	4.06	1.01	0.2523	0.6044
ENSMUSG00000018844	Fndc8	protein_coding	Fibronectin type III domain-containing protein 8; Fibronectin type III domain-containing protein 8; Fibronectin type III domain containing 8	chr11			intracellular, cell, nucleus, organelle, membrane-bounded organelle, intracellular organelle, intracellular membrane-bounded organelle, intracellular part, cell part	GO:0005622, GO:0005623, GO:0005634, GO:0043226, GO:0043227, GO:0043229, GO:0043231, GO:0044424, GO:0044464	3.34	3.23	1.08	0.2198	0.5746
ENSMUSG00000058523	Mup5	protein_coding	Major urinary protein 5; Major urinary protein 5; Major urinary protein 5; Major urinary protein 5, Major urinary protein 8	chr4			transporter activity, binding, odorant binding, pheromone binding, extracellular region, transport, behavior, small molecule binding, localization, establishment of localization	GO:0005215, GO:0005488, GO:0005549, GO:0005550, GO:0005576, GO:0006810, GO:0007610, GO:0036094, GO:0051179, GO:0051234	5.75	4.87	1.84	0.0089	0.2927
ENSMUSG00000015787	Abo	protein_coding	Histo-blood group ABO system transferase; Histo-blood group ABO system transferase; Histo-blood group ABO system transferase; Histo-blood group ABO system transferase; Histo-blood group ABO system transferase; Histo-blood group ABO system transferase; Histo-blood group ABO system transferase	chr2	Metabolic pathways, Glycosphingolipid biosynthesis - lacto and neolacto series	mmu01100, mmu00601	alpha-1,3-galactosyltransferase activity, catalytic activity, glycoprotein-fucosylgalactoside alpha-N-acetylgalactosaminyltransferase activity, fucosylgalactoside 3-alpha-galactosyltransferase activity, binding, extracellular region, intracellular, cell, cytoplasm, Golgi apparatus, carbohydrate metabolic process, metabolic process, UDP-glycosyltransferase activity, acetylgalactosaminyltransferase…	GO:0001962, GO:0003824, GO:0004380, GO:0004381, GO:0005488, GO:0005576, GO:0005622, GO:0005623, GO:0005737, GO:0005794, GO:0005975, GO:0008152, GO:0008194, GO:0008376, GO:0008378, GO:0012505, GO:0016020, GO:0016021, GO:0016740, GO:0016757, GO:0016758, GO:0031224, GO:0031410, GO:0031982, GO:0035250, GO:0043167, GO:0043169, GO:0043226, GO:0043227, GO:0043229, GO:0043231, GO:0044238, GO:0044424, GO:…	4.03	4.11	-1.06	0.391	0.7182
ENSMUSG00000029726	Mepce	protein_coding	7SK snRNA methylphosphate capping enzyme; 7SK snRNA methylphosphate capping enzyme; 7SK snRNA methylphosphate capping enzyme; 7SK snRNA methylphosphate capping enzyme; 7SK snRNA methylphosphate capping enzyme; RNA methyltransferase; RNA methyltransferase	chr5			G1/S transition of mitotic cell cycle, negative regulation of transcription from RNA polymerase II promoter, rRNA (adenine-N6,N6-)-dimethyltransferase activity, mitotic cell cycle, RNA methylation, nucleic acid binding, RNA binding, catalytic activity, protein C-terminal carboxyl O-methyltransferase activity, tRNA (guanine-N2-)-methyltransferase activity, binding, nucleobase-containing compound m…	GO:0000082, GO:0000122, GO:0000179, GO:0000278, GO:0001510, GO:0003676, GO:0003723, GO:0003824, GO:0003880, GO:0004809, GO:0005488, GO:0006139, GO:0006351, GO:0006355, GO:0006357, GO:0006366, GO:0006725, GO:0006807, GO:0007049, GO:0007346, GO:0008152, GO:0008168, GO:0008169, GO:0008170, GO:0008171, GO:0008172, GO:0008173, GO:0008174, GO:0008175, GO:0008276, GO:0008425, GO:0008649, GO:0008650, GO:…	11.71	12.31	-1.52	0.0062	0.2752
ENSMUSG00000026313	Hdac4	protein_coding	Histone deacetylase 4; Histone deacetylase 4; Histone deacetylase 4; Histone deacetylase 4; Uncharacterized protein; Histone deacetylase 4; Histone deacetylase 4	chr1	Epstein-Barr virus infection, Viral carcinogenesis, Alcoholism	mmu05169, mmu05203, mmu05034	histone deacetylase complex, negative regulation of transcription from RNA polymerase II promoter, regulatory region DNA binding, transcription factor activity, protein binding, transcription factor activity, transcription factor binding, RNA polymerase III transcription factor binding, core promoter binding, regulatory region nucleic acid binding, skeletal system development, ossification, osteo…	GO:0000118, GO:0000122, GO:0000975, GO:0000988, GO:0000989, GO:0001025, GO:0001047, GO:0001067, GO:0001501, GO:0001503, GO:0001649, GO:0002076, GO:0003008, GO:0003012, GO:0003013, GO:0003015, GO:0003676, GO:0003677, GO:0003682, GO:0003712, GO:0003714, GO:0003824, GO:0004407, GO:0005488, GO:0005515, GO:0005622, GO:0005623, GO:0005634, GO:0005654, GO:0005737, GO:0005829, GO:0005856, GO:0005975, GO:…	7.31	7.71	-1.32	0.0333	0.3503
ENSMUSG00000045062	Pcdhb7	protein_coding	Protocadherin-betaG; Cadherin domain-containing protein; Cadherin domain-containing protein; Cadherin domain-containing protein; Protocadherin-betaO; Protocadherin beta 7; Protocadherin beta 7	chr18					3.54	3.74	-1.15	0.4974	0.7815
ENSMUSG00000023263	9530002B09Rik	protein_coding	Palmitoyl protein thioesterase-like protein; AUMP, RIKEN cDNA 9530002B09 gene	chr4					4.5	4.91	-1.33	0.1081	0.4459
ENSMUSG00000020889	Nr1d1	protein_coding	Nuclear receptor subfamily 1 group D member 1; Nuclear receptor subfamily 1 group D member 1; Nuclear receptor subfamily 1 group D member 1; Nuclear receptor subfamily 1 group D member 1; Nuclear receptor subfamily 1 group D member 1; Nuclear receptor subfamily 1 group D member 1	chr11	Circadian rhythm	mmu04710	negative regulation of transcription from RNA polymerase II promoter, nuclear chromosome, polysaccharide biosynthetic process, chromatin, nuclear chromatin, regulatory region DNA binding, transcription regulatory region sequence-specific DNA binding, RNA polymerase II regulatory region sequence-specific DNA binding, RNA polymerase II core promoter proximal region sequence-specific DNA binding, RN…	GO:0000122, GO:0000228, GO:0000271, GO:0000785, GO:0000790, GO:0000975, GO:0000976, GO:0000977, GO:0000978, GO:0000981, GO:0000982, GO:0000987, GO:0001012, GO:0001046, GO:0001047, GO:0001067, GO:0001071, GO:0001078, GO:0001159, GO:0001221, GO:0001222, GO:0001227, GO:0001659, GO:0001678, GO:0001775, GO:0002218, GO:0002221, GO:0002224, GO:0002237, GO:0002253, GO:0002376, GO:0002682, GO:0002683, GO:…	9.69	10.59	-1.86	0.028	0.3384
ENSMUSG00000035954	Dock4	protein_coding	Dedicator of cytokinesis protein 4; Dedicator of cytokinesis protein 4; DOCKER domain-containing protein; Dedicator of cytokinesis 4; Uncharacterized protein; Dedicator of cytokinesis protein 4	chr12	Rap1 signaling pathway	mmu04015	system process, muscle system process, circulatory system process, vascular process in circulatory system, regulation of vascular smooth muscle contraction, guanyl-nucleotide exchange factor activity, GTPase activator activity, receptor binding, binding, protein binding, intracellular, cell, cytoplasm, cytosol, plasma membrane, movement of cell or subcellular component, chemotaxis, muscle contrac…	GO:0003008, GO:0003012, GO:0003013, GO:0003018, GO:0003056, GO:0005085, GO:0005096, GO:0005102, GO:0005488, GO:0005515, GO:0005622, GO:0005623, GO:0005737, GO:0005829, GO:0005886, GO:0006928, GO:0006935, GO:0006936, GO:0006937, GO:0006939, GO:0006940, GO:0007154, GO:0007165, GO:0007264, GO:0008015, GO:0008047, GO:0009605, GO:0009987, GO:0014812, GO:0014829, GO:0014909, GO:0014910, GO:0014911, GO:…	6.71	7.63	-1.89	0.0036	0.2405
ENSMUSG00000024048	Myl12a	protein_coding	Myosin, light chain 12A, regulatory, non-sarcomeric; Myosin, light chain 12A, regulatory, non-sarcomeric, Predicted gene, 49909; Myosin, light chain 12A, regulatory, non-sarcomeric	chr17	Platelet activation, Regulation of actin cytoskeleton, Tight junction, Leukocyte transendothelial migration, Focal adhesion	mmu04611, mmu04810, mmu04530, mmu04670, mmu04510			15.02	13.91	2.15	0.0013	0.2189
ENSMUSG00000075571	Defb30	protein_coding	Beta-defensin 30; Beta-defensin	chr14			immune system process, extracellular region, cell, response to stress, defense response, immune response, response to external stimulus, response to biotic stimulus, response to bacterium, cell surface, defense response to bacterium, response to external biotic stimulus, cell part, innate immune response, response to stimulus, multi-organism process, response to other organism, defense response t…	GO:0002376, GO:0005576, GO:0005623, GO:0006950, GO:0006952, GO:0006955, GO:0009605, GO:0009607, GO:0009617, GO:0009986, GO:0042742, GO:0043207, GO:0044464, GO:0045087, GO:0050896, GO:0051704, GO:0051707, GO:0098542	5.44	5.3	1.1	0.7233	0.8998
ENSMUSG00000034730	Adgrb1	protein_coding	Adhesion G protein-coupled receptor B1; Adhesion G protein-coupled receptor B1; Adhesion G protein-coupled receptor B1; G-protein coupled receptors family 2 profile 2 domain-containing protein; Bai1 protein; Adhesion G protein-coupled receptor B1; Adhesion G protein-coupled receptor B1; MKIAA4089 protein; Bai1 protein; Adhesion G protein-coupled receptor B1; Adhesion G protein-coupled receptor B1…	chr15	p53 signaling pathway	mmu04115	angiogenesis, blood vessel development, vasculature development, signal transducer activity, receptor activity, transmembrane signaling receptor activity, G-protein coupled receptor activity, binding, protein binding, intracellular, cell, plasma membrane, cell communication, signal transduction, cell surface receptor signaling pathway, G-protein coupled receptor signaling pathway, multicellular o…	GO:0001525, GO:0001568, GO:0001944, GO:0004871, GO:0004872, GO:0004888, GO:0004930, GO:0005488, GO:0005515, GO:0005622, GO:0005623, GO:0005886, GO:0007154, GO:0007165, GO:0007166, GO:0007186, GO:0007275, GO:0007399, GO:0007416, GO:0009653, GO:0009987, GO:0014069, GO:0016020, GO:0016021, GO:0016043, GO:0016525, GO:0022603, GO:0022607, GO:0023052, GO:0031224, GO:0032501, GO:0032502, GO:0038023, GO:…	5.39	5.44	-1.04	0.5285	0.8009
ENSMUSG00000040543	Pitpnm3	protein_coding	Membrane-associated phosphatidylinositol transfer protein 3; Membrane-associated phosphatidylinositol transfer protein 3; Membrane-associated phosphatidylinositol transfer protein 3; Membrane-associated phosphatidylinositol transfer protein 3; Pitpnm3 protein	chr11			binding, intracellular, cell, transport, lipid binding, membrane, ion binding, cation binding, cell part, metal ion binding, localization, establishment of localization	GO:0005488, GO:0005622, GO:0005623, GO:0006810, GO:0008289, GO:0016020, GO:0043167, GO:0043169, GO:0044464, GO:0046872, GO:0051179, GO:0051234	4.11	3.95	1.12	0.3385	0.6779
ENSMUSG00000025925	Terf1	protein_coding	Telomeric repeat-binding factor 1; Telomeric repeat-binding factor 1; Telomeric repeat-binding factor; Telomeric repeat-binding factor	chr1			reproduction, nuclear chromosome, leptotene, mitotic cell cycle, M phase, nuclear division, telomere maintenance, chromosome, telomeric region, telomere cap complex, nuclear telomere cap complex, nuclear chromosome, telomeric region, nucleic acid binding, DNA binding, double-stranded DNA binding, double-stranded telomeric DNA binding, single-stranded DNA binding, telomerase activity, catalytic ac…	GO:0000003, GO:0000228, GO:0000237, GO:0000278, GO:0000279, GO:0000280, GO:0000723, GO:0000781, GO:0000782, GO:0000783, GO:0000784, GO:0003676, GO:0003677, GO:0003690, GO:0003691, GO:0003697, GO:0003720, GO:0003824, GO:0003964, GO:0005488, GO:0005515, GO:0005622, GO:0005623, GO:0005634, GO:0005694, GO:0005730, GO:0005737, GO:0005856, GO:0006139, GO:0006259, GO:0006260, GO:0006275, GO:0006278, GO:…	7.11	6.27	1.79	0.0079	0.2888
ENSMUSG00000030862	Cpxm2	protein_coding	Inactive carboxypeptidase-like protein X2; Inactive carboxypeptidase-like protein X2; Inactive carboxypeptidase-like protein X2; Carboxypeptidase X 2 (M14 family); Carboxypeptidase X 2 (M14 family)	chr7			catalytic activity, carboxypeptidase activity, metallocarboxypeptidase activity, binding, extracellular region, peptidase activity, metalloexopeptidase activity, metallopeptidase activity, exopeptidase activity, zinc ion binding, hydrolase activity, extracellular matrix, ion binding, cation binding, extracellular region part, metal ion binding, transition metal ion binding, peptidase activity, ac…	GO:0003824, GO:0004180, GO:0004181, GO:0005488, GO:0005576, GO:0008233, GO:0008235, GO:0008237, GO:0008238, GO:0008270, GO:0016787, GO:0031012, GO:0043167, GO:0043169, GO:0044421, GO:0046872, GO:0046914, GO:0070011	9.27	8.05	2.33	0.0072	0.2827
ENSMUSG00000038354	Ankrd35	protein_coding	Ankyrin repeat domain 35; Ankrd35 protein, Ankyrin repeat domain 35; Ankrd35 protein; Uncharacterized protein; Ankyrin repeat domain 35	chr3					5.78	4.97	1.75	0.0005	0.193
ENSMUSG00000030562	Nox4	protein_coding	NADPH oxidase 4; NADPH oxidase 4; NADPH oxidase 4; NADPH oxidase 4; NADPH oxidase 4; NADPH oxidase 4; NADPH oxidase 4 splice variant; NADPH oxidase 4	chr7			sulfur amino acid metabolic process, MAPK cascade, cell morphogenesis, cellular glucose homeostasis, stress fiber, tissue homeostasis, regulation of protein phosphorylation, positive regulation of protein phosphorylation, catalytic activity, binding, intracellular, cell, nucleus, cytoplasm, mitochondrion, endoplasmic reticulum, cytoskeleton, plasma membrane, integral component of plasma membrane,…	GO:0000096, GO:0000165, GO:0000902, GO:0001678, GO:0001725, GO:0001894, GO:0001932, GO:0001934, GO:0003824, GO:0005488, GO:0005622, GO:0005623, GO:0005634, GO:0005737, GO:0005739, GO:0005783, GO:0005856, GO:0005886, GO:0005887, GO:0005912, GO:0005924, GO:0005925, GO:0006082, GO:0006139, GO:0006259, GO:0006464, GO:0006468, GO:0006725, GO:0006790, GO:0006793, GO:0006796, GO:0006801, GO:0006807, GO:…	6.57	5.16	2.66	0.0024	0.2295
ENSMUSG00000022415	Syngr1	protein_coding	Synaptogyrin-1; Synaptogyrin-1; Synaptogyrin-1; Synaptogyrin-1; Synaptogyrin 1; MARVEL domain-containing protein; Synaptogyrin 1	chr15			intracellular, cell, cytoplasm, protein targeting, transport, intracellular protein transport, cell communication, cell-cell signaling, chemical synaptic transmission, synaptic vesicle, protein localization, cellular process, regulation of cell communication, endomembrane system, vesicle membrane, protein transport, membrane, integral component of membrane, cytoplasmic, membrane-bounded vesicle, …	GO:0005622, GO:0005623, GO:0005737, GO:0006605, GO:0006810, GO:0006886, GO:0007154, GO:0007267, GO:0007268, GO:0008021, GO:0008104, GO:0009987, GO:0010646, GO:0012505, GO:0012506, GO:0015031, GO:0016020, GO:0016021, GO:0016023, GO:0023051, GO:0023052, GO:0030054, GO:0030133, GO:0030424, GO:0030658, GO:0030659, GO:0030672, GO:0031090, GO:0031224, GO:0031410, GO:0031594, GO:0031982, GO:0031988, GO:…	16	15	2	0.0006	0.193
ENSMUSG00000076435	Acsf2	protein_coding	Medium-chain acyl-CoA ligase ACSF2, mitochondrial; Medium-chain acyl-CoA ligase ACSF2, mitochondrial; Medium-chain acyl-CoA ligase ACSF2, mitochondrial	chr11			nucleotide binding, nucleoside binding, purine nucleoside binding, catalytic activity, acyl-CoA ligase activity, succinate-CoA ligase activity, binding, ATP binding, intracellular, cell, cytoplasm, mitochondrion, organic acid metabolic process, lipid metabolic process, fatty acid metabolic process, metabolic process, cellular process, 3-oxo-2-(2'-pentenyl)cyclopentane-1-octanoic acid CoA ligase a…	GO:0000166, GO:0001882, GO:0001883, GO:0003824, GO:0003996, GO:0004774, GO:0005488, GO:0005524, GO:0005622, GO:0005623, GO:0005737, GO:0005739, GO:0006082, GO:0006629, GO:0006631, GO:0008152, GO:0009987, GO:0010435, GO:0015645, GO:0016405, GO:0016874, GO:0016877, GO:0016878, GO:0017076, GO:0018854, GO:0018855, GO:0018856, GO:0018857, GO:0019752, GO:0030554, GO:0032549, GO:0032550, GO:0032553, GO:…	6.44	6.38	1.04	0.6911	0.8864
ENSMUSG00000040666	Sh3bgr	protein_coding	SH3 domain-binding glutamic acid-rich protein; SH3-binding domain glutamic acid-rich protein; SH3-binding domain glutamic acid-rich protein; SH3-binding domain glutamic acid-rich protein; Putative SH3BGR protein; SH3 domain-binding glutamic acid-rich protein; SH3-binding domain glutamic acid-rich protein; SH3-binding domain glutamic acid-rich protein; SH3-binding domain glutamic acid-rich protein…	chr16			binding, protein binding, SH3 domain binding, protein domain specific binding	GO:0005488, GO:0005515, GO:0017124, GO:0019904	14.09	11.73	5.13	0.0006	0.193
ENSMUSG00000024223	Armc12	protein_coding	Armadillo repeat-containing protein 12; Armadillo repeat-containing protein 12; Armadillo repeat-containing protein 12; Testis specific expressed protein 3; Armadillo repeat containing 12; Armadillo repeat containing 12; Armadillo repeat containing 12	chr17			intracellular, cell, nucleus, organelle, membrane-bounded organelle, intracellular organelle, intracellular membrane-bounded organelle, intracellular part, cell part	GO:0005622, GO:0005623, GO:0005634, GO:0043226, GO:0043227, GO:0043229, GO:0043231, GO:0044424, GO:0044464	4.74	4.26	1.39	0.1257	0.468
ENSMUSG00000004815	Dgkq	protein_coding	Diacylglycerol kinase theta; Diacylglycerol kinase theta; Diacylglycerol kinase, theta; Diacylglycerol kinase accessory domain-containing protein; Diacylglycerol kinase, theta	chr5	Metabolic pathways, Phospholipase D signaling pathway, Glycerophospholipid metabolism, Phosphatidylinositol signaling system, Glycerolipid metabolism, Choline metabolism in cancer	mmu01100, mmu04072, mmu00564, mmu04070, mmu00561, mmu05231	nucleotide binding, nucleoside binding, purine nucleoside binding, catalytic activity, diacylglycerol kinase activity, binding, protein binding, ATP binding, intracellular, cell, nucleus, nucleoplasm, cytoplasm, cytosol, cytoskeleton, plasma membrane, nucleobase-containing compound metabolic process, transcription, DNA-templated, regulation of transcription, DNA-templated, regulation of transcrip…	GO:0000166, GO:0001882, GO:0001883, GO:0003824, GO:0004143, GO:0005488, GO:0005515, GO:0005524, GO:0005622, GO:0005623, GO:0005634, GO:0005654, GO:0005737, GO:0005829, GO:0005856, GO:0005886, GO:0006139, GO:0006351, GO:0006355, GO:0006357, GO:0006366, GO:0006725, GO:0006793, GO:0006796, GO:0006807, GO:0007154, GO:0007165, GO:0007186, GO:0007205, GO:0008134, GO:0008152, GO:0009058, GO:0009059, GO:…	5.37	5.14	1.18	0.1301	0.4733
ENSMUSG00000048703	Speer4b	protein_coding	Spermatogenesis associated glutamate (E)-rich protein 4B; spermatogenesis associated Glutamate (E)-rich protein 4B	chr5					6.43	6.36	1.05	0.6518	0.8667
ENSMUSG00000047565	Acot10	protein_coding	Acyl-coenzyme A thioesterase 10, mitochondrial; Acyl-coenzyme A thioesterase 10, mitochondrial; Acyl-coenzyme A thioesterase 10, mitochondrial	chr15			catalytic activity, intracellular, cell, cytoplasm, mitochondrion, acyl-CoA metabolic process, coenzyme metabolic process, sulfur compound metabolic process, metabolic process, cellular process, CoA hydrolase activity, hydrolase activity, hydrolase activity, acting on ester bonds, thiolester hydrolase activity, 2-oxoglutaryl-CoA thioesterase activity, 2,4,4-trimethyl-3-oxopentanoyl-CoA thioestera…	GO:0003824, GO:0005622, GO:0005623, GO:0005737, GO:0005739, GO:0006637, GO:0006732, GO:0006790, GO:0008152, GO:0009987, GO:0016289, GO:0016787, GO:0016788, GO:0016790, GO:0034843, GO:0034869, GO:0034946, GO:0035383, GO:0043226, GO:0043227, GO:0043229, GO:0043231, GO:0044237, GO:0044424, GO:0044444, GO:0044464, GO:0044466, GO:0047617, GO:0051186, GO:0052689, GO:0071704	7.66	7.19	1.38	0.0718	0.4015
ENSMUSG00000047298	Kcnv2	protein_coding	Potassium voltage-gated channel subfamily V member 2	chr19			transporter activity, ion channel activity, voltage-gated ion channel activity, voltage-gated potassium channel activity, delayed rectifier potassium channel activity, cation channel activity, potassium channel activity, cell, plasma membrane, integral component of plasma membrane, protein complex assembly, transport, ion transport, cation transport, potassium ion transport, voltage-gated potassi…	GO:0005215, GO:0005216, GO:0005244, GO:0005249, GO:0005251, GO:0005261, GO:0005267, GO:0005623, GO:0005886, GO:0005887, GO:0006461, GO:0006810, GO:0006811, GO:0006812, GO:0006813, GO:0008076, GO:0008324, GO:0009987, GO:0015075, GO:0015077, GO:0015079, GO:0015267, GO:0015672, GO:0016020, GO:0016021, GO:0016043, GO:0022607, GO:0022803, GO:0022832, GO:0022836, GO:0022838, GO:0022843, GO:0022857, GO:…	5.13	5.41	-1.22	0.0727	0.4026
ENSMUSG00000022768	Ccdc116	protein_coding	Coiled-coil domain-containing protein 116; Coiled-coil domain-containing protein 116; Coiled-coil domain-containing protein 116; Coiled-coil domain containing 116; Coiled-coil domain containing 116	chr16			intracellular, cell, cytoplasm, centrosome, microtubule organizing center, cytoskeleton, microtubule cytoskeleton, organelle, non-membrane-bounded organelle, intracellular organelle, intracellular non-membrane-bounded organelle, organelle part, intracellular part, cytoskeletal part, intracellular organelle part, cell part	GO:0005622, GO:0005623, GO:0005737, GO:0005813, GO:0005815, GO:0005856, GO:0015630, GO:0043226, GO:0043228, GO:0043229, GO:0043232, GO:0044422, GO:0044424, GO:0044430, GO:0044446, GO:0044464	5.09	5.1	-1	0.5576	0.8173
ENSMUSG00000058317	Ube2e2	protein_coding	Ubiquitin-conjugating enzyme E2 E2; Ubiquitin-conjugating enzyme E2E 2; Ubiquitin-conjugating enzyme E2E 2; Ubiquitin-conjugating enzyme E2E 2; Ubiquitin-conjugating enzyme E2E 2; Ubiquitin-conjugating enzyme E2E 2	chr14	Ubiquitin mediated proteolysis	mmu04120	G1/S transition of mitotic cell cycle, nucleotide binding, protein polyubiquitination, mitotic cell cycle, nucleoside binding, purine nucleoside binding, catalytic activity, ubiquitin-protein transferase activity, binding, ATP binding, cellular protein modification process, response to stress, cellular response to DNA damage stimulus, cell cycle, regulation of mitotic cell cycle, metabolic proces…	GO:0000082, GO:0000166, GO:0000209, GO:0000278, GO:0001882, GO:0001883, GO:0003824, GO:0004842, GO:0005488, GO:0005524, GO:0006464, GO:0006950, GO:0006974, GO:0007049, GO:0007346, GO:0008152, GO:0009987, GO:0010564, GO:0016567, GO:0016740, GO:0017076, GO:0019538, GO:0019787, GO:0022402, GO:0030554, GO:0032020, GO:0032446, GO:0032549, GO:0032550, GO:0032553, GO:0032555, GO:0032559, GO:0033554, GO:…	5.61	4.93	1.6	0.0101	0.3007
ENSMUSG00000031402	Mpp1	protein_coding	55 kDa erythrocyte membrane protein; 55 kDa erythrocyte membrane protein; 55 kDa erythrocyte membrane protein; 55 kDa erythrocyte membrane protein; Membrane protein, palmitoylated; PDZ domain-containing protein; Membrane protein, palmitoylated; Membrane protein, palmitoylated; Membrane protein, palmitoylated; Membrane protein, palmitoylated	chrX			immune system process, regulation of immune system process, regulation of leukocyte migration, regulation of leukocyte chemotaxis, binding, protein binding, intracellular, cell, cytoplasm, cytoskeleton, cell cortex, movement of cell or subcellular component, chemotaxis, response to external stimulus, cellular process, membrane, cell migration, regulation of cell migration, neutrophil chemotaxis, …	GO:0002376, GO:0002682, GO:0002685, GO:0002688, GO:0005488, GO:0005515, GO:0005622, GO:0005623, GO:0005737, GO:0005856, GO:0005938, GO:0006928, GO:0006935, GO:0009605, GO:0009987, GO:0016020, GO:0016477, GO:0030334, GO:0030593, GO:0030595, GO:0030863, GO:0032101, GO:0032879, GO:0040011, GO:0040012, GO:0042221, GO:0042330, GO:0042995, GO:0043226, GO:0043228, GO:0043229, GO:0043232, GO:0044424, GO:…	4.38	4.51	-1.1	0.543	0.8086
ENSMUSG00000046574	Prr12	protein_coding	Proline-rich protein 12; Proline-rich protein 12; Prr12 protein; Prr12 protein	chr7			nucleic acid binding, DNA binding, binding, organic cyclic compound binding, heterocyclic compound binding	GO:0003676, GO:0003677, GO:0005488, GO:0097159, GO:1901363	7.61	8.79	-2.26	0.0176	0.3192
ENSMUSG00000009210	Prr29	protein_coding	Proline-rich protein 29; Proline-rich protein 29; Proline rich 29; Proline rich 29; Proline rich 29	chr11					5.51	5.63	-1.09	0.7808	0.9246
ENSMUSG00000028159	Dapp1	protein_coding	Dual adapter for phosphotyrosine and 3-phosphotyrosine and 3-phosphoinositide; Dual adapter for phosphotyrosine and 3-phosphotyrosine and 3-phosphoinositide; Dual adapter for phosphotyrosine and 3-phosphotyrosine and 3-phosphoinositide; Dual adaptor for phosphotyrosine and 3-phosphoinositides 1; Dual adapter for phosphotyrosine and 3-phosphotyrosine and 3-phosphoinositide	chr3	B cell receptor signaling pathway	mmu04662	binding, phospholipid binding, phosphatidylinositol-3,4,5-trisphosphate binding, intracellular, cell, cytoplasm, plasma membrane, lipid binding, membrane, phosphatidylinositol binding, ion binding, anion binding, phosphatidylinositol-3,4-bisphosphate binding, intracellular part, cell part, cell periphery, phosphatidylinositol phosphate binding	GO:0005488, GO:0005543, GO:0005547, GO:0005622, GO:0005623, GO:0005737, GO:0005886, GO:0008289, GO:0016020, GO:0035091, GO:0043167, GO:0043168, GO:0043325, GO:0044424, GO:0044464, GO:0071944, GO:1901981	6.67	6.28	1.31	0.5474	0.8116
ENSMUSG00000033991	Ttc37	protein_coding	Superkiller complex protein 3; Tetratricopeptide repeat domain 37; Tetratricopeptide repeat protein 37; Tetratricopeptide repeat domain 37; MKIAA0372 protein; Tetratricopeptide repeat domain 37	chr13	RNA degradation	mmu03018			6.85	6.41	1.35	0.0603	0.3859
ENSMUSG00000118483	Gm5945	protein_coding	Predicted gene 5945	chrX					4.46	4.79	-1.26	0.6244	0.8548
ENSMUSG00000040390	Map3k10	protein_coding	Mitogen-activated protein kinase kinase kinase 10; Mitogen-activated protein kinase kinase kinase 10; Mitogen-activated protein kinase kinase kinase; Mitogen-activated protein kinase kinase kinase 10	chr7			MAPK cascade, nucleotide binding, transcription factor activity, protein binding, transcription factor activity, transcription factor binding, nucleoside binding, purine nucleoside binding, regulation of protein phosphorylation, positive regulation of protein phosphorylation, transcription cofactor activity, transcription corepressor activity, catalytic activity, protein kinase activity, protein …	GO:0000165, GO:0000166, GO:0000988, GO:0000989, GO:0001882, GO:0001883, GO:0001932, GO:0001934, GO:0003712, GO:0003714, GO:0003824, GO:0004672, GO:0004674, GO:0004702, GO:0004709, GO:0004871, GO:0005057, GO:0005488, GO:0005515, GO:0005524, GO:0005622, GO:0005623, GO:0005737, GO:0006139, GO:0006351, GO:0006355, GO:0006464, GO:0006468, GO:0006725, GO:0006793, GO:0006796, GO:0006807, GO:0006915, GO:…	7.34	7.37	-1.02	0.7092	0.8951
ENSMUSG00000078757	Scgb1b29	protein_coding	ABPA7, ABPA7_A29, Androgen-binding protein, Secretoglobin, family 1B, member 29, Secretoglobin, family 1B, member 7	chr7					6.54	7.01	-1.38	0.0847	0.4155
ENSMUSG00000047227	Gm527	protein_coding	Uncharacterized protein C14orf28 homolog; Predicted gene 527; Predicted gene 527	chr12					9.39	9.54	-1.11	0.6618	0.8723
ENSMUSG00000017000	Svs6	protein_coding	Seminal vesicle secretory protein 6; Seminal vesicle secretory protein 6; Seminal vesicle secretory protein 6	chr2					4.79	4.6	1.14	0.7643	0.9174
ENSMUSG00000036172	Cd200r3	protein_coding	Cell surface glycoprotein CD200 receptor 3; Cell surface glycoprotein CD200 receptor 3; Cell surface glycoprotein CD200 receptor 3; Cell surface glycoprotein CD200 receptor 3; Cell surface glycoprotein CD200 receptor 3; Cell surface glycoprotein CD200 receptor 3; Cell surface glycoprotein CD200 receptor 3; Cell surface glycoprotein CD200 receptor 3; Cell surface glycoprotein CD200 receptor 3; CD2…	chr16			receptor activity, binding, protein binding, cell, plasma membrane, external side of plasma membrane, cell surface, membrane, integral component of membrane, intrinsic component of membrane, membrane part, plasma membrane part, cell part, molecular transducer activity, cell periphery, side of membrane	GO:0004872, GO:0005488, GO:0005515, GO:0005623, GO:0005886, GO:0009897, GO:0009986, GO:0016020, GO:0016021, GO:0031224, GO:0044425, GO:0044459, GO:0044464, GO:0060089, GO:0071944, GO:0098552	4.54	4.68	-1.1	0.4261	0.7406
ENSMUSG00000074028	Slc22a13	protein_coding	Solute carrier family 22 member 13; Solute carrier family 22 member 13; Solute carrier family 22 member 13	chr9			transporter activity, extracellular region, cell, plasma membrane, integral component of plasma membrane, transport, ion transport, anion transport, organic anion transport, monocarboxylic acid transport, urate transport, membrane, integral component of membrane, apical plasma membrane, transmembrane transporter activity, substrate-specific transmembrane transporter activity, substrate-specific t…	GO:0005215, GO:0005576, GO:0005623, GO:0005886, GO:0005887, GO:0006810, GO:0006811, GO:0006820, GO:0015711, GO:0015718, GO:0015747, GO:0016020, GO:0016021, GO:0016324, GO:0022857, GO:0022891, GO:0022892, GO:0031224, GO:0031226, GO:0031982, GO:0031988, GO:0043226, GO:0043227, GO:0043230, GO:0044421, GO:0044425, GO:0044459, GO:0044464, GO:0045177, GO:0046942, GO:0051179, GO:0051234, GO:0055085, GO:…	5.34	5.39	-1.04	0.5765	0.828
ENSMUSG00000073601	Serpinb3c	protein_coding	Serpin domain-containing protein; Serpinb3c; Serine (Or cysteine) peptidase inhibitor, clade B (Ovalbumin), member 3A, Squamous cell carcinoma antigen 2; Serine (Or cysteine) peptidase inhibitor, clade B, member 3C	chr1	Amoebiasis	mmu05146			4.62	4.47	1.11	0.731	0.903
ENSMUSG00000037167	Spaca5	protein_coding	Sperm acrosome-associated protein 5; Lysozyme e	chrX			lysozyme activity, catalytic activity, hydrolase activity, hydrolyzing O-glycosyl compounds, extracellular region, extracellular space, response to stress, defense response, metabolic process, catabolic process, response to external stimulus, response to biotic stimulus, response to bacterium, cellular process, hydrolase activity, hydrolase activity, acting on glycosyl bonds, cell wall macromolec…	GO:0003796, GO:0003824, GO:0004553, GO:0005576, GO:0005615, GO:0006950, GO:0006952, GO:0008152, GO:0009056, GO:0009605, GO:0009607, GO:0009617, GO:0009987, GO:0016787, GO:0016798, GO:0016998, GO:0042742, GO:0043170, GO:0043207, GO:0044036, GO:0044237, GO:0044248, GO:0044260, GO:0044421, GO:0050829, GO:0050830, GO:0050896, GO:0051704, GO:0051707, GO:0071554, GO:0071704, GO:0098542	4.4	4.24	1.12	0.1732	0.5239
ENSMUSG00000086784	Isoc2a	protein_coding	Isochorismatase domain-containing protein 2A; Isoc2a protein	chr7			catalytic activity, intracellular, cell, nucleus, cytoplasm, mitochondrion, metabolic process, regulation of protein stability, protein destabilization, organelle, membrane-bounded organelle, intracellular organelle, intracellular membrane-bounded organelle, intracellular part, cytoplasmic part, cell part, biological regulation, regulation of biological quality	GO:0003824, GO:0005622, GO:0005623, GO:0005634, GO:0005737, GO:0005739, GO:0008152, GO:0031647, GO:0031648, GO:0043226, GO:0043227, GO:0043229, GO:0043231, GO:0044424, GO:0044444, GO:0044464, GO:0065007, GO:0065008	8.05	8.98	-1.9	0.0726	0.4026
ENSMUSG00000027801	Tm4sf4	protein_coding	Transmembrane 4 L6 family member 4; Transmembrane 4 superfamily member 4	chr3					5.45	5.29	1.12	0.9497	0.9844
ENSMUSG00000032179	Bmp5	protein_coding	Bone morphogenetic protein 5; Bone morphogenetic protein 5; TGF-beta family profile domain-containing protein; Bmp5 protein; Bmp5 protein; Bmp5 protein	chr9	TGF-beta signaling pathway, Hippo signaling pathway	mmu04350, mmu04390	reproduction, MAPK cascade, skeletal system development, ossification, regulation of protein phosphorylation, positive regulation of protein phosphorylation, epithelial cell development, columnar/cuboidal epithelial cell differentiation, columnar/cuboidal epithelial cell development, glandular epithelial cell differentiation, glandular epithelial cell development, developmental process involved i…	GO:0000003, GO:0000165, GO:0001501, GO:0001503, GO:0001932, GO:0001934, GO:0002064, GO:0002065, GO:0002066, GO:0002067, GO:0002068, GO:0003006, GO:0003309, GO:0003323, GO:0005102, GO:0005125, GO:0005126, GO:0005160, GO:0005488, GO:0005515, GO:0005576, GO:0005615, GO:0006081, GO:0006139, GO:0006259, GO:0006260, GO:0006261, GO:0006275, GO:0006351, GO:0006355, GO:0006357, GO:0006366, GO:0006464, GO:…	4.34	4.25	1.07	0.4421	0.7506
ENSMUSG00000051855	Mest	protein_coding	Mesoderm-specific transcript protein; Mesoderm-specific transcript protein; Mesoderm-specific transcript protein; Mesoderm-specific transcript protein; Mesoderm-specific transcript protein; Mesoderm specific transcript; Mesoderm specific transcript; Mesoderm specific transcript; Mesoderm specific transcript; Mesoderm specific transcript; Mesoderm-specific transcript	chr6			response to acid chemical, catalytic activity, GPI-anchor transamidase activity, extracellular region, intracellular, cell, cytoplasm, endoplasmic reticulum, mesoderm development, tissue development, response to organic substance, lipid localization, regulation of lipid storage, endomembrane system, membrane, integral component of membrane, hydrolase activity, lipid storage, intrinsic component o…	GO:0001101, GO:0003824, GO:0003923, GO:0005576, GO:0005622, GO:0005623, GO:0005737, GO:0005783, GO:0007498, GO:0009888, GO:0010033, GO:0010876, GO:0010883, GO:0012505, GO:0016020, GO:0016021, GO:0016787, GO:0019915, GO:0031224, GO:0031982, GO:0031988, GO:0032502, GO:0032526, GO:0032879, GO:0033036, GO:0033993, GO:0042221, GO:0043226, GO:0043227, GO:0043229, GO:0043230, GO:0043231, GO:0044421, GO:…	6.68	6.43	1.19	0.6415	0.8619
ENSMUSG00000002812	Flii	protein_coding	Protein flightless-1 homolog; Protein flightless-1 homolog; Protein flightless-1 homolog; Gelsolin-like domain-containing protein	chr11			actin binding, binding, protein binding, intracellular, cell, nucleus, nucleoplasm, cytoplasm, microtubule organizing center, cytoskeleton, brush border, nucleobase-containing compound metabolic process, transcription, DNA-templated, regulation of transcription, DNA-templated, cellular aromatic compound metabolic process, nitrogen compound metabolic process, organelle organization, cytoskeleton o…	GO:0003779, GO:0005488, GO:0005515, GO:0005622, GO:0005623, GO:0005634, GO:0005654, GO:0005737, GO:0005815, GO:0005856, GO:0005903, GO:0006139, GO:0006351, GO:0006355, GO:0006725, GO:0006807, GO:0006996, GO:0007010, GO:0007275, GO:0008092, GO:0008152, GO:0009058, GO:0009059, GO:0009889, GO:0009987, GO:0010467, GO:0010468, GO:0010556, GO:0015630, GO:0016043, GO:0016070, GO:0018130, GO:0019219, GO:…	8.64	8.79	-1.11	0.2464	0.5994
ENSMUSG00000032942	Ucp3	protein_coding	Putative mitochondrial transporter UCP3; Putative mitochondrial transporter UCP3; Uncoupling protein 3 (Mitochondrial, proton carrier)	chr7			response to reactive oxygen species, response to superoxide, response to oxygen radical, response to hypoxia, structural constituent of ribosome, structural molecule activity, transporter activity, intracellular, cell, cytoplasm, mitochondrion, mitochondrial envelope, mitochondrial inner membrane, organic acid metabolic process, translation, peptide metabolic process, lipid metabolic process, fat…	GO:0000302, GO:0000303, GO:0000305, GO:0001666, GO:0003735, GO:0005198, GO:0005215, GO:0005622, GO:0005623, GO:0005737, GO:0005739, GO:0005740, GO:0005743, GO:0006082, GO:0006412, GO:0006518, GO:0006629, GO:0006631, GO:0006807, GO:0006810, GO:0006839, GO:0006950, GO:0006979, GO:0008152, GO:0009058, GO:0009059, GO:0009628, GO:0009987, GO:0010035, GO:0010467, GO:0016020, GO:0016021, GO:0017077, GO:…	7.68	8.56	-1.84	0.1063	0.4442
ENSMUSG00000075006	Gm10799	protein_coding	Predicted gene 10799	chr2					6.74	7.07	-1.26	0.772	0.9208
ENSMUSG00000069280	Vmn1r223	protein_coding	Vomeronasal type-1 receptor	chr13					3.54	3.81	-1.2	0.487	0.7753
ENSMUSG00000051811	Cox6b2	protein_coding	Cytochrome c oxidase subunit 6B2; Cytochrome c oxidase subunit 6B2; Cytochrome c oxidase subunit; Cytochrome c oxidase subunit 6B2; Cytochrome c oxidase subunit 6B2; Cytochrome c oxidase subunit 6B2; Cytochrome c oxidase subunit 6B2; Cytochrome c oxidase subunit 6B2	chr7	Metabolic pathways, Cardiac muscle contraction, Alzheimer's disease, Non-alcoholic fatty liver disease (NAFLD), Huntington's disease, Oxidative phosphorylation, Parkinson's disease	mmu01100, mmu04260, mmu05010, mmu04932, mmu05016, mmu00190, mmu05012	catalytic activity, cytochrome-c oxidase activity, transporter activity, intracellular, cell, cytoplasm, mitochondrion, mitochondrial envelope, mitochondrial inner membrane, cation transmembrane transporter activity, electron carrier activity, heme-copper terminal oxidase activity, ion transmembrane transporter activity, monovalent inorganic cation transmembrane transporter activity, hydrogen ion…	GO:0003824, GO:0004129, GO:0005215, GO:0005622, GO:0005623, GO:0005737, GO:0005739, GO:0005740, GO:0005743, GO:0008324, GO:0009055, GO:0015002, GO:0015075, GO:0015077, GO:0015078, GO:0016020, GO:0016491, GO:0016675, GO:0016676, GO:0019866, GO:0022857, GO:0022890, GO:0022891, GO:0022892, GO:0030061, GO:0031090, GO:0031966, GO:0031967, GO:0031975, GO:0043226, GO:0043227, GO:0043229, GO:0043231, GO:…	5.68	8.58	-7.45	0.002	0.2295
ENSMUSG00000018166	Erbb3	protein_coding	Receptor tyrosine-protein kinase erbB-3; Receptor tyrosine-protein kinase erbB-3; Receptor tyrosine-protein kinase erbB-3; Receptor tyrosine-protein kinase erbB-3; Receptor tyrosine-protein kinase erbB-3; EGF-like growth factor receptor ErbB3 extracellular domain	chr10	MicroRNAs in cancer, Calcium signaling pathway, Endocytosis, EGFR tyrosine kinase inhibitor resistance, Proteoglycans in cancer, ErbB signaling pathway	mmu05206, mmu04020, mmu04144, mmu01521, mmu05205, mmu04012	nucleotide binding, nucleoside binding, purine nucleoside binding, regulation of protein phosphorylation, positive regulation of protein phosphorylation, endocardial cushion development, catalytic activity, protein kinase activity, protein tyrosine kinase activity, transmembrane receptor protein tyrosine kinase activity, receptor signaling protein tyrosine kinase activity, signal transducer activ…	GO:0000166, GO:0001882, GO:0001883, GO:0001932, GO:0001934, GO:0003197, GO:0003824, GO:0004672, GO:0004713, GO:0004714, GO:0004716, GO:0004871, GO:0004872, GO:0004888, GO:0005057, GO:0005488, GO:0005515, GO:0005524, GO:0005576, GO:0005615, GO:0005622, GO:0005623, GO:0005634, GO:0005886, GO:0006464, GO:0006468, GO:0006793, GO:0006796, GO:0006810, GO:0006915, GO:0007154, GO:0007155, GO:0007162, GO:…	4.15	5.14	-1.98	0.0156	0.3125
ENSMUSG00000044453	Ffar1	protein_coding	Free fatty acid receptor 1; Free fatty acid receptor 1; Free fatty acid receptor 1	chr7	Insulin secretion	mmu04911	response to acid chemical, peptide secretion, regulation of peptide secretion, positive regulation of peptide secretion, signal transducer activity, receptor activity, transmembrane signaling receptor activity, G-protein coupled receptor activity, binding, fatty acid binding, cell, plasma membrane, integral component of plasma membrane, transport, ion transport, cation transport, calcium ion tran…	GO:0001101, GO:0002790, GO:0002791, GO:0002793, GO:0004871, GO:0004872, GO:0004888, GO:0004930, GO:0005488, GO:0005504, GO:0005623, GO:0005886, GO:0005887, GO:0006810, GO:0006811, GO:0006812, GO:0006816, GO:0006873, GO:0006874, GO:0006875, GO:0007154, GO:0007165, GO:0007186, GO:0007204, GO:0007267, GO:0008104, GO:0008289, GO:0009306, GO:0009914, GO:0009987, GO:0010033, GO:0010522, GO:0010524, GO:…	4.35	4.27	1.05	0.5649	0.8215
ENSMUSG00000060630	Zfp735	protein_coding	1700012C15Rik protein; Zinc finger protein 735	chr11					6.74	5.81	1.9	0.5783	0.829
ENSMUSG00000026180	Cxcr2	protein_coding	C-X-C chemokine receptor type 2; C-X-C chemokine receptor type 2	chr1	Phospholipase D signaling pathway, Cytokine-cytokine receptor interaction, Endocytosis, Chemokine signaling pathway	mmu04072, mmu04060, mmu04144, mmu04062	lytic vacuole, angiogenesis, blood vessel development, G-protein coupled chemoattractant receptor activity, peptide receptor activity, urogenital system development, metanephros development, cell activation, leukocyte homeostasis, neutrophil homeostasis, neutrophil apoptotic process, kidney development, vasculature development, morphogenesis of an epithelium, myeloid cell homeostasis, myeloid leu…	GO:0000323, GO:0001525, GO:0001568, GO:0001637, GO:0001653, GO:0001655, GO:0001656, GO:0001775, GO:0001776, GO:0001780, GO:0001781, GO:0001822, GO:0001944, GO:0002009, GO:0002262, GO:0002274, GO:0002376, GO:0002437, GO:0002438, GO:0002526, GO:0002682, GO:0002683, GO:0002684, GO:0002685, GO:0002687, GO:0002688, GO:0002690, GO:0003008, GO:0003013, GO:0003018, GO:0004871, GO:0004872, GO:0004888, GO:…	5.25	5.18	1.05	0.9367	0.9808
ENSMUSG00000027296	Itpka	protein_coding	Inositol-trisphosphate 3-kinase A; Inositol-trisphosphate 3-kinase A	chr2	Metabolic pathways, Calcium signaling pathway, Phosphatidylinositol signaling system, Inositol phosphate metabolism	mmu01100, mmu04020, mmu04070, mmu00562	nucleotide binding, cell morphogenesis, cell morphogenesis involved in differentiation, nucleoside binding, purine nucleoside binding, catalytic activity, protein kinase activity, protein serine/threonine kinase activity, calmodulin-dependent protein kinase activity, binding, protein binding, calmodulin binding, ATP binding, cell, carbohydrate metabolic process, inositol metabolic process, alcoho…	GO:0000166, GO:0000902, GO:0000904, GO:0001882, GO:0001883, GO:0003824, GO:0004672, GO:0004674, GO:0004683, GO:0005488, GO:0005515, GO:0005516, GO:0005524, GO:0005623, GO:0005975, GO:0006020, GO:0006066, GO:0006793, GO:0006796, GO:0006996, GO:0007010, GO:0007154, GO:0007267, GO:0007268, GO:0007275, GO:0007399, GO:0008152, GO:0008440, GO:0009653, GO:0009987, GO:0010646, GO:0010720, GO:0010769, GO:…	4.03	4.24	-1.16	0.3832	0.7138
ENSMUSG00000062421	Arf2	protein_coding	ADP-ribosylation factor 2; ADP-ribosylation factor 2; ADP-ribosylation factor 2; ADP-ribosylation factor 2; ADP-ribosylation factor 2; ADP-ribosylation factor 2	chr11			nucleotide binding, nucleoside binding, purine nucleoside binding, binding, GTP binding, intracellular, cell, cytoplasm, Golgi apparatus, transport, cell communication, signal transduction, small GTPase mediated signal transduction, protein localization, cellular process, endomembrane system, protein transport, vesicle-mediated transport, purine nucleotide binding, guanyl nucleotide binding, sign…	GO:0000166, GO:0001882, GO:0001883, GO:0005488, GO:0005525, GO:0005622, GO:0005623, GO:0005737, GO:0005794, GO:0006810, GO:0007154, GO:0007165, GO:0007264, GO:0008104, GO:0009987, GO:0012505, GO:0015031, GO:0016192, GO:0017076, GO:0019001, GO:0023052, GO:0032549, GO:0032550, GO:0032553, GO:0032555, GO:0032561, GO:0033036, GO:0035556, GO:0035639, GO:0036094, GO:0043226, GO:0043227, GO:0043229, GO:…	9.6	9.77	-1.13	0.2325	0.585
ENSMUSG00000001249	Hpn	protein_coding	Serine protease hepsin; Serine protease hepsin; Serine protease hepsin; Hepsin; Peptidase S1 domain-containing protein; Hepsin; Hepsin; Hepsin; Hepsin; Hepsin	chr7	Viral carcinogenesis	mmu05203	cell morphogenesis, cell morphogenesis involved in differentiation, regulation of cell growth, epithelial to mesenchymal transition, liver development, system process, catalytic activity, endopeptidase activity, serine-type endopeptidase activity, transporter activity, ion channel activity, calcium activated cation channel activity, cation channel activity, potassium channel activity, extracellul…	GO:0000902, GO:0000904, GO:0001558, GO:0001837, GO:0001889, GO:0003008, GO:0003824, GO:0004175, GO:0004252, GO:0005215, GO:0005216, GO:0005227, GO:0005261, GO:0005267, GO:0005576, GO:0005622, GO:0005623, GO:0005634, GO:0005635, GO:0005737, GO:0005783, GO:0005789, GO:0005886, GO:0005887, GO:0005911, GO:0006139, GO:0006508, GO:0006575, GO:0006590, GO:0006725, GO:0006793, GO:0006796, GO:0006807, GO:…	4.72	4.13	1.5	0.014	0.3125
ENSMUSG00000033965	Slc16a2	protein_coding	Monocarboxylate transporter 8; Monocarboxylate transporter 8; Slc16a2 protein, Solute carrier family 16 member 2	chrX	Thyroid hormone signaling pathway	mmu04919	transporter activity, cell, plasma membrane, integral component of plasma membrane, transport, ion transport, hormone transport, regulation of hormone levels, secondary active transmembrane transporter activity, symporter activity, thyroid hormone transmembrane transporter activity, membrane, integral component of membrane, active transmembrane transporter activity, transmembrane transporter acti…	GO:0005215, GO:0005623, GO:0005886, GO:0005887, GO:0006810, GO:0006811, GO:0009914, GO:0010817, GO:0015291, GO:0015293, GO:0015349, GO:0016020, GO:0016021, GO:0022804, GO:0022857, GO:0031224, GO:0031226, GO:0034220, GO:0044425, GO:0044459, GO:0044464, GO:0044699, GO:0044765, GO:0051179, GO:0051234, GO:0055085, GO:0065007, GO:0065008, GO:0070327, GO:0071702, GO:0071705, GO:0071944, GO:0072337, GO:…	5.06	5.6	-1.46	0.0901	0.4223
ENSMUSG00000052631	Sh2d6	protein_coding	SH2 domain-containing protein 6; SH2 domain-containing protein 6; SH2 domain containing 6; SH2 domain containing 6; SH2 domain containing 6; SH2 domain containing 6; SH2 domain containing 6; SH2 domain containing 6; SH2 domain containing 6; SH2 domain containing 6	chr6					5.08	4.84	1.18	0.3242	0.6687
ENSMUSG00000042918	Mamstr	protein_coding	MEF2-activating motif and SAP domain-containing transcriptional regulator; MEF2-activating motif and SAP domain-containing transcriptional regulator; MEF2-activating motif and SAP domain-containing transcriptional regulator; MEF2-activating motif and SAP domain-containing transcriptional regulator; MEF2-activating motif and SAP domain-containing transcriptional regulator; SAP domain-containing pr…	chr7			transcription factor activity, protein binding, transcription factor activity, transcription factor binding, transcription factor activity, RNA polymerase II transcription factor binding, binding, protein binding, intracellular, cell, nucleus, nucleobase-containing compound metabolic process, transcription, DNA-templated, regulation of transcription, DNA-templated, regulation of transcription fro…	GO:0000988, GO:0000989, GO:0001076, GO:0005488, GO:0005515, GO:0005622, GO:0005623, GO:0005634, GO:0006139, GO:0006351, GO:0006355, GO:0006357, GO:0006366, GO:0006725, GO:0006807, GO:0008152, GO:0009058, GO:0009059, GO:0009889, GO:0009891, GO:0009893, GO:0009987, GO:0010467, GO:0010468, GO:0010556, GO:0010557, GO:0010604, GO:0010628, GO:0010830, GO:0010831, GO:0014902, GO:0016070, GO:0018130, GO:…	5.29	5.68	-1.31	0.0348	0.353
ENSMUSG00000024053	Emilin2	protein_coding	EMILIN-2; EMI domain-containing protein; EMILIN-2; EMILIN-2; Elastin microfibril interfacer 2; Elastin microfibril interfacer 2; Elastin microfibril interfacer 2; EMILIN-2; Elastin microfibril interfacer 2; Elastin microfibril interfacer 2; Elastin microfibril interfacer 2; Elastin microfibril interfacer 2; Elastin microfibril interfacer 2	chr17			extracellular region, proteinaceous extracellular matrix, collagen trimer, cell adhesion, biological adhesion, extracellular matrix, macromolecular complex, protein complex, extracellular region part	GO:0005576, GO:0005578, GO:0005581, GO:0007155, GO:0022610, GO:0031012, GO:0032991, GO:0043234, GO:0044421	10.04	11.18	-2.2	0.0024	0.2295
ENSMUSG00000063260	Syt10	protein_coding	Synaptotagmin-10; Synaptotagmin X	chr15			SNARE binding, phosphatidylserine binding, system process, binding, calcium ion binding, protein binding, phospholipid binding, calcium-dependent phospholipid binding, phosphatidylinositol-4,5-bisphosphate binding, intracellular, cell, cytoplasm, plasma membrane, transport, exocytosis, vesicle fusion, organelle organization, cell communication, cell-cell signaling, chemical synaptic transmission,…	GO:0000149, GO:0001786, GO:0003008, GO:0005488, GO:0005509, GO:0005515, GO:0005543, GO:0005544, GO:0005546, GO:0005622, GO:0005623, GO:0005737, GO:0005886, GO:0006810, GO:0006887, GO:0006906, GO:0006996, GO:0007154, GO:0007267, GO:0007268, GO:0007600, GO:0007606, GO:0007608, GO:0008289, GO:0009987, GO:0012505, GO:0016020, GO:0016021, GO:0016023, GO:0016043, GO:0016050, GO:0016192, GO:0017156, GO:…	6.49	6.37	1.09	0.92	0.9756
ENSMUSG00000067610	Klri1	protein_coding	Killer cell lectin-like receptor subfamily I member 1; Killer cell lectin-like receptor subfamily I member 1	chr6					4.4	4.26	1.1	0.4706	0.7654
ENSMUSG00000002307	Daxx	protein_coding	Death domain-associated protein 6; Death domain-associated protein 6; Death domain-associated protein 6; Death domain-associated protein 6; Death domain-associated protein 6; Death domain-associated protein 6; Death domain-associated protein 6; Death domain-associated protein 6; Death domain-associated protein 6; Death domain-associated protein 6; Death domain-associated protein 6; Death domain-a…	chr17	Herpes simplex infection, MAPK signaling pathway, Apoptosis, Amyotrophic lateral sclerosis (ALS)	mmu05168, mmu04010, mmu04210, mmu05014	negative regulation of transcription from RNA polymerase II promoter, mitotic cell cycle, mitotic cytokinesis, chromosome, centromeric region, chromatin, heterochromatin, sex chromosome, cytokinesis, transcription factor activity, protein binding, transcription factor activity, transcription factor binding, XY body, regulation of protein phosphorylation, positive regulation of protein phosphoryla…	GO:0000122, GO:0000278, GO:0000281, GO:0000775, GO:0000785, GO:0000792, GO:0000803, GO:0000910, GO:0000988, GO:0000989, GO:0001741, GO:0001932, GO:0001934, GO:0002039, GO:0003712, GO:0003713, GO:0003714, GO:0005102, GO:0005488, GO:0005515, GO:0005622, GO:0005623, GO:0005634, GO:0005654, GO:0005694, GO:0005737, GO:0005829, GO:0005856, GO:0005874, GO:0005938, GO:0006139, GO:0006323, GO:0006325, GO:…	7.1	7.16	-1.04	0.9854	0.9949
ENSMUSG00000028520	4921539E11Rik	protein_coding	Uncharacterized protein C1orf141 homolog; Uncharacterized protein C1orf141 homolog; Uncharacterized protein C1orf141 homolog; Uncharacterized protein C1orf141 homolog; Uncharacterized protein C1orf141 homolog	chr4					5.3	5.07	1.17	0.3854	0.7142
ENSMUSG00000034371	Tkfc	protein_coding	Triokinase/FMN cyclase; Triokinase/FMN cyclase; Triokinase, FMN cyclase; Triokinase, FMN cyclase	chr19	Metabolic pathways, Carbon metabolism, RIG-I-like receptor signaling pathway, Glycerolipid metabolism, Fructose and mannose metabolism	mmu01100, mmu01200, mmu04622, mmu00561, mmu00051	nucleotide binding, cytokine production, regulation of cytokine production, positive regulation of cytokine production, nucleoside binding, purine nucleoside binding, activation of innate immune response, pattern recognition receptor signaling pathway, immune effector process, activation of immune response, immune system process, regulation of immune system process, negative regulation of immune …	GO:0000166, GO:0001816, GO:0001817, GO:0001819, GO:0001882, GO:0001883, GO:0002218, GO:0002221, GO:0002252, GO:0002253, GO:0002376, GO:0002682, GO:0002683, GO:0002684, GO:0002697, GO:0002698, GO:0002753, GO:0002757, GO:0002758, GO:0002764, GO:0002831, GO:0002832, GO:0003824, GO:0004371, GO:0005488, GO:0005515, GO:0005524, GO:0005576, GO:0005622, GO:0005623, GO:0005634, GO:0005975, GO:0005996, GO:…	6.45	6.32	1.1	0.27	0.6233
ENSMUSG00000004947	Dtx2	protein_coding	Probable E3 ubiquitin-protein ligase DTX2; Probable E3 ubiquitin-protein ligase DTX2; Probable E3 ubiquitin-protein ligase DTX2; Probable E3 ubiquitin-protein ligase DTX2; E3 ubiquitin-protein ligase; E3 ubiquitin-protein ligase; E3 ubiquitin-protein ligase; Deltex 2, E3 ubiquitin ligase	chr5	Notch signaling pathway	mmu04330	catalytic activity, binding, protein binding, intracellular, cell, nucleus, nuclear envelope, nucleoplasm, cytoplasm, cell communication, signal transduction, cell surface receptor signaling pathway, Notch signaling pathway, zinc ion binding, UDP-N-acetylmuramoylalanyl-D-glutamyl-2,6-diaminopimelate-D-alanyl-D-alanine ligase activity, cellular process, endomembrane system, membrane, ligase activi…	GO:0003824, GO:0005488, GO:0005515, GO:0005622, GO:0005623, GO:0005634, GO:0005635, GO:0005654, GO:0005737, GO:0007154, GO:0007165, GO:0007166, GO:0007219, GO:0008270, GO:0008766, GO:0009987, GO:0012505, GO:0016020, GO:0016874, GO:0016879, GO:0016881, GO:0018169, GO:0023052, GO:0031090, GO:0031965, GO:0031967, GO:0031974, GO:0031975, GO:0031981, GO:0043167, GO:0043169, GO:0043226, GO:0043227, GO:…	6.07	6.1	-1.02	0.7255	0.9009
ENSMUSG00000031004	Mki67	protein_coding	Proliferation marker protein Ki-67; Proliferation marker protein Ki-67; Proliferation marker protein Ki-67; Antigen identified by monoclonal antibody Ki 67	chr7					4.65	4.56	1.07	0.4902	0.7774
ENSMUSG00000032523	Hhatl	protein_coding	Protein-cysteine N-palmitoyltransferase HHAT-like protein; Protein-cysteine N-palmitoyltransferase HHAT-like protein; Protein-cysteine N-palmitoyltransferase HHAT-like protein; Hedgehog acyltransferase-like; Hedgehog acyltransferase-like; Hedgehog acyltransferase-like	chr9			binding, protein binding, intracellular, cell, cytoplasm, endoplasmic reticulum, cellular protein modification process, protein lipidation, N-terminal protein lipidation, N-terminal protein palmitoylation, metabolic process, biosynthetic process, macromolecule biosynthetic process, regulation of biosynthetic process, negative regulation of biosynthetic process, negative regulation of metabolic pr…	GO:0005488, GO:0005515, GO:0005622, GO:0005623, GO:0005737, GO:0005783, GO:0006464, GO:0006497, GO:0006498, GO:0006500, GO:0008152, GO:0009058, GO:0009059, GO:0009889, GO:0009890, GO:0009892, GO:0009987, GO:0010556, GO:0010558, GO:0010605, GO:0012505, GO:0016020, GO:0016021, GO:0018345, GO:0019222, GO:0019538, GO:0031224, GO:0031323, GO:0031324, GO:0031326, GO:0031327, GO:0031365, GO:0031399, GO:…	13.23	13.89	-1.58	0.0023	0.2295
ENSMUSG00000042540	Acot5	protein_coding	Acyl-coenzyme A thioesterase 5; Acyl-coenzyme A thioesterase 5; Acot5 protein, Acyl-CoA thioesterase 5	chr12	Metabolic pathways, Fatty acid elongation, Biosynthesis of unsaturated fatty acids	mmu01100, mmu00062, mmu01040	very long-chain fatty acid metabolic process, long-chain fatty acid metabolic process, catalytic activity, intracellular, cell, cytoplasm, peroxisome, cytosol, organic acid metabolic process, lipid metabolic process, fatty acid metabolic process, acyl-CoA metabolic process, coenzyme metabolic process, sulfur compound metabolic process, metabolic process, cellular process, CoA hydrolase activity, …	GO:0000038, GO:0001676, GO:0003824, GO:0005622, GO:0005623, GO:0005737, GO:0005777, GO:0005829, GO:0006082, GO:0006629, GO:0006631, GO:0006637, GO:0006732, GO:0006790, GO:0008152, GO:0009987, GO:0016289, GO:0016290, GO:0016787, GO:0016788, GO:0016790, GO:0019752, GO:0032787, GO:0032788, GO:0032789, GO:0035383, GO:0042579, GO:0043226, GO:0043227, GO:0043229, GO:0043231, GO:0043436, GO:0044237, GO:…	4.08	4.25	-1.13	0.7096	0.8951
ENSMUSG00000039953	Clstn1	protein_coding	Calsyntenin-1; Calsyntenin-1; Calsyntenin-1; Calsyntenin-1; Calsyntenin-1; Calsyntenin-1; Calsyntenin-1	chr4			beta-amyloid binding, regulation of cell growth, binding, calcium ion binding, protein binding, extracellular region, intracellular, cell, nucleus, cytoplasm, endoplasmic reticulum, Golgi apparatus, plasma membrane, cellular ion homeostasis, cellular calcium ion homeostasis, cellular metal ion homeostasis, cell communication, cell adhesion, homophilic cell adhesion via plasma membrane adhesion mo…	GO:0001540, GO:0001558, GO:0005488, GO:0005509, GO:0005515, GO:0005576, GO:0005622, GO:0005623, GO:0005634, GO:0005737, GO:0005783, GO:0005794, GO:0005886, GO:0006873, GO:0006874, GO:0006875, GO:0007154, GO:0007155, GO:0007156, GO:0007267, GO:0007268, GO:0007275, GO:0007399, GO:0007416, GO:0008092, GO:0009986, GO:0009987, GO:0010646, GO:0010647, GO:0012505, GO:0014069, GO:0016020, GO:0016021, GO:…	7.06	7.87	-1.75	0.0154	0.3125
ENSMUSG00000030528	Blm	protein_coding	RecQ-like DNA helicase BLM; RecQ-like DNA helicase BLM; DNA helicase; Bloom syndrome, RecQ like helicase; Bloom syndrome, RecQ like helicase; Bloom syndrome, RecQ like helicase	chr7	Fanconi anemia pathway, Homologous recombination	mmu03460, mmu03440	regulation of DNA recombination, regulation of mitotic recombination, cell cycle checkpoint, DNA damage checkpoint, regulation of cyclin-dependent protein serine/threonine kinase activity, G2/M transition of mitotic cell cycle, nucleotide binding, DNA secondary structure binding, nuclear chromosome, mitotic cell cycle, bubble DNA binding, telomere maintenance, double-strand break repair via homol…	GO:0000018, GO:0000019, GO:0000075, GO:0000077, GO:0000079, GO:0000086, GO:0000166, GO:0000217, GO:0000228, GO:0000278, GO:0000405, GO:0000723, GO:0000724, GO:0000725, GO:0000729, GO:0000781, GO:0000793, GO:0000794, GO:0000795, GO:0000800, GO:0001673, GO:0001775, GO:0001882, GO:0001883, GO:0001932, GO:0002039, GO:0002376, GO:0002520, GO:0002521, GO:0002682, GO:0002684, GO:0002694, GO:0002696, GO:…	6.25	6.49	-1.18	0.8518	0.9532
ENSMUSG00000050677	Ccdc96	protein_coding	Coiled-coil domain-containing protein 96; Coiled-coil domain containing 96	chr5			intracellular, cell, cytoplasm, cytoskeleton, organelle, non-membrane-bounded organelle, intracellular organelle, intracellular non-membrane-bounded organelle, intracellular part, cell part	GO:0005622, GO:0005623, GO:0005737, GO:0005856, GO:0043226, GO:0043228, GO:0043229, GO:0043232, GO:0044424, GO:0044464	4.74	4.21	1.44	0.0982	0.4327
ENSMUSG00000022552	Sharpin	protein_coding	Sharpin; Sharpin; Sharpin; SHANK-associated RH domain interacting protein; SHANK-associated RH domain interacting protein	chr15			ubiquitin ligase complex, protein polyubiquitination, regulation of cytokine-mediated signaling pathway, catalytic activity, ubiquitin-protein transferase activity, binding, protein binding, intracellular, cell, nucleus, cytoplasm, cytosol, protein complex assembly, cellular protein modification process, proteolysis, ubiquitin-dependent protein catabolic process, apoptotic process, cellular compo…	GO:0000151, GO:0000209, GO:0001959, GO:0003824, GO:0004842, GO:0005488, GO:0005515, GO:0005622, GO:0005623, GO:0005634, GO:0005737, GO:0005829, GO:0006461, GO:0006464, GO:0006508, GO:0006511, GO:0006915, GO:0006921, GO:0006950, GO:0006952, GO:0006954, GO:0006996, GO:0007005, GO:0007154, GO:0007165, GO:0007166, GO:0007249, GO:0007275, GO:0008152, GO:0008219, GO:0008270, GO:0008544, GO:0009056, GO:…	9	8.87	1.09	0.3747	0.7068
ENSMUSG00000034285	Nipsnap1	protein_coding	Protein NipSnap homolog 1; Nipsnap homolog 1; NIPSNAP domain-containing protein; Nipsnap homolog 1; NIPSNAP domain-containing protein	chr11			system process, binding, protein binding, intracellular, cell, cytoplasm, mitochondrion, mitochondrial envelope, mitochondrial inner membrane, plasma membrane, sensory perception, membrane, sensory perception of pain, organelle inner membrane, organelle membrane, mitochondrial membrane, organelle envelope, envelope, multicellular organismal process, neurotransmitter binding, organelle, membrane-b…	GO:0003008, GO:0005488, GO:0005515, GO:0005622, GO:0005623, GO:0005737, GO:0005739, GO:0005740, GO:0005743, GO:0005886, GO:0007600, GO:0016020, GO:0019233, GO:0019866, GO:0031090, GO:0031966, GO:0031967, GO:0031975, GO:0032501, GO:0042165, GO:0043226, GO:0043227, GO:0043229, GO:0043231, GO:0044422, GO:0044424, GO:0044425, GO:0044429, GO:0044444, GO:0044446, GO:0044456, GO:0044459, GO:0044464, GO:…	4.96	5.13	-1.12	0.8819	0.9623
ENSMUSG00000056666	Retsat	protein_coding	All-trans-retinol 13,14-reductase; All-trans-retinol 13,14-reductase; All-trans-retinol 13,14-reductase; All-trans-retinol 13,14-reductase; All-trans-retinol 13,14-reductase; All-trans-retinol 13,14-reductase; Retinol saturase (all trans retinol 13,14 reductase); Retinol saturase (all trans retinol 13,14 reductase); Retsat protein; Retinol saturase (all trans retinol 13,14 reductase); Retinol sat…	chr6	Retinol metabolism	mmu00830	retinoid metabolic process, catalytic activity, intracellular, cell, nucleus, nuclear envelope, nuclear outer membrane, cytoplasm, endoplasmic reticulum, endoplasmic reticulum membrane, alcohol metabolic process, lipid metabolic process, isoprenoid metabolic process, terpenoid metabolic process, metabolic process, cellular process, regulation of hormone levels, endomembrane system, membrane, dite…	GO:0001523, GO:0003824, GO:0005622, GO:0005623, GO:0005634, GO:0005635, GO:0005640, GO:0005737, GO:0005783, GO:0005789, GO:0006066, GO:0006629, GO:0006720, GO:0006721, GO:0008152, GO:0009987, GO:0010817, GO:0012505, GO:0016020, GO:0016101, GO:0016491, GO:0016627, GO:0019867, GO:0031090, GO:0031965, GO:0031967, GO:0031968, GO:0031975, GO:0034308, GO:0034754, GO:0042175, GO:0042445, GO:0042572, GO:…	12.85	13.62	-1.7	0.0489	0.3731
ENSMUSG00000027133	Nop10	protein_coding	H/ACA ribonucleoprotein complex subunit 3	chr2	Ribosome biogenesis in eukaryotes	mmu03008	rRNA modification, snoRNA guided rRNA pseudouridine synthesis, pseudouridine synthesis, nucleic acid binding, RNA binding, binding, protein binding, intracellular, cell, nucleus, telomerase holoenzyme complex, nucleolus, small nucleolar ribonucleoprotein complex, nucleobase-containing compound metabolic process, rRNA processing, RNA processing, RNA localization, cellular aromatic compound metabol…	GO:0000154, GO:0000454, GO:0001522, GO:0003676, GO:0003723, GO:0005488, GO:0005515, GO:0005622, GO:0005623, GO:0005634, GO:0005697, GO:0005730, GO:0005732, GO:0006139, GO:0006364, GO:0006396, GO:0006403, GO:0006725, GO:0006807, GO:0008152, GO:0009451, GO:0009987, GO:0010467, GO:0016070, GO:0016072, GO:0016074, GO:0022613, GO:0030515, GO:0030529, GO:0031118, GO:0031429, GO:0031974, GO:0031981, GO:…	14.22	13.74	1.39	0.0246	0.3361
ENSMUSG00000029438	Bcl7a	protein_coding	B-cell CLL/lymphoma 7 protein family member A; B-cell CLL/lymphoma 7 protein family member A; B-cell CLL/lymphoma 7 protein family member A; B-cell CLL/lymphoma 7 protein family member A	chr5					7.68	8.79	-2.16	0.0036	0.2405
ENSMUSG00000048621	Gm6377	protein_coding	Predicted gene 6377; Predicted gene 6377, Predicted gene, EG622976	chrX					5.38	5.03	1.27	0.8755	0.9599
ENSMUSG00000044206	Vsig4	protein_coding	V-set and immunoglobulin domain containing 4	chrX	Complement and coagulation cascades	mmu04610			5.54	5.49	1.03	0.8449	0.9504
ENSMUSG00000037247	Pldi	lncRNA	Uncharacterized protein	chr10					4.06	4.39	-1.25	0.4625	0.7617
ENSMUSG00000035455	Fignl1	protein_coding	Fidgetin-like protein 1; Fidgetin-like protein 1; Fidgetin-like protein 1; Fidgetin-like protein 1; Fidgetin-like 1	chr11			regulation of DNA recombination, nucleotide binding, microtubule cytoskeleton organization, nuclear chromosome, double-strand break repair via homologous recombination, recombinational repair, ossification, osteoblast differentiation, nucleoside binding, purine nucleoside binding, catalytic activity, binding, ATP binding, extracellular region, intracellular, cell, nucleus, chromosome, cytoplasm, …	GO:0000018, GO:0000166, GO:0000226, GO:0000228, GO:0000724, GO:0000725, GO:0001503, GO:0001649, GO:0001882, GO:0001883, GO:0003824, GO:0005488, GO:0005524, GO:0005576, GO:0005622, GO:0005623, GO:0005634, GO:0005694, GO:0005737, GO:0006139, GO:0006259, GO:0006281, GO:0006282, GO:0006302, GO:0006310, GO:0006725, GO:0006807, GO:0006915, GO:0006950, GO:0006974, GO:0006996, GO:0007010, GO:0007017, GO:…	4.59	4.42	1.13	0.7179	0.8978
ENSMUSG00000040441	Slc26a10	protein_coding	Solute carrier family 26 member 10; Solute carrier family 26 member 10; Solute carrier family 26, member 10	chr10					8.06	7.84	1.17	0.5591	0.8178
ENSMUSG00000038564	Ift172	protein_coding	Intraflagellar transport protein 172 homolog; Intraflagellar transport protein 172 homolog; Intraflagellar transport protein 172 homolog; Intraflagellar transport protein 172 homolog; Intraflagellar transport protein 172 homolog; Intraflagellar transport 172; Intraflagellar transport 172; Intraflagellar transport 172	chr5			negative regulation of transcription from RNA polymerase II promoter, microtubule cytoskeleton organization, cell morphogenesis, skeletal system development, embryonic epithelial tube formation, neural tube formation, neural tube closure, heart looping, morphogenesis of an epithelium, regionalization, heart morphogenesis, embryonic heart tube morphogenesis, binding, protein binding, extracellular…	GO:0000122, GO:0000226, GO:0000902, GO:0001501, GO:0001838, GO:0001841, GO:0001843, GO:0001947, GO:0002009, GO:0003002, GO:0003007, GO:0003143, GO:0005488, GO:0005515, GO:0005576, GO:0005622, GO:0005623, GO:0005634, GO:0005815, GO:0005856, GO:0005929, GO:0005930, GO:0006139, GO:0006351, GO:0006355, GO:0006357, GO:0006366, GO:0006508, GO:0006725, GO:0006807, GO:0006996, GO:0007010, GO:0007017, GO:…	8.21	8.29	-1.06	0.7634	0.9172
ENSMUSG00000047508	Mbd3l2	protein_coding	Methyl-CpG binding domain protein 3-like protein 2; Methyl-CpG binding domain protein 3-like 2; Methyl-CpG binding domain protein 3-like 2	chr9					3.8	3.76	1.03	0.2946	0.6451
ENSMUSG00000031425	Plp1	protein_coding	Myelin proteolipid protein; Myelin proteolipid protein; Myelin proteolipid protein; Myelin proteolipid protein; Myelin proteolipid protein; Myelin proteolipid	chrX			long-chain fatty acid metabolic process, structural molecule activity, binding, protein binding, cell, plasma membrane, organic acid metabolic process, lipid metabolic process, fatty acid metabolic process, fatty acid biosynthetic process, response to stress, defense response, inflammatory response, cell communication, signal transduction, cell surface receptor signaling pathway, integrin-mediate…	GO:0001676, GO:0005198, GO:0005488, GO:0005515, GO:0005623, GO:0005886, GO:0006082, GO:0006629, GO:0006631, GO:0006633, GO:0006950, GO:0006952, GO:0006954, GO:0007154, GO:0007165, GO:0007166, GO:0007229, GO:0007272, GO:0007275, GO:0007399, GO:0007417, GO:0008152, GO:0008366, GO:0008610, GO:0009058, GO:0009893, GO:0009987, GO:0010001, GO:0010467, GO:0010468, GO:0010604, GO:0010628, GO:0014002, GO:…	4.74	5.99	-2.39	0.0523	0.375
ENSMUSG00000037966	Ninj1	protein_coding	Ninjurin-1; Ninjurin-1; Ninjurin 1; Ninjurin 1; Ninjurin 1	chr13			eye development, regulation of cell-matrix adhesion, positive regulation of cell-matrix adhesion, response to stress, cell adhesion, cell-matrix adhesion, multicellular organism development, sensory organ development, response to wounding, anatomical structure morphogenesis, tissue development, regulation of cell-substrate adhesion, positive regulation of cell-substrate adhesion, membrane, integr…	GO:0001654, GO:0001952, GO:0001954, GO:0006950, GO:0007155, GO:0007160, GO:0007275, GO:0007423, GO:0009611, GO:0009653, GO:0009888, GO:0010810, GO:0010811, GO:0016020, GO:0016021, GO:0022610, GO:0030155, GO:0031099, GO:0031224, GO:0031589, GO:0032501, GO:0032502, GO:0040007, GO:0042060, GO:0042246, GO:0043010, GO:0044425, GO:0044699, GO:0044707, GO:0044767, GO:0045785, GO:0048513, GO:0048518, GO:…	14.25	13.29	1.94	0.002	0.2295
ENSMUSG00000050148	Ubqln2	protein_coding	Ubiquilin-2; Ubiquilin-2; Ubiquilin-2; Ubiquilin-2	chrX	Protein processing in endoplasmic reticulum	mmu04141	autophagosome assembly, desensitization of G-protein coupled receptor protein signaling pathway, G-protein coupled receptor internalization, regulation of receptor internalization, negative regulation of receptor internalization, binding, protein binding, intracellular, cell, nucleus, cytoplasm, plasma membrane, proteolysis, ubiquitin-dependent protein catabolic process, transport, endocytosis, r…	GO:0000045, GO:0002029, GO:0002031, GO:0002090, GO:0002091, GO:0005488, GO:0005515, GO:0005622, GO:0005623, GO:0005634, GO:0005737, GO:0005886, GO:0006508, GO:0006511, GO:0006810, GO:0006897, GO:0006898, GO:0006914, GO:0006950, GO:0006996, GO:0007033, GO:0007154, GO:0007165, GO:0007186, GO:0008152, GO:0008277, GO:0009056, GO:0009057, GO:0009892, GO:0009893, GO:0009894, GO:0009896, GO:0009966, GO:…	6.5	7.59	-2.13	0.0036	0.2405
ENSMUSG00000111997	Gm5176	transcribed_processed_pseudogene	EG382421 protein	chr10					5.19	5.11	1.06	0.7745	0.9221
ENSMUSG00000022853	Ehhadh	protein_coding	Peroxisomal bifunctional enzyme; Peroxisomal bifunctional enzyme; L-specific multifunctional beta-oxdiation protein	chr16	Metabolic pathways, Carbon metabolism, PPAR signaling pathway, Valine, leucine and isoleucine degradation, Butanoate metabolism, Tryptophan metabolism, beta-Alanine metabolism, Peroxisome, Lysine degradation, Fatty acid metabolism, Propanoate metabolism, Fatty acid degradation	mmu01100, mmu01200, mmu03320, mmu00280, mmu00650, mmu00380, mmu00410, mmu04146, mmu00310, mmu01212, mmu00640, mmu00071	catalytic activity, 3-hydroxyacyl-CoA dehydrogenase activity, dodecenoyl-CoA delta-isomerase activity, enoyl-CoA hydratase activity, receptor binding, binding, protein binding, intracellular, cell, cytoplasm, mitochondrion, peroxisome, cytosol, organic acid metabolic process, cellular protein modification process, protein acetylation, internal protein amino acid acetylation, lipid metabolic proce…	GO:0003824, GO:0003857, GO:0004165, GO:0004300, GO:0005102, GO:0005488, GO:0005515, GO:0005622, GO:0005623, GO:0005737, GO:0005739, GO:0005777, GO:0005829, GO:0006082, GO:0006464, GO:0006473, GO:0006475, GO:0006629, GO:0006631, GO:0006635, GO:0006637, GO:0006732, GO:0006790, GO:0008152, GO:0009056, GO:0009062, GO:0009987, GO:0016042, GO:0016054, GO:0016491, GO:0016614, GO:0016616, GO:0016829, GO:…	4.98	5.64	-1.57	0.28	0.6318
ENSMUSG00000109228	Fam81b	protein_coding	Family with sequence similarity 81, member B	chr13					3.81	3.95	-1.1	0.6121	0.8473
ENSMUSG00000020893	Per1	protein_coding	Period circadian protein homolog 1; Period circadian protein homolog 1; PAS domain-containing protein; Per1 protein; Period circadian clock 1; PAS domain-containing protein; Period circadian clock 1; Period circadian clock 1; MKIAA0482 protein; Per1 protein, Period circadian clock 1	chr11	Circadian entrainment, Herpes simplex infection, Circadian rhythm	mmu04713, mmu05168, mmu04710	negative regulation of transcription from RNA polymerase II promoter, MAPK cascade, regulatory region DNA binding, transcription regulatory region sequence-specific DNA binding, RNA polymerase II regulatory region sequence-specific DNA binding, RNA polymerase II core promoter proximal region sequence-specific DNA binding, core promoter proximal region sequence-specific DNA binding, transcription …	GO:0000122, GO:0000165, GO:0000975, GO:0000976, GO:0000977, GO:0000978, GO:0000987, GO:0000988, GO:0000989, GO:0001012, GO:0001067, GO:0001159, GO:0001816, GO:0001817, GO:0001932, GO:0001933, GO:0002028, GO:0002532, GO:0002534, GO:0003676, GO:0003677, GO:0003682, GO:0003690, GO:0005488, GO:0005515, GO:0005622, GO:0005623, GO:0005634, GO:0005737, GO:0006139, GO:0006325, GO:0006351, GO:0006355, GO:…	6.92	8.72	-3.49	0.0069	0.278
ENSMUSG00000022650	Retnlb	protein_coding	Resistin-like beta; Resistin-like beta; Resistin-like molecule beta, XCP3 protein; Resistin like beta	chr16			receptor binding, hormone activity, binding, protein binding, extracellular region, extracellular space, extracellular region part	GO:0005102, GO:0005179, GO:0005488, GO:0005515, GO:0005576, GO:0005615, GO:0044421	3.61	3.44	1.12	0.4835	0.7729
ENSMUSG00000020467	Efemp1	protein_coding	EGF-containing fibulin-like extracellular matrix protein 1; EGF-containing fibulin-like extracellular matrix protein 1; Uncharacterized protein; Efemp1 protein; Epidermal growth factor-containing fibulin-like extracellular matrix protein 1; Epidermal growth factor-containing fibulin-like extracellular matrix protein 1	chr11			skeletal system development, chondrocyte differentiation, catalytic activity, protein kinase activity, protein tyrosine kinase activity, transmembrane receptor protein tyrosine kinase activity, signal transducer activity, receptor activity, transmembrane signaling receptor activity, epidermal growth factor-activated receptor activity, receptor binding, epidermal growth factor receptor binding, bi…	GO:0001501, GO:0002062, GO:0003824, GO:0004672, GO:0004713, GO:0004714, GO:0004871, GO:0004872, GO:0004888, GO:0005006, GO:0005102, GO:0005154, GO:0005488, GO:0005509, GO:0005515, GO:0005576, GO:0005578, GO:0005604, GO:0005615, GO:0005622, GO:0005623, GO:0005737, GO:0006139, GO:0006351, GO:0006355, GO:0006464, GO:0006468, GO:0006725, GO:0006793, GO:0006796, GO:0006807, GO:0006928, GO:0007154, GO:…	8.08	9.51	-2.68	0.0276	0.338
ENSMUSG00000047495	Dlgap2	protein_coding	Disks large-associated protein 2; Disks large-associated protein 2; Disks large-associated protein 2; DLG associated protein 2, Dlgap2 protein	chr8			binding, protein binding, cell, plasma membrane, cell communication, cell-cell signaling, chemical synaptic transmission, neuron-neuron synaptic transmission, cellular process, membrane, protein domain specific binding, signaling, cell junction, dendrite, somatodendritic compartment, cell projection, neuron projection, membrane part, synapse part, plasma membrane part, cell part, single-organism …	GO:0005488, GO:0005515, GO:0005623, GO:0005886, GO:0007154, GO:0007267, GO:0007268, GO:0007270, GO:0009987, GO:0016020, GO:0019904, GO:0023052, GO:0030054, GO:0030425, GO:0036477, GO:0042995, GO:0043005, GO:0044425, GO:0044456, GO:0044459, GO:0044464, GO:0044699, GO:0044700, GO:0044763, GO:0045202, GO:0045211, GO:0071944, GO:0097060, GO:0097458, GO:0098590, GO:0098794, GO:0098916, GO:0099536, GO:…	5.5	5.21	1.22	0.2422	0.5949
ENSMUSG00000019961	Tmpo	protein_coding	Lamina-associated polypeptide 2, isoforms beta/delta/epsilon/gamma; Lamina-associated polypeptide 2, isoforms beta/delta/epsilon/gamma; Lamina-associated polypeptide 2, isoforms beta/delta/epsilon/gamma; Lamina-associated polypeptide 2, isoforms beta/delta/epsilon/gamma; Lamina-associated polypeptide 2, isoforms beta/delta/epsilon/gamma; Lamina-associated polypeptide 2, isoforms alpha/zeta; Lamin…	chr10					7.12	7.29	-1.12	0.4308	0.7435
ENSMUSG00000114582	3110040M04Rik	protein_coding	RIKEN cDNA 3110040M04 gene	chr1					5.2	5.01	1.14	0.7477	0.9108
ENSMUSG00000036959	Bcorl1	protein_coding	BCL-6 corepressor-like protein 1; BCL-6 corepressor-like protein 1; BCL-6 corepressor-like protein 1; BCL-6 corepressor-like protein 1; BCL6 co-repressor-like 1; BCL6 co-repressor-like 1; BCL6 co-repressor-like 1	chrX			intracellular, cell, nucleus, nucleoplasm, cytoplasm, plasma membrane, nucleobase-containing compound metabolic process, chromatin organization, transcription, DNA-templated, regulation of transcription, DNA-templated, cellular aromatic compound metabolic process, nitrogen compound metabolic process, organelle organization, metabolic process, biosynthetic process, macromolecule biosynthetic proce…	GO:0005622, GO:0005623, GO:0005634, GO:0005654, GO:0005737, GO:0005886, GO:0006139, GO:0006325, GO:0006351, GO:0006355, GO:0006725, GO:0006807, GO:0006996, GO:0008152, GO:0009058, GO:0009059, GO:0009889, GO:0009987, GO:0010467, GO:0010468, GO:0010556, GO:0016020, GO:0016043, GO:0016070, GO:0016569, GO:0018130, GO:0019219, GO:0019222, GO:0019438, GO:0031323, GO:0031326, GO:0031974, GO:0031981, GO:…	5.94	6.01	-1.05	0.4279	0.7421
ENSMUSG00000074922	Fam122a	protein_coding	P2R1A-PPP2R2A-interacting phosphatase regulator 1; P2R1A-PPP2R2A-interacting phosphatase regulator 1; P2R1A-PPP2R2A-interacting phosphatase regulator 1	chr19					10.17	10.84	-1.6	0.0945	0.4277
ENSMUSG00000062257	Opcml	protein_coding	Ig-like domain-containing protein; Ig-like domain-containing protein; Opioid binding protein/cell adhesion molecule-like; Opioid binding protein/cell adhesion molecule-like	chr9					5.92	6.66	-1.67	0.046	0.37
ENSMUSG00000026082	Rev1	protein_coding	DNA repair protein REV1; DNA repair protein REV1; Uncharacterized protein; REV1, DNA directed polymerase; REV1, DNA directed polymerase; REV1, DNA directed polymerase; REV1, DNA directed polymerase; REV1, DNA directed polymerase	chr1	Fanconi anemia pathway	mmu03460	DNA synthesis involved in DNA repair, nucleic acid binding, DNA binding, damaged DNA binding, telomerase activity, RNA helicase activity, catalytic activity, DNA primase activity, DNA-directed RNA polymerase activity, RNA-directed DNA polymerase activity, helicase activity, sulfate adenylyltransferase activity, binding, intracellular, cell, nucleus, nucleobase-containing compound metabolic proces…	GO:0000731, GO:0003676, GO:0003677, GO:0003684, GO:0003720, GO:0003724, GO:0003824, GO:0003896, GO:0003899, GO:0003964, GO:0004386, GO:0004779, GO:0005488, GO:0005622, GO:0005623, GO:0005634, GO:0006139, GO:0006259, GO:0006281, GO:0006301, GO:0006725, GO:0006807, GO:0006950, GO:0006974, GO:0008152, GO:0008192, GO:0008193, GO:0008905, GO:0009058, GO:0009059, GO:0009314, GO:0009411, GO:0009416, GO:…	8.08	8.43	-1.28	0.1209	0.462
ENSMUSG00000020330	Hmmr	protein_coding	Hyaluronan mediated motility receptor; Hyaluronan mediated motility receptor; Hmmr protein; Uncharacterized protein; Uncharacterized protein; Uncharacterized protein	chr11	ECM-receptor interaction	mmu04512	binding, glycosaminoglycan binding, hyaluronic acid binding, intracellular, cell, cytoplasm, membrane, intracellular part, cell part, carbohydrate derivative binding	GO:0005488, GO:0005539, GO:0005540, GO:0005622, GO:0005623, GO:0005737, GO:0016020, GO:0044424, GO:0044464, GO:0097367	5.12	4.74	1.3	0.2425	0.5953
ENSMUSG00000027676	Ccdc39	protein_coding	Coiled-coil domain-containing protein 39; Coiled-coil domain-containing protein 39; Coiled-coil domain-containing protein 39; Coiled-coil domain-containing protein 39; Coiled-coil domain-containing protein 39	chr3			microtubule cytoskeleton organization, cell morphogenesis, cilium or flagellum-dependent cell motility, microtubule bundle formation, liver development, heart looping, morphogenesis of an epithelium, heart morphogenesis, embryonic heart tube morphogenesis, cilium movement, epithelial cilium movement, regulation of cilium movement, regulation of cilium beat frequency, intracellular, cell, cytoplas…	GO:0000226, GO:0000902, GO:0001539, GO:0001578, GO:0001889, GO:0001947, GO:0002009, GO:0003007, GO:0003143, GO:0003341, GO:0003351, GO:0003352, GO:0003356, GO:0005622, GO:0005623, GO:0005737, GO:0005856, GO:0005929, GO:0005930, GO:0006461, GO:0006928, GO:0006996, GO:0007010, GO:0007017, GO:0007018, GO:0007275, GO:0007368, GO:0007389, GO:0007507, GO:0009653, GO:0009790, GO:0009799, GO:0009855, GO:…	5.13	4.96	1.13	0.1437	0.4887
ENSMUSG00000094027	Gm21762	protein_coding	D13Ertd608e protein, DNA segment, Chr 13, ERATO Doi 608, expressed, Predicted gene, 21762	chr13					3.83	3.58	1.19	0.3154	0.6622
ENSMUSG00000022244	Amacr	protein_coding	Alpha-methylacyl-CoA racemase; Alpha-methylacyl-CoA racemase; Alpha-methylacyl-CoA racemase; Alpha-methylacyl-CoA racemase; Amacr protein	chr15	Metabolic pathways, Primary bile acid biosynthesis, Peroxisome	mmu01100, mmu00120, mmu04146	catalytic activity, receptor binding, binding, protein binding, intracellular, cell, cytoplasm, mitochondrion, peroxisome, organic acid metabolic process, lipid metabolic process, steroid biosynthetic process, bile acid biosynthetic process, isoprenoid metabolic process, alpha-methylacyl-CoA racemase activity, metabolic process, steroid metabolic process, bile acid metabolic process, isoprenoid c…	GO:0003824, GO:0005102, GO:0005488, GO:0005515, GO:0005622, GO:0005623, GO:0005737, GO:0005739, GO:0005777, GO:0006082, GO:0006629, GO:0006694, GO:0006699, GO:0006720, GO:0008111, GO:0008152, GO:0008202, GO:0008206, GO:0008300, GO:0008610, GO:0009056, GO:0009058, GO:0009987, GO:0016042, GO:0016053, GO:0016853, GO:0016854, GO:0019752, GO:0032787, GO:0042579, GO:0043226, GO:0043227, GO:0043229, GO:…	9.17	9.13	1.03	0.9892	0.996
ENSMUSG00000036111	Lmo1	protein_coding	Rhombotin-1; LIM domain only 1; LIM zinc-binding domain-containing protein; LIM domain only 1	chr7			negative regulation of transcription from RNA polymerase II promoter, cell activation, leukocyte homeostasis, T cell homeostatic proliferation, lymphocyte homeostasis, immune system process, regulation of immune system process, regulation of leukocyte activation, binding, protein binding, intracellular, cell, nucleus, nucleobase-containing compound metabolic process, transcription, DNA-templated,…	GO:0000122, GO:0001775, GO:0001776, GO:0001777, GO:0002260, GO:0002376, GO:0002682, GO:0002694, GO:0005488, GO:0005515, GO:0005622, GO:0005623, GO:0005634, GO:0006139, GO:0006351, GO:0006355, GO:0006357, GO:0006366, GO:0006725, GO:0006807, GO:0007155, GO:0007159, GO:0008152, GO:0008270, GO:0008283, GO:0009058, GO:0009059, GO:0009889, GO:0009890, GO:0009891, GO:0009892, GO:0009893, GO:0009987, GO:…	7.58	7.51	1.06	0.0742	0.4034
ENSMUSG00000042793	Lgr6	protein_coding	Leucine-rich repeat-containing G-protein coupled receptor 6; Leucine-rich repeat-containing G-protein coupled receptor 6; Leucine-rich repeat-containing G-protein coupled receptor 6; Leucine-rich repeat-containing G-protein coupled receptor 6; Leucine-rich repeat-containing G protein-coupled receptor 6	chr1			signal transducer activity, receptor activity, transmembrane signaling receptor activity, G-protein coupled receptor activity, cell, plasma membrane, movement of cell or subcellular component, cell communication, signal transduction, cell surface receptor signaling pathway, G-protein coupled receptor signaling pathway, cell-cell signaling, regulation of signal transduction, positive regulation of…	GO:0004871, GO:0004872, GO:0004888, GO:0004930, GO:0005623, GO:0005886, GO:0006928, GO:0007154, GO:0007165, GO:0007166, GO:0007186, GO:0007267, GO:0009966, GO:0009967, GO:0009987, GO:0010646, GO:0010647, GO:0016020, GO:0016021, GO:0016055, GO:0016477, GO:0016500, GO:0023051, GO:0023052, GO:0023056, GO:0030111, GO:0030177, GO:0030334, GO:0030335, GO:0031224, GO:0031982, GO:0032879, GO:0038023, GO:…	7.77	8.43	-1.58	0.0151	0.3125
ENSMUSG00000045625	Pigz	protein_coding	GPI mannosyltransferase 4; GPI mannosyltransferase 4; Phosphatidylinositol glycan anchor biosynthesis, class Z; Phosphatidylinositol glycan anchor biosynthesis, class Z; Phosphatidylinositol glycan anchor biosynthesis, class Z	chr16	Glycosylphosphatidylinositol(GPI)-anchor biosynthesis	mmu00563	alpha-1,6-mannosyltransferase activity, alpha-1,2-mannosyltransferase activity, mannosyltransferase activity, alpha-1,3-mannosyltransferase activity, alpha-1,3-galactosyltransferase activity, catalytic activity, UDP-glucose:glycoprotein glucosyltransferase activity, glycolipid mannosyltransferase activity, hydrolase activity, hydrolyzing O-glycosyl compounds, oligosaccharyl transferase activity, …	GO:0000009, GO:0000026, GO:0000030, GO:0000033, GO:0001962, GO:0003824, GO:0003980, GO:0004376, GO:0004553, GO:0004576, GO:0004583, GO:0005622, GO:0005623, GO:0005737, GO:0005783, GO:0006464, GO:0006497, GO:0006505, GO:0006506, GO:0006629, GO:0006643, GO:0006644, GO:0006650, GO:0006661, GO:0006664, GO:0006793, GO:0006796, GO:0008152, GO:0008194, GO:0008375, GO:0008376, GO:0008378, GO:0008417, GO:…	7	7.36	-1.28	0.1847	0.5368
ENSMUSG00000091264	Smim13	protein_coding	Small integral membrane protein 13	chr13			membrane, integral component of membrane, intrinsic component of membrane, membrane part	GO:0016020, GO:0016021, GO:0031224, GO:0044425	8.78	8.12	1.58	0.0052	0.2646
ENSMUSG00000063889	Crem	protein_coding	cAMP-responsive element modulator; cAMP-responsive element modulator; cAMP-responsive element modulator; cAMP-responsive element modulator; cAMP-responsive element modulator; cAMP-responsive element modulator; cAMP-responsive element modulator; cAMP-responsive element modulator; cAMP-responsive element modulator; cAMP responsive element modulator; cAMP responsive element modulator; cAMP responsiv…	chr18	Adrenergic signaling in cardiomyocytes, HTLV-I infection	mmu04261, mmu05166	reproduction, nucleic acid binding transcription factor activity, nucleic acid binding, DNA binding, transcription factor activity, sequence-specific DNA binding, binding, protein binding, intracellular, cell, nucleus, transcription factor complex, cytoplasm, nucleobase-containing compound metabolic process, transcription, DNA-templated, regulation of transcription, DNA-templated, regulation of t…	GO:0000003, GO:0001071, GO:0003676, GO:0003677, GO:0003700, GO:0005488, GO:0005515, GO:0005622, GO:0005623, GO:0005634, GO:0005667, GO:0005737, GO:0006139, GO:0006351, GO:0006355, GO:0006357, GO:0006366, GO:0006629, GO:0006643, GO:0006664, GO:0006665, GO:0006687, GO:0006725, GO:0006807, GO:0007276, GO:0007283, GO:0008152, GO:0009058, GO:0009059, GO:0009889, GO:0009891, GO:0009893, GO:0009987, GO:…	9.28	8.84	1.35	0.1318	0.4755
ENSMUSG00000027959	Sass6	protein_coding	Spindle assembly abnormal protein 6 homolog; Spindle assembly abnormal protein 6 homolog; Spindle assembly abnormal protein 6 homolog; Spindle assembly abnormal protein 6 homolog; SAS-6 centriolar assembly protein	chr3			microtubule cytoskeleton organization, intracellular, cell, cytoplasm, centrosome, centriole, microtubule organizing center, cytoskeleton, organelle organization, cytoskeleton organization, microtubule-based process, cell cycle, centrosome cycle, centriole replication, cellular process, microtubule cytoskeleton, cellular component organization, cell cycle process, cellular component assembly, mic…	GO:0000226, GO:0005622, GO:0005623, GO:0005737, GO:0005813, GO:0005814, GO:0005815, GO:0005856, GO:0006996, GO:0007010, GO:0007017, GO:0007049, GO:0007098, GO:0007099, GO:0009987, GO:0015630, GO:0016043, GO:0022402, GO:0022607, GO:0031023, GO:0043226, GO:0043228, GO:0043229, GO:0043232, GO:0044085, GO:0044422, GO:0044424, GO:0044430, GO:0044444, GO:0044446, GO:0044450, GO:0044464, GO:0044699, GO:…	5.51	5.69	-1.13	0.8223	0.9406
ENSMUSG00000096051	Vmn1r40	protein_coding	Vomeronasal type-1 receptor 40; Vomeronasal type-1 receptor	chr6			system process, signal transducer activity, receptor activity, transmembrane signaling receptor activity, G-protein coupled receptor activity, cell, plasma membrane, cell communication, signal transduction, G-protein coupled receptor signaling pathway, sensory perception, sensory perception of chemical stimulus, cellular process, response to organic substance, membrane, integral component of memb…	GO:0003008, GO:0004871, GO:0004872, GO:0004888, GO:0004930, GO:0005623, GO:0005886, GO:0007154, GO:0007165, GO:0007186, GO:0007600, GO:0007606, GO:0009987, GO:0010033, GO:0016020, GO:0016021, GO:0016503, GO:0019236, GO:0023052, GO:0031224, GO:0032501, GO:0038023, GO:0042221, GO:0044425, GO:0044464, GO:0044699, GO:0044700, GO:0044763, GO:0050789, GO:0050794, GO:0050877, GO:0050896, GO:0051716, GO:…	4.72	4.8	-1.05	0.7975	0.9309
ENSMUSG00000021474	Sfxn1	protein_coding	Sideroflexin-1; Sideroflexin-1; Sideroflexin-1; Sideroflexin-1	chr13			transition metal ion transport, myeloid cell homeostasis, immune system process, immune system development, transporter activity, intracellular, cell, cytoplasm, mitochondrion, mitochondrial envelope, mitochondrial inner membrane, transport, ion transport, cation transport, iron ion transport, multicellular organism development, cellular process, ion transmembrane transporter activity, membrane, …	GO:0000041, GO:0002262, GO:0002376, GO:0002520, GO:0005215, GO:0005622, GO:0005623, GO:0005737, GO:0005739, GO:0005740, GO:0005743, GO:0006810, GO:0006811, GO:0006812, GO:0006826, GO:0007275, GO:0009987, GO:0015075, GO:0016020, GO:0016021, GO:0019866, GO:0022857, GO:0022891, GO:0022892, GO:0030001, GO:0030097, GO:0030099, GO:0030154, GO:0030218, GO:0031090, GO:0031224, GO:0031966, GO:0031967, GO:…	7.39	7.65	-1.19	0.3481	0.6857
ENSMUSG00000001763	Tspan33	protein_coding	Tetraspanin-33; Tetraspanin-33	chr6			binding, protein binding, cell, plasma membrane, integral component of plasma membrane, plasma membrane organization, cell communication, signal transduction, cell surface receptor signaling pathway, Notch signaling pathway, protein localization, metabolic process, regulation of Notch signaling pathway, regulation of signal transduction, positive regulation of signal transduction, cell surface, c…	GO:0005488, GO:0005515, GO:0005623, GO:0005886, GO:0005887, GO:0007009, GO:0007154, GO:0007165, GO:0007166, GO:0007219, GO:0008104, GO:0008152, GO:0008593, GO:0009966, GO:0009967, GO:0009986, GO:0009987, GO:0010256, GO:0010467, GO:0010646, GO:0010647, GO:0016020, GO:0016021, GO:0016043, GO:0019538, GO:0019899, GO:0023051, GO:0023052, GO:0023056, GO:0031224, GO:0031226, GO:0033036, GO:0034613, GO:…	5.35	6.46	-2.15	0.0093	0.2927
ENSMUSG00000053898	Ech1	protein_coding	Delta(3,5)-Delta(2,4)-dienoyl-CoA isomerase, mitochondrial; Delta(3,5)-Delta(2,4)-dienoyl-CoA isomerase, mitochondrial; Enoyl coenzyme A hydratase 1, peroxisomal	chr7	Peroxisome	mmu04146	C-8 sterol isomerase activity, catalytic activity, receptor binding, binding, protein binding, extracellular region, intracellular, cell, cytoplasm, mitochondrion, peroxisome, organic acid metabolic process, lipid metabolic process, fatty acid metabolic process, metabolic process, delta5-delta2,4-dienoyl-CoA isomerase activity, catabolic process, fatty acid catabolic process, cellular process, me…	GO:0000247, GO:0003824, GO:0005102, GO:0005488, GO:0005515, GO:0005576, GO:0005622, GO:0005623, GO:0005737, GO:0005739, GO:0005777, GO:0006082, GO:0006629, GO:0006631, GO:0008152, GO:0008416, GO:0009056, GO:0009062, GO:0009987, GO:0016020, GO:0016042, GO:0016054, GO:0016853, GO:0016860, GO:0016863, GO:0018842, GO:0019752, GO:0031982, GO:0031988, GO:0032787, GO:0042579, GO:0043226, GO:0043227, GO:…	17.09	17.77	-1.61	0.0789	0.408
ENSMUSG00000005107	Slc2a9	protein_coding	Solute carrier family 2, facilitated glucose transporter member 9; Solute carrier family 2, facilitated glucose transporter member 9; Solute carrier family 2, facilitated glucose transporter member 9; Solute carrier family 2, facilitated glucose transporter member 9; Solute carrier family 2, facilitated glucose transporter member 9; Solute carrier family 2, facilitated glucose transporter member …	chr5					4.34	4.11	1.17	0.225	0.5781
ENSMUSG00000024131	Slc3a1	protein_coding	Amino acid transporter heavy chain SLC3A1; Solute carrier family 3 member 1; NBAT	chr17	Protein digestion and absorption	mmu04974	catalytic activity, binding, protein binding, extracellular region, intracellular, cell, cytoplasm, mitochondrion, mitochondrial envelope, mitochondrial inner membrane, vacuole, vacuolar membrane, plasma membrane, integral component of plasma membrane, brush border, carbohydrate metabolic process, transport, ion transport, anion transport, amino acid transport, metabolic process, organic anion tr…	GO:0003824, GO:0005488, GO:0005515, GO:0005576, GO:0005622, GO:0005623, GO:0005737, GO:0005739, GO:0005740, GO:0005743, GO:0005773, GO:0005774, GO:0005886, GO:0005887, GO:0005903, GO:0005975, GO:0006810, GO:0006811, GO:0006820, GO:0006865, GO:0008152, GO:0015711, GO:0016020, GO:0016021, GO:0019866, GO:0031090, GO:0031224, GO:0031226, GO:0031253, GO:0031526, GO:0031966, GO:0031967, GO:0031975, GO:…	4.97	5.31	-1.27	0.2471	0.6001
ENSMUSG00000056856	Jakmip3	protein_coding	Janus kinase and microtubule-interacting protein 3; Janus kinase and microtubule-interacting protein 3; Janus kinase and microtubule-interacting protein 3; Janus kinase and microtubule-interacting protein 3; Janus kinase and microtubule interacting protein 3; Janus kinase and microtubule-interacting protein 3	chr7					4.14	4.15	-1.01	0.746	0.9101
ENSMUSG00000019913	Sim1	protein_coding	Single-minded homolog 1; Single-minded homolog 1; Single-minded homolog 1; Single-minded family bHLH transcription factor 1	chr10			RNA polymerase II transcription factor activity, sequence-specific DNA binding, nucleic acid binding transcription factor activity, urogenital system development, ureteric bud development, kidney development, mesonephros development, nucleic acid binding, DNA binding, transcription factor activity, sequence-specific DNA binding, binding, protein binding, intracellular, cell, nucleus, nucleobase-c…	GO:0000981, GO:0001071, GO:0001655, GO:0001657, GO:0001822, GO:0001823, GO:0003676, GO:0003677, GO:0003700, GO:0005488, GO:0005515, GO:0005622, GO:0005623, GO:0005634, GO:0006139, GO:0006351, GO:0006355, GO:0006357, GO:0006366, GO:0006725, GO:0006807, GO:0007275, GO:0007399, GO:0008152, GO:0009058, GO:0009059, GO:0009888, GO:0009889, GO:0009987, GO:0010467, GO:0010468, GO:0010556, GO:0016070, GO:…	5.37	5.21	1.11	0.5168	0.7929
ENSMUSG00000035828	Pim3	protein_coding	Serine/threonine-protein kinase pim-3; Serine/threonine-protein kinase; Serine/threonine-protein kinase; Serine/threonine-protein kinase	chr15			nucleotide binding, mitotic cell cycle, cellular glucose homeostasis, nucleoside binding, purine nucleoside binding, peptide secretion, regulation of peptide secretion, negative regulation of peptide secretion, catalytic activity, protein kinase activity, protein serine/threonine kinase activity, binding, protein binding, ATP binding, intracellular, cell, cytoplasm, chromatin organization, cellul…	GO:0000166, GO:0000278, GO:0001678, GO:0001882, GO:0001883, GO:0002790, GO:0002791, GO:0002792, GO:0003824, GO:0004672, GO:0004674, GO:0005488, GO:0005515, GO:0005524, GO:0005622, GO:0005623, GO:0005737, GO:0006325, GO:0006464, GO:0006468, GO:0006793, GO:0006796, GO:0006810, GO:0006915, GO:0006996, GO:0007049, GO:0007154, GO:0007267, GO:0007346, GO:0008104, GO:0008152, GO:0008219, GO:0009306, GO:…	7.77	8.31	-1.46	0.441	0.7501
ENSMUSG00000034310	Tmem132d	protein_coding	Transmembrane protein 132D; Transmembrane protein 132D; Transmembrane protein 132D; Transmembrane protein 132D	chr5			phosphorus metabolic process, phosphate-containing compound metabolic process, metabolic process, negative regulation of metabolic process, cellular process, negative regulation of phosphorus metabolic process, regulation of phosphatase activity, negative regulation of phosphatase activity, membrane, integral component of membrane, dephosphorylation, regulation of phosphate metabolic process, reg…	GO:0006793, GO:0006796, GO:0008152, GO:0009892, GO:0009987, GO:0010563, GO:0010921, GO:0010923, GO:0016020, GO:0016021, GO:0016311, GO:0019220, GO:0019222, GO:0031224, GO:0031323, GO:0031324, GO:0035303, GO:0035305, GO:0043086, GO:0044092, GO:0044237, GO:0044425, GO:0045936, GO:0048519, GO:0048523, GO:0050789, GO:0050790, GO:0050794, GO:0051174, GO:0051336, GO:0051346, GO:0065007, GO:0065009	3.61	3.9	-1.22	0.2055	0.5609
ENSMUSG00000019232	Etnppl	protein_coding	Ethanolamine-phosphate phospho-lyase; Ethanolamine-phosphate phospho-lyase; Ethanolamine-phosphate phospho-lyase; Ethanolamine phosphate phospholyase; Ethanolamine phosphate phospholyase	chr3	Metabolic pathways, Glycerophospholipid metabolism	mmu01100, mmu00564	catalytic activity, binding, protein binding, intracellular, cell, cytoplasm, mitochondrion, transaminase activity, transferase activity, transferase activity, transferring nitrogenous groups, lyase activity, carbon-oxygen lyase activity, carbon-oxygen lyase activity, acting on phosphates, pyridoxal phosphate binding, identical protein binding, ion binding, anion binding, organelle, membrane-boun…	GO:0003824, GO:0005488, GO:0005515, GO:0005622, GO:0005623, GO:0005737, GO:0005739, GO:0008483, GO:0016740, GO:0016769, GO:0016829, GO:0016835, GO:0016838, GO:0030170, GO:0042802, GO:0043167, GO:0043168, GO:0043226, GO:0043227, GO:0043229, GO:0043231, GO:0044424, GO:0044444, GO:0044464, GO:0048037, GO:0050459	5.01	5.07	-1.04	0.8709	0.9589
ENSMUSG00000030769	Slc5a11	protein_coding	Sodium/myo-inositol cotransporter 2; Sodium/myo-inositol cotransporter 2; Solute carrier family 5 (sodium/glucose cotransporter), member 11; Solute carrier family 5 (sodium/glucose cotransporter), member 11; Solute carrier family 5 (sodium/glucose cotransporter), member 11; Solute carrier family 5 (sodium/glucose cotransporter), member 11	chr7			transporter activity, cell, plasma membrane, integral component of plasma membrane, transport, ion transport, cation transport, sodium ion transport, apoptotic process, cell death, carbohydrate transport, cellular process, programmed cell death, secondary active transmembrane transporter activity, symporter activity, monovalent inorganic cation transport, membrane, integral component of membrane,…	GO:0005215, GO:0005623, GO:0005886, GO:0005887, GO:0006810, GO:0006811, GO:0006812, GO:0006814, GO:0006915, GO:0008219, GO:0008643, GO:0009987, GO:0012501, GO:0015291, GO:0015293, GO:0015672, GO:0016020, GO:0016021, GO:0022804, GO:0022857, GO:0030001, GO:0031224, GO:0031226, GO:0044425, GO:0044459, GO:0044464, GO:0044699, GO:0044763, GO:0044765, GO:0051179, GO:0051234, GO:0055085, GO:0071702, GO:…	3.78	3.41	1.29	0.6047	0.8434
ENSMUSG00000069227	Gprin1	protein_coding	G protein-regulated inducer of neurite outgrowth 1; G protein-regulated inducer of neurite outgrowth 1; G protein-regulated inducer of neurite outgrowth 1	chr13			binding, protein binding, cell, plasma membrane, multicellular organism development, nervous system development, cellular process, membrane, cellular component organization, neurogenesis, cell projection organization, cell differentiation, neuron differentiation, neuron projection development, multicellular organismal process, developmental process, cell projection, cell part, single-organism pro…	GO:0005488, GO:0005515, GO:0005623, GO:0005886, GO:0007275, GO:0007399, GO:0009987, GO:0016020, GO:0016043, GO:0022008, GO:0030030, GO:0030154, GO:0030182, GO:0031175, GO:0032501, GO:0032502, GO:0042995, GO:0044464, GO:0044699, GO:0044707, GO:0044763, GO:0044767, GO:0048468, GO:0048666, GO:0048699, GO:0048731, GO:0048856, GO:0048869, GO:0051219, GO:0071840, GO:0071944	4.72	4.67	1.04	0.7755	0.9224
ENSMUSG00000027966	Col11a1	protein_coding	Collagen alpha-1(XI) chain; Collagen alpha-1(XI) chain; Collagen alpha-1(XI) chain; Alpha 1 type XI collagen; Fibrillar collagen NC1 domain-containing protein; Collagen, type XI, alpha 1; Laminin G domain-containing protein; Laminin G domain-containing protein; Fibrillar collagen NC1 domain-containing protein; Laminin G domain-containing protein; Collagen, type XI, alpha 1; Collagen, type XI, alp…	chr3	Protein digestion and absorption	mmu04974	skeletal system development, cartilage condensation, chondrocyte differentiation, chondrocyte development, heart morphogenesis, system process, cardiac chamber development, cardiac chamber morphogenesis, cardiac ventricle morphogenesis, ventricular cardiac muscle tissue development, cardiac ventricle development, structural molecule activity, extracellular matrix structural constituent, binding, …	GO:0001501, GO:0001502, GO:0002062, GO:0002063, GO:0003007, GO:0003008, GO:0003205, GO:0003206, GO:0003208, GO:0003229, GO:0003231, GO:0005198, GO:0005201, GO:0005488, GO:0005576, GO:0005578, GO:0005581, GO:0005583, GO:0005592, GO:0006029, GO:0007275, GO:0007423, GO:0007507, GO:0007517, GO:0007600, GO:0007601, GO:0007605, GO:0008152, GO:0009100, GO:0009581, GO:0009582, GO:0009605, GO:0009612, GO:…	4.39	4.3	1.06	0.334	0.6751
ENSMUSG00000071490	Vmn1r212	protein_coding	Vomeronasal type-1 receptor	chr13					4.17	4.25	-1.06	0.7002	0.8914
ENSMUSG00000029752	Asns	protein_coding	Asparagine synthetase [glutamine-hydrolyzing]; Asparagine synthetase [glutamine-hydrolyzing]; Asparagine synthetase [glutamine-hydrolyzing]; Asparagine synthetase [glutamine-hydrolyzing]; Asparagine synthetase [glutamine-hydrolyzing]; Asparagine synthetase; Asparagine synthetase; Asparagine synthetase	chr6	Metabolic pathways, Alanine, aspartate and glutamate metabolism	mmu01100, mmu00250	nucleotide binding, mitotic cell cycle, nucleoside binding, purine nucleoside binding, catalytic activity, asparagine synthase (glutamine-hydrolyzing) activity, binding, protein binding, ATP binding, intracellular, cell, cytoplasm, cytosol, organic acid metabolic process, cellular amino acid metabolic process, asparagine metabolic process, asparagine biosynthetic process, glutamine metabolic proc…	GO:0000166, GO:0000278, GO:0001882, GO:0001883, GO:0003824, GO:0004066, GO:0005488, GO:0005515, GO:0005524, GO:0005622, GO:0005623, GO:0005737, GO:0005829, GO:0006082, GO:0006520, GO:0006528, GO:0006529, GO:0006541, GO:0006807, GO:0006915, GO:0006950, GO:0007049, GO:0007154, GO:0007346, GO:0008152, GO:0008219, GO:0008652, GO:0009058, GO:0009064, GO:0009066, GO:0009067, GO:0009267, GO:0009605, GO:…	7.19	7.76	-1.48	0.1978	0.5523
ENSMUSG00000047205	Dusp18	protein_coding	Dual specificity protein phosphatase 18; Uncharacterized protein	chr11			catalytic activity, phosphoprotein phosphatase activity, protein tyrosine phosphatase activity, intracellular, cell, nucleus, nucleoplasm, cytoplasm, mitochondrion, mitochondrial envelope, mitochondrial inner membrane, mitochondrial intermembrane space, cellular protein modification process, protein dephosphorylation, protein targeting, protein targeting to membrane, protein targeting to mitochon…	GO:0003824, GO:0004721, GO:0004725, GO:0005622, GO:0005623, GO:0005634, GO:0005654, GO:0005737, GO:0005739, GO:0005740, GO:0005743, GO:0005758, GO:0006464, GO:0006470, GO:0006605, GO:0006612, GO:0006626, GO:0006793, GO:0006796, GO:0006810, GO:0006839, GO:0006886, GO:0006996, GO:0007005, GO:0008104, GO:0008138, GO:0008152, GO:0009987, GO:0015031, GO:0016020, GO:0016043, GO:0016311, GO:0016787, GO:…	9.17	10.6	-2.69	0.0064	0.2772
ENSMUSG00000000544	Gpa33	protein_coding	Cell surface A33 antigen; Cell surface A33 antigen; Glycoprotein A33 (transmembrane); Ig-like domain-containing protein; Glycoprotein A33 (transmembrane)	chr1			extracellular region, cell, plasma membrane, cell-cell junction, cell adhesion, cell surface, membrane, integral component of membrane, single organismal cell-cell adhesion, biological adhesion, cell junction, intrinsic component of membrane, vesicle, membrane-bounded vesicle, organelle, membrane-bounded organelle, extracellular organelle, extracellular region part, membrane part, cell part, sing…	GO:0005576, GO:0005623, GO:0005886, GO:0005911, GO:0007155, GO:0009986, GO:0016020, GO:0016021, GO:0016337, GO:0022610, GO:0030054, GO:0031224, GO:0031982, GO:0031988, GO:0043226, GO:0043227, GO:0043230, GO:0044421, GO:0044425, GO:0044464, GO:0044699, GO:0070062, GO:0071944, GO:0098602, GO:0098609, GO:1903561	5.11	5.04	1.05	0.8544	0.9536
ENSMUSG00000004552	Ctse	protein_coding	Cathepsin E; Cathepsin E; Cathepsin E; Cathepsin E; Cathepsin E	chr1	Lysosome	mmu04142	immune system process, antigen processing and presentation of exogenous peptide antigen, antigen processing and presentation of peptide antigen via MHC class II, antigen processing and presentation of peptide or polysaccharide antigen via MHC class II, catalytic activity, endopeptidase activity, aspartic-type endopeptidase activity, binding, protein binding, extracellular region, intracellular, c…	GO:0002376, GO:0002478, GO:0002495, GO:0002504, GO:0003824, GO:0004175, GO:0004190, GO:0005488, GO:0005515, GO:0005576, GO:0005622, GO:0005623, GO:0005737, GO:0005768, GO:0005773, GO:0006508, GO:0008152, GO:0008233, GO:0009056, GO:0009057, GO:0010467, GO:0012505, GO:0016485, GO:0016540, GO:0016787, GO:0019538, GO:0019882, GO:0019884, GO:0019886, GO:0030163, GO:0031982, GO:0031988, GO:0042802, GO:…	4.62	4.75	-1.1	0.5846	0.8319
ENSMUSG00000038777	Sema6c	protein_coding	Semaphorin-6C; Sema domain-containing protein; Semaphorin 6C short isoform 2; Semaphorin 6C; MKIAA1869 protein; Sema domain, transmembrane domain (TM), and cytoplasmic domain, (semaphorin) 6C; Sema domain, transmembrane domain (TM), and cytoplasmic domain, (semaphorin) 6C; Sema domain, transmembrane domain (TM), and cytoplasmic domain, (semaphorin) 6C; Sema domain, transmembrane domain (TM), and …	chr3	Axon guidance	mmu04360	cell morphogenesis, cell morphogenesis involved in differentiation, regulation of cell growth, ameboidal-type cell migration, neural crest cell migration, receptor binding, binding, protein binding, cell, plasma membrane, integral component of plasma membrane, movement of cell or subcellular component, chemotaxis, cell communication, signal transduction, cell surface receptor signaling pathway, m…	GO:0000902, GO:0000904, GO:0001558, GO:0001667, GO:0001755, GO:0005102, GO:0005488, GO:0005515, GO:0005623, GO:0005886, GO:0005887, GO:0006928, GO:0006935, GO:0007154, GO:0007165, GO:0007166, GO:0007275, GO:0007399, GO:0007409, GO:0007411, GO:0008361, GO:0009605, GO:0009653, GO:0009888, GO:0009987, GO:0010721, GO:0010769, GO:0010771, GO:0010975, GO:0010977, GO:0014031, GO:0014032, GO:0014033, GO:…	5.53	7.15	-3.08	0.0018	0.2295
ENSMUSG00000001281	Itgb7	protein_coding	Integrin beta-7; Integrin beta-7; Integrin beta-7; Integrin beta 7; Integrin beta 7; Integrin beta 7	chr15	Hypertrophic cardiomyopathy (HCM), Dilated cardiomyopathy, ECM-receptor interaction, Regulation of actin cytoskeleton, PI3K-Akt signaling pathway, Cell adhesion molecules (CAMs), Arrhythmogenic right ventricular cardiomyopathy (ARVC), Transcriptional misregulation in cancer, Focal adhesion, Intestinal immune network for IgA production	mmu05410, mmu05414, mmu04512, mmu04810, mmu04151, mmu04514, mmu05412, mmu05202, mmu04510, mmu04672	cell morphogenesis, cell morphogenesis involved in differentiation, ameboidal-type cell migration, immune system process, cell-matrix adhesion involved in ameboidal cell migration, receptor activity, binding, protein binding, extracellular region, cell, plasma membrane, integral component of plasma membrane, movement of cell or subcellular component, cell communication, cell adhesion, leukocyte c…	GO:0000902, GO:0000904, GO:0001667, GO:0002376, GO:0003366, GO:0004872, GO:0005488, GO:0005515, GO:0005576, GO:0005623, GO:0005886, GO:0005887, GO:0006928, GO:0007154, GO:0007155, GO:0007159, GO:0007160, GO:0007165, GO:0007166, GO:0007229, GO:0008104, GO:0008305, GO:0009653, GO:0009986, GO:0009987, GO:0016020, GO:0016021, GO:0016043, GO:0016337, GO:0016477, GO:0022610, GO:0023052, GO:0030154, GO:…	6.89	7.4	-1.42	0.4607	0.7609
ENSMUSG00000042895	Abra	protein_coding	Actin-binding Rho-activating protein; Actin-binding Rho-activating protein; Actin-binding Rho-activating protein; Actin-binding Rho-activating protein; Actin-binding Rho-activating protein	chr15			protein import into nucleus, translocation, actin binding, binding, protein binding, intracellular, cell, cytoplasm, cytoskeleton, plasma membrane, nucleobase-containing compound metabolic process, transcription, DNA-templated, regulation of transcription, DNA-templated, regulation of transcription from RNA polymerase II promoter, transcription from RNA polymerase II promoter, protein targeting, …	GO:0000060, GO:0003779, GO:0005488, GO:0005515, GO:0005622, GO:0005623, GO:0005737, GO:0005856, GO:0005886, GO:0006139, GO:0006351, GO:0006355, GO:0006357, GO:0006366, GO:0006605, GO:0006606, GO:0006725, GO:0006807, GO:0006810, GO:0006886, GO:0006913, GO:0007154, GO:0007165, GO:0007264, GO:0007265, GO:0007266, GO:0008092, GO:0008104, GO:0008152, GO:0009058, GO:0009059, GO:0009889, GO:0009891, GO:…	10.54	7.64	7.43	0.0001	0.136
ENSMUSG00000027550	Lrrcc1	protein_coding	Leucine-rich repeat and coiled-coil domain-containing protein 1; Leucine-rich repeat and coiled-coil domain-containing protein 1; Leucine-rich repeat and coiled-coil domain-containing protein 1; Leucine-rich repeat and coiled-coil domain-containing protein 1; Leucine-rich repeat and coiled-coil domain-containing protein 1; Leucine-rich repeat and coiled-coil domain-containing protein 1; Leucine r…	chr3			mitotic cell cycle, nuclear division, intracellular, cell, nucleus, nucleoplasm, cytoplasm, centrosome, microtubule organizing center, cytoskeleton, organelle organization, cell cycle, mitotic nuclear division, cellular process, microtubule cytoskeleton, cellular component organization, cell cycle process, membrane-enclosed lumen, nuclear lumen, organelle, membrane-bounded organelle, non-membrane…	GO:0000278, GO:0000280, GO:0005622, GO:0005623, GO:0005634, GO:0005654, GO:0005737, GO:0005813, GO:0005815, GO:0005856, GO:0006996, GO:0007049, GO:0007067, GO:0009987, GO:0015630, GO:0016043, GO:0022402, GO:0031974, GO:0031981, GO:0043226, GO:0043227, GO:0043228, GO:0043229, GO:0043231, GO:0043232, GO:0043233, GO:0044422, GO:0044424, GO:0044428, GO:0044430, GO:0044446, GO:0044464, GO:0044699, GO:…	8.44	7.57	1.83	0.0044	0.2525
ENSMUSG00000033985	Tesk2	protein_coding	Dual specificity testis-specific protein kinase 2; Protein kinase domain-containing protein; Protein kinase domain-containing protein; Protein kinase domain-containing protein; Testis-specific kinase 2; Testis-specific kinase 2	chr4			nucleotide binding, nucleoside binding, purine nucleoside binding, catalytic activity, protein kinase activity, protein serine/threonine kinase activity, protein serine/threonine/tyrosine kinase activity, protein tyrosine kinase activity, binding, ATP binding, intracellular, cell, nucleus, nucleoplasm, cytoplasm, cellular protein modification process, protein phosphorylation, phosphorus metabolic…	GO:0000166, GO:0001882, GO:0001883, GO:0003824, GO:0004672, GO:0004674, GO:0004712, GO:0004713, GO:0005488, GO:0005524, GO:0005622, GO:0005623, GO:0005634, GO:0005654, GO:0005737, GO:0006464, GO:0006468, GO:0006793, GO:0006796, GO:0006996, GO:0007010, GO:0007044, GO:0007045, GO:0007155, GO:0007160, GO:0008152, GO:0009987, GO:0016043, GO:0016301, GO:0016310, GO:0016740, GO:0016772, GO:0016773, GO:…	6.97	7.93	-1.94	0.0125	0.3082
ENSMUSG00000040618	Pck2	protein_coding	Phosphoenolpyruvate carboxykinase [GTP], mitochondrial; Phosphoenolpyruvate carboxykinase [GTP], mitochondrial; Phosphoenolpyruvate carboxykinase [GTP], mitochondrial; phosphoenolpyruvate carboxykinase (GTP); phosphoenolpyruvate carboxykinase (GTP); phosphoenolpyruvate carboxykinase (GTP); phosphoenolpyruvate carboxykinase (GTP); phosphoenolpyruvate carboxykinase (GTP); phosphoenolpyruvate carbox…	chr14	Metabolic pathways, FoxO signaling pathway, Glycolysis / Gluconeogenesis, PPAR signaling pathway, PI3K-Akt signaling pathway, Insulin signaling pathway, Citrate cycle (TCA cycle), Pyruvate metabolism, Glucagon signaling pathway, AMPK signaling pathway, Insulin resistance, Adipocytokine signaling pathway, Proximal tubule bicarbonate reclamation	mmu01100, mmu04068, mmu00010, mmu03320, mmu04151, mmu04910, mmu00020, mmu00620, mmu04922, mmu04152, mmu04931, mmu04920, mmu04964	nucleotide binding, nucleoside binding, purine nucleoside binding, peptide secretion, regulation of peptide secretion, positive regulation of peptide secretion, catalytic activity, phosphoenolpyruvate carboxykinase activity, phosphoenolpyruvate carboxykinase (GTP) activity, binding, GTP binding, extracellular region, intracellular, cell, cytoplasm, mitochondrion, carbohydrate metabolic process, m…	GO:0000166, GO:0001882, GO:0001883, GO:0002790, GO:0002791, GO:0002793, GO:0003824, GO:0004611, GO:0004613, GO:0005488, GO:0005525, GO:0005576, GO:0005622, GO:0005623, GO:0005737, GO:0005739, GO:0005975, GO:0005996, GO:0006006, GO:0006082, GO:0006090, GO:0006094, GO:0006107, GO:0006116, GO:0006139, GO:0006725, GO:0006732, GO:0006733, GO:0006734, GO:0006753, GO:0006793, GO:0006796, GO:0006807, GO:…	6.05	5.86	1.14	0.1836	0.5359
ENSMUSG00000033793	Atp6v1h	protein_coding	V-type proton ATPase subunit H; V-type proton ATPase subunit H; V-type proton ATPase subunit H; V-type proton ATPase subunit H; V-type proton ATPase subunit H; ATPase, H+ transporting, lysosomal V1 subunit H; ATPase, H+ transporting, lysosomal V1 subunit H; H+ transporting ATPase lysosomal V1 subunit H; H+ transporting ATPase lysosomal V1 subunit H; H+ transporting ATPase lysosomal V1 subunit H; …	chr1	Metabolic pathways, Tuberculosis, mTOR signaling pathway, Phagosome, Lysosome, Oxidative phosphorylation, Rheumatoid arthritis, Synaptic vesicle cycle	mmu01100, mmu05152, mmu04150, mmu04145, mmu04142, mmu00190, mmu05323, mmu04721	vacuolar proton-transporting V-type ATPase, V1 domain, lytic vacuole, catalytic activity, transporter activity, extracellular region, intracellular, cell, cytoplasm, lysosome, lysosomal membrane, vacuole, vacuolar membrane, transport, ion transport, cation transport, hydrogen transport, endocytosis, cation transmembrane transporter activity, ion transmembrane transporter activity, monovalent inor…	GO:0000221, GO:0000323, GO:0003824, GO:0005215, GO:0005576, GO:0005622, GO:0005623, GO:0005737, GO:0005764, GO:0005765, GO:0005773, GO:0005774, GO:0006810, GO:0006811, GO:0006812, GO:0006818, GO:0006897, GO:0008324, GO:0015075, GO:0015077, GO:0015078, GO:0015399, GO:0015405, GO:0015672, GO:0015988, GO:0015991, GO:0015992, GO:0016020, GO:0016192, GO:0016462, GO:0016469, GO:0016471, GO:0016787, GO:…	6.26	6.3	-1.02	0.3833	0.7138
ENSMUSG00000028256	Odf2l	protein_coding	Protein BCAP; Protein BCAP; Protein BCAP; Protein BCAP; Uncharacterized protein; Outer dense fiber of sperm tails 2-like; Outer dense fiber of sperm tails 2-like; Outer dense fiber of sperm tails 2-like; MKIAA1229 protein; Outer dense fiber of sperm tails 2-like; Outer dense fiber of sperm tails 2-like; Outer dense fiber of sperm tails 2-like	chr3			intracellular, cell, centrosome, microtubule organizing center, cytoskeleton, microtubule cytoskeleton, organelle, non-membrane-bounded organelle, intracellular organelle, intracellular non-membrane-bounded organelle, organelle part, intracellular part, cytoskeletal part, intracellular organelle part, cell part	GO:0005622, GO:0005623, GO:0005813, GO:0005815, GO:0005856, GO:0015630, GO:0043226, GO:0043228, GO:0043229, GO:0043232, GO:0044422, GO:0044424, GO:0044430, GO:0044446, GO:0044464	5.9	5.51	1.32	0.7241	0.9002
ENSMUSG00000045589	Frrs1l	protein_coding	DOMON domain-containing protein FRRS1L; DOMON domain-containing protein FRRS1L; DOMON domain-containing protein FRRS1L; Ferric-chelate reductase 1 like; DOMON domain-containing protein	chr4			cell, plasma membrane, membrane, integral component of membrane, cell junction, intrinsic component of membrane, membrane part, cell part, synapse, cell periphery	GO:0005623, GO:0005886, GO:0016020, GO:0016021, GO:0030054, GO:0031224, GO:0044425, GO:0044464, GO:0045202, GO:0071944	3.69	3.52	1.12	0.284	0.6354
ENSMUSG00000074088	Snrnp40	protein_coding	U5 small nuclear ribonucleoprotein 40 kDa protein; U5 small nuclear ribonucleoprotein 40 kDa protein; U5 small nuclear ribonucleoprotein 40 kDa protein; Uncharacterized protein	chr4	Spliceosome	mmu03040	nucleic acid binding, RNA binding, binding, intracellular, cell, nucleus, nucleoplasm, spliceosomal complex, U5 snRNP, cytoplasm, nucleobase-containing compound metabolic process, RNA processing, mRNA processing, cellular aromatic compound metabolic process, nitrogen compound metabolic process, metabolic process, RNA splicing, cellular process, gene expression, RNA metabolic process, mRNA metabol…	GO:0003676, GO:0003723, GO:0005488, GO:0005622, GO:0005623, GO:0005634, GO:0005654, GO:0005681, GO:0005682, GO:0005737, GO:0006139, GO:0006396, GO:0006397, GO:0006725, GO:0006807, GO:0008152, GO:0008380, GO:0009987, GO:0010467, GO:0016070, GO:0016071, GO:0030529, GO:0030532, GO:0031974, GO:0031981, GO:0032991, GO:0034641, GO:0043170, GO:0043226, GO:0043227, GO:0043229, GO:0043231, GO:0043233, GO:…	6.57	6.87	-1.23	0.5037	0.7854
ENSMUSG00000000976	Heatr6	protein_coding	HEAT repeat-containing protein 6; HEAT repeat-containing protein 6; HEAT repeat-containing protein 6; HEAT repeat-containing protein 6	chr11			nucleic acid binding, RNA binding, binding, poly(A) RNA binding, organic cyclic compound binding, heterocyclic compound binding	GO:0003676, GO:0003723, GO:0005488, GO:0044822, GO:0097159, GO:1901363	7.39	7.32	1.05	0.9442	0.9826
ENSMUSG00000050468	Astl	protein_coding	Astacin-like metalloendopeptidase; Astacin-like metalloendopeptidase; Astacin-like metalloendopeptidase; Astacin-like metalloendopeptidase; Astacin-like metalloendopeptidase; Astacin-like metalloendopeptidase; Astacin-like metalloendopeptidase; Astacin-like metalloendopeptidase; Metalloendopeptidase	chr2					5.92	5.73	1.13	0.7848	0.9262
ENSMUSG00000031450	Grk1	protein_coding	Rhodopsin kinase GRK1; G protein-coupled receptor kinase; G protein-coupled receptor kinase	chr8	Endocytosis, Chemokine signaling pathway, Phototransduction	mmu04144, mmu04062, mmu04744			3.79	3.7	1.06	0.8094	0.935
ENSMUSG00000021314	Amph	protein_coding	Amphiphysin; Amphiphysin; Amph protein; BAR domain-containing protein; Amphiphysin; Amphiphysin	chr13	Endocytosis, Fc gamma R-mediated phagocytosis	mmu04144, mmu04666	system process, guanyl-nucleotide exchange factor activity, ARF guanyl-nucleotide exchange factor activity, binding, protein binding, phospholipid binding, intracellular, cell, cytoplasm, Golgi apparatus, trans-Golgi network, cytoskeleton, plasma membrane, transport, endocytosis, receptor-mediated endocytosis, behavior, learning or memory, learning, synaptic vesicle, protein C-terminus binding, l…	GO:0003008, GO:0005085, GO:0005086, GO:0005488, GO:0005515, GO:0005543, GO:0005622, GO:0005623, GO:0005737, GO:0005794, GO:0005802, GO:0005856, GO:0005886, GO:0006810, GO:0006897, GO:0006898, GO:0007610, GO:0007611, GO:0007612, GO:0008021, GO:0008022, GO:0008289, GO:0012505, GO:0016020, GO:0016023, GO:0016192, GO:0030054, GO:0030133, GO:0030424, GO:0031252, GO:0031256, GO:0031410, GO:0031982, GO:…	5.79	6.41	-1.54	0.2289	0.5817
ENSMUSG00000034111	Tmed8	protein_coding	Protein TMED8; Tmed8 protein	chr12			transport, membrane, integral component of membrane, intrinsic component of membrane, membrane part, localization, establishment of localization	GO:0006810, GO:0016020, GO:0016021, GO:0031224, GO:0044425, GO:0051179, GO:0051234	4.81	4.39	1.34	0.619	0.8515
ENSMUSG00000049922	Slc35c1	protein_coding	GDP-fucose transporter 1; GDP-fucose transporter 1; GDP-fucose transporter 1; GDP-fucose transporter 1; Sugar phosphate transporter domain-containing protein; Sugar phosphate transporter domain-containing protein; Solute carrier family 35, member C1; Putative multispan transmembrane protein, Solute carrier family 35, member C1; Putative multispan transmembrane protein, Solute carrier family 35, m…	chr2			mitophagy, macromitophagy, positive regulation of defense response to virus by host, immune effector process, immune system process, regulation of immune system process, regulation of immune effector process, regulation of response to biotic stimulus, intracellular, cell, cytoplasm, Golgi apparatus, carbohydrate metabolic process, lipid metabolic process, transport, autophagy, response to stress,…	GO:0000422, GO:0000423, GO:0002230, GO:0002252, GO:0002376, GO:0002682, GO:0002697, GO:0002831, GO:0005622, GO:0005623, GO:0005737, GO:0005794, GO:0005975, GO:0006629, GO:0006810, GO:0006914, GO:0006950, GO:0006952, GO:0006996, GO:0007005, GO:0007154, GO:0007165, GO:0007166, GO:0007219, GO:0008152, GO:0008593, GO:0008643, GO:0009605, GO:0009607, GO:0009615, GO:0009966, GO:0009968, GO:0009987, GO:…	4.53	4.69	-1.11	0.914	0.9738
ENSMUSG00000060882	Kcnd2	protein_coding	Potassium voltage-gated channel subfamily D member 2; Potassium voltage-gated channel subfamily D member 2; Potassium voltage-gated channel subfamily D member 2; Potassium voltage-gated channel subfamily D member 2	chr6	Serotonergic synapse	mmu04726	action potential, response to hypoxia, system process, transporter activity, ion channel activity, voltage-gated ion channel activity, voltage-gated potassium channel activity, A-type (transient outward) potassium channel activity, cation channel activity, potassium channel activity, binding, protein binding, intracellular, cell, cytoplasm, endoplasmic reticulum, plasma membrane, integral compone…	GO:0001508, GO:0001666, GO:0003008, GO:0005215, GO:0005216, GO:0005244, GO:0005249, GO:0005250, GO:0005261, GO:0005267, GO:0005488, GO:0005515, GO:0005622, GO:0005623, GO:0005737, GO:0005783, GO:0005886, GO:0005887, GO:0005901, GO:0006461, GO:0006810, GO:0006811, GO:0006812, GO:0006813, GO:0006950, GO:0007154, GO:0007600, GO:0007610, GO:0007622, GO:0007623, GO:0007626, GO:0008076, GO:0008324, GO:…	10.7	13.15	-5.46	0.0006	0.193
ENSMUSG00000038775	Vill	protein_coding	Villin-like protein; Villin-like protein; Villin-like protein; Villin-like protein; Villin-like protein; Villin-like; Villin-like; Villin-like; Villin-like; Villin-like	chr9			actin binding, binding, protein binding, protein complex assembly, organelle organization, cytoskeleton organization, actin filament organization, regulation of actin polymerization or depolymerization, cytoskeletal protein binding, actin polymerization or depolymerization, cellular process, negative regulation of organelle organization, cellular component organization, cellular component disasse…	GO:0003779, GO:0005488, GO:0005515, GO:0006461, GO:0006996, GO:0007010, GO:0007015, GO:0008064, GO:0008092, GO:0008154, GO:0009987, GO:0010639, GO:0016043, GO:0022411, GO:0022607, GO:0030029, GO:0030036, GO:0030041, GO:0030042, GO:0030832, GO:0030833, GO:0030834, GO:0030835, GO:0030837, GO:0031333, GO:0032271, GO:0032272, GO:0032535, GO:0032956, GO:0032970, GO:0032984, GO:0033043, GO:0034622, GO:…	3.99	4.03	-1.03	0.8715	0.9589
ENSMUSG00000022902	Stfa2	protein_coding	Stefin-2; Stefin-2; Stefin-2; Stefin A2 protein	chr16			enzyme inhibitor activity, endopeptidase inhibitor activity, cysteine-type endopeptidase inhibitor activity, intracellular, cell, cytoplasm, proteolysis, metabolic process, negative regulation of metabolic process, cellular process, negative regulation of peptidase activity, negative regulation of macromolecule metabolic process, negative regulation of endopeptidase activity, regulation of metabo…	GO:0004857, GO:0004866, GO:0004869, GO:0005622, GO:0005623, GO:0005737, GO:0006508, GO:0008152, GO:0009892, GO:0009987, GO:0010466, GO:0010605, GO:0010951, GO:0019222, GO:0019538, GO:0030162, GO:0030234, GO:0030414, GO:0031323, GO:0031324, GO:0032268, GO:0032269, GO:0043086, GO:0043170, GO:0044092, GO:0044237, GO:0044238, GO:0044260, GO:0044267, GO:0044424, GO:0044464, GO:0045861, GO:0048519, GO:…	4.92	4.59	1.25	0.3342	0.6751
ENSMUSG00000036960	Clca2	protein_coding	Calcium-activated chloride channel regulator 2; Calcium-activated chloride channel regulator 2; Calcium-activated chloride channel N-terminal domain-containing protein; Ca(2+)-sensitive chloride channel 2; Chloride channel accessory 3A2, Chloride channel calcium activated 2, Endothelial chloride channel; Uncharacterized protein	chr3	Renin secretion, Pancreatic secretion	mmu04924, mmu04972	catalytic activity, receptor activity, transporter activity, ion channel activity, intracellular calcium activated chloride channel activity, anion channel activity, chloride channel activity, binding, intracellular, cell, nucleus, plasma membrane, integral component of plasma membrane, proteolysis, transport, ion transport, anion transport, chloride transport, cell adhesion, metabolic process, p…	GO:0003824, GO:0004872, GO:0005215, GO:0005216, GO:0005229, GO:0005253, GO:0005254, GO:0005488, GO:0005622, GO:0005623, GO:0005634, GO:0005886, GO:0005887, GO:0006508, GO:0006810, GO:0006811, GO:0006820, GO:0006821, GO:0007155, GO:0008152, GO:0008233, GO:0008234, GO:0008237, GO:0008509, GO:0015075, GO:0015103, GO:0015108, GO:0015267, GO:0015276, GO:0015698, GO:0016020, GO:0016021, GO:0016787, GO:…	3.51	3.61	-1.07	0.9625	0.9883
ENSMUSG00000022772	Senp5	protein_coding	Sentrin-specific protease 5; Sentrin-specific protease 5; Sentrin-specific protease 5; SUMO/sentrin specific peptidase 5; SUMO/sentrin specific peptidase 5	chr16			catalytic activity, endopeptidase activity, cysteine-type endopeptidase activity, intracellular, cell, nucleus, nucleolus, cellular protein modification process, proteolysis, cell cycle, metabolic process, peptidase activity, cysteine-type peptidase activity, cellular process, hydrolase activity, protein desumoylation, SUMO-specific protease activity, peptidyl-amino acid modification, peptidyl-ly…	GO:0003824, GO:0004175, GO:0004197, GO:0005622, GO:0005623, GO:0005634, GO:0005730, GO:0006464, GO:0006508, GO:0007049, GO:0008152, GO:0008233, GO:0008234, GO:0009987, GO:0016787, GO:0016926, GO:0016929, GO:0018193, GO:0018205, GO:0019538, GO:0019783, GO:0031974, GO:0031981, GO:0036211, GO:0043170, GO:0043226, GO:0043227, GO:0043228, GO:0043229, GO:0043231, GO:0043232, GO:0043233, GO:0043412, GO:…	7.7	7.25	1.37	0.0199	0.3239
ENSMUSG00000032507	Fbxl2	protein_coding	F-box/LRR-repeat protein 2; F-box/LRR-repeat protein 2; F-box and leucine-rich repeat protein 2; F-box and leucine-rich repeat protein 2; F-box domain-containing protein	chr9			ubiquitin ligase complex, catalytic activity, ubiquitin-protein transferase activity, binding, protein binding, calmodulin binding, intracellular, cell, cellular protein modification process, proteolysis, ubiquitin-dependent protein catabolic process, protein monoubiquitination, autophagy, cell communication, signal transduction, metabolic process, catabolic process, macromolecule catabolic proce…	GO:0000151, GO:0003824, GO:0004842, GO:0005488, GO:0005515, GO:0005516, GO:0005622, GO:0005623, GO:0006464, GO:0006508, GO:0006511, GO:0006513, GO:0006914, GO:0007154, GO:0007165, GO:0008152, GO:0009056, GO:0009057, GO:0009966, GO:0009987, GO:0010498, GO:0010506, GO:0010646, GO:0014065, GO:0014066, GO:0016020, GO:0016567, GO:0016740, GO:0019005, GO:0019538, GO:0019787, GO:0019899, GO:0019902, GO:…	6.09	5.55	1.46	0.5426	0.8084
ENSMUSG00000090505	Gm3486	protein_coding	Predicted gene 3486	chr14					5.57	5.34	1.17	0.8568	0.9539
ENSMUSG00000005251	Ripk4	protein_coding	Receptor-interacting serine/threonine-protein kinase 4; Receptor-interacting serine/threonine-protein kinase 4; Protein kinase domain-containing protein	chr16			nucleotide binding, nucleoside binding, purine nucleoside binding, morphogenesis of an epithelium, catalytic activity, protein kinase activity, protein serine/threonine kinase activity, binding, protein binding, ATP binding, intracellular, cell, cytoplasm, nucleobase-containing compound metabolic process, transcription, DNA-templated, regulation of transcription, DNA-templated, cellular protein m…	GO:0000166, GO:0001882, GO:0001883, GO:0002009, GO:0003824, GO:0004672, GO:0004674, GO:0005488, GO:0005515, GO:0005524, GO:0005622, GO:0005623, GO:0005737, GO:0006139, GO:0006351, GO:0006355, GO:0006464, GO:0006468, GO:0006725, GO:0006793, GO:0006796, GO:0006807, GO:0008152, GO:0009058, GO:0009059, GO:0009653, GO:0009888, GO:0009889, GO:0009987, GO:0010467, GO:0010468, GO:0010556, GO:0016020, GO:…	4.58	4.14	1.36	0.3777	0.7092
ENSMUSG00000091423	Gm17509	lncRNA		chr13					3.5	3.41	1.07	0.75	0.912
ENSMUSG00000043165	Lor	protein_coding	Loricrin; Loricrin	chr3			cornified envelope, structural molecule activity, structural constituent of cytoskeleton, intracellular, cell, cytoplasm, plasma membrane, multicellular organism development, epidermis development, tissue development, cytoplasmic side of plasma membrane, epidermal cell differentiation, cellular process, membrane, cell differentiation, keratinocyte differentiation, structural constituent of epider…	GO:0001533, GO:0005198, GO:0005200, GO:0005622, GO:0005623, GO:0005737, GO:0005886, GO:0007275, GO:0008544, GO:0009888, GO:0009898, GO:0009913, GO:0009987, GO:0016020, GO:0030154, GO:0030216, GO:0030280, GO:0030855, GO:0031424, GO:0032501, GO:0032502, GO:0043588, GO:0044424, GO:0044425, GO:0044459, GO:0044464, GO:0044699, GO:0044707, GO:0044763, GO:0044767, GO:0048513, GO:0048731, GO:0048856, GO:…	4.79	5.36	-1.48	0.138	0.4807
ENSMUSG00000048450	Msx1	protein_coding	Homeobox protein MSX-1; Homeobox protein MSX-1; Homeobox protein MSX-1	chr5	HTLV-I infection	mmu05166	reproduction, negative regulation of transcription from RNA polymerase II promoter, nuclear division, cell morphogenesis, cell morphogenesis involved in differentiation, regulatory region DNA binding, transcription regulatory region sequence-specific DNA binding, RNA polymerase II regulatory region sequence-specific DNA binding, RNA polymerase II transcription factor activity, sequence-specific D…	GO:0000003, GO:0000122, GO:0000280, GO:0000902, GO:0000904, GO:0000975, GO:0000976, GO:0000977, GO:0000981, GO:0000982, GO:0001012, GO:0001067, GO:0001071, GO:0001227, GO:0001228, GO:0001501, GO:0001558, GO:0001701, GO:0001837, GO:0002039, GO:0003002, GO:0003007, GO:0003197, GO:0003198, GO:0003203, GO:0003272, GO:0003676, GO:0003677, GO:0003690, GO:0003700, GO:0005488, GO:0005515, GO:0005622, GO:…	5.72	5.64	1.06	0.6854	0.8829
ENSMUSG00000038630	Zkscan16	protein_coding	Zinc finger with KRAB and SCAN domains 16	chr4					5.08	5.27	-1.14	0.6181	0.8514
ENSMUSG00000038696	Mapkap1	protein_coding	Target of rapamycin complex 2 subunit MAPKAP1; Target of rapamycin complex 2 subunit MAPKAP1; Target of rapamycin complex 2 subunit MAPKAP1; Target of rapamycin complex 2 subunit MAPKAP1; Target of rapamycin complex 2 subunit MAPKAP1; Target of rapamycin complex 2 subunit MAPKAP1; Target of rapamycin complex 2 subunit MAPKAP1; Target of rapamycin complex 2 subunit MAPKAP1; Mitogen-activated prote…	chr2	mTOR signaling pathway	mmu04150	binding, protein binding, phospholipid binding, phosphatidylinositol-4,5-bisphosphate binding, phosphatidylinositol-3,4,5-trisphosphate binding, intracellular, cell, nucleus, nucleoplasm, cytoplasm, Golgi apparatus, plasma membrane, cell communication, signal transduction, small GTPase mediated signal transduction, Ras protein signal transduction, lipid binding, regulation of signal transduction,…	GO:0005488, GO:0005515, GO:0005543, GO:0005546, GO:0005547, GO:0005622, GO:0005623, GO:0005634, GO:0005654, GO:0005737, GO:0005794, GO:0005886, GO:0007154, GO:0007165, GO:0007264, GO:0007265, GO:0008289, GO:0009966, GO:0009968, GO:0009987, GO:0010646, GO:0010648, GO:0012505, GO:0016020, GO:0017016, GO:0019899, GO:0019900, GO:0019901, GO:0023051, GO:0023052, GO:0023057, GO:0031267, GO:0031410, GO:…	10.33	10.15	1.14	0.6657	0.8738
ENSMUSG00000050121	Opalin	protein_coding	Opalin; Opalin; Opalin	chr19			intracellular, cell, cytoplasm, Golgi apparatus, plasma membrane, cell-cell junction, endomembrane system, membrane, integral component of membrane, cell junction, intrinsic component of membrane, organelle, membrane-bounded organelle, intracellular organelle, intracellular membrane-bounded organelle, cell-cell contact zone, intracellular part, membrane part, cytoplasmic part, cell part, cell per…	GO:0005622, GO:0005623, GO:0005737, GO:0005794, GO:0005886, GO:0005911, GO:0012505, GO:0016020, GO:0016021, GO:0030054, GO:0031224, GO:0043226, GO:0043227, GO:0043229, GO:0043231, GO:0044291, GO:0044424, GO:0044425, GO:0044444, GO:0044464, GO:0071944	5.29	5.46	-1.12	0.7684	0.9192
ENSMUSG00000025534	Gusb	protein_coding	Beta-glucuronidase; Beta-glucuronidase; Beta-glucuronidase; Beta-glucuronidase; Beta-glucuronidase; Beta-glucuronidase; Glucuronidase, beta; Glycosyl hydrolases family 2 sugar binding domain-containing protein; Gusb protein; Glucuronidase, beta, Gusb protein	chr5	Metabolic pathways, Starch and sucrose metabolism, Lysosome, Glycosaminoglycan degradation, Drug metabolism - other enzymes, Pentose and glucuronate interconversions, Porphyrin and chlorophyll metabolism	mmu01100, mmu00500, mmu04142, mmu00531, mmu00983, mmu00040, mmu00860	lytic vacuole, catalytic activity, hydrolase activity, hydrolyzing O-glycosyl compounds, beta-glucuronidase activity, receptor binding, binding, protein binding, extracellular region, extracellular space, intracellular, cell, cytoplasm, lysosome, vacuole, endoplasmic reticulum, carbohydrate metabolic process, metabolic process, endomembrane system, membrane, hydrolase activity, hydrolase activity…	GO:0000323, GO:0003824, GO:0004553, GO:0004566, GO:0005102, GO:0005488, GO:0005515, GO:0005576, GO:0005615, GO:0005622, GO:0005623, GO:0005737, GO:0005764, GO:0005773, GO:0005783, GO:0005975, GO:0008152, GO:0012505, GO:0016020, GO:0016787, GO:0016798, GO:0019904, GO:0030246, GO:0031982, GO:0031988, GO:0043226, GO:0043227, GO:0043229, GO:0043230, GO:0043231, GO:0044238, GO:0044421, GO:0044424, GO:…	9.86	9.62	1.18	0.413	0.7325
ENSMUSG00000035337	Uchl4	protein_coding	Ubiquitin carboxyl-terminal hydrolase isozyme L4; Ubiquitin carboxyl-terminal hydrolase	chr9			catalytic activity, thiol-dependent ubiquitin-specific protease activity, intracellular, cell, cytoplasm, cellular protein modification process, proteolysis, ubiquitin-dependent protein catabolic process, metabolic process, peptidase activity, cysteine-type peptidase activity, catabolic process, macromolecule catabolic process, cellular process, protein deubiquitination, hydrolase activity, prote…	GO:0003824, GO:0004843, GO:0005622, GO:0005623, GO:0005737, GO:0006464, GO:0006508, GO:0006511, GO:0008152, GO:0008233, GO:0008234, GO:0009056, GO:0009057, GO:0009987, GO:0016579, GO:0016787, GO:0019538, GO:0019783, GO:0019941, GO:0030163, GO:0036211, GO:0036459, GO:0043170, GO:0043412, GO:0043632, GO:0044237, GO:0044238, GO:0044248, GO:0044257, GO:0044260, GO:0044265, GO:0044267, GO:0044424, GO:…	8.91	8.37	1.46	0.0714	0.4012
ENSMUSG00000106379	Lhfpl3	protein_coding	LHFPL tetraspan subfamily member 3 protein; Lipoma HMGIC fusion partner-like 3; Lipoma HMGIC fusion partner-like 3	chr5			membrane, integral component of membrane, intrinsic component of membrane, membrane part	GO:0016020, GO:0016021, GO:0031224, GO:0044425	4.54	4.24	1.23	0.7142	0.896
ENSMUSG00000021182	Ccdc88c	protein_coding	Protein Daple; Protein Daple; Ccdc88c protein; Coiled-coil domain containing 88C; Coiled-coil domain containing 88C; Ccdc88c protein; Coiled-coil domain containing 88C	chr12			regulation of protein phosphorylation, binding, protein binding, intracellular, cell, cytoplasm, protein complex assembly, cellular protein modification process, protein phosphorylation, phosphorus metabolic process, phosphate-containing compound metabolic process, response to stress, cell communication, signal transduction, cell surface receptor signaling pathway, cell-cell signaling, metabolic …	GO:0001932, GO:0005488, GO:0005515, GO:0005622, GO:0005623, GO:0005737, GO:0006461, GO:0006464, GO:0006468, GO:0006793, GO:0006796, GO:0006950, GO:0007154, GO:0007165, GO:0007166, GO:0007267, GO:0008152, GO:0009987, GO:0016043, GO:0016055, GO:0016310, GO:0019220, GO:0019222, GO:0019538, GO:0019904, GO:0022607, GO:0023052, GO:0030165, GO:0031098, GO:0031323, GO:0031399, GO:0031647, GO:0031648, GO:…	7.33	7.64	-1.24	0.543	0.8086
ENSMUSG00000032783	Troap	protein_coding	Tastin; Tastin; Tastin	chr15			intracellular, cell, cytoplasm, cell adhesion, biological adhesion, intracellular part, cell part	GO:0005622, GO:0005623, GO:0005737, GO:0007155, GO:0022610, GO:0044424, GO:0044464	4.78	4.84	-1.04	0.7532	0.9134
ENSMUSG00000021904	Sema3g	protein_coding	Semaphorin-3G; Semaphorin-3G	chr14	Axon guidance	mmu04360	cell morphogenesis, cell morphogenesis involved in differentiation, regulation of cell growth, ameboidal-type cell migration, neural crest cell migration, receptor binding, binding, protein binding, extracellular region, extracellular space, movement of cell or subcellular component, chemotaxis, cell communication, signal transduction, cell surface receptor signaling pathway, multicellular organi…	GO:0000902, GO:0000904, GO:0001558, GO:0001667, GO:0001755, GO:0005102, GO:0005488, GO:0005515, GO:0005576, GO:0005615, GO:0006928, GO:0006935, GO:0007154, GO:0007165, GO:0007166, GO:0007275, GO:0007399, GO:0007409, GO:0007411, GO:0008361, GO:0009605, GO:0009653, GO:0009888, GO:0009987, GO:0010721, GO:0010769, GO:0010771, GO:0010975, GO:0010977, GO:0014031, GO:0014032, GO:0014033, GO:0016043, GO:…	6.5	6.26	1.18	0.3122	0.6595
ENSMUSG00000023176	Cpn2	protein_coding	Carboxypeptidase N subunit 2; Carboxypeptidase N subunit 2; Carboxypeptidase N subunit 2; Cpn2 protein	chr16			extracellular region, extracellular space, vesicle, membrane-bounded vesicle, organelle, membrane-bounded organelle, extracellular organelle, extracellular region part, extracellular exosome, blood microparticle, extracellular vesicle	GO:0005576, GO:0005615, GO:0031982, GO:0031988, GO:0043226, GO:0043227, GO:0043230, GO:0044421, GO:0070062, GO:0072562, GO:1903561	4.22	4.15	1.05	0.9237	0.9768
ENSMUSG00000079038	D130040H23Rik	protein_coding	RIKEN cDNA D130040H23 gene; RIKEN cDNA D130040H23 gene	chr8					7.04	7.15	-1.08	0.7505	0.9122
ENSMUSG00000091523	AU040972	lncRNA		chr11					4.64	4.59	1.03	0.2229	0.5768
ENSMUSG00000026005	Rpe	protein_coding	Ribulose-phosphate 3-epimerase; Ribulose-phosphate 3-epimerase; Ribulose-phosphate 3-epimerase; Ribulose-phosphate 3-epimerase; Ribulose-phosphate 3-epimerase; Ribulose-phosphate 3-epimerase; Ribulose-5-phosphate-3-epimerase; Unknown protein; Ribulose-5-phosphate-3-epimerase; Rpe protein; Ribulose-5-phosphate-3-epimerase	chr1	Metabolic pathways, Carbon metabolism, Biosynthesis of amino acids, Pentose phosphate pathway, Pentose and glucuronate interconversions	mmu01100, mmu01200, mmu01230, mmu00030, mmu00040	catalytic activity, ribulose-phosphate 3-epimerase activity, binding, protein binding, extracellular region, intracellular, cell, cytoplasm, cytosol, carbohydrate metabolic process, monosaccharide metabolic process, cellular aldehyde metabolic process, pentose-phosphate shunt, nucleobase-containing compound metabolic process, cellular aromatic compound metabolic process, coenzyme metabolic proces…	GO:0003824, GO:0004750, GO:0005488, GO:0005515, GO:0005576, GO:0005622, GO:0005623, GO:0005737, GO:0005829, GO:0005975, GO:0005996, GO:0006081, GO:0006098, GO:0006139, GO:0006725, GO:0006732, GO:0006733, GO:0006739, GO:0006753, GO:0006793, GO:0006796, GO:0006807, GO:0008152, GO:0009052, GO:0009056, GO:0009117, GO:0009987, GO:0016052, GO:0016853, GO:0016854, GO:0016857, GO:0019321, GO:0019323, GO:…	6.24	6.05	1.14	0.3131	0.6602
ENSMUSG00000047253	Krtap1-5	protein_coding	Keratin-associated protein 9-3-like; Keratin associated protein 1-5	chr11					4.9	4.65	1.19	0.348	0.6857
ENSMUSG00000050908	Tvp23a	protein_coding	Golgi apparatus membrane protein TVP23 homolog; Trans-golgi network vesicle protein 23A	chr16					6.08	6.02	1.04	0.5922	0.8359
ENSMUSG00000001802	Lrp3	protein_coding	CUB domain-containing protein; CUB domain-containing protein; Low density lipoprotein receptor-related protein 3; Low density lipoprotein receptor-related protein 3; Lrp3 protein	chr7					8.2	9.49	-2.44	0.0063	0.2767
ENSMUSG00000070837	Aurkc	protein_coding	Aurora kinase C; Aurora kinase C; Aurora kinase C; Aurora kinase; Aurora kinase; Aurora kinase; Aurora kinase	chr7					6.32	5.96	1.28	0.0702	0.4
ENSMUSG00000062124	Defb45	protein_coding	Beta-defensin	chr2					6.43	6.09	1.26	0.5112	0.7899
ENSMUSG00000071195	Gm10318	protein_coding	Predicted gene 10318; Predicted gene 10318	chr10					7.54	7.16	1.3	0.6688	0.8753
ENSMUSG00000031896	Ctrl	protein_coding	Peptidase S1 domain-containing protein; Peptidase S1 domain-containing protein; Peptidase S1 domain-containing protein; Chymopasin, Chymotrypsin A CTRA-1, Chymotrypsin-like, MFLJ00366 protein	chr8	Pancreatic secretion, Protein digestion and absorption	mmu04972, mmu04974			5.88	5.19	1.61	0.0505	0.3741
ENSMUSG00000022389	Tef	protein_coding	Thyrotroph embryonic factor; Thyrotroph embryonic factor; Thyrotroph embryonic factor; Thyrotroph embryonic factor; Thyrotroph embryonic factor; Thyrotroph embryonic factor; Thyrotroph embryonic factor; Thyrotroph embryonic factor; BZIP domain-containing protein; Tef protein; Thyrotroph embryonic factor; Thyrotroph embryonic factor	chr15			regulatory region DNA binding, transcription regulatory region sequence-specific DNA binding, RNA polymerase II regulatory region sequence-specific DNA binding, RNA polymerase II core promoter proximal region sequence-specific DNA binding, RNA polymerase II transcription factor activity, sequence-specific DNA binding, transcription factor activity, RNA polymerase II core promoter proximal region …	GO:0000975, GO:0000976, GO:0000977, GO:0000978, GO:0000981, GO:0000982, GO:0000987, GO:0001012, GO:0001067, GO:0001071, GO:0001077, GO:0001159, GO:0001228, GO:0003676, GO:0003677, GO:0003690, GO:0003700, GO:0005488, GO:0005515, GO:0005622, GO:0005623, GO:0005634, GO:0006139, GO:0006351, GO:0006355, GO:0006357, GO:0006366, GO:0006725, GO:0006807, GO:0007275, GO:0008152, GO:0009058, GO:0009059, GO:…	5.4	6.19	-1.74	0.0088	0.2927
ENSMUSG00000055409	Nell1	protein_coding	Protein kinase C-binding protein NELL1; NEL-like 1; NEL-like 1	chr7			regulation of cyclin-dependent protein serine/threonine kinase activity, ossification, osteoblast differentiation, regulation of protein phosphorylation, negative regulation of protein phosphorylation, positive regulation of protein phosphorylation, protein kinase C binding, binding, calcium ion binding, protein binding, glycosaminoglycan binding, extracellular region, extracellular space, intrac…	GO:0000079, GO:0001503, GO:0001649, GO:0001932, GO:0001933, GO:0001934, GO:0005080, GO:0005488, GO:0005509, GO:0005515, GO:0005539, GO:0005576, GO:0005615, GO:0005622, GO:0005623, GO:0005634, GO:0005635, GO:0005737, GO:0006461, GO:0006464, GO:0006468, GO:0006469, GO:0006508, GO:0006511, GO:0006793, GO:0006796, GO:0006915, GO:0007049, GO:0007275, GO:0008054, GO:0008152, GO:0008201, GO:0008219, GO:…	3.44	3.5	-1.04	0.7581	0.9151
ENSMUSG00000025370	Cdh9	protein_coding	Cadherin-9; Cadherin 9	chr15					4.64	5.05	-1.33	0.2767	0.63
ENSMUSG00000078256	Gm11565	protein_coding	Predicted gene 11565	chr11					4.43	4.65	-1.16	0.7347	0.9043
ENSMUSG00000090799	Klhl33	protein_coding	Kelch-like 33; Kelch-like 33; Kelch-like 33	chr14					8.1	8.57	-1.38	0.0169	0.3165
ENSMUSG00000029670	Ing3	protein_coding	Inhibitor of growth protein 3; Inhibitor of growth protein 3; Inhibitor of growth protein 3; Inhibitor of growth protein; Inhibitor of growth protein; Inhibitor of growth family, member 3; Inhibitor of growth family, member 3; Inhibitor of growth family, member 3; Inhibitor of growth family, member 3	chr6			histone acetyltransferase complex, nuclear chromosome, chromatin, nuclear chromatin, Swr1 complex, catalytic activity, histone acetyltransferase activity, binding, protein binding, intracellular, cell, nucleus, nucleoplasm, chromosome, nucleolus, cytoplasm, nucleobase-containing compound metabolic process, chromatin organization, transcription, DNA-templated, regulation of transcription, DNA-temp…	GO:0000123, GO:0000228, GO:0000785, GO:0000790, GO:0000812, GO:0003824, GO:0004402, GO:0005488, GO:0005515, GO:0005622, GO:0005623, GO:0005634, GO:0005654, GO:0005694, GO:0005730, GO:0005737, GO:0006139, GO:0006325, GO:0006351, GO:0006355, GO:0006464, GO:0006473, GO:0006475, GO:0006725, GO:0006807, GO:0006915, GO:0006996, GO:0008080, GO:0008152, GO:0008219, GO:0008270, GO:0009058, GO:0009059, GO:…	8.93	8.66	1.21	0.5507	0.8131
ENSMUSG00000028152	Tspan5	protein_coding	Tetraspanin-5; Tetraspanin-5; Tetraspanin-5; Tetraspanin-5; Tetraspanin; Tetraspanin 5; Tetraspanin 5; Tetraspanin; Tetraspanin 5; Tetraspanin 5; Tetraspanin 5; Tetraspanin 5, Tspan5 protein	chr3			binding, protein binding, cell, plasma membrane, integral component of plasma membrane, plasma membrane organization, cell communication, signal transduction, cell surface receptor signaling pathway, Notch signaling pathway, protein localization, metabolic process, regulation of Notch signaling pathway, regulation of signal transduction, positive regulation of signal transduction, cellular proces…	GO:0005488, GO:0005515, GO:0005623, GO:0005886, GO:0005887, GO:0007009, GO:0007154, GO:0007165, GO:0007166, GO:0007219, GO:0008104, GO:0008152, GO:0008593, GO:0009966, GO:0009967, GO:0009987, GO:0010256, GO:0010467, GO:0010646, GO:0010647, GO:0016020, GO:0016021, GO:0016043, GO:0019538, GO:0019899, GO:0023051, GO:0023052, GO:0023056, GO:0031224, GO:0031226, GO:0033036, GO:0034613, GO:0043170, GO:…	7.59	7.64	-1.03	0.2224	0.5765
ENSMUSG00000052726	Kcnt2	protein_coding	Calcium-activated potassium channel BK alpha subunit domain-containing protein; Calcium-activated potassium channel BK alpha subunit domain-containing protein; Potassium channel, subfamily T, member 2; Potassium channel, subfamily T, member 2; Potassium channel, subfamily T, member 2; Potassium channel, subfamily T, member 2; Potassium channel, subfamily T, member 2	chr1					9.1	8.69	1.33	0.1331	0.4766
ENSMUSG00000092244	Esp34	protein_coding	Exocrine gland-secreting peptide 34; Exocrine gland secreted peptide 34; Exocrine gland secreted peptide 34, Exocrine gland-secreting peptide 34	chr17					3.61	3.84	-1.17	0.2588	0.6119
ENSMUSG00000043122	A530016L24Rik	protein_coding	RIKEN cDNA A530016L24 gene; RIKEN cDNA A530016L24 gene	chr12			cell, plasma membrane, membrane, integral component of membrane, intrinsic component of membrane, membrane part, cell part, cell periphery	GO:0005623, GO:0005886, GO:0016020, GO:0016021, GO:0031224, GO:0044425, GO:0044464, GO:0071944	9	10.79	-3.44	0.0005	0.193
ENSMUSG00000022432	Smc1b	protein_coding	Structural maintenance of chromosomes protein 1B; Structural maintenance of chromosomes protein; Structural maintenance of chromosomes 1B	chr15	Oocyte meiosis, Cell cycle	mmu04114, mmu04110	reproduction, nucleotide binding, nuclear chromosome, nuclear division, chromosome, centromeric region, condensed chromosome, condensed nuclear chromosome, synaptonemal complex, nuclear cohesin complex, lateral element, sister chromatid segregation, nucleoside binding, purine nucleoside binding, nucleic acid binding, DNA binding, binding, protein binding, ATP binding, intracellular, cell, nucleus…	GO:0000003, GO:0000166, GO:0000228, GO:0000280, GO:0000775, GO:0000793, GO:0000794, GO:0000795, GO:0000798, GO:0000800, GO:0000819, GO:0001882, GO:0001883, GO:0003676, GO:0003677, GO:0005488, GO:0005515, GO:0005524, GO:0005622, GO:0005623, GO:0005634, GO:0005654, GO:0005694, GO:0005737, GO:0006996, GO:0007049, GO:0007059, GO:0007062, GO:0007126, GO:0008278, GO:0009987, GO:0016043, GO:0017076, GO:…	4.14	4.01	1.09	0.1161	0.4556
ENSMUSG00000030359	Pzp	protein_coding	Pregnancy zone protein; Pregnancy zone protein; Pregnancy zone protein; Pregnancy zone protein; PZP, alpha-2-macroglobulin like	chr6					5.18	4.82	1.29	0.1173	0.4574
ENSMUSG00000025271	Pfkfb1	protein_coding	6-phosphofructo-2-kinase/fructose-2,6-bisphosphatase 1; 6-phosphofructo-2-kinase/fructose-2,6-bisphosphatase 1; 6-phosphofructo-2-kinase/fructose-2,6-bisphosphatase 1; 6-phosphofructo-2-kinase/fructose-2, 6-biphosphatase 1; 6-phosphofructo-2-kinase/fructose-2,6-biphosphatase 1	chrX	Glucagon signaling pathway, AMPK signaling pathway, Fructose and mannose metabolism	mmu04922, mmu04152, mmu00051	nucleotide binding, nucleoside binding, purine nucleoside binding, catalytic activity, 6-phosphofructo-2-kinase activity, fructose-2,6-bisphosphate 2-phosphatase activity, binding, protein binding, ATP binding, intracellular, cell, cytoplasm, cytosol, carbohydrate metabolic process, monosaccharide metabolic process, fructose metabolic process, fructose 2,6-bisphosphate metabolic process, glucose …	GO:0000166, GO:0001882, GO:0001883, GO:0003824, GO:0003873, GO:0004331, GO:0005488, GO:0005515, GO:0005524, GO:0005622, GO:0005623, GO:0005737, GO:0005829, GO:0005975, GO:0005996, GO:0006000, GO:0006003, GO:0006006, GO:0006109, GO:0006793, GO:0006796, GO:0008152, GO:0008443, GO:0009893, GO:0009987, GO:0010562, GO:0010675, GO:0010676, GO:0010906, GO:0016301, GO:0016310, GO:0016740, GO:0016772, GO:…	7.62	10.83	-9.25	0.0014	0.2198
ENSMUSG00000034412	Tbc1d10a	protein_coding	TBC1 domain family member 10A; MFLJ00288 protein; Tbc1d10a protein; Rab-GAP TBC domain-containing protein; TBC1 domain family, member 10a; TBC1 domain family, member 10a	chr11			guanyl-nucleotide exchange factor activity, GTPase activator activity, binding, protein binding, extracellular region, intracellular, cell, plasma membrane, cell-cell junction, adherens junction, cell-cell adherens junction, proteolysis, transport, intracellular protein transport, vesicle fusion, organelle organization, vacuolar transport, cell adhesion, enzyme activator activity, protein localiz…	GO:0005085, GO:0005096, GO:0005488, GO:0005515, GO:0005576, GO:0005622, GO:0005623, GO:0005886, GO:0005911, GO:0005912, GO:0005913, GO:0006508, GO:0006810, GO:0006886, GO:0006906, GO:0006996, GO:0007034, GO:0007155, GO:0008047, GO:0008104, GO:0008152, GO:0009893, GO:0009987, GO:0010467, GO:0010604, GO:0010950, GO:0010952, GO:0012505, GO:0015031, GO:0016020, GO:0016043, GO:0016050, GO:0016192, GO:…	3.63	3.59	1.03	0.884	0.963
ENSMUSG00000039782	Cpeb2	protein_coding	Cytoplasmic polyadenylation element-binding protein 2; Cytoplasmic polyadenylation element binding protein 2; Cytoplasmic polyadenylation element binding protein 2; Cytoplasmic polyadenylation element binding protein 2; Cytoplasmic polyadenylation element binding protein 2	chr5	Oocyte meiosis, Progesterone-mediated oocyte maturation, Dorso-ventral axis formation	mmu04114, mmu04914, mmu04320			8	7.95	1.03	0.0945	0.4277
ENSMUSG00000031755	Bbs2	protein_coding	Bardet-Biedl syndrome 2 protein homolog; Ciliary BBSome complex subunit 2 C-terminal domain-containing protein	chr8			reproduction, microtubule cytoskeleton organization, cell morphogenesis, RNA polymerase II transcription factor binding, RNA polymerase II repressing transcription factor binding, skeletal system development, cilium or flagellum-dependent cell motility, microtubule bundle formation, tissue homeostasis, retina homeostasis, developmental process involved in reproduction, system process, muscle syst…	GO:0000003, GO:0000226, GO:0000902, GO:0001085, GO:0001103, GO:0001501, GO:0001539, GO:0001578, GO:0001894, GO:0001895, GO:0003006, GO:0003008, GO:0003012, GO:0003013, GO:0003018, GO:0003341, GO:0003352, GO:0003356, GO:0005488, GO:0005515, GO:0005622, GO:0005623, GO:0005737, GO:0005815, GO:0005856, GO:0005886, GO:0005902, GO:0005929, GO:0006810, GO:0006928, GO:0006936, GO:0006939, GO:0006996, GO:…	9.46	9.15	1.25	0.9879	0.9956
ENSMUSG00000026070	Il18r1	protein_coding	Interleukin-18 receptor 1; Immunoglobulin subtype domain-containing protein; Interleukin 18 receptor 1; Il18r1 protein, Interleukin 18 receptor 1	chr1	TNF signaling pathway, Cytokine-cytokine receptor interaction, Inflammatory bowel disease (IBD)	mmu04668, mmu04060, mmu05321	cell activation, cytokine production, regulation of cytokine production, positive regulation of cytokine production, adaptive immune response, immune effector process, cell activation involved in immune response, lymphocyte activation involved in immune response, T cell activation involved in immune response, alpha-beta T cell activation involved in immune response, T cell differentiation involve…	GO:0001775, GO:0001816, GO:0001817, GO:0001819, GO:0002250, GO:0002252, GO:0002263, GO:0002285, GO:0002286, GO:0002287, GO:0002292, GO:0002293, GO:0002294, GO:0002366, GO:0002376, GO:0002460, GO:0002520, GO:0002521, GO:0004871, GO:0004872, GO:0004888, GO:0004896, GO:0006605, GO:0006606, GO:0006810, GO:0006886, GO:0006913, GO:0006955, GO:0007154, GO:0007155, GO:0007159, GO:0007165, GO:0007166, GO:…	4.62	5.59	-1.96	0.0032	0.239
ENSMUSG00000027505	Fam209	protein_coding	Protein FAM209; Protein FAM209	chr2					4.87	4.42	1.37	0.0326	0.3484
ENSMUSG00000033276	Stk36	protein_coding	Serine/threonine-protein kinase 36; Serine/threonine-protein kinase 36; Serine/threonine-protein kinase 36; Uncharacterized protein; Serine/threonine kinase 36; Serine/threonine kinase 36; Serine/threonine kinase 36	chr1	Pathways in cancer, Basal cell carcinoma	mmu05200, mmu05217	nucleotide binding, cell morphogenesis, nucleoside binding, purine nucleoside binding, cilium movement, epithelial cilium movement, catalytic activity, protein kinase activity, protein serine/threonine kinase activity, binding, protein binding, ATP binding, intracellular, cell, nucleus, cytoplasm, nucleobase-containing compound metabolic process, transcription, DNA-templated, regulation of transc…	GO:0000166, GO:0000902, GO:0001882, GO:0001883, GO:0003341, GO:0003351, GO:0003824, GO:0004672, GO:0004674, GO:0005488, GO:0005515, GO:0005524, GO:0005622, GO:0005623, GO:0005634, GO:0005737, GO:0006139, GO:0006351, GO:0006355, GO:0006464, GO:0006468, GO:0006725, GO:0006793, GO:0006796, GO:0006807, GO:0006928, GO:0006996, GO:0007017, GO:0007018, GO:0007154, GO:0007165, GO:0007166, GO:0007224, GO:…	4.66	4.86	-1.15	0.5421	0.8081
ENSMUSG00000047420	Fam180a	protein_coding	Protein FAM180A	chr6			extracellular region	GO:0005576	5.29	5.25	1.02	0.9768	0.993
ENSMUSG00000039546	Ajap1	protein_coding	Adherens junction-associated protein 1; Adherens junction-associated protein 1; Adherens junction associated protein 1	chr4			cell, plasma membrane, cell adhesion, membrane, integral component of membrane, biological adhesion, cell junction, intrinsic component of membrane, membrane part, cell part, cell periphery	GO:0005623, GO:0005886, GO:0007155, GO:0016020, GO:0016021, GO:0022610, GO:0030054, GO:0031224, GO:0044425, GO:0044464, GO:0071944	3.72	3.61	1.08	0.5335	0.8037
ENSMUSG00000034343	Ube2f	protein_coding	NEDD8-conjugating enzyme UBE2F; NEDD8-conjugating enzyme UBE2F; NEDD8-conjugating enzyme UBE2F; NEDD8-conjugating enzyme UBE2F; Uncharacterized protein; Ubiquitin-conjugating enzyme E2F (putative)	chr1	Ubiquitin mediated proteolysis	mmu04120	nucleotide binding, protein polyubiquitination, nucleoside binding, purine nucleoside binding, catalytic activity, ubiquitin-protein transferase activity, binding, protein binding, ATP binding, intracellular, cell, nucleus, cytoplasm, nucleobase-containing compound metabolic process, DNA metabolic process, DNA repair, postreplication repair, cellular protein modification process, cellular aromati…	GO:0000166, GO:0000209, GO:0001882, GO:0001883, GO:0003824, GO:0004842, GO:0005488, GO:0005515, GO:0005524, GO:0005622, GO:0005623, GO:0005634, GO:0005737, GO:0006139, GO:0006259, GO:0006281, GO:0006301, GO:0006464, GO:0006725, GO:0006807, GO:0006950, GO:0006974, GO:0008152, GO:0008766, GO:0009987, GO:0016567, GO:0016740, GO:0016874, GO:0016879, GO:0016881, GO:0017076, GO:0018169, GO:0019538, GO:…	12.52	12.42	1.07	0.2546	0.6071
ENSMUSG00000022449	Adamts20	protein_coding	A disintegrin and metalloproteinase with thrombospondin motifs 20; A disintegrin and metalloproteinase with thrombospondin motifs 20; Peptidase M12B domain-containing protein; A disintegrin-like and metallopeptidase (Reprolysin type) with thrombospondin type 1 motif, 20; Uncharacterized protein	chr15			catalytic activity, endopeptidase activity, metalloendopeptidase activity, binding, extracellular region, proteinaceous extracellular matrix, extracellular space, proteolysis, apoptotic process, cell communication, signal transduction, metabolic process, cell death, peptidase activity, metallopeptidase activity, zinc ion binding, regulation of signal transduction, positive regulation of signal tr…	GO:0003824, GO:0004175, GO:0004222, GO:0005488, GO:0005576, GO:0005578, GO:0005615, GO:0006508, GO:0006915, GO:0007154, GO:0007165, GO:0008152, GO:0008219, GO:0008233, GO:0008237, GO:0008270, GO:0009966, GO:0009967, GO:0009987, GO:0010646, GO:0010647, GO:0010941, GO:0012501, GO:0016043, GO:0016787, GO:0019538, GO:0023051, GO:0023052, GO:0023056, GO:0030154, GO:0030198, GO:0030318, GO:0031012, GO:…	4.81	4.99	-1.13	0.4269	0.7415
ENSMUSG00000059555	Tor4a	protein_coding	Torsin-4A; Torsin-4A; Torsin family 4, member A; Torsin family 4, member A	chr2			nucleotide binding, nucleoside binding, purine nucleoside binding, binding, ATP binding, membrane, integral component of membrane, purine nucleotide binding, adenyl nucleotide binding, intrinsic component of membrane, ribonucleoside binding, purine ribonucleoside binding, ribonucleotide binding, purine ribonucleotide binding, adenyl ribonucleotide binding, purine ribonucleoside triphosphate bindi…	GO:0000166, GO:0001882, GO:0001883, GO:0005488, GO:0005524, GO:0016020, GO:0016021, GO:0017076, GO:0030554, GO:0031224, GO:0032549, GO:0032550, GO:0032553, GO:0032555, GO:0032559, GO:0035639, GO:0036094, GO:0044425, GO:0097159, GO:0097367, GO:1901265, GO:1901363	4.41	4.37	1.03	0.854	0.9536
ENSMUSG00000045039	Megf8	protein_coding	Multiple epidermal growth factor-like domains protein 8; Multiple epidermal growth factor-like domains protein 8; Multiple epidermal growth factor-like domains protein 8; Multiple epidermal growth factor-like domains protein 8; Multiple epidermal growth factor-like domains protein 8; Multiple epidermal growth factor-like domains protein 8; Multiple epidermal growth factor-like domains protein 8	chr7			cell morphogenesis, cell morphogenesis involved in differentiation, skeletal system development, regulation of cell growth, blood vessel development, ameboidal-type cell migration, gastrulation with mouth forming second, vasculature development, morphogenesis of an epithelium, morphogenesis of an epithelial sheet, regionalization, heart morphogenesis, determination of left/right asymmetry in late…	GO:0000902, GO:0000904, GO:0001501, GO:0001558, GO:0001568, GO:0001667, GO:0001702, GO:0001944, GO:0002009, GO:0002011, GO:0003002, GO:0003007, GO:0003140, GO:0003143, GO:0005488, GO:0005509, GO:0005576, GO:0005622, GO:0005623, GO:0005634, GO:0006139, GO:0006351, GO:0006355, GO:0006357, GO:0006366, GO:0006725, GO:0006807, GO:0006928, GO:0006935, GO:0007154, GO:0007165, GO:0007166, GO:0007167, GO:…	8.01	8.08	-1.05	0.1375	0.48
ENSMUSG00000053211	Zfy1	protein_coding	Zinc finger Y-chromosomal protein 1; Zinc finger Y-chromosomal protein 1; Zinc finger Y-chromosomal protein 1	chrY			regulatory region DNA binding, transcription regulatory region sequence-specific DNA binding, RNA polymerase II regulatory region sequence-specific DNA binding, RNA polymerase II regulatory region DNA binding, regulatory region nucleic acid binding, nucleic acid binding transcription factor activity, nucleic acid binding, DNA binding, double-stranded DNA binding, transcription factor activity, se…	GO:0000975, GO:0000976, GO:0000977, GO:0001012, GO:0001067, GO:0001071, GO:0003676, GO:0003677, GO:0003690, GO:0003700, GO:0005488, GO:0005622, GO:0005623, GO:0005634, GO:0006139, GO:0006351, GO:0006355, GO:0006725, GO:0006807, GO:0007275, GO:0008152, GO:0009058, GO:0009059, GO:0009889, GO:0009987, GO:0010467, GO:0010468, GO:0010556, GO:0016070, GO:0018130, GO:0019219, GO:0019222, GO:0019438, GO:…	3.73	3.34	1.31	0.197	0.5512
ENSMUSG00000008136	Fhl2	protein_coding	Four and a half LIM domains protein 2; Four and a half LIM domains protein 2; LIM zinc-binding domain-containing protein; Four and a half LIM domains 2	chr1	Osteoclast differentiation	mmu04380	negative regulation of transcription from RNA polymerase II promoter, ossification, osteoblast differentiation, heart morphogenesis, cardiac chamber development, cardiac chamber morphogenesis, binding, protein binding, intracellular, cell, nucleus, cytoplasm, cytoskeleton, adherens junction, cell-substrate adherens junction, focal adhesion, nucleobase-containing compound metabolic process, transc…	GO:0000122, GO:0001503, GO:0001649, GO:0003007, GO:0003205, GO:0003206, GO:0005488, GO:0005515, GO:0005622, GO:0005623, GO:0005634, GO:0005737, GO:0005856, GO:0005912, GO:0005924, GO:0005925, GO:0006139, GO:0006351, GO:0006355, GO:0006357, GO:0006366, GO:0006725, GO:0006807, GO:0006915, GO:0007275, GO:0007507, GO:0008134, GO:0008152, GO:0008219, GO:0008270, GO:0009058, GO:0009059, GO:0009653, GO:…	16.35	16.11	1.18	0.3926	0.7196
ENSMUSG00000028414	Fktn	protein_coding	Ribitol-5-phosphate transferase FKTN; Ribitol-5-phosphate transferase FKTN; Ribitol-5-phosphate transferase; Ribitol-5-phosphate transferase FKTN N-terminal domain-containing protein; Fukutin	chr4			MAPK cascade, neuron migration, regulation of protein phosphorylation, negative regulation of protein phosphorylation, catalytic activity, intracellular, cell, nucleus, cytoplasm, endoplasmic reticulum, Golgi apparatus, cis-Golgi network, carbohydrate metabolic process, regulation of carbohydrate metabolic process, cellular protein modification process, protein phosphorylation, protein glycosylat…	GO:0000165, GO:0001764, GO:0001932, GO:0001933, GO:0003824, GO:0005622, GO:0005623, GO:0005634, GO:0005737, GO:0005783, GO:0005794, GO:0005801, GO:0005975, GO:0006109, GO:0006464, GO:0006468, GO:0006486, GO:0006493, GO:0006793, GO:0006796, GO:0006928, GO:0006950, GO:0007154, GO:0007165, GO:0007254, GO:0007275, GO:0007399, GO:0008152, GO:0008283, GO:0008285, GO:0009058, GO:0009059, GO:0009100, GO:…	5.08	5.31	-1.17	0.4065	0.7286
ENSMUSG00000025993	Slc40a1	protein_coding	Solute carrier family 40 member 1; Solute carrier family 40 member 1; Solute carrier family 40 member 1; Solute carrier family 40 member 1; Solute carrier family 40 member 1; Solute carrier family 40 member 1; Solute carrier family 40 member; Solute carrier family 40 member	chr1	Mineral absorption	mmu04978	transition metal ion transport, leukocyte homeostasis, lymphocyte homeostasis, immune system process, immune system development, endothelium development, receptor activity, transporter activity, ion channel activity, cation channel activity, iron ion transmembrane transporter activity, binding, protein binding, intracellular, cell, cytoplasm, plasma membrane, nucleobase-containing compound metabo…	GO:0000041, GO:0001776, GO:0002260, GO:0002376, GO:0002520, GO:0003158, GO:0004872, GO:0005215, GO:0005216, GO:0005261, GO:0005381, GO:0005488, GO:0005515, GO:0005622, GO:0005623, GO:0005737, GO:0005886, GO:0006139, GO:0006351, GO:0006355, GO:0006357, GO:0006366, GO:0006725, GO:0006807, GO:0006810, GO:0006811, GO:0006812, GO:0006826, GO:0006873, GO:0006875, GO:0006879, GO:0006915, GO:0007275, GO:…	6.8	7.95	-2.21	0.0364	0.355
ENSMUSG00000022636	Alcam	protein_coding	CD166 antigen; CD166 antigen; CD166 antigen; CD166 antigen; MuSC; Uncharacterized protein; Activated leukocyte cell adhesion molecule, Activated leukocyte cell adhesion molecule soluble isoform; Activated leukocyte cell adhesion molecule; Activated leukocyte cell adhesion molecule; Activated leukocyte cell adhesion molecule	chr16	Cell adhesion molecules (CAMs)	mmu04514	cell morphogenesis, cell morphogenesis involved in differentiation, immunological synapse, adaptive immune response, immune system process, binding, protein binding, extracellular region, cell, plasma membrane, adherens junction, cell-substrate adherens junction, focal adhesion, movement of cell or subcellular component, chemotaxis, immune response, cell adhesion, heterophilic cell-cell adhesion …	GO:0000902, GO:0000904, GO:0001772, GO:0002250, GO:0002376, GO:0005488, GO:0005515, GO:0005576, GO:0005623, GO:0005886, GO:0005912, GO:0005924, GO:0005925, GO:0006928, GO:0006935, GO:0006955, GO:0007155, GO:0007157, GO:0007275, GO:0007399, GO:0007409, GO:0007411, GO:0008045, GO:0009605, GO:0009653, GO:0009897, GO:0009986, GO:0009987, GO:0016020, GO:0016021, GO:0016043, GO:0022008, GO:0022610, GO:…	9.39	9.31	1.05	0.8728	0.9592
ENSMUSG00000015880	Ncapg	protein_coding	Non-SMC condensin I complex, subunit G; UVR domain-containing protein; Ncapg protein	chr5					5.66	5.04	1.54	0.1056	0.4427
ENSMUSG00000024601	Isoc1	protein_coding	Isochorismatase domain-containing protein 1; Isochorismatase domain-containing protein 1; Isochorismatase-like domain-containing protein; Isochorismatase domain containing 1	chr18			catalytic activity, extracellular region, intracellular, cell, cytoplasm, peroxisome, metabolic process, vesicle, membrane-bounded vesicle, microbody, organelle, membrane-bounded organelle, intracellular organelle, extracellular organelle, intracellular membrane-bounded organelle, extracellular region part, intracellular part, cytoplasmic part, cell part, extracellular exosome, extracellular vesi…	GO:0003824, GO:0005576, GO:0005622, GO:0005623, GO:0005737, GO:0005777, GO:0008152, GO:0031982, GO:0031988, GO:0042579, GO:0043226, GO:0043227, GO:0043229, GO:0043230, GO:0043231, GO:0044421, GO:0044424, GO:0044444, GO:0044464, GO:0070062, GO:1903561	12.51	13.19	-1.6	0.014	0.3125
ENSMUSG00000032590	Apeh	protein_coding	Acylamino-acid-releasing enzyme; Acylamino-acid-releasing enzyme; Acylamino-acid-releasing enzyme; Acylamino-acid-releasing enzyme; Acylamino-acid-releasing enzyme; Acylpeptide hydrolase	chr9			nucleic acid binding, RNA binding, catalytic activity, endopeptidase activity, serine-type endopeptidase activity, binding, extracellular region, intracellular, cell, nucleus, nuclear envelope, cytoplasm, proteolysis, peptide metabolic process, nitrogen compound metabolic process, metabolic process, peptidase activity, serine-type peptidase activity, exopeptidase activity, omega peptidase activit…	GO:0003676, GO:0003723, GO:0003824, GO:0004175, GO:0004252, GO:0005488, GO:0005576, GO:0005622, GO:0005623, GO:0005634, GO:0005635, GO:0005737, GO:0006508, GO:0006518, GO:0006807, GO:0008152, GO:0008233, GO:0008236, GO:0008238, GO:0008242, GO:0009987, GO:0012505, GO:0016020, GO:0016787, GO:0017171, GO:0019538, GO:0031090, GO:0031965, GO:0031967, GO:0031975, GO:0031982, GO:0031988, GO:0034641, GO:…	8.67	9.29	-1.54	0.0779	0.4059
[truncated: 18,174 more rows]

## Sheet: PAB versus Rapide
gene_id	gene_name	gene_type	Protein	chr	KEGG PATHWAY terms	KEGG PATHWAY ids	Gene Ontology terms	Gene Ontology ids	5wk-pab_5wk-rapide 5wk: pab Avg (log2)	5wk-pab_5wk-rapide 5wk: rapide Avg (log2)	5wk-pab_5wk-rapide Fold Change	5wk-pab_5wk-rapide P-val	5wk-pab_5wk-rapide FDR P-val
[truncated: 18,655 more rows]

## Sheet: Extended Data Fig 7a
Genes on the Venn diagram	total genes	Gene name
	80
		Bcl7a
		Cish
		Rab3a
		Slc9a2
		Mtfr1
		Nox4
		Calr
		Ghr
		Phf2
		Abi1
		Gdf11
		Ubqln2
		Gtf3c1
		Plekhj1
		Pdzd8
		Rcor3
		Camk2a
		Eif4ebp2
		Kcnj5
		Esyt2
		Htra4
		Mid1ip1
		Rnf167
		Slc45a4
		Cep131
		Jarid2
		Rnpc3
		Brd4
		Gpd2
		Zcchc7
		Epha4
		Lmna
		Slc41a1
		Pitpnc1
		Zfc3h1
		Etv1
		Dennd5b
		Cep128
		Ube4b
		Tmem129
		Rnf122
		Rtn4
		Sertm1
		Pard3
		Crhr2
		Dusp10
		Lsm2
		Chrm2
		Cpxm2
		Cyyr1
		Pogz
		Nr3c2
		Tmem131
		Zrsr2
		Prg4
		Mmp15
		Atp1b2
		Phf21a
		Dusp18
		Gja3
		Kcnj3
		Lrp3
		Mrgprh
		Gipc2
		Cdip1
		Pigu
		Arhgap26
		Tmem201
		Adhfe1
		Ubash3b
[truncated: 3,027 more rows]

## Sheet: Extended Data Fig 7b
GO	Description	_LogP_PAB (5wks) versus Rapide (5wks)	_LogP_PAB (5wks) versus Sham (5wks)
[truncated: 20 more rows]

[truncated: 6 more sheets: Extended Data Fig 7c, Extended Data Fig 7d, Extended Data Fig 7e, Extended Data Fig 7f, Extended Data Fig 7g, Fig S9]
